# Supplementary material for: The AML cellular state space unveils NPM1 immune evasion subtypes with distinct clinical outcomes
Source: Nat Commun. 2025 Nov 25;16:10592. doi: 10.1038/s41467-025-66546-6 (PMC12658069; doi:10.1038/s41467-025-66546-6)
Supplement: Supplementary file 6 — Source Data [file 41467_2025_66546_MOESM6_ESM.zip]

Archive with 145 entries (144 files):
- SourceData/
- SourceData/SourceData_4A-2.csv
- __MACOSX/SourceData/._SourceData_4A-2.csv
- SourceData/SourceData_3B.csv
- __MACOSX/SourceData/._SourceData_3B.csv
- SourceData/SourceData_Sfig15B.csv
- __MACOSX/SourceData/._SourceData_Sfig15B.csv
- SourceData/SourceData_Sfig15C.csv
- __MACOSX/SourceData/._SourceData_Sfig15C.csv
- SourceData/SourceData_3C.csv
- __MACOSX/SourceData/._SourceData_3C.csv
- SourceData/SourceData_4A-1.csv
- __MACOSX/SourceData/._SourceData_4A-1.csv
- SourceData/SourceData_Sfig15A.csv
- __MACOSX/SourceData/._SourceData_Sfig15A.csv
- SourceData/SourceData_Sfig23cd.csv
- __MACOSX/SourceData/._SourceData_Sfig23cd.csv
- SourceData/SourceData_3D.csv
- __MACOSX/SourceData/._SourceData_3D.csv
- SourceData/.DS_Store
- __MACOSX/SourceData/._.DS_Store
- SourceData/SourceData_2A.csv
- SourceData/SourceData_Sfig6B.csv
- __MACOSX/SourceData/._SourceData_Sfig6B.csv
- SourceData/SourceData_Sfig6A.csv
- __MACOSX/SourceData/._SourceData_Sfig6A.csv
- SourceData/Sourcedata_SFig25C.csv
- __MACOSX/SourceData/._Sourcedata_SFig25C.csv
- SourceData/Sourcedata_SFig28D.csv
- __MACOSX/SourceData/._Sourcedata_SFig28D.csv
- SourceData/SourceData_5A.csv
- __MACOSX/SourceData/._SourceData_5A.csv
- SourceData/Sourcedata_SFig14.csv
- __MACOSX/SourceData/._Sourcedata_SFig14.csv
- SourceData/SourceData_Sfig1B.csv
- SourceData/SourceData_Sfig12E.csv
- __MACOSX/SourceData/._SourceData_Sfig12E.csv
- SourceData/SourceData_Sfig12D.csv
- __MACOSX/SourceData/._SourceData_Sfig12D.csv
- SourceData/SourceData_Sfig1C.csv
- SourceData/Sourcedata_SFig25B.csv
- __MACOSX/SourceData/._Sourcedata_SFig25B.csv
- SourceData/SourceData_Sfig9.csv
- __MACOSX/SourceData/._SourceData_Sfig9.csv
- SourceData/SourceData_5B.csv
- __MACOSX/SourceData/._SourceData_5B.csv
- SourceData/SourceData_Sfig17.csv
- __MACOSX/SourceData/._SourceData_Sfig17.csv
- SourceData/SourceData_Sfig1A.csv
- __MACOSX/SourceData/._SourceData_Sfig1A.csv
- SourceData/SourceData_Sfig12F.csv
- __MACOSX/SourceData/._SourceData_Sfig12F.csv
- SourceData/SourceData_Sfig12G.csv
- __MACOSX/SourceData/._SourceData_Sfig12G.csv
- SourceData/SourceData_5C.csv
- __MACOSX/SourceData/._SourceData_5C.csv
- SourceData/Sourcedata_SFig25A.csv
- __MACOSX/SourceData/._Sourcedata_SFig25A.csv
- SourceData/SourceData_Sfig8.csv
- __MACOSX/SourceData/._SourceData_Sfig8.csv
- SourceData/SourceData_2BCD3A.csv
- __MACOSX/SourceData/._SourceData_2BCD3A.csv
- SourceData/Sourcedata_SFig28B.csv
- __MACOSX/SourceData/._Sourcedata_SFig28B.csv
- SourceData/SourceData_Sfig1D.csv
- SourceData/Sourcedata_4C.csv
- __MACOSX/SourceData/._Sourcedata_4C.csv
- SourceData/SourceData_Sfig12C.csv
- __MACOSX/SourceData/._SourceData_Sfig12C.csv
- SourceData/SourceData_Sfig12B.csv
- __MACOSX/SourceData/._SourceData_Sfig12B.csv
- SourceData/SourceData_Sfig19-20ab.csv
- __MACOSX/SourceData/._SourceData_Sfig19-20ab.csv
- SourceData/SourceData_Sfig13.csv
- __MACOSX/SourceData/._SourceData_Sfig13.csv
- SourceData/SourceData_4B.csv
- __MACOSX/SourceData/._SourceData_4B.csv
- SourceData/SourceData_Sfig1E.csv
- SourceData/Sourcedata_SFig28C.csv
- __MACOSX/SourceData/._Sourcedata_SFig28C.csv
- SourceData/Sourcedata_SFig28A.csv
- __MACOSX/SourceData/._Sourcedata_SFig28A.csv
- SourceData/SourceData_5D.csv
- __MACOSX/SourceData/._SourceData_5D.csv
- SourceData/SourceData_Sfig12A.csv
- __MACOSX/SourceData/._SourceData_Sfig12A.csv
- SourceData/SourceData_Sfig10.csv
- __MACOSX/SourceData/._SourceData_Sfig10.csv
- SourceData/Sourcedata_SFig27B.csv
- __MACOSX/SourceData/._Sourcedata_SFig27B.csv
- SourceData/SourceData_Sfig3C.csv
- __MACOSX/SourceData/._SourceData_Sfig3C.csv
- SourceData/SourceData_Sfig11A.csv
- __MACOSX/SourceData/._SourceData_Sfig11A.csv
- SourceData/SourceData_Sfig3B.csv
- __MACOSX/SourceData/._SourceData_Sfig3B.csv
- SourceData/Sourcedata_SFig27C.csv
- __MACOSX/SourceData/._Sourcedata_SFig27C.csv
- SourceData/SourceData_Sfig2.csv
- __MACOSX/SourceData/._SourceData_Sfig2.csv
- SourceData/Sourcedata_SFig27A.csv
- __MACOSX/SourceData/._Sourcedata_SFig27A.csv
- SourceData/SourceData_Sfig11C.csv
- __MACOSX/SourceData/._SourceData_Sfig11C.csv
- SourceData/SourceData_Sfig11B.csv
- __MACOSX/SourceData/._SourceData_Sfig11B.csv
- SourceData/SourceData_Sfig3A.csv
- __MACOSX/SourceData/._SourceData_Sfig3A.csv
- SourceData/SourceData_Sfig5.csv
- __MACOSX/SourceData/._SourceData_Sfig5.csv
- SourceData/Sourcedata_SFig27D.csv
- __MACOSX/SourceData/._Sourcedata_SFig27D.csv
- SourceData/Sourcedata_SFig27E.csv
- __MACOSX/SourceData/._Sourcedata_SFig27E.csv
- SourceData/Sourcedata_SFig26A.csv
- __MACOSX/SourceData/._Sourcedata_SFig26A.csv
- SourceData/SourceData_Sfig24.csv
- __MACOSX/SourceData/._SourceData_Sfig24.csv
- SourceData/SourceData_Sfig12H.csv
- __MACOSX/SourceData/._SourceData_Sfig12H.csv
- SourceData/Sourcedata_SFig26B.csv
- __MACOSX/SourceData/._Sourcedata_SFig26B.csv
- SourceData/Sourcedata_SFig27F.csv
- __MACOSX/SourceData/._Sourcedata_SFig27F.csv
- SourceData/SourceData_Sfig7.csv
- SourceData/SourceData_Sfig16F.csv
- __MACOSX/SourceData/._SourceData_Sfig16F.csv
- SourceData/SourceData_1B.csv
- __MACOSX/SourceData/._SourceData_1B.csv
- SourceData/SourceData_Sfig16D.csv
- __MACOSX/SourceData/._SourceData_Sfig16D.csv
- SourceData/SourceData_Sfig16E.csv
- __MACOSX/SourceData/._SourceData_Sfig16E.csv
- SourceData/SourceData_1A.csv
- __MACOSX/SourceData/._SourceData_1A.csv
- SourceData/SourceData_Sfig20c.csv
- __MACOSX/SourceData/._SourceData_Sfig20c.csv
- SourceData/SourceData_Sfig16A.csv
- __MACOSX/SourceData/._SourceData_Sfig16A.csv
- SourceData/SourceData_Sfig16B.csv
- __MACOSX/SourceData/._SourceData_Sfig16B.csv
- SourceData/SourceData_Sfig23ab.csv
- __MACOSX/SourceData/._SourceData_Sfig23ab.csv
- SourceData/SourceData_Sfig16C.csv
- __MACOSX/SourceData/._SourceData_Sfig16C.csv
