# Supplementary material for: The AML cellular state space unveils NPM1 immune evasion subtypes with distinct clinical outcomes
Source: Nat Commun. 2025 Nov 25;16:10592. doi: 10.1038/s41467-025-66546-6 (PMC12658069; doi:10.1038/s41467-025-66546-6)
Supplement: Supplementary file 6 — Source Data [file 41467_2025_66546_MOESM6_ESM.zip › SourceData/SourceData_4A-2.csv]

SamplingEventID	PapaemClass	AML Immature	NPM1	DNMT3A	FLT3.ITD	IDH2	IDH1	RUNX1	SRSF2	ASXL1	BCOR	STAG2	TP53	FLT3	TET2	NRAS	APOB	CEBPA	KRAS	BCORL1	EZH2	JAK2	PTPN11	SETBP1	WT1	ZRSR2	RUNX1::RUNX1T1	ETV6::MECOM	KMT2A fusion	KAT6A::EP300	CBFB::MYH11
AML126-AML-1	AML-MR	0.517	NA	NA	NA	HET	NA	NA	NA	HET	NA	NA	NA	NA	NA	NA	NA	HET	NA	NA	NA	NA	NA	NA	NA	NA	NA	NA	NA	NA	NA
AML10-AML-1	AML-MR	0.756	NA	NA	NA	HET	NA	HET	HET	HET	NA	NA	NA	NA	NA	NA	NA	NA	NA	NA	NA	CHET	NA	NA	NA	NA	NA	NA	NA	NA	NA
AML151-AML-1	AML-MR	0.881	NA	NA	NA	NA	HET	HOM	HET	HET	NA	NA	NA	NA	HOM	NA	NA	NA	NA	NA	NA	NA	NA	NA	NA	NA	NA	NA	NA	NA	NA
AML21-AML-1	AML-MR	0.696	NA	NA	NA	HET	NA	NA	HET	NA	HOM	HOM	NA	NA	NA	NA	NA	NA	NA	NA	NA	NA	NA	NA	NA	NA	NA	NA	NA	NA	NA
AML110-AML-1	AML-MR	0.077	NA	NA	NA	HET	NA	NA	HET	NA	NA	HET	NA	NA	NA	NA	NA	NA	NA	NA	NA	NA	NA	NA	NA	NA	NA	NA	NA	NA	NA
AML62-AML-1	TP53	0.018	NA	HET	NA	NA	NA	NA	NA	NA	NA	NA	HOM	NA	NA	NA	NA	NA	NA	NA	NA	NA	NA	NA	NA	NA	NA	NA	NA	NA	NA
AML83-AML-1	TP53	0.087	NA	NA	NA	NA	NA	NA	NA	NA	NA	NA	HOM	NA	HET	NA	HET	NA	NA	NA	NA	NA	NA	NA	NA	NA	NA	NA	NA	NA	NA
AML48-AML-1	TP53	0.136	NA	NA	NA	NA	NA	NA	NA	NA	NA	NA	CHET	NA	NA	NA	NA	NA	NA	NA	NA	NA	NA	NA	NA	NA	NA	NA	NA	NA	NA
AML157-AML-1	AML-MR	0.037	NA	NA	NA	NA	NA	CHET	HET	NA	HOM	NA	NA	NA	NA	HET	NA	NA	NA	NA	NA	NA	NA	NA	NA	NA	NA	NA	NA	NA	NA
AML32-AML-1	AML-MR	0.663	NA	NA	NA	NA	NA	CHET	HET	HET	NA	HET	NA	NA	NA	NA	NA	NA	NA	NA	NA	NA	NA	NA	NA	NA	NA	NA	NA	NA	NA
AML138-AML-1	AML-MR	0.913	NA	NA	NA	NA	NA	HET	NA	NA	NA	NA	NA	NA	HET	NA	NA	NA	NA	NA	HET	NA	NA	NA	NA	HOM	NA	NA	NA	NA	NA
AML172-AML-1	AML-MR	0.189	NA	NA	HOM	NA	NA	HET	NA	HET	NA	NA	NA	NA	NA	NA	NA	NA	NA	HET	NA	NA	NA	NA	NA	NA	NA	TRUE	NA	NA	NA
AML85-Relapse-1	TP53	0.794	NA	HOM	NA	NA	NA	NA	NA	NA	NA	NA	HOM	NA	NA	NA	NA	NA	NA	NA	NA	NA	NA	NA	NA	NA	NA	NA	NA	NA	NA
AML85-AML-1	TP53	0.444	NA	HET	NA	NA	NA	NA	NA	NA	NA	NA	HET	NA	NA	NA	NA	NA	NA	NA	NA	NA	NA	NA	NA	NA	NA	NA	NA	NA	NA
AML111-AML-1	AML-MR	0.057	NA	NA	NA	NA	NA	HET	NA	NA	HET	NA	NA	NA	NA	NA	NA	NA	NA	NA	NA	NA	NA	NA	NA	NA	NA	NA	NA	NA	NA
AML55-AML-1	AML-MR	0.282	NA	NA	NA	NA	NA	NA	HET	HET	NA	NA	NA	NA	NA	NA	NA	NA	NA	NA	NA	NA	HET	NA	NA	NA	NA	NA	NA	NA	NA
AML80-AML-1	TP53	0.175	NA	NA	NA	NA	NA	NA	NA	NA	NA	NA	HOM	NA	NA	NA	NA	NA	NA	NA	NA	NA	NA	NA	NA	NA	NA	NA	NA	NA	NA
AML161-AML-1	RUNX1::RUNX1T1	0.464	NA	NA	HET	NA	NA	NA	NA	NA	NA	NA	NA	NA	NA	NA	NA	NA	HET	NA	NA	NA	NA	NA	NA	NA	TRUE	NA	NA	NA	NA
AML61-AML-1	RUNX1::RUNX1T1	0.515	NA	NA	NA	NA	NA	NA	NA	NA	NA	NA	NA	NA	NA	NA	HET	NA	NA	NA	NA	NA	NA	NA	NA	NA	TRUE	NA	NA	NA	NA
AML117-AML-1	RUNX1::RUNX1T1	0.682	NA	NA	NA	NA	NA	NA	NA	NA	NA	NA	NA	NA	NA	HET	NA	NA	NA	NA	NA	NA	NA	NA	NA	NA	TRUE	NA	NA	NA	NA
AML123-AML-1	CBFB::MYH11	0.287	NA	NA	NA	NA	NA	NA	NA	NA	NA	NA	NA	NA	NA	NA	NA	NA	NA	NA	NA	NA	NA	HET	NA	NA	NA	NA	NA	NA	TRUE
AML23-AML-1	CBFB::MYH11	0.204	NA	NA	NA	NA	NA	NA	NA	NA	NA	NA	NA	NA	NA	HET	NA	NA	NA	NA	NA	NA	NA	NA	NA	NA	NA	NA	NA	NA	TRUE
AML124-AML-1	CBFB::MYH11	0.517	NA	NA	NA	NA	NA	NA	NA	NA	NA	NA	NA	NA	NA	NA	NA	NA	NA	NA	NA	NA	NA	NA	NA	NA	NA	NA	NA	NA	TRUE
AML136-AML-1	NPM1	0.79	HET	NA	NA	HET	NA	NA	NA	NA	NA	NA	NA	NA	NA	NA	NA	NA	NA	NA	NA	NA	NA	NA	NA	NA	NA	NA	NA	NA	NA
AML34-AML-1	No class-defining	0.968	NA	HET	NA	NA	HET	NA	NA	NA	NA	NA	NA	NA	NA	HET	NA	HET	NA	NA	NA	NA	NA	NA	NA	NA	NA	NA	NA	NA	NA
AML104-AML-1	NPM1	0.96	HET	HET	HET	HET	NA	NA	NA	NA	NA	NA	NA	NA	NA	NA	NA	NA	NA	NA	NA	NA	NA	NA	NA	NA	NA	NA	NA	NA	NA
AML79-AML-1	NPM1	0.963	HET	NA	HET	HET	NA	NA	NA	NA	NA	NA	NA	NA	NA	NA	NA	NA	NA	NA	NA	NA	NA	NA	NA	NA	NA	NA	NA	NA	NA
AML27-AML-1	NPM1	0.78	HET	NA	CHET	NA	HET	NA	NA	NA	NA	NA	NA	NA	NA	NA	NA	NA	NA	NA	NA	NA	NA	NA	NA	NA	NA	NA	NA	NA	NA
AML25-AML-1	NPM1	0.695	HET	NA	NA	NA	NA	NA	NA	NA	NA	NA	NA	NA	HOM	NA	NA	NA	NA	NA	NA	NA	NA	NA	NA	NA	NA	NA	NA	NA	NA
AML24-AML-1	NPM1	0.645	HET	NA	HET	HET	NA	NA	NA	NA	NA	NA	NA	NA	NA	NA	NA	NA	NA	NA	NA	NA	NA	NA	NA	NA	NA	NA	NA	NA	NA
AML28-AML-1	NPM1	0.932	HET	NA	HET	NA	NA	NA	NA	NA	NA	NA	NA	NA	CHET	NA	NA	NA	NA	NA	NA	NA	NA	NA	NA	NA	NA	NA	NA	NA	NA
AML97-AML-1	NPM1	0.223	HET	HET	HET	NA	HET	NA	NA	NA	NA	NA	NA	NA	NA	HET	NA	NA	NA	NA	NA	NA	NA	NA	NA	NA	NA	NA	NA	NA	NA
AML9-AML-1	NPM1	0.007	HET	HET	NA	NA	NA	NA	NA	NA	NA	NA	NA	NA	CHET	NA	NA	NA	NA	NA	NA	NA	NA	NA	NA	NA	NA	NA	NA	NA	NA
AML7-AML-1	NPM1	0.313	HET	HET	NA	HET	NA	NA	NA	NA	NA	NA	NA	NA	NA	NA	NA	NA	HET	NA	NA	NA	NA	NA	CHET	NA	NA	NA	NA	NA	NA
AML33-Relapse-1	NPM1	0.887	HET	HET	HET	NA	HET	NA	NA	NA	NA	NA	NA	NA	NA	NA	NA	NA	NA	NA	NA	NA	NA	NA	NA	NA	NA	NA	NA	NA	NA
AML105-AML-1	NPM1	0.45	HET	HET	HET	NA	NA	NA	NA	NA	NA	NA	NA	NA	NA	NA	NA	NA	NA	NA	NA	NA	NA	NA	NA	NA	NA	NA	NA	NA	NA
AML37-AML-1	TP53	0.006	NA	NA	NA	NA	NA	NA	NA	NA	NA	NA	HET	HET	NA	NA	NA	NA	NA	NA	NA	NA	NA	NA	NA	NA	NA	NA	NA	TRUE	NA
AML155-AML-1	In two subgroups	0.434	NA	NA	NA	NA	NA	NA	NA	NA	NA	NA	HET	HET	NA	NA	NA	NA	NA	NA	NA	NA	NA	NA	NA	NA	NA	NA	TRUE	NA	NA
