# Supplementary material for: The AML cellular state space unveils NPM1 immune evasion subtypes with distinct clinical outcomes
Source: Nat Commun. 2025 Nov 25;16:10592. doi: 10.1038/s41467-025-66546-6 (PMC12658069; doi:10.1038/s41467-025-66546-6)
Supplement: Supplementary file 6 — Source Data [file 41467_2025_66546_MOESM6_ESM.zip › SourceData/SourceData_3B.csv]

id	x	y
AML10_AAACCCACAACGAGGT-1	-125.71	2520.4
AML10_AAACCCATCAGTGTTG-1	-135.74	3258.3
AML10_AAACGAAAGTCCGCCA-1	-184.94	2586.6
AML10_AAACGCTCACAACGCC-1	143.37	3002.2
AML10_AAACGCTCAGGTTCGC-1	256.93	3560.8
AML10_AAAGAACAGCCGTAAG-1	-212.19	3124.2
AML10_AAAGAACAGTTTCAGC-1	-82.263	2405.3
AML10_AAAGAACGTAGAGACC-1	320.09	3263.4
AML10_AAAGAACTCCGTATGA-1	-964.19	1989.9
AML10_AAAGAACTCTCGTCGT-1	-389.93	3016.5
AML10_AAAGGATAGGAAGTCC-1	-305.32	2978.4
AML10_AAAGGATCACGATTCA-1	-28.583	1365.0
AML10_AAAGGATCACTTGTCC-1	303.95	3276.6
AML10_AAAGGATGTTGGATCT-1	213.3	3429.5
AML10_AAAGGGCAGATCGGTG-1	5.1093	2753.0
AML10_AAAGGGCTCAAGCCAT-1	63.87	3262.4
AML10_AAAGGGCTCCCGAGTG-1	-105.66	2750.2
AML10_AAAGGGCTCGAACGGA-1	-196.32	3064.2
AML10_AAAGGGCTCGCTAGCG-1	68.51	3337.8
AML10_AAAGGTAAGGATGGCT-1	-732.82	3118.0
AML10_AAAGGTAGTTGGACTT-1	206.13	3350.6
AML10_AAAGGTATCTGGTGCG-1	226.49	3108.0
AML10_AAAGTCCAGACGACGT-1	-206.17	2960.1
AML10_AAAGTCCAGGAGAGGC-1	-3.0834	2782.0
AML10_AAAGTCCGTAGGCTCC-1	-747.47	3177.6
AML10_AAAGTCCTCAGGACGA-1	-56.002	2359.4
AML10_AAAGTGAGTCATCGGC-1	33.791	2861.3
AML10_AAAGTGATCCATGCAA-1	4.7434	3308.3
AML10_AAATGGAAGGAAGTCC-1	-638.21	3280.7
AML10_AAATGGATCTACGGGC-1	118.61	3244.5
AML10_AACAAAGAGAGCCCAA-1	77.314	3293.3
AML10_AACAAAGAGCAACAAT-1	150.18	2926.5
AML10_AACAAAGAGGAGGCAG-1	-591.81	2318.2
AML10_AACAAAGAGTGGTGAC-1	-1350.5	2806.0
AML10_AACAAAGGTAGTTACC-1	55.398	3211.0
AML10_AACAAAGTCCGAAATC-1	156.25	2561.9
AML10_AACAACCCAGATTAAG-1	49.259	3074.4
AML10_AACAACCGTCCTCATC-1	-352.06	2525.3
AML10_AACAACCTCCTCGCAT-1	-1016.6	2760.3
AML10_AACAACCTCGATTGAC-1	298.18	3330.0
AML10_AACAAGAAGCTGGAGT-1	176.04	3375.6
AML10_AACAAGAAGTGATAGT-1	-107.07	2807.4
AML10_AACAAGACAACTCCAA-1	-1222.1	2801.1
AML10_AACACACAGGGCAGTT-1	-993.51	2550.5
AML10_AACACACGTCATTGCA-1	-69.997	3093.4
AML10_AACACACGTCCGGTGT-1	-942.8	2992.1
AML10_AACACACTCAACTGAC-1	-143.22	2524.3
AML10_AACACACTCACTTTGT-1	292.2	3207.8
AML10_AACAGGGAGAAGATCT-1	-839.6	3253.5
AML10_AACAGGGAGCCTTTGA-1	-459.54	3107.1
AML10_AACAGGGCAGAACATA-1	-461.84	2801.2
AML10_AACAGGGCAGAGCTAG-1	-194.54	2468.3
AML10_AACAGGGCATCGGCCA-1	-193.54	3310.7
AML10_AACAGGGCATGACGGA-1	-837.53	2960.8
AML10_AACAGGGGTTGGGTAG-1	-1029.0	2748.5
AML10_AACAGGGTCATTACGG-1	-3506.6	2658.7
AML10_AACAGGGTCCTATTTG-1	-337.34	2210.8
AML10_AACCAACAGAAGCCAC-1	-901.76	3108.6
AML10_AACCAACCACAGTACT-1	-1044.6	3041.2
AML10_AACCAACCATACAGAA-1	131.48	3414.7
AML10_AACCAACTCCAAGCTA-1	55.61	2769.5
AML10_AACCACAGTTTGTTCT-1	194.72	3257.6
AML10_AACCACATCAGACTGT-1	219.6	2994.9
AML10_AACCACATCAGCTTCC-1	-74.109	3131.5
AML10_AACCATGAGTTGGACG-1	-1035.8	3138.8
AML10_AACCATGTCCAGTGTA-1	74.691	3218.5
AML10_AACCCAAAGAATAGTC-1	-855.67	3015.2
AML10_AACCCAAAGACCAAGC-1	-634.81	2633.2
AML10_AACCCAAAGCTAGATA-1	-223.64	2787.2
AML10_AACCCAACATGACAAA-1	257.13	3563.0
AML10_AACCCAATCGAAGTGG-1	-424.72	3237.9
AML10_AACCTGACAAGTCCAT-1	-433.22	2329.0
AML10_AACCTGACAGCACGAA-1	486.04	3256.6
AML10_AACCTGAGTACAATAG-1	-791.79	3195.0
AML10_AACCTTTAGATGACCG-1	-190.04	2437.5
AML10_AACCTTTAGGTGCATG-1	-20.723	3074.1
AML10_AACCTTTCACCTGATA-1	218.02	2998.1
AML10_AACGAAAAGCCGCACT-1	-897.79	3214.4
AML10_AACGAAAAGCGACTAG-1	-25.199	3295.4
AML10_AACGAAAAGGATGGCT-1	-422.84	2822.2
AML10_AACGAAATCAGCGGAA-1	492.62	3505.1
AML10_AACGAAATCCCACAGG-1	114.63	3336.1
AML10_AACGAAATCCTCTAGC-1	-1166.1	2985.1
AML10_AACGAAATCCTGCCAT-1	-154.29	3369.3
AML10_AACGAAATCTTTGATC-1	-679.96	2948.6
AML10_AACGGGAAGAAACTGT-1	-1085.5	2818.9
AML10_AACGGGACAACACACT-1	139.45	3261.3
AML10_AACGGGACAATGAGCG-1	-1101.5	2703.8
AML10_AACGGGACAGGAATAT-1	14.898	2712.2
AML10_AACGGGAGTTCGGTAT-1	-366.24	2956.7
AML10_AACGGGATCCGTTGGG-1	-1287.6	2881.9
AML10_AACGGGATCTCTTCAA-1	-1607.8	2024.6
AML10_AACGTCAAGTCCCGAC-1	-169.16	3051.1
AML10_AACGTCACAAATTGGA-1	-159.19	3145.8
AML10_AACGTCACACAAGTGG-1	-597.45	2693.2
AML10_AACGTCACACACCTAA-1	-209.56	3077.6
AML10_AACGTCACATGGCCCA-1	-334.34	2393.4
AML10_AACGTCAGTACCGTCG-1	56.433	3161.6
AML10_AACGTCATCGCCAATA-1	252.57	3360.1
AML10_AACTTCTAGGACAGTC-1	-166.85	3225.1
AML10_AACTTCTCATGACGAG-1	530.89	3114.1
AML10_AACTTCTGTAATGCTC-1	-117.66	2638.2
AML10_AACTTCTGTACAGTAA-1	453.93	3299.7
AML10_AACTTCTGTCAAACGG-1	-470.55	2002.6
AML10_AACTTCTGTCAAATCC-1	-37.626	2767.2
AML10_AACTTCTGTGACTCGC-1	0.39955	2496.4
AML10_AACTTCTGTGTATCCA-1	-353.38	2971.2
AML10_AACTTCTTCATGCCAA-1	-918.75	2530.8
AML10_AAGAACAAGGCGACAT-1	133.88	2757.7
AML10_AAGAACACAGAGGCTA-1	352.43	3408.5
AML10_AAGAACACATAAGATG-1	393.91	3467.2
AML10_AAGACAAAGGTGGTTG-1	-1242.8	2020.5
AML10_AAGACAACAACCGGAA-1	428.34	3602.6
AML10_AAGACAAGTTGTGGCC-1	-49.067	3351.3
AML10_AAGACTCAGCCTAACT-1	-1186.2	2703.8
AML10_AAGACTCCAATCGCCG-1	160.34	3179.3
AML10_AAGACTCCAATTGCGT-1	660.53	2966.3
AML10_AAGACTCCACTAGAGG-1	244.9	2946.9
AML10_AAGACTCCATGGCACC-1	425.66	3200.3
AML10_AAGACTCTCTAGTACG-1	177.58	3269.8
AML10_AAGATAGCAGACAAGC-1	-544.23	3074.8
AML10_AAGATAGCAGCAAGAC-1	-277.59	3196.6
AML10_AAGATAGGTGTTAAAG-1	407.66	3477.3
AML10_AAGATAGTCCGCATAA-1	-520.19	3216.4
AML10_AAGATAGTCTGTACAG-1	-477.74	2944.5
AML10_AAGATAGTCTTACCGC-1	427.25	3387.5
AML10_AAGCATCAGACAACTA-1	281.74	3105.0
AML10_AAGCATCGTCGTTTCC-1	-169.26	3155.0
AML10_AAGCATCGTGAGGAAA-1	74.859	3292.2
AML10_AAGCCATCAAGCAGGT-1	-425.33	3392.8
AML10_AAGCCATCATCTCATT-1	69.753	3129.5
AML10_AAGCCATTCTTGGTCC-1	-18.766	2967.0
AML10_AAGCGAGAGGCTCAAG-1	109.45	3303.1
AML10_AAGCGAGCAGCTGGTC-1	219.71	3285.6
AML10_AAGCGAGCATCCAATG-1	382.44	3511.1
AML10_AAGCGAGTCCATGATG-1	-449.9	2240.2
AML10_AAGCGAGTCCGATTAG-1	88.367	2979.1
AML10_AAGCGAGTCTGGGAGA-1	-759.64	3006.2
AML10_AAGCGTTTCCATCTAT-1	-67.633	2832.3
AML10_AAGCGTTTCGCTATTT-1	-93.982	2643.4
AML10_AAGGAATAGACTGGGT-1	-44.604	3343.5
AML10_AAGGAATAGTGATTCC-1	-340.99	3196.5
AML10_AAGGAATGTACCGGCT-1	3.3023	3336.4
AML10_AAGGAATGTCACAGTT-1	-276.96	3287.0
AML10_AAGGAATTCCATTCGC-1	-3477.6	2572.0
AML10_AAGGTAAAGCTGTACT-1	1.7511	2671.5
AML10_AAGGTAACACATATGC-1	181.94	3171.3
AML10_AAGTACCAGCGATGCA-1	213.66	3467.4
AML10_AAGTACCCAATTGAGA-1	66.583	3110.4
AML10_AAGTACCCACAACGCC-1	-324.61	3224.0
AML10_AAGTACCGTCTTCGAA-1	133.89	3115.9
AML10_AAGTACCTCGTGCGAC-1	-1516.6	2619.6
AML10_AAGTACCTCTATCACT-1	55.82	3325.0
AML10_AAGTCGTAGTCTGCAT-1	-729.98	3028.5
AML10_AAGTCGTTCCTCAGAA-1	180.14	3094.3
AML10_AAGTGAAAGCAACAGC-1	-1103.8	3053.3
AML10_AAGTGAACACCCTGTT-1	224.85	3065.0
AML10_AAGTTCGAGTAGCATA-1	-153.38	2485.4
AML10_AAGTTCGCACATGGTT-1	-1340.2	2910.6
AML10_AAGTTCGTCTCTGCTG-1	406.58	3193.2
AML10_AATAGAGAGATGACCG-1	49.647	3401.5
AML10_AATAGAGCACCTGCTT-1	-165.59	3240.5
AML10_AATAGAGCATGTGACT-1	-1054.5	3125.5
AML10_AATAGAGGTATCGCAT-1	149.52	1906.1
AML10_AATAGAGGTGTCTTAG-1	7.434	2588.7
AML10_AATCACGCACATAGCT-1	49.688	3119.6
AML10_AATCGACTCTTCTGGC-1	-850.53	3148.6
AML10_AATCGTGAGCGAAACC-1	-1496.2	2911.9
AML10_AATCGTGCAGACCATT-1	360.75	2931.6
AML10_AATCGTGCATAGCACT-1	103.07	2754.6
AML10_AATCGTGGTCTACAAC-1	156.15	2922.4
AML10_AATCGTGTCAGATTGC-1	-167.38	3121.8
AML10_AATCGTGTCAGCTCTC-1	-13.184	3231.9
AML10_AATCGTGTCTCTCTAA-1	-912.68	2888.5
AML10_AATGAAGCAGTTAGAA-1	-45.365	2643.6
AML10_AATGAAGTCGCCGAGT-1	-1031.2	3134.1
AML10_AATGACCCACGCACCA-1	169.66	3262.7
AML10_AATGACCTCCGCACTT-1	-191.24	2485.0
AML10_AATGCCAAGAGGATGA-1	14.202	1612.9
AML10_AATGCCAAGATGTAGT-1	-1034.1	3061.2
AML10_AATGCCAAGGCCTAAG-1	42.479	3240.4
AML10_AATGCCAAGGGTTAAT-1	-184.35	2411.9
AML10_AATGCCACACATAGCT-1	294.45	3330.7
AML10_AATGCCACATGACTCA-1	-1453.1	2415.2
AML10_AATGCCAGTGGTCTCG-1	80.229	2813.2
AML10_AATGCCAGTTAGTTCG-1	-169.77	3193.0
AML10_AATGCCATCATGCAGT-1	-272.03	3162.2
AML10_AATGGAAAGAGCAAGA-1	393.04	3367.4
AML10_AATGGAAAGGTTCACT-1	-277.03	3215.4
AML10_AATGGAAGTGGATACG-1	212.28	3057.8
AML10_AATGGAAGTTGTGGCC-1	-1077.0	3132.1
AML10_AATGGAATCAGGGTAG-1	159.71	3041.8
AML10_AATGGCTAGCGACAGT-1	-600.55	2680.1
AML10_AATGGCTCAATTTCTC-1	320.15	3464.7
AML10_AATTCCTCAACACTAC-1	249.12	3274.6
AML10_AATTCCTCACGCACCA-1	-966.88	3111.4
AML10_AATTTCCAGGAGTACC-1	61.759	3195.9
AML10_AATTTCCCACATTCTT-1	143.47	3139.3
AML10_AATTTCCCATAGGAGC-1	-148.11	3257.8
AML10_AATTTCCGTAGGATAT-1	206.91	3102.7
AML10_AATTTCCGTGAATTAG-1	-757.92	2594.1
AML10_AATTTCCTCACTGTTT-1	-7.167	3098.4
AML10_AATTTCCTCAGAGCAG-1	-153.36	3293.6
AML10_ACAAAGAAGTTCAACC-1	-227.87	2775.2
AML10_ACAAAGACAGGATGAC-1	-218.01	3001.4
AML10_ACAAAGATCCGTGGCA-1	-384.21	3150.4
AML10_ACAAAGATCGAAACAA-1	-807.92	3113.6
AML10_ACAACCAAGGGAGTTC-1	-1131.5	2773.3
AML10_ACAACCAGTCTGTGCG-1	213.88	3246.3
AML10_ACAACCAGTTAGGGTG-1	374.07	3388.1
AML10_ACAACCATCGCTTGAA-1	179.27	3056.1
AML10_ACAAGCTAGAGCAGTC-1	-797.19	2929.1
AML10_ACAAGCTAGTTGGAAT-1	196.48	3032.7
AML10_ACACCAAAGTCCCAAT-1	308.58	3214.4
AML10_ACACCAAAGTCTCGTA-1	9.1536	3265.3
AML10_ACACCAACAGACAATA-1	-153.7	2515.5
AML10_ACACCAACAGTCCGTG-1	-132.65	2091.8
AML10_ACACCAAGTGTCCACG-1	437.15	3133.2
AML10_ACACCAATCCCATACC-1	-369.34	3192.1
AML10_ACACGCGCAGAGGAAA-1	499.95	3109.4
AML10_ACACGCGGTTCCGCGA-1	-417.56	3132.4
AML10_ACACGCGGTTGGTAGG-1	-962.6	3143.7
AML10_ACACTGACAGGACATG-1	475.57	3064.0
AML10_ACACTGAGTGCTGATT-1	120.1	2804.9
AML10_ACACTGATCAGAATAG-1	-1384.2	2783.8
AML10_ACACTGATCCCTGGTT-1	-253.93	3031.5
AML10_ACACTGATCGTAGGGA-1	-81.946	3184.6
AML10_ACACTGATCTCTAAGG-1	-193.09	3189.8
AML10_ACAGAAAAGAATTGCA-1	-584.51	3337.2
AML10_ACAGAAATCACGGAGA-1	-11.116	2474.3
AML10_ACAGAAATCCGCCTAT-1	-606.31	2865.7
AML10_ACAGAAATCTACCCAC-1	-476.38	3103.3
AML10_ACAGCCGTCGACACCG-1	-645.07	3037.6
AML10_ACAGGGACAATTGAGA-1	-482.53	2913.1
AML10_ACAGGGACACGCAAAG-1	-343.25	2917.3
AML10_ACAGGGACATATGCGT-1	43.751	3115.2
AML10_ACAGGGAGTCTGTCCT-1	-274.0	2403.0
AML10_ACAGGGAGTTACGCCG-1	-434.0	3024.0
AML10_ACATCCCGTTCCTAAG-1	-407.23	3120.0
AML10_ACATCCCGTTGGGATG-1	36.448	3102.6
AML10_ACATCCCTCAACCGAT-1	-402.1	3188.4
AML10_ACATCGACAGTTGTCA-1	66.725	2975.0
AML10_ACATCGAGTTGGCTAT-1	527.64	3243.6
AML10_ACATCGAGTTTGATCG-1	59.624	2934.6
AML10_ACATGCAAGACTCTTG-1	72.371	3251.5
AML10_ACATGCACATTAAGCC-1	66.478	2308.4
AML10_ACATGCAGTCTGGTTA-1	-163.73	2527.3
AML10_ACATGCATCCTACTGC-1	-93.405	3268.6
AML10_ACATTTCAGTTGGAAT-1	114.75	2620.1
AML10_ACCAAACAGCTTGTTG-1	135.74	3277.4
AML10_ACCAAACCAAAGGCAC-1	-859.78	3000.2
AML10_ACCAAACCAGTGTGCC-1	-505.61	3189.4
AML10_ACCAAACTCAGCGTCG-1	-344.11	2954.2
AML10_ACCAACAAGGAGTATT-1	35.156	2694.3
AML10_ACCAACAAGTCGAGGT-1	-332.76	3069.8
AML10_ACCAACAAGTCGCCAC-1	-163.77	2420.8
AML10_ACCAACACAAGGTACG-1	-40.499	2767.8
AML10_ACCAACACAGAATTCC-1	-259.04	3202.4
AML10_ACCAACAGTAACATAG-1	-121.33	3256.2
AML10_ACCAACATCGGTCTGG-1	-139.63	3234.1
AML10_ACCACAAAGAAGCTCG-1	-251.06	2426.4
AML10_ACCACAACACGACAGA-1	117.91	3352.9
AML10_ACCACAAGTGTTATCG-1	-382.15	2919.5
AML10_ACCATTTCACGAGGTA-1	-414.53	3197.5
AML10_ACCATTTCACGTGTGC-1	-1167.4	2069.7
AML10_ACCATTTCATGGCTGC-1	-203.49	3144.1
AML10_ACCATTTGTGCTGTCG-1	155.67	3210.7
AML10_ACCATTTTCCTCACTG-1	-346.14	3020.8
AML10_ACCATTTTCCTCGCAT-1	-82.041	2913.4
AML10_ACCCAAAAGTAAACGT-1	17.541	3217.7
AML10_ACCCAAACACGTAGTT-1	-512.16	2114.2
AML10_ACCCAAACACGTCTCT-1	58.213	3260.1
AML10_ACCCAAACATAAGCGG-1	416.82	3266.8
AML10_ACCCTCAAGCAGTACG-1	-1001.4	3217.3
AML10_ACCCTCAAGTCGAATA-1	-994.2	2718.2
AML10_ACCCTCACAGCACGAA-1	-667.78	2943.7
AML10_ACCCTCAGTTCGGCTG-1	168.71	2919.1
AML10_ACCCTCATCCTAGCGG-1	354.94	3358.5
AML10_ACCCTTGAGAGCCCAA-1	-85.453	3235.4
AML10_ACCCTTGAGCCTAACT-1	22.724	2778.8
AML10_ACCCTTGTCAAATGCC-1	88.012	2987.4
AML10_ACCCTTGTCGAAGTGG-1	331.24	3157.8
AML10_ACCCTTGTCGGTCTGG-1	-507.48	3151.1
AML10_ACCGTTCCAACCGACC-1	111.43	3181.1
AML10_ACCGTTCCATTGCCTC-1	-624.66	2961.0
AML10_ACCGTTCGTCTTCCGT-1	-957.19	2717.1
AML10_ACCGTTCGTGTATCCA-1	-84.086	3193.3
AML10_ACCGTTCTCATGCCCT-1	-817.98	3107.7
AML10_ACCTACCGTCCTGAAT-1	337.37	3331.1
AML10_ACCTACCTCCTCAGGG-1	46.482	1655.5
AML10_ACCTACCTCTCGCTCA-1	-54.992	2985.1
AML10_ACCTGAAAGACCAGAC-1	-406.85	3216.5
AML10_ACCTGAACATCGATGT-1	184.53	3153.7
AML10_ACCTGAATCATTTACC-1	94.331	2814.6
AML10_ACCTGAATCTCGCAGG-1	-67.444	3290.6
AML10_ACCTGTCAGATACCAA-1	-173.93	3181.3
AML10_ACCTGTCCAGTAGATA-1	33.772	3334.9
AML10_ACCTGTCCAGTCGGTC-1	27.84	2689.7
AML10_ACCTGTCTCCCAGGAC-1	-40.311	3232.6
AML10_ACGATCACAACTGATC-1	-66.686	2631.8
AML10_ACGATCACAGCTGGTC-1	-1176.8	2511.0
AML10_ACGATCAGTATACGGG-1	-454.44	3323.0
AML10_ACGATCAGTATCACCA-1	-1007.0	2552.9
AML10_ACGATCAGTTGTACGT-1	41.496	2757.0
AML10_ACGATCATCGAACCAT-1	-40.779	2517.8
AML10_ACGATCATCTCGAGTA-1	249.45	2860.3
AML10_ACGATCATCTGAACGT-1	-191.11	2439.0
AML10_ACGATGTAGTGTCATC-1	103.03	3075.4
AML10_ACGATGTCAAGCGATG-1	-170.28	3189.4
AML10_ACGATGTTCGGAGATG-1	98.68	3294.9
AML10_ACGCACGAGTGCCGAA-1	94.272	3171.8
AML10_ACGCACGCAATTGAGA-1	-780.99	2771.2
AML10_ACGCACGGTGTTCCTC-1	515.64	3130.5
AML10_ACGCACGTCTGCTTAT-1	-692.15	2958.3
AML10_ACGGAAGAGGTAGTAT-1	-109.2	2763.8
AML10_ACGGAAGCAACCGACC-1	-994.88	3050.0
AML10_ACGGAAGCACTTCAGA-1	-130.03	2492.0
AML10_ACGGAAGCAGGTCCGT-1	424.64	3055.8
AML10_ACGGAAGGTTAGAGTA-1	33.994	2764.5
AML10_ACGGAAGGTTCGATTG-1	-963.82	3154.6
AML10_ACGGGTCAGGCAGGGA-1	-933.77	3308.5
AML10_ACGGGTCAGTGCTACT-1	358.05	3336.6
AML10_ACGGGTCAGTGTCATC-1	-15.156	3263.6
AML10_ACGGTCGAGGCAGGTT-1	-184.96	3237.0
AML10_ACGGTCGAGTCGGGAT-1	-569.77	3173.5
AML10_ACGGTCGAGTTGAAGT-1	332.22	3574.4
AML10_ACGGTCGCACCCATAA-1	-350.07	3205.2
AML10_ACGGTCGCAGACCTAT-1	217.13	3234.8
AML10_ACGGTCGGTACACGCC-1	-240.76	2919.8
AML10_ACGGTCGGTGCCCGTA-1	-154.32	2632.2
AML10_ACGGTCGTCCTTGACC-1	-787.55	3031.4
AML10_ACGGTCGTCTGGCCTT-1	-69.51	3121.6
AML10_ACGGTTACATGTGTCA-1	549.05	3080.6
AML10_ACGGTTAGTTAAAGTG-1	-176.9	3294.2
AML10_ACGGTTATCGTCTAAG-1	224.5	3322.9
AML10_ACGTAACAGCCGATTT-1	-154.92	3179.0
AML10_ACGTAACGTTAGGGTG-1	-193.11	2424.7
AML10_ACGTAACTCGACACTA-1	-227.7	3326.8
AML10_ACGTAACTCTTACGGA-1	-143.32	2522.9
AML10_ACGTACACATGGCACC-1	111.5	3242.7
AML10_ACGTACATCGGTGTAT-1	-1110.4	3014.2
AML10_ACGTACATCTACACAG-1	-1110.7	2863.2
AML10_ACGTAGTAGGTCACCC-1	-1332.8	3043.4
AML10_ACGTAGTGTCACGACC-1	-159.66	3334.5
AML10_ACGTAGTGTCGAATTC-1	-82.205	2598.1
AML10_ACGTAGTGTCGCACGT-1	84.516	3049.5
AML10_ACGTAGTGTGCAATGG-1	-1716.4	2852.6
AML10_ACGTAGTTCTAGCAAC-1	118.92	3263.1
AML10_ACGTCCTAGCATTGAA-1	-68.228	3330.2
AML10_ACGTCCTAGTCTGTAC-1	-48.651	3425.9
AML10_ACGTCCTCAAGCGAAC-1	-276.9	2733.3
AML10_ACGTCCTGTTAAGGGC-1	-892.82	1671.6
AML10_ACGTCCTTCCGTGGTG-1	-181.13	3121.7
AML10_ACGTTCCAGGCTAGCA-1	519.38	3096.5
AML10_ACGTTCCTCACCTGTC-1	-52.413	3027.7
AML10_ACTACGAAGATGCCGA-1	-215.91	3402.2
AML10_ACTACGAAGGCGATAC-1	136.48	3222.3
AML10_ACTACGAGTGATACCT-1	-982.16	2911.5
AML10_ACTACGATCTGCGGGT-1	-1042.8	2924.3
AML10_ACTATCTAGAATCGTA-1	212.05	3419.3
AML10_ACTATCTAGCCTTTCC-1	220.66	3031.9
AML10_ACTATCTCAATCTGCA-1	-2247.7	2571.4
AML10_ACTATCTCAATTGAAG-1	-2464.8	2454.1
AML10_ACTATCTGTTCCGTTC-1	94.92	3220.4
AML10_ACTATGGAGCTATCCA-1	-630.08	2834.0
AML10_ACTATGGCATAATGAG-1	-224.89	3088.4
AML10_ACTATGGCATCCTAAG-1	105.11	3527.8
AML10_ACTATGGGTCACCTTC-1	-96.975	3173.2
AML10_ACTATTCGTCCTATAG-1	321.82	3528.7
AML10_ACTATTCTCATCGACA-1	-60.572	2723.7
AML10_ACTCCCAAGTAAACTG-1	394.16	3077.4
AML10_ACTCCCACATGACAAA-1	340.38	3298.6
AML10_ACTCCCATCCCGTTCA-1	326.1	3312.6
AML10_ACTCTCGCACTGGAAG-1	328.87	3504.5
AML10_ACTCTCGCAGGAAGTC-1	-586.02	3418.9
AML10_ACTCTCGGTGGAATGC-1	-971.06	3112.3
AML10_ACTGATGAGATTAGCA-1	-208.68	2765.0
AML10_ACTGATGGTACAGAAT-1	80.831	2664.9
AML10_ACTGATGGTAGTCCTA-1	51.499	3183.8
AML10_ACTGATGGTCTCACGG-1	-545.26	3039.7
AML10_ACTGATGTCACCATAG-1	-581.1	2909.7
AML10_ACTGCAATCGAGTCCG-1	-303.87	2033.6
AML10_ACTGTCCAGGACAGCT-1	-994.5	2778.8
AML10_ACTGTCCAGTGCTCGC-1	159.61	2924.8
AML10_ACTGTCCCAGGCCCTA-1	314.18	3460.5
AML10_ACTGTCCTCCGTGGGT-1	-415.99	2781.8
AML10_ACTGTGAAGGCTCCCA-1	-262.12	2362.5
AML10_ACTGTGACAGCAGTCC-1	236.01	3368.5
AML10_ACTGTGAGTGCAGATG-1	-76.673	3308.6
AML10_ACTTAGGAGTCTGGAG-1	-1010.5	2591.7
AML10_ACTTAGGCAGCCGGTT-1	-17.24	2914.1
AML10_ACTTAGGCAGGAATAT-1	-1151.0	2724.1
AML10_ACTTATCAGTGGAAAG-1	-406.83	3123.1
AML10_ACTTATCGTATCGATC-1	-1183.4	2891.2
AML10_ACTTATCGTATCGCAT-1	471.51	3395.4
AML10_ACTTATCTCCACCTGT-1	-144.7	2491.4
AML10_ACTTATCTCGTCGGGT-1	-289.91	2649.3
AML10_ACTTATCTCGTGTTCC-1	-940.48	3239.9
AML10_ACTTCCGAGACCAACG-1	201.77	3265.4
AML10_ACTTCCGAGTACTGGG-1	83.879	3139.6
AML10_ACTTCCGGTCTTAGTG-1	-344.37	2724.3
AML10_ACTTCCGTCCTGGGTG-1	-786.94	3211.7
AML10_ACTTCCGTCTTCCCGA-1	136.33	2806.8
AML10_ACTTCGCGTCTTTCAT-1	192.69	3028.8
AML10_ACTTCGCGTGCCCGTA-1	-1179.7	1925.4
AML10_ACTTTCACAACCAATC-1	-1151.6	2691.9
AML10_ACTTTGTAGCTACTAC-1	-86.464	3266.7
AML10_ACTTTGTAGGTCGAGT-1	-291.86	2777.1
AML10_ACTTTGTCAGACGATG-1	-178.02	2497.1
AML10_ACTTTGTCATGGCTGC-1	-706.37	3367.1
AML10_ACTTTGTTCATCAGTG-1	-1207.6	2783.9
AML10_ACTTTGTTCATGGAGG-1	-363.47	3182.1
AML10_ACTTTGTTCCTCGCAT-1	-188.82	3261.9
AML10_AGAAATGAGGACCCAA-1	-1053.3	3052.6
AML10_AGAAATGCAATCACGT-1	76.77	3197.8
AML10_AGAAATGGTAGCTTTG-1	-113.46	3178.0
AML10_AGAACAAGTAGAGACC-1	-469.07	2916.4
AML10_AGAACAATCCTCTGCA-1	203.24	2966.1
AML10_AGAACCTCAAGTCGTT-1	-1200.3	2943.0
AML10_AGAACCTCATAGGAGC-1	-229.37	2415.6
AML10_AGAACCTTCTAACACG-1	138.37	3277.4
AML10_AGAACCTTCTCCGAAA-1	-183.82	3133.7
AML10_AGAACCTTCTCGACGG-1	236.59	3181.6
AML10_AGAAGCGAGTCACTAC-1	-875.14	2836.6
AML10_AGAAGCGCAATGCAGG-1	78.235	3268.3
AML10_AGAAGCGCACGGTCTG-1	578.89	3171.9
AML10_AGAAGCGTCCGATCGG-1	-4.0452	2669.5
AML10_AGAAGCGTCGGAATTC-1	-184.36	2414.0
AML10_AGAAGTAAGCAGGTCA-1	-177.58	2868.9
AML10_AGAAGTACAATGAACA-1	-17.492	1768.4
AML10_AGACAAAAGGTAGTCG-1	613.63	3097.5
AML10_AGACAAAAGTTCAACC-1	242.31	3141.6
AML10_AGACAAACACACCTGG-1	-45.38	2943.2
AML10_AGACAAACACCTGTCT-1	81.96	2777.9
AML10_AGACAAAGTTTACGTG-1	-43.412	3147.5
AML10_AGACAAATCTACGGGC-1	-519.03	3104.6
AML10_AGACACTAGCCGAACA-1	-166.49	2551.5
AML10_AGACACTAGCCTATCA-1	652.15	3082.0
AML10_AGACACTGTGGCTAGA-1	-352.79	3035.9
AML10_AGACACTTCGAAGGAC-1	184.82	3530.8
AML10_AGACACTTCTTGCGCT-1	291.58	3469.1
AML10_AGACAGGAGATCACCT-1	-1077.2	2859.9
AML10_AGACAGGAGCTGAGTG-1	148.31	3243.2
AML10_AGACAGGAGGATGAGA-1	-1247.2	2904.8
AML10_AGACAGGCATGACGGA-1	472.56	3284.4
AML10_AGACAGGGTACTTGTG-1	-766.42	3032.7
AML10_AGACAGGGTAGTTAGA-1	-896.89	2482.8
AML10_AGACAGGGTATGACAA-1	-1107.7	3042.9
AML10_AGACAGGGTCAGGTGA-1	285.21	3069.0
AML10_AGACAGGGTCATCCCT-1	-87.592	3267.7
AML10_AGACAGGGTCTGATAC-1	-14.418	3056.5
AML10_AGACCATCACTGCGTG-1	-540.65	2158.9
AML10_AGACCATCATCGATAC-1	-980.72	2867.5
AML10_AGACCATCATGCCGGT-1	-812.42	3037.2
AML10_AGACCATGTCAAAGAT-1	-118.96	2577.5
AML10_AGACCATGTTGCTAGT-1	258.2	3058.9
AML10_AGACCCGAGACTCTAC-1	420.13	3544.2
AML10_AGACCCGAGATGAAGG-1	-2382.2	2874.7
AML10_AGACCCGAGCGTATAA-1	377.62	3416.1
AML10_AGACCCGGTCAGCGTC-1	-175.28	3252.9
AML10_AGACCCGGTGCATACT-1	48.769	3307.1
AML10_AGACCCGGTGTTGCCG-1	-1267.6	2830.1
AML10_AGACCCGTCACTGCTC-1	3.1459	3248.7
AML10_AGACCCGTCATCTGTT-1	253.67	3153.9
AML10_AGACCCGTCGCTGTCT-1	-6.1426	3136.5
AML10_AGACTCAAGCACTCCG-1	-385.26	3177.4
AML10_AGACTCACAGGCTCTG-1	-291.5	2951.9
AML10_AGACTCACATCGTGCG-1	51.623	3373.0
AML10_AGACTCACATTAAGCC-1	-289.8	2451.0
AML10_AGACTCAGTATCGGTT-1	347.63	3377.8
AML10_AGACTCATCAGTGTCA-1	-715.68	2921.6
AML10_AGACTCATCATCCCGT-1	-12.103	2828.6
AML10_AGACTCATCGAAGCCC-1	125.3	2221.9
AML10_AGACTCATCTGGGCGT-1	-28.834	3407.8
AML10_AGAGAATCAAGTGGAC-1	-382.64	3228.5
AML10_AGAGAATCACCAGTAT-1	-1158.8	2663.2
AML10_AGAGAATCACTATCCC-1	-1086.7	2942.5
AML10_AGAGAATCATGTGGCC-1	-426.61	3174.7
AML10_AGAGAATTCGGCGATC-1	-1255.4	2806.8
AML10_AGAGAGCAGCAATTCC-1	-26.149	3123.1
AML10_AGAGAGCCATCGGATT-1	-329.55	2753.3
AML10_AGAGAGCGTATACGGG-1	147.29	3166.6
AML10_AGAGAGCTCGGTATGT-1	504.45	3577.5
AML10_AGAGCAGGTCGACTTA-1	584.78	3133.0
AML10_AGAGCAGTCACTGATG-1	-392.71	2995.5
AML10_AGAGCAGTCTCTAGGA-1	78.27	3402.2
AML10_AGAGCAGTCTTGGAAC-1	-1038.3	3136.5
AML10_AGAGCCCAGTTGTAAG-1	32.952	3211.7
AML10_AGAGCCCGTACTGAGG-1	255.4	2997.4
AML10_AGAGCCCGTTCGTTCC-1	-235.36	2388.6
AML10_AGAGCCCGTTTGACAC-1	140.97	2956.1
AML10_AGATAGAGTAGAGATT-1	-744.59	3201.0
AML10_AGATAGAGTCCTTTGC-1	158.95	3199.3
AML10_AGATAGATCCGGACTG-1	-82.336	2955.6
AML10_AGATAGATCTACACTT-1	-3078.3	1159.4
AML10_AGATCCAAGCCATTCA-1	360.85	3131.9
AML10_AGATCCACACTAACCA-1	146.23	3241.3
AML10_AGATCCACAGTGACCC-1	-1072.3	3034.2
AML10_AGATCCAGTAAGTTGA-1	-82.507	3032.2
AML10_AGATCCAGTCTTCATT-1	-219.93	3191.1
AML10_AGATCCAGTTTAAGGA-1	289.48	3352.6
AML10_AGATCGTCAATAACCC-1	226.56	3371.0
AML10_AGATCGTCACCAGTAT-1	309.58	3312.8
AML10_AGATCGTCATGTTTGG-1	-214.32	3056.2
AML10_AGATCGTGTACTTCCC-1	-812.47	2932.1
AML10_AGATCGTTCCACACCT-1	165.83	3419.3
AML10_AGATGAAGTTAAGGAT-1	-1298.2	1860.8
AML10_AGATGAATCATTCATC-1	44.729	3250.3
AML10_AGATGAATCCATTGCC-1	-130.16	2777.5
AML10_AGATGAATCCTTATAC-1	-38.563	3052.3
AML10_AGATGAATCTCCGCAT-1	-354.89	2305.1
AML10_AGATGCTAGCCTGTGC-1	-700.43	3016.0
AML10_AGATGCTAGGTTCTTG-1	359.28	3422.7
AML10_AGATGCTCATAGAAAC-1	-2473.4	2458.7
AML10_AGATGCTGTACCCGAC-1	49.446	3290.4
AML10_AGATGCTGTATCGAGG-1	-2811.1	294.98
AML10_AGCATCAAGCTAGATA-1	80.873	3067.6
AML10_AGCATCAAGTCTAGAA-1	167.8	3018.2
AML10_AGCATCACAAGAGTGC-1	-1711.2	2514.8
AML10_AGCATCACAATCGAAA-1	32.468	3359.4
AML10_AGCCAATAGAACAAGG-1	-462.43	2579.7
AML10_AGCCAATGTCACTACA-1	306.08	3377.7
AML10_AGCCAATGTGAGCCAA-1	-506.21	2158.4
AML10_AGCCACGAGAAACCAT-1	147.62	3221.1
AML10_AGCCACGAGTCGGCCT-1	281.92	3516.3
AML10_AGCCACGGTCCACTCT-1	340.35	3340.3
AML10_AGCCACGTCATCAGTG-1	270.05	3514.8
AML10_AGCCACGTCATTCCTA-1	-108.28	3239.9
AML10_AGCCACGTCTGGCCTT-1	415.03	3292.3
AML10_AGCCAGCAGGCTCCCA-1	270.7	3129.6
AML10_AGCCAGCAGTCTCGTA-1	-344.7	2614.7
AML10_AGCCAGCTCGTCCTTG-1	102.05	3320.4
AML10_AGCGATTGTCGTCTCT-1	-225.92	2279.0
AML10_AGCGATTGTTAGAAAC-1	242.72	3185.1
AML10_AGCGATTGTTATCTTC-1	-693.07	2040.8
AML10_AGCGATTTCCGCTAGG-1	7.0577	3135.2
AML10_AGCGCCAGTTCCTAAG-1	-588.99	3139.4
AML10_AGCGCTGAGCTCATAC-1	-1235.9	2763.7
AML10_AGCGCTGAGCTGAAGC-1	89.839	3606.9
AML10_AGCGCTGGTAGCGCCT-1	-924.53	2919.5
AML10_AGCGCTGGTGTTTGCA-1	290.34	3359.8
AML10_AGCGCTGGTTCGAAGG-1	143.01	3294.3
AML10_AGCGCTGGTTGGATCT-1	257.1	3429.6
AML10_AGCGCTGTCGGAAGGT-1	-905.3	2842.0
AML10_AGCGTATCAGAGAGGG-1	13.668	3150.1
AML10_AGCGTATTCACGGACC-1	-268.66	3037.7
AML10_AGCGTATTCTACGCGG-1	-207.42	3119.5
AML10_AGCGTCGAGATGACAT-1	-127.23	3199.8
AML10_AGCGTCGAGCTACTAC-1	37.254	3178.9
AML10_AGCGTCGCAGGAACCA-1	69.552	3218.1
AML10_AGCTACACAGTGGTGA-1	-1010.4	2871.0
AML10_AGCTACACATGGGCAA-1	226.82	2947.5
AML10_AGCTACACATTCTCCG-1	-308.93	2870.1
AML10_AGCTACAGTGTGTGTT-1	-696.37	3166.2
AML10_AGCTCAAGTGCAATAA-1	111.61	3025.4
AML10_AGCTCAAGTTAGGCCC-1	44.949	3059.0
AML10_AGCTCAATCGAGAGCA-1	-66.829	2941.2
AML10_AGCTTCCAGATGACCG-1	-1266.2	2900.1
AML10_AGCTTCCAGGGACCAT-1	-84.903	3294.8
AML10_AGCTTCCAGTGTAGTA-1	78.896	3082.6
AML10_AGCTTCCTCGCGGACT-1	71.682	2977.0
AML10_AGCTTCCTCGGCCAAC-1	-148.2	2485.7
AML10_AGGAAATAGGCATCTT-1	54.241	3297.3
AML10_AGGAAATCAAATGAGT-1	-392.43	3113.0
AML10_AGGAAATCAATTGCCA-1	-19.145	2573.3
AML10_AGGAAATCACATATGC-1	-676.8	2858.2
AML10_AGGAAATTCTTCACAT-1	111.62	3035.5
AML10_AGGAATAGTGCTATTG-1	-655.81	3209.6
AML10_AGGAATAGTTCGTTCC-1	-1783.0	2264.4
AML10_AGGAATATCGAAGGAC-1	408.69	3379.3
AML10_AGGAATATCTCGACCT-1	-501.81	3190.9
AML10_AGGACGAAGCAGGTCA-1	-208.65	3080.9
AML10_AGGACGAAGCAGTAAT-1	-281.95	3209.4
AML10_AGGACGAAGCGCCTAC-1	-742.71	3104.0
AML10_AGGACGAAGGAGAATG-1	-1980.3	2229.3
AML10_AGGACGACAACGGTAG-1	-748.74	3048.4
AML10_AGGACTTAGCATGATA-1	7.5253	2647.1
AML10_AGGACTTAGGATCATA-1	425.65	3268.4
AML10_AGGACTTGTCGCTCGA-1	-934.3	3048.4
AML10_AGGAGGTAGCGGGTTA-1	215.59	3363.8
AML10_AGGAGGTAGGCTCACC-1	-39.783	3604.7
AML10_AGGAGGTTCTGGTGGC-1	-293.3	2221.6
AML10_AGGATAAAGTCGAATA-1	-46.81	3314.4
AML10_AGGATAACATGAGATA-1	-872.55	2862.6
AML10_AGGATAAGTCTAGGCC-1	-250.62	3206.6
AML10_AGGATAATCGTGGTAT-1	-143.33	2574.1
AML10_AGGATCTAGATTGCGG-1	94.156	3154.1
AML10_AGGATCTAGGCATGCA-1	-93.821	2485.5
AML10_AGGATCTAGGTCCGAA-1	154.58	3102.1
AML10_AGGATCTGTGTGTCGC-1	-37.572	2803.6
AML10_AGGATCTTCAAGTGGG-1	189.63	3069.0
AML10_AGGCATTAGATACCAA-1	-763.1	2909.1
AML10_AGGCATTAGTGCGACA-1	-109.96	3248.3
AML10_AGGCATTAGTTGTCGT-1	-602.43	2387.1
AML10_AGGCATTGTCCCTCAT-1	-13.036	2065.7
AML10_AGGCATTGTGAGAGGG-1	-939.85	3214.0
AML10_AGGCATTGTTCGGCGT-1	137.71	3311.2
AML10_AGGCCACGTAGCACAG-1	-14.184	3209.7
AML10_AGGCCACGTCATAAAG-1	-121.02	2022.9
AML10_AGGCCACGTCTTCAAG-1	-141.06	2289.1
AML10_AGGCCACTCATCACAG-1	-150.74	3100.1
AML10_AGGCTGCAGCGTCTGC-1	-336.06	3004.9
AML10_AGGCTGCAGGTCGAGT-1	-3378.9	2399.8
AML10_AGGCTGCCACAATGAA-1	-69.836	2620.6
AML10_AGGCTGCCACGGGTAA-1	89.156	3257.2
AML10_AGGCTGCCAGGTATGG-1	313.61	3325.9
AML10_AGGCTGCCATGTCTAG-1	174.05	3457.1
AML10_AGGGAGTAGATTGACA-1	-80.88	2882.7
AML10_AGGGAGTAGGTACTGG-1	-459.28	2292.0
AML10_AGGGAGTAGTCACGAG-1	44.802	3330.6
AML10_AGGGAGTCACGGCACT-1	-307.04	3241.7
AML10_AGGGAGTGTCACAATC-1	554.16	3221.4
AML10_AGGGAGTGTGAGGAAA-1	-165.05	3117.8
AML10_AGGGAGTGTGAGTCAG-1	-204.27	2411.8
AML10_AGGGAGTTCACATCAG-1	-955.72	2366.7
AML10_AGGGAGTTCATAGACC-1	122.55	3117.5
AML10_AGGGAGTTCTCGCTTG-1	-531.21	3165.0
AML10_AGGGCCTAGGATACCG-1	88.058	3077.6
AML10_AGGGCCTCATGTTCGA-1	-1056.1	3092.1
AML10_AGGGCTCAGACAGCGT-1	-17.232	3221.3
AML10_AGGGCTCAGACCTTTG-1	-426.54	2782.8
AML10_AGGGCTCAGACGGTTG-1	-582.52	2069.3
AML10_AGGGCTCAGGTAAAGG-1	-3024.8	2695.0
AML10_AGGGCTCAGTAGCTCT-1	341.54	3033.7
AML10_AGGGCTCAGTCATCCA-1	396.55	2996.2
AML10_AGGGCTCCACCCTGTT-1	-853.24	2942.5
AML10_AGGGCTCGTGCAATGG-1	-300.64	2695.5
AML10_AGGGCTCTCATTGTTC-1	-386.48	2510.9
AML10_AGGGCTCTCGTTGTAG-1	559.54	2963.6
AML10_AGGGCTCTCTATACGG-1	79.517	3370.9
AML10_AGGGCTCTCTCCTGTG-1	-1197.2	2648.3
AML10_AGGGTCCGTGTTGAGG-1	-78.902	2953.0
AML10_AGGGTCCGTTCCGCGA-1	-981.9	3072.7
AML10_AGGGTGACAGATCCTA-1	118.17	3197.8
AML10_AGGGTGACAGTCAGTT-1	-1567.7	2947.8
AML10_AGGGTGACATAGCTGT-1	125.31	3481.1
AML10_AGGGTTTAGATAACAC-1	-470.3	2792.1
AML10_AGGGTTTAGGCCGCTT-1	-498.65	3214.7
AML10_AGGGTTTAGGGTTGCA-1	-790.27	3126.5
AML10_AGGGTTTCAATCGAAA-1	81.383	3314.0
AML10_AGGGTTTCACCCTTGT-1	-368.52	2978.0
AML10_AGGGTTTCATTCACAG-1	-1136.8	2478.0
AML10_AGGTAGGAGTCTGGAG-1	-40.703	3294.2
AML10_AGGTAGGGTAATCAAG-1	-267.66	2367.1
AML10_AGGTAGGGTAGTGTGG-1	-1039.5	3086.8
AML10_AGGTAGGGTTGCAACT-1	-366.74	2328.2
AML10_AGGTCATAGGCCTGCT-1	-1016.8	3067.3
AML10_AGGTCATAGGTGCCTC-1	249.09	3213.1
AML10_AGGTCATCACAACGTT-1	-760.43	2927.0
AML10_AGGTCATCAGGTACGA-1	-822.18	3036.2
AML10_AGGTCATTCATCTACT-1	-592.81	2962.2
AML10_AGGTCATTCGCAGAGA-1	-134.22	2597.8
AML10_AGGTCATTCGTAGGGA-1	-78.275	3202.5
AML10_AGGTCTACACAGTCAT-1	116.14	3028.3
AML10_AGGTCTATCCACGTGG-1	177.77	3077.3
AML10_AGGTGTTCACAAGGTG-1	321.68	3486.4
AML10_AGGTGTTCACCGAATT-1	-955.88	2893.6
AML10_AGGTGTTCACTGGCCA-1	283.56	3460.8
AML10_AGGTGTTTCTCATTTG-1	-55.081	3048.6
AML10_AGGTTACAGGTTTGAA-1	-844.47	3190.4
AML10_AGGTTACCATATCTCT-1	-1124.6	3015.6
AML10_AGGTTACGTCCAATCA-1	-74.16	3115.4
AML10_AGGTTACGTCTTCGAA-1	-906.52	2694.6
AML10_AGGTTACTCGCTTGCT-1	369.35	2948.5
AML10_AGGTTGTAGGCACTAG-1	-911.92	2958.4
AML10_AGGTTGTCATCCCACT-1	423.72	3104.7
AML10_AGGTTGTGTTCAAAGA-1	326.23	3180.3
AML10_AGGTTGTTCCGTAGGC-1	-741.1	3347.1
AML10_AGTAACCAGTCATAGA-1	-246.95	3299.3
AML10_AGTAACCCAAATTGCC-1	-1177.4	2806.7
AML10_AGTAACCCATATGCGT-1	227.44	3311.5
AML10_AGTAACCTCAGACCCG-1	-68.93	2574.0
AML10_AGTAACCTCCAAAGGG-1	186.6	3419.0
AML10_AGTAACCTCTTACCGC-1	-920.97	3176.5
AML10_AGTACCACACGGGCTT-1	-283.94	3212.0
AML10_AGTACCACAGCTGAAG-1	237.14	3401.6
AML10_AGTACTGAGTGATTCC-1	617.79	3034.1
AML10_AGTACTGCACTCAGAT-1	-75.579	3072.7
AML10_AGTACTGCAGGGAGAG-1	-713.5	3100.8
AML10_AGTAGCTAGGTCGACA-1	68.174	2426.1
AML10_AGTAGCTGTCAACCTA-1	122.78	2076.8
AML10_AGTAGCTGTCTCGGAC-1	-553.91	2367.8
AML10_AGTAGCTTCAGAGTGG-1	-1173.6	2777.0
AML10_AGTAGCTTCTGACGCG-1	-153.18	2651.4
AML10_AGTAGTCCAAGATGGC-1	32.276	3363.6
AML10_AGTAGTCGTGCCGAAA-1	-1068.4	2012.8
AML10_AGTCAACCAAATCAGA-1	611.85	3076.0
AML10_AGTCAACGTGTACGCC-1	-10.06	3342.5
AML10_AGTCAACTCACTAGCA-1	-1523.1	1815.5
AML10_AGTCAACTCTTACGGA-1	429.11	3466.7
AML10_AGTCACAAGCATTGTC-1	16.832	2194.2
AML10_AGTCACAAGTACAGCG-1	127.34	3389.7
AML10_AGTCACAGTGAATTGA-1	80.419	2883.7
AML10_AGTCATGAGGGAACAA-1	-66.557	3311.7
AML10_AGTCATGCACAACCGC-1	-618.67	2657.7
AML10_AGTCATGCAGAGTTCT-1	-1262.2	2893.4
AML10_AGTCATGCATGGAATA-1	-555.16	2126.0
AML10_AGTCATGCATTCACAG-1	413.48	3484.1
AML10_AGTCATGTCTCTATGT-1	-1175.4	2929.5
AML10_AGTCTCCAGAGGACTC-1	-636.07	3321.0
AML10_AGTCTCCAGGAAGTGA-1	-1123.5	2993.3
AML10_AGTCTCCAGGCCTGCT-1	-1431.4	2792.2
AML10_AGTCTCCCACAATGTC-1	-208.88	2538.2
AML10_AGTCTCCCACGTTGGC-1	-86.454	2959.7
AML10_AGTCTCCGTACTGCCG-1	-779.04	2950.4
AML10_AGTCTCCGTGCCTGCA-1	526.81	3478.1
AML10_AGTCTCCTCACGATCA-1	152.77	3158.6
AML10_AGTCTCCTCCCGAGAC-1	31.558	2515.5
AML10_AGTGACTAGCAAGGAA-1	216.9	3335.5
AML10_AGTGACTCACTTTAGG-1	-230.74	3217.2
AML10_AGTGACTCAGCCGTTG-1	-116.32	2841.3
AML10_AGTGACTCATATCTCT-1	186.48	3175.8
AML10_AGTGACTCATTCTCCG-1	308.19	3447.4
AML10_AGTGACTTCGCAGAGA-1	-129.55	3292.0
AML10_AGTGATCAGATTGAGT-1	-1141.8	2475.4
AML10_AGTGATCCATGGAACG-1	-55.454	3299.0
AML10_AGTGATCGTTGTCTAG-1	-142.82	3208.4
AML10_AGTGATCTCTCATGGA-1	50.078	2694.9
AML10_AGTGCCGAGAAACACT-1	-737.04	2781.7
AML10_AGTGCCGAGACATGCG-1	485.83	3253.8
AML10_AGTGCCGGTACCCAGC-1	-252.19	3170.0
AML10_AGTGCCGGTGATATAG-1	-615.26	2145.0
AML10_AGTGCCGGTGGATGAC-1	-249.1	2546.7
AML10_AGTGTTGAGTGATGGC-1	-858.59	3186.3
AML10_AGTGTTGCAACTGAAA-1	-166.54	2920.1
AML10_AGTGTTGCAGAGTGAC-1	-1069.3	3007.4
AML10_AGTGTTGCATGCAGCC-1	93.826	2805.8
AML10_AGTGTTGGTCGGATTT-1	-1118.9	2668.9
AML10_AGTGTTGGTCGGTAAG-1	-1195.7	1706.2
AML10_AGTGTTGGTGTATTCG-1	474.39	3047.2
AML10_AGTGTTGGTTATCCAG-1	55.001	2735.5
AML10_AGTTAGCAGCCGGATA-1	-197.34	2539.3
AML10_AGTTAGCCACTGGCGT-1	-757.83	2319.5
AML10_AGTTAGCCAGACGCTC-1	22.542	3290.0
AML10_AGTTAGCTCGACACCG-1	70.129	2874.0
AML10_AGTTCCCCAAGAGAGA-1	217.99	2903.5
AML10_AGTTCCCCACAGCCAC-1	122.35	2993.2
AML10_AGTTCCCCAGGACGAT-1	345.86	3367.5
AML10_AGTTCCCGTTGTTGCA-1	640.44	3060.3
AML10_AGTTCCCTCATTATCC-1	416.42	3690.9
AML10_AGTTCCCTCGAACCAT-1	-102.79	3430.4
AML10_AGTTCGAAGGTGCCAA-1	135.93	3040.5
AML10_AGTTCGAGTTCTCGTC-1	200.42	3229.6
AML10_AGTTCGAGTTTGCCGG-1	-21.739	2714.3
AML10_ATACCGAAGGAACGAA-1	-557.76	3033.9
AML10_ATACCGAAGTCTTGGT-1	-124.12	3204.6
AML10_ATACCGACAACGGTAG-1	42.804	3263.8
AML10_ATACCTTAGATCACCT-1	-776.59	3078.5
AML10_ATACCTTAGGACACTG-1	267.87	3451.3
AML10_ATACCTTAGGTCACAG-1	-244.43	3083.3
AML10_ATACCTTGTAAGACCG-1	-352.03	2812.5
AML10_ATACCTTGTGGCATCC-1	170.03	2522.1
AML10_ATACCTTTCAGGTGTT-1	257.81	3464.1
AML10_ATACTTCAGTAGCCAG-1	111.55	3009.5
AML10_ATACTTCCAAGTTCCA-1	-197.57	2949.1
AML10_ATACTTCCAGCTTTGA-1	-29.902	2703.7
AML10_ATACTTCGTCTACACA-1	305.72	3336.7
AML10_ATACTTCGTGTGCCTG-1	-223.35	2284.0
AML10_ATACTTCTCTTCCCAG-1	-228.29	2472.2
AML10_ATAGACCCAATGAACA-1	-751.89	2758.4
AML10_ATAGACCGTGTCATTG-1	478.01	3260.1
AML10_ATAGACCTCTATCCAT-1	230.77	3003.5
AML10_ATAGAGAAGGTCGTCC-1	-437.83	3207.1
AML10_ATAGAGAAGTTGGAAT-1	-129.53	3212.5
AML10_ATAGAGACACTGTCGG-1	-4.9103	2614.8
AML10_ATAGAGACATACGCAT-1	-97.737	2540.7
AML10_ATAGAGATCCGGCAAC-1	93.622	3079.3
AML10_ATAGAGATCTAATTCC-1	-38.078	3074.6
AML10_ATAGGCTAGGTCGTGA-1	186.82	3162.0
AML10_ATAGGCTCACTGCGTG-1	-955.61	2819.3
AML10_ATAGGCTCATGTGCTA-1	33.724	3296.1
AML10_ATAGGCTGTACGGCAA-1	2.4564	3366.4
AML10_ATAGGCTGTAGAGATT-1	-97.757	2697.4
AML10_ATAGGCTGTATCAAGA-1	20.358	2755.6
AML10_ATAGGCTTCCCGAGGT-1	232.97	3390.9
AML10_ATATCCTAGAAGTCCG-1	-197.07	3181.4
AML10_ATATCCTTCCACCTCA-1	-1691.1	2686.4
AML10_ATCACAGAGGAGTATT-1	77.767	3285.1
AML10_ATCACAGAGGCGACAT-1	318.45	3177.2
AML10_ATCACAGGTATCGCTA-1	393.59	3279.9
AML10_ATCACAGGTCCCTGTT-1	-16.817	2684.4
AML10_ATCACAGGTCCGGTGT-1	-88.094	2494.6
AML10_ATCACAGGTCGGTGTC-1	320.66	3496.4
AML10_ATCACAGTCATGGATC-1	24.315	3146.7
AML10_ATCACAGTCGGTATGT-1	-15.551	2782.4
AML10_ATCACGAAGTCTAGCT-1	-1178.3	2868.3
AML10_ATCACGACATGCCGAC-1	435.99	3423.2
AML10_ATCACGAGTACGACTT-1	-1216.2	2949.7
AML10_ATCACGAGTCTTCGAA-1	-681.28	2984.6
AML10_ATCACTTAGATTGGGC-1	-2318.8	2544.8
AML10_ATCACTTCACAACATC-1	447.43	3224.1
AML10_ATCACTTCACGCAGTC-1	113.79	3086.8
AML10_ATCACTTTCACTTATC-1	-127.7	2660.3
AML10_ATCAGGTCAGGACATG-1	151.44	3145.8
AML10_ATCATTCAGCAGTCTT-1	105.79	2868.9
AML10_ATCATTCAGTAACCTC-1	-860.67	2743.1
AML10_ATCATTCAGTGTGTTC-1	-311.24	2658.1
AML10_ATCATTCCACGCACCA-1	-1168.2	2827.2
AML10_ATCATTCCATCTCAAG-1	-15.675	2609.8
AML10_ATCATTCTCCACGGGT-1	-731.44	2735.2
AML10_ATCCACCAGCTAAACA-1	554.61	3236.8
AML10_ATCCACCGTCCATAGT-1	295.37	3636.6
AML10_ATCCACCGTTGTTGAC-1	45.513	2676.3
AML10_ATCCATTGTATCGTAC-1	-865.89	2923.9
AML10_ATCCATTGTGCCTGAC-1	337.23	3345.7
AML10_ATCCATTGTGTAAATG-1	-3290.1	2595.1
AML10_ATCCATTTCTGTGCGG-1	-234.41	3133.2
AML10_ATCCCTGAGAGTCTTC-1	166.81	2905.5
AML10_ATCCCTGAGCGAAACC-1	142.63	3105.6
AML10_ATCCCTGAGGGATCGT-1	215.48	3317.7
AML10_ATCCCTGAGGTACATA-1	458.71	3118.4
AML10_ATCCCTGGTCGGAACA-1	-1888.6	2971.4
AML10_ATCCCTGTCATCCTAT-1	-1682.1	2628.5
AML10_ATCCGTCAGCGAGAAA-1	54.113	2704.4
AML10_ATCCGTCCACGGCGTT-1	-215.89	3094.8
AML10_ATCCGTCGTAGCACAG-1	-119.22	2770.1
AML10_ATCCGTCGTATGCTTG-1	-277.32	2476.4
AML10_ATCCGTCTCGAGAACG-1	-272.6	2380.3
AML10_ATCCTATCAGACTGCC-1	611.73	3188.4
AML10_ATCCTATGTATCCCTC-1	238.34	3164.9
AML10_ATCCTATTCCATTCAT-1	-426.3	3079.7
AML10_ATCCTATTCCTCTAGC-1	-877.43	2914.9
AML10_ATCGATGAGAGGATGA-1	-482.53	3134.2
AML10_ATCGATGAGGCACGAT-1	-1082.5	2923.3
AML10_ATCGATGCAGGGTTGA-1	180.69	3197.4
AML10_ATCGATGGTAGACAGC-1	191.35	3390.0
AML10_ATCGATGGTAGCTGTT-1	60.375	2510.6
AML10_ATCGATGGTGGTCAAG-1	166.38	3188.3
AML10_ATCGATGTCACTTGTT-1	173.33	2967.1
AML10_ATCGATGTCGTAACCA-1	-36.559	2969.3
AML10_ATCGCCTAGGCCTTCG-1	-63.864	2522.6
AML10_ATCGCCTCAGTTTGGT-1	-68.304	3340.0
AML10_ATCGCCTGTCCAACGC-1	-394.25	3167.0
AML10_ATCGCCTGTTCAATCG-1	-117.91	2676.4
AML10_ATCGGATAGTTACGTC-1	-250.05	2540.9
AML10_ATCGGATCAGTAACAA-1	-360.66	3366.7
AML10_ATCGGATGTCCAAGAG-1	-1066.7	3162.4
AML10_ATCGGCGAGTATGAAC-1	-1045.3	3176.7
AML10_ATCGGCGGTGGCGCTT-1	-304.12	3071.8
AML10_ATCGGCGGTTACACTG-1	-782.58	2988.4
AML10_ATCGGCGGTTACCGTA-1	-1937.0	2245.6
AML10_ATCGTAGAGTCATTGC-1	-577.81	3184.5
AML10_ATCGTCCGTATCAGGG-1	-91.183	3305.7
AML10_ATCGTCCTCCGATCGG-1	34.808	2692.0
AML10_ATCGTGACAAACTCTG-1	40.059	3042.1
AML10_ATCGTGATCCATCTGC-1	322.28	3600.2
AML10_ATCGTGATCTGCTCTG-1	-231.32	3003.6
AML10_ATCGTGATCTTCCTAA-1	76.346	3080.1
AML10_ATCTCTAGTACCATAC-1	-944.29	2785.9
AML10_ATCTCTAGTCTACTGA-1	-1039.0	2861.3
AML10_ATCTCTATCCGTGTCT-1	236.83	3066.3
AML10_ATCTTCAAGAGTGTTA-1	40.677	2879.0
AML10_ATCTTCAAGCACGATG-1	165.38	3028.4
AML10_ATCTTCACACTTTAGG-1	-26.866	2628.8
AML10_ATCTTCATCCATACTT-1	242.92	3052.7
AML10_ATCTTCATCCGCCTAT-1	-124.75	3352.2
AML10_ATCTTCATCGATCCCT-1	-47.31	2352.8
AML10_ATGAAAGCATATCTCT-1	-249.26	3143.1
AML10_ATGAAAGGTGGGCTCT-1	-548.69	2900.9
AML10_ATGAAAGTCATCGCTC-1	-179.7	2535.4
AML10_ATGAAAGTCGCTTTAT-1	53.846	3360.2
AML10_ATGACCAGTTACGATC-1	-72.294	2987.5
AML10_ATGACCAGTTCCGTTC-1	197.86	3145.5
AML10_ATGACCATCGTTCTAT-1	-95.91	2895.6
AML10_ATGAGGGGTGCCTGAC-1	98.407	2065.9
AML10_ATGAGTCAGAAGCTCG-1	70.064	3026.6
AML10_ATGAGTCCAAATACAG-1	123.88	3404.5
AML10_ATGAGTCCACAATCTG-1	-126.55	3192.2
AML10_ATGAGTCGTACAAACA-1	-42.752	3196.8
AML10_ATGATCGAGCCTCCAG-1	329.29	3259.1
AML10_ATGATCGCACTTGGCG-1	27.0	3320.9
AML10_ATGATCGGTTCTCTAT-1	-345.29	2266.7
AML10_ATGATCGTCCAGCACG-1	-1153.3	3060.4
AML10_ATGATCGTCCGAACGC-1	-781.48	3014.3
AML10_ATGCATGCACATAACC-1	779.24	3208.0
AML10_ATGCATGCACGGTGCT-1	-189.3	3104.7
AML10_ATGCATGCATGATGCT-1	45.954	3232.6
AML10_ATGCATGGTACTGACT-1	-179.16	3063.5
AML10_ATGCATGTCGGATAAA-1	-973.19	2867.1
AML10_ATGCCTCAGGCTCAAG-1	225.33	3401.8
AML10_ATGCCTCCAAGTTCGT-1	141.68	2900.1
AML10_ATGCCTCCAGTAGGAC-1	-328.67	2200.4
AML10_ATGCCTCTCCCAGGAC-1	183.04	3161.6
AML10_ATGCCTCTCTGCGATA-1	-1798.6	1990.5
AML10_ATGCGATGTATCGCTA-1	-234.91	2838.8
AML10_ATGCGATGTCTATGAC-1	374.29	3484.0
AML10_ATGCGATGTTTCGTTT-1	-30.086	3164.5
AML10_ATGCGATTCATGTCTT-1	262.8	3529.6
AML10_ATGGAGGAGGGCCTCT-1	55.277	3125.6
AML10_ATGGAGGAGGTCATAA-1	-163.76	2741.3
AML10_ATGGAGGCAAGTTCGT-1	-106.25	3154.5
AML10_ATGGAGGGTATCGCGC-1	131.41	3441.4
AML10_ATGGAGGTCATTCTTG-1	8.5343	3005.0
AML10_ATGGATCAGCAACCAG-1	-838.06	3001.2
AML10_ATGGATCCAGACCCGT-1	-23.496	2626.1
AML10_ATGGATCGTTCGTAAC-1	-100.69	2293.7
AML10_ATGGATCTCATTCGTT-1	-127.42	2505.8
AML10_ATGGATCTCTTAGCAG-1	-18.713	3335.6
AML10_ATGGATCTCTTGCAGA-1	-33.564	3119.7
AML10_ATGGGAGCATGGATCT-1	356.14	3223.0
AML10_ATGGGAGGTAGACAAT-1	-1261.5	2042.3
AML10_ATGGGAGGTCGACGCT-1	-271.31	3220.7
AML10_ATGGGAGTCACGGTCG-1	-959.16	3078.2
AML10_ATGGGAGTCATTGCGA-1	-860.96	2986.8
AML10_ATGGGTTAGGCTAGCA-1	-1161.1	2929.4
AML10_ATGGGTTAGTCTACCA-1	-621.31	3324.0
AML10_ATGGGTTAGTGCGTCC-1	-232.63	3012.6
AML10_ATGGGTTGTTACCCAA-1	-156.9	2659.4
AML10_ATGGTTGAGGCAGCTA-1	221.76	3083.4
AML10_ATGGTTGAGTAATACG-1	-636.95	3164.3
AML10_ATGGTTGGTGGCTTAT-1	-191.81	3097.3
AML10_ATGGTTGTCGTAGCTA-1	-654.59	3212.3
AML10_ATGTCCCCAAGCTCTA-1	-87.412	2563.3
AML10_ATGTCCCCAGCGCGTT-1	108.76	3239.9
AML10_ATGTCCCCATCTAACG-1	92.221	3075.3
AML10_ATGTCCCGTGTGACCC-1	-237.46	3293.1
AML10_ATGTCCCGTTCAAGGG-1	-767.68	2246.5
AML10_ATGTCCCTCGCCTTGT-1	-390.45	3168.9
AML10_ATGTCCCTCTCTAAGG-1	-735.6	2872.8
AML10_ATGTCTTAGCTAATCC-1	134.8	3105.4
AML10_ATGTCTTAGGTTGTTC-1	-87.425	2651.2
AML10_ATGTCTTCAAATGCGG-1	290.6	3512.6
AML10_ATGTCTTCAAGGTCAG-1	106.7	2985.3
AML10_ATGTCTTGTTGGCCTG-1	226.15	2887.7
AML10_ATGTCTTTCTCGTGAA-1	-584.61	2107.7
AML10_ATTACCTAGGCACTCC-1	-7.1888	3114.1
AML10_ATTACCTCAGCGGTTC-1	-1089.2	2975.7
AML10_ATTACCTTCGATCCCT-1	-159.72	2468.4
AML10_ATTACTCAGAATTCAG-1	122.56	3132.8
AML10_ATTACTCAGAGGTTAT-1	563.62	3582.0
AML10_ATTACTCAGATGCCGA-1	52.376	3358.9
AML10_ATTACTCAGCCTGCCA-1	-1119.5	3049.7
AML10_ATTACTCAGGTTGACG-1	-106.24	3305.2
AML10_ATTACTCCAACAGAGC-1	-117.03	2423.8
AML10_ATTACTCCATGCAGCC-1	358.37	3278.8
AML10_ATTATCCAGTGGCGAT-1	272.36	3536.1
AML10_ATTATCCCACCTAAAC-1	331.85	3154.3
AML10_ATTATCCCATAACGGG-1	-600.32	2926.6
AML10_ATTATCCCATTAGGCT-1	-233.92	3129.2
AML10_ATTATCCGTGATCGTT-1	-23.894	3194.4
AML10_ATTATCCTCTCCCATG-1	-199.2	2923.5
AML10_ATTCACTCAATCGTCA-1	91.889	3070.2
AML10_ATTCACTCAGCATTGT-1	-195.75	2927.6
AML10_ATTCAGGAGGAACGTC-1	-175.35	3117.3
AML10_ATTCAGGCAGAACATA-1	-446.56	2370.7
AML10_ATTCATCAGGTGAGAA-1	-577.26	2975.7
AML10_ATTCATCAGTCATACC-1	63.567	3059.7
AML10_ATTCATCTCAAGTCGT-1	93.837	3132.2
AML10_ATTCCATAGTGGAAGA-1	-529.57	3016.2
AML10_ATTCCATCACAGCCAC-1	190.16	3291.3
AML10_ATTCCATGTGGGTCAA-1	154.44	3226.7
AML10_ATTCCATTCGGTTGTA-1	-1017.5	2800.7
AML10_ATTCCCGGTCCGGTGT-1	150.49	2849.8
AML10_ATTCCCGTCCATCCGT-1	166.4	3205.5
AML10_ATTCCCGTCCTAGCGG-1	-216.41	3102.7
AML10_ATTCCTAGTACTAGCT-1	210.49	2955.1
AML10_ATTCGTTCAAGCCTGC-1	-1093.3	1719.6
AML10_ATTCGTTCATGACGTT-1	240.32	3362.9
AML10_ATTCGTTGTATTGGCT-1	-176.61	2752.7
AML10_ATTCGTTGTGAGTTGG-1	592.38	3109.2
AML10_ATTCGTTTCGACCATA-1	124.25	3198.0
AML10_ATTCTACCACTTCATT-1	-158.8	2499.4
AML10_ATTCTACGTCTGTGAT-1	-166.53	2451.7
AML10_ATTCTACTCCCTTTGG-1	-147.83	3097.7
AML10_ATTCTACTCGTGCTCT-1	-794.81	2866.3
AML10_ATTCTACTCTCCCTAG-1	341.66	3191.6
AML10_ATTCTTGAGGTAATCA-1	-144.76	3188.9
AML10_ATTCTTGAGTTGGAGC-1	-473.08	3094.3
AML10_ATTCTTGCATGTACGT-1	-998.77	2974.6
AML10_ATTGGGTAGAATTCAG-1	262.47	3256.8
AML10_ATTGGGTCAAGCTACT-1	-150.22	2449.8
AML10_ATTGGGTCACGACTAT-1	-1007.6	2118.3
AML10_ATTGGGTGTCGTCATA-1	-136.87	3327.2
AML10_ATTGGGTTCAGATTGC-1	-299.25	3148.1
AML10_ATTGTTCAGAGCATCG-1	-483.2	3164.1
AML10_ATTGTTCAGTAGGGTC-1	-1.7791	3462.4
AML10_ATTGTTCTCATGCGGC-1	-226.28	3342.2
AML10_ATTGTTCTCGTAACTG-1	45.944	3120.2
AML10_ATTGTTCTCTTTCCGG-1	-496.68	3031.3
AML10_ATTTACCCACAACATC-1	-216.85	3223.5
AML10_ATTTACCCACCAACAT-1	-230.54	2719.0
AML10_ATTTACCGTGCATTAC-1	371.82	3575.4
AML10_ATTTACCTCCCTTTGG-1	148.82	3496.7
AML10_ATTTACCTCTTCCACG-1	-874.74	3084.3
AML10_ATTTCACAGTTGCATC-1	111.13	3093.2
AML10_ATTTCACCACCGTGAC-1	-162.9	3265.8
AML10_ATTTCACCAGCATCTA-1	-565.99	2861.9
AML10_ATTTCACTCTCCTGAC-1	-155.8	2498.8
AML10_ATTTCTGAGGCTATCT-1	-96.552	2606.8
AML10_ATTTCTGAGGGAGGCA-1	30.087	2849.7
AML10_ATTTCTGCAGAGGCAT-1	-990.28	2802.4
AML10_ATTTCTGTCTACTGAG-1	251.06	2993.3
AML10_CAAAGAAAGTGAGCCA-1	-42.708	3221.5
AML10_CAAAGAAGTCGTCTCT-1	-87.148	2671.8
AML10_CAAAGAAGTTGCATGT-1	132.06	3119.2
AML10_CAAAGAATCCGTTGAA-1	587.91	3118.2
AML10_CAACAACAGGTTCACT-1	-73.487	2596.4
AML10_CAACAACAGGTTTACC-1	67.307	3064.2
AML10_CAACAACAGTGCGCTC-1	82.198	3429.7
AML10_CAACAACGTCGGCACT-1	-874.28	2717.5
AML10_CAACAGTAGATGTTAG-1	437.62	3102.4
AML10_CAACAGTAGGAACATT-1	-299.14	2692.5
AML10_CAACAGTGTCGAGTGA-1	350.83	3459.9
AML10_CAACAGTGTGATATAG-1	-284.94	2441.6
AML10_CAACAGTTCGAAGTGG-1	-398.32	3026.7
AML10_CAACCAACACGCGCTA-1	562.13	3185.6
AML10_CAACCAAGTTTCCCAC-1	-476.11	3022.6
AML10_CAACCTCCACCGTACG-1	-42.504	3230.7
AML10_CAACCTCCACTGTTCC-1	146.43	3301.8
AML10_CAACCTCCATATGCGT-1	-342.6	3121.5
AML10_CAACCTCTCGTAGGAG-1	-113.37	2574.5
AML10_CAACGATAGTTCTCTT-1	186.92	2971.2
AML10_CAACGATGTAGCGATG-1	172.45	3029.6
AML10_CAACGATTCAAGTAAG-1	406.65	3092.5
AML10_CAACGGCAGTTGGAAT-1	-1070.9	2653.0
AML10_CAACGGCCAGGAAGTC-1	501.81	3112.4
AML10_CAACGGCGTAGAGATT-1	-1192.5	2753.5
AML10_CAACGGCTCACTTATC-1	-203.61	2417.2
AML10_CAACGGCTCCAAGCCG-1	-1081.7	2853.2
AML10_CAAGACTAGCTGTCCG-1	263.41	3528.4
AML10_CAAGACTCAGGAGACT-1	431.87	3317.9
AML10_CAAGACTTCCAAATGC-1	-180.18	2462.9
AML10_CAAGAGGAGAGGTCGT-1	-426.73	3264.1
AML10_CAAGAGGCACATCATG-1	-119.2	3060.7
AML10_CAAGAGGCACTGATTG-1	-903.52	2992.0
AML10_CAAGAGGGTAGTGTGG-1	-801.87	3004.7
AML10_CAAGCTAAGCCATGCC-1	657.84	3104.4
AML10_CAAGCTAGTCCAATCA-1	-1275.1	2851.4
AML10_CAAGCTAGTTGTGCCG-1	1.1119	2614.3
AML10_CAAGGGATCGCAGTGC-1	19.467	3126.5
AML10_CAAGGGATCGCTGTCT-1	-968.98	2522.4
AML10_CAAGGGATCTGAACGT-1	-235.75	3136.6
AML10_CAATACGAGTCTGCGC-1	-135.09	2451.1
AML10_CAATACGCAATGAGCG-1	-84.28	3390.6
AML10_CAATACGCAGTGTACT-1	-170.35	3185.4
AML10_CAATACGCATCGATAC-1	-74.564	2788.7
AML10_CAATACGTCACCTACC-1	-314.28	2248.7
AML10_CAATACGTCTAAGCCA-1	182.03	2925.9
AML10_CAATCGAAGCCTCAGC-1	444.42	3517.8
AML10_CAATCGAAGTTCATCG-1	469.32	3205.0
AML10_CAATCGACAGTTCTAG-1	142.64	3213.6
AML10_CAATCGACATGAATAG-1	184.76	3127.4
AML10_CAATCGACATGACTCA-1	-3130.5	2573.3
AML10_CAATCGAGTCCTGTCT-1	-85.668	2934.7
AML10_CAATCGAGTTCTGACA-1	64.286	3279.4
AML10_CAATCGAGTTGGCTAT-1	20.873	3366.8
AML10_CAATGACCATACATCG-1	-241.43	2574.8
AML10_CAATGACGTAGGCTCC-1	-165.2	2592.7
AML10_CAATGACTCGGTAACT-1	-66.364	3115.3
AML10_CAATGACTCTAACGGT-1	63.094	2806.3
AML10_CAATGACTCTATACGG-1	276.34	3062.9
AML10_CAATTTCAGTGCTAGG-1	-38.626	3203.0
AML10_CAATTTCCACACGTGC-1	235.81	3278.7
AML10_CAATTTCCAGGCTATT-1	-100.17	3302.5
AML10_CAATTTCCATATCTCT-1	161.43	3324.2
AML10_CAATTTCGTCCGTTTC-1	-388.31	2780.3
AML10_CAATTTCTCGAGTGAG-1	-228.77	3045.3
AML10_CACAACACACTGTGAT-1	400.28	3444.8
AML10_CACAACACAGCAGAAC-1	491.26	3323.0
AML10_CACAACACATCGTCCT-1	-3473.3	2473.4
AML10_CACAACATCTGAATGC-1	-321.32	3126.6
AML10_CACACAACATGCCGGT-1	-464.24	3030.1
AML10_CACACAATCACCTTGC-1	-84.751	3239.1
AML10_CACAGATAGCACGATG-1	1.3943	3224.5
AML10_CACAGATTCTAAGCCA-1	-94.938	2934.5
AML10_CACAGGCCAACAGTGG-1	265.5	3044.4
AML10_CACAGGCGTATACAGA-1	49.204	2674.0
AML10_CACATGACACTGGCGT-1	-265.58	3295.2
AML10_CACATGAGTGCGGTAA-1	-45.051	2778.2
AML10_CACCAAACAAACCATC-1	-241.13	3156.9
AML10_CACCAAAGTAAGTTGA-1	50.621	3153.6
AML10_CACCAAAGTGCAATAA-1	-973.11	2794.4
AML10_CACCAAAGTGGATGAC-1	-738.3	3370.6
AML10_CACCAAATCATGACAC-1	-752.48	2791.8
AML10_CACCGTTCAAGCCATT-1	-144.08	3190.9
AML10_CACCGTTCAGGTTTAC-1	305.17	3178.6
AML10_CACGGGTAGGGTTAAT-1	-1086.9	3076.1
AML10_CACGGGTAGTTACGGG-1	-41.005	3325.1
AML10_CACGGGTCACAAGCTT-1	177.94	3367.7
AML10_CACGGGTGTACGGCAA-1	-1257.2	1811.5
AML10_CACGGGTGTGTTCCAA-1	-98.381	2704.2
AML10_CACGTGGCATCTCATT-1	179.63	2804.7
AML10_CACGTGGGTGGCTAGA-1	-143.97	3117.0
AML10_CACGTGGGTGTACGCC-1	-245.46	2413.1
AML10_CACGTGGTCGCAGATT-1	-187.27	2454.3
AML10_CACGTGGTCTTACCAT-1	219.55	3053.5
AML10_CACGTTCCAAGTGGGT-1	-547.17	3135.0
AML10_CACGTTCCACAACGAG-1	-241.2	3146.1
AML10_CACGTTCCACGACTAT-1	292.48	3215.6
AML10_CACGTTCCATAGGTAA-1	261.4	3404.7
AML10_CACGTTCTCTACCCAC-1	-1120.9	3085.6
AML10_CACTAAGGTCGGTAAG-1	-0.78679	2531.9
AML10_CACTAAGGTGTTCCAA-1	-158.57	3211.7
AML10_CACTGAACACAGTCGC-1	15.446	3263.9
AML10_CACTGAACAGTCGGTC-1	-102.99	3225.9
AML10_CACTGGGCACCGTACG-1	201.21	3368.0
AML10_CACTGGGCACTTTATC-1	262.31	3189.1
AML10_CACTGGGCAGATGCGA-1	141.23	3258.8
AML10_CACTGGGGTTATGACC-1	178.32	3089.5
AML10_CACTGGGTCATAGACC-1	-328.83	3295.6
AML10_CACTGTCAGATGCTTC-1	-487.97	2945.7
AML10_CACTGTCAGCAACCAG-1	94.197	3230.1
AML10_CACTGTCCAAGGTACG-1	15.29	2958.1
AML10_CACTGTCGTTTCAGAC-1	-816.63	3273.9
AML10_CACTTCGAGTGTAGTA-1	-80.148	2946.8
AML10_CACTTCGCAACGCCCA-1	-607.56	2749.6
AML10_CACTTCGTCGCTTGAA-1	-729.26	3363.6
AML10_CACTTCGTCTGGGCAC-1	387.4	3208.0
AML10_CAGAGCCTCCACACCT-1	-625.66	3113.8
AML10_CAGAGCCTCCTCTTTC-1	-1050.7	2826.6
AML10_CAGATACAGCCATATC-1	78.241	3334.7
AML10_CAGATACCAAATCGGG-1	638.12	3126.2
AML10_CAGATACGTCAAAGCG-1	20.08	3233.8
AML10_CAGATACGTGCCTACG-1	-27.953	3329.5
AML10_CAGATACTCAGATTGC-1	-870.44	2804.9
AML10_CAGATCACAAGCTGCC-1	-20.702	3240.2
AML10_CAGATCAGTGTGGTCC-1	-18.041	2803.6
AML10_CAGATCATCACCTACC-1	-290.55	3227.4
AML10_CAGATTGAGGGATCTG-1	-2124.4	2805.4
AML10_CAGATTGCAATTGCTG-1	484.01	3591.8
AML10_CAGATTGCACCTCTAC-1	175.22	3423.9
AML10_CAGATTGCAGACCAAG-1	2577.0	-748.02
AML10_CAGATTGGTAGGATAT-1	71.436	3158.1
AML10_CAGATTGGTAGGTCAG-1	-902.62	3066.6
AML10_CAGATTGGTCGGCTAC-1	-373.88	2128.5
AML10_CAGATTGGTGCAATGG-1	-381.58	3185.8
AML10_CAGATTGGTTCCCACT-1	139.66	3380.2
AML10_CAGATTGTCGGCTATA-1	-942.88	2991.6
AML10_CAGATTGTCGTCGCTT-1	176.76	3123.7
AML10_CAGCAATCAGGCTACC-1	-60.621	3311.9
AML10_CAGCAATGTCTCAAGT-1	-968.17	2793.0
AML10_CAGCAATTCATGCAGT-1	109.72	2895.5
AML10_CAGCAATTCGATGCTA-1	-41.685	2688.6
AML10_CAGCACGCAAAGCGTG-1	-1073.8	3056.0
AML10_CAGCACGCACACGGTC-1	298.97	3350.5
AML10_CAGCAGCAGAGTGTTA-1	-595.65	2006.2
AML10_CAGCAGCCATATGCGT-1	113.43	3168.4
AML10_CAGCCAGCATGTTACG-1	171.85	3032.1
AML10_CAGCCAGGTCCCGGTA-1	-779.42	2769.1
AML10_CAGCCAGGTCTCCTGT-1	-730.11	2735.0
AML10_CAGCCAGGTGATGAAT-1	-80.573	3109.5
AML10_CAGCCAGTCATCTGTT-1	310.54	3206.0
AML10_CAGCGTGAGAGAGGTA-1	-542.96	3207.3
AML10_CAGCGTGAGTGGAAGA-1	-5.1874	3255.3
AML10_CAGCGTGGTAGTGTGG-1	307.7	3473.8
AML10_CAGCGTGGTCCAGTTA-1	209.86	3212.3
AML10_CAGGCCACAGTGAGCA-1	-667.04	3197.0
AML10_CAGGCCAGTATGGGAC-1	-264.88	2722.7
AML10_CAGGCCAGTGTCCATA-1	-1427.6	2796.9
AML10_CAGGCCATCTTCTGTA-1	-217.99	2268.1
AML10_CAGGGCTAGTCAGCGA-1	-673.92	2960.4
AML10_CAGGGCTAGTTAGTAG-1	7.394	3122.4
AML10_CAGGGCTGTATTTCCT-1	-2147.6	1927.9
AML10_CAGGGCTTCATCGCAA-1	-570.07	3417.1
AML10_CAGGGCTTCGGATACT-1	23.06	3071.7
AML10_CAGGGCTTCTTGGAAC-1	496.66	3399.5
AML10_CAGGTATAGTAAACAC-1	-322.44	3030.6
AML10_CAGGTATTCCGATCGG-1	-351.82	3256.6
AML10_CAGGTATTCCTAGAGT-1	-1158.6	3037.4
AML10_CAGGTATTCGTGCTCT-1	-233.75	3319.3
AML10_CAGGTATTCTCCTACG-1	360.77	3485.0
AML10_CAGTGCGAGAGTTGCG-1	-176.24	2538.5
AML10_CAGTGCGCAGCTTTCC-1	-720.91	3230.5
AML10_CAGTGCGTCGTTCGCT-1	-577.46	2943.2
AML10_CAGTTAGAGGGATGTC-1	-1070.0	3184.1
AML10_CAGTTAGCAAAGGCAC-1	-224.04	2396.7
AML10_CAGTTAGGTCTCTCAC-1	-6.5279	3392.6
AML10_CAGTTCCAGCAAATGT-1	-732.24	2982.7
AML10_CAGTTCCAGCTTCATG-1	-381.68	2956.6
AML10_CAGTTCCGTCCGGATC-1	-1379.2	2972.4
AML10_CATAAGCAGAATTGCA-1	-30.262	2470.0
AML10_CATAAGCGTAAGCTCT-1	-638.79	2919.0
AML10_CATACAGCAGAACTCT-1	-991.58	3137.9
AML10_CATACAGGTGGGATTG-1	-5.811	3283.0
AML10_CATACAGTCGAGAACG-1	-655.37	3368.7
AML10_CATACAGTCGCTCCTA-1	-143.18	2515.6
AML10_CATACAGTCGGTATGT-1	-1036.8	3023.5
AML10_CATACAGTCTAACACG-1	-229.39	2420.3
AML10_CATACCCCAGCAGTTT-1	-2589.7	2166.0
AML10_CATACCCCATCATGAC-1	-2.3786	2835.5
AML10_CATACCCGTCTACGAT-1	61.042	2822.0
AML10_CATACCCTCTGATGGT-1	14.872	3296.4
AML10_CATACTTCAAATCCCA-1	-207.59	2462.1
AML10_CATACTTCAACGCCCA-1	-208.67	3322.5
AML10_CATACTTGTAGCTTGT-1	267.69	3282.0
AML10_CATACTTTCGAGTGAG-1	353.51	3542.0
AML10_CATAGACAGTCCGCCA-1	-71.55	2598.1
AML10_CATAGACGTCGATTCA-1	-102.28	3268.7
AML10_CATCAAGAGGCCATAG-1	-69.457	3206.6
AML10_CATCAAGCAGGACGAT-1	97.136	3397.0
AML10_CATCAAGCATACCACA-1	-4.9609	2755.0
AML10_CATCAAGGTTAGGGTG-1	-1107.9	2972.7
AML10_CATCAAGGTTTCTTAC-1	626.34	3098.3
AML10_CATCAAGTCTCGACCT-1	-158.49	2527.5
AML10_CATCCACCACGGCTAC-1	-234.35	2469.9
AML10_CATCCACGTGACTAAA-1	677.27	3261.5
AML10_CATCCACTCGACCAAT-1	-652.88	3220.0
AML10_CATCCCACAAAGACGC-1	-39.421	3268.3
AML10_CATCCCACACACGCCA-1	-129.69	2493.1
AML10_CATCCCACAGAGTCTT-1	-12.882	2948.2
AML10_CATCCCAGTGAAAGTT-1	-164.09	2537.9
AML10_CATCCCATCCCGAGAC-1	-1207.5	2977.0
AML10_CATCCCATCCGCACGA-1	281.53	3348.4
AML10_CATCCCATCCGTGTCT-1	122.67	3032.8
AML10_CATCCCATCCTTCTTC-1	-79.431	2694.5
AML10_CATCCGTTCCCGAATA-1	-524.75	3333.2
AML10_CATCCGTTCCTGGTCT-1	-131.29	2862.8
AML10_CATCCGTTCTGCATAG-1	-1214.9	2967.1
AML10_CATCGCTAGCATACTC-1	8.1199	3297.8
AML10_CATCGCTCAGCTTCGG-1	-1372.5	2709.9
AML10_CATCGCTGTGTCTTCC-1	166.89	2922.9
AML10_CATCGCTGTTCTCTAT-1	-1048.0	2731.5
AML10_CATCGCTTCAAGAAAC-1	379.19	3204.6
AML10_CATCGCTTCGACGCGT-1	112.67	2806.3
AML10_CATCGGGAGGGACACT-1	-31.608	2610.0
AML10_CATCGGGTCCATTGGA-1	-109.09	2554.9
AML10_CATCGTCAGAGAACCC-1	-458.26	3160.7
AML10_CATCGTCCAGATAAAC-1	52.818	3243.8
AML10_CATCGTCCATAGGAGC-1	-374.77	2669.7
AML10_CATCGTCGTCCGAAGA-1	-708.15	2658.2
AML10_CATCGTCGTGCATGTT-1	-452.23	2654.7
AML10_CATCGTCGTTTGTTCT-1	-1049.8	3084.6
AML10_CATGAGTAGTCACACT-1	-936.6	3163.8
AML10_CATGAGTAGTGAGGCT-1	-1114.9	2790.5
AML10_CATGAGTAGTTGGAAT-1	-128.5	1729.7
AML10_CATGAGTCACATGGTT-1	131.51	3294.5
AML10_CATGAGTCAGCTCGGT-1	-116.25	3078.6
AML10_CATGAGTCATAGAATG-1	-139.73	3031.1
AML10_CATGCAAAGACTGGGT-1	-303.96	2897.5
AML10_CATGCAACAACTGCTA-1	-47.434	3144.5
AML10_CATGCAAGTTAGGGTG-1	-106.17	2749.8
AML10_CATGCAATCTCGAGTA-1	-105.85	3166.5
AML10_CATGCCTCAGGGAATC-1	-348.17	3159.3
AML10_CATGCCTTCATGGATC-1	76.692	3210.2
AML10_CATGCCTTCGCTATTT-1	-118.29	2528.7
AML10_CATGCGGCACCTAAAC-1	-1301.8	1479.9
AML10_CATGCGGCAGACGCTC-1	207.32	3281.5
AML10_CATGCGGCAGAGAAAG-1	610.97	3248.4
AML10_CATGCGGCAGAGTGTG-1	-137.83	3291.5
AML10_CATGCGGGTCGGATTT-1	-76.671	3071.0
AML10_CATGCGGTCAAGATAG-1	-1058.4	2741.3
AML10_CATGCTCAGACGTCCC-1	-971.73	2964.0
AML10_CATGCTCCATGATCTG-1	440.27	3380.8
AML10_CATGCTCGTCCGCAGT-1	2.5274	2860.2
AML10_CATGCTCGTTGTCTAG-1	-836.5	752.11
AML10_CATGGATAGCACAAAT-1	133.2	3251.2
AML10_CATGGATCACTGTTCC-1	449.19	3210.5
AML10_CATGGATTCCAGCTCT-1	-1214.0	2808.7
AML10_CATGGATTCCGCAACG-1	-952.5	2537.5
AML10_CATGGATTCGTCACCT-1	-681.49	3013.4
AML10_CATGGTAAGATAGGGA-1	219.42	2498.8
AML10_CATGGTAAGCGTCGAA-1	-968.34	3016.0
AML10_CATGGTAAGCGTGAGT-1	-87.333	3311.1
AML10_CATGGTACATGCCGCA-1	-1676.5	2088.7
AML10_CATGGTAGTAGCCAGA-1	-182.65	2867.9
AML10_CATGGTATCCAAGGGA-1	-162.84	2384.8
AML10_CATTCATAGGGAGGAC-1	167.67	2567.9
AML10_CATTCATTCAGTCCGG-1	-1076.7	3119.3
AML10_CATTCATTCCGCAAAT-1	-241.69	3360.7
AML10_CATTCCGAGGAACGTC-1	-400.76	3024.5
AML10_CATTCCGGTTCCGCGA-1	109.75	3246.5
AML10_CATTCCGGTTCCGTTC-1	199.34	3162.6
AML10_CATTCTACAGGACTTT-1	-110.55	3156.9
AML10_CATTCTAGTAGTATAG-1	-240.3	3079.1
AML10_CATTCTAGTATTAAGG-1	53.724	3110.5
AML10_CATTCTAGTGATAGAT-1	-721.69	3025.4
AML10_CATTCTATCGCTCTAC-1	136.7	2875.3
AML10_CATTGAGAGACGCTCC-1	18.016	2758.4
AML10_CATTGAGAGTTCTCTT-1	-191.99	2434.8
AML10_CATTGAGGTTGTAGCT-1	-394.18	3198.0
AML10_CATTGAGTCAACCCGG-1	242.46	3241.3
AML10_CATTGAGTCTGCGTCT-1	65.355	3306.4
AML10_CATTGCCAGGGAGTTC-1	-755.29	3021.6
AML10_CATTGCCCAAGACGAC-1	-156.81	2933.9
AML10_CATTGCCGTAGGGTAC-1	-65.572	2584.5
AML10_CATTGCCGTGGGCTTC-1	-131.51	3097.6
AML10_CATTGCCGTTCAAGGG-1	96.232	3404.5
AML10_CATTGCCTCGGCACTG-1	176.81	3413.7
AML10_CATTGTTCAAACACGG-1	-419.87	3284.2
AML10_CATTGTTCATAAGCGG-1	-26.821	3351.2
AML10_CATTGTTCATTGTCGA-1	220.84	3032.5
AML10_CATTGTTGTATGAAAC-1	-407.88	3011.0
AML10_CATTGTTGTCGTGGTC-1	-310.53	3163.6
AML10_CATTTCAAGCTCAGAG-1	322.58	3442.0
AML10_CATTTCACAGCATACT-1	65.393	3249.8
AML10_CATTTCACAGGCCCTA-1	338.61	3259.8
AML10_CATTTCAGTAGCTGTT-1	407.97	3586.4
AML10_CATTTCATCGCTGTTC-1	156.9	3089.2
AML10_CATTTCATCGGACAAG-1	-201.07	3050.1
AML10_CCAAGCGGTACATTGC-1	196.8	3262.2
AML10_CCAATGAAGAAGCTCG-1	170.03	3257.2
AML10_CCAATGAAGGTAGCCA-1	365.31	3258.3
AML10_CCAATGACAAGTGATA-1	287.75	3147.9
AML10_CCAATGACATTGTCGA-1	-1344.5	1853.0
AML10_CCAATTTCACGACAAG-1	-873.67	2829.3
AML10_CCAATTTGTAGACACG-1	-282.8	3179.7
AML10_CCAATTTTCCAGGACC-1	50.61	2808.6
AML10_CCACAAACACCACATA-1	-416.25	2814.0
AML10_CCACAAACAGGACAGT-1	-1046.9	2719.8
AML10_CCACAAACAGTGACCC-1	280.9	3171.7
AML10_CCACAAATCAAGCCAT-1	-1007.1	3116.6
AML10_CCACAAATCACCTTAT-1	269.89	3278.8
AML10_CCACAAATCCTGTAGA-1	-114.52	3260.9
AML10_CCACACTCAGCCCACA-1	-757.64	3063.4
AML10_CCACACTTCGAAACAA-1	-2666.7	2611.8
AML10_CCACCATAGTCATACC-1	-31.47	3119.7
AML10_CCACCATCAACCGCCA-1	-189.9	2565.1
AML10_CCACCATGTATTGCCA-1	-825.92	3038.0
AML10_CCACCATGTGGCAGAT-1	-860.51	2975.0
AML10_CCACCATGTTAAAGTG-1	42.433	3306.9
AML10_CCACGAGAGCCTAACT-1	238.77	3479.5
AML10_CCACGAGAGCGCGTTC-1	-205.31	2993.4
AML10_CCACGAGAGGTCGTAG-1	-63.618	2544.1
AML10_CCACGAGCACTGTTCC-1	-390.64	3197.9
AML10_CCACGAGCAGTCTGGC-1	138.24	3356.6
AML10_CCACGAGGTGAGTGAC-1	-440.3	3115.4
AML10_CCACGAGGTTCTCCCA-1	30.153	3303.4
AML10_CCACGAGTCCGCCTAT-1	-1178.4	2986.6
AML10_CCACGTTAGGGACACT-1	149.29	2803.0
AML10_CCACGTTAGGTCACCC-1	-686.04	3238.3
AML10_CCACGTTGTACTTCCC-1	417.8	3585.4
AML10_CCACGTTGTCACTCGG-1	-248.89	3187.9
AML10_CCACGTTGTTGCATGT-1	-19.03	3143.6
AML10_CCACGTTTCTGTTCAT-1	-34.939	2693.2
AML10_CCACGTTTCTTACCAT-1	-793.96	3136.0
AML10_CCACTTGAGAGAGTTT-1	626.05	3071.7
AML10_CCACTTGCAAATACAG-1	-230.75	2391.8
AML10_CCACTTGCATATCTGG-1	252.51	3297.9
AML10_CCACTTGTCGCTTACC-1	36.094	3111.4
AML10_CCACTTGTCTCGTCGT-1	409.18	3550.3
AML10_CCATAAGAGCGCCTTG-1	-183.62	2761.9
AML10_CCATAAGAGTACAGAT-1	-528.89	3053.7
AML10_CCATAAGAGTGGCGAT-1	345.56	3468.0
AML10_CCATAAGCAAAGAACT-1	250.95	3046.1
AML10_CCATAAGCACGTACAT-1	-451.11	2464.5
AML10_CCATAAGGTCTTTCAT-1	296.11	3208.4
AML10_CCATAAGTCTCAATCT-1	-128.12	2664.5
AML10_CCATCACCAGAGGTAC-1	133.83	3025.9
AML10_CCATCACGTAGTACGG-1	-450.54	3137.8
AML10_CCATCACGTCCTATAG-1	212.74	2991.3
AML10_CCCAACTCACTAAACC-1	636.83	3046.6
AML10_CCCAACTGTCCGAAGA-1	-211.71	3196.7
AML10_CCCAACTGTCCTCCAT-1	437.4	3148.0
AML10_CCCAACTGTCGTATGT-1	176.75	3125.4
AML10_CCCAACTTCGCCGTGA-1	-815.52	2931.2
AML10_CCCATTGAGACGATAT-1	-191.17	3047.2
AML10_CCCATTGAGCTGTTAC-1	-1106.7	2856.9
AML10_CCCATTGCAAACAGGC-1	125.63	3112.8
AML10_CCCATTGCAACGTAAA-1	142.48	3291.8
AML10_CCCATTGCAATTGCAC-1	398.11	3557.0
AML10_CCCATTGCACATACTG-1	427.4	3516.0
AML10_CCCATTGCATAGGTAA-1	597.57	3124.0
AML10_CCCATTGCATCGTGCG-1	-839.39	2747.2
AML10_CCCATTGGTGTCCTAA-1	156.89	3135.0
AML10_CCCATTGGTGTGATGG-1	141.26	3513.0
AML10_CCCATTGGTTCACCGG-1	58.398	3100.7
AML10_CCCATTGTCCAAACCA-1	-193.23	2477.3
AML10_CCCGAAGAGACGCTCC-1	8.8143	3187.0
AML10_CCCGAAGAGTCTGCGC-1	30.052	2684.3
AML10_CCCGAAGAGTGTCATC-1	-518.05	2199.0
AML10_CCCGAAGGTGCAAGAC-1	-1235.6	3005.3
AML10_CCCGAAGTCTGGCCAG-1	-80.923	2545.1
AML10_CCCGGAACATTCGGGC-1	-106.47	2912.3
AML10_CCCGGAACATTGTACG-1	113.2	3153.3
AML10_CCCGGAAGTGTTTGCA-1	361.3	3394.4
AML10_CCCTAACAGGACGCTA-1	116.61	3202.6
AML10_CCCTAACGTCAAAGAT-1	-555.01	3235.8
AML10_CCCTAACGTGAATGAT-1	207.59	3064.0
AML10_CCCTAACGTGATCGTT-1	-76.262	3219.9
AML10_CCCTAACGTTACCCAA-1	-1138.2	2961.8
AML10_CCCTCAAAGATGATTG-1	118.05	2795.2
AML10_CCCTCAAAGCGTCAAG-1	-536.43	2909.1
AML10_CCCTCAACACTCCTGT-1	163.81	3149.9
AML10_CCCTCAACAGCGGATA-1	-178.51	2979.4
AML10_CCCTCAACAGTCAGAG-1	-3015.9	2479.9
AML10_CCCTCAATCGCCGTGA-1	-690.65	3041.7
AML10_CCCTCAATCGCTAATG-1	224.2	3136.7
AML10_CCCTCTCGTACGAGTG-1	277.32	3483.2
AML10_CCCTCTCTCCGCTGTT-1	-255.69	3254.0
AML10_CCCTGATAGCACGGAT-1	116.96	2954.6
AML10_CCCTGATAGGTAAGTT-1	21.103	2658.4
AML10_CCCTGATGTCAAACGG-1	-284.86	3199.8
AML10_CCCTTAGCAATAGTAG-1	-29.178	3186.6
AML10_CCCTTAGCACGAGAAC-1	2.4041	3253.5
AML10_CCCTTAGCAGGAAGTC-1	497.85	3070.3
AML10_CCCTTAGGTACCCAGC-1	573.93	3021.8
AML10_CCCTTAGGTTGACTAC-1	-1247.1	2834.9
AML10_CCCTTAGGTTGCCATA-1	-389.71	3223.3
AML10_CCCTTAGTCTCGCAGG-1	-404.26	3390.0
AML10_CCGAACGAGACCAAGC-1	-150.27	3231.1
AML10_CCGAACGAGCGTACAG-1	-791.01	3083.1
AML10_CCGAACGGTGTTGATC-1	-122.41	3080.9
AML10_CCGAACGGTGTTTGCA-1	-155.27	3102.2
AML10_CCGAACGTCACCTGTC-1	-321.87	3321.3
AML10_CCGATCTCACAGTCGC-1	168.35	3288.2
AML10_CCGATCTCATATACCG-1	28.954	3277.8
AML10_CCGATCTCATCATTTC-1	405.8	3534.2
AML10_CCGATCTTCCGTGGCA-1	274.46	3053.3
AML10_CCGATGGAGTTGGCGA-1	-1252.2	2834.5
AML10_CCGATGGCAAGACGAC-1	244.09	3355.3
AML10_CCGATGGGTTTGTTGG-1	-1169.8	2854.2
AML10_CCGATGGTCATGAGGG-1	88.778	3253.5
AML10_CCGCAAGCATCGGTTA-1	-302.02	2452.6
AML10_CCGCAAGGTATTGAGA-1	-58.166	3274.9
AML10_CCGGACAAGACGAAGA-1	93.381	3330.7
AML10_CCGGACACACGGCGTT-1	86.809	3420.6
AML10_CCGGACATCTTACGTT-1	-96.325	3386.6
AML10_CCGGGTAAGATTGCGG-1	-2156.2	924.09
AML10_CCGGGTATCCTCAGAA-1	-167.28	2476.2
AML10_CCGGGTATCTCCGAAA-1	117.18	3207.6
AML10_CCGGTAGAGATACATG-1	-1465.9	3025.0
AML10_CCGGTAGAGTCCCAGC-1	-1423.0	2965.0
AML10_CCGGTAGGTCGGTGTC-1	-931.72	2969.7
AML10_CCGGTAGGTTTACTGG-1	331.49	3058.4
AML10_CCGGTAGTCCAACACA-1	-780.87	2966.7
AML10_CCGGTAGTCGGTCAGC-1	0.14143	3446.1
AML10_CCGGTGAAGCTGCCTG-1	344.17	3341.3
AML10_CCGGTGACAGAGTCTT-1	-1167.4	2855.7
AML10_CCGGTGACAGGCCTGT-1	-152.8	2545.7
AML10_CCGGTGAGTTTAAGGA-1	-1306.1	2656.7
AML10_CCGGTGATCATGGTAC-1	-442.05	3099.7
AML10_CCGGTGATCCGTGTCT-1	-612.76	3423.1
AML10_CCGTAGGAGCAGGCTA-1	364.14	3457.6
AML10_CCGTAGGCAGGACTTT-1	116.7	3154.5
AML10_CCGTAGGTCATGGAGG-1	-1900.8	2904.7
AML10_CCGTAGGTCCATGAGT-1	-1126.0	2733.2
AML10_CCGTGAGAGGCATCGA-1	136.41	3003.5
AML10_CCGTGAGCACAGTCAT-1	-375.23	3041.0
AML10_CCGTGAGCACTGTGAT-1	-359.39	2969.3
AML10_CCGTGAGGTAAGATAC-1	-561.67	2932.4
AML10_CCGTGAGGTCAGTCGC-1	-81.097	2921.9
AML10_CCGTGAGTCACAGAGG-1	-2940.1	2049.5
AML10_CCGTGAGTCCCTTCCC-1	-182.79	2533.9
AML10_CCGTTCAAGGACACTG-1	93.471	2643.1
AML10_CCGTTCACAAGATTGA-1	-1096.1	2951.5
AML10_CCGTTCAGTTACCTGA-1	-244.76	3181.9
AML10_CCGTTCATCGGTAGAG-1	-327.68	3150.5
AML10_CCTAACCCACCGGCTA-1	-52.424	3155.0
AML10_CCTAACCTCGTTATCT-1	-1106.4	2772.3
AML10_CCTAACCTCTAGCAAC-1	-704.99	2965.8
AML10_CCTAAGAAGCACACCC-1	-196.96	2485.2
AML10_CCTAAGAAGTTGAATG-1	-839.58	2766.9
AML10_CCTAAGACAGGAAGTC-1	600.77	3146.1
AML10_CCTAAGACATGTGTCA-1	-110.18	3012.6
AML10_CCTAAGAGTTTACTGG-1	-351.47	2860.3
AML10_CCTAAGATCCGTGGGT-1	-191.25	3193.5
AML10_CCTACGTAGGGAACAA-1	291.08	3270.0
AML10_CCTATCGAGCATGATA-1	132.04	3165.1
AML10_CCTATCGAGCTTGTTG-1	-444.3	3097.0
AML10_CCTATCGAGTTCATCG-1	459.73	3124.3
AML10_CCTATCGGTTCTCTAT-1	-174.24	2443.3
AML10_CCTCAACGTCCAAATC-1	-669.57	3046.1
AML10_CCTCAACTCTTCGGTC-1	127.83	2906.7
AML10_CCTCAACTCTTTGCAT-1	-195.15	2440.1
AML10_CCTCACAAGGTAGGCT-1	334.32	3074.2
AML10_CCTCACACATTCAGCA-1	372.11	3396.7
AML10_CCTCACATCTATGTGG-1	-632.83	2690.5
AML10_CCTCACATCTGAGAGG-1	478.59	3279.1
AML10_CCTCAGTAGTACAGCG-1	-30.09	2586.1
AML10_CCTCAGTCACCAATTG-1	40.739	2993.0
AML10_CCTCAGTTCATGGGAG-1	-1162.2	2965.2
AML10_CCTCATGTCACATCAG-1	416.49	3568.3
AML10_CCTCCAAAGAGCACTG-1	3.6685	3221.1
AML10_CCTCCAAAGGCAGCTA-1	393.27	3377.5
AML10_CCTCCAACAGCTACCG-1	315.46	909.1
AML10_CCTCCAATCATGGAGG-1	-311.63	3082.3
AML10_CCTCCAATCGGTAAGG-1	221.53	2978.9
AML10_CCTCCAATCGTGCGAC-1	49.681	2906.6
AML10_CCTCCTCCAGAAACCG-1	-548.26	2853.9
AML10_CCTCCTCGTCCGCAGT-1	-301.0	3125.5
AML10_CCTCCTCTCTGGGCGT-1	452.43	3046.8
AML10_CCTCTAGCAGGTACGA-1	648.14	3044.5
AML10_CCTCTAGGTTCGTACA-1	-128.8	3179.4
AML10_CCTCTAGTCACAACCA-1	-260.81	2408.8
AML10_CCTCTAGTCCCGATCT-1	-82.764	3266.0
AML10_CCTCTCCAGCGATGAC-1	-1253.2	2365.9
AML10_CCTCTCCCACGCAAAG-1	-259.41	2957.4
AML10_CCTCTCCCACTCCACT-1	-905.49	3157.0
AML10_CCTCTCCGTCCGGCAT-1	191.34	3161.7
AML10_CCTGCATAGCCTGTGC-1	591.94	3045.2
AML10_CCTGCATAGTGTACCT-1	59.71	2412.4
AML10_CCTGCATGTACCGGCT-1	-1296.4	2858.3
AML10_CCTGCATGTGCTGTCG-1	-1270.7	2896.9
AML10_CCTGCATTCCGATCGG-1	352.04	3410.2
AML10_CCTGCATTCTGTGCTC-1	-367.98	3181.0
AML10_CCTGTTGAGACAGTCG-1	446.58	2917.3
AML10_CCTGTTGAGCATGTTC-1	20.689	2672.1
AML10_CCTGTTGGTCTTACAG-1	286.13	3183.6
AML10_CCTGTTGGTGGACTGA-1	-917.37	3025.8
AML10_CCTGTTGTCCGATCTC-1	-86.122	2835.0
AML10_CCTTCAGAGGCCTTCG-1	-659.9	2908.2
AML10_CCTTCAGCATTGAGGG-1	-153.96	3294.9
AML10_CCTTCAGTCAGCTTCC-1	-363.78	2918.6
AML10_CCTTCAGTCCTAGCCT-1	-1078.6	2709.9
AML10_CCTTGTGGTACCCGAC-1	-1183.8	2845.6
AML10_CCTTGTGTCTCGGTAA-1	-50.745	2713.6
AML10_CCTTTGGAGATTACCC-1	-162.31	2420.9
AML10_CCTTTGGCAAAGACTA-1	-679.45	2954.8
AML10_CCTTTGGTCACGACTA-1	330.19	3116.5
AML10_CCTTTGGTCCGGCAAC-1	-703.29	2766.9
AML10_CGAAGGACACCGTGCA-1	-1076.6	3067.9
AML10_CGAAGGAGTCTACTGA-1	-1673.3	1227.8
AML10_CGAAGGAGTCTCCTGT-1	-654.63	3115.3
AML10_CGAAGGATCAAGCTTG-1	-467.67	3211.9
AML10_CGAAGGATCCTGGGAC-1	145.01	2626.7
AML10_CGAAGGATCGTGCATA-1	-512.98	2855.1
AML10_CGAAGTTCACTAACGT-1	363.89	3633.4
AML10_CGAAGTTCACTTGAGT-1	-446.74	3164.2
AML10_CGAATTGAGTCGTTAC-1	185.22	2916.8
AML10_CGAATTGCAGTGACCC-1	-3257.9	2245.4
AML10_CGAATTGGTCTCCTGT-1	-137.18	2554.4
AML10_CGAATTGTCGCGTGAC-1	-1115.5	2859.7
AML10_CGAATTGTCTCTTAAC-1	-171.85	2573.5
AML10_CGACAGCAGATGGGCT-1	121.37	3065.8
AML10_CGACAGCAGTAAACGT-1	-283.6	3232.2
AML10_CGACAGCCAAAGTGTA-1	-136.67	3227.7
AML10_CGACAGCCAAGTGGTG-1	-47.925	3108.8
AML10_CGACAGCCAATCGTCA-1	235.87	3291.2
AML10_CGACAGCTCCGGTAGC-1	-62.699	3167.9
AML10_CGACAGCTCGTCACCT-1	-99.669	2061.3
AML10_CGAGAAGAGGTAGACC-1	129.1	3270.3
AML10_CGAGAAGCATCTGGGC-1	-1111.5	3000.4
AML10_CGAGAAGCATGTGGCC-1	-2575.1	2260.0
AML10_CGAGAAGGTGCAATAA-1	-396.72	2249.0
AML10_CGAGAAGGTTGCAACT-1	-16.917	3085.2
AML10_CGAGGAAAGTCATACC-1	-463.07	2816.5
AML10_CGAGGAACAGCTGGTC-1	-137.13	3332.6
AML10_CGAGGAAGTTGTATGC-1	-202.41	2560.9
AML10_CGAGGAATCATCACTT-1	274.55	3172.9
AML10_CGAGGAATCGCCTATC-1	-1082.3	2725.1
AML10_CGAGGCTGTATCAGCT-1	-3.8213	3298.3
AML10_CGAGTGCGTAGGCTGA-1	567.97	3131.0
AML10_CGAGTGCTCCGCATAA-1	413.98	3419.7
AML10_CGAGTTAAGCCGTTGC-1	-1034.8	1978.3
AML10_CGAGTTAAGGCCACCT-1	-628.25	3515.0
AML10_CGAGTTAAGGGTCACA-1	-281.21	2300.7
AML10_CGAGTTACAGATAAAC-1	-348.92	3205.6
AML10_CGAGTTAGTAGTCTGT-1	-424.87	2966.4
AML10_CGAGTTAGTGCATTAC-1	-611.24	3212.4
AML10_CGAGTTATCGCTAAAC-1	-537.07	3245.7
AML10_CGAGTTATCTCCAATT-1	-339.52	2773.0
AML10_CGATCGGCAGTTTCAG-1	-118.84	3359.1
AML10_CGATCGGGTGAGACCA-1	-1080.9	2843.7
AML10_CGATCGGTCAGCGCGT-1	-250.59	3072.9
AML10_CGATGCGCAAGAGTAT-1	-169.08	2544.5
AML10_CGATGCGGTCCAGAAG-1	-156.04	3171.5
AML10_CGATGCGGTCGGTACC-1	-190.77	3193.9
AML10_CGATGCGTCTAGACAC-1	150.98	778.47
AML10_CGATGCGTCTGGCCAG-1	-79.058	3168.9
AML10_CGATGGCAGCATCTTG-1	-102.01	2692.2
AML10_CGATGGCCAGAGTTGG-1	-306.3	3091.2
AML10_CGATGGCCAGTAACCT-1	-256.64	2338.5
AML10_CGATGGCGTTGGAGGT-1	-188.51	3225.3
AML10_CGATGGCTCAGTGTTG-1	-3132.8	2481.0
AML10_CGCAGGTAGTACGAGC-1	-162.78	2505.0
AML10_CGCAGGTCATGGATCT-1	-127.84	2554.5
AML10_CGCAGGTGTTCAGTAC-1	-698.72	3017.8
AML10_CGCATAAAGGGAGGCA-1	-43.865	2982.0
AML10_CGCATAAAGGTTGACG-1	-177.9	2938.6
AML10_CGCATAACAACTTGCA-1	399.87	3221.8
AML10_CGCATAACATGGCCCA-1	-1061.6	3088.3
AML10_CGCATAAGTCTTCCGT-1	-1008.8	2975.3
AML10_CGCATAAGTTACCCAA-1	98.205	3105.5
AML10_CGCATAATCGCCTTGT-1	100.83	2984.1
AML10_CGCATGGCAGGTGGAT-1	-174.28	2252.4
AML10_CGCCAGACATCATTGG-1	398.45	3251.2
AML10_CGCCAGACATGTTCGA-1	2.0704	3192.6
AML10_CGCCAGAGTGTCCGGT-1	-952.7	3048.4
AML10_CGCCAGATCGTAGCCG-1	301.44	3122.0
AML10_CGCCATTCACAGCCTG-1	-292.97	3076.4
AML10_CGCCATTGTTTGATCG-1	-52.307	3232.9
AML10_CGCGTGAAGAATTCAG-1	-365.64	3224.4
AML10_CGCGTGAAGAGATTCA-1	-724.16	3158.6
AML10_CGCGTGAAGGATTTGA-1	-709.27	2935.8
AML10_CGCGTGACAATCCAGT-1	-296.47	3021.9
AML10_CGCGTGACACTCTAGA-1	-953.85	3141.2
AML10_CGCGTGACATCCGAAT-1	-102.68	2667.9
AML10_CGCGTGAGTCCCGGTA-1	-581.09	2999.9
AML10_CGCGTGATCGTTCGCT-1	-383.24	2653.1
AML10_CGGAACCGTAACATGA-1	-281.88	2985.0
AML10_CGGAACCTCCCGTTGT-1	-284.03	3224.4
AML10_CGGAATTAGCAACTCT-1	-546.53	3030.2
AML10_CGGAATTAGTATGGCG-1	110.97	3311.4
AML10_CGGAATTCAAAGGCTG-1	279.7	2868.9
AML10_CGGAATTCACGATTCA-1	-44.757	3263.7
AML10_CGGAATTCAGCACGAA-1	-726.08	3268.2
AML10_CGGAATTCATTGACTG-1	233.51	3097.5
AML10_CGGAATTTCGCTAATG-1	-684.74	3138.4
AML10_CGGACACAGACCAAAT-1	229.53	3096.4
AML10_CGGACACGTAGGAGTC-1	-734.85	2904.2
AML10_CGGACACGTGCTTATG-1	597.87	3083.7
AML10_CGGACACGTGTACATC-1	157.41	3439.3
AML10_CGGAGAAAGACTGAGC-1	-141.83	3282.3
AML10_CGGAGAACAACCGATT-1	-1099.0	3126.7
AML10_CGGAGAACAATCCAGT-1	36.594	2940.4
AML10_CGGAGAATCGAAGCCC-1	21.346	3379.8
AML10_CGGCAGTCAAAGGCGT-1	-368.98	3094.4
AML10_CGGCAGTCACTAGAGG-1	329.13	3207.5
AML10_CGGCAGTCAGCACAAG-1	-437.77	2959.8
AML10_CGGGACTAGACGGAAA-1	10.546	3123.7
AML10_CGGGACTAGGAGCAAA-1	10.079	2719.6
AML10_CGGGACTCAAGTGTCT-1	499.14	3054.7
AML10_CGGGACTTCACATACG-1	-57.292	3216.7
AML10_CGGGACTTCAGTGGGA-1	162.74	2954.3
AML10_CGGGACTTCGCTGTCT-1	0.34462	3018.4
AML10_CGGGACTTCTGGGCCA-1	251.8	3330.4
AML10_CGGGACTTCTTCGGAA-1	-220.89	2459.5
AML10_CGGGCATAGACTTAAG-1	-74.335	2273.0
AML10_CGGGCATAGCACCGAA-1	-929.97	2938.0
AML10_CGGGCATAGGATTTCC-1	-2171.1	2879.6
AML10_CGGGCATAGTTAACGA-1	45.435	2733.3
AML10_CGGGCATCAATGTCTG-1	-421.59	3191.6
AML10_CGGGCATCACGACGCT-1	-447.78	3026.5
AML10_CGGGCATGTATCATGC-1	231.03	3610.2
AML10_CGGGCATGTTATCTGG-1	-123.27	2270.3
AML10_CGGGTCAAGTAATCCC-1	-7.7913	3244.2
AML10_CGGGTCACAGGTTCGC-1	-366.1	3182.8
AML10_CGGGTCAGTTCCGGTG-1	-1059.2	3103.5
AML10_CGGGTGTCACAAGGTG-1	233.29	3512.7
AML10_CGGGTGTGTGACTCTA-1	-1089.7	3111.5
AML10_CGGGTGTTCTCTCTAA-1	256.56	3293.7
AML10_CGGTCAGCAAGTGTCT-1	10.437	3274.1
AML10_CGGTCAGCAGCAGTCC-1	-203.38	2827.8
AML10_CGGTCAGCATGCAGCC-1	-155.99	3090.7
AML10_CGGTCAGTCACTGAAC-1	313.22	3239.7
AML10_CGTAAGTAGTGGTTAA-1	245.39	3141.6
AML10_CGTAAGTGTCCACACG-1	550.62	3177.3
AML10_CGTAAGTGTGTTAAAG-1	33.607	3210.6
AML10_CGTAAGTGTTGCTCCT-1	-232.94	3029.4
AML10_CGTAAGTGTTGTGTTG-1	-1.8622	2814.5
AML10_CGTAAGTGTTTAGAGA-1	217.16	3464.9
AML10_CGTAAGTTCGGCTGAC-1	30.268	3213.9
AML10_CGTAAGTTCGTGGACC-1	594.46	3101.4
AML10_CGTAATGCAAAGCACG-1	-2811.9	2589.7
AML10_CGTAATGTCATTCCTA-1	-102.52	3189.6
AML10_CGTAGTAAGAGACAAG-1	-13.007	3176.9
AML10_CGTAGTAAGGGAGGGT-1	-343.13	3015.2
AML10_CGTAGTAAGTCATTGC-1	334.8	3454.9
AML10_CGTAGTAAGTGCAGCA-1	-692.13	2407.8
AML10_CGTAGTAGTATTTCTC-1	-409.77	3087.6
AML10_CGTAGTAGTTATAGAG-1	-220.26	3213.3
AML10_CGTCAAACACAACCGC-1	368.46	3449.0
AML10_CGTCAAACATGAGAAT-1	-210.63	3106.9
AML10_CGTCAAATCAAAGCCT-1	-678.1	2824.4
AML10_CGTCAAATCAAGCTGT-1	-248.42	3221.1
AML10_CGTCCATAGATACATG-1	-1066.4	3076.9
AML10_CGTCCATAGGATATGT-1	336.12	3133.8
AML10_CGTCCATCACGATTCA-1	-209.59	3290.4
AML10_CGTCCATCACTTACAG-1	329.03	3450.4
AML10_CGTCCATCAGACCCGT-1	-231.13	3175.9
AML10_CGTCCATTCGTTCCTG-1	65.908	3166.0
AML10_CGTGAATAGAGGCGTT-1	166.42	3361.9
AML10_CGTGAATAGGATTTAG-1	-418.09	2925.4
AML10_CGTGAATAGGTTGGTG-1	-103.11	3108.8
AML10_CGTGAATCAAACTAAG-1	37.285	3326.7
AML10_CGTGAATGTATGCTTG-1	249.09	3135.7
AML10_CGTGAATGTCCCTCAT-1	-132.12	3080.1
AML10_CGTGAATGTCCTGTTC-1	-875.45	3386.5
AML10_CGTGAATGTCGTAATC-1	-223.39	2997.5
AML10_CGTGAATGTGAATGAT-1	-162.18	2452.2
AML10_CGTGAATGTGATATAG-1	184.01	2780.0
AML10_CGTGATAAGCCATTTG-1	267.81	3446.3
AML10_CGTGATAAGCGCCTTG-1	-112.15	3399.6
AML10_CGTGATAAGTCAAGCG-1	-210.27	3222.9
AML10_CGTGATATCAGAGTGG-1	506.62	3111.8
AML10_CGTGATATCGTAATGC-1	377.13	3247.7
AML10_CGTGCTTCAAAGCTAA-1	87.865	3281.3
AML10_CGTGCTTGTTGGAGGT-1	-1033.0	3059.7
AML10_CGTGCTTTCATTCGGA-1	462.46	3201.5
AML10_CGTGCTTTCCATTGCC-1	-35.576	3275.5
AML10_CGTGCTTTCCCGATCT-1	-754.58	2770.9
AML10_CGTGCTTTCCTAAGTG-1	132.69	2927.6
AML10_CGTGTCTAGTTGCGCC-1	-179.89	3341.7
AML10_CGTGTCTGTACAGGTG-1	-30.601	3091.2
AML10_CGTGTCTGTAGACAGC-1	-123.78	2601.1
AML10_CGTGTCTGTTTGAACC-1	80.038	2917.5
AML10_CGTGTCTTCTTGGTCC-1	110.34	3018.0
AML10_CGTTAGAAGGTGCTAG-1	-700.22	2548.2
AML10_CGTTAGACAACCTATG-1	-15.636	3069.7
AML10_CGTTAGAGTACACGCC-1	-778.16	985.95
AML10_CGTTAGATCACACCGG-1	-370.51	3234.9
AML10_CGTTAGATCCGCGGAT-1	-7.5755	3102.5
AML10_CGTTCTGAGGGTATAT-1	196.01	2897.9
AML10_CGTTCTGCACCAGCGT-1	-31.866	2787.4
AML10_CGTTCTGCACTGAGTT-1	142.2	3266.6
AML10_CGTTCTGGTCTAATCG-1	534.45	3248.4
AML10_CGTTCTGGTTGTGGAG-1	-1027.4	3119.3
AML10_CGTTCTGTCTTGCAAG-1	-360.14	2853.0
AML10_CGTTGGGAGCCTTCTC-1	-1182.2	3115.8
AML10_CGTTGGGAGCGGGTAT-1	-46.05	3304.4
AML10_CGTTGGGCAGATAAAC-1	-52.365	3103.5
AML10_CGTTGGGCATCGGAAG-1	-152.91	2403.1
AML10_CTAACCCAGTTTCAGC-1	-857.37	3360.9
AML10_CTAACCCCACGCTGAC-1	519.26	3180.7
AML10_CTAACTTAGACCCGCT-1	513.51	3111.9
AML10_CTAACTTAGAGAATCT-1	153.72	3180.9
AML10_CTAACTTCAACCGACC-1	171.36	2897.5
AML10_CTAAGTGAGACGACGT-1	-207.23	3134.7
AML10_CTAAGTGAGGGAGGCA-1	-1012.4	3049.0
AML10_CTAAGTGGTACAAACA-1	240.2	3414.7
AML10_CTAAGTGGTCACCACG-1	-101.85	2945.6
AML10_CTACAGACAAGGATGC-1	-575.6	2752.6
AML10_CTACAGAGTCTTTCTA-1	-462.88	2719.6
AML10_CTACAGAGTGAACGGT-1	-469.79	3257.2
AML10_CTACAGATCCCTGGTT-1	-295.48	3118.2
AML10_CTACATTAGTCGCGAA-1	-1389.2	2799.0
AML10_CTACATTAGTGCCTCG-1	-640.82	2063.8
AML10_CTACATTAGTTGGCGA-1	-1004.6	3095.5
AML10_CTACATTCAGCTGTCG-1	175.98	3093.3
AML10_CTACATTTCACTACTT-1	120.21	3174.7
AML10_CTACCCAAGAGAGTGA-1	371.34	3261.2
AML10_CTACCCACAAGAGTGC-1	-1020.7	3030.5
AML10_CTACCCAGTCGAGCTC-1	43.367	3241.1
AML10_CTACCCATCCAAGCAT-1	-191.44	3217.5
AML10_CTACCTGAGGCCTTCG-1	-169.44	3153.9
AML10_CTACCTGCAAGTAGTA-1	-305.76	3201.8
AML10_CTACCTGCAGAATCGG-1	-1201.6	2641.5
AML10_CTACCTGCAGTCCGTG-1	-2963.7	2201.8
AML10_CTACCTGGTCAGTTTG-1	-4.7727	3194.1
AML10_CTACCTGTCACGGAGA-1	-127.49	3012.4
AML10_CTACGGGAGCCATTTG-1	-201.54	3225.9
AML10_CTACGGGCACCAAATC-1	-360.65	3132.8
AML10_CTACGGGCACCTATCC-1	-348.82	3182.3
AML10_CTACGGGCACCTTCCA-1	-148.52	2853.3
AML10_CTACGGGCATGACAGG-1	-19.289	3234.9
AML10_CTACGGGTCATTCCTA-1	-218.42	2416.2
AML10_CTACGGGTCTAACGCA-1	-534.47	3191.3
AML10_CTACTATAGACCATGG-1	-288.07	3034.7
AML10_CTACTATCAAATTGGA-1	-1734.4	2966.7
AML10_CTACTATCAGGTTCCG-1	240.04	3330.5
AML10_CTACTATGTATCCCTC-1	115.36	3256.9
AML10_CTACTATGTGGCTTAT-1	-377.15	3051.0
AML10_CTACTATTCCTTGAAG-1	252.64	3507.5
AML10_CTACTATTCGCTTAAG-1	-378.24	3124.1
AML10_CTAGACAAGTATGGCG-1	-333.6	3206.7
AML10_CTAGACATCACAAGAA-1	-83.027	2716.4
AML10_CTAGGTAAGGAAAGTG-1	-287.45	3177.3
AML10_CTAGGTACAAACTGCT-1	-651.79	3284.6
AML10_CTATAGGAGAATCGTA-1	337.18	3295.1
AML10_CTATAGGCATCACCAA-1	-332.88	3055.8
AML10_CTATCCGAGCGCCTCA-1	228.16	3189.5
AML10_CTATCCGAGGGCTGAT-1	184.48	2837.9
AML10_CTATCCGCACTGCACG-1	-809.88	3081.8
AML10_CTATCCGCAGCTACAT-1	-191.47	2462.5
AML10_CTATCCGGTAGCTTTG-1	566.58	3240.3
AML10_CTATCCGGTTATTCTC-1	-25.591	2614.0
AML10_CTATCTACAAAGAACT-1	-428.46	3098.0
AML10_CTATCTACAATGCTCA-1	285.17	3424.9
AML10_CTATCTACAGAAGCTG-1	-368.79	3037.6
AML10_CTATCTAGTCCGTTTC-1	-7.7053	3295.1
AML10_CTATCTAGTCTGATCA-1	-217.1	3000.3
AML10_CTATCTATCAGCGTCG-1	-107.16	3240.4
AML10_CTATCTATCCTAAACG-1	63.556	2747.6
AML10_CTCAACCAGTAGTCAA-1	263.23	3204.6
AML10_CTCAAGAGTAGGTCAG-1	-700.25	2975.6
AML10_CTCAAGAGTCCACGCA-1	-834.11	3150.0
AML10_CTCAATTAGGCATGCA-1	178.0	3127.5
AML10_CTCAATTAGGTAGGCT-1	-497.95	3110.7
AML10_CTCAATTGTAGCTGAG-1	-81.193	2417.6
AML10_CTCAATTGTGCAATAA-1	251.04	3273.3
AML10_CTCAATTGTTGGCTAT-1	285.22	3061.2
AML10_CTCACTGAGAGCAGTC-1	656.46	3128.7
AML10_CTCACTGGTCATCCGG-1	174.54	3066.8
AML10_CTCACTGGTCCAGCGT-1	-895.7	3069.1
AML10_CTCACTGTCACCATCC-1	-144.74	2495.1
AML10_CTCAGAAAGATAGCTA-1	165.61	3222.3
AML10_CTCAGAACAACTGAAA-1	-903.71	2990.3
AML10_CTCAGAACAGAACATA-1	-1025.9	3025.6
AML10_CTCAGAAGTAGATTGA-1	-143.7	2397.6
AML10_CTCAGAATCAAGTGGG-1	-670.84	3232.8
AML10_CTCAGAATCAGCTGTA-1	450.38	3230.7
AML10_CTCAGGGAGTGGCGAT-1	19.546	3401.5
AML10_CTCAGGGGTTTAGACC-1	-682.69	3055.0
AML10_CTCAGGGTCAAGAAAC-1	141.53	3098.8
AML10_CTCAGTCAGATTCGCT-1	-656.13	3005.0
AML10_CTCAGTCAGCATAGGC-1	-118.51	3140.0
AML10_CTCAGTCCACTCACTC-1	-22.448	2778.6
AML10_CTCAGTCCACTTCAGA-1	-168.88	2437.2
AML10_CTCAGTCCAGAACTAA-1	-125.84	3415.3
AML10_CTCATCGAGACCTTTG-1	117.28	3196.9
AML10_CTCATCGTCGGTGAAG-1	-45.499	3066.9
AML10_CTCATGCCAAGCGAAC-1	-462.07	2934.5
AML10_CTCATGCGTATCAGGG-1	-732.69	3267.0
AML10_CTCATTACACTGCGAC-1	-35.777	3239.7
AML10_CTCATTACAGTCGAGA-1	-422.1	2102.2
AML10_CTCATTAGTAGACAAT-1	-343.17	2996.0
AML10_CTCATTAGTTCTCCAC-1	387.53	3221.3
AML10_CTCATTATCCAGCAAT-1	700.08	3320.0
AML10_CTCCAACAGAACCCGA-1	355.61	3521.5
AML10_CTCCAACAGCTAAGTA-1	-929.05	2828.9
AML10_CTCCAACGTATAATGG-1	169.09	3349.5
AML10_CTCCAACGTTGTGTTG-1	291.41	3189.3
AML10_CTCCACAAGCGCAATG-1	-423.31	3268.1
AML10_CTCCACAAGCTGTGCC-1	334.96	3565.6
AML10_CTCCACAAGTCATTGC-1	-966.36	2884.1
AML10_CTCCACATCAGACCTA-1	-288.79	3295.2
AML10_CTCCATGAGGAATCGC-1	-674.78	3106.4
AML10_CTCCATGCAGTCTTCC-1	215.62	3116.6
AML10_CTCCATGCAGTTAAAG-1	83.95	3309.1
AML10_CTCCATGCATGGGATG-1	458.24	3265.1
AML10_CTCCCAAAGCCTGTGC-1	224.27	3401.2
AML10_CTCCCAACAACACGTT-1	58.561	2783.9
AML10_CTCCCAACATCGATAC-1	-859.55	3114.1
AML10_CTCCCAACATCTGCGG-1	-38.438	3293.0
AML10_CTCCCAATCGAACGGA-1	-946.96	2894.6
AML10_CTCCCAATCTCTCAAT-1	-1495.9	2647.4
AML10_CTCCCTCAGACGCCAA-1	-435.56	2249.6
AML10_CTCCCTCGTTAGCTAC-1	216.7	2999.1
AML10_CTCCCTCTCTCGCGTT-1	-1240.5	2848.1
AML10_CTCCCTCTCTGGACCG-1	538.76	3259.2
AML10_CTCCGATAGCTAGTTC-1	187.41	3260.2
AML10_CTCCGATCATGTCGTA-1	-808.8	3182.2
AML10_CTCCGATGTCGACTTA-1	191.77	2878.3
AML10_CTCCGATGTTGAGTCT-1	-1021.0	3191.5
AML10_CTCCTCCAGCGAGGAG-1	44.271	3094.0
AML10_CTCCTCCAGTGGCCTC-1	105.04	3164.9
AML10_CTCCTCCCACGGCGTT-1	-99.172	3246.7
AML10_CTCCTCCGTTCACCGG-1	157.89	2898.4
AML10_CTCCTCCTCGTTAGAC-1	213.08	3029.1
AML10_CTCCTCCTCTACGCAA-1	246.08	3133.8
AML10_CTCCTCCTCTGGGCGT-1	247.22	3070.0
AML10_CTCCTTTAGAGGTATT-1	1865.8	-759.11
AML10_CTCCTTTCAACCACAT-1	567.56	3155.9
AML10_CTCCTTTCACGACGCT-1	-205.38	2437.9
AML10_CTCCTTTCACTTGGGC-1	-272.89	3337.7
AML10_CTCCTTTTCACTAGCA-1	270.81	3035.7
AML10_CTCGAGGCATGTCTAG-1	88.275	3218.6
AML10_CTCGAGGTCCGCCTAT-1	-81.999	2664.8
AML10_CTCTCAGCATCATTGG-1	280.41	3395.9
AML10_CTCTCGAGTAATGTGA-1	-607.02	3021.4
AML10_CTCTCGAGTTGCCGAC-1	74.191	3080.1
AML10_CTCTCGATCACGTCCT-1	153.49	2931.0
AML10_CTCTCGATCTTGAGCA-1	205.58	3475.0
AML10_CTCTGGTAGATACTGA-1	-55.37	3315.2
AML10_CTCTGGTAGCATCCCG-1	-110.17	2516.5
AML10_CTCTGGTCACCTGCAG-1	-696.34	3382.7
AML10_CTCTGGTCAGTAACAA-1	66.189	2385.7
AML10_CTCTGGTCATTGGGAG-1	609.05	3095.6
AML10_CTCTGGTTCAGGCGAA-1	-554.22	3148.1
AML10_CTGAATGCAAGGGCAT-1	463.21	3648.5
AML10_CTGAATGGTGACTCGC-1	573.55	3149.6
AML10_CTGAATGGTTAGAAGT-1	-328.48	3081.0
AML10_CTGAATGTCACTTATC-1	70.466	2937.0
AML10_CTGAATGTCAGCGCGT-1	-3025.7	2731.6
AML10_CTGAGCGGTCATCCGG-1	-776.23	3088.5
AML10_CTGAGCGGTCTGGTTA-1	-161.93	2476.5
AML10_CTGAGCGTCCACAGGC-1	225.16	3082.3
AML10_CTGAGCGTCCAGCCTT-1	-224.98	2688.1
AML10_CTGAGGCTCCACGTAA-1	599.1	3251.7
AML10_CTGATCCCAAGGTTGG-1	-166.63	2957.1
AML10_CTGATCCGTCACTAGT-1	-54.124	2425.6
AML10_CTGATCCGTCTACATG-1	-368.77	3073.4
AML10_CTGCAGGAGTAAGACT-1	-529.18	2955.7
AML10_CTGCAGGAGTGGAAAG-1	211.58	3152.5
AML10_CTGCAGGCAAGCTGCC-1	-141.05	3323.1
AML10_CTGCAGGGTCAGGAGT-1	-1567.9	2886.9
AML10_CTGCAGGGTCGAACGA-1	-68.912	3193.1
AML10_CTGCAGGTCCACTTCG-1	-13.237	3132.5
AML10_CTGCAGGTCCGAGATT-1	-1256.5	3094.9
AML10_CTGCATCGTCTTTCAT-1	207.33	3187.8
AML10_CTGCATCTCAGGGATG-1	-312.51	3177.1
AML10_CTGCATCTCCAAGCTA-1	-576.41	3106.0
AML10_CTGCATCTCGCCGAAC-1	360.71	3564.7
AML10_CTGCCATAGGTCGTGA-1	62.481	1990.6
AML10_CTGCCATTCTCCTACG-1	670.88	3172.1
AML10_CTGCCATTCTTCGTAT-1	-243.39	2397.1
AML10_CTGCCTACATCCGCGA-1	-235.1	2527.8
AML10_CTGCCTAGTAATCAGA-1	160.04	3504.8
AML10_CTGCCTAGTGGCTCTG-1	-192.84	2404.4
AML10_CTGCCTAGTTGCACGC-1	-902.03	2869.0
AML10_CTGCCTATCAAGCTTG-1	-856.71	3016.1
AML10_CTGCCTATCCGATAAC-1	-1044.3	2819.9
AML10_CTGCCTATCGAGTCCG-1	124.84	2896.6
AML10_CTGCGAGCAAATACGA-1	-154.07	3134.9
AML10_CTGCGAGCACATGAAA-1	118.13	2897.9
AML10_CTGCGAGGTTGGGAAC-1	-172.09	2687.6
AML10_CTGCTCAGTCGTGCCA-1	238.37	3293.2
AML10_CTGCTCAGTGTCATTG-1	-467.22	2874.3
AML10_CTGCTCAGTTGCGTAT-1	526.26	3062.4
AML10_CTGCTCATCCATCGTC-1	216.15	3407.2
AML10_CTGGACGCAATGAGCG-1	-102.58	3270.8
AML10_CTGGACGGTTGCTTGA-1	-1264.6	2660.8
AML10_CTGGACGTCAGAGTTC-1	-471.83	1742.4
AML10_CTGGCAGGTAGCGTTT-1	-95.742	3315.1
AML10_CTGGCAGTCATTCATC-1	-368.41	2943.5
AML10_CTGGCAGTCGGAAACG-1	320.81	3235.1
AML10_CTGGTCTAGCTTCTAG-1	562.18	3005.8
AML10_CTGGTCTCAGTGCGCT-1	398.84	3362.1
AML10_CTGGTCTTCACTTGTT-1	-424.23	3365.0
AML10_CTGTACCCAGGACTTT-1	-2050.0	2718.7
AML10_CTGTACCCATCCAATG-1	-216.61	3128.7
AML10_CTGTACCGTCACCGAC-1	-1667.8	1917.0
AML10_CTGTACCGTCCAACGC-1	45.76	3368.6
AML10_CTGTACCTCTTTGATC-1	-21.048	2523.8
AML10_CTGTAGAAGACGGTCA-1	408.73	3274.3
AML10_CTGTAGAAGACTTCGT-1	20.88	3384.0
AML10_CTGTAGAAGTTGAATG-1	-749.2	2856.2
AML10_CTGTAGACACTGTGTA-1	48.29	2735.5
AML10_CTGTAGAGTACAGAGC-1	-1084.0	3094.6
AML10_CTGTAGAGTCATGCAT-1	58.458	3329.5
AML10_CTGTAGATCCGAGCTG-1	-1231.4	2919.2
AML10_CTGTATTAGCTTCGTA-1	-47.514	2536.0
AML10_CTGTATTAGTGGAATT-1	235.27	3099.2
AML10_CTGTATTTCACATCAG-1	-890.76	2908.7
AML10_CTGTATTTCCGCGATG-1	-685.27	3210.2
AML10_CTGTCGTAGAGTCTGG-1	-1035.7	2884.3
AML10_CTGTCGTAGCACACCC-1	-635.97	3078.8
AML10_CTGTCGTAGCAGCACA-1	-405.82	3140.7
AML10_CTGTCGTCAGTACTAC-1	-307.38	3125.2
AML10_CTGTCGTGTCCGCAGT-1	47.116	3401.3
AML10_CTGTCGTTCCCACAGG-1	64.2	3005.2
AML10_CTGTCGTTCGCGCCAA-1	-1049.9	2822.1
AML10_CTGTGAAGTGGCTCTG-1	114.5	3253.7
AML10_CTGTGAATCATCACAG-1	-930.02	2811.9
AML10_CTGTGGGAGAGTCCGA-1	98.881	3437.5
AML10_CTTACCGAGTAGTCCT-1	305.02	3182.4
AML10_CTTACCGCACCTGATA-1	-833.29	3115.8
AML10_CTTACCGCAGAGGTAC-1	143.28	3492.2
AML10_CTTAGGAAGACTTAAG-1	-1062.4	2840.0
AML10_CTTAGGAAGGCTCCCA-1	-406.51	3211.6
AML10_CTTAGGACAAATGATG-1	-1055.7	2690.8
AML10_CTTAGGAGTACACTCA-1	87.875	2712.2
AML10_CTTCAATAGGCTCCCA-1	-347.21	3024.9
AML10_CTTCAATCAAGGCAAC-1	-1074.1	2940.9
AML10_CTTCAATGTGAGAACC-1	-223.13	3273.4
AML10_CTTCAATTCATCGCAA-1	224.01	3061.1
AML10_CTTCCGAAGTCCGTCG-1	-255.18	3172.7
AML10_CTTCCGACAAAGCTAA-1	-83.405	2738.7
AML10_CTTCCGACAACGACTT-1	-60.542	3215.5
AML10_CTTCCGAGTAATTAGG-1	-951.56	2729.7
AML10_CTTCCGATCGCTACAA-1	-1068.4	3045.3
AML10_CTTCCTTCAAACGTGG-1	-954.02	3171.9
AML10_CTTCCTTCACTGATTG-1	173.33	3026.6
AML10_CTTCCTTTCAGAATAG-1	189.75	3042.6
AML10_CTTCCTTTCCGTCCTA-1	-1085.7	2757.9
AML10_CTTCGGTAGATTTGCC-1	-245.03	2959.1
AML10_CTTCGGTTCCCGAATA-1	29.608	3137.8
AML10_CTTCTAAAGACCTGGA-1	-630.34	2974.6
AML10_CTTCTAAGTGAAAGTT-1	-1103.1	2801.7
AML10_CTTCTCTAGCCATGCC-1	135.0	2827.4
AML10_CTTCTCTCAAGATCCT-1	-223.43	3062.6
AML10_CTTCTCTCAGTAGATA-1	34.096	3136.8
AML10_CTTCTCTGTACAGAGC-1	-961.77	2911.6
AML10_CTTCTCTGTCACCACG-1	-99.634	2393.2
AML10_CTTCTCTGTGGATTTC-1	246.44	3276.1
AML10_CTTCTCTTCCTCACTG-1	-1025.9	2925.4
AML10_CTTCTCTTCCTCTAAT-1	-4.1924	2735.7
AML10_CTTGAGAAGTAACGTA-1	-3168.3	1455.9
AML10_CTTGAGACATATACCG-1	184.93	3249.5
AML10_CTTGAGACATCGCTGG-1	-568.98	3165.2
AML10_CTTGAGAGTGGCGCTT-1	-581.03	3128.7
AML10_CTTGATTCAAAGGCAC-1	-603.32	1926.0
AML10_CTTGATTCACGGCACT-1	-940.14	2903.6
AML10_CTTGATTGTTAGTTCG-1	319.15	3157.6
AML10_CTTGATTTCAAGTCGT-1	-578.24	2021.1
AML10_CTTTCAAAGATACTGA-1	233.87	3491.7
AML10_CTTTCAACAGCGTGAA-1	-454.45	3035.9
AML10_CTTTCAAGTCAGCTTA-1	-1037.3	2984.8
AML10_CTTTCAAGTTTGGGAG-1	-212.3	3133.4
AML10_CTTTCAATCATTCTTG-1	-42.608	2730.5
AML10_CTTTCAATCCCGAATA-1	41.24	3259.2
AML10_CTTTCGGGTTGCCTAA-1	-418.03	3142.5
AML10_GAAACCTAGTCAGAGC-1	372.54	3009.8
AML10_GAAACCTCAGTAGTGG-1	76.169	3000.5
AML10_GAAATGAAGCGAGGAG-1	159.88	2966.6
AML10_GAAATGAGTTCAGGTT-1	521.48	3021.7
AML10_GAACACTAGACCAACG-1	-73.882	2994.7
AML10_GAACACTCAATACCCA-1	-514.77	3144.4
AML10_GAACACTTCAGCTGAT-1	-129.89	2826.0
AML10_GAACGTTAGAGACAAG-1	-788.47	3025.1
AML10_GAACGTTAGTGTACCT-1	-1196.7	2871.1
AML10_GAACGTTCAGCCGTTG-1	-133.28	2524.1
AML10_GAACGTTCAGGGACTA-1	87.738	3214.8
AML10_GAACGTTGTTTCACAG-1	-164.08	3217.7
AML10_GAACGTTTCTACAGGT-1	-103.44	3169.2
AML10_GAACTGTAGTGGTGAC-1	131.49	3065.5
AML10_GAACTGTCAGTGTGGA-1	-34.925	2559.8
AML10_GAACTGTTCGGCTATA-1	-429.9	3199.5
AML10_GAAGAATAGTATGATG-1	-258.12	3054.6
AML10_GAAGAATCACTAGGTT-1	-145.37	2420.3
AML10_GAAGCCCAGACATCAA-1	-30.535	2971.2
AML10_GAAGCCCAGACGCTCC-1	-940.29	3199.7
AML10_GAAGCCCAGGTTAGTA-1	-282.29	3119.1
AML10_GAAGCCCAGTGCTCAT-1	-196.79	2939.0
AML10_GAAGCCCCACTGATTG-1	-1040.4	3189.6
AML10_GAAGCCCGTAGATTAG-1	-330.68	2324.3
AML10_GAAGCCCGTCCTCAGG-1	125.85	2976.4
AML10_GAAGCCCGTCGCATTA-1	86.812	2995.4
AML10_GAAGCCCGTCTCAGGC-1	-460.49	2917.7
AML10_GAAGCCCGTGGTCCCA-1	68.712	3255.8
AML10_GAAGCCCTCATTTGCT-1	128.42	3392.0
AML10_GAAGCCCTCTACCACC-1	-1052.0	3019.2
AML10_GAAGCGACAACACACT-1	-362.78	2090.8
AML10_GAAGCGAGTCGAAACG-1	153.05	3261.8
AML10_GAAGCGAGTGCGTCGT-1	-3955.0	-965.69
AML10_GAAGCGATCTCAGAAC-1	-276.04	3025.1
AML10_GAAGGACGTTCTTGCC-1	41.209	3441.8
AML10_GAAGGACTCCCATGGG-1	-5.8463	3338.7
AML10_GAAGGACTCTAGCCTC-1	392.46	3242.8
[truncated: 96,023 more rows]
