# Supplementary material for: The AML cellular state space unveils NPM1 immune evasion subtypes with distinct clinical outcomes
Source: Nat Commun. 2025 Nov 25;16:10592. doi: 10.1038/s41467-025-66546-6 (PMC12658069; doi:10.1038/s41467-025-66546-6)
Supplement: Supplementary file 6 — Source Data [file 41467_2025_66546_MOESM6_ESM.zip › SourceData/SourceData_Sfig15B.csv]

gene	dgap_rnaseq_sample	BA3297R	BA3328R	BA3277R	BA3299R	BA2473R	BA3375R	BA3197R	BA3310R	BA2590R	BA3119R	BA2485R	BA3135R	BA3333R	BA2160R	BA3422R	BA3433R	BA3180R	BA3200R	BA3227R	BA3352R	BA2480R	BA3400R	BA3376R	BA3335R	BA3436R	BA3293R	BA3226R	BA3454R	BA3306R	BA3157R	BA3269R	BA3423R	BA2939R	BA3280R	BA3089R	BA3386R	BA3164R	BA2452R	BA3192R	BA3317R	BA2865R	BA3385R	BA3146R	BA3266R	BA3099R	BA3255R	BA3232R	BA3183R
NA	NPM1 class	NPM1 class I	NPM1 class I	NPM1 class I	NPM1 class I	NPM1 class I	NPM1 class I	NPM1 class I	NPM1 class I	NPM1 class I	NPM1 class I	NPM1 class I	NPM1 class I	NPM1 class I	NPM1 class I	NPM1 class I	NPM1 class I	NPM1 class I	NPM1 class I	NPM1 class I	NPM1 class I	NPM1 class I	NPM1 class I	NPM1 class II	NPM1 class II	NPM1 class I	NPM1 class II	NPM1 class II	NPM1 class II	NPM1 class II	NPM1 class II	NPM1 class II	NPM1 class II	NPM1 class II	NPM1 class II	NPM1 class II	NPM1 class II	NPM1 class II	NPM1 class II	NPM1 class II	NPM1 class II	NPM1 class II	NPM1 class II	NPM1 class II	NPM1 class II	NPM1 class II	NPM1 class II	NPM1 class II	NPM1 class II
NA	30-gene classification	ClassI	ClassI	ClassI	ClassI	ClassI	ClassI	ClassI	ClassI	ClassI	ClassI	ClassI	ClassI	ClassI	ClassI	ClassI	ClassI	ClassI	ClassI	ClassI	ClassI	ClassI	ClassI	ClassII	ClassII	ClassII	ClassII	ClassII	ClassII	ClassII	ClassII	ClassII	ClassII	ClassII	ClassII	ClassII	ClassII	ClassII	ClassII	ClassII	ClassII	ClassII	ClassII	ClassII	ClassII	ClassII	ClassII	ClassII	ClassII
FTO	NA	7.1174	7.2304	6.1803	5.861	5.6458	7.2781	7.5208	7.2138	6.6881	8.4916	7.5945	6.3736	7.7868	9.409	7.0637	7.4828	6.4461	9.5593	8.2409	6.8728	5.9004	7.5288	6.7565	6.9023	7.773	6.4718	6.4668	4.872	5.1667	5.4227	2.6235	3.4857	3.2822	2.9018	4.0968	4.3461	3.837	4.1566	4.0132	3.9564	4.1324	3.6171	3.4336	3.5222	3.788	3.7378	4.9999	3.4285
USP44	NA	4.9375	5.3241	4.3937	3.7977	3.8936	5.2257	4.8201	3.7915	4.4117	5.8666	6.3121	4.5908	4.8358	5.8511	5.5436	5.6949	5.3314	6.3817	5.5372	5.6698	5.2603	5.5046	4.4459	4.3933	5.6743	4.1499	3.6615	4.0888	3.8116	1.6659	0.77083	-1.6321	-1.3948	-0.57926	2.5751	-0.92943	-2.3057	-1.3873	1.447	-0.7642	4.2359	-1.8253	-2.1087	-2.5167	-1.9301	-0.63361	-1.2604	-1.5546
NEK10	NA	3.0971	0.86986	3.9705	1.94	0.34358	3.4211	2.161	2.9779	4.296	6.5268	6.0469	2.8858	5.6766	5.8872	5.221	6.2048	3.2386	5.8674	3.1892	4.5624	0.7084	5.0393	4.5676	5.3655	4.9935	0.35624	-0.9859	-0.64407	0.15643	1.5754	-0.93793	0.95602	0.33297	-1.3168	-2.3565	-0.63107	-0.71454	-2.1087	0.34557	-1.6168	-0.28944	-1.674	-1.8178	-2.0312	-1.1895	-0.90276	-1.6473	0.14062
SNCAIP	NA	7.2694	7.353	5.5992	3.3441	-0.40419	6.2303	7.3316	6.5628	4.8362	8.0671	5.9439	4.7829	7.8154	8.1356	5.8022	6.2303	3.5557	8.4941	6.8231	2.782	6.218	3.0141	2.152	4.0346	2.8182	2.2116	-3.019	1.0607	3.3101	0.70232	0.0014718	0.5553	-2.9831	-0.83932	-2.8313	-4.3808	-3.6998	-3.019	-4.7741	-5.3218	0.78135	-0.47506	-3.2139	-3.2469	-2.4242	-0.87739	-1.3948	-4.2593
DPP10	NA	2.5552	4.0103	3.1719	2.4778	3.7485	3.672	3.9784	3.5402	5.0894	4.6502	4.3679	3.9894	4.221	2.7895	3.8855	4.0471	3.1571	4.3786	3.6895	3.641	3.1992	3.604	1.862	3.9922	2.7086	0.38128	0.41904	2.6713	4.016	3.1838	1.8205	-5.3218	-5.3218	-6.3102	-5.9486	-0.68995	-3.8294	-2.8822	-7.2943	3.495	-5.7574	-6.3102	0.078289	-4.5818	-2.1606	-3.8175	-3.8628	1.7396
GPR12	NA	3.4916	0.81592	-1.4433	-0.4604	-4.1222	2.926	1.5734	2.4176	2.6472	3.3027	2.7635	1.6083	-0.35144	3.237	3.8195	3.2505	2.4925	2.6769	4.1983	0.86708	3.5822	1.1409	0.36134	1.826	1.6494	-1.2536	-2.8889	-1.7848	0.4527	2.4729	-3.7313	-3.7204	-2.398	-2.3565	-4.9473	-1.2998	-5.0184	-3.3114	-4.2736	-4.7741	-0.10841	-4.0565	-2.2848	-1.0707	-5.0428	-4.9948	-5.2031	-4.5818
HHIP	NA	0.28281	1.3062	1.214	-1.1926	-3.9329	1.7387	2.6554	0.21903	2.0061	2.5876	2.9535	2.2057	2.2301	4.007	5.6249	5.0101	-0.33981	4.311	1.3652	2.7691	-1.5688	2.2049	-3.7204	-0.70333	3.1664	-4.0694	-5.3218	-8.1609	0.47479	-2.5667	-2.5167	0.67409	-5.9486	-3.1298	-1.8375	-7.7811	-3.3034	-2.1887	-6.0032	-4.7326	-6.1757	-6.9774	-7.2943	-7.5061	-7.5061	-4.925	-7.5061	-7.5061
KHDRBS3	NA	0.22314	1.0542	2.6421	1.2888	2.8061	2.3088	2.0999	3.1887	3.2354	2.9984	2.9553	2.7136	2.6183	2.943	4.9932	4.6264	1.3696	3.2634	2.7262	4.8678	0.54183	4.7594	0.68651	0.55698	2.4458	-0.11943	-0.42583	-1.0365	0.65667	2.4218	0.49581	0.66302	-0.3422	0.77991	-1.4639	-0.88891	-0.48286	-0.26124	2.6414	-2.1419	2.1695	-2.6835	-1.8503	-2.6417	-2.2124	-3.2379	-0.68995	-1.551
PURG	NA	1.8853	2.8601	3.218	1.7582	1.4774	3.2121	3.0635	0.26386	1.1897	2.8443	2.9059	1.536	2.3138	2.7777	0.44205	3.661	1.0425	-2.0223	-1.2933	2.8048	-3.6479	-1.4569	-4.3968	-4.8154	-4.0428	-1.6285	-3.8066	-4.1763	-3.8966	-5.6744	-2.0489	-2.8062	-1.867	-4.4774	-4.3968	-2.7073	-4.3187	-3.9563	-4.8577	-4.2736	-2.0537	-4.4945	-4.7946	-5.0694	-4.564	-4.3808	-3.2214	-3.8628
BICC1	NA	1.9434	2.4135	3.2094	2.0002	2.7698	2.82	2.2346	2.8816	3.5504	2.7356	2.2204	4.0128	3.4029	2.4031	2.9939	3.227	3.1516	0.92548	2.0142	2.0564	0.32756	-2.0815	-3.6797	-1.7892	-0.099431	-0.14143	-1.4534	0.4992	-0.22932	-3.2469	-3.6383	-2.7803	-2.7609	-3.7749	-5.2618	-3.0848	-2.086	-1.6168	-2.6959	-5.1476	-1.2901	-4.3499	-5.899	-5.0184	-5.3523	-5.3218	-4.4452	-3.8066
HTR1F	NA	-2.2407	-2.7434	-1.8915	-3.4229	-0.13934	-3.6893	-3.1221	-3.1987	-4.0943	-4.6556	-3.2469	-1.9343	-2.8122	-2.5848	-2.3665	-4.1077	-2.2265	-2.7803	-2.8439	-2.725	-2.7016	-1.9514	-2.4401	-0.99781	-3.551	-3.4063	-2.976	-3.9211	-1.1544	-1.996	0.90893	6.7502	6.5841	0.53669	4.2267	5.0787	4.4575	5.7726	4.7295	5.875	4.6463	4.9974	4.9088	4.9816	5.4832	3.5865	4.1733	2.1733
CD96	NA	2.2972	3.3512	2.4149	3.2585	3.5705	1.7891	0.97735	1.3425	2.5876	1.8584	0.053553	2.6203	1.0289	2.7746	1.1702	0.87412	1.7042	2.5638	1.374	1.2792	2.4695	3.6129	1.7192	2.7035	1.0846	6.7369	1.8689	5.7916	5.1507	7.7952	2.7256	8.9242	9.0201	8.2122	7.8024	8.0078	7.8428	8.4692	7.7675	6.7473	9.1109	7.1016	7.6853	7.7147	8.3069	8.1961	7.1212	7.5609
PRDM16	NA	-1.3504	-2.45	-2.8062	-3.6479	0.58339	-1.6399	0.27925	-2	-2.392	-1.0218	-1.5072	-3.4229	-1.3607	-0.34915	-2.7803	-0.97648	-0.68995	-0.030115	0.69592	-3.0479	-4.0309	-1.5873	5.2217	4.8646	-1.5987	5.1437	5.0787	4.9809	4.9449	3.7558	4.5388	5.4099	5.3648	5.2865	5.6401	5.3581	6.1342	6.6354	5.8235	6.0952	6.1881	5.5615	5.4571	5.6655	6.1467	5.7359	5.6933	5.0837
PRODH	NA	-2.9968	-3.7638	-2.9292	-5.5209	-2.7934	-1.6361	-2.1985	-1.9514	-3.3114	-1.7892	-2.1374	-1.8178	-5.5209	-6.0032	-2.8822	-5.3832	-0.8247	-5.4157	-2.3765	-6.0578	-1.7016	-4.2169	2.1846	-0.66785	-2.7803	0.094711	0.49748	3.425	1.7757	2.8468	3.0719	1.5794	3.2429	0.3866	2.6707	0.9882	1.7873	4.2549	4.0836	3.5479	2.1044	4.4887	3.2547	3.038	4.0383	5.1175	0.80866	4.4536
ANO7	NA	-1.0394	-1.3267	0.281	-0.98299	-0.13073	-0.1801	0.74191	0.43999	-1.7971	0.21515	-0.36552	-1.5037	-0.7642	-1.4674	-0.76159	-2.2801	0.16609	-0.84508	-0.43051	-0.85999	-2.8958	-0.87172	3.605	4.2556	2.2696	3.1947	4.5359	2.8804	1.2066	4.3687	2.8684	3.9547	3.3452	5.1639	3.8357	4.358	1.2163	2.4986	5.2621	1.3132	6.0714	4.8601	4.8383	3.4186	5.9414	3.0697	4.9456	4.5093
EGFL7	NA	3.8234	2.9488	4.7137	3.9161	5.2794	2.679	2.6719	1.6162	2.4031	4.4717	3.324	1.0729	1.4681	2.4348	4.7249	3.8876	4.0046	1.1824	4.6289	5.1614	2.6796	0.76471	7.5981	6.794	7.4373	7.6256	7.522	7.1182	6.3423	7.4252	6.4466	8.1055	8.76	7.5587	7.6865	8.5687	9.6349	9.0703	8.2163	8.9612	6.8231	7.784	8.7244	8.381	9.1184	8.1148	7.2916	6.5689
SLC52A3	NA	-4.7326	-3.6998	-5.0953	-5.3832	-2.2314	-3.5316	-3.5316	-4.1222	-3.7852	-2.8563	-3.4499	-4.7533	-5.0184	-3.5041	-2.6599	-4.7533	-3.2787	-3.495	-3.7959	-4.1351	-1.6208	-3.5041	4.4587	2.2509	2.9214	4.1472	4.1079	3.9359	0.36868	2.8273	-0.69538	1.6533	2.6242	2.0084	5.0086	4.1324	4.8625	4.3683	1.4136	3.0101	4.8358	3.3311	3.3941	3.6711	4.6193	3.6586	4.078	2.3954
LDLRAD2	NA	-0.53235	-3.1822	-4.4945	-1.4817	-2.5226	-2.8626	-2.2265	-2.9227	-4.3187	-0.6623	-2.0129	-2.7609	0.055734	0.57051	1.0101	1.4692	-0.14371	0.58016	-0.45769	1.1585	0.43652	-3.1596	6.0858	6.3378	5.1416	4.4877	4.1406	5.1813	2.4533	6.0795	3.6415	7.2978	7.0529	7.0428	6.2106	6.9821	5.3742	4.6799	5.7645	5.9452	6.4495	5.7699	6.4471	5.4113	7.2397	5.138	5.5102	5.1528
ANGPTL6	NA	-0.35377	-0.084539	0.5146	-1.0064	1.1385	-0.67616	1.3928	1.2271	-0.32052	0.12893	-0.31102	1.3952	1.5602	-0.60264	1.2294	1.2947	1.2223	1.8724	0.85413	0.91163	0.66302	0.46975	4.3926	1.2091	2.9757	2.2665	4.6182	3.7503	2.6814	4.63	4.7281	5.3961	6.1398	5.3064	6.5294	4.256	4.2908	4.9571	3.9865	4.3375	4.6605	4.7394	4.3249	3.6101	4.7819	4.619	3.6331	4.4663
ROBO4	NA	-4.1483	-3.2062	-3.4587	-1.8874	-3.6587	-3.6184	-2.1175	-4.2884	-4.9473	-3.4768	-2.0312	-2.1043	-6.0032	-2.7193	-3.742	-3.8066	-4.8154	-2.0631	1.662	-2.9423	-5.716	-4.9948	-2	-1.2536	-0.52225	0.63903	0.93382	1.5206	0.25219	3.1156	-0.3873	1.8837	2.0548	1.706	3.9601	2.4533	2.6725	1.882	1.5019	4.6197	3.6087	2.5114	2.5798	3.1216	3.1582	2.5127	2.0491	1.7922
PSAP	NA	11.089	10.933	10.205	11.829	10.277	9.8155	9.8155	9.6298	9.9618	9.5791	9.6469	10.213	9.8687	9.9618	9.1563	9.7585	9.6298	9.2923	9.5495	9.384	10.608	9.8272	9.9682	8.617	9.418	9.9827	9.8155	10.283	10.054	9.0776	10.519	9.3091	9.3956	9.4545	9.6874	9.9239	10.007	8.772	9.9176	9.0026	9.427	11.001	11.569	10.472	10.807	11.015	10.639	10.548
ATP6V0D1	NA	5.6291	5.5797	5.6413	6.6148	5.7545	5.17	5.0224	4.8668	5.3216	4.7253	4.6929	4.5644	4.4135	5.0829	4.1876	4.8379	5.1866	4.8089	5.0477	4.6112	5.1316	5.4933	4.8956	3.9975	4.5158	4.9452	4.9509	5.5028	5.5173	4.8608	5.4501	5.0982	4.5951	5.2346	5.1465	5.1952	5.3505	4.8215	5.5451	4.6438	4.9989	5.7819	5.4593	5.1312	5.3067	5.7064	5.9426	5.5421
SRGAP2	NA	4.2519	3.7283	4.2636	5.3422	3.693	3.8919	3.7187	3.2212	4.0604	2.9613	4.0552	3.9841	3.4191	3.2148	3.38	3.5392	4.1597	1.7088	3.4013	4.1775	4.0572	3.8723	3.8508	3.1904	2.1433	3.4891	4.0628	4.054	3.3301	3.8517	5.0083	3.6849	3.9593	3.8774	3.4838	3.837	4.5552	4.4717	3.2239	4.1051	2.8061	4.5577	4.3922	4.234	4.1844	4.326	3.8508	3.3369
PFKFB4	NA	3.0886	2.3102	2.7722	2.713	3.5416	2.4038	2.0637	2.2606	2.0723	2.1923	1.9215	1.8224	2.9607	2.5127	1.6266	2.0167	2.1756	2.2442	1.6033	2.834	2.1472	2.3381	2.46	2.475	1.8374	1.6463	2.2767	2.4266	1.6976	2.303	1.8869	2.5201	2.6574	2.0348	2.5974	2.0117	2.4114	2.0276	1.8092	2.7293	2.443	3.8047	4.0983	3.4176	2.4812	2.9482	4.2283	2.8436
GNS	NA	6.8545	6.3969	6.1747	7.8096	5.7294	5.6027	5.4187	5.4556	5.9724	5.739	6.4935	5.2185	5.315	5.8093	4.5883	4.29	5.0936	5.2776	5.5469	5.4656	6.2665	5.4249	6.4165	5.2058	5.7474	6.3423	6.4017	6.5015	4.6696	6.0498	5.2528	6.2527	6.2656	5.7103	6.7092	6.2419	6.286	6.3019	6.2087	7.6339	6.9979	7.6686	7.5899	6.8906	7.0978	7.3653	7.3059	6.8539
IMPDH1	NA	6.502	6.5335	6.6502	7.143	6.2738	5.729	5.9316	6.1419	6.0233	6.0101	5.8841	5.9378	5.662	6.0448	6.3558	6.3328	5.1753	5.9136	5.7514	4.8657	6.0457	5.9818	6.2656	6.5699	6.0084	6.0739	6.2675	6.7347	5.9435	5.8007	6.693	6.3613	6.3773	6.1635	6.6021	6.029	6.2163	6.3181	6.006	6.3917	6.9896	6.9924	7.0985	6.7946	6.6992	6.9521	7.0609	6.7892
GRB2	NA	7.6979	7.3473	7.4484	7.5	7.2908	6.9528	6.8213	7.0499	7.2238	7.1964	7.0347	6.5217	6.7415	7.0334	6.43	6.9309	7.4002	7.1736	7.1107	6.4007	6.9889	7.1152	7.2279	7.1024	7.0807	6.9429	6.9979	7.4484	6.9725	7.1289	7.5737	7.4002	7.032	7.257	7.0042	6.9094	6.925	8.1017	7.9415	7.2113	6.846	7.7688	7.7307	7.3288	7.4678	7.3895	7.4806	7.4333
FTL	NA	12.36	12.137	12.22	12.525	12.061	12.098	12.023	11.829	12.311	12.137	12.221	12.412	12.023	11.988	11.829	11.988	11.89	12.098	11.988	12.266	12.586	12.311	12.36	12.098	11.641	12.179	11.772	12.412	11.988	11.286	12.36	11.744	11.666	11.8	11.829	12.265	12.265	11.988	12.22	11.8	12.098	12.311	12.467	12.265	12.653	12.887	12.22	12.177
ABCD1	NA	4.7256	4.372	4.4033	5.0727	3.802	3.8487	3.6194	3.561	4.0724	3.5798	3.3369	4.4801	4.514	4.2648	3.7558	3.6233	2.7722	3.8547	3.5421	2.9077	5.1599	0.81446	4.0204	3.6494	3.7378	4.0516	3.9987	4.3945	3.8663	3.7242	4.1023	3.4655	4.3963	3.9423	3.8052	3.8448	4.3016	3.1703	3.9371	3.1016	4.5266	4.953	4.9582	4.4328	4.5538	4.8151	4.404	4.4949
RGL3	NA	-2.7133	-4.0428	-5.3523	-2.0631	-2.5226	-3.993	-3.9211	-4.6184	-5.4157	-4.9021	-2.2947	-4.0054	-2.7994	-2.654	-4.1222	-2.1837	-3.6998	-3.8851	-2.6246	-2.7312	-6.0578	-2.5558	-4.5119	-3.742	-4.1904	-5.2321	-3.5407	-2.1985	-4.2593	-4.8367	-4.2035	-3.1221	-3.58	-3.7204	-3.7204	-3.6282	-4.5818	-2.0223	-3.7204	-4.564	-4.1351	-2.9831	-1.3267	-2	-3.6587	-4.5996	-2.774	-1.8585
[truncated: 33 more columns]
