# Supplementary material for: The AML cellular state space unveils NPM1 immune evasion subtypes with distinct clinical outcomes
Source: Nat Commun. 2025 Nov 25;16:10592. doi: 10.1038/s41467-025-66546-6 (PMC12658069; doi:10.1038/s41467-025-66546-6)
Supplement: Supplementary file 6 — Source Data [file 41467_2025_66546_MOESM6_ESM.zip › SourceData/SourceData_Sfig15C.csv]

gene_name	PATIENT_ID	ALG201236	ALG201139	ALG20_004	ALG200619	ALG199722	ALG20094	ALG201318	ALG200127	ALG200710	ALG200322	ALG20061	ALG200022	ALG201225	ALG200426	ALG20002	ALG200317	ALG20_015	ALG201136	ALBB13104	ALBB13032	ALBB14012	ALBB13038	ALBB14084	ALBB14014	ALBB13003	ALBB14107	ALBB13051	ALG19992	ALG18_022	ALBB13139	ALBB13075	ALBB14115	ALG20037	ALG2015_29	ALG16_023	ALG20083	ALG2015_1	ALG18_017	ALG16_009	ALG20065	ALG200512	ALG200547	ALBB13002	ALG201233	ALBB13080	ALG17_024	ALG20069	ALG199849
NA	NPM1 class	NPM1 class I	NPM1 class I	NPM1 class I	NPM1 class I	NPM1 class I	NPM1 class I	NPM1 class I	NPM1 class I	NPM1 class I	NPM1 class I	NPM1 class I	NPM1 class I	NPM1 class I	NPM1 class I	NPM1 class I	NPM1 class I	NPM1 class I	NPM1 class I	NPM1 class I	NPM1 class I	NPM1 class I	NPM1 class I	NPM1 class I	NPM1 class I	NPM1 class I	NPM1 class I	NPM1 class I	NPM1 class I	NPM1 class I	NPM1 class I	NPM1 class I	NPM1 class I	NPM1 class I	NPM1 class I	NPM1 class I	NPM1 class I	NPM1 class I	NPM1 class I	NPM1 class I	NPM1 class I	NPM1 class I	NPM1 class I	NPM1 class I	NPM1 class I	NPM1 class I	NPM1 class I	NPM1 class I	NPM1 class I
NA	30-gene classification	ClassI	ClassI	ClassI	ClassI	ClassI	ClassI	ClassI	ClassI	ClassI	ClassI	ClassI	ClassI	ClassI	ClassI	ClassI	ClassI	ClassI	ClassI	ClassI	ClassI	ClassI	ClassI	ClassI	ClassI	ClassI	ClassI	ClassI	ClassI	ClassI	ClassI	ClassI	ClassI	ClassI	ClassI	ClassI	ClassI	ClassI	ClassI	ClassI	ClassI	ClassI	ClassI	ClassI	ClassI	ClassI	ClassI	ClassI	ClassI
BICC1	NA	6.3505	6.5786	5.0936	4.5822	6.2939	5.7116	5.5289	5.8446	5.1742	5.6229	5.9616	5.7223	5.7701	5.7442	6.2436	3.7397	3.3391	4.0852	5.3926	5.7798	6.4081	5.6164	5.7325	4.034	5.0896	5.6767	5.281	5.4697	3.5423	4.9414	4.9518	5.1762	6.0873	4.9372	3.7468	5.2875	4.2448	6.4282	4.2355	6.5817	6.0425	7.0409	5.735	5.2656	6.1266	2.5837	2.0817	3.7816
DPP10	NA	8.4916	8.3879	6.8116	5.7872	8.0643	8.0949	8.5867	8.1496	8.1227	8.1372	7.1674	7.5535	6.8118	8.3411	7.9706	7.2758	7.8106	7.7216	7.8339	7.9292	7.7509	7.4283	7.6826	7.64	7.6884	6.2537	6.9959	7.4998	5.6624	6.2592	6.6791	7.5481	7.7609	6.5276	5.6297	7.6291	7.3713	6.178	5.3199	7.9975	8.6572	7.3177	8.2198	7.6027	7.6972	6.5071	8.5578	8.6077
FTO	NA	10.908	11.155	10.633	9.5365	10.069	9.683	9.4493	10.033	10.157	10.286	10.995	11.104	9.9499	9.3318	9.9676	9.7656	9.3281	8.4696	8.7654	8.7921	9.9627	9.8287	8.7286	9.5231	9.0985	9.3363	8.2219	11.107	10.009	8.7973	9.9978	9.0289	9.2199	9.0579	9.0779	9.0249	8.4875	9.0811	8.1661	10.536	10.053	10.101	10.525	8.7527	8.6451	8.4321	8.9836	9.9162
SNCAIP	NA	7.812	7.536	8.1509	6.0549	5.9538	6.8766	6.1797	7.3838	7.4132	6.672	8.9484	8.7123	5.6873	6.0753	8.1722	6.1626	6.7768	4.6823	6.214	9.0109	8.7534	7.3999	5.8683	7.8281	7.854	7.2749	5.8103	8.9542	6.7903	6.1876	5.4946	7.6172	6.3991	4.8856	4.8983	4.0771	5.2096	5.9976	3.5468	7.1836	8.3911	7.1318	8.8802	5.9825	5.9215	5.7601	4.5581	7.3373
NEK10	NA	9.8061	9.1228	8.411	7.0857	6.6375	7.5992	7.8753	8.9093	8.3986	8.0407	9.0236	8.9256	6.9246	8.9149	8.2597	6.1617	5.5258	5.4923	2.1795	4.6637	6.6264	5.2523	5.5189	7.4752	7.0147	5.8353	6.4474	7.4768	6.2045	5.9729	7.3569	4.4655	6.682	7.3357	7.2292	6.6085	7.5077	5.9377	5.2901	6.3229	4.6835	3.5803	6.5443	5.7599	3.878	5.5488	2.6611	8.2047
USP44	NA	6.9586	7.492	7.408	6.9512	6.9108	6.8793	6.6159	7.1674	6.9962	7.18	7.2707	7.2481	6.5125	7.4033	4.9708	6.4193	7.4707	5.803	6.9826	5.2829	6.8225	7.2517	6.6079	6.0911	6.6774	5.6954	6.6242	6.9701	6.8886	7.2613	6.049	6.876	5.644	6.2606	5.0855	7.0302	6.9303	6.6867	5.6816	7.3822	7.3658	6.9431	7.4718	6.3412	6.4149	6.2236	6.1958	7.1402
PURG	NA	4.0216	1.6063	2.9695	0.91863	2.7391	1.0215	0.16907	3.4375	2.9291	3.1796	3.3757	4.3051	3.7424	2.2774	4.7744	0.0086786	-1.2016	-2.1355	2.5688	2.5249	3.0713	0.31519	3.213	-0.5628	0.89492	-1.0221	0.97736	1.4144	1.5859	-1.2994	-0.068542	-0.55933	2.812	1.987	2.5901	0.7899	1.6888	1.4044	0.22077	3.8348	4.4077	1.1974	4.1534	4.7099	0.90899	2.4702	-2.2245	-2.0334
KHDRBS3	NA	6.5625	5.546	5.5054	4.7368	4.6743	6.4066	6.2022	8.0045	6.4943	5.286	5.6206	7.3442	6.17	6.8076	6.7083	4.6014	4.9896	4.361	4.8767	5.8975	6.3523	4.9628	6.6173	6.5275	6.6574	7.4213	5.5529	5.9315	3.7989	9.1354	6.0242	4.6697	4.6617	3.8688	5.0297	4.4186	4.1335	4.6278	4.2567	4.4597	3.5776	5.4995	5.082	6.0714	6.0638	5.0157	4.2512	6.2278
GPR12	NA	3.2711	1.8779	2.9233	3.2688	2.6982	3.2501	2.7287	4.3119	1.1598	-2.9187	3.3887	3.4547	0.85498	3.7398	4.1406	3.2455	3.5526	3.0062	-0.99586	1.0038	0.18048	-0.90876	1.2835	2.3029	0.54313	0.15505	1.1743	0.47868	1.3072	0.56438	1.2638	-1.0933	2.1436	-0.26555	1.941	1.9475	0.45952	-0.28751	-2.493	-3.3091	-1.5412	-0.27626	1.7616	1.8632	-0.53757	-4.3569	1.3986	1.9956
SLC52A3	NA	-4.3569	-4.3569	-3.003	-4.3569	-4.3569	-3.5481	-2.5118	-3.4307	-1.1837	-3.4656	-4.3569	-3.5364	-4.3569	-4.3569	-4.3569	-3.4053	-4.3569	-4.3569	-3.8072	-4.3569	-4.3569	-4.3569	-4.3569	-4.3569	-2	-4.3569	-4.3569	-4.3569	-3.2999	-3.419	-1.8625	-4.3569	-2.5689	-1.546	-4.3569	-4.3569	-4.3569	-4.3569	-4.3569	-3.3091	-4.3569	-4.3569	-4.3569	-3.1169	-1.2702	-4.3569	3.6587	3.4
PRDM16	NA	-0.56826	0.20486	0.59517	0.8368	-0.025796	0.79616	0.42843	-1.0347	0.70555	0.55315	0.44752	0.17997	0.13487	-1.1105	1.1358	0.072608	0.63941	0.31115	1.1949	1.3802	2.5014	0.47142	-0.92709	0.45939	2.0612	1.3905	1.0792	1.2697	1.1446	0.729	-1.2838	0.87442	0.44971	-0.65265	-1.2989	-0.26383	-1.2845	0.93536	-0.52914	1.1099	1.4471	1.7352	1.463	2.0133	1.2514	0.61855	7.0206	6.8465
LDLRAD2	NA	-0.64922	-2.2759	-1.5839	-1.7758	-2.0862	-1.4713	0.085521	-0.41178	-1.0806	-1.7412	-1.0377	-1.1203	-0.68	-1.2223	-0.59355	0.5021	0.46701	-0.84851	-1.2058	-1.9095	-1.4432	-1.8547	-2.2664	-1.9535	-1.1482	-1.6667	-4.3569	-0.23729	-0.081178	-0.47576	-0.3305	-2.7011	-2.5689	-1.3533	-0.91154	-1.6046	-2.2545	-1.9223	-4.3569	-1.9593	-1.2608	-2.6091	-0.97212	-2.0104	-1.8499	-0.40684	1.6215	2.6062
ANGPTL6	NA	-1.2002	-0.39902	-1.504	-0.42717	-0.95584	-0.78392	-0.8496	-0.45456	-1.2948	-1.7412	-1.7405	-0.024244	-0.3339	-1.9659	-1.1589	0.27638	0.33277	1.1532	-1.1324	0.60042	-2.5032	-1.4664	-1.1636	-0.064651	-0.85784	-2.144	-2.3748	-1.1566	-2.2723	-1.6578	-1.4521	-4.3569	-2.1304	-2.1838	-1.2989	-1.6046	-0.80774	-1.5756	-1.1304	-1.9593	-1.7638	-1.397	-2.8865	-2.0104	-1.8499	-2.741	0.23566	2.4447
CD96	NA	2.4339	2.2568	3.3936	2.8212	3.3205	4.1852	2.2801	2.2208	3.5006	2.3731	3.0446	4.465	5.3929	1.1754	1.6965	3.8781	1.9732	7.6289	4.3565	3.0405	2.2919	3.8573	0.71298	3.3901	2.6975	0.79453	2.9232	1.8521	3.5456	0.94531	1.2364	2.7585	3.0857	2.3125	3.4419	2.3789	3.3415	1.8177	2.8692	2.6905	5.4094	2.5008	2.396	4.1318	3.8348	2.9928	1.3834	3.4868
HTR1F	NA	-0.49161	-0.55739	-2.067	-1.6137	-0.95584	1.3259	-0.8496	-2.8713	-0.89413	-0.97789	-1.7405	-1.2426	-0.60382	-3.3134	-3.1819	-0.92298	1.8592	2.4984	-0.37143	-1.4155	-0.13607	0.31519	-0.2447	-0.064651	-0.22843	-0.31664	-0.91916	-2.1171	-0.55297	-2.8554	-1.6428	-1.4591	1.0594	-0.76815	1.3818	-1.874	-1.7861	-1.7386	-0.62144	-0.058403	0.65257	-1.1934	-0.43395	0.53072	1.2092	-1.3164	2.3151	0.14327
ANO7	NA	-0.28343	0.2692	0.38053	-0.18001	0.93791	-0.42297	-0.25216	-0.49865	-0.21048	-0.32236	0.071243	0.029583	0.0897	-0.3698	-0.52823	-0.44902	-0.88878	0.16544	1.3179	0.11288	0.79849	0.51518	0.11443	0.6639	-1.1482	0.03526	-0.13158	-0.47165	-1.9449	0.27576	-0.99653	-0.0093743	-0.38242	-0.89371	-1.5781	0.0012799	0.15555	0.3212	-0.94012	0.090177	0.20705	1.4763	1.1248	-0.62811	-0.44487	-0.99332	0.45433	2.156
EGFL7	NA	1.3616	2.1239	1.5343	2.1462	1.3079	3.8566	3.1132	1.4939	-1.5464	1.5393	0.79857	0.27217	1.125	0.44452	1.9352	3.1745	4.7604	5.1428	-0.13796	-1.4155	2.2825	2.2848	2.2206	2.1065	1.4137	-0.57808	0.14383	-0.58506	0.20942	-0.56831	-1.8625	1.0308	2.3942	2.5176	3.0043	1.9475	2.1923	1.9706	2.4144	1.2897	1.1121	1.8888	4.5332	2.0133	1.2514	3.0684	2.8381	3.3946
ROBO4	NA	-4.3569	-4.3569	-2.6196	-4.3569	-4.3569	-4.3569	-3.1575	-3.4307	-2.2386	-2.5231	-2.5226	-1.5234	-2.1974	-1.9659	-4.3569	-2.8368	-4.3569	-3.2056	-4.3569	-4.3569	-4.3569	-4.3569	-4.3569	-4.3569	-4.3569	-2.144	-2.054	-4.3569	-4.3569	-4.3569	-4.3569	-4.3569	-0.43984	-1.546	-3.287	-2.6365	-2.0014	-2.6774	-3.4462	-4.3569	-4.3569	-3.6882	-4.3569	-4.3569	-3.4031	-2.3221	-0.38736	-2.7706
ABCD1	NA	2.0729	2.3113	2.7263	2.0647	1.7496	1.5137	1.7929	2.487	1.7271	2.0119	2.5767	2.3171	1.7653	1.1306	2.4866	2.8851	2.2954	2.3032	1.9452	3.2569	2.7813	2.3016	2.2926	2.5465	2.7843	2.0461	1.8675	2.8091	2.1545	1.6054	1.1211	1.6771	3.0444	2.3751	2.3225	2.3554	2.3197	2.7702	2.0605	2.2359	2.6471	2.657	2.4272	2.9247	2.5554	1.3322	2.1988	2.2539
PFKFB4	NA	2.698	2.9143	3.2994	3.1383	2.3867	1.6716	2.4896	2.3383	2.8133	2.0341	2.6719	2.157	2.8796	1.7351	2.14	3.0766	2.0176	2.3376	5.5486	4.409	4.5043	3.3213	4.01	4.034	5.812	5.083	4.547	2.3403	2.5994	3.3683	2.0428	3.6724	3.5363	3.1148	3.2787	2.6981	2.4314	3.4614	2.8435	3.4161	5.6932	6.2685	5.0918	4.8985	3.6864	0.38799	2.5771	2.0408
GRB2	NA	7.5031	7.6322	7.4942	7.6235	7.7437	7.4712	7.5498	7.6552	7.4513	7.2628	7.4364	7.241	7.5516	7.2163	6.885	7.624	7.1025	7.583	7.4983	6.9359	7.521	7.8251	8.1233	7.6483	7.6044	7.3172	7.6964	7.771	7.3719	7.8202	7.7844	8.2406	7.6916	7.6322	7.731	7.6432	7.3394	7.3982	7.5673	7.9615	8.0378	8.0776	7.7078	7.735	7.8121	7.1736	6.9114	7.054
FTL	NA	9.6351	9.4926	10.227	10.064	9.722	9.5208	9.269	9.2441	9.0875	8.9511	9.3017	9.1495	9.8554	9.1948	9.1185	9.1245	9.8841	9.3008	9.2567	8.6935	9.4288	9.4011	9.962	9.5285	9.0154	9.3717	9.7475	9.1208	10.17	9.0218	9.5332	9.1983	9.8354	11.045	11.182	10.12	9.8559	10.766	11.022	10.206	9.9751	10.53	10.418	10.215	11.049	10.167	8.8003	9.2747
PSAP	NA	9.4039	9.2259	9.8249	9.5327	8.9083	8.7378	8.5957	8.814	8.5035	8.5876	9.0084	8.1772	9.3692	8.6509	8.3731	8.9858	8.9609	8.6883	9.1431	8.5927	7.7548	8.7058	8.8203	8.442	7.8007	8.8424	9.3229	8.7537	9.6554	8.2963	8.202	9.642	10.122	11.029	11.651	9.4252	9.1666	9.961	10.198	10.057	10.657	9.994	9.7434	9.6774	10.128	8.8566	8.7919	8.2448
ATP6V0D1	NA	6.5493	6.1488	6.5983	6.4553	5.8255	6.158	5.2253	5.6664	5.8784	6.1441	6.2342	6.1868	6.5499	5.8167	6.0386	6.3407	5.9349	6.1873	6.4365	6.3267	6.7788	6.5515	6.5576	6.108	6.6957	6.863	6.6894	6.5824	6.4639	6.8653	6.3298	7.1333	6.8699	7.1683	6.8985	6.5661	6.5609	6.5984	6.9533	6.4513	6.6504	6.4019	6.219	6.8161	7.0238	6.5103	5.8091	5.6777
GNS	NA	7.5056	7.1104	7.1574	7.6641	7.631	6.9733	6.8978	7.0844	6.854	6.7613	6.783	6.4248	6.0246	7.2893	6.7741	7.26	6.7817	6.9522	5.8866	5.368	5.8926	6.4311	6.1654	6.3745	5.8752	4.6731	6.3816	6.4121	5.8349	5.3506	5.6644	5.8913	8.0763	8.3146	8.9228	7.1072	7.0771	7.2508	7.71	7.7826	7.6285	6.96	7.4206	7.3859	6.6537	5.1363	6.8944	7.0567
IMPDH1	NA	5.2997	5.2438	5.5942	5.7467	5.657	4.9693	5.2744	6.0867	4.844	5.4311	5.3173	5.2058	5.3742	5.4436	5.007	6.0555	5.8391	5.6366	4.9042	5.0927	4.3639	4.5651	4.7509	4.377	5.4264	4.2439	4.3301	4.4924	4.7132	4.5483	4.2855	4.5259	5.6362	6.025	5.7156	5.8281	5.9843	5.6742	5.9405	4.8713	4.8948	5.44	4.7167	4.9303	4.2075	3.9998	5.5834	5.4153
RGL3	NA	-2.651	-1.8093	-1.504	-4.3569	-2.8145	-3.0329	-0.8496	-1.6786	-1.8514	-2.7074	-4.3569	-2.8134	-4.3569	-4.3569	-3.1819	-3.804	-3.5753	-3.2056	-2.8434	-2.437	-4.3569	-4.3569	-4.3569	-2.4081	-4.3569	-2.8622	-2.054	-3.9002	-2.9669	-3.1099	-4.3569	-4.3569	-1.5224	-0.65265	-2.6795	-4.3569	-2.9525	-4.3569	-3.1428	-2.7086	-3.352	-3.6882	-2.6079	-2.0104	-1.6298	-2.741	-4.3569	-3.8709
[truncated: 79 more columns]
