# Supplementary material for: The AML cellular state space unveils NPM1 immune evasion subtypes with distinct clinical outcomes
Source: Nat Commun. 2025 Nov 25;16:10592. doi: 10.1038/s41467-025-66546-6 (PMC12658069; doi:10.1038/s41467-025-66546-6)
Supplement: Supplementary file 6 — Source Data [file 41467_2025_66546_MOESM6_ESM.zip › SourceData/SourceData_4A-1.csv]

GeneSymbol	AML126-AML-1	AML10-AML-1	AML151-AML-1	AML21-AML-1	AML110-AML-1	AML62-AML-1	AML83-AML-1	AML48-AML-1	AML157-AML-1	AML32-AML-1	AML138-AML-1	AML172-AML-1	AML85-Relapse-1	AML85-AML-1	AML111-AML-1	AML55-AML-1	AML80-AML-1	AML161-AML-1	AML61-AML-1	AML117-AML-1	AML123-AML-1	AML23-AML-1	AML124-AML-1	AML136-AML-1	AML34-AML-1	AML104-AML-1	AML79-AML-1	AML27-AML-1	AML25-AML-1	AML24-AML-1	AML28-AML-1	AML97-AML-1	AML9-AML-1	AML7-AML-1	AML33-Relapse-1	AML105-AML-1	AML37-AML-1	AML155-AML-1
NFIL3	-3.32193	-3.04382	-3.32193	-2.12633	-0.660065	-2.3555	-2.85998	-3.32193	-2.01467	-3.32193	-2.54019	-3.32193	-3.32193	-2.59048	0.31545	-1.92374	-2.66896	-3.32193	-3.32193	-3.32193	-3.32193	-3.19139	-3.32193	0.378179	-0.518846	-3.32193	-3.32193	-2.21719	-2.62585	-1.90471	-1.26618	-1.32974	-2.16994	-2.26147	-1.62509	-3.32193	-3	-2.17065
CA2	-3.32193	-3.32193	-3.32193	-2.32778	0.0546401	-3.32193	-0.150673	-3.32193	-3.32193	-3.32193	-3.32193	-3.32193	-3.32193	-3.32193	-1.79141	-1.03395	-3.32193	-3.32193	-3.32193	-3.32193	-3.32193	-3.32193	-3.32193	-1.81685	-1.07774	-3.32193	-2.67199	-1.36866	-2.00133	-2.04436	-1.10212	-0.197286	-1.58498	-1.4553	-3.32193	-3.32193	-3.32193	-3.32193
BTG1	-0.394449	0.459746	-0.244377	0.65416	2.41895	0.325271	0.833821	0.136848	0.932893	1.38427	0.98251	-0.181984	0.778881	0.651224	0.485427	0.56003	1.11863	0.810155	0.421587	0.882369	-0.573445	-1.86738	-0.678187	3.23862	0.461843	2.14906	2.08311	2.10326	1.84659	1.99045	2.64796	1.10575	2.39994	0.305329	0.565305	-0.689962	0.754887	1.6509
EREG	-3.32193	-3.32193	-3.32193	-2.9167	2.08457	-3.32193	-3.32193	-3.09665	-3.32193	-3.32193	-2.86376	-3.32193	-3.32193	-3.32193	0.90049	-3.32193	-1.95484	-3.32193	-3.32193	-3.12847	-3.32193	-3.32193	-3.32193	0.765535	-3.32193	-1.43874	-3.32193	-3.32193	1.56881	1.5361	2.40553	-3.32193	1.95936	-3.32193	-3.32193	-3.32193	-1.67807	2.42795
CXCR4	-0.0621434	-3.32193	-3.03398	-2.23827	0.0207689	-1.31366	-1.20005	-0.753434	0.886355	0.552672	0.573762	-2.48738	-3.32193	-2.89443	-0.404382	-2.22749	-1.71005	-3.32193	-3.32193	-2.30914	-1.23375	-2.13619	-2.00891	2.18929	0.672108	-1.15624	-1.34337	-0.675581	-0.570207	0.000576886	1.60706	-0.105023	-0.415038	-3.23664	-3.32193	-3.32193	-1.19265	0.0920721
CXCL2	-2.11297	-1.02139	-0.164981	-1.22999	1.01735	-3.32193	-2.74894	-3.32193	-1.15364	-3.32193	-3.32193	-2.31545	-3.32193	-2.58745	0.236095	-1.56375	-3.32193	-3.32193	-3.32193	-1.77878	-2.5757	-3.32193	-3.32193	-0.509676	-2.32728	-3.32193	-3.32193	-3.32193	-3.32193	-3.32193	-2.79666	-3.32193	-0.311936	-2.27404	-3.15701	-3.2395	-3.32193	-3.32193
IL8	-2.01304	-3.32193	-3.32193	-3.32193	0.563939	-3.32193	-2.9492	-3.32193	-1.87445	-3.32193	-3.32193	-3.32193	-2.61927	-2.2464	0.263034	0.136716	-1.34377	-3.18902	-3.32193	0.820404	-1.68548	-3.32193	-3.32193	1.68867	-0.548164	-1.12186	-3.32193	-3.05505	-3.32193	-2.68808	-0.266507	-3.27216	2.09687	-0.65306	0.214995	-2.48487	-1.19265	-3.32193
DUSP2	-1.06501	-3.02938	-2.6765	-2.42748	-0.258857	-2.85799	-0.838486	-3.25319	-0.861159	-3.32193	-3.32193	-1.41612	-2.86733	0.572696	1.83009	1.01064	-0.959795	-3.32193	-2.54945	-0.532136	0.147176	-0.772505	-3.32193	-3.32193	-2.91757	-3.32193	-3.32193	-3.12595	-3.25236	-3.32193	-3.13492	-3.32193	0.917546	-0.429304	-0.859405	-3.32193	-3.32193	-3.32193
BTG2	0.626953	-1.38953	-0.0490538	-0.933821	1.03104	-0.313656	0.0583859	-1.19031	0.866473	0.89033	-1.31815	0.00647761	-0.674314	-0.107415	1.27632	-0.141987	-0.563454	-2.74005	-3.191	-0.995362	0.00920381	-0.986616	-0.689613	0.24732	-2.49281	0.331361	-0.91232	-1.26012	-0.58342	-0.923879	-0.0591492	-2.61776	1.39994	-0.236673	1.20527	-1.37434	0.0874628	-0.195005
EGR1	1.46806	0.491597	1.19579	1.20852	2.17533	-2.05062	-0.702914	-3.32193	0.981633	0.0946415	-1.78523	-0.14551	-1.4574	0.449641	1.9344	1.39391	-0.420144	-1.00526	-0.365741	1.14012	2.23309	0.322851	-0.51678	2.49031	-0.55404	1.04698	-3.32193	0.17594	2.03055	2.60488	0.903038	-0.225852	2.52356	1.63538	0.755144	-1.28803	-1.41504	-0.186836
NR4A2	-2.42903	-3.32193	-3.32193	-3.04979	-0.993034	-3.32193	-2.59693	-3.32193	-3.32193	-3.32193	-3.32193	-3.32193	-3.32193	-1.96883	0.122871	0.503756	-3.19047	-3.32193	-3.32193	-3.32193	-1.4504	-3.32193	-3.32193	-1.1546	-3.13873	-2.44191	-3.32193	-3.25884	-2.16637	-1.12287	-2.30636	-3.32193	-1.71047	-2.76533	-2.05523	-3.32193	-3.32193	-2.0651
MIR24-2	-1.607	-2.10501	-1.14771	-1.3496	-0.146595	-2.12098	-2.74894	-3.18154	-3.04442	-3.30615	-1.40752	-0.413961	-2.5536	-1.11497	-0.791408	-1.56077	-2.1334	-1.63639	-3.32193	-2.03351	-0.741083	-2.21197	-1.53856	0.588421	-1.85674	-1.30839	-2.47634	-0.825926	0.297015	0.866868	-0.741469	-1.80022	1	0.067914	-0.196294	-0.916344	-0.678072	-2.19661
ATF3	-3.03812	-3.32193	-2.60139	-3.32193	-1.6491	-3.32193	-3.32193	-3.32193	-3.23705	-3.32193	-3.32193	-2.05643	-3.32193	-1.31319	-1.24393	-0.591071	-3.32193	-3.32193	-3.32193	-3.2285	-1.98467	-3.32193	-3.32193	-2.2625	-2.82931	-3.32193	-3.32193	-2.17671	-1.96286	-1.30529	-0.910285	-3.32193	-1.58498	0.0275787	-0.185687	-3.32193	-2.41504	-3.32193
RP11-347P5.1	-2.10414	-3.32193	-3.06975	-3.32193	-0.638209	-1.63558	-3.11154	-1.72767	-0.574068	-0.675581	-3.0424	-1.28335	-3.32193	-0.389111	0.263034	-0.88758	-2.16741	-3.32193	-3.12406	-2.27942	-0.181248	-1.52355	-2.69013	0.55159	-1.23667	-3.32193	-3.32193	-2.61865	-1.29301	-0.263854	-1.63527	-2.17514	-1.26302	-1.13959	-1.71463	-2.91126	-3	-2.98359
STK17B	-1.27554	-1.98102	-2.04996	-2.37168	0.736994	-0.376864	-0.459437	-0.350633	0.301354	0.314174	-1.1632	-0.446875	-1.17195	0.983897	2.15921	0.742437	-1.23175	-2.19509	-1.44792	-0.68759	0.92486	-0.289263	-0.406178	2.34528	0.519642	-1.5277	-1.1838	0.101784	0.403922	1.02169	1.41619	0.67437	1.39994	0.542308	0.286408	-0.598479	0.247928	-1.05616
METRNL	-1.05928	-3.25071	-3.32193	-2.24011	-0.925303	-3.32193	-1.64584	-3.07218	-2.04442	-3.32193	-2.75789	-1.62122	-3.32193	-1.09136	0.0626743	-0.958897	-2.71843	-3.32193	-3.32193	-3.32193	-2.7004	-2.9559	-3.32193	-1.1546	-1.71947	-3.32193	-3.32193	-2.63469	-3.32193	-3.32193	-3.32193	-1.90817	-1.46949	-1.63272	-2.24236	-1.92912	-3.32193	-0.334134
KLF10	0.273098	-0.757404	-0.801556	-1.92265	-1.28409	-1.23348	-1.52654	-1.6652	-1.67517	-1.28451	-2.07966	-0.392421	-0.808311	-0.110106	0.967611	-0.349125	-1.92549	-2.14197	-2.26882	-1.45391	-2.12891	-3.27565	-3.21786	-0.519632	-0.625667	-1.56145	-3.16023	-1.00938	-1.17238	-2.31538	-2.58087	-0.751319	-0.847985	-0.673739	-0.0439582	-1.68237	-3	-1.40625
HOTAIRM1	-0.90544	-2.80239	-3.32193	-2.01613	-1.9386	-3.32193	-1.65836	-2.55351	-3.32193	-2.74024	-2.46881	-1.70369	-2.58286	-2.01456	-1.16994	-2.04442	-3.32193	-3.32193	-3.32193	-3.32193	-3.32193	-3.32193	-3.32193	-1.75346	-0.916807	-1.90271	-2.57081	-1.90352	-3.32193	-2.37729	-0.534767	-1.01173	0.321928	-1.38775	-1.15756	-0.32209	-3.32193	-1.83588
FOSL2	-1.87631	-1.53588	-2.17469	-1.75336	-1.86061	-1.23348	-1.4058	-1.66827	-2.87451	-2.27139	-1.12331	-1.76881	-3.32193	-2.19972	0.865681	-0.988848	-3.32193	-2.68409	-3.25746	-2.73073	-2.39055	-2.73851	-3.32077	-0.0124754	-3.32193	-2.05062	-3.11429	-1.91719	-1.23559	-1.23189	-2.0449	-0.920434	-0.26304	-1.05403	-1.82608	-2.12067	-3.32193	-1.1771
RP11-386I14.4	-0.987074	-1.08158	-2.05529	-0.883103	-2.16994	-1.58498	-2.012	-1.26708	-1.72247	-1.69134	-1.33421	-1.09767	-2.54726	-1.90563	0.53047	-1.10871	-2.10024	-2.29463	-1.65122	-3.04668	-0.790884	-1.05014	-2.68251	0.999784	-2.39905	-0.0760066	-2.73025	-1.96917	0.24123	0.110898	-0.324816	-0.0691492	0.611456	-0.288822	-1.1069	-0.501933	-1.41504	-1.68799
HIST2H2AA3	-0.324329	-0.339382	-1.37902	-0.304897	-0.682256	-1.63558	-2.29435	-0.580634	-1.36257	-0.561792	-0.880923	-1.28733	-2.04091	-1.54452	1.12287	-2.19456	-2.55971	-0.992144	-1.27547	-1.55813	0.258217	-1.27834	-1.94475	-0.651586	-3.18666	-0.677841	-3.00822	-1.80581	-1.23453	-1.412	-3.01683	-0.898484	1.1155	0.0224743	-0.133765	-1.03265	-3	-0.704206
PROK2	-2.00752	-3.32193	-3.32193	-1.42748	-0.671118	-1.27303	-2.02809	-2.80642	-3.32193	-3.32193	-3.32193	-2.76876	-3.32193	-3.32193	-1.09953	-3.32193	-3.28673	-3.32193	-2.60367	-3.32193	-1.73851	-3.32193	-3.32193	-1.85407	-3.32193	-3.32193	-2.66722	-3.18613	-1.00222	-0.702022	-1.26354	-0.0555913	0	-2.80128	-1.5807	-0.439461	-3.32193	-3.32193
PARP8	-1.85142	-3.32193	-1.99568	-3.32193	-0.873318	-2.19502	-1.42701	-2.54785	-3.32193	-1.48116	-1.26885	-0.494251	-3.32193	-3.32193	-3.32193	-3.32193	-3.32193	-3.32193	-3.32193	-1.74255	-2.18738	-1.23287	-2.8605	-1.8997	-1.55996	-2.00115	-2.47217	-1.514	-2.51037	-0.314087	-1.17342	-0.195798	-0.0406453	-1.50381	-1.75443	-1.30622	-3.32193	0.337197
EMB	-0.303935	-0.170459	0.546857	-0.827871	0.0275787	0.665575	0.325847	-0.627516	-3.32193	0.123136	0.869319	0.909274	-2.04531	-1.00651	-1.09953	-2.31079	-3.03611	-1.65077	-1.55063	-0.572909	-0.348758	-0.307162	-0.398722	0.0655723	0.395721	-0.12122	-0.419276	-0.197997	-0.654104	0.108491	0.120883	1.40594	1.03956	0.067914	0.772055	1.81885	1.12928	1.11043
CCNA1	-3.32193	-3.32193	-3.32193	-3.32193	0.486457	-1.63558	-1.69647	-3.32193	-3.32193	-3.32193	0.972399	-3.32193	-3.32193	-3.32193	-3.32193	-3.32193	-3.32193	-1.09776	-3.32193	-3.32193	-3.32193	-3.32193	-3.32193	-1.26254	-1.10874	-2.9179	-3.32193	-3.22445	-3.32193	-1.73461	-1.89948	0.260628	-2.16994	-2.82572	-3.32193	-1.25071	-3.32193	-3.32193
CEBPA	0.420833	-0.0522815	-0.164011	-0.206295	1.04796	0.0648829	0.42094	-0.646993	-1.607	-1.64404	-0.486671	-0.793982	-2.4657	-1.5592	-0.968294	-1.60955	-1.88726	-1.7118	-3.32193	-1.88534	-0.572308	-0.753482	-2.00775	-0.20297	-0.804073	0.668845	0.121679	0.501108	0.926455	0.671022	-1.0945	0.00129789	-0.710496	-0.14151	-0.712031	-0.242721	-0.678072	0.0881415
CITED4	-0.687265	-0.462316	-0.113286	0.407298	-0.169923	-0.0166725	-0.867199	-2.0204	-1.90142	-1.37906	-0.451228	-2.11166	-3.32193	-2.1883	-0.684503	-2.7292	-3.32193	-1.99085	-3.32193	-2.41542	-1.12721	-0.594509	-3.32193	-1.66887	-3.32193	-2.04109	-3.32193	-1.41089	-0.298974	-0.658105	-3.32193	-1.40683	-1.26302	-0.7361	-2.02356	-1.99464	-2.41504	-1.48213
CD81	0.0330882	-0.00852261	-0.231176	-0.176789	0.486457	0.499578	0.515813	0.105946	0.10541	-0.185359	0.392317	0.459117	-2.53107	0.565695	0.122871	-0.78416	0.103263	0.0350608	-3.32193	-1.4432	-0.954473	-1.81522	-3.32193	-1.5175	-0.949282	0.0377336	-0.153575	0.461738	0.388465	-0.29527	-1.23739	-1.37617	-1.46949	-0.47331	0.225028	-0.886193	-0.29956	0.947554
LPCAT2	-2.88886	-0.559175	-0.363438	-1.05385	0.283803	-1.44293	-1.01197	-2.53667	-1.16994	-3.32193	-3.32193	-1.50116	-2.54481	-1.98063	-0.584955	-1.6569	-1.43729	-1.86355	-0.885047	-2.02333	-2.26673	-1.81914	-3.32193	-1.9278	-0.633054	0.0919367	-0.341482	-1.40813	-1.80601	-0.517771	-0.422656	-0.339564	-1.36257	-0.550169	0.305212	0.0606008	-2.41504	-0.226459
GATA2	-1.82215	-0.746688	-1.12218	-1.56785	-0.584955	-2.85799	0.22404	-1.33595	-1.65208	-3.32193	-2.9215	-1.98382	-2.48358	-2.17919	-2.32193	-0.810663	0.925468	-0.314894	-2.05517	-2.087	-2.00619	-1.84306	-2.35071	-2.43721	-0.772037	0.674641	0.435202	-0.795834	-1.19548	-0.546393	-0.58044	-0.87925	-1.46949	-0.847466	-0.866173	-0.863966	-2.41504	-1.59214
QPRT	-1.80053	-2.43378	-3.14013	-3.32193	-2.73928	-3.32193	-2.02809	-1.78961	-2.82204	-3.32193	-3.32193	-3.31545	-3.32193	-2.30208	-2.90693	-2.66979	-1.54473	-1.79366	-0.889423	-2.40974	-1.63913	-1.35078	-2.09117	-3.16346	-1.54536	0.652418	-0.747706	-0.766357	-1.18036	-0.791458	-1.30704	-1.8093	-1.36257	-1.07771	0.181421	-0.45599	-3	-2.79316
KCNQ1OT1	-0.68177	-1.79381	-1.72982	-1.88167	0.323312	-0.2932	0.247684	-1.97421	0.415001	-2.05062	-0.426742	0.0480967	-1.36502	-0.156177	-1.58498	-0.595685	2.01646	-0.414595	-0.354077	0.0197731	-0.975538	-0.0664727	-1.19866	-0.704042	-0.600249	2.09866	1.42223	1.21363	0.29125	0.760604	0.577731	-1.20776	-0.362566	0.0129261	1.0135	0.0867838	-0.415038	-1.31445
CPD	-1.94831	-2.55343	-3.23419	-2.8195	-2.23406	-3.32193	-2.02809	-2.49257	-3.32193	-3.32193	-2.73034	-2.50578	-3.32193	-3.25113	-3.32193	-3.26119	-3.32193	-3.32193	-3.32193	-2.79106	-2.28919	-2.65845	-2.55504	0.126048	-0.518556	-0.371348	-1.47634	-0.395758	0.122209	-0.312814	-0.21108	-1.14608	-1.46949	-2.0026	-2.0508	-2.23637	-3.32193	-0.734827
ATP8B4	-1.20138	-0.0970389	-3.32193	0.0980152	-0.564201	-0.442948	0.15082	-1.13635	-1.9289	-3.32193	-1.38406	-0.802487	-0.9703	-1.00552	-0.0655816	-2.1131	-1.13343	-1.57841	-2.25553	-1.51878	-0.941116	-3.07351	-1.47867	1.53421	0.314058	1.6439	0.884949	0.539233	0.506602	0.99769	0.726395	1.58626	0.896155	0.717561	0.417704	0.619554	-2	-0.086967
PBX3	-3.32193	-1.91811	-2.17078	-2.51433	-2.73928	-3.32193	-1.9039	-2.84053	-3.32193	-2.32974	-3.16424	-3.32193	-3.32193	-3.32193	-3.32193	-2.63774	-3.32193	-3.18311	-3.32193	-3.32193	-2.75662	-3.32193	-3.32193	-0.943	0.274172	-0.154956	-0.435358	-0.224469	-0.809903	-0.486853	-0.00440699	-0.195798	-0.584955	-0.308073	-0.126785	-0.128708	-2.41504	0.317188
SMC4	-0.522116	-0.023563	-0.277919	-0.483864	-1.04964	-0.715012	0.0275787	-0.801355	-2.34395	-0.776874	-0.641019	-1.00654	-1.69984	-2.04317	-0.847985	-1.08911	-0.493601	-1.43842	-1.64503	-1.64129	-1.03747	-1.4061	-0.802462	0.970633	0.459746	1.43152	1.76413	1.41392	0.0938305	0.671022	2.01074	1.17005	0.415001	1.39237	1.87117	1.67243	-0.830075	-1.0209
MEIS1	-1.28884	-1.79256	-1.94675	-2.77863	-3.23406	-3.32193	-2.39532	-2.79296	-2.45942	-3.18115	-3.32193	-3.32193	-3.32193	-3.32193	-3.16994	-3.32193	-0.88726	-3.32193	-3.32193	-3.32193	-2.79887	-2.70153	-2.8998	-1.12394	-1.8616	0.20964	-0.642504	-1.39305	-0.75358	-0.314087	-1.11992	-1.0435	-1.46949	-0.973299	-0.425695	-0.848141	-2	-0.99358
DMXL2	-3.32193	-3.32193	-3.32193	-3.32193	-3.32193	-2.44293	-1.76234	-2.65908	-3.32193	-3.32193	-3.32193	-3.32193	-3.32193	-3.32193	-3.32193	-3.32193	-3.32193	-3.32193	-3.32193	-3.32193	-3.32193	-3.32193	-3.32193	-0.501913	-3.32193	-0.544456	-1.39943	-0.946944	-0.960272	-0.530177	0.394734	0.658006	-0.0824689	-0.557837	-1.98416	-1.45692	-2.41504	-2.41196
HOXA5	-3.32193	-3.32193	-3.32193	-3.32193	-2.37153	-2.19502	-3.14624	-3.11329	-3.16994	-3.32193	-3.32193	-3.32193	-3.32193	-3.32193	-3.16994	-3.32193	-3.32193	-3.32193	-3.32193	-3.32193	-3.32193	-3.32193	-3.32193	-1.92402	-1.81041	-1.07236	-1.55317	-1.50803	-1.1051	-0.68397	0.185359	-1.06235	-0.777616	-0.612615	-1.70078	-1.19882	-3.32193	-3.32193
RASGRP3	-3.32193	-3.32193	-3.32193	-3.32193	-1.44556	-3.32193	-2.50381	-2.72128	-3.32193	-3.32193	-3.32193	-2.00979	-3.32193	-3.32193	-3.32193	-1.46502	-2.35027	-3.32193	-3.32193	-3.32193	-3.32193	-3.32193	-3.32193	0.0487942	-3.32193	-0.558878	-2.06963	-1.60274	-0.0763563	-0.197153	-0.643811	-0.0582927	-0.710496	-0.548902	-1.46622	-1.72399	-3.32193	-2.30201
HOXB-AS3	-3.32193	-3.32193	-3.32193	-3.32193	-3.32193	-2.85799	-2.25587	-3.32193	-2.07479	-2.56781	-3.08449	-3.32193	-3.32193	-3.32193	-3.32193	-3.32193	-3.1223	-3.32193	-3.32193	-3.32193	-3.32193	-3.32193	-3.32193	-1.27212	-2.01847	0.29125	0.143524	-3.32193	0.0809305	0.519139	-1.67328	0.151469	0.0395595	0.200253	1.09221	0.406646	-3.32193	-3.32193
HOXB3	-3.32193	-3.32193	-3.32193	-3.32193	-1.91213	-2.3555	-2.12879	-3.32193	-2.38142	-2.67392	-3.32193	-3.32193	-3.32193	-3.32193	-2.90693	-3.32193	-2.28666	-3.32193	-3.32193	-3.32193	-3.32193	-3.32193	-3.32193	-0.0377693	-1.74362	0.424385	-0.182115	-3.32193	-0.626513	0.166587	-0.339674	-0.0434972	-0.526078	-0.205247	0.129745	-0.231617	-3.32193	-3.32193
HOXB4	-3.32193	-3.32193	-3.32193	-3.30829	-2.52359	-1.74251	-1.72247	-3.32193	-2.07479	-1.88273	-2.26174	-2.61123	-3.32193	-2.68057	-2.16994	-2.15322	-2.02573	-3.32193	-3.32193	-3.32193	-1.59192	-2.70887	-2.92884	-0.896925	-1.04032	0.267476	-0.16694	-3.32193	-1.18138	-0.401902	-1.2708	-0.738265	-1.16994	-0.463669	0.107688	-0.534705	-3.32193	-3.32193
HOXA7	-3.32193	-3.18482	-3.32193	-2.04656	-1.81087	-1.3555	-1.78956	-1.85784	-2.10581	-3.32193	-3.32193	-2.35653	-2.80158	-2.11497	-3.32193	-3.17606	-3.32193	-3.32193	-3.32193	-3.32193	-3.32193	-3.32193	-3.32193	-1.89416	-3.1088	-0.423933	-1.38376	-1.01042	-1.16738	-1.07394	-2.50406	-0.857887	-1.16994	-0.949589	-0.397448	-0.691057	-3	-3.2365
HOXA6	-3.32193	-3.32193	-3.32193	-3.32193	-2.40805	-1.68808	-2.80339	-2.14274	-3.23705	-3.32193	-3.32193	-2.99677	-3.32193	-3.14127	-2.90693	-3.32193	-3.32193	-3.32193	-3.32193	-3.32193	-3.32193	-3.32193	-3.32193	-2.35107	-3.32193	-0.95221	-1.15027	-1.31984	-0.461363	-1.2106	-2.4839	-1.42415	-0.921991	-0.241799	-0.840267	-1.05206	-2.41504	-3.32193
HOXA10	-2.10123	-1.43956	-1.20018	-0.489889	-0.798667	-1.19502	-0.980255	-0.911234	-1.12155	-2.16586	-1.73947	-0.911587	-2.25243	-1.51709	-2.16994	-2.23223	-3.32193	-3.32193	-3.32193	-3.32193	-2.07917	-3.32193	-2.80763	-0.821203	-0.429887	-0.0815069	-0.247132	-0.0272779	-0.0477112	0.0287106	-0.102713	-0.0623543	-0.921991	-0.243865	0.0641931	-0.126517	-1.41504	0.308594
HOXA9	-3.27551	-1.8349	-1.9837	-1.50537	-1.56422	-0.420569	-0.722467	-1.09046	-1.50005	-2.10203	-2.05098	-1.06323	-1.28602	-1.04005	-1.49184	-2.30073	-3.32193	-3.32193	-3.32193	-3.32193	-2.93368	-3.32193	-3.32193	-0.204699	-0.420395	1.23714	0.753776	0.725174	0.093425	0.549718	0.42975	0.83293	-0.847985	0.374066	0.785341	0.623492	-0.830075	0.391108
CAT	-0.312384	0.109026	0.259785	1.71444	1.69024	0.776188	0.617675	1.42761	0.0641931	0.0413831	-0.0149368	1.37251	1.34176	0.957395	-0.134303	0.974383	-0.75234	-0.400663	-0.274529	-0.0663518	-0.521639	-0.947222	-0.456544	1.15801	2.86529	1.74244	1.62307	2.14395	3.16302	2.48269	3.15536	2.89218	1.47394	3.09119	0.956726	1.20564	0.523562	0.753776
SEPP1	-3.32193	-1.02862	0.219339	-0.364645	1.47643	-1.27303	-0.664631	-2.39813	-3.04442	-3.32193	-3.32193	-1.42923	-1.71947	-0.840603	-1.09953	-0.695863	-3.1223	-3.32193	-3.32193	-3.32193	-3.32193	-3.32193	-3.32193	1.00072	1.41824	2.15921	1.46671	1.43542	1.50004	1.71097	3.18274	-1.78672	-1.26302	1.3527	2.53849	-0.270869	-3.32193	-3.32193
SLC40A1	-3.32193	-2.42237	-0.855849	-1.33174	-0.408091	-1.68808	-0.405795	-1.61418	-1.56328	-3.32193	-3.32193	-1.73586	-2.61264	-1.82016	-2.68446	-1.80178	-1.11675	-3.32193	-3.32193	-3.32193	-3.32193	-3.32193	-3.32193	-1.82209	-0.710071	0.138814	-0.775589	-1.48459	-0.390604	0.326537	0.122341	-0.170735	-1.26302	-0.310236	-0.722087	-0.832462	-3.32193	-3.07109
TWISTNB	-1.2045	-0.728957	-0.782174	-0.799646	-1.46466	-0.584955	0.31313	-0.859614	-1.50005	-1.88774	-2.37333	-0.418292	-1.53483	-0.9985	-1.32193	-1.88193	-1.0625	-1.17124	-1.29085	-1.22428	-1.26673	-1.5365	-2.33112	-0.435222	0.375067	0.524766	1.5674	0.21176	-0.536419	0.83875	0.957246	-0.701905	-1.46949	-0.105504	-0.403752	-0.522095	-3	-2.29853
MSI2	-0.596623	-1.21826	0.128821	-0.00588373	-0.979231	-0.0853896	-1.38489	0.55218	0.780058	-0.201228	-1.23189	-0.917706	-1.92073	-0.272158	1.09309	0.207018	-0.974744	-1.73346	-1.70045	-2.34674	-1.66091	-3.08302	-2.48859	0.174406	-0.256632	2.33391	1.96617	0.830904	0.960956	1.55783	1.64695	0.684101	0.222434	1.74063	1.46195	1.32141	-3.32193	-1.89052
CRNDE	-3.10123	-3.32193	-2.8427	-2.87588	-3.32193	-3.32193	-2.59693	-3.32193	-3.32193	-3.32193	-1.80506	-3.32193	-3.32193	-3.32193	-3.32193	-3.32193	-3.32193	-2.25649	-2.23868	-3.32193	-3.32193	-3.32193	-3.32193	-3.32193	0.330903	0.556895	-0.357677	-0.271374	-0.943139	0.202386	0.634221	-2.65	-2.3626	0.308827	-1.38075	-3.32193	-3.32193	-3.15779
CPA3	-2.90931	-0.629189	1.5033	0.451435	-2.73928	-3.32193	-1.25591	-3.32193	-1.607	-3.32193	-2.9371	-3.32193	-3.32193	-3.32193	-3.16994	-3.32193	0.188528	-0.570593	-1.3734	-2.75692	-3.32193	-1.58273	-3.06359	-0.947779	1.05249	1.50569	0.907429	0.615793	0.677982	1.24007	1.7863	-3.32193	-1.08247	-1.35181	-1.1978	-0.878746	-3	-3.32193
DST	-3.32193	-0.567532	-1.36788	-0.511506	-0.0210576	-2.12098	-3.01194	-3.32193	-3.32193	-3.32193	-0.435378	-3.32193	-3.32193	-3.32193	-2.90693	-2.01532	-0.911044	-3.32193	-3.32193	-3.32193	-3.32193	-3.32193	-3.32193	-0.364422	-0.0211747	0.0809305	-0.254238	-0.762828	-0.106063	0.406101	-0.874111	-3.32193	-3.32193	-3.32193	-3.32193	-2.74865	-3.32193	-2.05913
FOXC1	-3.32193	-3.32193	-3.32193	-3.32193	-3.32193	-3.32193	-3.32193	-3.32193	-3.32193	-3.32193	-3.32193	-1.13654	-3.0295	-0.863179	-3.32193	-0.128582	-3.32193	-3.32193	-3.32193	-3.32193	-3.32193	-3.32193	-3.32193	-0.555693	-3.32193	0.140909	-0.504673	0.0359054	1.07546	0.00360232	-0.620823	-3.32193	-3.32193	-0.952936	-1.36424	-3.32193	-3.32193	-3.32193
GMDS	-2.65136	-2.01923	-2.28581	-2.49427	-2.69348	-2.12098	-2.57312	-1.77305	-3.16994	-3.32193	-1.87546	-1.89636	-2.4515	-2.0166	-2.49183	-1.18524	-2.21391	-2.36386	-2.89239	-3.07948	-2.04382	-1.89212	-2.95165	-0.146883	-2.26347	0.175684	-0.700802	-0.133875	0.451013	0.250113	-0.280107	-2.58623	-2.84799	-1.43635	-2.16411	-2.0081	-3.32193	-3.32193
FTO	-3.32193	-3.32193	-3.32193	-3.32193	-3.32193	-3.27299	-3.32193	-3.32193	-3.10581	-3.32193	-3.32193	-3.32193	-3.32193	-3.32193	-3.32193	-3.32193	-3.32193	-3.32193	-3.32193	-3.32193	-3.32193	-3.32193	-3.32193	-0.421844	-3.28195	0.388134	-0.655399	-0.894805	1.29378	0.539928	0.237074	-3.32193	-3.32193	-3.32193	-3.28054	-3.32193	-3.32193	-3.32193
LTBP1	-3.32193	-3.32193	-3.32193	-3.32193	-3.32193	-3.32193	-3.32193	-3.32193	-3.32193	-3.32193	-3.32193	-3.32193	-3.32193	-3.32193	-3.32193	-3.32193	-2.41673	-3.32193	-3.32193	-3.32193	-3.32193	-3.32193	-3.32193	-2.36892	-3.32193	0.40969	0.416299	-2.74526	0.754716	2.48767	-0.734587	-3.32193	-3.32193	-3.13391	-3.32193	-3.32193	-3.32193	-3.32193
DSC2	-3.32193	-3.32193	-3.32193	-3.32193	0.260748	-3.32193	-3.32193	-3.32193	-3.32193	-3.32193	-3.32193	-3.32193	-3.32193	-3.32193	-2.49183	-0.954948	-3.32193	-2.34711	-3.22378	-2.96657	-3.32193	-3.32193	-3.32193	-0.334025	-3.32193	0.272262	-3.24975	-1.80945	-0.046325	-0.159235	0.195852	-3.10644	-1.84799	-3.32193	-0.148705	-2.34161	-3.32193	-3.32193
MAP3K1	-1.83182	-1.87588	-1.93022	-2.07595	-1.76273	-3.12105	-2.74894	-1.97041	-2.54187	-2.09622	-1.72428	-3.32193	-3.21612	-3.32193	-3.32193	-2.74275	-2.06782	-0.726926	-2.24804	-1.47558	-2.0956	-2.10693	-2.01013	-0.654717	-1.53095	0.624896	-0.493073	-0.832385	-0.353358	0.197488	-0.71551	-1.07324	-2	-1.8381	-1.31122	-1.49622	0.0874628	-1.28451
CASP3	-1.72628	-1.74313	-1.59881	-1.42329	-2.20164	-2.27299	-1.30415	-1.67747	-2.92895	-2.26327	-2.24209	-1.0497	-2.6114	-2.46371	-3.32193	-1.32092	-0.69757	-0.176414	-1.03395	-1.10454	-1.40274	-1.50439	-1.63106	0.239765	-0.527076	0.738465	0.64524	-0.539436	-0.4444	-0.0670167	1.3191	-1.18988	-2.3626	-1.48177	-1.40446	-1.79696	-1.67807	-2.08927
MS4A3	-3.32193	-3.32193	-3.32193	-2.71302	-3.32193	-3.32193	-1.54962	-2.15553	-3.16994	-3.32193	-3.32193	-3.32193	-3.32193	-3.32193	-3.32193	-3.32193	-1.53734	-1.44019	-3.32193	-1.97075	-3.32193	-3.32193	-3.32193	-1.74009	-3.32193	-0.865332	-1.70566	-3.32193	0.265317	1.55675	-0.000548299	-3.32193	-3.32193	-3.32193	-3.32193	-3.32193	-0.830075	-2.34498
RGS18	-2.91964	-1.51548	-0.413038	-0.372729	0.151989	-1.31366	-0.817333	-2.30472	-3.32193	-3.30615	-3.32193	-0.872287	-2.95937	-2.98256	-3.32193	0.143132	-3.32193	-3.32193	-3.20556	-2.37789	-1.43366	-1.26482	-1.72791	-0.459616	-1.25984	-2.00347	-0.350982	-2.21961	-0.870941	-0.0906032	-0.930573	-0.479211	-0.125526	-1.23053	-3.32193	-1.1743	-3.32193	-2.62923
CD84	-0.428993	-1.03804	-0.308537	-0.636773	0.563939	-2.05062	-0.658333	-1.416	-2.01467	-2.27628	-1.07482	-0.896335	-2.68668	-1.89819	-3.32193	-1.29074	0.103263	-2.78458	-2.0099	-2.44222	-1.05337	-1.05478	-1.32818	0.739848	-0.57753	0.309642	-0.0957587	-1.02198	-0.210262	0.115566	-1.52999	-0.00129897	-0.777616	-0.836553	-0.523857	-0.886193	-3.32193	0.210015
HOMER3	-2.53592	-2.93423	-3.32193	-3.32193	-0.301177	-3.27299	-1.04439	-2.77972	-3.32193	-2.57587	-1.25078	-0.46923	-1.92725	-1.64575	-3.32193	-3.30073	-3.32193	-1.05077	-0.476759	-0.401673	-2.41504	-3.32193	-3.12696	0.450908	-3.32193	0.779806	0.619178	0.511772	1.2916	1.05721	-2.01019	0.183836	-1.26302	0.122474	-2.33716	-3.32193	-0.29956	-0.402455
MNDA	-3.32193	-1.75142	-3.32193	-1.14267	0.833983	-2.12098	-0.702914	-1.15127	-2.77142	-2.92325	0.209391	-0.860426	-3.32193	-3.32193	-3.32193	-3.32193	-3.32193	-1.53024	-3.32193	-1.6258	-2.68057	-3.28659	-2.15708	1.32521	-3.32193	0.627513	-0.648349	0.301002	0.387473	0.946506	-0.198427	0.264957	-0.215731	-1.48908	-0.384546	-3.11191	0.523562	-1.19499
CFD	-0.806493	0.3744	0.0353423	1.46785	4.74996	0.736994	2.83992	-1.1881	-1.56328	-3.02421	0.260508	-0.677426	0.487281	-2.83259	-2.16994	-3.32193	0.00504059	1.17907	4.3302	4.08279	0.904041	2.16018	3.98814	2.99146	-1.32344	3.7301	1.3972	3.89937	3.50106	4.54665	1.81155	4.21335	3.39999	2.32697	3.03471	2.45318	3.59252	2.89507
AZU1	-3.32193	-1.12573	-3.32193	0.0476779	2.80436	-0.0853896	0.586308	-1.67443	-2.87451	-3.32193	-3.32193	-1.37333	-2.68251	-3.32193	-3.32193	-3.32193	-2.95478	-2.11616	3.02526	1.11896	-1.81782	0.666302	0.877666	1.4313	-3.32193	0.756084	-0.7427	2.28839	2.25459	2.27202	-0.156498	2.93714	2.94901	1.99215	-0.827948	0.828713	1.04439	1.60393
LPPR3	-3.32193	-3.32193	-3.32193	-3.32193	0.133037	-1.68808	-0.97245	-3.32193	-3.32193	-3.32193	-3.32193	-3.32193	-3.32193	-3.32193	-3.32193	-3.32193	-3.32193	-3.32193	-1.82506	-1.51066	-3.32193	-1.51391	-2.09369	-1.73846	-3.32193	0.458907	-0.736461	-0.0621284	0.429428	0.441696	-3.32193	-0.693481	-1.16994	-0.155004	-1.90244	-1.50959	-3	-2.64711
TYROBP	0.560421	-0.150273	-0.884194	0.202386	2.30932	1.22946	0.360308	0.904889	-0.640681	1.74071	1.55802	0.547548	0.282499	-0.671784	-0.404382	0.816477	0.226015	0.325847	0.842376	1.91667	2.12912	2.22271	2.3253	2.3022	-1.78976	0.789521	0.0897694	0.910733	0.984626	1.36278	-0.052865	2.18558	1.63742	1.02326	2.33362	2.19849	2.52356	3.32323
CST3	-3.10706	-0.673118	-3.32193	-1.39214	1.45117	0.141956	-0.633457	-1.07212	0.365021	-0.277516	1.39133	-0.230838	0.207768	-0.428275	-2.90693	0.283448	-1.00512	0.625083	0.686523	1.76371	1.85862	1.37429	1.37651	4.11036	-0.980255	1.33531	0.587653	2.22098	2.01278	1.49651	-0.399654	2.72275	1.59827	0.661476	2.84418	2.53406	2.97728	3.08928
ELANE	-1.85387	-1.26517	-2.99919	-1.21083	-0.493825	-0.828229	-2.62122	-2.04406	-3.32193	-3.32193	-3.32193	-1.62625	-3.32193	-3.32193	-3.32193	-3.32193	-3.32193	-2.08241	4.13603	1.13383	-1.9046	-1.13369	0.265917	1.25761	-3.12205	-0.576024	-2.833	1.9274	2.9663	1.94201	-0.267496	-3.32193	-0.415038	-1.56939	-0.759356	-3.32193	0.584962	-3.32193
PRTN3	-3.32193	-3.32193	-3.32193	-3.32193	-1.78657	-0.857992	0.189666	-2.8199	-3.32193	-3.32193	-3.32193	-3.32193	-3.32193	-3.32193	-3.32193	-3.32193	-3.07862	-3.32193	2.69267	1.18047	-3.32193	-2.20164	-1.93225	-3.32193	-3.32193	-2.09937	-3.32193	-0.750542	-3.14663	-1.09222	-0.321387	-2.55538	-2	-1.45293	-2.63415	-1.92144	0.0874628	-3.32193
LINC00910	-2.42531	-2.04097	-2.99919	-0.679411	-0.242277	-3.27299	-3.32193	-2.37295	-3.32193	-3.32193	-3.32193	-3.32193	-3.32193	-3.32193	-2.68446	-3.32193	-2.10024	-2.70106	-2.99562	-3.32193	-0.475896	-2.66557	-1.64395	-1.46029	-3.32193	-0.849622	-3.32193	-2.31725	-1.3562	-2.18495	-3.32193	-0.834545	0.0780633	-2.86323	-1.63415	-2.63147	-2	-3.25003
HIST1H1E	-0.83182	-0.172848	-1.02433	0.760349	2.02591	-1.23348	-0.769108	-0.487156	-0.254324	1.84519	1.17594	-0.842801	-0.374449	-0.431637	-0.404382	-1.73255	-0.954837	-0.68096	-1.22847	-1.17518	1.8305	1.42605	-0.858358	0.972399	-1.24571	0.343692	0.689925	1.2299	2.43587	1.26796	-1.23416	0.663754	0.896155	0.359859	-0.00079366	-0.249908	0	-0.470209
MTRNR2L8	-1.56999	-2.79006	-1.60533	-1.48004	-1.81087	-2.63558	-3.18193	-2.19469	-3.32193	-3.32193	-3.32193	-3.32193	0.54745	1.24647	-1.79141	-2.75643	-3.32193	-2.61414	-3.14484	-3.32193	-3.11553	-1.71255	-3.32193	-1.15682	-3.16592	-1.16143	-1.96387	1.71255	-1.9355	-1.76533	-2.49476	-1.40339	-1.46949	2.49526	-2.79807	-2.31452	-3.32193	-2.27753
CLEC12A	0.615793	-0.472109	-0.329486	-0.710449	-0.786597	-1.68808	-1.85998	-3.32193	-3.32193	0.0965318	0.133695	0.0226164	-3.08473	-0.875063	-3.32193	0.0954519	-0.769625	-1.63846	-0.749402	-0.255426	-2.20503	-2.28652	-3.32193	-0.0598709	-2.06492	-0.56657	-1.24093	-1.32898	-0.36188	-0.364162	-0.138251	-0.321604	-0.847985	-1.23871	-3.30657	-2.54254	0.392317	-1.70651
ALOX5AP	-3.32193	-2.85267	-3.32193	-3.32193	-3.32193	0	-0.845624	-2.84053	-3.04442	-0.285337	-0.766848	-3.32193	-3.32193	-3.32193	-3.32193	-3.32193	-1.62897	-3.32193	-3.32193	-3.32193	-3.32193	-3.32193	-3.32193	-1.24948	-3.19008	-0.970215	-0.158574	-1.02306	-3.1428	-2.95702	-1.73049	-3.32193	-1.84799	-3.32193	-0.651133	-0.646135	-3	1.10185
FAM107B	-2.37482	-2.46085	-2.41989	-2.2587	-2.10855	-0.799094	-2.09443	-2.06407	-1.36257	-0.0882701	-0.649231	-1.50116	-3.32193	-1.54452	-3.32193	-0.96089	-2.41673	-0.813119	-2.6254	-1.17518	-2.6707	-2.5365	-3.32193	-0.426509	-3.14714	-0.417733	-1.16861	-0.777022	0.143916	-0.255942	-0.424494	-1.98833	-1.36257	-1.31455	-1.05742	-2.18344	-0.29956	3.53643
DNAJC1	1.04474	-0.181264	-0.75358	-1.21538	-1.78657	-1.19502	-0.232362	0.237564	-0.629367	2.2048	0.981268	-1.27153	-1.21809	-0.643383	-1.6845	-1.61268	-1.07856	-0.378307	-0.844769	-0.351258	-0.756623	-1.00448	-1.10132	-0.632964	1.20226	0.52717	1.16234	0.831472	-0.364719	-0.454486	1.05658	0.762731	0.584962	1.09997	0.947778	0.799999	-2	2.07847
SOCS2	-2.13981	-0.840577	-3.32193	-3.01777	-2.56422	-3.32193	-2.3541	-3.00092	-0.27181	-2.84581	0.252052	0.796598	-2.52982	-0.842413	-2.03245	-2.13081	-3.32193	-1.0092	-2.22014	-3.32193	-3.32193	-3.32193	-2.64674	-3.32193	-3.32193	-0.873794	-0.398456	-1.66401	-3.32193	-3.22472	0.89755	-3.32193	-3.32193	-3.32193	1.31214	-0.037488	-3.32193	1.16157
C10orf54	-1.77695	-1.01351	-2.94842	-1.50206	-0.91213	-0.0853896	-0.190948	0.00475299	-2.13752	-0.470349	-0.477723	-0.275455	-1.43753	-0.758794	-3.32193	-1.11532	-0.225801	-2.71397	-3.32193	-2.82092	-2.15959	-3.32193	-3.08106	1.30323	-2.96005	-0.898377	-1.09656	-0.380803	-1.4804	-1.59924	-1.82854	0.42825	-0.64636	-1.41766	0.546956	0.662661	-0.0931094	1.35626
LST1	-1.88635	-1.30312	-2.01818	0.412836	-1.54372	0.215244	0.658554	0.897163	-0.489808	0.350384	-0.129292	1.42374	-0.669189	0.383718	-1.24393	2.09943	1.10326	-2.46897	-3.32193	-3.21518	0.732313	0.577441	-0.216133	0.512783	-3.32193	-1.19149	-1.49305	-0.665661	-1.61087	-1.17121	-0.375927	0.690551	0.637471	0.344147	1.35468	1.27459	2.39232	1.77374
TNFAIP2	-3.32193	-1.97824	-3.23827	-3.32193	-1.67112	-3.32193	-1.43772	-1.56772	-2.13752	-3.32193	-2.37572	-1.9646	-2.05505	-1.48734	-3.32193	-0.819597	-1.76097	-3.32193	-3.32193	-3.32193	-1.82869	-2.00897	-2.08113	-0.371478	-3.32193	-0.468052	-1.57527	-0.946944	-2.02997	-1.82164	-3.12293	-1.74695	-0.64636	-2.60331	-0.206678	-1.45506	-0.830075	-0.30203
CAPG	-3.32193	0.157561	-1.29949	-3.19641	-1.09357	-1.44293	-0.956935	-0.155534	-0.834931	-0.102729	-1.50083	-0.802487	-0.471009	0.213378	-2.49183	-0.419449	-1.20214	-3.32193	-3.32193	-3.32193	0.149259	-1.28381	-1.97358	0.29066	-2.49598	-0.304826	-0.612483	-0.266368	-2.02098	-0.730392	-2.29825	0.830742	-1	-1.82266	-2.09554	-0.762314	-2.41504	1.19849
CD33	-3.32193	-2.18488	-3.32193	-3.32193	-0.860609	-0.91937	-2.3541	-1.0381	-3.16994	-2.88268	-1.79711	-0.596405	-2.04174	-1.47614	-3.32193	-1.04231	-1.94497	-2.6303	-3.32193	-3.32193	-0.919069	-1.41504	-3.26548	-1.28297	-2.09154	-1.49961	-1.49098	-1.56073	-1.61087	-1.49826	0.291014	-0.372804	-1.46949	-0.347362	-1.42643	-0.599506	-3.32193	-0.873397
PNP	-2.80531	-1.77789	-2.77626	-2.20723	-1.007	-0.465659	-1.03623	-1.51717	-2.04442	-2.25188	-1.12381	-0.174621	-1.69013	-0.594247	-1.49184	1.4508	-1.92549	-3.17124	-2.21096	-2.58892	-1.46949	-2.04549	-2.52234	-1.33843	-1.37707	-2.39244	-2.82235	-1.78056	0.688136	-1.19889	0.286763	-0.706135	0	-1.00961	-0.876864	-0.998645	-2	-1.04725
CYBB	-3.32193	-3.32193	-3.32193	-3.32193	-3.32193	-0.313656	-1.58498	-3.08021	-3.32193	-1.44293	-2.6579	-2.26764	-3.32193	-1.94358	-3.32193	-0.0633941	-2.6852	-3.32193	-3.32193	-3.32193	-2.59894	-1.9386	-3.32193	-0.476117	-3.32193	-3.32193	-3.32193	-3.32193	-3.32193	-3.32193	-3.32193	-3.32193	-0.921991	-3.32193	-3.32193	-3.32193	0.247928	-0.0839361
RGS2	-2.27223	-3.32193	-3.32193	-3.32193	-2.02104	-2.74246	-1.96466	-3.32193	-2.77142	-3.32193	-3.2121	-2.11166	-3.32193	-1.89443	-1.49184	0.462262	-1.58243	-2.4873	-3.32193	-3.32193	-2.54844	-3.32193	-3.32193	-0.49771	-2.1245	-1.37434	-3.32193	-3.32193	-3.32193	-3.02562	-3.32193	-3.32193	-0.64636	-2.6961	-3.32193	-3.32193	-1	-1.66059
MARCKS	-3.32193	-3.32193	-3.32193	-3.32193	-3.32193	-3.32193	-1.33392	-2.53107	-3.32193	-3.32193	-3.32193	-0.396707	-1.16185	-0.107959	-3.32193	-1.09129	0.00504059	-1.71397	-3.32193	-3.32193	-3.32193	-3.32193	-3.32193	-2.16793	-3.32193	-3.32193	-3.32193	-3.32193	-3.32193	-3.32193	-3.32193	-3.18692	0.151989	-3.32193	-3.32193	-3.32193	-0.830075	-2.04133
CCL3	-1.73995	-3.32193	-3.32193	-3.32193	-1.54372	-3.32193	-1.81731	-3.32193	-2.2031	-3.32193	-3.05565	-3.32193	-3.32193	-3.32193	-3.32193	-1.3517	-1.61326	-3.32193	-3.32193	-3.32193	0.131063	-3.32193	-3.32193	0.53665	-3.32193	-3.32193	-3.32193	-3.32193	-3.32193	-3.32193	-3.17658	-3.32193	-1.16994	-2.14153	-3.32193	-3.19575	-1.67807	-2.48213
RPL39L	-3.32193	0.432211	-3.32193	-3.32193	-3.32193	-3.32193	-3.32193	-1.95915	-3.32193	-3.32193	-3.32193	-3.32193	-3.32193	-3.32193	-3.32193	1.1413	-3.32193	-3.32193	-3.32193	-3.32193	-3.32193	-3.31962	-3.32193	-0.822962	-3.32193	-3.32193	-3.32193	-3.32193	-3.32193	-3.32193	-3.32193	-3.32193	-3.32193	-3.32193	-3.32193	-3.32193	-3.32193	-2.88523
LGALS1	-3.24277	2.2841	2.24117	1.05929	-3.30116	0.949348	1.84378	1.95821	0.977976	2.7484	3.54547	-0.550381	2.08604	0.459432	-2.16994	1.17005	2.0171	2.77714	-2.20736	1.71686	2.82985	1.53754	1.54538	2.67432	1.6318	1.18922	2.10618	3.1793	-2.02274	-0.778333	-0.455792	4.15453	1.73695	0.497434	1.29596	2.59558	1.52356	4.94659
S100A4	2.44813	2.68318	2.62405	1.88112	0.778209	1.43355	1.87121	1.05395	0.736994	2.09818	3.39903	1.51546	1.30206	-0.105799	0.236095	2.36163	2.63424	2.81875	0.992478	2.03833	2.67737	1.46388	2.44231	3.9296	1.40806	1.94924	1.15231	2.791	-2.35956	-0.217659	1.22107	4.03113	1.92812	1.38405	4.23726	3.81291	3.42626	4.95801
EMP3	-1.93	0.775767	0.278698	1.33262	-0.292599	-1.01669	1.20351	0.330214	-0.16175	-0.0875494	2.84095	-0.143707	1.76477	-0.00300396	0.0316775	-0.0433486	1.33817	2.42905	0.0301242	1.88123	1.57826	-0.3465	1.4609	2.48404	-1.01459	1.76986	1.53167	1.84792	0.453544	0.842778	-1.76832	2.20402	1.1155	-0.340751	2.44037	1.68858	2.14975	3.29441
CRIP1	-2.51235	-1.0424	-1.3524	0.0097772	-3.30116	-3.32193	-2.04442	-2.18593	-3.32193	-3.32193	-1.03212	-3.32193	-2.03735	-3.32193	-3.32193	-3.32193	-2.82276	0.89344	-3.32193	-1.4549	-0.868964	-2.19139	-0.979971	0.511367	-3.32193	0.0154976	-1.20433	-1.20996	-3.32193	-3.32193	-3.32193	0.972472	-1.16994	-3.17254	-0.313513	0.875308	-0.0931094	0.205017
S100A6	0.960141	1.06509	0.0586628	1.99284	-0.0140042	0.686344	1.35569	1.01486	0.0918014	1.08719	2.81178	0.929109	0.582074	-1.18374	-0.169923	0.546857	1.16027	0.69323	-1.07747	0.609377	0.671203	-1.37962	0.812375	3.99557	2.35067	2.88059	2.53259	2.92759	-0.47299	1.25011	0.71721	2.61495	1.1155	-0.929556	2.19339	2.26778	3.24793	4.06333
S100A11	-3.32193	0.226878	0.00216244	0.967538	-1.91213	-0.0506219	0.650948	0.440102	-1.34395	-0.926427	1.40735	-1.18383	-0.304184	-2.99447	-2.16994	0.33754	0.906583	-1.03319	-3.32193	-0.656353	1.16922	-1.49171	0.123799	2.15979	1.00418	0.217603	1.17101	0.997401	-2.50283	-1.46005	-1.76739	1.19805	-0.64636	-2.22445	0.590243	-0.159202	2.37504	3.05998
S100A10	-3.32193	2.47257	1.16813	2.06074	0.356369	-1.27303	1.34795	-0.249788	0.0430645	-0.292369	3.67107	-1.52438	-0.121408	-3.32193	-0.684503	-0.835857	2.33056	2.443	-1.38263	1.85643	3.33528	0.0549179	2.48525	3.34653	4.21576	3.37476	2.95196	4.04701	-1.11851	0.785843	1.24086	2.64536	0.760774	-2.38323	0.854075	-1.48112	2.90689	4.57028
AHNAK	-0.811295	0.508124	-0.639827	0.626299	0.0139266	-1.68808	-0.275001	0.105008	-1.27181	-0.624065	1.38156	-0.881268	0.460061	-0.839725	-1.58498	-1.66009	0.750178	0.64284	-2.84622	0.0201999	0.362666	-1.64093	0.133564	1.82562	0.989648	1.75108	1.44324	1.48826	-0.121392	0.357045	0.603597	1.0997	0.938625	-0.457692	1.32585	1.10199	0.643856	1.91644
VIM	0.309991	3.514	1.94939	4.60199	2.74427	2.39942	3.32308	2.72244	2.48308	2.27432	4.80452	2.75935	5.22323	3.68246	3.31551	2.55395	4.36226	4.36541	0.922122	4.09018	5.21132	3.28873	4.9442	4.58922	6.2225	4.85325	4.23343	5.36866	3.265	3.23553	5.62965	5.0325	4.45575	3.43162	4.75387	4.92419	2.94251	5.82835
LMNA	-3.32193	-1.43475	-3.32193	-0.676895	-3.32193	-3.32193	-1.32391	-2.23047	-3.32193	-3.32193	0.199374	-3.03623	-0.951931	-2.22055	-1.90687	-2.66328	-1.77833	0.106884	-3.32193	-2.10836	0.250477	-2.25946	-0.592984	0.701505	-1.76749	0.0550568	-0.442438	1.25641	-3.2952	-2.3128	-1.80627	-1.57463	-1.16994	-3.32193	0.811142	-0.94325	-2.41504	2.63106
CAST	-0.968238	0.359296	0.356144	-0.613829	-0.267219	-1.63558	-1.77591	-2.39305	-1.69862	-1.52824	0.738292	-0.987045	0.428678	-1.46232	-0.968294	0.0549179	-2.01537	0.357496	-0.892339	-0.465679	0.423094	-2.82317	-0.346518	0.988048	1.26153	0.435522	-0.31337	0.170438	-0.845261	-0.671784	-0.217776	-0.617787	-0.26304	-0.757989	-0.448705	0.504671	0.584962	1.51035
GLIPR2	-1.40526	-0.298744	-1.47991	-1.26812	-1.81087	-3.27299	-3.32193	-1.4032	-3.04442	-2.96229	-1.06235	-2.19126	-1.76758	-1.92451	-3.16994	-1.53107	-1.43729	-3.32193	-3.32193	-3.32193	-0.924919	-2.10693	-1.35218	-1.05418	-1.02468	-1.99424	-2.41527	-1.68557	-3.32193	-3.32193	-3.02574	-2.4452	-3.32193	-3.32193	-0.495125	-0.440381	-1.67807	-0.689125
CD9	-1.12485	-2.08988	-3.22607	-3.32193	-3.32193	-3.32193	-1.20919	-2.01648	-2.2031	-3.32193	-1.86129	-3.17645	-2.28969	-2.23229	-2.90693	-2.16689	0.0500489	-1.88763	-3.32193	-3.32193	0.808673	-0.00560858	0.491084	-0.141939	1.59627	-3.32193	-2.99631	-0.787742	-3.32193	-3.32193	-1.07525	-0.119056	-2.3626	-2.70745	0.226139	-2.61485	-3.32193	1.02063
AHR	-2.16722	-1.69301	-3.32193	-1.4833	-3.32193	-2.12098	-2.12879	-2.02433	-2.98553	-1.93611	-0.569051	-1.53379	-2.58407	-1.66621	-2.49183	-1.90083	-1.56721	-1.26434	-3.32193	-2.49957	-0.156113	-1.8271	-1.7152	-0.459616	-1.19232	-3.32193	-1.59999	-2.1885	-3.32193	-3.32193	0.0918014	-1.09804	-0.526078	-1.35849	-0.829844	-0.682395	-1.41504	1.536
GPR183	-3.32193	-3.32193	-3.32193	-3.32193	-3.32193	-3.32193	-3.32193	-3.32193	-3.32193	-2.16741	-2.68706	-3.32193	-3.32193	-3.32193	-3.32193	-1.08479	-1.6448	-3.32193	-3.32193	-3.32193	-1.5462	-2.35934	-3.32193	0.0626743	-3.32193	-3.32193	-3.32193	-1.05077	-1.78453	-2.4587	-0.568987	-2.64187	-1.71047	-2.6905	-0.382137	-2.23006	-3	-0.866857
KLF2	-1.29718	2.0993	1.53918	1.82497	2.89896	-0.376864	1.58231	0.155231	0.609093	0.795268	2.64233	1.06681	1.32912	3.10318	2.8613	2.31296	2.02464	1.63761	-2.57278	2.1415	3.37796	0.590147	1.74928	3.58352	2.29146	0.543496	-0.792307	1.19919	0.630126	1.81385	1.72421	1.92471	3.23522	0.98601	2.15737	1.18897	1.88264	1.32066
RHOB	-3.32193	0.0731348	0.087327	-0.970158	0.913875	-1.74251	-0.432357	-2.39305	-1.30743	-3.32193	0.44074	-2.83702	0.786513	1.68104	-0.791408	-0.85964	-0.664883	-0.603117	-2.8604	0.102188	1.21475	-0.439129	0.45607	0.580145	-0.814438	-1.06994	-3.32193	-1.64277	-1.89379	-0.807351	-1.54036	-0.468392	-0.710496	-2.42461	-1.07188	-1.18649	-0.0931094	0.127237
CD97	-1.82215	-0.0722552	-0.918769	-0.326335	-0.704794	-1.31366	-0.275001	-0.240657	-3.32193	-2.50693	-0.0888684	-1.12939	0.302407	0.899872	0.811964	-1.20154	-1.74376	-1.29301	-2.65245	-0.755746	0.54587	-1.37381	-0.691546	1.27906	-1.55711	-0.248759	-0.183818	0.351515	-0.248142	-0.45797	-0.873609	1.02318	1	0.38405	0.992043	1.20301	0.321928	0.865919
RNASE2	-3.32193	-2.27453	-2.32843	-1.68757	-0.627404	-0.214123	0.0812032	-0.375422	-1.32558	-3.32193	-1.67821	-0.996743	-3.32193	-3.32193	-3.32193	-3.32193	-1.84089	-3.32193	-2.7823	-2.4135	-1.10715	-1.99108	-0.829075	0.474358	-3.32193	-1.39248	-2.1078	0.282262	0.45038	1.17766	0.562963	3.23605	-0.0406453	0.551196	-3.32193	0.922274	0.954196	1.28706
CSTA	-3.32193	-3.32193	-3.32193	-3.32193	-2.13892	-3.32193	-1.48144	-0.8631	-3.32193	-3.32193	-0.994758	-3.32193	-3.32193	-3.32193	-3.32193	-3.32193	-3.32193	-3.32193	-3.32193	-3.32193	-2.27049	-1.3943	-3.20956	0.661932	-3.32193	-3.32193	-3.32193	-1.21719	1.37178	1.7019	-0.159251	0.233275	-1.16994	-1.83501	-2.59353	0.234256	-1.19265	0.705845
SRGN	-0.480518	1.54246	-0.382946	0.939227	2.71802	3.08454	3.53444	3.31807	1.13881	1.89681	2.75664	2.22042	1.87503	0.527671	1.34102	1.18758	2.38037	0.949946	0.65828	2.24275	1.57672	0.469157	2.06919	3.25281	2.58441	1.89394	1.71581	3.05551	2.49641	3.42828	4.54652	5.11224	3.9568	3.00315	2.86817	3.32011	4.9278	6.11559
C1orf162	-3.32193	-3.11566	-1.13914	-0.805106	-0.595446	-0.828229	-1.12879	-1.14484	-1.87445	-0.813297	-0.478668	-3.20623	-3.32193	-3.32193	-3.32193	-2.68929	-1.01537	-3.32193	-3.32193	-3.32193	-1.70797	-2.39426	-2.53257	1.11783	-1.81107	-1.35942	-2.03552	-1.32243	-1.17635	-0.451011	-1.45431	-0.0117334	-0.584955	-1.19027	-1.33515	-0.653514	-1	1.27673
CTSG	-3.32193	-3.32193	-3.32193	-1.62224	-3.32193	-1.12102	0.953526	-1.88966	-3.10581	-3.32193	-3.32193	-1.33997	-2.43284	-1.14672	-3.32193	-3.32193	-3.32193	-3.32193	-3.32193	-3.32193	-3.32193	-3.32193	-3.32193	-1.52891	-2.59074	-3.06022	-3.07595	0.473735	2.93174	2.59953	0.812129	2.00809	0.115433	-0.110199	-2.27795	0.598842	3.6865	-2.68799
CPVL	-3.32193	-3.32193	-3.32193	-3.32193	-1.9386	-0.1031	-0.459437	-3.32193	-3.32193	-3.32193	-1.82439	-3.32193	-3.32193	-3.32193	-3.16994	-3.32193	-0.668914	-3.32193	-3.32193	-3.32193	-3.32193	-3.32193	-3.32193	-1.61308	-3.32193	-3.07972	-2.11098	-3.03789	-2.32815	-2.51268	0.129876	-1.39654	-1.36257	-1.62732	-2.49736	-1.75093	-2.41504	-0.758819
RAB27A	-2.44749	-1.76582	-2.1592	-1.91376	-2.10855	-0.888354	-0.852772	-0.609751	-2.58493	-2.58805	-1.40026	-2.22129	-3.32193	-3.32193	-3.32193	-2.54582	-2.99493	-3.19509	-1.58693	-1.30739	-2.31962	-2.41204	-3.05373	-0.755965	-1.56614	-3.32193	-3.32193	-2.02515	-0.392933	-0.681539	-2.93688	-0.166357	-0.710496	-1.54637	-3.32193	-2.54254	-1.19265	-0.129371
LYST	-1.82215	-0.631377	-3.11379	-1.44552	-1.06413	-0.0679085	0.708055	-0.639467	-2.30743	-1.68915	-0.384659	-1.59641	-2.69497	-2.66146	-2.68446	-2.09999	-2.51532	-2.02251	-1.73288	-1.45684	-0.849388	-1.12146	-0.811295	0.070252	-2.52433	-1.42318	-2.32265	-1.62981	-0.652017	-0.52797	-0.626758	0.790021	1.18764	-0.807351	-1.12475	-1.11188	0.321928	0.0388575
RP11-1143G9.4	-3.32193	-3.32193	-3.32193	-1.98479	-3.32193	-0.398551	-2.14624	-0.309449	-3.32193	-3.32193	-2.16832	-3.32193	-3.32193	-3.32193	-3.32193	-3.32193	-3.32193	-3.23162	-3.32193	-3.32193	-3.32193	-3.32193	-2.77477	0.159758	-3.32193	-3.32193	-3.32193	-3.32193	-3.32193	-3.20118	-3.32193	-1.28476	0.0395595	-3.32193	-3.32193	-2.96804	1.12928	0.471135
LYZ	-0.708326	0.609566	-1.21809	0.47415	0.0139266	2.81445	2.62996	2.6832	0.0144981	-1.25594	2.36566	0.591488	0.572502	-0.97078	-3.32193	-1.39384	0.285816	-0.455416	-0.581605	1.53331	1.10581	-0.0513095	0.71308	4.21436	-2.02392	-0.392459	-0.523898	0.449535	0.416948	1.27715	-0.232549	3.01726	3.47755	-0.231549	-2.55241	-0.771471	4.72454	5.00257
S100A8	-3.32193	-3.01205	-3.32193	-2.16269	-3.32193	1.31863	1.08862	1.57206	-0.942862	-3.32193	0.859015	-2.65163	-1.46686	-3.32193	-3.32193	-2.83403	-1.52995	-3.32193	-3.32193	-3.32193	-1.89883	-1.43608	-1.42198	3.75649	-3.32193	-3.32193	-2.78588	-3.32193	-3.32193	-1.61626	-3.17906	-1.90817	0.688046	-2.79526	-3.32193	-2.50381	1.32193	1.72548
S100A9	-3.32193	-2.67706	-3.32193	-2.78677	-3.32193	1.72696	1.69951	1.9801	-0.371964	-3.32193	3.04565	-1.55754	-0.353192	-3.32193	-3.32193	-0.933435	-1.5522	-3.32193	-3.32193	-2.97211	-0.454625	-0.744076	-0.0905418	3.8125	-3.32193	-3.32193	-2.23562	-2.95098	-3.131	-1.39988	-3.32193	-1.54781	1.32193	-1.75945	-3.32193	-1.38135	1.78136	2.82715
NAMPT	-2.7537	-2.51046	-2.57295	-3.24018	-2.48407	-3.32193	-2.59693	-2.25787	-3.32193	-2.90282	-2.90768	-2.34821	-3.32193	-2.15451	-1.79141	-3.17606	-1.85925	-2.9779	-3.12406	-1.53935	-2.4316	-2.91311	-3.28279	1.08889	-1.67729	-2.55292	-3.32193	-2.55004	-2.63406	-1.93744	-0.693155	-1.67471	1.32193	-1.38549	-1.60639	-2.07455	-0.192645	-0.213956
VCAN	-3.32193	-3.32193	-3.32193	-3.32193	-3.32193	-3.12105	-3.32193	-3.32193	-3.32193	-3.32193	0.434028	-3.32193	-3.32193	-3.32193	-3.32193	-3.32193	-3.32193	-3.32193	-3.32193	-3.32193	-3.27788	-3.32193	-3.32193	1.90061	-3.32193	-3.32193	-3.32193	-3.32193	-3.32193	-2.80027	-3.32193	-3.32193	0.760774	-3.32193	-3.32193	-3.32193	-1.19265	-1.018
ITGB2	-1.11444	-0.00568092	-0.45255	-0.601299	0.554442	1.41506	0.42094	0.532965	-1.18643	0.170822	0.430392	-0.836965	-0.774182	-0.46921	-1.16994	0.0848807	-2.47225	-2.57064	-2.51523	-1.78612	-0.513914	-0.977781	-2.20277	1.04956	0.0824301	-1.61538	-1.32641	-0.375403	-1.1555	-1.16437	-0.988791	0.645609	-1.08247	-1.11866	-0.330447	-0.240333	0.584962	0.578987
NKG7	-1.82941	0.561595	-0.645886	0.372283	-0.484025	-0.799094	-0.128787	0.851919	-2.87451	0.325502	2.1705	-1.56235	-2.00428	-1.82368	-1.90687	-2.34139	-1.32449	-3.26909	-3.32193	-2.2135	-2.41912	-3.32193	-3.32193	1.046	0.746141	-2.24804	-1.33581	-0.838873	-1.29085	-1.64453	-2.82562	-0.30868	-0.584955	-2.77724	-2.2512	-1.31959	0.0874628	1.82028
TNFSF10	-1.85637	-0.559686	-2.11747	-1.93159	-2.69348	-2.05062	-1.65836	-1.39305	-1.87445	-1.6968	-1.29722	-2.72509	-3.32193	-3.32193	-3.32193	-1.44277	-0.664883	-3.32193	-3.32193	-3.32193	-3.32193	-3.32193	-3.32193	-0.562282	-1.64467	-1.67323	-3.17371	-2.33548	-1.28542	-1.57785	-3.32193	-2.42415	-2.84799	-2.43401	-3.32193	-3.32193	0.392317	-0.811827
POU2F2	-1.38015	-1.36743	-3.32193	-2.31998	-2.73928	-0.857992	-1.06921	-0.774725	-1.27181	0.415759	1.0686	-2.37333	-3.32193	-1.87049	-1.58498	-2.19919	-0.915827	-2.00659	-3.32193	-1.42589	-0.734659	-1.39134	-1.73774	-0.860373	-3.32193	-3.04109	-3.20783	-2.78777	-2.81228	-3.32193	-3.32193	-2.60191	-1.71047	-3.05949	-2.90347	-2.78996	0.584962	0.759667
MS4A6A	-3.32193	-1.40725	-3.32193	-1.62585	-2.40805	0.644502	-1.53805	-0.211348	-1.95691	-0.865989	2.3167	-3.32193	-3.32193	-3.32193	-3.32193	-3.32193	-3.32193	-2.85883	-3.32193	-1.52595	-2.30052	-2.19139	-2.91539	0.121944	-3.32193	-3.32193	-2.99631	-3.32193	-2.55385	-3.32193	-3.32193	-3.32193	-1.46949	-3.32193	-3.32193	-3.32193	1.24793	0.0913952
FCGRT	-2.07795	-0.765818	-1.52633	-1.61502	-3.32193	-1.01669	-0.683646	-1.31183	-1.09019	0.448372	0.177471	-2.09074	-3.32193	-1.62247	-3.32193	-1.58801	-0.17599	-0.695769	-1.02189	-1.92538	-3.32193	-1.83105	-2.82859	-1.28902	-3.32193	-3.32193	-3.32193	-3.32193	-3.32193	-3.32193	-3.32193	-3.32193	-3.32193	-3.32193	-3.32193	-3.32193	-0.540568	0.112767
NCF1	-3.32193	-3.32193	-3.32193	-3.32193	-3.32193	-1.85799	-3.32193	-3.32193	-1.45942	0.104471	-3.32193	-3.32193	-3.32193	-3.32193	-3.32193	-3.32193	-2.27432	-3.32193	-3.32193	-3.32193	-2.04062	-2.59623	-2.33112	-0.460985	-3.32193	-3.32193	-3.32193	-3.32193	-3.32193	-3.32193	-3.32193	-2.12331	-0.584955	-3.32193	-3.32193	-3.10036	-0.678072	1.58804
MS4A7	-3.32193	-3.32193	-3.32193	-3.32193	-3.32193	-3.32193	-3.14624	-1.92216	-2.72242	-0.88961	-0.635674	-3.32193	-3.32193	-3.32193	-3.32193	-3.32193	-3.26202	-2.68836	-3.32193	-1.73899	-1.3586	-2.87144	-2.2041	-0.424513	-2.66146	-2.89196	-3.32193	-3.18613	-3.09283	-2.82164	-3.32193	-3.01964	-2	-3.32193	-3.32193	-3.32193	0.584962	-0.00142894
FAM65B	-1.98034	-1.41008	-1.46438	-1.67126	-2.78657	-1.79907	-1.20005	-0.868384	-1.38142	-0.379057	-0.0731504	-1.70901	-1.47101	-1.28733	-3.32193	-0.812435	-1.85925	-0.347931	-1.47293	-1.15204	-1.07759	-2.38843	-1.93677	1.23542	-1.23172	-1.9092	-2.14032	-1.61542	-2.18639	-2.75848	-1.83733	-1.36945	-0.526078	-1.59018	-1.24236	-0.78416	0.906891	1.20783
SAMHD1	-3.32193	-3.04382	-3.32193	-3.32193	-3.32193	-0.983504	-2.2184	-2.51994	-3.32193	-0.670704	0.438399	-3.32193	-3.32193	-3.32193	-3.32193	-3.32193	-2.48641	-2.244	-3.32193	-2.70022	-1.54844	-2.39426	-2.67484	-0.421844	-1.11453	-2.17834	-3.32193	-2.40538	-3.32193	-3.32193	-3.32193	-1.19581	-0.847985	-3.32193	-1.67937	-0.968068	0.643856	1.27053
FCER1G	-3.32193	-3.10346	-3.13251	-2.75467	-3.32193	-0.442948	-0.796461	-0.993264	-1.77137	-1.06685	-1.14035	-3.13289	-1.63115	-2.76985	-3.32193	-1.51066	-1.51532	-2.92205	-3.32193	-3.06154	-0.903144	-1.9559	-1.51973	1.327	-2.16417	-2.08455	-1.74019	-1.43316	-3.25663	-2.67826	-1.21237	0.135009	-1.84799	-3.00961	-0.769748	-0.30536	2.30378	2.08389
CD68	-3.32193	-2.49435	-1.90261	-1.5391	-1.96556	-2.85799	-2.48149	-0.758331	-3.10581	-1.81924	-1.55758	-3.32193	-3.32193	-3.32193	-3.32193	-3.32193	-3.32193	-2.06854	-2.48835	-1.26739	-0.921991	-1.66914	-0.79937	-0.880365	-2.73725	-3.32193	-3.32193	-2.64115	-3.32193	-3.32193	-3.32193	-1.02224	-1.36257	-3.32193	-1.89652	-1.12945	0.523562	0.438825
SCPEP1	-2.08663	-3.32193	-3.32193	-3.32193	-3.32193	-0.560302	-2.74894	-2.14274	-2.82204	-0.825824	-1.02932	-3.32193	-3.32193	-2.53726	-3.32193	-2.74275	-2.65281	-2.94209	-3.32193	-3.32193	-1.38455	-1.55614	-2.26271	-1.3896	-2.64711	-3.32193	-3.32193	-3.32193	-3.32193	-3.32193	-3.32193	-1.52147	-3.32193	-3.32193	-3.32193	-3.32193	-2	0.721154
ANXA5	-3.32193	-3.32193	-1.67927	-3.32193	-3.32193	-0.610059	-1.11151	-0.909418	-3.32193	-3.07182	-0.100824	-3.32193	-2.8046	-3.32193	-3.32193	-0.931508	-1.84089	-3.32193	-3.32193	-3.32193	-0.380521	-2.63048	-0.124723	-1.33214	-3.32193	-3.32193	-3.32193	-3.25884	-3.32193	-3.32193	-3.32193	-3.32193	-3.32193	-3.32193	-3.32193	-3.32193	-0.540568	1.52211
PLD3	-1.90417	-2.2109	-2.52011	-1.89036	-2.40805	-2.05062	-1.64584	-1.14484	-2.01467	-2.3128	-1.0117	-1.97738	-2.71881	-2.11716	-3.32193	-1.66653	-1.84089	-3.26271	-3.16592	-2.79106	-1.50406	-1.63048	-1.85621	-0.563753	-3.32193	-2.38639	-3.06963	-2.3018	-1.89873	-2.72118	-3.32193	-1.65822	-2.16994	-2.18436	-1.5034	-1.58428	-1.67807	2.72786
LY86	-3.32193	-1.45403	-3.32193	-3.32193	-3.32193	-3.32193	-3.32193	-0.970441	-1.67517	-0.416962	-0.486671	-2.06323	-3.32193	-3.32193	-3.32193	-3.32193	-1.03091	-2.82582	-2.41073	-3.23854	-1.33508	-1.70887	-2.84767	-2.04799	-3.32193	-3.32193	-3.32193	-3.32193	-3.32193	-3.32193	-3.32193	-2.25346	-3.32193	-3.32193	-3.32193	-0.917624	-2	1.15614
COTL1	-1.31919	-0.606913	-1.22011	-2.48552	-0.627404	-1.48875	-0.141876	-0.707077	-1.32558	-0.834262	0.74743	-1.40316	-1.62451	-1.11282	-3.32193	-0.868885	-0.25896	0.581496	-0.0166871	-0.0114425	0.602362	0.471552	0.658189	0.206643	-0.876943	-1.85173	-1.77814	-1.10675	-2.05733	-1.73966	-1.4763	-0.124707	-0.46949	-1.44109	-0.778828	-0.45599	0.857981	1.6072
ANXA2	-3.32193	0.0203421	-0.237251	-2.54137	-3.23406	-1.68808	-1.00399	-1.09252	-2.77142	-0.884594	1.87806	-2.37333	-3.32193	-3.32193	-3.32193	-1.15098	-1.19047	1.72378	-1.10014	0.937344	0.897008	-1.59283	0.237319	0.424815	0.29337	-0.943278	-2.40736	0.531269	-3.32193	-3.30272	-0.46335	-0.140364	-0.710496	-3.32193	-0.210363	-1.74415	-0.415038	1.95107
TYMP	-2.84892	-1.11572	-1.5884	-2.20357	-2.16994	-2.05062	-1.80339	-3.32193	-2.34395	-3.32193	-1.35336	-1.99028	-2.74729	-2.17919	-3.32193	-2.30073	-2.62113	-1.6081	-2.75536	-0.955452	-2.02175	-2.41804	-2.24996	0.342555	-3.32193	-1.95333	-2.81188	-2.07248	-1.414	-1.67181	-3.32193	-1.41027	-0.46949	-2.31674	-1.68701	-1.76916	0.807355	2.22154
STXBP2	-2.52799	-1.98102	-2.26493	-2.18744	-1.7162	-2.74246	-1.50381	-0.936828	-3.23705	-2.15676	-0.683715	-2.64142	-2.98462	-2.90942	-3.16994	-2.38323	-0.882571	-0.502056	-0.746737	-0.263958	-1.71047	-2.03629	-2.61918	-1.68316	-3.32193	-1.57342	-2.11747	-2.21237	-2.39638	-2.07182	-3.32193	-1.39996	-0.921991	-2.25732	-1.74106	-1.31287	-0.192645	1.03464
CCL5	-3.32193	-1.2282	-3.32193	-3.32193	-3.32193	-3.32193	-2.83136	-3.32193	-3.32193	-3.32193	-3.32193	-3.32193	-3.32193	-3.32193	-3.32193	-3.32193	-1.52259	-1.77329	-3.32193	-2.60832	-1.00929	-3.27565	-3.32193	-3.32193	-3.32193	-3.32193	-3.32193	-3.32193	-3.32193	-3.32193	-3.32193	0.0647449	-2.3626	-2.63004	-3.23732	-1.68024	-1.41504	3.00829
SLC25A37	-1.58632	-0.452096	-0.699419	-1.85308	-1.35365	-0.376864	0.510152	-1.08638	-0.541891	0.74123	0.235482	-1.95193	-2.14893	-2.39897	-0.0324182	-2.93148	-2.41673	-1.32391	-1.06918	-0.572372	-1.32927	-2.25408	-1.1624	-0.409911	-3.29506	-1.43874	-1.82501	-1.65908	-0.218481	-1.67503	-2.21297	-0.502934	0.256286	-1.26354	-2.3629	-1.18649	0	0.2806
ID1	-3.32193	-2.01497	-3.21813	-3.32193	-1.09357	-3.32193	-2.91888	-3.32193	-3.32193	-3.32193	-0.763734	-2.00324	-3.22216	0.771886	2.06274	0.288418	-2.65281	-3.32193	-3.32193	-3.32193	-3.32193	-3.32193	-3.32193	-2.94109	-3.32193	-3.32193	-3.32193	-1.404	-3.32193	-3.32193	0.249749	-3.32193	-2.58493	-3.32193	-2.28962	-1.91632	-2.41504	-3.32193
ID2	-0.512329	0.0315363	-3.32193	-0.46969	-1.20164	-1.91937	-1.54962	-1.63196	-2.72242	-0.727857	0.567837	-1.69839	-3.32193	-0.437037	1.88319	-1.43448	-1.45815	-3.32193	-3.32193	-3.32193	-3.32193	-3.32193	-3.32193	1.24677	-1.31962	-3.32193	-3.2641	-1.79316	-1.80914	-3.32193	-2.36312	-3.11766	-1.26302	-3.32193	-1.33177	-2.1003	-0.540568	-0.901176
DDIT4	-2.16411	-2.90476	-3.32193	-2.44442	-2.37153	-0.951094	-1.15508	0.137766	1.30725	0.264236	1.67061	0.723515	-1.13429	0.603027	0.657914	0.300885	-1.48645	-3.32193	-3.32193	-3.32193	-3.32193	-3.32193	-3.32193	1.05679	1.07895	-0.983903	-1.02183	-0.528157	-3.32193	-3.32193	-0.410562	-1.88401	-3.32193	-3.17254	0.626112	-3.32193	-3.32193	-1.66283
CD59	-1.79817	-0.916753	-0.51581	-0.532867	0.133037	-1.0854	-2.39532	0.319387	-1.95691	-3.32193	-2.59022	-0.942529	-1.93622	-0.839725	-0.847985	-1.26119	-0.896737	-3.32193	-3.32193	-3.32193	-3.32193	-3.32193	-3.32193	-3.2365	-0.355387	-2.16793	-1.96095	-1.57928	-1.88721	-1.53751	-1.31315	-3.32193	-2.3626	-1.77724	-0.787518	-1.83007	-1.41504	-3.32193
NPDC1	0.458592	0.917699	0.708143	0.904118	-0.464664	-0.661593	0.217231	-0.436725	-1.95691	-1.26729	0.0226164	-0.0872582	0.313478	0.716947	0.122871	0.156008	-3.32193	-3.32193	-3.32193	-1.78121	-2.6707	-3.32193	-1.7728	-3.32193	-0.815123	-1.4593	-0.654218	-1.52891	-3.32193	-2.96488	-2.05859	-3.32193	-3.32193	-1.58234	-0.28186	-3.32193	-1.67807	-3.32193
PRDX2	0.214871	0.157561	0.210763	-2.20357	1.24019	0.905813	0.66612	0.660381	0.165044	-3.13289	-1.10256	0.683562	0.580531	0.985136	-0.633882	-0.865175	-0.863887	-3.32193	-0.0283222	-1.64683	-1.86754	-2.35365	-2.2192	-1.32341	-0.549557	0.672108	0.541217	0.0556121	0.184598	0.0669503	-1.36528	-3.32193	-1.36257	-2.46729	0.125387	-3.32193	0.247928	0.496207
PTMS	-0.231532	0.908044	-0.831897	-1.34762	0.334454	-3.32193	-1.16398	-3.09665	-1.65208	-2.12394	-0.328743	0.642378	-1.34417	-1.01459	-0.0995408	1.06025	0.126841	-2.11329	-3.32193	-2.27774	-0.341903	-3.26479	-1.66073	-0.487217	-2.15566	0.576861	-0.611359	-0.762828	-2.34381	-0.756721	-3.32193	-2.69975	-3.32193	-2.04865	-1.03602	-3.32193	-3.32193	-0.866857
TNFRSF4	-3.32193	-3.32193	-3.32193	-3.32193	-0.925303	-2.98348	-3.18193	-3.32193	-3.32193	-3.32193	-3.32193	-1.24042	-1.40821	-1.92451	-0.404382	-0.174882	-2.03611	-3.32193	-3.32193	-3.32193	-3.32193	-3.32193	-3.32193	-1.52604	-3.32193	-1.67507	-1.36053	-2.23419	-3.32193	-3.32193	-3.32193	-3.32193	-3.32193	-2.57201	0.439995	-1.52695	-3.32193	-3.32193
RPS26	1.71537	3.77326	4.026	4.21389	4.04501	1.97911	3.64593	4.12449	4.65432	3.66505	3.12007	4.9026	3.77125	3.95801	4.37386	4.14413	3.65237	1.77644	2.25598	4.05302	3.68728	4.26221	3.77547	3.17999	0.25689	4.52375	3.77905	2.26424	2.34329	2.51884	2.96185	2.55633	2.10621	2.45633	3.97893	3.9428	3.39232	1.6663
PAWR	-3.32193	-0.973327	-1.05352	-1.04091	-0.564201	-1.63558	-0.284651	-2.47642	-1.77137	-3.32193	-3.32193	-2.04973	-2.83177	-2.74613	-0.968294	-0.947083	-0.701717	-3.32193	-3.32193	-3.32193	-2.46945	-3.32193	-3.32193	-2.80632	-1.62215	-1.35498	-3.32193	-2.62825	-1.19245	-2.86166	-2.93269	-3.32193	-3.32193	-3.32193	-3.32193	-3.32193	-3	-3.32193
LMO4	-2.44379	-0.214157	-0.348005	-1.04737	0.195222	0.351515	-0.260653	-0.637962	0.347892	0.327112	-0.973497	-1.2062	-0.536357	-0.424242	-0.684503	0.474774	1.19856	-2.15946	-3.32193	-3.32193	-0.984674	-1.1069	-1.2849	-1.66887	-1.69269	-0.104341	-0.99925	-1.58706	-1.04177	-0.629546	-1.73687	-2.86975	-1.58498	-3.32193	-3.09209	-3.32193	-2	-0.593202
DDX3Y	-3.32193	-1.13346	-0.317085	-1.31703	-0.564201	-3.32193	-0.241731	-3.32193	-1.56328	-1.1819	-1.44124	-3.32193	-3.32193	-3.32193	0.341075	-0.28951	-0.681145	-3.32193	-3.32193	-0.812182	-3.32193	-0.925768	-1.524	-3.32193	-3.32193	-0.0931864	-1.59771	-0.639512	-3.32193	-0.0245752	0.0604624	-3.32193	-3.32193	-3.32193	-3.32193	-3.32193	-0.678072	-0.784458
RPS4Y1	-3.32193	-3.32193	3.2751	2.25272	2.75256	-3.27299	2.14724	-3.32193	2.21928	-2.4192	2.11809	-3.32193	-3.32193	-3.32193	2.64256	2.77132	2.31478	-3.32193	-3.32193	1.36166	-3.32193	1.80257	1.30369	-3.32193	-3.32193	1.42852	1.40452	1.76133	-3.32193	1.92793	2.12935	-3.32193	-2.84799	-3.32193	-3.32193	-3.32193	0.321928	1.18878
EIF1AY	-3.32193	0.0140695	-3.32193	-0.180332	0.0813396	-3.32193	-0.0485017	-3.32193	-0.606979	-0.288646	-3.32193	-3.32193	-3.32193	-3.32193	-0.847985	-0.320919	-0.133432	-3.32193	-3.32193	-0.714799	-3.32193	-0.639175	-1.2556	-3.32193	-3.32193	-0.771495	-1.30597	-1.17436	-3.32193	-0.987875	-0.56126	-3.32193	-3.32193	-3.32193	-3.32193	-3.32193	-0.540568	-1.25691
NEGR1	-0.834262	-1.32869	-3.32193	-2.71558	-3.32193	0.766468	-1.87445	-3.32193	-2.62932	-2.00509	-3.11591	-3.28335	-3.32193	-2.64259	-2.90693	0.0539454	-3.32193	-3.32193	-3.32193	-3.32193	-3.32193	-3.32193	-3.32193	-1.05934	-1.27087	-0.917924	-0.449572	-0.658242	-0.219001	-0.309663	-2.87514	-3.32193	-3.32193	-3.32193	-1.98102	-3.32193	-3.32193	-3.32193
C1orf228	0.620774	1.82155	1.38477	0.706906	1.47643	1.6445	-1.09443	1.25387	1.66757	0.736562	0.864176	0.833659	0.360533	0.463832	1.12287	0.987758	-0.845443	-1.55703	-1.11375	-0.58942	0.939377	-0.871495	-1.37508	0.80554	-0.168285	1.21983	0.74485	1.48882	1.50111	1.36042	-1.34421	0.103934	-1	0.0563061	0.134352	-1.40431	-0.192645	-1.09687
ADA	0.706199	-0.507398	-0.371758	-0.630104	-1.21776	-0.313656	-2.43776	-1.39559	-0.771372	0.000721115	-0.670176	-0.424843	-0.0973475	1.09248	-1.79141	1.21586	-1.07856	-3.09641	-1.60485	-2.00752	-0.203253	0.436482	-1.70548	-1.42117	-0.740408	-0.127526	-0.647174	-0.157447	0.452912	-0.564307	-1.22773	-1.8697	-2.84799	-0.619293	-0.431773	-1.67162	-3.32193	-3.32193
TSC22D1	1.50462	0.0457225	-0.414749	-0.465899	-0.952015	-0.0853896	-0.658333	-0.391777	-0.8879	0.676448	-0.335645	-0.403141	-0.281334	0.316609	0.697952	0.631989	0.71949	-1.70538	-2.74478	-2.31624	0.630499	-0.772505	0.360645	-0.755965	0.714311	0.358734	-0.0997418	0.473319	-0.253412	-0.0835998	0.719578	-1.37954	-0.777616	0.180403	1.16485	-0.458763	-3.32193	-1.31265
SOX4	2.11633	2.22549	1.88647	1.40419	1.93768	1.48187	1.51717	1.58626	2.81048	2.45093	-0.0592694	1.02262	0.951961	1.47664	3.57966	1.85408	1.95799	2.61892	1.73049	1.41592	1.30737	1.87275	0.811307	1.76141	-0.464544	4.31477	3.97122	2.56147	3.47781	3.53817	2.22756	1.92881	1.05887	2.28208	2.36737	0.219339	0.954196	-1.86166
KRT18	-3.32193	-3.32193	-3.32193	-1.80168	-1.81087	-0.442948	0.479127	-3.32193	-3.32193	-3.32193	-3.32193	-0.118743	-0.712433	-3.32193	-2.49183	1.3978	-1	-3.32193	-3.32193	-3.32193	0.272382	0.351176	-0.405776	-2.74846	-3.32193	-1.6368	-1.93214	-1.19205	-0.90782	-1.43101	-0.664563	-3.01964	-2.58493	-0.571986	-1.91741	-2.43674	-3.32193	-3.32193
IGFBP2	-3.32193	-3.32193	-0.913896	-3.32193	-3.32193	1.6445	0.456175	-3.32193	-2.82204	-3.32193	-3.14995	0.0776532	-3.32193	-3.32193	-3.32193	0.333424	-3.32193	-3.32193	-3.32193	-3.32193	-3.32193	-0.791757	-0.678672	-3.32193	-3.00381	-1.11935	-1.02183	-0.120812	-0.193981	-1.38259	0.199751	-2.12331	-1.84799	-1.85376	-0.570829	-0.44495	-1	-3.32193
MDFI	-3.32193	-3.32193	-3.32193	-3.32193	-1.9386	-3.32193	-3.04442	-3.32193	-3.32193	-3.32193	-3.32193	-0.923879	-2.67706	-0.924508	-3.32193	1.15231	-2.40316	-3.32193	-3.32193	-3.32193	-3.32193	-3.32193	-3.32193	-3.32193	-3.32193	-2.31272	-2.0386	-1.50955	-0.789087	-1.78971	-3.32193	-3.32193	-3.32193	-0.669579	-1.1481	-3.32193	-3.32193	-3.32193
CEP70	-2.74914	-2.78767	-2.81208	-2.79486	-2.73928	-2.98348	-2.29435	-3.11329	-1.90142	-2.68696	-1.92407	-0.420472	-3.32193	-2.57846	-3.32193	0.542704	-1.7696	-2.46897	-3.27258	-3.32193	-3.32193	-3.13125	-3.32193	-3.32193	-3.32193	-0.425482	-0.124786	-1.55461	-1.60279	-1.77744	-0.201261	-3.32193	-2.84799	-2.20423	-1.93055	-2.57021	-2.41504	-3.32193
NGFRAP1	-3.32193	-1.96849	-0.227135	-2.05956	-2.07881	0.0328061	-0.0650382	0.742696	-0.169923	-3.03801	-2.90942	-0.418292	-2.03032	-1.62709	0.18053	1.03513	1.33514	-3.32193	-3.32193	-3.32193	-1.23555	-3.32193	-2.12961	-3.32193	0.473008	-2.37437	-3.32193	-2.58078	-0.485337	-1.2059	0.345396	-1.87922	-1.26302	0.120883	-0.683182	-1.33986	-1.41504	-3.32193
BEX4	-3.32193	-1.09817	-0.60665	-2.3496	-0.750979	-0.536043	-1.14628	-0.122648	-0.66358	-1.71449	-1.8788	-0.65674	-3.32193	-3.32193	-0.447465	0.610133	0.310689	-3.32193	-3.32193	-3.32193	0.0492126	-0.431559	-0.513378	-2.07285	-0.726114	-0.20543	-2.17703	-1.85757	-0.283808	-0.199471	0.652785	-1.55924	-0.362566	-0.700333	0.333538	-0.0952654	-1.19265	-1.02527
BEX2	-3.32193	-3.32193	-2.94175	-3.32193	-3.32193	-1.79907	-1.39528	-0.646993	-1.36257	-3.32193	-3.32193	-1.75775	-3.32193	-3.32193	-0.491855	0.0877344	-3.32193	-3.32193	-3.32193	-3.32193	-3.32193	-3.32193	-3.32193	-3.32193	-3.32193	-3.32193	-3.32193	-3.32193	-1.57085	-3.32193	-3.24004	-3.32193	-0.921991	-3.32193	-3.32193	-2.81817	-3.32193	-3.32193
LAPTM4B	-3.32193	-2.48843	-3.32193	-3.32193	-1.23406	-0.828229	-0.498199	-0.302297	-1.05949	-3.32193	-2.396	-1.61622	-0.825312	0.182438	0.236095	-0.782397	1.45154	-3.32193	-3.32193	-3.32193	-3.32193	-3.32193	-3.32193	-3.32193	-3.32193	0.281312	0.607957	-3.32193	-1.92205	-1.82884	2.60947	-3.32193	-3.32193	-3.32193	-0.177849	-2.63147	-3	-3.32193
TSPAN2	-3.32193	-2.2935	-3.309	-3.32193	-3.32193	-3.32193	-1.20005	-1.47373	-2.98553	-3.32193	-3.32193	-1.79681	-0.447426	-2.65517	-3.32193	-1.71577	0.133827	-3.32193	-3.32193	-3.32193	-0.960468	-3.30857	-2.35071	-3.32193	-1.00996	-1.34172	-2.72528	-3.21478	-3.32193	-3.32193	-1.71776	-1.38972	-3.32193	-3.32193	-1.55864	-1.35358	-3.32193	-3.32193
MEG3	-3.32193	-3.32193	-3.32193	-3.32193	-3.32193	-1.01669	-0.896496	-3.32193	-3.32193	-3.32193	-3.32193	-1.46925	-3.32193	-3.32193	-3.32193	-2.66328	1.88464	-3.32193	-3.32193	-3.32193	-3.32193	-3.32193	-3.32193	-3.32193	-3.32193	-3.32193	-3.32193	-3.32193	-3.32193	-3.32193	-3.32193	-3.32193	-3.32193	-3.32193	-3.32193	-3.32193	-2.41504	-3.32193
HBG2	-3.32193	-3.32193	-3.32193	-3.32193	-3.32193	-0.983504	-0.70941	-3.32193	-2.41989	-3.32193	-3.32193	-3.23664	-3.32193	-3.32193	-3.32193	-3.32193	2.48378	-3.04668	-3.32193	-3.32193	-3.32193	-3.32193	-3.32193	-3.32193	-3.32193	-3.32193	-3.32193	-3.32193	-3.32193	-3.32193	-3.32193	-3.32193	-3.32193	-3.32193	-3.32193	-3.32193	-1.19265	-3.32193
C1QTNF4	-2.53986	-3.0468	1.77032	0.283092	0.910119	1.62316	-2.54962	2.90656	0.754374	1.68688	-0.948141	0.774924	-0.417039	1.49718	-0.491855	0.95509	1.5357	0.4755	1.76655	2.18878	0.605874	1.36776	-0.93962	-3.32193	-3.32193	-3.32193	-2.36825	-3.20996	0.536849	0.0483758	-3.32193	-1.13179	-1.58498	1.55685	-3.32193	-3.32193	-2.41504	-3.32193
HIST1H1D	-0.278006	0.552475	0.396269	0.366252	2.05974	-1.15753	-0.845624	0.414352	0.92136	2.04128	0.692784	-0.342012	-0.679111	0.70779	0.31545	-1.68603	-0.150305	-0.0740765	-0.956823	-0.737206	1.6255	1.60459	-0.286339	-2.64846	-3.32193	-3.32193	-1.31524	-0.710024	1.9508	-3.32193	-3.32193	-3.32193	0.384713	0.0926134	-3.32193	-1.08311	0.584962	-0.0158263
GSN	-1.93782	0.313014	-1.77477	-0.375272	0.312084	0.36446	0.161565	0.35682	-0.137505	0.611645	0.58477	0.584962	0.333538	0.580435	-1.90687	0.760604	-0.949895	-0.932058	0.849439	0.672652	1.06778	0.330903	-0.32	-0.596449	-3.32193	-3.32193	-3.32193	-1.87276	-2.57484	-2.72118	-2.58909	-0.144664	-1.26302	-1.71024	-0.58788	0.17645	-1	0.96377
MEF2C	0.395611	-0.224452	-0.874693	-0.927085	-1.46466	0.727006	-0.43774	0.261952	0.842295	1.3076	-0.0844867	0.702658	-0.0651287	0.812868	0.508124	1.37329	-0.735259	-0.538786	-1.26597	-0.898538	-0.041432	0.15082	-0.506209	-0.74427	-2.4757	-3.32193	-2.98439	-2.47009	-1.70585	-2.3879	-2.97302	-0.528927	-0.64636	-0.280352	0.220206	0.674913	-1.67807	1.1131
HLA-B	2.4742	3.55545	2.4798	1.13271	1.21642	3.60964	3.23046	2.96685	2.56662	2.29652	1.87763	2.96351	2.19342	3.61436	2.88753	3.35445	2.23416	3.01908	2.93363	3.47508	1.95163	1.65846	2.66068	2.42398	2.0156	-0.740239	-0.17958	1.70651	1.46983	0.248413	1.98182	3.08892	1.93859	1.58352	2.30393	2.97847	3.22882	3.73682
BST2	0.435522	1.75762	0.662114	1.00252	-0.209678	1.93644	1.35569	0.87208	0.821873	0.992333	1.57056	0.57192	-0.686336	1.05443	0.717561	0.824564	1.79344	-0.984331	-0.900449	-1.55707	0.240742	-1.50439	-0.855118	-1.50615	-0.582663	-3.20743	-2.01427	-2.35934	-2.35277	-3.32193	-2.5661	1.18384	0.415001	0.992623	0.277033	0.957989	0.954196	1.19787
HLA-DMB	-2.20763	-1.21826	-2.50537	-3.32193	-1.9386	-2.98348	-3.32193	-0.492586	-1.82199	-0.118069	-0.213989	-1.62625	-3.32193	-3.32193	-1.24393	-1.19453	-2.03611	-0.409355	-1.40755	-0.762975	-1.17166	-1.54958	-2.33417	-2.972	-3.32193	-3.32193	-3.32193	-3.32193	-3.32193	-3.32193	-3.32193	-3.10644	-1.58498	-3.32193	-3.32193	-1.45874	-2.41504	-0.448568
HLA-DQB1	-0.8851	0.412944	-1.23016	-1.16269	-0.474312	-1.85799	-3.32193	0.839637	-1.54191	0.716332	1.05283	-0.34408	-3.32193	-3.32193	0.0931545	0.381062	-0.628965	0.0871912	-0.638254	0.543595	-1.75921	-1.8715	-0.583636	-1.04493	-3.32193	-3.32193	-3.32193	-3.32193	-3.32193	-3.32193	-3.32193	-0.782248	-3.32193	-3.32193	-3.32193	-1.2253	0.247928	0.633013
HLA-DPB1	-0.190404	2.07871	1.52472	-1.02169	0.806365	-0.233498	-1.42701	1.89639	1.59946	2.5174	2.77231	1.73972	-0.798968	-0.527138	1.40294	2.76131	2.01835	2.68838	2.85114	2.00863	1.904	1.61636	1.2472	-0.783092	-0.38054	-3.32193	-2.10135	-2.98348	-3.32193	-3.32193	-1.81685	0.556503	0.256286	-1.27823	0.53067	1.83082	1.45943	1.70323
HLA-DPA1	-0.33032	2.36963	1.59813	-1.24195	0.388686	-0.355479	-1.51515	2.77646	1.64911	2.45972	2.76496	1.77201	-0.781157	-0.848687	1.36614	2.68367	2.36463	2.71631	2.9677	2.65272	1.87908	1.29754	1.436	-0.712977	-0.0076666	-3.32193	-2.21123	-2.9712	-3.32193	-3.32193	-3.04609	0.775683	0.444773	-0.866384	-0.107197	2.11303	1.39232	2.24765
HLA-DRA	2.58383	3.4547	2.84093	-0.436998	2.19981	2	-0.21843	3.68952	2.8635	3.69131	4.0757	2.81083	0.447844	1.18929	2.52497	3.63865	3.18626	3.71271	3.58195	3.62035	2.71365	2.43416	2.58763	0.894604	1.20232	-2.93115	-1.46188	-1.71255	-2.58805	-2.15753	-2.17775	1.79934	1.3058	0.575409	1.83026	2.87295	2.59991	3.69711
HLA-DRB1	0.763242	2.43978	1.77374	-0.57248	0.895225	1.04089	-2.41635	3.40054	1.65141	3.02981	2.16787	1.19824	-0.551057	-0.415538	1.66803	2.5369	1.44499	2.20351	3.18007	3.11262	0.46999	1.73314	1.6707	0.166458	-0.808412	-3.32193	-2.19747	-2.60911	-3.32193	-3.32193	-3.32193	1.06723	0.874443	0.0728604	0.291014	1.53012	1.70044	2.36354
HLA-DMA	0.130536	0.549127	-0.12874	-1.68757	0.0680517	-1.05062	-2.52658	0.699463	0.0360461	0.670025	0.80653	0.286999	-2.63245	-1.06495	-0.0655816	1.24275	0.351176	0.826192	0.828713	0.655993	0.635987	-0.136157	0.0843364	-1.78225	-2.81046	-3.32193	-3.32193	-3.32193	-2.45593	-3.32193	-3.32193	-0.302262	-0.415038	-1.3276	0.00504059	0.779806	0.0874628	0.459222
CD74	2.95708	3.61412	3.4572	0.899098	2.85822	1.6498	0.18612	2.8886	3.41021	4.21591	4.00099	3.00101	1.33417	2.01246	3.41806	3.83127	3.00096	3.59872	3.59311	3.54473	3.08963	2.76233	2.73693	1.22799	0.319271	-1.78637	-0.845002	-0.625022	-0.928759	-0.950118	-1.00358	2.63661	2.40752	1.72674	2.7371	3.62082	2.55459	3.31086
HLA-DQA1	-2.82449	-0.623176	-2.16689	-3.32193	-2.93865	-3.32193	-3.32193	-0.430217	-1.90142	-1.17121	0.538141	-1.24042	-3.32193	-3.32193	-1.32193	0.839395	-0.193371	0.878137	-3.32193	-2.90649	-1.2723	-1.98216	-1.26053	-3.32193	-3.32193	-3.32193	-3.32193	-3.32193	-3.32193	-3.32193	-3.32193	-3.32193	-3.32193	-3.32193	-3.32193	-1.86397	-0.830075	0.0422241
EGFL7	0.950618	0.0367495	0.334797	0	0.732747	0.887993	0.586308	1.2486	0.283566	1.75604	0.095587	1.5006	0.909274	0.832607	1.19465	1.0719	0.991027	1.4526	1.35772	1.70062	1.96647	2.00892	1.72023	-3.32193	-2.21565	-3.32193	-3.32193	-3.32193	-2.71312	-3.32193	-3.32193	-0.848505	-1.08247	0.783666	-0.421786	1.17082	-1.19265	-3.32193
SERPINB6	0.316609	0.269273	-0.260273	0.151079	-0.234058	-0.635584	-0.443124	0.0143553	-0.211498	0.262313	-0.322163	0.296311	-0.182393	0.0227584	-0.584955	-0.0402002	0.204016	0.348232	0.0301242	0.483261	0.555914	-0.108114	0.308011	-2.70887	-2.12199	-3.32193	-3.32193	-3.32193	-3.32193	-3.32193	-3.32193	0.0647449	-1.08247	-0.307002	-1.11494	0.427714	-1.67807	-0.394904
MGMT	-1.58632	-0.650159	-0.44491	-0.780686	-0.823116	-0.799094	-0.988132	-0.562027	-0.8879	-0.473631	-0.707784	-1.01637	-1.66951	-1.18945	-1.24393	-0.158913	-0.0492628	-0.660065	-0.457118	-0.407804	-1.09394	-0.731015	-1.46881	-3.32193	-3.32193	-3.32193	-3.32193	-3.32193	-1.61493	-3.32193	-3.32193	-3.32193	-2.58493	-1.12055	-1.01978	-1.50766	-3	-2.95568
PTPRCAP	1.26664	0.139601	0.82024	0.60966	-0.258857	1.07272	0.640806	0.623305	1.39578	1.11463	-0.135554	1.06681	0.621806	1.39495	0.793521	1.78614	1.54794	1.82452	1.5987	1.84527	1.22866	1.40419	0.595408	-1.67835	-0.832719	-1.01395	-0.526037	-0.922101	-0.438385	-1.40794	-2.23223	0.215492	-0.0824689	1.26646	0.827819	0.843421	0.169925	-3.32193
CD52	0.201258	-0.156965	-0.707831	-1.33472	-3.32193	1.27131	1.74291	1.96931	1.11882	0.336512	0.626673	1.77395	1.43055	1.13271	1.19465	2.15575	2.35966	2.36854	0.70982	1.97955	3.06526	1.91165	3.18357	-1.43858	-2.86092	-3.32193	-1.93788	-2.47586	-3.32193	-3.32193	-2.84518	0.917164	0.637471	1.40621	0.620117	2.62412	1.04439	-0.506312
HSPB1	0.136848	0.979147	-0.326787	-0.104713	-0.965559	0.284988	-0.343952	0.979586	0.216113	-0.433311	-1.46885	0.165944	-0.184097	-0.0982893	0.151989	-0.251487	0.520649	-0.36303	-0.112054	0.0968015	0.617957	0.664847	0.434882	-2.35868	-3.32193	-2.64765	-3.07595	-1.57772	-0.387129	-1.30779	-2.32547	-1.85554	-0.64636	0.0521377	-1.13698	-0.910014	0.0874628	-0.616061
HMGA1	-0.598697	0.465713	0.884403	0.188781	0.435842	0.756767	0.722553	0.402722	0.53047	0.740021	0.414785	1.19755	0.128161	0.949124	1.04733	1.13947	2.1151	0.281787	0.599794	-0.619226	1.21611	1.7264	0.932817	-3.32193	-1.76616	-2.9578	-2.24626	-0.884194	-0.174866	-2.16437	-1.13854	0.0856966	0.151989	0.551196	-0.180561	0.294194	0.523562	-0.014383
CD79B	0.0945064	-0.741927	-1.34252	-2.67752	-3.32193	-2.3555	-1.37456	-0.859614	-2.72242	-1.29693	-1.31987	-1.48282	-3.0613	-0.982591	-3.16994	-0.765033	-1.44422	-0.838718	-1.54486	-0.75694	-1.05817	-1.37673	-1.50705	-3.32193	-3.32193	-3.32193	-3.32193	-3.32193	-3.32193	-3.32193	-3.32193	-2.22891	-3.32193	-1.26983	-1.58152	-1.73519	-1.67807	-3.25691
S1PR4	-0.452195	-0.507398	-0.539394	-0.100933	-0.952015	-0.888354	-0.42167	-0.940534	-1.43952	-1.39142	0.280244	-1.30333	-0.568131	-1.02166	-2.68446	-1.11532	-0.437291	-0.0534937	-0.758062	-0.0226248	0.0229004	-0.635696	0.327228	-2.63603	-2.12948	-3.32193	-1.48257	-1.82041	-2.60147	-2.98885	-3.32193	-1.14321	-2.3626	-1.07588	-1.87007	-1.00405	-1	-0.570722
LY6E	1.20658	2.00292	1.24227	0.289834	1.36177	1.59048	2.03629	0.471031	0.353662	0.396598	0.314639	0.474462	0.0503276	1.0087	0.508124	0.566864	1.16137	0.771886	0.797179	1.05026	2.04757	1.50752	1.91552	-0.633725	-0.608364	-0.833028	-0.348133	-0.888995	-2.55911	-1.55381	-2.99482	0.745022	-0.169923	-0.423468	0.67735	1.22076	2.72792	0.622368
RGS10	-1.85883	-0.621533	-0.928594	-3.32193	-2.99309	-0.0335547	-1.09443	0.167229	-0.219959	-0.382137	-0.527595	-0.446875	-0.396574	0.515511	-0.847985	-0.912239	1.20076	0.374288	0.426318	0.510759	-2.06299	-1.66205	-3.32193	-3.32193	-3.32193	-3.32193	-3.32193	-3.32193	-3.32193	-3.32193	-3.32193	-0.588205	-1.08247	-1.64079	-3.32193	-0.954948	-1.67807	-1.69722
IL2RG	-1.97222	-0.526161	-0.0755808	-2.62585	-3.32193	-0.661593	-0.664631	0.0153548	-1.01465	-0.292776	-1.64923	-1.81391	-1.37722	-0.596514	-2.49183	-0.923769	-0.447682	-0.0789141	-0.299596	-0.330955	-1.04859	-0.92366	-2.25278	-3.32193	-0.535645	-3.32193	-3.32193	-3.32193	-2.9837	-3.32193	-2.21043	0.419539	-0.215731	0.403922	0.0140695	0.360196	-1.67807	-1.0238
NPW	0.712464	-0.362881	-0.447269	-3.32193	-1.06413	1.30527	0.423955	1.04509	-1.62937	-3.32193	-0.272994	2.00324	-2.38172	-1.13131	-2.16994	-0.850428	-2.76965	0.466027	2.19115	0.363115	-1.66333	-0.925768	-1.45005	-3.32193	-3.29874	-3.32193	-3.32193	-1.42198	-3.08522	-3.32193	-3.32193	-2.89851	-3.32193	-0.128141	-3.32193	-2.7442	-2.41504	-3.32193
MAN1A1	1.55061	-0.546182	-0.888969	-0.618628	-0.389697	-0.465659	-0.227709	0.310922	-0.783862	0.213254	-0.129544	-1.47373	-2.02245	-2.07018	-2.49183	-0.970809	-0.911044	0.0182068	1.3648	0.822608	-1.89883	-2.84705	-1.28128	-3.10247	-2.34659	-1.9422	-2.88172	-2.80218	-2.03901	-1.93744	-2.20536	-1.78225	-2	-2.15695	-2.11036	-1.75545	-3.32193	-2.70651
ISG20	-1.07218	-0.721944	-0.895368	-1.5199	-3.32193	-2.85799	-1.93396	-0.683669	-0.449454	0.122871	0.813935	-2.71435	-2.73725	-2.02268	-1.90687	-3.32092	0.550605	-0.870757	-1.76876	-0.111056	-1.89309	-2.60982	-2.78498	-3.32193	-3.32193	-2.90487	-3.32193	-3.32193	-3.32193	-3.32193	-3.32193	-3.32193	-3.32193	-3.32193	-3.32193	-3.32193	-3	-2.37812
VAMP5	-0.0192581	-0.106917	-0.0566563	-1.15309	-3.32193	-0.661593	-2.54962	0.778545	-0.510416	0.0596321	0.701505	-2.47827	-1.18751	-0.00701405	-1.6845	-3.12193	-3.32193	-0.120404	-0.117615	0.709467	-1.69297	-0.544645	0.10541	-3.32193	-3.32193	-2.31272	-2.97846	-3.09	-3.32193	-3.12394	-3.32193	-2.03021	-3.32193	-2.86323	-3.32193	-3.21437	-1.67807	-2.52674
BAALC	1.52211	-0.870704	-1.39821	-2.01141	-2.93865	-1.05062	-1.70939	-0.277569	0.0571383	-0.0915099	0.164658	-0.0820718	-1.84177	-0.408876	-0.584955	-0.24064	-0.389772	-0.494637	-0.815275	0.440527	-0.097224	-0.653196	-1.3104	-3.32193	-2.14376	-3.32193	-3.32193	-3.32193	-3.32193	-3.32193	-3.32193	-3.32193	-3.32193	-3.32193	-3.32193	-3.32193	-3.32193	-3.32193
CD34	0.1995	0.507617	0.336855	0.359859	-1.60603	0.243547	-0.359176	1.22731	-0.629367	0.447421	0.498047	0.466236	0.199876	0.357045	-0.404382	0.868608	0.531269	1.09031	0.404467	0.378844	0.856309	0.0506061	0.229711	-3.32193	-2.42144	-3.32193	-3.32193	-3.32193	-3.32193	-3.32193	-3.32193	-3.32193	-3.32193	-3.32193	-3.32193	-3.32193	-3	-3.32193
GBP4	-0.0317839	-0.305289	-0.90018	-1.23827	-1.06413	-0.828229	-1.27502	-0.803015	-0.8879	-0.131724	-1.26885	-0.674821	-2.25656	-1.17244	-1.6845	0.00201835	-0.795934	-1.38602	-2.57046	-2.01182	-0.611799	-1.66914	-1.58675	-3.32193	-2.5465	-3.32193	-3.32193	-3.32193	-3.3215	-3.32193	-3.20663	-3.12898	-2.16994	-2.87588	-3.32193	-3.20809	-3	-2.70651
NPR3	0.510861	-0.362418	0.0503276	-1.04171	-1.02107	-2.44293	-2.11154	-0.344502	-0.353229	0.527571	-1.35218	-0.508075	-2.41558	-0.933077	-1.03242	-2.27593	0.345169	-0.0886535	-1.11375	-1.15127	-0.587273	-1.38839	-1.51552	-3.32193	-0.514182	-3.32193	-3.32193	-3.32193	-3.32193	-3.32193	-3.32193	-3.01964	-3.32193	-0.746277	-3.32193	-3.32193	-3	-3.32193
GYPC	1.81697	0.370834	1.14202	1.51682	-0.13125	1.55704	1.17037	2.26733	1.30434	1.37812	0.128161	-0.00652125	1.32048	1.84535	1.15199	0.434028	0.547055	0.56511	0.918386	1.23885	1.10548	0.903887	1.09882	-1.83619	0.751892	-2.75283	-1.6274	-1.69227	-1.54221	-2.7619	-1.6865	-1.22587	-0.777616	-0.0192581	-3.32193	-1.63147	1	-3.32193
TMIGD2	-0.340678	-1.1633	-0.219102	-0.736966	-1.02107	-1.68808	-1.83141	-0.989449	-1.9289	-0.956348	-0.9798	-2.26764	-3.32193	-3.32193	-1.49184	-2.2039	-1.41673	-1.58433	-1.44254	-1.4135	-1.64878	-0.751611	-2.07485	-3.32193	-2.30159	-3.32193	-3.32193	-3.32193	-2.55131	-3.32193	-3.32193	-3.32193	-3.32193	-3.32193	-3.32193	-3.32193	-3	-3.32193
APP	-0.0394883	0.0532504	0.402831	-0.223104	-0.523566	-0.0853896	0.227495	-0.0610292	-0.80917	-3.32193	-0.677841	-0.754991	-1.18213	-0.735307	-0.243933	-0.303241	-1.62897	-1.09634	-1.99097	-3.32193	-1.42121	-0.869438	-0.963701	-3.32193	-3.32193	-3.32193	-3.32193	-3.32193	-3.32193	-3.32193	-3.32193	-3.32193	-3.32193	-3.32193	-3.10346	-3.32193	-3.32193	-3.32193
FAM69B	-3.11892	-0.814184	-0.541282	-1.18567	-0.704794	-1.3555	-1.12879	-0.394297	-1.77137	-1.0897	-1.8571	-1.50116	-3.08302	-2.02063	-0.9069	-1.96686	-0.0625049	-0.264339	-2.44254	-1.00535	-0.930793	-0.93005	-1.73774	-3.32193	-2.34176	-3.32193	-3.32193	-3.32193	-2.86933	-3.13289	-3.07582	-3.32193	-2.16994	-1.99568	-3.10581	-2.42221	-3.32193	-3.32193
AC006129.2	-0.555863	-0.396042	-2.37452	-1.10178	-1.96556	-1.01669	-2.04442	-1.45245	-2.10581	-1.24386	0.299127	-1.60134	-2.07936	-2.37542	-0.791408	-2.15322	-3.32193	-1.99867	-3.32193	-2.00462	-1.61772	-1.58273	-2.0221	-3.32193	-2.39502	-3.32193	-3.32193	-3.32193	-3.32193	-3.32193	-3.32193	-3.03021	-3.32193	-3.32193	-1.91142	-1.20035	-3	-3.32193
ITM2C	1.58564	1.28871	0.834792	1.35558	1.7863	2.32855	0.981999	1.30001	0.555522	1.82175	1.19761	0.321235	0.400538	1.38676	1.74657	0.54893	0.373063	0.586308	0.49211	1.17338	0.374622	0.102725	-0.529989	-1.31473	0.118094	-1.44191	-1.16191	0.195096	-0.688636	-1.46287	-0.98553	-1.23196	-1	-1.86954	-0.692595	0.260387	-0.678072	-3.32193
NCOA7	-0.144361	0.728051	0.428678	0.772983	1.16761	-0.488755	0.0583859	0.47176	-0.0979805	0.737341	-0.567703	-0.187543	-0.436061	0.282855	0.28948	-0.734251	-0.75234	-0.864754	-1.55873	-0.0596453	0.0706641	-1.07351	-0.920407	-1.387	-0.161847	-2.17573	-1.94358	-1.86134	-1.13397	-1.91045	-0.860583	-1.47377	0.444773	0.147046	-1.25436	-1.50574	-2.41504	-3.06516
FAM26F	1.14117	0.470511	-0.0846856	-0.439657	-0.750979	-0.77051	-0.561303	0.445833	-1.16994	-0.34986	-0.435983	-0.0924633	-0.640479	0.574053	-0.243933	1.03118	0.349252	-1.73783	-1.23402	-0.992546	-1.07595	-0.526785	-1.07297	-3.12394	0.130536	-3.32193	-3.32193	-3.32193	-0.973242	-2.1262	-1.75346	-1.70402	-1.08247	-0.212283	-1.10178	-1.3761	-3	-3.32193
H1F0	1.07909	0.788686	0.739503	1.00547	1.07799	0.0648829	1.48769	0.575603	0.447421	1.04117	-1.14893	0.25181	-0.650204	-0.645728	1.20858	-0.125258	-2.20217	-1.80279	-1.2546	-2.40974	-0.639152	-3.32193	-3.32193	-1.97002	-1.78782	-3.32193	-3.32193	-2.36736	-1.52048	-1.62251	-2.45506	-3.32193	-1	-3.32193	-3.32193	-3.32193	-0.678072	-3.32193
IFITM3	1.74786	2.0841	0.478609	0.618615	0.0878702	1.63385	1.80339	0.299948	0.021764	0.474462	0.971222	1.04488	-0.151811	0.304978	0.122871	2.15413	0.35321	-0.597147	-0.50787	1.22231	0.314523	-1.87557	1.19673	0.686792	-3.32193	-3.32193	-0.127226	-2.6839	-1.5748	-3.32193	-1.13733	-3.32193	-1.26302	-2.86323	-3.32193	-1.2253	1.85798	-3.32193
GNG11	-0.352842	0.067501	-3.32193	-2.14006	-3.32193	1.02467	-1.70939	-0.891429	-1.10578	0.0943712	-2.88385	-3.32193	-2.89733	-0.092417	-3.32193	-3.32193	-0.458148	-3.32193	-2.32113	-3.32193	-1	-1.65494	-1.91311	-3.32193	-3.32193	-3.32193	-3.32193	-3.32193	-3.32193	-3.32193	-3.32193	-3.32193	-3.32193	-3.32193	-3.32193	-3.32193	-3.32193	-3.32193
GNAI1	-0.484328	-0.806115	-3.32193	-3.32193	-3.32193	-2.05062	-3.32193	0.116631	-0.834931	0.38084	-1.40629	-0.802487	-2.95109	-0.843293	-2.16994	-0.55926	0.479231	-2.09919	-3.05673	-2.70727	-0.777616	-1.19648	-1.89867	-3.32193	-2.60929	-3.32193	-3.32193	-3.32193	-3.32193	-3.32193	-3.32193	-3.32193	-3.32193	-3.32193	-3.32193	-3.32193	-3.32193	-3.32193
GIMAP7	-1.86628	0.352871	-1.75283	-2.02568	-3.32193	-3.32193	-2.50381	0.98061	-0.928924	-1.61781	-1.79711	0.18612	-1.02685	-0.142863	-3.32193	-2.68279	-1.2438	-3.32193	-3.32193	-3.32193	-1.76444	-3.32193	-2.7269	-3.32193	-3.32193	-3.32193	-3.32193	-3.32193	-3.32193	-3.32193	-3.32193	-3.32193	-3.32193	-3.32193	-3.32193	-3.32193	-3.32193	-3.32193
HEMGN	-2.81492	-2.27111	-1.19327	-2.03044	-3.32193	-0.313656	-1.72247	-0.0843338	-0.722467	-0.292369	-3.32193	-1.21752	-1.57257	-0.310093	-0.491855	-1.673	-0.170248	-1.7118	-3.32193	-3.32193	-2.96951	-2.93005	-3.11154	-3.32193	-3.32193	-3.32193	-3.32193	-3.32193	-3.32193	-3.32193	-3.32193	-3.32193	-3.32193	-3.32193	-3.32193	-3.32193	-3	-3.32193
BIN1	-2.54785	-1.53483	-1.15534	-2.64286	-3.04967	-0.983504	-1.09443	-0.321441	-1.69862	-1.40572	-3.17033	-1.42484	-1.59314	-0.161201	-0.282404	-1.49626	-1.24986	-2.29782	-3.32193	-3.32193	-1.18912	-1.50754	-1.69586	-3.32193	-3.15907	-3.32193	-3.32193	-3.32193	-3.32193	-3.32193	-3.32193	-3.21076	-3.32193	-3.32193	-3.32193	-2.79466	-3	-3.32193
RBPMS	-1.02274	-1.32601	-1.22614	-3.32193	-3.32193	-2.05062	-1.38489	-2.0282	-1.98547	-1.33997	-3.27272	-1.39885	-1.14944	-0.765597	-0.791408	-0.512102	-1.08939	-3.32193	-3.32193	-3.32193	-1.29481	-1.98662	-1.64955	-3.32193	-1.41327	-3.32193	-3.32193	-3.32193	-3.32193	-3.32193	-3.32193	-2.78677	-3.32193	-3.2783	-2.32511	-3.32193	-3	-3.32193
SLC38A1	0.610889	-0.342982	-0.565289	-0.115285	-0.177784	0.311968	-0.040304	0.618333	-0.861159	0.563256	0.0805212	-0.799646	-0.646857	-0.352253	-0.0324182	0.226262	0.349252	-1.47445	-3.32193	-1.62251	0.441908	0.569199	0.375623	-0.54187	-0.448548	-3.32193	-3.0386	-2.6444	-1.84524	-3.32193	-2.86512	-1.18692	-3.32193	-1.49151	-0.470989	-0.335626	-1	-3.32193
HOPX	-0.707195	1.4537	1.06053	2.70119	2.93861	0.53436	0.0546401	1.47695	1.74352	2.00177	0.122607	1.05665	0.0867838	1.41835	1.95936	1.57986	0.430927	-3.32193	-3.32193	-3.32193	0.899872	-1.42705	0.271306	0.475396	1.77416	-3.32193	-3.32193	-3.32193	-2.83413	-3.32193	-3.32193	-0.834545	-1.84799	-3.32193	-3.32193	-0.415038	-0.192645	-3.32193
CPNE3	-0.688357	-1.19538	-2.61193	-1.23091	-0.938597	0.389897	-0.615088	-0.589312	-1.13749	-0.795559	-0.240486	-0.510395	-0.508342	0.0054719	-1.32193	-0.677864	-2.02573	-3.32193	-3.32193	-3.32193	-0.74882	-1.01351	-1.25912	-2.10247	-2.07936	-2.76857	-3.32193	-3.32193	-1.71601	-2.28778	-1.7768	-0.975538	-1.58498	-1.64079	-0.664105	-0.668409	-2	-1.65608
CD48	-0.529989	-0.134635	-1.15345	0.026021	-3.32193	-1.0854	-2.54962	-0.413423	-1.84799	-0.923879	0.0831112	-0.808159	-3.32193	-3.32193	-2.16994	-0.902713	-0.628965	-3.32193	-3.28799	-3.02915	-1.43991	-2.75351	-2.78299	-2.94109	-3.32193	-3.32193	-3.32193	-3.32193	-3.32193	-3.32193	-3.32193	-3.32193	-3.32193	-3.32193	-3.32193	-3.32193	-0.415038	-2.45056
GBP2	-0.262348	0.630964	-0.676526	-0.128913	-0.925303	-2.05062	-1.59693	-1.94425	-1.77137	-1.02974	-0.7456	-1.26368	-3.3215	-3.32193	-1.49184	-0.515006	-1.32449	-1.6222	-3.32193	-2.95266	-1.42329	-2.51713	-2.26555	-1.91648	0.274888	-2.54616	-2.30779	-2.98348	-2.78448	-3.02562	-2.64124	-2.55538	-2.16994	-2.93457	-2.52309	-3.28476	-1.67807	-1.32514
MLLT3	-1.13682	-0.868121	-1.31656	-1.93755	-1.23406	-2.44293	-2.20005	-2.01648	-1.82199	-2.11073	-2.14995	-0.424843	-3.32193	-1.4202	-1.6845	-0.880073	0.46634	-2.9371	-3.32193	-3.23175	-3.05014	-3.06407	-3.32193	-3.32193	-2.3761	-3.32193	-3.32193	-3.32193	-3.32193	-3.32193	-3.32193	-3.32193	-3.32193	-3.32193	-3.32193	-3.32193	-3	-3.32193
MDK	1.26802	-0.0497107	0.0473989	-3.09259	1.08787	-2.53608	-1.31401	-0.665226	0.0710762	0.120086	-3.32193	-1.07692	-0.88742	0.260508	-0.791408	-2.93932	-0.0335253	-0.556054	-1.39191	-1.62029	-1.98467	-0.0735299	-1.53856	-3.32193	-2.07856	-3.05062	-3.32193	-3.15804	-2.51796	-3.1689	-1.64124	-3.32193	-3.32193	-0.0567613	-1.44293	-1.3639	-1.41504	-3.32193
TCF4	0.208392	-0.358787	-0.672405	-0.647174	-1.9386	1.14952	-0.0485017	-0.159847	0.370611	2.18276	0.484705	-1.48282	-1.24581	-0.569543	0.341075	-1.05703	-1.54473	-1.96241	-2.20005	-2.95825	-1.21036	-2.38255	-1.92319	-1.54187	-1.69764	-1.66219	-1.35672	-2.58701	-1.94569	-1.5658	-1.1235	-1.76009	-1.58498	-1.95461	-1.1546	0.882995	-3	-3.32193
DNTT	3.80591	-1.2918	-3.32193	-1.12891	-3.32193	-0.121016	-2.12879	0.659742	1.18764	2.36723	2.10273	-0.482815	-3.32193	-3.02268	1.36614	-3.2227	-3.32193	-3.11904	-1.5073	-2.32337	-1.10715	-3.32193	-3.32193	-3.32193	-3.32193	-3.32193	-3.32193	-3.32193	-1.68724	-3.32193	-3.32193	-3.32193	-3.32193	-3.32193	-3.32193	-3.32193	-3.32193	-3.32193
COBLL1	0.914488	-1.6658	-3.32193	-3.06287	-3.32193	-1.3555	-2.85998	-2.53667	-1.56328	-0.707831	-2.37101	-3.32193	-3.32193	-2.02474	-1.79141	-1.31836	-3.32193	-3.32193	-3.32193	-3.32193	-2.50406	-1.33373	-2.58675	-3.32193	-1.70322	-3.32193	-3.32193	-3.32193	-3.32193	-3.32193	-3.32193	-3.32193	-3.32193	-3.32193	-1.89057	-2.30786	-3.32193	-3.32193
PLD4	-2.90412	-3.32193	-3.0095	-3.32193	-1.33592	-0.2932	-2.9492	-1.2881	-1.58498	-0.0204428	-1.83084	-2.12582	-3.32193	-3.32193	-3.32193	-0.916072	-1.5522	-3.32193	-2.63523	-2.91452	-1.92199	-0.938597	-3.32193	-3.32193	-3.32193	-3.32193	-3.32193	-3.32193	-3.32193	-3.32193	-3.32193	-3.32193	-3.32193	-1.86638	-3.32193	-2.11478	-3.32193	-1.07412
ACY3	-3.32193	-2.88108	-3.32193	-3.32193	-3.32193	0.215244	-3.32193	-1.57342	-3.30743	-0.534579	-1.03212	-1.86633	-3.32193	-2.84332	-1.16994	-0.442752	-1.19628	-2.70962	-3.32193	-3.15046	-3.03753	-1.42101	-3.32193	-3.32193	-3.32193	-3.32193	-3.32193	-3.32193	-3.32193	-3.32193	-3.32193	-3.32193	-3.32193	-3.32193	-3.32193	-2.01894	-3.32193	-3.32193
IRF8	-3.32193	-3.26091	-3.32193	-3.32193	-3.32193	0.451857	-3.32193	-1.42117	0	1.69586	-0.0666691	-3.29931	-3.32193	-3.02268	-3.16994	-2.87822	-2.47225	-3.32193	-3.32193	-3.32193	-2.92785	-2.3309	-3.32193	-3.32193	-3.32193	-3.32193	-3.32193	-3.32193	-3.32193	-3.32193	-3.32193	-3.32193	-3.32193	-3.32193	-3.32193	-3.32193	-2	-1.9173
AFF3	-1.85142	-3.32193	-3.32193	-3.32193	-3.32193	-0.2932	-3.32193	-1.2058	-0.121565	0.62714	-0.792732	-3.32193	-3.32193	-3.01462	-1.90687	-1.43175	-1.32449	-2.30109	-1.71463	-2.33228	-2.05337	-1.61326	-3.32193	-3.32193	-3.32193	-3.32193	-3.32193	-3.32193	-3.32193	-3.32193	-3.32193	-3.32193	-3.16994	-2.78916	-3.32193	-3.12948	-2	-2.32337
RASD1	-0.273047	-3.32193	-3.32193	-3.32193	-3.32193	0.557091	-3.32193	-1.06001	1.1908	0.654894	-1.47389	-3.32193	-3.32193	-3.32193	-2.49183	-1.50197	-3.32193	-3.32193	-3.32193	-3.32193	-3.32193	-3.32193	-3.32193	-3.32193	-3.21304	-3.32193	-3.32193	-3.32193	-3.32193	-3.32193	-3.32193	-3.32193	-3.32193	-3.32193	-3.32193	-3.32193	-3.32193	-3.32193
BASP1	1.30112	-3.32193	-3.32193	-3.32193	-3.32193	-1.05062	-0.658333	0.0896338	0.580049	-0.383906	-1.98251	-3.32193	-0.273535	0.154065	-3.32193	-0.642527	1.28268	-3.32193	-3.32193	-3.32193	-3.32193	-0.805409	-3.32193	-3.32193	-3.32193	-3.32193	-3.32193	-3.32193	-3.32193	-3.32193	-3.32193	-3.32193	-1.26302	-3.32193	-1.17726	-3.32193	-3.32193	-0.271496
FLNB	0.0958569	-2.50234	-3.32193	-3.32193	-3.32193	-1.68808	-2.88908	-1.65608	-1.34395	-1.01806	-1.30002	-2.76876	-3.32193	-2.88332	-3.32193	-2.42624	-1.40993	-3.01987	-3.10358	-2.33767	-2.44411	-2.83908	-3.32193	-3.32193	-3.32193	-2.66219	-3.32193	-2.83516	-3.32193	-3.32193	-3.32193	-3.32193	-3.32193	-3.32193	-3.32193	-3.32193	-3.32193	0.435629
LPAR6	-3.32193	-2.08235	-1.30586	-2.85027	-1.7162	-2.74246	-3.32193	-1.33595	-3.32193	1.99924	-1.20108	-0.0717699	-3.32193	-3.32193	-3.32193	0.203514	-3.32193	-3.11329	-3.32193	-2.50561	-3.32193	-3.32193	-3.32193	-3.32193	-3.32193	-3.32193	-3.32193	-3.32193	-3.32193	-3.32193	-3.32193	-3.32193	-3.32193	-3.32193	-3.32193	-3.32193	-3.32193	-3.32193
CRHBP	-3.32193	-3.32193	-0.345271	-3.32193	-3.32193	-3.32193	-3.32193	-0.134224	-1.607	0.0538064	-0.844354	-3.02304	-3.32193	-3.32193	-3.16994	-3.32193	-3.32193	-3.32193	-3.32193	-3.32193	-3.32193	-3.32193	-3.32193	-3.32193	-3.32193	-3.32193	-3.32193	-3.32193	-3.32193	-3.32193	-3.32193	-3.32193	-3.32193	-3.32193	-3.32193	-3.32193	-1.41504	-3.32193
MZB1	-1.79817	-1.76102	-2.23623	-2.57596	-3.32193	0.186374	-2.18187	-0.0570014	0.858458	0.131589	-2.8292	-1.51969	-1.99229	-0.39895	-0.321928	0.698041	-2.2258	-3.0145	-3.31516	-2.87483	-0.502955	-0.493297	-2.20277	-3.32193	-3.32193	-2.63675	-2.04788	-2.93501	-2.32815	-3.32193	-1.42597	-3.32193	-1.46949	-0.686266	0.407081	0.583615	-3.32193	-3.32193
IGJ	-3.32193	-1.7598	-3.32193	-3.32193	-3.32193	-0.951094	-3.2184	-3.29988	-0.137505	0.402504	-3.31072	-3.32193	-3.32193	-2.77665	-0.0324182	-1.76332	-2.15598	-3.32193	-3.32193	-3.32193	-3.32193	-3.32193	-3.32193	-3.32193	-3.32193	-3.32193	-3.18718	-3.32193	-3.32193	-3.32193	-3.32193	-3.32193	-3.32193	-3.32193	0.34551	1.10762	-3.32193	-3.32193
CD7	-3.16722	-3.32193	-3.27537	-3.32193	-0.88614	-3.32193	-3.32193	-0.850897	-0.439539	-2.45032	-3.32193	-1.47373	-3.32193	-3.32193	-3.32193	-0.0173878	-1.78712	-3.32193	-3.32193	-3.32193	-3.32193	-3.32193	-3.32193	-3.32193	-3.32193	-2.42934	-3.32193	-3.29917	-3.32193	-3.23909	-3.32193	-1.77779	-2.58493	-2.29952	-1.00052	-1.41862	-3.32193	-3.32193
KIAA0125	2.27611	1.10809	1.33737	1.04642	0.345396	1.04089	0.0961269	1.48316	1.78639	1.18865	-0.77816	1.85088	-0.00903064	0.588133	2.56883	2.10131	0.803723	-3.32193	-3.32193	-3.32193	0.0455827	-0.604696	-1.13739	-2.52891	-0.165273	-1.35942	-1.27306	-1.13274	-2.12331	-3.32193	-1.31452	-0.57654	-0.64636	0.22132	1.41273	0.877195	-1.67807	-3.32193
LSP1	0.144308	0.508834	0.765535	-0.132341	-0.309789	1.57386	0.270947	0.71721	1.16182	1.68352	0.486869	0.918768	-0.235671	0.823097	0.657914	1.62803	0.921436	-3.32193	-3.15534	-2.95825	-2.60358	-2.60296	-3.32193	-0.557157	-2.82255	-2.19945	-2.35292	-1.35531	-1.10989	-1.64138	-3.32193	-1.21377	-0.847985	0.0662615	0.164014	0.335369	-0.192645	-1.83846
SPNS3	-1.41435	-0.900126	-0.313334	-0.519342	-1.4267	0.545771	-3.11154	-0.0262638	-0.46949	-0.883342	-0.702938	-1.54321	-2.62986	-1.20663	0.415001	-0.608012	-3.32193	-3.32193	-3.32193	-3.32193	-3.32193	-2.48544	-3.32193	-2.89969	-3.32193	-2.79236	-2.13378	-1.66401	-1.50529	-2.10637	-3.08743	-1.6059	-0.777616	-0.508752	-1.34187	0.110764	-3.32193	-3.32193
CD82	-0.152693	0.222063	0.33754	0.674913	0.544881	0.36446	0.753604	0.440102	-0.8879	-0.680983	-1.61591	-0.44908	0.192825	0.289834	-0.633882	-0.0837221	-0.31811	-2.30429	-3.07997	-2.82603	-1.3987	-2.14108	-2.23311	-1.48932	-1.19846	-0.489018	-0.547721	-1.14992	-1.9837	-0.98185	-2.09567	0.248656	-1.58498	-1.03967	-0.17454	-0.469909	-2	-1.04136
LAT2	0.509949	-0.184474	-0.254616	0.169668	-0.0352687	-0.195021	-1.06088	0.598746	-0.219959	0.539233	-0.511547	-0.422656	-1.23165	0.0447438	-0.0655816	-1.05913	-0.813753	-3.32193	-3.32193	-3.32193	-1.39259	-1.85517	-3.27411	-0.848687	-0.193849	-1.84752	-1.30597	-1.15801	-1.09752	-1.33825	-2.01572	0.214374	0	-0.337448	-1.0814	-0.0326691	-2.41504	0.416515
LAPTM5	1.17607	0.852878	0.690641	0.984626	0.62396	1.70173	0.959696	1.58304	0.425889	1.48816	1.61429	0.378734	1.52512	0.851039	0.736994	0.883621	0.718	-1.55703	-3.00509	-1.68302	0.344601	-0.125116	0.247563	1.16755	-0.694835	0.473112	0.558562	0.477885	-0.436588	0.0824301	-0.560451	0.817541	0.502534	-0.357363	0.781486	0.345964	0.169925	1.79102
PROM1	0.021764	-1.33938	-1.85977	-1.51767	-2.52359	-1.0854	-1.85998	-0.104915	-0.796461	-0.679897	-3.21424	-1.23274	-1.48835	-0.462992	-0.736966	-2.33621	-2.76965	-3.32193	-3.32193	-2.39093	-1.56888	-1.97778	-2.5832	-3.32193	-1.46825	-3.32193	-3.32193	-3.32193	-3.32193	-3.32193	-3.32193	-0.970441	-1.36257	-0.682071	-3.32193	-2.13239	-3.32193	-0.565417
LTB	-3.32193	-3.32193	-3.32193	-3.32193	-3.32193	-1.68808	-1.26541	-1.02626	-2.23705	-0.687521	-3.32193	-0.948809	-1.56303	0.625925	-2.03245	0.44668	-2.11123	-2.33381	-3.32193	-3.32193	-2.4316	-2.52999	-3.32193	-3.32193	-3.32193	-3.32193	-3.32193	-3.32193	-3.32193	-3.32193	-3.32193	-3.32193	-3.32193	-3.32193	-0.202389	-1.27167	-1.67807	-2.00358
SH3BP5	-3.32193	-3.32193	-3.32193	-3.32193	-3.32193	-0.157544	-1.36427	-1.01063	-2.67512	-2.1538	-1.54351	-2.69311	-0.961086	-1.13242	-1.58498	0.740021	-1.10575	-3.32193	-3.32193	-3.32193	-3.32193	-3.32193	-3.32193	-3.32193	-3.32193	-3.32193	-3.32193	-3.32193	-3.32193	-3.32193	-3.32193	-3.32193	-3.16994	-3.32193	-3.32193	-3.32193	-3.32193	-1.84099
EVL	-1.91186	-0.637985	-1.86917	-1.80304	-0.275629	-0.157544	-1.21843	0.321697	-0.0220241	0.113834	-1.5522	-1.06664	-0.713852	0.3667	-1.03242	-0.392516	-1.41673	-2.63433	-3.22378	-3.32193	-1.5128	-2.03168	-3.32193	-2.94486	-3.32193	-1.94886	-2.02944	-2.69731	-1.97149	-2.3128	-3.32193	-2.92785	-2.84799	-1.99217	-1.62839	-1.26843	-3.32193	-1.53299
ALDH2	-0.640704	-1.35923	-1.48956	-1.72461	-1.03528	-0.334425	-1.83141	-0.586406	-2.23705	-2.29279	-2.22918	-0.936304	-1.31613	-0.439755	-2.68446	-0.4834	-2.15598	-3.32193	-3.32193	-3.32193	-3.32193	-3.32193	-3.32193	-2.96804	-3.32193	-2.55631	-3.32193	-3.32193	-1.8823	-3.02151	-2.31998	-3.32193	-3.32193	-3.32193	-1.22986	-3.32193	-3.32193	-2.29499
NRIP1	0.232415	-0.519549	-1.16884	-1.37782	-1.48403	0.0806577	0.418028	0.917164	0.692606	-0.649322	-1.40874	0.577344	0.0344974	1.05977	-0.491855	1.66152	1.73188	-1.36896	-2.28602	-2.13784	-1.74367	-1.89212	-2.5655	-1.11422	-1.49765	-0.695536	-1.13543	-1.14762	-0.886406	-1.23906	-0.93005	-1.23501	-2	-0.959683	-0.257528	-1.06187	-2.41504	-3.32193
SPINT2	-0.130081	-0.187691	-0.259772	-1.43382	-0.301177	-0.1031	-0.453972	1.15303	-0.18641	0.0311129	0.158078	0.136585	-0.547594	0.138683	0.508124	0.428678	0.0328061	-0.0487255	-0.972223	-1.4135	-2.72061	-3.32193	-3.32193	-3.32193	-3.32193	-1.84752	-3.32193	-3.32193	-1.47915	-3.32193	0.542506	-3.32193	-1.36257	-1.39688	-1.1434	-0.585302	-1.19265	-0.0930633
SOCS3	-0.117412	-0.507911	-2.11935	-1.53684	-0.823116	-2.74246	-1.13749	-2.37797	-2.87451	-2.68696	-1.56768	-1.68789	-2.07662	-2.38323	0.0931545	-0.644104	-1.43729	-3.32193	-2.94009	-2.2986	-0.593072	-2.79957	-1.75867	-2.96027	0.244156	-2.39547	-3.16696	-1.59802	-1.77843	-2.20124	-0.973073	-3.32193	-3.32193	-1.37643	-2.13112	-2.85173	-3	-3.25691
TM4SF1	-0.466277	-1.28919	-1.38127	-2.95568	-3.32193	-3.32193	-1.34395	-3.32193	-3.32193	-3.32193	-2.40446	-3.32193	-2.65118	-3.32193	-3.32193	0.686075	-0.526265	-3.32193	-3.32193	-3.32193	-1.10383	-2.87144	-1.07859	-3.32193	-3.32193	-3.11929	-3.32193	-3.32193	-3.32193	-3.32193	0.736475	-3.32193	-3.32193	-2.8196	-3.32193	-3.32193	-3.32193	-3.32193
PMAIP1	1.22101	-0.822299	0.191689	-1.06528	-0.250543	-1.27303	-0.748941	-2.47105	-1.18643	-0.807351	-0.908117	-1.37752	-1.31509	-0.576239	0.36614	0.390448	-0.0076666	-0.898619	-1.61931	-0.998212	-0.376508	-1.25677	-1.47867	-2.22952	-0.740722	-2.63675	-3.32193	-2.46434	-3.29082	-2.96488	-1.64467	-1.99867	-1.26302	-1.02368	-0.485418	-1.1911	-1.19265	-2.47017
CLEC2B	0.88409	1.11922	0.31313	0.0496307	-1.02107	-0.214123	-0.492606	-1.13002	-0.46949	0.597221	0.734742	-0.255891	-0.612682	-0.0717699	0.0931545	1.59307	1.42519	-0.248673	-0.785701	0.565987	-0.394638	-1.36223	-0.439559	-2.2041	0.36793	-3.32193	-0.853084	-0.335499	-2.8726	-3.32193	-0.0749728	-0.197286	-0.921991	0.0687396	0.315798	0.370611	-1	0.537743
CD69	1.94159	0.914105	1.80389	1.02772	2.4098	-1.0854	0.393965	-0.845676	0.974236	1.28333	-0.474532	0.768248	-0.396574	1.88041	0.0626743	1.33748	2.48197	-1.5804	-0.297165	2.17226	2.00173	-2.33657	-1.09243	1.34062	2.59185	-3.32193	-3.32193	-1.90936	-1.33931	-2.57785	3.2901	-0.975538	-0.362566	1.55508	1.44583	0.650765	-0.415038	1.4587
CLECL1	-3.32193	-3.32193	-3.32193	-3.32193	-3.32193	-3.32193	-3.32193	-3.32193	-3.32193	-3.32193	-3.32193	-1.2676	-2.27404	-1.85773	-3.32193	0.388906	-0.216887	-3.32193	-1.89234	-2.3341	-3.32193	-3.32193	-3.32193	-3.32193	-3.32193	-3.32193	-3.32193	-3.32193	-3.32193	-3.32193	-3.32193	-3.32193	-3.32193	-3.32193	-3.32193	-1.83007	-3	-0.265466
HLA-DRB5	0.393526	-3.32193	-1.12124	-2.48989	0.404576	-0.465659	-3.32193	-3.32193	-0.847985	-3.32193	2.02482	1.22497	-3.32193	-2.18377	-1.24393	2.71407	1.75847	0.382833	-3.32193	-3.32193	1.08638	-3.32193	0.519441	-3.32193	-3.32193	-3.32193	-3.32193	-3.32193	-3.32193	-3.32193	-3.32193	-0.57654	-3.32193	-3.32193	-1.74729	0.12618	-3.32193	-0.298513
HBA1	-0.805308	-3.32193	-3.32193	-1.6939	0.957543	1.27816	-0.343952	-1.1279	0.754374	-0.701201	-3.32193	-1.01637	-1.76611	0.618051	1.35366	-0.825006	-0.155968	-2.9779	-2.02591	-2.94164	-3.32193	-2.84705	-3.32193	-2.16793	-3.32193	-3.32193	-2.9039	-3.32193	-1.34942	-0.305271	-3.32193	-3.32193	-0.777616	-1.19426	-3.32193	-3.32193	1.93074	-2.07412
HBA2	0.524766	-3.32193	-3.10631	-1.13236	1.95397	2.02059	0.344828	-0.61416	1.93478	0.0861043	-3.32193	0.325156	-0.910231	1.59708	2.69797	0.551688	0.753177	-1.21474	-1.03641	-1.78737	-3.32193	-1.5365	-3.01485	-1.6736	-3.32193	-3.11429	-2.31897	-2.54095	-0.430023	0.57889	-3.32193	-3.32193	-0.46949	-0.24489	-3.32193	-3.32193	2.33985	-1.15782
HBB	1.66321	-3.32193	-1.85507	0.23008	3.16837	4.04989	3.0094	1.49621	2.44345	1.8074	-2.44623	1.17536	-0.234669	3.60502	3.60621	1.76056	-1.3373	0.298424	0.840685	0.166972	-2.96951	-0.0123735	-1.31779	-0.925906	-3.32193	-2.20476	-1.46391	-1.47013	0.715366	1.36709	-2.83146	-2.96793	1.25635	1.16073	-3.32193	-3.27816	4.13447	1.12856
PRSS1	-3.32193	-3.32193	-3.32193	-3.32193	-3.32193	1.55704	-3.32193	-1.27408	1.89029	-3.32193	-3.32193	-3.32193	-0.366411	0.395172	-1.49184	-3.32193	-3.32193	-3.32193	-3.32193	-3.32193	-3.32193	-3.32193	-3.32193	-3.32193	-3.32193	-3.32193	-3.32193	-3.32193	-3.32193	-3.32193	-3.32193	-3.32193	-3.32193	-3.32193	-3.32193	-3.32193	-3.32193	-3.32193
MX1	-3.32193	0.552475	-2.34799	-3.32193	-3.32193	1.31197	-0.0321527	-3.32193	0.398569	-2.27795	-3.00891	-3.32193	-3.32193	0.375623	-3.32193	-1.57889	-0.984788	-3.11329	-3.32193	-3.32193	-1.93374	-3.32193	-3.32193	-3.32193	-3.32193	-3.32193	-3.32193	-3.32193	-3.32193	-3.32193	-3.32193	-3.32193	-3.32193	-3.14918	-3.32193	-3.32193	0.459432	-1.56013
IFI44L	-3.32193	0.91976	-3.32193	-3.32193	-3.32193	1.72199	0.182692	-3.32193	0.618615	-3.32193	-3.32193	-3.32193	-3.32193	0.572696	-2.68446	-1.30073	-1.74376	-3.32193	-3.32193	-3.32193	-3.32193	-3.32193	-3.32193	-3.32193	-3.32193	-3.32193	-3.32193	-3.32193	-3.32193	-3.32193	-3.32193	-3.32193	-3.32193	-3.32193	-3.32193	-3.32193	0.906891	-3.32193
EPSTI1	-3.32193	-0.478507	-1.99057	-3.1645	-3.32193	-0.688055	-0.9039	-2.35314	-0.942862	-2.58191	-2.25188	-3.32193	-3.32193	-0.897221	-3.32193	-1.34395	-0.493601	-3.32193	-3.32193	-3.32193	-3.0124	-3.32193	-3.32193	-3.32193	-3.32193	-3.32193	-3.32193	-3.32193	-3.32193	-3.32193	-3.32193	-3.32193	-3.32193	-3.32193	-3.32193	-3.32193	-0.540568	-2.42725
IFI6	-1.63859	1.33491	-1.05083	-1.00431	-2.48407	2.06881	1.92243	-0.682117	0.0641931	-3.26645	-2.89068	-2.76876	-2.72442	1.39495	-1.40438	-1.17374	-0.0519076	-2.09919	-1.11547	-2.80844	-1.92495	-3.32193	-2.7171	-2.90714	-2.57579	-3.29562	-2.82767	-2.70407	-1.74391	-2.35373	-2.67245	-1.42415	-3.32193	-1.64079	-2.59031	-1.67162	1.64386	-0.101474
IFIT3	-2.23957	-0.339838	-2.8707	-2.81401	-3.32193	-1.98353	-0.735644	-3.26243	-1.10578	-3.32193	-3.32193	-3.32193	-3.32193	-0.58072	-3.32193	-2.93932	-2.8779	-3.32193	-3.32193	-3.32193	-3.14242	-3.32193	-3.32193	-3.32193	-3.32193	-3.32193	-3.32193	-3.32193	-3.32193	-3.32193	-3.32193	-3.32193	-3.32193	-3.0308	-3.32193	-2.7669	0.523562	-2.02673
ISG15	-1.42531	0.466653	-1.54376	-1.42538	-0.847985	0.389897	1.12737	-1.86486	-0.228469	-2.79326	-1.969	-1.98382	-1.8894	0.655077	-3.32193	-1.07406	-0.210964	-2.28821	-2.34505	-2.80098	-0.645164	-2.8797	-2.62096	-3.19959	-3.32193	-2.0081	-2.1906	-2.05943	-1.67729	-2.07182	-3.32193	-3.32193	-3.32193	-1.41997	-1.61286	-1.43491	1.55459	-0.354114
IFI44	-2.89905	-0.487905	-1.72838	-2.12633	-3.16994	0.215244	-0.309073	-2.42376	-1.15364	-3.32193	-3.14586	-2.39882	-2.28553	-0.155068	-3.32193	-0.694228	-2.59005	-3.13049	-2.88651	-3.32193	-1.91034	-2.41804	-2.50201	-2.46713	-2.28567	-3.32193	-3.32193	-3.32193	-2.40339	-3.19192	-3.16411	-3.12898	-3.32193	-2.32539	-2.66073	-2.86155	-1.19265	-3.19667
XAF1	-1.48912	0.669571	-0.601431	-1.48221	-1.88614	-0.442948	-0.0485017	-0.789636	0.854474	-1.51655	-1.67162	-1.18014	-3.2709	-0.50496	-2.90693	-0.705782	-1.62109	-1.10622	-1.61568	-2.33767	-0.794883	-2.71624	-2.03056	-1.61153	-1.66452	-2.13448	-2.24982	-3.32193	-1.28328	-1.43101	-1.85215	-1.1064	-2.16994	-1.26566	-3.24236	-2.05487	0.247928	-0.551733
IRF7	-1.70162	-0.187296	-1.70571	-1.576	-1.06413	0.427392	-0.941586	-3.32193	-0.228469	1.99628	-2.05949	-2.93313	-2.63918	-0.930215	-2.68446	-1.32344	-1.82271	-2.32063	-2.45767	-2.58675	-1.76709	-2.19139	-2.85194	-2.15682	-3.32193	-2.52932	-3.08853	-2.80581	-2.66456	-3.32193	-3.32193	-2.63379	-3.32193	-2.74188	-2.01712	-2.31122	-1	-1.11073
JUNB	2.3921	1.21064	0.916018	1.9812	3.15278	0.522859	1.73457	-0.621555	1.1121	0.703898	0.772308	0.549817	1.20057	1.90184	2.05506	2.20927	0.249749	-0.0921402	0.476019	2.07574	2.3913	1.09322	0.767231	2.02134	-1.75195	0.66339	-0.832976	0.584289	0.574731	0.498149	-0.898458	0.258459	1.05887	1.14744	0.546956	-0.793457	1.49185	1.31719
JUN	2.39468	3.15939	1.58928	2.83269	4.12151	4.06979	3.24394	1.25423	2.59586	1.33159	1.58976	1.67288	3.59753	3.94148	3.13386	3.3512	1.83475	2.75901	1.79618	2.64577	1.91694	1.3691	1.63204	3.24905	0.235727	2.90666	-0.241816	2.11183	3.63262	2.45165	1.40626	1.55346	2.81877	2.92653	3.02267	1.61824	2.93074	2.929
PLIN2	-0.588378	-0.893544	0.111432	-0.0236804	0.120352	-1.01669	-1.87445	-1.23953	-3.23705	-0.623021	-1.24318	-2.29131	-1.40648	-1.47197	-2.49183	-3.32193	-0.139029	-0.893732	-0.489463	0.0954519	-1.04382	-1.03401	-0.709835	-0.471289	0.621243	-1.61538	-1.11747	-1.39441	-1.24499	-1.53016	-1.09625	-1.85554	-2.16994	-2.07771	-3.32193	-2.804	0.169925	0.263996
CEBPD	-0.290498	-0.788888	-1.97183	0.415867	-1.33592	-0.176153	1.00396	0.383608	-2.54187	-2.20437	1.64847	-1.38176	-0.760675	-3.05974	-3.32193	-2.38323	-0.601628	-1.25963	-1.21006	0.805953	1.192	0.129481	0.316609	1.6211	0.703544	-3.32193	-3.32193	-1.4992	-1.44019	-2.3879	-3.18154	0.0206267	-2	-1.55398	-3.32193	-3.32193	0.169925	1.82615
H2AFJ	-1.19979	-0.70106	-0.90018	-0.172376	-0.201626	-1.63558	-1.07756	-0.540841	-1.12155	-1.43561	-0.108939	-1.53851	-1.55673	-0.905629	-1.09953	-0.88945	-0.219841	-3.32193	-3.32193	-3.32193	-0.542816	-1.0386	-0.844432	-0.980739	-3.32193	-3.32193	-3.32193	-3.32193	-2.04448	-2.7619	-3.32193	-2.90823	-1.08247	-3.32193	-3.32193	-3.32193	-1	0.49416
IGFBP7	0.454597	1.64372	2.17757	2.48262	2.05304	0.776188	0.599508	1.10367	0.646808	-0.659449	0.843582	-0.271531	0.541019	0.268075	1.20858	1.09444	-0.296031	-1.42779	0.416299	0.655352	1.59216	1.01171	0.85997	0.227125	2.61504	-3.32193	-2.18383	-2.62825	0.557091	-1.05694	-0.551564	1.18326	-0.584955	-0.913108	-3.32193	-0.771471	0.321928	2.09346
CDKN2C	-0.948308	-3.32193	-3.32193	-2.22358	-2.93865	0.590434	-1.70939	-1.44458	-3.32193	-3.32193	-3.32193	-2.58173	-1.7574	-2.1702	-3.32193	-3.32193	-3.32193	-0.649729	-0.243335	-1.45977	-3.32193	-3.32193	-2.32373	-3.32193	-2.53977	-3.32193	-3.32193	-3.32193	-3.32193	-3.32193	-3.32193	-3.32193	-3.32193	-3.32193	-3.32193	-3.32193	-1.67807	0.742696
FAM129A	-1.8788	-1.54827	-1.17176	-0.67565	-0.543741	-0.688055	-0.323913	0.35682	-2.34395	-3.32193	-1.37928	-2.83702	-0.331445	-0.967843	-1.09953	-2.05703	-1.90628	-2.30757	-2.05517	-0.991829	-1.79356	-2.18115	-1.61281	-0.91648	-0.595904	-3.32193	-3.32193	-3.01252	-2.10799	-2.58701	-3.04835	-0.521453	-0.64636	-0.793732	-1.57201	-0.768027	-1.67807	-3.32193
AGTRAP	-3.32193	-1.6107	-2.00087	-0.644713	-0.638209	-0.195021	-0.416365	-0.499382	-1.65208	-2.18731	-1.37452	-1.72509	-1.84715	-1.80259	-2.90693	-3.32193	-3.10024	-3.1771	-2.01788	-1.42779	-1.97251	-3.13125	-2.62647	-1.71871	-3.32193	-3.32193	-3.32193	-3.32193	-2.75731	-3.25346	-3.32193	-0.195798	-3.16994	-2.82572	-2.75438	-1.23797	-1.67807	-0.922702
TNFSF13B	0.350724	0.409147	-0.0938637	-0.146148	-2.33592	1.35795	0.423955	0.751892	-1.74671	-0.695162	0.622368	-0.899372	-0.75234	0.392867	-1.6845	-1.51354	-1.43729	-3.32193	-1.54486	-0.987589	-0.408876	-3.16101	-1.18715	-1.1218	-0.719495	-2.26188	-2.71057	-1.50214	0.287945	-0.983846	-0.379507	0.367147	0	-0.0961904	-2.30265	-0.26195	-0.678072	0.0304067
NRXN2	-1.29216	-3.32193	-3.32193	-1.81955	-1.15431	0.111699	-0.200051	-0.923988	-1.9289	-3.32193	-1.51577	-0.613741	-1.52367	-1.85773	-2.68446	-0.843137	-3.07862	-2.04668	-2.69535	-1.70374	-3.32193	-3.32193	-3.32193	-1.13372	-3.32193	-2.13195	-1.46805	-2.32503	-2.00845	-1.8038	-3.32193	-0.406828	-2.16994	-1.47209	-3.32193	-2.67807	-3.32193	-3.32193
STAB1	-3.32193	-2.79506	-2.78518	-3.32193	-0.627404	-0.512205	-1.49261	-0.79631	-3.32193	-3.32193	-3.32193	-1.8428	-3.32193	-3.32193	-3.32193	-0.379226	-3.32193	-3.32193	-3.32193	-3.32193	-3.32193	-3.32193	-3.32193	-2.63603	-3.32193	-3.32193	-3.32193	-3.32193	-3.32193	-3.32193	-3.32193	-0.233464	-2.3626	-1.34516	-3.32193	-1.40076	-3.32193	-3.32193
LGALS3BP	-3.32193	-1.45502	-3.32193	-3.32193	-3.32193	-3.32193	-0.859981	-0.256683	-2.62932	-3.32193	-3.32193	-3.32193	-3.32193	-3.32193	-1.79141	-0.389848	-1.63688	-2.57064	-2.62051	-3.32193	-2.48665	-2.14605	-3.32193	-3.32193	-3.32193	-3.32193	-3.32193	-3.32193	-3.32193	-3.32193	-3.32193	-0.0925094	-1	-0.467274	-0.58072	0.0060466	-3.32193	-3.32193
CTSW	-1.61118	-1.54928	-1.88657	-0.449769	-0.513584	-0.77051	-0.933959	-0.143787	-1.28951	-3.32193	-2.59571	-0.709009	-2.35181	-1.50566	-2.16994	-0.816012	-1.52995	-3.32193	-2.94009	-3.32193	-0.263958	0.0408223	-0.75716	-3.32193	-1.64828	-3.32193	-3.32193	-1.46582	-1.47421	-2.37992	-2.1978	0.590626	0.28948	1.08896	-0.102914	0.786429	-1.19265	0.00288247
ANGPT1	0.717825	0.746915	-2.37677	0.263996	-0.13125	-0.91937	-0.349015	-0.416	-0.0902039	-1.25109	-3.32193	0.197488	0.0939657	0.385597	0.151989	0.686702	0.545375	-2.15361	-2.93093	-3.32193	0.889084	0.0922074	0.0801119	-0.349769	0.114634	-1.78841	-2.06649	-1.17553	-1.14567	-0.0153158	-2.66548	1.27304	0.830093	0.773574	0.161178	0.984407	-1.67807	-3.32193
SPINK2	-2.46626	-0.709151	-3.32193	-0.140953	0.237197	2.24705	-0.432357	3.47975	2.72709	2.01774	-0.5425	1.63617	1.32866	1.77433	1.97574	0.359071	1.18288	-3.32193	-3.32193	-3.32193	2.46712	-1.18882	-0.156097	1.49651	-0.567853	-3.32193	-3.32193	-0.939953	2.09187	0.351063	-0.874613	3.62585	2.28951	1.6351	1.58876	3.44599	-1	-3.32193
XIST	2.34767	-3.32193	-3.32193	-3.32193	-3.32193	2.29851	-3.32193	2.22857	-3.32193	-3.32193	-3.32193	1.48207	0.0966667	1.65997	-3.32193	-3.32193	1.89701	1.8694	-3.32193	-3.32193	1.66612	-3.32193	-3.32193	3.17554	1.40223	-3.32193	-3.32193	-3.32193	-3.32193	-3.32193	-3.32193	2.26147	2.47394	2.31531	2.01927	1.95713	-0.0931094	-3.32193
ITM2A	-1.1904	0.207143	1.66576	-0.139665	0.399226	-0.888354	1.32746	0.979147	-1.15364	0.234992	-2.15297	0.525167	-0.31775	0.673375	0.678072	0.968128	1.55493	0.734829	0.748719	0.473735	2.25635	2.68397	2.26069	-3.32193	1.1169	-1.33152	-1.70083	-0.839803	-2.74536	-1.01943	0.0871912	-2.78677	-3.16994	-2.85695	-1.09551	-1.57025	-0.678072	-3.32193
MEST	-3.32193	-1.90877	-1.44902	-1.68757	-1.13889	-2.19502	-1.22769	-1.29283	-2.98553	-3.32193	-3.32193	-2.29131	-2.41673	-1.36892	-1.24393	-3.32193	0.0550568	-2.34711	-0.999596	-1.92945	0.614945	0.855192	0.15769	-2.91833	-2.19535	-3.32193	-3.32193	-3.32193	-1.79676	-1.24629	-1.61577	-3.32193	-1.84799	-3.15688	-3.32193	-1.94197	-3	-3.10147
HAGHL	-2.22675	-1.20433	-0.819674	-1.67126	-0.123638	-3.32193	-2.91888	-0.95915	-3.32193	-3.32193	-2.32561	-0.977384	-2.45506	-1.53145	-1.79141	-3.18521	-1.89674	-1.97528	-1.82644	-1.05188	-1.64395	-0.823116	-0.713734	-3.32193	-3.32193	-3.32193	-3.32193	-2.59327	-3.32193	-3.32193	-3.32193	-2.51771	-3.16994	-3.32193	-3.32193	-3.32193	-2	-2.95568
METRN	-3.06649	-2.99505	-2.43612	-3.32193	0.0746424	-3.32193	-2.50381	-1.1881	-3.32193	-3.32193	-3.32193	-0.196839	-3.25649	-1.16456	-3.32193	-2.9788	-2.76965	-3.32193	-3.32193	-1.92128	-1.63196	-1.08773	-0.689613	-3.32193	-3.32193	-3.32193	-3.32193	-2.94697	-3.32193	-3.32193	-3.32193	-2.481	-3.32193	-3.32193	-3.32193	-3.32193	-3.32193	-3.32193
RAMP1	-3.32193	-3.32193	-3.32193	-3.32193	-2.33592	-1.91937	-2.64584	-0.143787	0.545573	-3.32193	-3.32193	-0.677426	-2.42477	-1.21126	-3.32193	-3.32193	-1.27428	-1.64255	-3.32193	-3.32193	-3.32193	0.981999	-0.743207	-3.32193	-1.7766	-3.32193	-3.32193	-3.32193	-3.32193	-3.32193	-3.32193	-3.32193	-3.32193	-3.32193	-3.32193	-3.32193	-3	-3.32193
ST18	-2.29216	-3.32193	-3.32193	-3.32193	-3.32193	-3.32193	-3.32193	-3.32193	-3.32193	-1.53801	-3.32193	-3.32193	-3.32193	-3.32193	-3.32193	-3.32193	-3.32193	-1.7313	-3.32193	-3.32193	-0.0454016	1.20777	0.744075	-3.32193	-3.32193	-3.32193	-3.32193	-3.32193	-3.32193	-3.32193	-3.32193	-3.32193	-3.32193	-3.32193	-3.32193	-3.32193	-3.32193	-3.32193
AK5	-1.15496	-3.32193	-3.32193	-3.32193	-3.32193	-0.121016	-3.32193	-1.79631	-3.32193	-2.8604	-3.32193	-3.32193	-3.32193	-3.32193	-3.32193	-3.32193	-3.32193	-3.32193	-3.32193	-3.32193	0.267955	0.123401	-0.487803	-3.32193	-3.32193	-3.32193	-3.32193	-3.32193	-3.32193	-3.32193	-3.32193	-2.49557	-3.32193	-3.32193	-3.32193	-3.32193	-3.32193	-3.32193
SYNGR1	0.250962	-0.244873	0.611172	1.16253	0.23131	-0.0679085	0.0583859	-1.32146	-0.915119	-0.00781167	0.128161	-0.491957	-3.32193	-3.32193	-1.09953	-2.70247	-0.228774	-0.0630625	0.662205	0.810237	-0.0406453	0.122341	-0.315576	-2.16127	-1.52048	-2.49305	-2.33395	-0.834236	-1.28111	-1.5156	-2.53558	-0.753507	-0.710496	-0.795233	-2.00851	-0.93294	-2	-1.08927
CLEC11A	-1.14586	-2.48843	2.47902	2.52208	2.47394	0.896931	0.994	-0.495288	-0.381423	1.24355	1.48326	-2.46921	-3.32193	-3.32193	-2.68446	0.0132121	-0.213922	1.24623	2.89519	2.54713	2.5749	2.44594	1.93365	-2.88491	-0.882225	-2.72585	-3.25691	0.41997	0.872317	1.28451	-0.0775738	0.55031	1.28948	-0.395739	-1.24298	2.24068	1.12928	2.05353
TPSAB1	-3.32193	1.29795	0.334111	-2.13321	0.672833	-3.32193	-3.32193	-1.25095	-0.371964	-0.444321	1.04579	-3.32193	-3.32193	-3.32193	-3.32193	-3.32193	-2.89668	-0.412846	-0.293288	-0.0082179	2.27653	1.08481	0.438612	-3.32193	-0.797413	-2.53608	-1.6839	-3.32193	-2.05367	-1.13952	-3.32193	-1.87445	-0.215731	-3.32193	-2.12299	-3.32193	-3.32193	-3.32193
PRSS57	1.43403	0.16954	1.98747	1.88049	2.8811	1.97067	1.7688	2.21098	0.510152	-3.32193	0.460166	1.27965	1.56272	1.05735	1.54156	2.09778	1.72338	1.7488	2.89623	2.69817	1.70421	1.76681	1.74893	0.14952	-0.12636	1.96769	2.21785	2.05019	2.53901	2.38907	1.05311	2.3469	1.89616	2.68192	1.65444	2.24808	1.16992	-0.601869
EVA1B	-1.86881	-1.79872	0.285816	-0.380352	0.582652	0.156914	0.0546401	-1.72767	-2.50005	-3.32193	-3.23773	-0.845728	-0.393463	-0.433662	-0.584955	-0.861474	-0.840887	-0.412846	-0.761384	0.0514416	0.45607	-0.0594498	-0.108332	-1.22722	-2.06329	-0.835085	-1.50152	-0.933987	-1.18439	-0.662917	-2.96016	-0.228892	-0.584955	-0.0576619	-0.764322	-0.585302	-1.19265	-2.0862
MPO	0.322044	-1.04314	-0.294208	1.91846	-3.32193	-1.19502	-0.621178	-0.0802557	-2.67512	-3.32193	-3.32193	-2.00979	-2.57261	-2.8796	-1.58498	-3.32193	0.958657	1.65228	4.07142	3.5741	3.25924	3.59	3.57749	-1.22139	-3.02233	-2.17052	-1.47013	2.55697	4.0781	2.41492	-3.32193	2.98614	2.27301	-0.289898	-3.32193	-0.267618	-2	-3.32193
C19orf77	1.44111	-0.246139	1.21468	-0.316546	-0.292599	0.0328061	-0.487015	0.236829	0.190804	-0.322523	-1.90595	0.0129261	-1.4445	0.420725	0.0316775	0.815903	0.477366	-1.42248	0.294782	-0.309592	0.729096	1.0827	0.00230651	-2.38436	0.500496	-0.339528	-0.146947	-0.462952	0.217727	0.358621	-0.688706	-0.864991	-0.215731	1.19112	-0.828434	-0.545466	-3	-3.32193
KIT	-1.24931	-2.33577	-0.719851	-0.485499	-0.4361	-0.635584	-1.20919	-1.86486	-1.16994	-2.09912	-3.32193	-0.466975	-3.11416	-1.6599	-2.32193	-0.166875	-1.13343	-2.22236	-0.397638	-1.7084	-0.763146	0.390227	-1.22962	-3.32193	-2.07613	-3.32193	-3.32193	-2.45293	-0.888862	-1.33443	-1.95803	-0.917979	-1.16994	0.1995	-1.5927	-0.947139	-3.32193	-3.32193
IGLL1	-3.32193	-3.32193	1.66348	-0.641649	-0.177784	0.0164963	-2.2184	0.410667	-0.901446	-3.32193	-3.32193	-2.1691	-3.32193	-1.34081	-2.49183	-0.729196	-0.940091	-0.428663	2.79261	-0.10262	0.932137	1.98368	-0.576088	-3.32193	-0.642279	-0.651246	0.0230425	0.169027	-0.0979805	-0.0448509	-1.23998	-1.16056	-2.3626	1.8759	-0.300058	0.535655	-3.32193	-3.32193
PRSS21	-3.32193	-1.64241	-1.05173	-2.5667	-2.02104	-3.32193	-1.69647	-3.32193	-1.77137	-2.59414	-3.32193	-1.33584	-2.82572	-2.17919	-3.32193	-1.50488	-3.32193	-3.32193	0.496616	0.304628	-0.066231	-0.187526	-2.53768	-3.32193	-3.32193	-3.32193	-3.32193	-3.32193	-1.13689	-1.63035	-2.40622	-3.32193	-3.32193	-0.495207	-3.32193	-1.43491	-3.32193	-3.32193
HPGDS	-3.32193	-1.43191	-1.24643	-3.32193	-3.32193	-3.32193	-2.83136	-0.540841	-3.32193	-3.32193	-3.32193	-2.14013	-3.32193	-0.65831	-3.32193	-0.76675	0.862352	0.510456	-0.324094	-1.25034	-1.24465	-1.02031	-3.32193	-3.32193	-3.32193	-3.32193	-3.32193	-3.32193	-3.32193	-3.32193	-3.32193	-3.32193	-3.32193	-3.32193	-3.32193	-3.32193	-3.32193	-3.32193
CDCA7	-1.16566	-1.29963	-2.18639	-3.32193	-3.32193	-1.3555	-0.487015	-0.43411	-1.23705	-1.27383	-2.12879	-3.32193	-2.61396	-0.967843	-3.32193	-2.1131	0.349252	-1.23314	-0.497242	-1.75093	-1.01083	-0.264824	-1.6777	-3.32193	-0.350743	-3.32193	-3.32193	-3.32193	-3.2996	-3.32193	-3.32193	-3.27216	-3.32193	-3.08878	-3.32193	-3.06046	-1.67807	-1.4369
TSPAN4	-3.32193	-1.41766	-2.23623	-3.32193	-0.353635	-3.32193	-0.964658	-3.32193	-3.32193	-3.32193	-3.32193	-3.07692	-2.67024	-2.86859	-3.32193	-0.906521	-0.393122	-0.884008	-1.26406	-0.91727	-1.67314	-2.25408	-1.71227	-3.32193	-3.20596	-2.8706	-3.32193	-3.32193	-3.32193	-3.32193	-3.32193	-3.12898	-2.84799	-3.32193	-2.88758	-3.32193	-2	-1.26892
POU4F1	-3.32193	-3.32193	-3.32193	-3.32193	-3.32193	-3.32193	-3.32193	-3.32193	-3.32193	-3.32193	-3.32193	-3.32193	-3.32193	-3.32193	-3.32193	-3.32193	-3.32193	0.83867	1.25229	1.32596	-3.32193	-3.32193	-3.32193	-3.32193	-3.32193	-3.32193	-3.32193	-3.32193	-3.32193	-3.32193	-3.32193	-3.32193	-3.32193	-3.32193	-3.32193	-3.32193	-3.32193	-3.32193
RUNX1T1	-3.32193	-1.66132	-3.32193	-3.32193	-3.32193	-3.32193	-3.32193	-3.32193	-3.32193	-3.32193	-3.32193	-3.32193	-3.32193	-3.32193	-3.32193	-3.32193	-3.32193	1.09403	-0.285565	0.672652	-3.32193	-3.32193	-3.32193	-3.32193	-3.32193	-3.32193	-3.32193	-3.32193	-3.32193	-3.32193	-3.32193	-3.32193	-3.32193	-3.32193	-3.32193	-3.32193	-3.32193	-3.32193
TRH	-3.32193	-3.32193	-3.32193	-3.32193	-3.32193	-3.32193	-3.32193	-3.32193	-1.45942	-1.47177	-3.32193	-3.11879	-3.0757	-2.49997	-3.32193	-2.3569	0.0550568	-1.0305	2.56335	1.89453	-2.56661	-0.955872	-1.15972	-3.32193	-3.32193	-3.32193	-3.32193	-3.32193	-3.32193	-3.32193	-3.32193	-3.32193	-3.32193	-3.32193	-3.32193	-3.32193	-3.32193	-3.32193
PDLIM1	-3.32193	-3.32193	-1.86134	-3.32193	-0.873318	-1.05062	-1.52654	-3.32193	0.0501883	-2.19654	1.34176	-0.0889911	0.223793	-0.322559	-3.32193	2.29402	0.119821	1.7482	1.24245	1.34699	0.111966	-0.513934	-0.329286	-3.32193	-0.64557	-1.10308	-2.08859	-2.16968	-3.01917	-3.32193	0.190425	-0.333007	-2.16994	-1.22038	0.571822	0.348572	-1	0.267596
CYTL1	-3.32193	-3.32193	-3.32193	-3.32193	-3.04967	-1.44293	-0.538032	-0.126848	-0.652085	-3.32193	-3.32193	-0.102914	-1.68117	-0.817511	-3.32193	0.484293	1.81533	0.0866479	0.837378	0.0990932	0.25181	0.32458	-0.266958	-3.32193	-2.36617	-2.30408	-2.8762	-1.45439	-3.32193	-3.32193	-1.97092	-1.88881	-2.3626	0.761796	1.58265	-1.17127	-1	-3.32193
RP11-25K19.1	-0.17643	-3.32193	-3.32193	-3.19998	-2.69348	-2.19502	-3.32193	-1.90763	-0.956935	-0.590549	-0.987017	-1.81391	-2.74159	-1.69993	-2.32193	-0.652085	-1.35675	-1.0305	-1.19192	-0.756331	-1.03747	-0.687056	-2.79937	-3.32193	-2.29223	-2.26188	-1.52928	-2.88034	-0.991599	-1.52139	-0.211398	-3.32193	-3.32193	-2.04145	-3.32193	-3.32193	-3.32193	-3.32193
MARCKSL1	-1.04793	-0.969876	0.396269	-2.82787	0.614851	-0.799094	-0.696471	-1.54225	0.404031	-0.0356383	-1.49631	-0.102914	-1.48956	-0.0560861	-1.79141	0.0301242	1.31684	1.40904	0.774334	0.459117	-1.15098	0.156914	-1.39286	-3.32193	-1.39452	1.32792	1.09923	0.162081	0.721066	0.78266	1.09457	-2.94775	-3.32193	-1.09062	-0.634957	-3.32193	-2	1.23787
U3	-3.32193	-3.32193	-0.7792	-2.14529	-2.52359	-3.32193	-3.32193	-3.32193	-3.32193	-3.32193	-3.32193	-3.32193	-3.32193	-3.32193	-3.32193	-3.32193	-3.32193	-3.32193	-3.32193	-3.32193	-1.4295	-0.803443	-1.59745	-3.32193	-3.32193	-3.32193	-3.32193	-3.32193	-2.43417	-1.17922	-1.46184	-1.52895	-3.32193	-2.04507	-3.32193	-3.32193	-3.32193	0.708055
GTSF1	-3.32193	-3.32193	-3.32193	-3.32193	-3.32193	-3.32193	-0.810334	-3.32193	-1.62937	-3.32193	-3.32193	-3.32193	-3.04002	-1.91882	-2.68446	-2.01946	-3.32193	-1.94464	-3.32193	-3.32193	-0.173401	-0.110542	-1.36283	-3.32193	-0.47301	-3.32193	-3.32193	-3.32193	-1.38945	-3.32193	-3.32193	-0.55349	-3.32193	-0.584955	-3.32193	-0.939371	-3.32193	-0.344996
RHOBTB3	-3.32193	-3.32193	-3.32193	-2.34762	-0.4361	-2.12098	-1.33392	-2.5649	-3.16994	-3.32193	-3.32193	-3.32193	-2.59702	-1.15338	-2.32193	-1.51354	-1.31811	-1.86119	-1.65745	-1.46865	-1.11382	-0.6081	-1.62553	-1.85946	-0.26993	-0.838203	-0.966771	-1.59331	-0.847648	-1.22476	-0.733675	-3.32193	-2.58493	-2.40606	-3.32193	-3.32193	-3.32193	0.660929
RGCC	-2.85392	-3.32193	-2.90584	-3.06939	-3.32193	-3.32193	-2.14624	-1.98942	-2.38142	-1.6013	-0.92366	-3.32193	-1.55233	-0.276398	-0.736966	-1.73932	-2.32445	-1.43308	-2.92796	-0.319352	0.0691523	-2.67273	-0.648145	-2.1414	-0.672129	-3.32193	-3.32193	-0.656604	-2.13302	-3.06758	-2.59074	-2.53266	-2.3626	-1.3189	-0.781107	-3.32193	-3.32193	-1.33054
SLC2A3	-0.877553	-2.23569	-3.32193	-3.32193	-3.32193	-2.12098	-1.02002	-2.51994	-3.32193	-2.02421	-2.35801	-3.32193	-1.6846	-0.40358	-0.633882	-1.27589	-2.93523	-1.42601	-1.44469	-0.846999	-0.602416	-0.582728	-0.982905	-0.277516	-1.07251	-3.32193	-3.32193	-2.38896	-2.27362	-3.12835	-3.32193	-1.72533	0.321928	-2.45767	-2.17482	-3.32193	-3.32193	-1.33413
IL18	-3.32193	0.179256	0.210763	0.0676387	-0.0424419	0.311968	-1.39528	-1.27872	-0.26304	-1.96889	-1.01724	0.284277	-1.75161	-0.674982	-1.16994	0.0762854	-0.873186	-0.940839	-0.60665	-0.944443	-0.430528	0.523161	-0.568152	-0.0992471	0.0356239	-1.27862	-3.32193	-1.52442	-1.13397	-1.39452	-1.09742	-1.18692	-0.46949	0.73907	0.698485	0.215244	-3.32193	-1.68799
ARL4A	-3.32193	-1.08308	-1.13819	-1.54254	-0.584955	-0.983504	-0.735644	-1.98942	-3.04442	-2.2327	-0.791158	-1.42923	-1.74082	-1.41354	-1.24393	-1.11751	-0.672979	-0.342086	-0.915255	-1.12538	-0.781578	-2.51713	-1.23172	0.915024	0.617675	-2.14471	-3.32193	-1.0454	-0.58275	-0.0938482	-0.0717851	-0.0394883	0.0395595	0.252295	-0.170361	-0.33308	-3	-1.27063
RAB27B	-2.53986	-0.794407	-1.59881	-1.11782	-1.76273	-3.32193	-1.99602	-3.32193	-3.32193	-3.32193	-3.32193	-3.32193	-3.32193	-3.32193	-3.32193	-3.32193	-1.95484	-2.4155	-3.32193	-3.32193	-1.5575	-3.18115	-2.56201	-2.03777	-0.484732	-3.32193	-3.31516	-2.90347	-3.32193	-3.32193	-3.32193	-0.351111	-2.58493	-1.93788	-0.810156	-0.462455	-3.32193	-0.102248
CLU	-3.32193	-2.11722	-0.49078	0.220949	1.17996	-2.74246	-2.39532	-3.32193	-3.32193	-3.32193	-3.32193	-3.32193	-3.32193	-3.32193	0.151989	-3.32193	-3.32193	-3.32193	-3.32193	-3.32193	-3.32193	-3.32193	-2.59745	-1.64693	-1.16764	-3.32193	-3.32193	-1.69059	-2.73063	-2.45308	-2.12055	0.564427	-2	0.623586	0.89538	0.00331442	-3	-1.09382
ANXA1	1.60602	3.49672	3.13686	3.82823	3.27013	0.557091	1.88526	2.11503	-0.0220241	-2.747	2.76367	1.45796	2.22021	0.550704	2.40297	0.949796	2.19743	3.18783	-0.637042	2.26541	3.16065	1.59316	3.2262	3.51096	4.19472	2.83015	2.65317	3.57483	2.61678	3.06798	4.00279	3.28763	3.72181	2.79664	4.04159	3.47897	2.12928	2.00447
IL1RAP	-1.90931	-1.2224	-3.32193	-2.10092	-2.6491	-3.32193	-2.23705	-2.79967	-3.32193	-3.32193	-2.25622	-1.67222	-2.81056	-3.32193	-2.32193	-3.24182	-0.984788	-1.37404	-2.94608	-1.79972	-1.83146	-3.00903	-2.47041	-2.11747	0.442121	-2.30408	-1.38571	-2.09228	-3.32193	-3.32193	-0.0207502	-0.43817	-1.16994	-2.63004	-1.41858	-0.342433	-2.41504	-2.51449
PIM1	-1.90671	-1.10731	-2.17078	-1.8223	-1.83552	-2.27299	-1.25591	0.0501883	-3.23705	-3.21531	-1.83903	-0.631287	0.0489336	-0.920707	-0.404382	-1.71246	-1.47225	-0.406751	-1.82082	-0.229721	-3.32193	-3.32193	-3.09123	-0.16571	0.272262	-1.63142	-0.601124	-1.11572	-1.88555	-2.20823	0.845028	-1.04886	-2.58493	-2.88236	0.0469799	0.550901	-2	-3.0953
LINC00152	-0.395359	-0.165289	0.0553346	-0.313154	-1.58498	-1.0854	-1.01197	-1.18154	-3.32193	-2.48973	-3.00347	-0.512719	-1.69152	0.401958	-0.537654	-0.29573	-1.42356	-1.20866	-2.70303	-2.04817	-1.52164	-1.68344	-1.47702	-2.0095	-1.16893	-1.11057	-1.34909	-1.89384	-2.39638	-2.98085	-1.37808	-0.66438	-2.16994	-0.417656	0.775935	-0.0788227	-2.41504	-1.42919
GCSAML	-3.32193	-0.924782	-0.479935	-1.75205	-0.704794	-2.98348	-1.68367	-1.5763	-3.32193	-3.32193	-3.32193	-1.66703	-2.56875	-1.62553	-1.40438	-2.10433	-3.14471	-3.32193	-3.32193	-3.32193	-1.89309	-1.81914	-1.82644	-3.32193	-1.2829	-2.2536	-1.35864	-3.32193	-3.32193	-1.62562	-2.20032	-1.91305	-1.84799	-1.99913	0.438825	-0.688869	-3.32193	-3.32193
GUCY1A3	0.974823	0.462052	0.276556	-0.0896357	0.0943712	-0.91937	-1.54962	-0.438034	-1.54191	-0.713355	-0.973951	0.787182	-1.10678	-0.53001	-0.404382	0.30906	-1.06785	0.088413	-0.94536	-0.564435	0.00848693	-0.255443	-0.161395	-1.57111	-1.37655	-3.32193	-1.49098	-2.30693	-1.73798	-1.75672	0.62068	-0.672635	-1.16994	-1.27404	0.923339	0.681674	-3	-3.32193
MAP1A	-0.424417	-0.669166	-0.0406156	-1.47566	-3.04967	-1.98353	-3.32193	-2.08436	-3.32193	-1.73011	-2.17449	-3.32193	-3.32193	-2.50849	-1.90687	-2.48197	-2.76965	-3.32193	-3.32193	-3.32193	-3.32193	-3.00903	-3.32193	-3.32193	-0.680983	-0.499606	-0.456722	-1.15569	-2.37789	-2.23671	-1.20221	-3.32193	-2.84799	-2.38323	0.0524158	-1.02034	-3.32193	-3.32193
RP11-354E11.2	-2.53986	-1	0.887447	-0.890359	-0.682256	-3.32193	-3.32193	-3.32193	-3.32193	-3.32193	-3.32193	-3.32193	-3.32193	-3.32193	-3.32193	-3.32193	-1.66891	-3.32193	-3.32193	-3.32193	-2.41912	-1.56935	-2.00416	-3.32193	-2.74101	-0.355719	-0.199173	-2.70407	-3.32193	-2.70783	-1.41862	-3.32193	-3.32193	-3.32193	-1.2286	-1.76229	-3.32193	-3.32193
MGST1	1.72879	2.06136	2.26616	2.2667	2.22983	1.94508	2.09238	0.628914	-0.24566	-0.342982	1.38355	-3.32193	1.06998	0.305329	0.951066	-0.803544	-0.77396	0.865998	1.8658	1.84728	1.27304	1.25496	1.71348	1.47093	0.620493	-0.292016	0.585732	1.24641	1.91617	2.02652	2.47599	1.85284	1.13383	1.74631	0.898479	1.43824	0.70044	-0.870783
F13A1	-0.0880554	1.11823	0.281906	0.339594	-3.32193	-3.32193	-3.32193	-3.32193	-3.32193	-3.32193	-0.266108	-3.32193	-3.32193	-3.32193	-3.32193	-3.32193	-3.32193	-2.57846	-1.63886	0.671927	-1.30811	-2.63747	0.212134	0.410341	-3.24523	-0.151747	-0.713001	0.209516	-0.24081	-0.617034	-3.32193	-3.32193	0.0780633	-3.32193	-3.32193	0.215244	-3.32193	-3.32193
IL1B	1.10541	0.383608	1.35631	-0.484409	0.52085	-0.91937	-1.06921	-0.615641	-0.362566	-1.75731	-3.13176	-1.69311	-1.97619	-1.47614	-3.32193	0.221939	-0.582426	0.188021	-0.760724	-0.228469	-0.217524	-1.03629	-0.325937	0.601601	-0.574111	-0.711535	-1.05871	-2.19562	-1.92873	-1.3357	-0.594465	-1.65413	-0.46949	-0.352916	-1.26965	-0.748675	-3.32193	-3.31272
MIR181A1HG	-0.145861	-1.39509	-0.821203	0.299714	-0.389697	-0.610059	-1.08599	-0.580634	-0.343952	-1.47269	-0.39034	-2.22891	-0.715604	-1.66942	-3.32193	-0.412673	-1.38312	-0.311632	-0.318668	-0.3359	-0.138203	-0.243455	-1.0994	1.47108	0.447103	1.13442	-0.204333	0.0813396	0.347666	0.718701	0.489851	0.144438	0.222434	-0.303775	-1.10008	-1.84934	-3	-2.36327
C1orf186	-0.0902346	0.0394191	0.365916	0.327457	1.47394	-3.32193	-0.735644	-1.55635	-1.12155	-0.321676	-1.8497	-0.124047	-2.97449	-3.22756	-2.68446	-2.38851	0.869398	0.955685	0.0524158	0.474566	0.203765	0.319271	-0.011908	-0.517482	0.444561	0.524365	0.380619	-0.186131	-0.192958	0.511063	1.20558	-0.641919	-3.16994	-0.771274	-2.40867	-0.879967	-3	-1.62928
HGF	0.5431	0.900877	-0.10262	-0.0562811	-0.965559	-1.23348	-1.96466	0.689925	-2.67512	-0.593115	-0.512184	-3.32193	-3.32193	-3.32193	-1.79141	-3.32193	-3.32193	-3.32193	-2.88651	-2.04668	-1.04701	-1.52355	-1.13087	-1.45075	-0.444655	-2.00578	-1.94358	-2.514	-1.10225	-1.47975	-3.32193	-3.32193	-2	-3.32193	-3.32193	-3.32193	-3.32193	-3.32193
SPARC	0.146786	0.197236	0.590434	-0.280913	-2.26722	-1.68808	-3.32193	-1.59658	-3.32193	-2.00915	-1.15098	-2.94564	-3.32193	-1.12039	-0.968294	-2.82685	-3.32193	-3.32193	-2.55639	-3.06443	0.124725	-0.328109	0.0483758	-3.32193	-0.600249	-3.32193	-3.32193	-3.32193	-3.32193	-3.32193	-3.32193	-3.32193	-3.32193	-3.32193	-3.32193	-3.32193	-3.32193	-3.32193
MTURN	0.329181	0.381948	0.0582473	0.430714	-0.938597	-1.85799	-1.03623	-0.379188	-1.54191	-2.13733	-0.734155	-0.462495	-1.03999	-1.66465	-0.0324182	-2.49338	-0.296031	0.0866479	-2.18922	-1.25288	0.52085	-1.06649	0.016211	-1.82915	-0.279406	-0.716292	-0.540086	-1.37673	-2.17834	-2.48398	-1.88018	-2.32323	-2.58493	-2.90163	-1.67512	-0.502894	-3	-3.32193
TCTEX1D1	0.913416	-1.43956	-0.608628	-2.7337	-1.1857	-2.74246	-1.32391	-1.21471	-2.45942	-3.10631	-3.32193	-3.17645	-3.32193	-2.38323	-1.49184	-3.26119	-3.28673	-3.32193	-3.32193	-3.32193	-3.32193	-1.8797	-1.05008	-3.32193	-0.94486	-3.32193	-2.15688	-3.32193	-3.32193	-2.25836	-3.32193	-3.32193	-3.32193	-3.32193	-3.32193	-3.32193	-3	-0.521639
AC002454.1	0.694836	-0.702797	-0.253085	-0.0453421	-2.48407	-1.53604	-3.32193	-1.40064	-2.13752	-1.91937	-3.32193	-3.32193	-3.32193	-3.32193	-3.16994	-3.32193	-2.02573	-1.43487	-1.22199	-2.91452	-2.63675	-2.11173	-3.27704	-3.32193	-1.29082	-1.4593	-1.82235	-1.85006	-1.82001	-2.39055	-1.42744	-3.08424	-2	-0.802789	-2.24489	-2.91637	-3.32193	-1.65381
THSD7A	0.445621	-0.278846	-3.32193	1.59067	-0.4361	-3.32193	-3.32193	-3.32193	-2.58493	-3.32193	-1.37452	-3.32193	-3.32193	-3.32193	-3.16994	-3.32193	-3.32193	-1.9497	-2.22203	-3.32193	-3.32193	-3.32193	-3.32193	-3.32193	-0.729914	-3.32193	-3.32193	-3.32193	-3.32193	-3.32193	-3.32193	-3.32193	-3.32193	-3.32193	-3.32193	-3.32193	-3.32193	-3.32193
SELL	2.45228	0.972472	0.408712	1.04012	-3.32193	-0.1031	-1.14628	1.39171	1.09518	1.34016	0.795102	-1.34406	-1.8894	-1.48871	-0.169923	-1.69919	0.625177	-1.41897	-3.32193	-3.32193	1.40054	0.671927	0.843099	-0.181968	1.4599	0.0126402	-0.213822	0.180912	1.15199	1.01863	0.413377	0.495183	0.222434	0.995665	-2.15695	-0.717359	-0.830075	-0.287994
CST7	0.258941	-1.627	-0.267514	-0.236418	-1.35365	-1.44293	-0.538032	0.611361	-3.32193	-3.32193	-3.32193	-3.32193	-3.32193	-3.32193	-3.32193	-3.32193	-3.32193	-3.32193	-3.32193	-3.32193	-1.18912	-0.881773	-1.13346	-3.32193	0.373286	-3.32193	-2.33395	-3.09	-3.32193	-3.32193	-3.14458	0.848157	-1.84799	0.107286	-1.74458	-2.67807	-1.67807	-3.32193
SUCNR1	0.703189	-0.88961	-0.820438	-1.31998	-2.6491	-2.12098	-1.3541	-1.73408	-3.32193	-3.32193	-3.32193	-2.29131	-3.32193	-2.69348	-3.32193	-3.32193	-3.32193	-3.32193	-2.45981	-3.27258	-2.77231	-1.65494	-3.32193	-2.77201	-1.82184	-2.78041	-3.32193	-2.83887	-2.41989	-2.52724	-2.83537	-0.650046	-1.36257	-1.13578	-1.32644	0.299127	-3.32193	-3.32193
CD96	-0.43084	-3.32193	-3.32193	-3.32193	-3.32193	-0.584955	-1.1729	-0.563433	-3.32193	-3.32193	-3.32193	-3.32193	-3.32193	-3.32193	-3.32193	-3.32193	-3.32193	-0.212467	-0.179776	-0.242721	-3.32193	-1.009	-3.32193	-3.32193	-1.93865	-3.32193	-3.32193	-3.32193	-3.32193	-3.32193	-3.32193	-0.362751	-1	0.210763	-0.558644	-0.538618	-3.32193	-3.32193
MYC	1.372	0.03492	0.145743	-0.806468	-1.10852	0.736994	0.945308	0.130799	-0.371964	-1.505	-0.357751	-0.0246339	-0.634487	-1.77324	-1.58498	-0.982819	-0.0893747	-0.528324	0.74442	-0.476057	0.126048	1.2375	-0.237286	-3.32193	0.459537	-1.49309	-0.361509	-0.740963	-1.52812	-1.96889	0.656359	-0.103627	-0.777616	-0.42463	-2.27411	0.00805652	-0.192645	-2.46626
CD38	-1.13232	-1.60639	-0.196707	-0.892526	-0.564201	-0.983504	0.220701	-1.23953	-1.34395	-0.664791	-1.46188	-3.17645	-3.32193	-3.32193	-3.32193	-1.53107	-0.522613	-0.642549	0.103934	0.222434	-1.92199	-1.2224	-2.81391	-3.32193	0.675816	-0.50945	-3.32193	-3.32193	-2.75137	-2.40392	-0.965531	-0.00781167	-3.16994	-0.285653	-3.32193	-1.33475	-1.41504	-1.47217
