# Supplementary material for: The AML cellular state space unveils NPM1 immune evasion subtypes with distinct clinical outcomes
Source: Nat Commun. 2025 Nov 25;16:10592. doi: 10.1038/s41467-025-66546-6 (PMC12658069; doi:10.1038/s41467-025-66546-6)
Supplement: Supplementary file 6 — Source Data [file 41467_2025_66546_MOESM6_ESM.zip › SourceData/SourceData_Sfig15A.csv]

gene_name	Patient	AML25-AML-1	AML24-AML-1	AML121-AML-1	AML136-AML-1	AML168-AML-1	BA2775	TCGA-AB-2810	AML79-Relapse-1	BA2386	AML27-AML-1	AML92-AML-1	AML185-AML-1	AML66-AML-1	TCGA-AB-3011	BA2704	BA2171	TCGA-AB-2919	BA2277	BA2280	BA2563	BA2776	BA2211	BA3004	BA2902	TCGA-AB-2877	BA2036	BA2789	BA2846	BA2124	TCGA-AB-2990	BA2984	AML104-AML-1	BA2552	AML79-AML-1	AML169-AML-1	BA2911	AML2-Relapse-1	BA2242	BA2233	BA2744	TCGA-AB-2984	BA2068	TCGA-AB-2826	BA2271	AML156-AML-1	TCGA-AB-2869	TCGA-AB-2931	AML28-AML-1
NA	NPM1 class	NPM1 class I	NPM1 class I	NPM1 class I	NPM1 class I	NPM1 class I	NPM1 class I	NPM1 class I	NPM1 class I	NPM1 class I	NPM1 class I	NPM1 class I	NPM1 class I	NPM1 class I	NPM1 class I	NPM1 class I	NPM1 class I	NPM1 class I	NPM1 class I	NPM1 class I	NPM1 class I	NPM1 class I	NPM1 class I	NPM1 class I	NPM1 class I	NPM1 class I	NPM1 class I	NPM1 class I	NPM1 class I	NPM1 class I	NPM1 class I	NPM1 class I	NPM1 class I	NPM1 class I	NPM1 class I	NPM1 class I	NPM1 class I	NPM1 class I	NPM1 class I	NPM1 class I	NPM1 class I	NPM1 class I	NPM1 class I	NPM1 class I	NPM1 class I	NPM1 class I	NPM1 class II	NPM1 class II	NPM1 class I
NA	30-gene classification	ClassI	ClassI	ClassI	ClassI	ClassI	ClassI	ClassI	ClassI	ClassI	ClassI	ClassI	ClassI	ClassI	ClassI	ClassI	ClassI	ClassI	ClassI	ClassI	ClassI	ClassI	ClassI	ClassI	ClassI	ClassI	ClassI	ClassI	ClassI	ClassI	ClassI	ClassI	ClassI	ClassI	ClassI	ClassI	ClassI	ClassI	ClassI	ClassI	ClassI	ClassI	ClassI	ClassI	ClassI	ClassII	ClassII	ClassII	ClassII
NEK10	NA	5.6517	3.6528	2.8437	3.5277	3.5703	2.5325	3.6193	3.5535	6.8788	3.0927	4.2141	5.0285	4.1641	3.9298	4.0514	4.0488	2.5098	5.1683	4.6449	6.0912	5.5589	2.1185	6.5653	5.9745	4.6335	6.2398	4.7673	5.4742	6.2837	5.377	3.5325	0.95529	3.8889	1.9662	2.314	2.5911	4.5944	5.7254	7.2606	5.3271	2.313	7.9198	2.0317	1.6114	3.5467	2.5338	3.3927	3.387
FTO	NA	9.3766	8.5212	8.8239	8.2316	9.0053	9.0981	7.9874	8.1724	10.124	8.0339	9.0877	8.9775	8.5513	9.2019	9.1336	8.2117	8.8797	10.03	9.5423	9.7121	10.368	8.7873	10.236	8.4619	9.165	10.193	9.7193	8.9915	10.801	8.7716	10.379	8.5499	8.9463	7.9268	9.1452	8.922	9.8197	11.507	9.7839	9.6779	6.7781	8.6235	7.3273	10.221	7.8492	6.2853	7.438	9.1388
USP44	NA	4.6601	5.1114	4.7998	4.5941	4.6822	5.1586	4.6943	3.7254	7.1259	4.786	4.8343	4.9987	4.4659	4.8949	5.6558	5.9931	5.5037	5.2454	5.702	5.205	6.0527	6.6311	6.8031	5.652	5.6968	5.8802	6.6433	6.6314	6.0101	5.1623	5.5589	4.8856	5.9624	4.0447	4.9655	3.3621	4.7141	6.372	6.1898	5.9917	4.5178	7.5737	4.1638	4.8648	4.4696	4.2577	3.3494	3.7854
SNCAIP	NA	4.5795	4.6561	2.3854	4.5011	4.161	7.5791	5.8852	2.5745	5.5708	3.6293	4.2491	4.7984	3.0689	4.8509	7.4425	6.2078	6.7339	7.858	7.0918	7.0209	7.5757	6.7696	7.0288	5.9595	7.6649	7.8576	7.6348	8.9292	7.4813	5.1818	7.3761	6.0899	7.071	4.574	7.0072	7.7795	5.198	9.2558	7.3489	6.9876	2.706	6.2955	3.9663	0.59461	-0.49881	3.4545	0.9889	2.5643
HHIP	NA	3.492	3.3377	-0.77152	0.92055	4.7286	1.2059	0.27613	3.4729	6.1963	1.5564	2.538	2.5572	3.1266	0.71524	4.2787	3.328	2.9222	1.9579	3.5446	4.6313	5.7494	6.6684	6.5605	6.448	4.1098	3.9077	2.8112	2.6622	4.7952	-0.74991	3.0348	3.8666	5.5597	2.6307	4.2341	2.7226	4.2951	3.955	5.0963	5.9938	1.1013	5.2411	-1.2265	-3.1709	-2.6651	-1.7915	-2.516	-1.924
GPR12	NA	2.6849	1.7372	-0.26401	1.2314	3.1448	-0.044165	2.9262	2.983	2.9178	0.52024	2.0613	2.8665	2.7363	2.7531	4.4826	4.5571	3.1923	4.2236	5.5402	4.7465	5.0937	3.7883	3.2939	4.429	1.301	2.2725	0.13779	3.8057	-1.6101	3.8885	3.6258	2.4196	3.3238	2.6305	2.7589	0.58436	2.1539	2.9957	4.9634	4.3504	3.5697	-2.3119	-0.41668	2.3676	-1.2763	-1.5516	-4.4891	-1.6346
DPP10	NA	3.5514	3.4208	2.4871	2.1662	2.9853	4.4297	5.5283	3.161	4.7596	3.0947	1.6906	3.4402	2.0245	3.8024	6.1103	5.3273	6.7502	4.8161	5.4188	5.3565	5.3883	5.9609	6.1721	4.7673	6.3923	6.1635	6.5376	5.9003	6.45	4.5785	4.2687	3.8394	5.5145	2.117	3.1268	-5.595	-0.80098	4.3185	6.0851	5.1691	3.3174	5.1193	3.8183	4.3637	2.0053	0.73325	0.29822	1.329
PURG	NA	-0.0076918	1.4688	-0.53242	0.32913	-1.0156	-1.4624	1.5964	0.65371	1.8106	-0.59616	0.15817	0.085653	-1.8936	-3.4152	1.0161	0.97432	2.4676	-4.159	-3.1515	-0.23881	0.26035	-2.3745	-0.57754	0.14496	0.863	-0.98006	0.30844	1.9266	0.95406	0.77777	2.0752	1.3688	1.3501	-3.6152	-2.6054	0.68729	-2.9725	3.0499	4.2336	-2.5991	-1.1481	0.497	-0.97183	0.64505	-3.8666	-5.4324	-3.5455	-4.7104
BICC1	NA	1.9108	1.7234	1.7633	1.6342	0.84843	2.3242	3.3578	0.75445	2.3636	0.687	2.4952	1.6428	0.50091	2.1866	3.5083	4.101	2.9854	-1.9838	-1.4282	2.361	2.1346	3.1026	1.638	0.5095	3.6306	5.8137	4.24	4.4464	4.9512	3.0785	4.2269	1.6837	3.4549	-0.010114	1.2357	2.6407	1.3695	3.8895	3.9389	0.698	1.1827	1.5809	3.5183	1.7788	-1.8465	-1.8397	-2.8053	-1.9533
KHDRBS3	NA	3.3798	2.2092	1.684	1.9355	3.8163	2.8877	4.5051	1.3814	3.8216	1.8563	2.4724	4.3912	3.0517	1.3097	3.6015	0.84174	3.788	3.005	3.0376	6.0686	4.9992	4.4268	4.8942	3.0629	4.1185	3.2616	4.4098	3.6522	4.3819	3.8755	2.7711	1.4774	3.045	2.8989	3.4115	1.1379	3.9988	2.9635	4.1876	3.7651	4.7171	4.9856	2.7304	3.5799	0.8523	0.1406	-0.29443	1.9434
HTR1F	NA	-1.7624	-2.6655	-3.2422	-2.9907	-1.5929	-4.3935	-5.5949	-2.6662	-2.5822	-2.9649	-0.96667	-2.4637	-3.5254	-3.9483	-4.4702	-4.3088	-6.2503	-4.4271	-3.0571	-3.9664	-3.9147	-3.3796	-3.6333	-4.5606	-4.2348	-3.9112	-4.8931	-6.2384	-4.1385	-2.8957	-3.2415	-4.0589	-6.6884	-2.0771	-3.3892	-6.4676	-1.4344	-6.5213	-3.7093	-3.6042	-5.929	-2.6033	-6.0284	-6.6999	-2.3285	-2.7955	2.2106	-1.5873
ROBO4	NA	0.32986	1.3527	-1.887	-3.2204	-3.4076	-1.4751	-1.6855	-0.088512	-3.6817	-3.1946	-2.7813	-2.6934	-0.94777	-0.75421	-2.7623	-2.8943	-1.8622	-2.5632	-1.2185	-0.51746	-3.4292	-1.7714	-1.4316	-2.8527	-6.0755	-2.9403	-3.6707	-4.168	-5.975	-3.441	-2.3935	-2.7036	-6.203	-2.3068	-1.9319	-3.6602	-1.6641	-4.4509	-3.2238	-1.5338	-1.7925	-2.4073	-3.9622	-3.0445	-2.5582	0.67371	-0.98372	-0.59465
CD96	NA	1.93	2.9937	2.772	1.7657	1.913	3.8775	1.3841	4.1059	3.3169	2.6942	3.0388	0.93915	3.6264	2.6564	2.8643	2.5822	1.3646	3.9599	2.0306	0.06745	0.88617	2.0554	3.592	3.2384	2.3522	3.5729	1.8457	2.2901	1.824	2.5311	2.8271	0.2615	2.0966	0.47776	1.4875	0.68467	6.1822	2.6705	2.8883	4.2009	0.37046	3.382	1.6463	3.6669	6.0592	6.8128	6.271	1.9186
ANO7	NA	-0.075005	0.89634	0.030084	-0.08099	-3.0755	0.68666	0.074773	0.60616	-0.91294	1.0443	1.0102	-0.77634	2.5993	1.8825	2.3532	0.77143	0.76658	-0.85972	0.075579	-0.20195	-1.1813	-0.08707	-0.62346	-1.9133	0.68563	0.92803	-0.1649	-0.57734	0.75784	0.8872	-0.15955	-2.3715	-1.1122	0.83266	0.17258	-0.053146	-1.332	-0.058792	-0.21404	-1.8501	-0.68055	1.0389	0.023943	-2.9982	4.0027	2.9985	2.582	1.4537
LDLRAD2	NA	2.1244	-1.1656	-1.9102	-0.7406	2.4347	0.76311	1.0326	-1.1011	0.35188	-0.27032	-0.24321	1.669	1.6627	0.65167	1.3829	1.2052	1.4586	3.0398	3.3562	1.8353	2.1361	2.2932	2.2321	2.7673	1.4813	0.97391	-1.2489	0.51211	0.85293	0.95692	1.5189	0.9772	0.83318	-2.368	-3.6801	0.52263	0.59665	2.7481	0.23326	1.2821	-0.024088	1.5665	-1.4424	0.45441	6.1309	4.5561	3.8706	5.9538
ANGPTL6	NA	-1.2364	-1.3862	-1.1969	-1.0041	-0.31906	0.35881	-0.42423	-0.61603	-1.8892	0.47615	0.021638	0.006242	0.45623	0.10201	0.55621	-1.5467	1.2551	-0.57082	0.21314	-0.40873	-0.40163	-0.59551	-0.8992	-0.15286	-2.8265	-1.8065	-0.69891	-1.1109	-1.2879	-1.5275	-2.5164	-1.5783	-0.19824	-0.060791	-1.3976	-0.29685	-1.9788	-1.9561	-1.9332	-2.4828	-0.8511	1.4193	-3.0399	-1.7022	2.9158	2.5868	1.4597	2.0008
PRDM16	NA	-1.5357	-0.96487	-0.69362	-3.612	-3.7992	4.8251	-0.88039	-3.2875	-3.3826	-1.2643	-3.1729	0.61544	-0.9768	-0.081797	-0.71156	-2.0836	0.26164	-2.7494	-0.47499	-1.2342	-3.6155	-1.3924	-1.4976	-4.2614	-2.3277	1.3607	-3.0089	-0.72977	-0.54655	-1.5095	-1.8428	-1.2208	-4.8043	-0.37647	-0.84063	-0.38702	1.4037	-0.33948	-1.3397	-0.03206	-1.7	4.7492	-2.0058	-2.4938	4.4165	5.8075	5.8447	5.7241
SLC52A3	NA	-5.0275	-3.6087	-4.1855	-3.934	-4.1212	-1.9432	-5.7234	-3.6094	-5.4173	-3.9082	-3.4949	-1.085	-4.4687	-5.6618	-4.9833	-5.5589	-6.3789	-2.8699	-0.93797	-1.3096	-0.77248	-2.0183	-5.3688	-2.7518	-4.3634	-2.8394	-5.4062	-5.1666	-5.3886	-4.8988	-1.8071	-5.0021	-5.6166	-3.0203	-4.3325	-5.3957	1.0818	-3.8645	-4.9594	-4.1174	-6.0576	2.3037	-3.835	-5.6281	3.0681	1.5714	2.8439	3.2682
EGFL7	NA	3.5933	2.8585	1.5308	1.3789	1.9655	3.8385	4.7627	2.8154	1.2351	2.8935	2.5917	2.5665	4.4637	3.1692	3.675	2.1665	4.8218	3.4064	2.9293	3.1987	2.096	3.6262	0.86593	1.7841	1.8136	1.3063	-0.11975	-1.6376	1.5229	1.2205	0.6026	0.56602	0.7198	3.3156	2.5654	5.4226	-0.43398	-4.7278	0.4441	-0.33683	4.0111	3.9354	0.88678	0.58543	5.9908	5.4544	5.4569	4.9947
PRODH	NA	-0.99968	-3.0403	-2.0321	-1.7806	-0.74538	1.7093	-0.77535	-0.71906	-3.8544	-1.7548	-0.60454	-0.5166	1.7722	0.36989	1.5936	0.65975	0.012342	2.0804	2.1875	-0.55598	0.76081	0.54588	0.50636	1.0487	-1.9711	-0.52114	-1.5214	-2.3813	-0.19655	-1.3263	-1.5397	-0.41401	0.80993	-0.40229	-3.7641	-0.77395	-1.8092	-0.51735	-0.81958	-0.68003	-1.5344	-0.9968	-0.99072	0.13905	2.2967	1.8413	2.1258	1.9202
PSAP	NA	9.876	10.457	9.843	9.9729	10.038	10.259	9.2306	9.708	9.9849	8.9587	8.6839	8.6995	8.8176	8.5592	8.447	8.3479	8.6969	8.6559	8.5487	8.1705	7.5091	8.4258	8.114	8.6998	8.7659	8.7458	8.5133	9.0208	8.2326	8.4799	8.261	8.999	8.53	9.233	8.4382	8.7494	9.2178	8.078	8.1339	8.2822	7.1667	7.891	10.843	10.581	8.9309	9.0001	8.8267	9.2196
GNS	NA	6.9859	7.8706	6.7164	7.2646	6.7548	7.1271	5.8329	6.7261	6.4949	6.6142	6.6693	6.2546	6.7455	6.0421	6.4212	6.136	6.2152	6.9405	6.6136	5.74	5.8089	6.1096	5.9082	5.5605	6.24	6.7954	6.9225	6.4846	5.5851	5.8889	6.0487	6.0364	5.2909	6.2152	5.5226	6.3267	6.8025	5.313	5.5524	5.5466	4.7539	5.9425	8.1576	7.7597	6.7422	7.0235	6.7722	6.8033
GRB2	NA	7.5877	7.8732	7.7753	7.531	7.7905	7.5153	7.4219	7.0395	7.3045	7.3451	7.4867	7.303	7.4009	7.4143	7.2466	7.0614	7.1937	7.5169	7.4016	6.7797	7.1463	7.0094	7.2004	7.6413	7.4405	7.3648	7.6031	7.5051	7.177	7.1129	7.1207	7.4566	7.0925	7.6193	7.4722	7.0455	7.8535	6.8804	6.8207	6.3257	7.5528	7.0349	8.1046	8.2391	7.2742	7.3445	7.5542	7.6202
ATP6V0D1	NA	6.2114	6.5966	6.1608	6.3902	6.4196	6.4023	5.8451	5.7761	6.0862	6.3241	5.6907	5.8561	6.2069	6.0839	5.7895	5.6651	5.7531	6.0018	5.8136	5.6689	5.399	5.6138	5.684	4.7673	6.0615	5.9011	5.6803	5.5408	5.1773	5.3359	5.2959	5.9158	5.8377	6.7265	6.1914	6.0985	6.0525	5.7586	4.6348	5.36	4.3745	4.3474	6.8773	6.7042	5.6154	5.523	6.0469	6.0654
PFKFB4	NA	3.2458	3.2476	2.9832	3.2089	2.9688	3.7278	2.508	3.1485	3.8958	2.7802	2.876	2.5563	3.0598	2.6533	2.0126	2.5263	2.3962	3.1867	2.9815	2.5164	2.2683	2.5849	3.3508	1.6838	2.3667	2.7647	2.4819	2.7343	2.9233	2.4409	2.0307	2.1146	1.4146	1.8517	2.4918	2.4924	4.9596	1.6715	1.7628	1.668	0.50001	1.6425	4.5946	3.711	2.9594	2.1938	2.3688	3.6508
SRGAP2	NA	5.7984	5.7532	5.5477	5.7655	5.064	5.2778	4.0629	5.0224	5.1505	5.3388	5.2584	5.1739	5.0435	5.2313	5.5417	5.5324	4.9476	5.5566	5.5619	5.4919	5.4939	5.4352	4.8863	5.1006	5.2846	5.7549	4.6737	4.7848	4.62	5.0317	5.4475	4.3129	4.4553	4.8287	3.4503	4.6481	5.444	4.2936	4.2558	3.7797	3.9549	3.7769	6.3449	5.6582	4.8286	5.02	5.0056	5.0352
IMPDH1	NA	6.3372	6.2002	6.1078	6.3211	6.4677	6.1626	6.4556	5.0385	5.6888	5.9268	5.4958	5.5228	5.6953	5.9436	5.7509	5.8869	6.3608	5.9313	5.6749	5.4054	5.6434	5.8023	5.4326	5.5607	5.9667	5.1068	5.1209	5.3502	5.5052	5.8451	5.4208	5.1995	5.4909	6.5696	5.5816	5.4925	5.8312	4.7374	5.2157	4.8883	5.3518	5.3246	6.697	6.1139	5.8519	6.0111	5.8713	6.1173
ABCD1	NA	4.6128	4.272	4.3912	4.6938	4.6771	4.0858	3.733	3.2964	3.4874	3.9726	3.411	3.7702	3.343	3.7345	3.633	3.5222	3.225	4.2081	3.911	3.9369	3.2164	3.4796	3.8827	3.6566	3.0152	3.7434	3.4473	4.0395	3.7535	2.9834	3.6269	4.1647	3.6739	4.4084	3.8378	3.4989	4.1076	3.6581	3.1698	2.2758	2.9936	3.9567	4.2407	4.8458	3.8205	3.934	4.8638	3.9547
FTL	NA	10.015	10.248	10.071	9.6537	10.134	10.454	10.831	10.505	10.749	9.6174	9.4621	9.2788	9.88	9.5379	9.1347	8.9667	9.4218	9.4434	9.3597	9.3791	8.7153	9.4456	8.7081	10.26	9.4807	9.371	9.4565	9.5833	10.165	9.7415	9.3373	9.4574	9.6233	9.7156	9.3676	8.976	9.7003	8.7698	9.2743	9.3541	10.312	10.412	10.807	10.648	9.5002	9.8945	9.6385	9.6363
RGL3	NA	-2.1367	-3.8878	-4.4646	-4.2131	-2.8153	-3.1665	-3.5292	0.63506	-2.288	-4.1873	-3.774	-3.686	-2.4258	-2.2451	-3.7285	-2.7192	-4.1846	-6.0074	-3.415	-5.5467	-5.495	-2.3485	-1.4511	-1.9445	-5.339	-5.4915	-5.7364	-3.9118	-2.9115	-1.2306	-2.9853	-5.2812	-5.9468	-3.2994	-4.6116	-5.7259	-1.0718	-5.7797	-5.2896	-2.1257	-5.4483	-5.3211	-3.9627	-4.3733	-3.5509	-3.8997	-5.9197	-4.3946
[truncated: 114 more columns]
