# Supplementary material for: The AML cellular state space unveils NPM1 immune evasion subtypes with distinct clinical outcomes
Source: Nat Commun. 2025 Nov 25;16:10592. doi: 10.1038/s41467-025-66546-6 (PMC12658069; doi:10.1038/s41467-025-66546-6)
Supplement: Supplementary file 6 — Source Data [file 41467_2025_66546_MOESM6_ESM.zip › SourceData/SourceData_Sfig23cd.csv]

cellid	celltype.aml	orig.ident	Sample group	MHC_class_2
AML104_AAACCCACATCATTGG-1	AML Immature	AML104	NPM1 class I DNMT3A mut	-0.4919
AML104_AAACCCAGTACGGGAT-1	AML Immature	AML104	NPM1 class I DNMT3A mut	-0.454
AML104_AAACCCAGTACTAAGA-1	AML Immature	AML104	NPM1 class I DNMT3A mut	-0.4571
AML104_AAACCCAGTTCAGTAC-1	AML Immature	AML104	NPM1 class I DNMT3A mut	-0.5096
AML104_AAACGAAAGAAGCGAA-1	AML Immature	AML104	NPM1 class I DNMT3A mut	-0.0475
AML104_AAACGAATCTCTAAGG-1	AML Immature	AML104	NPM1 class I DNMT3A mut	-0.549
AML104_AAACGCTCACTATGTG-1	AML Immature	AML104	NPM1 class I DNMT3A mut	-0.5505
AML104_AAACGCTCATGCTGCG-1	AML Immature	AML104	NPM1 class I DNMT3A mut	-0.2946
AML104_AAACGCTGTCGGCCTA-1	AML Immature	AML104	NPM1 class I DNMT3A mut	-0.5146
AML104_AAAGAACAGCCTCTCT-1	AML Immature	AML104	NPM1 class I DNMT3A mut	-0.3969
AML104_AAAGAACAGGTTCACT-1	AML Immature	AML104	NPM1 class I DNMT3A mut	-0.0509
AML104_AAAGAACGTGAGCCAA-1	AML Immature	AML104	NPM1 class I DNMT3A mut	-0.39
AML104_AAAGAACTCATGCAGT-1	AML Immature	AML104	NPM1 class I DNMT3A mut	-0.4428
AML104_AAAGGATAGTAAACGT-1	AML Immature	AML104	NPM1 class I DNMT3A mut	-0.5373
AML104_AAAGGATCACTACACA-1	AML Immature	AML104	NPM1 class I DNMT3A mut	-0.5425
AML104_AAAGGATTCGCCTAGG-1	AML Immature	AML104	NPM1 class I DNMT3A mut	-0.0444
AML104_AAAGGGCAGCCTGTCG-1	AML Immature	AML104	NPM1 class I DNMT3A mut	-0.5017
AML104_AAAGGGCCACCGAATT-1	AML Immature	AML104	NPM1 class I DNMT3A mut	-0.387
AML104_AAAGGGCCAGGTTCAT-1	AML Immature	AML104	NPM1 class I DNMT3A mut	-0.4586
AML104_AAAGGTAAGATCCTAC-1	AML Immature	AML104	NPM1 class I DNMT3A mut	-0.5046
AML104_AAAGGTAAGGTAACTA-1	AML Immature	AML104	NPM1 class I DNMT3A mut	-0.3297
AML104_AAAGTCCAGCTGTCCG-1	AML Immature	AML104	NPM1 class I DNMT3A mut	-0.4138
AML104_AAAGTCCAGTTACTCG-1	AML Immature	AML104	NPM1 class I DNMT3A mut	-0.392
AML104_AAAGTCCTCACTACGA-1	AML Immature	AML104	NPM1 class I DNMT3A mut	-0.532
AML104_AAAGTCCTCCTTGACC-1	AML Immature	AML104	NPM1 class I DNMT3A mut	-0.4297
AML104_AAAGTGACACTTGAGT-1	AML Immature	AML104	NPM1 class I DNMT3A mut	-0.359
AML104_AAATGGAAGTAGAGTT-1	AML Immature	AML104	NPM1 class I DNMT3A mut	-0.4405
AML104_AAATGGATCGACCCAG-1	AML Immature	AML104	NPM1 class I DNMT3A mut	-0.3747
AML104_AACAAAGCACCAAATC-1	AML Immature	AML104	NPM1 class I DNMT3A mut	-0.5327
AML104_AACAACCAGATCGGTG-1	AML Immature	AML104	NPM1 class I DNMT3A mut	-0.4566
AML104_AACAACCCAAGACCTT-1	AML Immature	AML104	NPM1 class I DNMT3A mut	-0.3532
AML104_AACAACCCACGACAGA-1	AML Immature	AML104	NPM1 class I DNMT3A mut	-0.4898
AML104_AACAACCGTGAGCAGT-1	AML Immature	AML104	NPM1 class I DNMT3A mut	-0.3445
AML104_AACAAGAAGCTGAAAT-1	AML Immature	AML104	NPM1 class I DNMT3A mut	-0.449
AML104_AACAAGAAGTTGTAAG-1	AML Immature	AML104	NPM1 class I DNMT3A mut	-0.4322
AML104_AACAAGATCACTCACC-1	AML Immature	AML104	NPM1 class I DNMT3A mut	-0.4905
AML104_AACACACAGCCACTCG-1	AML Immature	AML104	NPM1 class I DNMT3A mut	-0.4423
AML104_AACACACAGCCTGAAG-1	AML Immature	AML104	NPM1 class I DNMT3A mut	-0.5275
AML104_AACACACCAGCTGTGC-1	AML Immature	AML104	NPM1 class I DNMT3A mut	-0.5838
AML104_AACACACTCATGGAGG-1	AML Immature	AML104	NPM1 class I DNMT3A mut	-0.4851
AML104_AACAGGGAGTAAACTG-1	AML Immature	AML104	NPM1 class I DNMT3A mut	-0.5497
AML104_AACCAACCAAGCACCC-1	AML Immature	AML104	NPM1 class I DNMT3A mut	-0.2863
AML104_AACCAACGTAAGAACT-1	AML Immature	AML104	NPM1 class I DNMT3A mut	-0.5682
AML104_AACCACAAGTGGTCAG-1	AML Immature	AML104	NPM1 class I DNMT3A mut	-0.5853
AML104_AACCACAGTCACTCTC-1	AML Immature	AML104	NPM1 class I DNMT3A mut	-0.5355
AML104_AACCATGAGGGCAACT-1	AML Immature	AML104	NPM1 class I DNMT3A mut	-0.3607
AML104_AACCATGAGTTCAACC-1	AML Immature	AML104	NPM1 class I DNMT3A mut	-0.1759
AML104_AACCATGCAGAGAAAG-1	AML Immature	AML104	NPM1 class I DNMT3A mut	-0.123
AML104_AACCATGGTCCAATCA-1	AML Immature	AML104	NPM1 class I DNMT3A mut	-0.0666
AML104_AACCCAACAAACGTGG-1	AML Immature	AML104	NPM1 class I DNMT3A mut	-0.5119
AML104_AACCCAAGTCTTCCGT-1	AML Immature	AML104	NPM1 class I DNMT3A mut	-0.5359
AML104_AACCCAAGTGGCAGAT-1	AML Immature	AML104	NPM1 class I DNMT3A mut	-0.2541
AML104_AACCTGAAGAACTGAT-1	AML Immature	AML104	NPM1 class I DNMT3A mut	-0.4377
AML104_AACCTGAAGAGAGTTT-1	AML Immature	AML104	NPM1 class I DNMT3A mut	-0.5515
AML104_AACCTGAAGAGTCGAC-1	AML Immature	AML104	NPM1 class I DNMT3A mut	-0.5393
AML104_AACCTGAAGCCTAGGA-1	AML Immature	AML104	NPM1 class I DNMT3A mut	-0.4873
AML104_AACCTGAAGGCACAAC-1	AML Immature	AML104	NPM1 class I DNMT3A mut	-0.3991
AML104_AACCTGACATCGGAGA-1	AML Immature	AML104	NPM1 class I DNMT3A mut	-0.5449
AML104_AACCTGAGTCTTTCTA-1	AML Immature	AML104	NPM1 class I DNMT3A mut	-0.2431
AML104_AACCTGATCATAGACC-1	AML Immature	AML104	NPM1 class I DNMT3A mut	-0.5345
AML104_AACCTTTAGTGAGTGC-1	AML Immature	AML104	NPM1 class I DNMT3A mut	-0.431
AML104_AACCTTTCAATGACCT-1	AML Immature	AML104	NPM1 class I DNMT3A mut	-0.5488
AML104_AACCTTTCACTGTGAT-1	AML Immature	AML104	NPM1 class I DNMT3A mut	-0.5222
AML104_AACCTTTTCGCTAAAC-1	AML Immature	AML104	NPM1 class I DNMT3A mut	-0.5589
AML104_AACGAAAAGACATCCT-1	AML Immature	AML104	NPM1 class I DNMT3A mut	-0.3967
AML104_AACGAAAGTGAGATCG-1	AML Immature	AML104	NPM1 class I DNMT3A mut	-0.4929
AML104_AACGAAATCAGCGGAA-1	AML Immature	AML104	NPM1 class I DNMT3A mut	-0.4129
AML104_AACGGGACATATCGGT-1	AML Immature	AML104	NPM1 class I DNMT3A mut	-0.531
AML104_AACGGGATCTCATTGT-1	AML Immature	AML104	NPM1 class I DNMT3A mut	-0.5486
AML104_AACGTCAAGAGCATTA-1	AML Immature	AML104	NPM1 class I DNMT3A mut	-0.387
AML104_AACGTCATCACTCTTA-1	AML Immature	AML104	NPM1 class I DNMT3A mut	-0.5064
AML104_AACTTCTGTATCGGTT-1	AML Immature	AML104	NPM1 class I DNMT3A mut	-0.3824
AML104_AAGAACAAGAGAGTGA-1	AML Immature	AML104	NPM1 class I DNMT3A mut	-0.3803
AML104_AAGAACATCCCTCTCC-1	AML Immature	AML104	NPM1 class I DNMT3A mut	-0.2159
AML104_AAGACAACATTCATCT-1	AML Immature	AML104	NPM1 class I DNMT3A mut	-0.3586
AML104_AAGACAAGTTAAGGGC-1	AML Immature	AML104	NPM1 class I DNMT3A mut	-0.4329
AML104_AAGACTCCACAAATCC-1	AML Immature	AML104	NPM1 class I DNMT3A mut	-0.5446
AML104_AAGACTCGTCCCGGTA-1	AML Immature	AML104	NPM1 class I DNMT3A mut	-0.3838
AML104_AAGACTCTCTGCTGAA-1	AML Immature	AML104	NPM1 class I DNMT3A mut	-0.5041
AML104_AAGACTCTCTGGGCGT-1	AML Immature	AML104	NPM1 class I DNMT3A mut	-0.5258
AML104_AAGATAGCAAGAGATT-1	AML Immature	AML104	NPM1 class I DNMT3A mut	-0.3789
AML104_AAGATAGCACGGCTAC-1	AML Immature	AML104	NPM1 class I DNMT3A mut	-0.5405
AML104_AAGCATCGTGTGGACA-1	AML Immature	AML104	NPM1 class I DNMT3A mut	-0.4695
AML104_AAGCATCTCTGCACCT-1	AML Immature	AML104	NPM1 class I DNMT3A mut	-0.5094
AML104_AAGCCATCAGGAGACT-1	AML Immature	AML104	NPM1 class I DNMT3A mut	-0.3162
AML104_AAGCCATGTAACGTTC-1	AML Immature	AML104	NPM1 class I DNMT3A mut	-0.4028
AML104_AAGCGAGAGTGGGAAA-1	AML Immature	AML104	NPM1 class I DNMT3A mut	-0.5191
AML104_AAGCGAGGTTTGGAGG-1	AML Immature	AML104	NPM1 class I DNMT3A mut	-0.5328
AML104_AAGCGAGTCTTCCGTG-1	AML Immature	AML104	NPM1 class I DNMT3A mut	-0.4734
AML104_AAGCGTTAGATCGCTT-1	AML Immature	AML104	NPM1 class I DNMT3A mut	-0.5659
AML104_AAGCGTTCACACGTGC-1	AML Immature	AML104	NPM1 class I DNMT3A mut	-0.3808
AML104_AAGCGTTCACGGGCTT-1	AML Immature	AML104	NPM1 class I DNMT3A mut	-0.5078
AML104_AAGCGTTGTACGATTC-1	AML Immature	AML104	NPM1 class I DNMT3A mut	-0.5204
AML104_AAGCGTTGTTATAGCC-1	AML Immature	AML104	NPM1 class I DNMT3A mut	-0.5164
AML104_AAGCGTTTCAAAGCCT-1	AML Immature	AML104	NPM1 class I DNMT3A mut	-0.2837
AML104_AAGCGTTTCCACTGAA-1	AML Immature	AML104	NPM1 class I DNMT3A mut	-0.4368
AML104_AAGCGTTTCTTAATCC-1	AML Immature	AML104	NPM1 class I DNMT3A mut	-0.3887
AML104_AAGGAATAGATCCGAG-1	AML Immature	AML104	NPM1 class I DNMT3A mut	-0.4528
AML104_AAGGAATAGTAGCAAT-1	AML Immature	AML104	NPM1 class I DNMT3A mut	-0.5472
AML104_AAGGAATCACTGGACC-1	AML Immature	AML104	NPM1 class I DNMT3A mut	-0.3933
AML104_AAGGAATTCCATCTGC-1	AML Immature	AML104	NPM1 class I DNMT3A mut	-0.5122
AML104_AAGGTAAAGTAGCAAT-1	AML Immature	AML104	NPM1 class I DNMT3A mut	-0.5267
AML104_AAGGTAACACCTGTCT-1	AML Immature	AML104	NPM1 class I DNMT3A mut	-0.4899
AML104_AAGTACCAGTTGCGCC-1	AML Immature	AML104	NPM1 class I DNMT3A mut	-0.4241
AML104_AAGTACCCAACGGGTA-1	AML Immature	AML104	NPM1 class I DNMT3A mut	-0.5496
AML104_AAGTACCTCGAAGGAC-1	AML Immature	AML104	NPM1 class I DNMT3A mut	-0.5084
AML104_AAGTCGTAGTCTCTGA-1	AML Immature	AML104	NPM1 class I DNMT3A mut	-0.5518
AML104_AAGTCGTAGTTTCGAC-1	AML Immature	AML104	NPM1 class I DNMT3A mut	-0.3565
AML104_AAGTCGTCAAACTAAG-1	AML Immature	AML104	NPM1 class I DNMT3A mut	-0.5604
AML104_AAGTTCGGTGGAACAC-1	AML Immature	AML104	NPM1 class I DNMT3A mut	-0.5486
AML104_AATAGAGAGGCGACAT-1	AML Immature	AML104	NPM1 class I DNMT3A mut	-0.3787
AML104_AATCACGTCGCTCATC-1	AML Immature	AML104	NPM1 class I DNMT3A mut	-0.4901
AML104_AATCACGTCTCACTCG-1	AML Immature	AML104	NPM1 class I DNMT3A mut	-0.4393
AML104_AATCGACGTGCATTAC-1	AML Immature	AML104	NPM1 class I DNMT3A mut	-0.3736
AML104_AATCGTGCAGTGGTGA-1	AML Immature	AML104	NPM1 class I DNMT3A mut	-0.3972
AML104_AATCGTGCATGGGTTT-1	AML Immature	AML104	NPM1 class I DNMT3A mut	-0.4823
AML104_AATCGTGTCTATCACT-1	AML Immature	AML104	NPM1 class I DNMT3A mut	-0.4295
AML104_AATGAAGAGGTCGTAG-1	AML Immature	AML104	NPM1 class I DNMT3A mut	-0.3921
AML104_AATGAAGCAGAGTTCT-1	AML Immature	AML104	NPM1 class I DNMT3A mut	-0.5338
AML104_AATGAAGGTGAGATAT-1	AML Immature	AML104	NPM1 class I DNMT3A mut	-0.491
AML104_AATGAAGTCACAGAGG-1	AML Immature	AML104	NPM1 class I DNMT3A mut	-0.443
AML104_AATGAAGTCTGGGATT-1	AML Immature	AML104	NPM1 class I DNMT3A mut	-0.4837
AML104_AATGACCAGTGGATTA-1	AML Immature	AML104	NPM1 class I DNMT3A mut	-0.5392
AML104_AATGACCCAGGCAATG-1	AML Immature	AML104	NPM1 class I DNMT3A mut	-0.5423
AML104_AATGACCCATTGTAGC-1	AML Immature	AML104	NPM1 class I DNMT3A mut	-0.426
AML104_AATGACCTCTTAGCAG-1	AML Immature	AML104	NPM1 class I DNMT3A mut	-0.1197
AML104_AATGCCACAACTGAAA-1	AML Immature	AML104	NPM1 class I DNMT3A mut	-0.3536
AML104_AATGGAATCACCGGTG-1	AML Immature	AML104	NPM1 class I DNMT3A mut	-0.4726
AML104_AATGGCTAGCGTCAAG-1	AML Immature	AML104	NPM1 class I DNMT3A mut	-0.4368
AML104_AATTCCTAGGACGCAT-1	AML Immature	AML104	NPM1 class I DNMT3A mut	-0.5075
AML104_AATTCCTGTAGTTACC-1	AML Immature	AML104	NPM1 class I DNMT3A mut	-0.4115
AML104_AATTTCCAGCTAGAAT-1	AML Immature	AML104	NPM1 class I DNMT3A mut	-0.3811
AML104_AATTTCCCATTGACAC-1	AML Immature	AML104	NPM1 class I DNMT3A mut	-0.5177
AML104_AATTTCCGTACAATAG-1	AML Immature	AML104	NPM1 class I DNMT3A mut	-0.2949
AML104_ACAAAGAAGCGCCCAT-1	AML Immature	AML104	NPM1 class I DNMT3A mut	-0.3175
AML104_ACAAAGACACCGTGGT-1	AML Immature	AML104	NPM1 class I DNMT3A mut	-0.5448
AML104_ACAAAGAGTAGACGTG-1	AML Immature	AML104	NPM1 class I DNMT3A mut	-0.4426
AML104_ACAAAGAGTCCGACGT-1	AML Immature	AML104	NPM1 class I DNMT3A mut	-0.533
AML104_ACAAAGATCGCGTTTC-1	AML Immature	AML104	NPM1 class I DNMT3A mut	-0.5586
AML104_ACAAAGATCTAGAACC-1	AML Immature	AML104	NPM1 class I DNMT3A mut	-0.5593
AML104_ACAAAGATCTCTCTAA-1	AML Immature	AML104	NPM1 class I DNMT3A mut	-0.535
AML104_ACAACCAAGCGATCGA-1	AML Immature	AML104	NPM1 class I DNMT3A mut	-0.5411
AML104_ACAACCACAGACGCTC-1	AML Immature	AML104	NPM1 class I DNMT3A mut	-0.5487
AML104_ACAACCAGTAGTAAGT-1	AML Immature	AML104	NPM1 class I DNMT3A mut	-0.4593
AML104_ACAACCAGTGAACCGA-1	AML Immature	AML104	NPM1 class I DNMT3A mut	-0.3314
AML104_ACAACCATCAAGTCTG-1	AML Immature	AML104	NPM1 class I DNMT3A mut	-0.534
AML104_ACAAGCTCAACTCCAA-1	AML Immature	AML104	NPM1 class I DNMT3A mut	-0.3511
AML104_ACAAGCTCACTCGATA-1	AML Immature	AML104	NPM1 class I DNMT3A mut	-0.5421
AML104_ACAAGCTGTTAGAAAC-1	AML Immature	AML104	NPM1 class I DNMT3A mut	-0.3923
AML104_ACACAGTAGAATTCAG-1	AML Immature	AML104	NPM1 class I DNMT3A mut	-0.4176
AML104_ACACAGTAGGAGTACC-1	AML Immature	AML104	NPM1 class I DNMT3A mut	-0.5889
AML104_ACACAGTCAGCGTATT-1	AML Immature	AML104	NPM1 class I DNMT3A mut	-0.5088
AML104_ACACCAAAGACTTCGT-1	AML Immature	AML104	NPM1 class I DNMT3A mut	-0.5548
AML104_ACACCAAAGGCACTAG-1	AML Immature	AML104	NPM1 class I DNMT3A mut	-0.5567
AML104_ACACCAACAAAGGGCT-1	AML Immature	AML104	NPM1 class I DNMT3A mut	-0.533
AML104_ACACCAAGTATTGGCT-1	AML Immature	AML104	NPM1 class I DNMT3A mut	-0.5175
AML104_ACACCAAGTTTAGACC-1	AML Immature	AML104	NPM1 class I DNMT3A mut	-0.5056
AML104_ACACGCGAGGTTGACG-1	AML Immature	AML104	NPM1 class I DNMT3A mut	-0.2345
AML104_ACACTGACAACCAACT-1	AML Immature	AML104	NPM1 class I DNMT3A mut	-0.5446
AML104_ACACTGACACAAACGG-1	AML Immature	AML104	NPM1 class I DNMT3A mut	-0.4199
AML104_ACACTGAGTGCTGCAC-1	AML Immature	AML104	NPM1 class I DNMT3A mut	-0.5661
AML104_ACACTGAGTGTACATC-1	AML Immature	AML104	NPM1 class I DNMT3A mut	-0.3835
AML104_ACACTGAGTTCAACGT-1	AML Immature	AML104	NPM1 class I DNMT3A mut	-0.5507
AML104_ACACTGAGTTCGAGCC-1	AML Immature	AML104	NPM1 class I DNMT3A mut	-0.3911
AML104_ACACTGAGTTTCCAAG-1	AML Immature	AML104	NPM1 class I DNMT3A mut	-0.4243
AML104_ACAGCCGCAGAAACCG-1	AML Immature	AML104	NPM1 class I DNMT3A mut	-0.5914
AML104_ACAGCCGGTCGCATTA-1	AML Immature	AML104	NPM1 class I DNMT3A mut	-0.3994
AML104_ACAGCCGGTGCTTATG-1	AML Immature	AML104	NPM1 class I DNMT3A mut	-0.482
AML104_ACAGGGAAGTGGTTCT-1	AML Immature	AML104	NPM1 class I DNMT3A mut	-0.4611
AML104_ACAGGGAGTATTCCGA-1	AML Immature	AML104	NPM1 class I DNMT3A mut	-0.3422
AML104_ACATCCCGTCGAATTC-1	AML Immature	AML104	NPM1 class I DNMT3A mut	-0.5404
AML104_ACATCGAGTTATCTTC-1	AML Immature	AML104	NPM1 class I DNMT3A mut	-0.4153
AML104_ACATCGAGTTTGGGTT-1	AML Immature	AML104	NPM1 class I DNMT3A mut	-0.5522
AML104_ACATGCAAGGAGTCTG-1	AML Immature	AML104	NPM1 class I DNMT3A mut	-0.4368
AML104_ACATGCACACACGTGC-1	AML Immature	AML104	NPM1 class I DNMT3A mut	-0.5412
AML104_ACATGCAGTCCGGATC-1	AML Immature	AML104	NPM1 class I DNMT3A mut	-0.4038
AML104_ACATTTCAGCTTAGTC-1	AML Immature	AML104	NPM1 class I DNMT3A mut	-0.3
AML104_ACATTTCGTGAGTCAG-1	AML Immature	AML104	NPM1 class I DNMT3A mut	-0.2683
AML104_ACATTTCTCAAAGGAT-1	AML Immature	AML104	NPM1 class I DNMT3A mut	-0.4174
AML104_ACCAAACAGCTAAGTA-1	AML Immature	AML104	NPM1 class I DNMT3A mut	-0.4346
AML104_ACCAAACGTACCCGCA-1	AML Immature	AML104	NPM1 class I DNMT3A mut	-0.5077
AML104_ACCAAACGTGGATCAG-1	AML Immature	AML104	NPM1 class I DNMT3A mut	-0.5407
AML104_ACCAAACTCGAGCCTG-1	AML Immature	AML104	NPM1 class I DNMT3A mut	-0.0593
AML104_ACCAACAAGAGAGGTA-1	AML Immature	AML104	NPM1 class I DNMT3A mut	-0.3842
AML104_ACCAACAAGGTTGACG-1	AML Immature	AML104	NPM1 class I DNMT3A mut	-0.5604
AML104_ACCACAAAGATTGAGT-1	AML Immature	AML104	NPM1 class I DNMT3A mut	-0.4426
AML104_ACCACAAAGTCCGCCA-1	AML Immature	AML104	NPM1 class I DNMT3A mut	-0.5529
AML104_ACCACAACATACAGGG-1	AML Immature	AML104	NPM1 class I DNMT3A mut	-0.4091
AML104_ACCACAAGTGAGACCA-1	AML Immature	AML104	NPM1 class I DNMT3A mut	-0.5357
AML104_ACCATTTGTGGAACCA-1	AML Immature	AML104	NPM1 class I DNMT3A mut	-0.2542
AML104_ACCATTTTCTTACTGT-1	AML Immature	AML104	NPM1 class I DNMT3A mut	-0.548
AML104_ACCCAAATCACTGGTA-1	AML Immature	AML104	NPM1 class I DNMT3A mut	-0.1068
AML104_ACCCTCAAGGTAAGTT-1	AML Immature	AML104	NPM1 class I DNMT3A mut	-0.439
AML104_ACCCTCACAACCAGAG-1	AML Immature	AML104	NPM1 class I DNMT3A mut	-0.2971
AML104_ACCCTCAGTCCTCCTA-1	AML Immature	AML104	NPM1 class I DNMT3A mut	-0.1093
AML104_ACCCTTGAGCGCCTCA-1	AML Immature	AML104	NPM1 class I DNMT3A mut	-0.492
AML104_ACCCTTGTCGCCTATC-1	AML Immature	AML104	NPM1 class I DNMT3A mut	-0.5504
AML104_ACCGTTCGTTGCATGT-1	AML Immature	AML104	NPM1 class I DNMT3A mut	-0.3264
AML104_ACCGTTCGTTGCTCCT-1	AML Immature	AML104	NPM1 class I DNMT3A mut	-0.5295
AML104_ACCTACCAGAGTTGCG-1	AML Immature	AML104	NPM1 class I DNMT3A mut	-0.4887
AML104_ACCTACCAGCACGGAT-1	AML Immature	AML104	NPM1 class I DNMT3A mut	-0.5154
AML104_ACCTACCTCGAGAAAT-1	AML Immature	AML104	NPM1 class I DNMT3A mut	-0.5178
AML104_ACCTACCTCGCCAACG-1	AML Immature	AML104	NPM1 class I DNMT3A mut	-0.5194
AML104_ACCTGAAAGTTGGAGC-1	AML Immature	AML104	NPM1 class I DNMT3A mut	-0.4631
AML104_ACCTGAACAACGTATC-1	AML Immature	AML104	NPM1 class I DNMT3A mut	-0.5114
AML104_ACCTGAAGTACACGTT-1	AML Immature	AML104	NPM1 class I DNMT3A mut	-0.0448
AML104_ACCTGAAGTCCTGGTG-1	AML Immature	AML104	NPM1 class I DNMT3A mut	-0.553
AML104_ACCTGAATCACCCTTG-1	AML Immature	AML104	NPM1 class I DNMT3A mut	-0.4141
AML104_ACCTGAATCTATACTC-1	AML Immature	AML104	NPM1 class I DNMT3A mut	-0.5161
AML104_ACGATCAAGTATTCCG-1	AML Immature	AML104	NPM1 class I DNMT3A mut	-0.3473
AML104_ACGATCACATCCGTGG-1	AML Immature	AML104	NPM1 class I DNMT3A mut	-0.4191
AML104_ACGATGTGTAACCCGC-1	AML Immature	AML104	NPM1 class I DNMT3A mut	-0.4323
AML104_ACGATGTGTTGTGGAG-1	AML Immature	AML104	NPM1 class I DNMT3A mut	-0.3552
AML104_ACGATGTGTTGTTTGG-1	AML Immature	AML104	NPM1 class I DNMT3A mut	-0.4011
AML104_ACGATGTTCGCTACGG-1	AML Immature	AML104	NPM1 class I DNMT3A mut	-0.5135
AML104_ACGCACGAGGAGTACC-1	AML Immature	AML104	NPM1 class I DNMT3A mut	-0.1353
AML104_ACGCACGCATCAGCGC-1	AML Immature	AML104	NPM1 class I DNMT3A mut	-0.5049
AML104_ACGGAAGAGTCATGGG-1	AML Immature	AML104	NPM1 class I DNMT3A mut	0.4159
AML104_ACGGAAGCAGCGTTGC-1	AML Immature	AML104	NPM1 class I DNMT3A mut	-0.5009
AML104_ACGGAAGCAGCTACCG-1	AML Immature	AML104	NPM1 class I DNMT3A mut	-0.4226
AML104_ACGGGTCAGACGGATC-1	AML Immature	AML104	NPM1 class I DNMT3A mut	-0.3702
AML104_ACGGGTCAGAGCAACC-1	AML Immature	AML104	NPM1 class I DNMT3A mut	-0.499
AML104_ACGGGTCCAATTGGTC-1	AML Immature	AML104	NPM1 class I DNMT3A mut	-0.5519
AML104_ACGGGTCCAGGATCTT-1	AML Immature	AML104	NPM1 class I DNMT3A mut	-0.4527
AML104_ACGGGTCTCGAGCTGC-1	AML Immature	AML104	NPM1 class I DNMT3A mut	-0.4592
AML104_ACGGTCGCAGGCCTGT-1	AML Immature	AML104	NPM1 class I DNMT3A mut	-0.2978
AML104_ACGGTCGCAGTAACGG-1	AML Immature	AML104	NPM1 class I DNMT3A mut	-0.4628
AML104_ACGGTCGGTCATCGCG-1	AML Immature	AML104	NPM1 class I DNMT3A mut	-0.4479
AML104_ACGGTTAAGAGCAAGA-1	AML Immature	AML104	NPM1 class I DNMT3A mut	-0.5468
AML104_ACGGTTACACTAGAGG-1	AML Immature	AML104	NPM1 class I DNMT3A mut	-0.2636
AML104_ACGGTTATCAAACGTC-1	AML Immature	AML104	NPM1 class I DNMT3A mut	-0.5374
AML104_ACGTAACCAAGCCCAC-1	AML Immature	AML104	NPM1 class I DNMT3A mut	-0.1181
AML104_ACGTAACGTGTCGCTG-1	AML Immature	AML104	NPM1 class I DNMT3A mut	-0.4516
AML104_ACGTACATCGTAGGAG-1	AML Immature	AML104	NPM1 class I DNMT3A mut	-0.568
AML104_ACGTAGTGTAACAGTA-1	AML Immature	AML104	NPM1 class I DNMT3A mut	-0.3469
AML104_ACGTAGTTCCACGAAT-1	AML Immature	AML104	NPM1 class I DNMT3A mut	-0.4484
AML104_ACGTAGTTCGCGTGAC-1	AML Immature	AML104	NPM1 class I DNMT3A mut	-0.5243
AML104_ACGTCCTAGCACTGGA-1	AML Immature	AML104	NPM1 class I DNMT3A mut	-0.4333
AML104_ACGTCCTGTTCTCCTG-1	AML Immature	AML104	NPM1 class I DNMT3A mut	-0.3902
AML104_ACGTTCCCAGCTGAAG-1	AML Immature	AML104	NPM1 class I DNMT3A mut	-0.5321
AML104_ACGTTCCGTCTACACA-1	AML Immature	AML104	NPM1 class I DNMT3A mut	-0.3749
AML104_ACGTTCCGTTGGACTT-1	AML Immature	AML104	NPM1 class I DNMT3A mut	-0.568
AML104_ACTACGAAGCGCGTTC-1	AML Immature	AML104	NPM1 class I DNMT3A mut	-0.5555
AML104_ACTATCTGTATCGTGT-1	AML Immature	AML104	NPM1 class I DNMT3A mut	-0.5528
AML104_ACTATCTGTCCGCAGT-1	AML Immature	AML104	NPM1 class I DNMT3A mut	-0.5719
AML104_ACTATCTGTTTCACTT-1	AML Immature	AML104	NPM1 class I DNMT3A mut	-0.0794
AML104_ACTATGGAGTCCTGTA-1	AML Immature	AML104	NPM1 class I DNMT3A mut	-0.3506
AML104_ACTATGGCACAGAGCA-1	AML Immature	AML104	NPM1 class I DNMT3A mut	-0.5632
AML104_ACTATGGCACGTATAC-1	AML Immature	AML104	NPM1 class I DNMT3A mut	-0.5173
AML104_ACTATGGTCCTAGCTC-1	AML Immature	AML104	NPM1 class I DNMT3A mut	-0.3226
AML104_ACTATTCAGCGTCAGA-1	AML Immature	AML104	NPM1 class I DNMT3A mut	-0.5015
AML104_ACTATTCGTCCACTCT-1	AML Immature	AML104	NPM1 class I DNMT3A mut	-0.5231
AML104_ACTATTCTCCTCACCA-1	AML Immature	AML104	NPM1 class I DNMT3A mut	-0.4216
AML104_ACTCCCAAGGTAGGCT-1	AML Immature	AML104	NPM1 class I DNMT3A mut	-0.3637
AML104_ACTCCCAGTACGACTT-1	AML Immature	AML104	NPM1 class I DNMT3A mut	-0.5318
AML104_ACTCCCAGTATGGGAC-1	AML Immature	AML104	NPM1 class I DNMT3A mut	-0.5547
AML104_ACTCCCAGTGACGTCC-1	AML Immature	AML104	NPM1 class I DNMT3A mut	-0.5031
AML104_ACTCTCGAGTGACACG-1	AML Immature	AML104	NPM1 class I DNMT3A mut	-0.5284
AML104_ACTCTCGAGTGATAGT-1	AML Immature	AML104	NPM1 class I DNMT3A mut	-0.47
AML104_ACTCTCGCATGTTCAG-1	AML Immature	AML104	NPM1 class I DNMT3A mut	-0.5474
AML104_ACTGATGAGGCACTCC-1	AML Immature	AML104	NPM1 class I DNMT3A mut	-0.536
AML104_ACTGATGCAATTGGTC-1	AML Immature	AML104	NPM1 class I DNMT3A mut	-0.5046
AML104_ACTGATGCATTGGGAG-1	AML Immature	AML104	NPM1 class I DNMT3A mut	-0.5641
AML104_ACTGATGGTTCCACGG-1	AML Immature	AML104	NPM1 class I DNMT3A mut	-0.386
AML104_ACTGTCCGTCTTACTT-1	AML Immature	AML104	NPM1 class I DNMT3A mut	-0.5407
AML104_ACTGTCCGTCTTCATT-1	AML Immature	AML104	NPM1 class I DNMT3A mut	-0.3597
AML104_ACTGTCCGTGGGCTCT-1	AML Immature	AML104	NPM1 class I DNMT3A mut	-0.5341
AML104_ACTGTCCTCACCCTCA-1	AML Immature	AML104	NPM1 class I DNMT3A mut	-0.5387
AML104_ACTGTGAAGGTGATCG-1	AML Immature	AML104	NPM1 class I DNMT3A mut	-0.4316
AML104_ACTGTGAAGTCGCCCA-1	AML Immature	AML104	NPM1 class I DNMT3A mut	-0.5154
AML104_ACTTAGGGTGCGGCTT-1	AML Immature	AML104	NPM1 class I DNMT3A mut	-0.2623
AML104_ACTTATCAGGACAAGA-1	AML Immature	AML104	NPM1 class I DNMT3A mut	-0.4351
AML104_ACTTATCGTCCATACA-1	AML Immature	AML104	NPM1 class I DNMT3A mut	-0.4837
AML104_ACTTCCGAGGGAGTTC-1	AML Immature	AML104	NPM1 class I DNMT3A mut	-0.439
AML104_ACTTCGCGTATGGAAT-1	AML Immature	AML104	NPM1 class I DNMT3A mut	-0.3264
AML104_ACTTCGCTCGGTTAGT-1	AML Immature	AML104	NPM1 class I DNMT3A mut	-0.4265
AML104_ACTTTGTTCGGCTTGG-1	AML Immature	AML104	NPM1 class I DNMT3A mut	-0.2845
AML104_AGAAATGAGATACCAA-1	AML Immature	AML104	NPM1 class I DNMT3A mut	-0.5106
AML104_AGAAATGAGCACCTGC-1	AML Immature	AML104	NPM1 class I DNMT3A mut	-0.5272
AML104_AGAAATGTCTTCCAGC-1	AML Immature	AML104	NPM1 class I DNMT3A mut	-0.4816
AML104_AGAACAACAGAAGTTA-1	AML Immature	AML104	NPM1 class I DNMT3A mut	-0.4431
AML104_AGAACAATCGAGAATA-1	AML Immature	AML104	NPM1 class I DNMT3A mut	-0.4836
AML104_AGAACCTCAGGCGATA-1	AML Immature	AML104	NPM1 class I DNMT3A mut	-0.5229
AML104_AGAAGCGCACGGCGTT-1	AML Immature	AML104	NPM1 class I DNMT3A mut	-0.4481
AML104_AGAAGCGTCACCTTGC-1	AML Immature	AML104	NPM1 class I DNMT3A mut	-0.3691
AML104_AGAAGCGTCTCTGAGA-1	AML Immature	AML104	NPM1 class I DNMT3A mut	-0.4729
AML104_AGACAAAGTGACCGAA-1	AML Immature	AML104	NPM1 class I DNMT3A mut	-0.1117
AML104_AGACAAAGTGGACCTC-1	AML Immature	AML104	NPM1 class I DNMT3A mut	-0.511
AML104_AGACAAATCTATCGTT-1	AML Immature	AML104	NPM1 class I DNMT3A mut	-0.4267
AML104_AGACAAATCTGCGGGT-1	AML Immature	AML104	NPM1 class I DNMT3A mut	-0.2035
AML104_AGACACTGTATCAGCT-1	AML Immature	AML104	NPM1 class I DNMT3A mut	-0.5624
AML104_AGACACTGTGCCCAGT-1	AML Immature	AML104	NPM1 class I DNMT3A mut	-0.5941
AML104_AGACACTGTGGGACAT-1	AML Immature	AML104	NPM1 class I DNMT3A mut	-0.4594
AML104_AGACAGGGTTACCTTT-1	AML Immature	AML104	NPM1 class I DNMT3A mut	-0.3671
AML104_AGACCATAGCGAGGAG-1	AML Immature	AML104	NPM1 class I DNMT3A mut	-0.5268
AML104_AGACCATCACCGTCGA-1	AML Immature	AML104	NPM1 class I DNMT3A mut	-0.0694
AML104_AGACCATCATCCGGCA-1	AML Immature	AML104	NPM1 class I DNMT3A mut	-0.5086
AML104_AGACCATGTGCATGTT-1	AML Immature	AML104	NPM1 class I DNMT3A mut	-0.3592
AML104_AGACCATGTTACACAC-1	AML Immature	AML104	NPM1 class I DNMT3A mut	-0.5519
AML104_AGACCATTCCATTCAT-1	AML Immature	AML104	NPM1 class I DNMT3A mut	-0.5523
AML104_AGACCATTCTCAACGA-1	AML Immature	AML104	NPM1 class I DNMT3A mut	-0.0459
AML104_AGACCCGGTGTAGGAC-1	AML Immature	AML104	NPM1 class I DNMT3A mut	-0.3646
AML104_AGACTCAAGGAAAGAC-1	AML Immature	AML104	NPM1 class I DNMT3A mut	-0.4515
AML104_AGACTCACAATGGCCC-1	AML Immature	AML104	NPM1 class I DNMT3A mut	-0.4761
AML104_AGACTCAGTTCTCCTG-1	AML Immature	AML104	NPM1 class I DNMT3A mut	-0.575
AML104_AGACTCATCACCCTTG-1	AML Immature	AML104	NPM1 class I DNMT3A mut	-0.5168
AML104_AGAGAATCATCATTTC-1	AML Immature	AML104	NPM1 class I DNMT3A mut	-0.5867
AML104_AGAGAATTCCTACCGT-1	AML Immature	AML104	NPM1 class I DNMT3A mut	-0.1254
AML104_AGAGAGCCACCCAAGC-1	AML Immature	AML104	NPM1 class I DNMT3A mut	-0.4572
AML104_AGAGAGCGTGAGCCAA-1	AML Immature	AML104	NPM1 class I DNMT3A mut	-0.4126
AML104_AGAGCAGAGACCATTC-1	AML Immature	AML104	NPM1 class I DNMT3A mut	-0.5303
AML104_AGAGCAGCATGTGACT-1	AML Immature	AML104	NPM1 class I DNMT3A mut	-0.2626
AML104_AGAGCAGTCGCCTATC-1	AML Immature	AML104	NPM1 class I DNMT3A mut	-0.3923
AML104_AGAGCCCCATTACTCT-1	AML Immature	AML104	NPM1 class I DNMT3A mut	-0.509
AML104_AGATAGAAGGGATGTC-1	AML Immature	AML104	NPM1 class I DNMT3A mut	-0.5329
AML104_AGATAGATCCATTGCC-1	AML Immature	AML104	NPM1 class I DNMT3A mut	-0.5149
AML104_AGATCCAAGGAGCAAA-1	AML Immature	AML104	NPM1 class I DNMT3A mut	-0.1496
AML104_AGATCCACACGTGTGC-1	AML Immature	AML104	NPM1 class I DNMT3A mut	-0.5282
AML104_AGATCCAGTCACAATC-1	AML Immature	AML104	NPM1 class I DNMT3A mut	-0.4078
AML104_AGATCCATCTTTGATC-1	AML Immature	AML104	NPM1 class I DNMT3A mut	-0.5405
AML104_AGATCGTGTCAGTCTA-1	AML Immature	AML104	NPM1 class I DNMT3A mut	-0.0804
AML104_AGATCGTGTGGAAGTC-1	AML Immature	AML104	NPM1 class I DNMT3A mut	-0.5507
AML104_AGATGAACACACGGAA-1	AML Immature	AML104	NPM1 class I DNMT3A mut	-0.5544
AML104_AGATGCTAGACATAGT-1	AML Immature	AML104	NPM1 class I DNMT3A mut	-0.3978
AML104_AGATGCTGTGCCCACA-1	AML Immature	AML104	NPM1 class I DNMT3A mut	-0.5316
AML104_AGATGCTGTGTCCGGT-1	AML Immature	AML104	NPM1 class I DNMT3A mut	-0.5349
AML104_AGATGCTGTTGGCCTG-1	AML Immature	AML104	NPM1 class I DNMT3A mut	-0.5495
AML104_AGCATCAGTCATAGTC-1	AML Immature	AML104	NPM1 class I DNMT3A mut	-0.5099
AML104_AGCATCATCTTCTTCC-1	AML Immature	AML104	NPM1 class I DNMT3A mut	-0.578
AML104_AGCCAATAGAACGCGT-1	AML Immature	AML104	NPM1 class I DNMT3A mut	-0.3957
AML104_AGCCAATTCGTTGTAG-1	AML Immature	AML104	NPM1 class I DNMT3A mut	-0.5514
AML104_AGCCACGAGATACTGA-1	AML Immature	AML104	NPM1 class I DNMT3A mut	-0.52
AML104_AGCCACGAGCTAGCCC-1	AML Immature	AML104	NPM1 class I DNMT3A mut	-0.5061
AML104_AGCCACGAGGTGATCG-1	AML Immature	AML104	NPM1 class I DNMT3A mut	-0.0573
AML104_AGCCACGCAGCTTCCT-1	AML Immature	AML104	NPM1 class I DNMT3A mut	-0.5205
AML104_AGCCACGTCAGCACCG-1	AML Immature	AML104	NPM1 class I DNMT3A mut	-0.3846
AML104_AGCCAGCAGGCTGAAC-1	AML Immature	AML104	NPM1 class I DNMT3A mut	-0.583
AML104_AGCCAGCCAACGTAAA-1	AML Immature	AML104	NPM1 class I DNMT3A mut	-0.5558
AML104_AGCCAGCTCAAGCCGC-1	AML Immature	AML104	NPM1 class I DNMT3A mut	-0.5084
AML104_AGCGATTGTGGGACAT-1	AML Immature	AML104	NPM1 class I DNMT3A mut	-0.5229
AML104_AGCGCCACACAGTCGC-1	AML Immature	AML104	NPM1 class I DNMT3A mut	-0.3192
AML104_AGCGCTGAGGAATGTT-1	AML Immature	AML104	NPM1 class I DNMT3A mut	-0.31
AML104_AGCGCTGCATCGTCCT-1	AML Immature	AML104	NPM1 class I DNMT3A mut	-0.5681
AML104_AGCGCTGCATGATGCT-1	AML Immature	AML104	NPM1 class I DNMT3A mut	-0.4989
AML104_AGCGCTGTCATACGAC-1	AML Immature	AML104	NPM1 class I DNMT3A mut	-0.4799
AML104_AGCGTATCAGCGTGCT-1	AML Immature	AML104	NPM1 class I DNMT3A mut	-0.3934
AML104_AGCGTCGAGCTGTACT-1	AML Immature	AML104	NPM1 class I DNMT3A mut	-0.1464
AML104_AGCGTCGAGGCGTTGA-1	AML Immature	AML104	NPM1 class I DNMT3A mut	-0.1774
AML104_AGCGTCGGTACTGCGC-1	AML Immature	AML104	NPM1 class I DNMT3A mut	-0.0585
AML104_AGCTACAAGGTCCTGC-1	AML Immature	AML104	NPM1 class I DNMT3A mut	-0.4695
AML104_AGCTACACAACGGCTC-1	AML Immature	AML104	NPM1 class I DNMT3A mut	-0.5205
AML104_AGCTACATCACTGGTA-1	AML Immature	AML104	NPM1 class I DNMT3A mut	-0.4383
AML104_AGCTCAACAATCTGCA-1	AML Immature	AML104	NPM1 class I DNMT3A mut	-0.4579
AML104_AGCTCAAGTATGGAAT-1	AML Immature	AML104	NPM1 class I DNMT3A mut	-0.5344
AML104_AGCTCAAGTCTTCTAT-1	AML Immature	AML104	NPM1 class I DNMT3A mut	-0.559
AML104_AGCTCAATCGCATTAG-1	AML Immature	AML104	NPM1 class I DNMT3A mut	-0.5215
AML104_AGGAAATGTTCTCTAT-1	AML Immature	AML104	NPM1 class I DNMT3A mut	-0.4123
AML104_AGGAATAAGCGTCAAG-1	AML Immature	AML104	NPM1 class I DNMT3A mut	-0.5575
AML104_AGGAATAAGGGTGAAA-1	AML Immature	AML104	NPM1 class I DNMT3A mut	-0.435
AML104_AGGAATACATGAATCC-1	AML Immature	AML104	NPM1 class I DNMT3A mut	-0.5586
AML104_AGGAATAGTGATCATC-1	AML Immature	AML104	NPM1 class I DNMT3A mut	-0.548
AML104_AGGAATATCATCTGTT-1	AML Immature	AML104	NPM1 class I DNMT3A mut	-0.392
AML104_AGGACGACAATGAAAC-1	AML Immature	AML104	NPM1 class I DNMT3A mut	-0.4344
AML104_AGGACGAGTCTGCATA-1	AML Immature	AML104	NPM1 class I DNMT3A mut	-0.5122
AML104_AGGACGAGTTCAAACC-1	AML Immature	AML104	NPM1 class I DNMT3A mut	-0.3666
AML104_AGGACGATCGCAGATT-1	AML Immature	AML104	NPM1 class I DNMT3A mut	-0.5079
AML104_AGGAGGTAGGCTGAAC-1	AML Immature	AML104	NPM1 class I DNMT3A mut	-0.3771
AML104_AGGAGGTGTATCGAGG-1	AML Immature	AML104	NPM1 class I DNMT3A mut	-0.5374
AML104_AGGATCTCACGCAAAG-1	AML Immature	AML104	NPM1 class I DNMT3A mut	-0.4575
AML104_AGGATCTTCCGTGTCT-1	AML Immature	AML104	NPM1 class I DNMT3A mut	-0.4604
AML104_AGGCATTTCACTCACC-1	AML Immature	AML104	NPM1 class I DNMT3A mut	-0.5313
AML104_AGGCCACCACAAGCTT-1	AML Immature	AML104	NPM1 class I DNMT3A mut	-0.3021
AML104_AGGCTGCAGTGAGTTA-1	AML Immature	AML104	NPM1 class I DNMT3A mut	-0.4618
AML104_AGGCTGCCATTGTACG-1	AML Immature	AML104	NPM1 class I DNMT3A mut	-0.5322
AML104_AGGCTGCTCGGTGCAC-1	AML Immature	AML104	NPM1 class I DNMT3A mut	-0.49370000000000003
AML104_AGGGCCTAGTTGGAGC-1	AML Immature	AML104	NPM1 class I DNMT3A mut	-0.3827
AML104_AGGGCCTCACCAGCTG-1	AML Immature	AML104	NPM1 class I DNMT3A mut	-0.3712
AML104_AGGGCTCCATGGAATA-1	AML Immature	AML104	NPM1 class I DNMT3A mut	-0.3315
AML104_AGGGCTCGTAACCCGC-1	AML Immature	AML104	NPM1 class I DNMT3A mut	-0.5426
AML104_AGGGCTCGTACACTCA-1	AML Immature	AML104	NPM1 class I DNMT3A mut	-0.4411
AML104_AGGGCTCTCCATTTGT-1	AML Immature	AML104	NPM1 class I DNMT3A mut	-0.5724
AML104_AGGGTGAAGCCTGCCA-1	AML Immature	AML104	NPM1 class I DNMT3A mut	-0.3711
AML104_AGGGTGACAATTTCGG-1	AML Immature	AML104	NPM1 class I DNMT3A mut	-0.4425
AML104_AGGGTGACAGGCTACC-1	AML Immature	AML104	NPM1 class I DNMT3A mut	-0.3672
AML104_AGGGTTTTCCCGTAAA-1	AML Immature	AML104	NPM1 class I DNMT3A mut	-0.5067
AML104_AGGGTTTTCCTAGCGG-1	AML Immature	AML104	NPM1 class I DNMT3A mut	-0.4507
AML104_AGGTAGGAGACCATTC-1	AML Immature	AML104	NPM1 class I DNMT3A mut	-0.1934
AML104_AGGTAGGAGTCAGGGT-1	AML Immature	AML104	NPM1 class I DNMT3A mut	-0.2254
AML104_AGGTAGGTCCATAGGT-1	AML Immature	AML104	NPM1 class I DNMT3A mut	-0.1504
AML104_AGGTAGGTCCATGATG-1	AML Immature	AML104	NPM1 class I DNMT3A mut	-0.4684
AML104_AGGTCATCAATTTCGG-1	AML Immature	AML104	NPM1 class I DNMT3A mut	-0.5059
AML104_AGGTCATCAGCACCCA-1	AML Immature	AML104	NPM1 class I DNMT3A mut	-0.5175
AML104_AGGTCTAGTTACCTGA-1	AML Immature	AML104	NPM1 class I DNMT3A mut	-0.2581
AML104_AGGTCTATCACGAGGA-1	AML Immature	AML104	NPM1 class I DNMT3A mut	-0.5649
AML104_AGGTGTTAGGGCGAAG-1	AML Immature	AML104	NPM1 class I DNMT3A mut	-0.558
AML104_AGGTGTTGTATACCCA-1	AML Immature	AML104	NPM1 class I DNMT3A mut	-0.5567
AML104_AGGTGTTTCTCACCCA-1	AML Immature	AML104	NPM1 class I DNMT3A mut	-0.5356
AML104_AGGTTGTCACATCCCT-1	AML Immature	AML104	NPM1 class I DNMT3A mut	-0.1473
AML104_AGGTTGTGTCGAATTC-1	AML Immature	AML104	NPM1 class I DNMT3A mut	-0.4868
AML104_AGGTTGTTCATACGGT-1	AML Immature	AML104	NPM1 class I DNMT3A mut	-0.1726
AML104_AGGTTGTTCCGTAATG-1	AML Immature	AML104	NPM1 class I DNMT3A mut	-0.3846
AML104_AGTAACCGTGTGATGG-1	AML Immature	AML104	NPM1 class I DNMT3A mut	-0.5479
AML104_AGTAACCTCCCTCGAT-1	AML Immature	AML104	NPM1 class I DNMT3A mut	-0.5435
AML104_AGTAACCTCTGAGAAA-1	AML Immature	AML104	NPM1 class I DNMT3A mut	-0.5083
AML104_AGTACTGGTGTTAAAG-1	AML Immature	AML104	NPM1 class I DNMT3A mut	-0.2761
AML104_AGTACTGTCTCCGAGG-1	AML Immature	AML104	NPM1 class I DNMT3A mut	-0.478
AML104_AGTAGCTAGAAGATCT-1	AML Immature	AML104	NPM1 class I DNMT3A mut	-0.4509
AML104_AGTAGCTAGCGAAACC-1	AML Immature	AML104	NPM1 class I DNMT3A mut	-0.4868
AML104_AGTAGCTTCAGCTAGT-1	AML Immature	AML104	NPM1 class I DNMT3A mut	-0.5274
AML104_AGTAGTCCACGAGGAT-1	AML Immature	AML104	NPM1 class I DNMT3A mut	-0.5357
AML104_AGTAGTCGTGTATTGC-1	AML Immature	AML104	NPM1 class I DNMT3A mut	-0.1772
AML104_AGTAGTCGTTTCGTAG-1	AML Immature	AML104	NPM1 class I DNMT3A mut	-0.5391
AML104_AGTCAACCAGGAGGAG-1	AML Immature	AML104	NPM1 class I DNMT3A mut	-0.3362
AML104_AGTCAACCATTGACCA-1	AML Immature	AML104	NPM1 class I DNMT3A mut	-0.5339
AML104_AGTCAACGTAGAATAC-1	AML Immature	AML104	NPM1 class I DNMT3A mut	-0.5781
AML104_AGTCAACGTCCCTGAG-1	AML Immature	AML104	NPM1 class I DNMT3A mut	-0.4884
AML104_AGTCACAAGAAACTGT-1	AML Immature	AML104	NPM1 class I DNMT3A mut	-0.5144
AML104_AGTCATGAGGTAGTCG-1	AML Immature	AML104	NPM1 class I DNMT3A mut	-0.5072
AML104_AGTCATGAGTAGCAAT-1	AML Immature	AML104	NPM1 class I DNMT3A mut	-0.3803
AML104_AGTCATGCAGGCGAAT-1	AML Immature	AML104	NPM1 class I DNMT3A mut	-0.5548
AML104_AGTCATGGTGCCTGCA-1	AML Immature	AML104	NPM1 class I DNMT3A mut	-0.3267
AML104_AGTCATGTCGGATACT-1	AML Immature	AML104	NPM1 class I DNMT3A mut	-0.5817
AML104_AGTCATGTCTATCGCC-1	AML Immature	AML104	NPM1 class I DNMT3A mut	-0.4195
AML104_AGTCTCCAGCAGCACA-1	AML Immature	AML104	NPM1 class I DNMT3A mut	-0.4804
AML104_AGTGACTAGGAAAGTG-1	AML Immature	AML104	NPM1 class I DNMT3A mut	-0.4729
AML104_AGTGACTGTAGAGCTG-1	AML Immature	AML104	NPM1 class I DNMT3A mut	-0.5066
AML104_AGTGACTGTTACGATC-1	AML Immature	AML104	NPM1 class I DNMT3A mut	-0.3807
AML104_AGTGACTTCCGCTAGG-1	AML Immature	AML104	NPM1 class I DNMT3A mut	-0.3713
AML104_AGTGACTTCGTGGGAA-1	AML Immature	AML104	NPM1 class I DNMT3A mut	-0.5338
AML104_AGTGATCCAACCTATG-1	AML Immature	AML104	NPM1 class I DNMT3A mut	-0.2812
AML104_AGTGATCCACTTCTCG-1	AML Immature	AML104	NPM1 class I DNMT3A mut	-0.1667
AML104_AGTGATCGTATACCCA-1	AML Immature	AML104	NPM1 class I DNMT3A mut	-0.5577
AML104_AGTGATCTCTAGTCAG-1	AML Immature	AML104	NPM1 class I DNMT3A mut	-0.5578
AML104_AGTGATCTCTTCCGTG-1	AML Immature	AML104	NPM1 class I DNMT3A mut	-0.5464
AML104_AGTGCCGAGCACCGTC-1	AML Immature	AML104	NPM1 class I DNMT3A mut	-0.364
AML104_AGTGCCGCAGGCATTT-1	AML Immature	AML104	NPM1 class I DNMT3A mut	-0.5881
AML104_AGTGCCGCATTGCTGA-1	AML Immature	AML104	NPM1 class I DNMT3A mut	-0.3831
AML104_AGTGCCGGTCTTGTCC-1	AML Immature	AML104	NPM1 class I DNMT3A mut	-0.4492
AML104_AGTGTTGGTAACTTCG-1	AML Immature	AML104	NPM1 class I DNMT3A mut	-0.5492
AML104_AGTGTTGGTAGCACGA-1	AML Immature	AML104	NPM1 class I DNMT3A mut	-0.5633
AML104_AGTGTTGTCCGAGAAG-1	AML Immature	AML104	NPM1 class I DNMT3A mut	-0.5153
AML104_AGTGTTGTCGCGTAGC-1	AML Immature	AML104	NPM1 class I DNMT3A mut	-0.1675
AML104_AGTTAGCAGGTCGAGT-1	AML Immature	AML104	NPM1 class I DNMT3A mut	-0.1537
AML104_AGTTAGCCAGATACTC-1	AML Immature	AML104	NPM1 class I DNMT3A mut	-0.3745
AML104_AGTTCGAAGCACCAGA-1	AML Immature	AML104	NPM1 class I DNMT3A mut	-0.4309
AML104_AGTTCGAAGGAGCAAA-1	AML Immature	AML104	NPM1 class I DNMT3A mut	-0.5257
AML104_AGTTCGACACGTACTA-1	AML Immature	AML104	NPM1 class I DNMT3A mut	-0.4354
AML104_ATACCGAAGTTGTCGT-1	AML Immature	AML104	NPM1 class I DNMT3A mut	-0.5058
AML104_ATACCGACAAAGCGTG-1	AML Immature	AML104	NPM1 class I DNMT3A mut	-0.5156
AML104_ATACCGATCTAGACAC-1	AML Immature	AML104	NPM1 class I DNMT3A mut	-0.5295
AML104_ATACCTTGTGCCTTTC-1	AML Immature	AML104	NPM1 class I DNMT3A mut	-0.4145
AML104_ATACTTCCACAGTATC-1	AML Immature	AML104	NPM1 class I DNMT3A mut	-0.3955
AML104_ATACTTCCACTTGAAC-1	AML Immature	AML104	NPM1 class I DNMT3A mut	-0.5482
AML104_ATACTTCTCGTCTACC-1	AML Immature	AML104	NPM1 class I DNMT3A mut	-0.5556
AML104_ATAGACCAGCCAACCC-1	AML Immature	AML104	NPM1 class I DNMT3A mut	-0.3565
AML104_ATAGACCCACTACCCT-1	AML Immature	AML104	NPM1 class I DNMT3A mut	-0.4274
AML104_ATAGACCTCACTCGAA-1	AML Immature	AML104	NPM1 class I DNMT3A mut	-0.5405
AML104_ATAGAGAAGCCAACCC-1	AML Immature	AML104	NPM1 class I DNMT3A mut	-0.5752
AML104_ATAGGCTCAGGTTCGC-1	AML Immature	AML104	NPM1 class I DNMT3A mut	-0.3886
AML104_ATATCCTCACAATCTG-1	AML Immature	AML104	NPM1 class I DNMT3A mut	-0.561
AML104_ATCACAGTCAATGTCG-1	AML Immature	AML104	NPM1 class I DNMT3A mut	-0.43120000000000003
AML104_ATCACAGTCTTAGTTC-1	AML Immature	AML104	NPM1 class I DNMT3A mut	-0.1131
AML104_ATCACGAAGCCATGCC-1	AML Immature	AML104	NPM1 class I DNMT3A mut	-0.5637
AML104_ATCACGAGTGCTCGTG-1	AML Immature	AML104	NPM1 class I DNMT3A mut	-0.5578
AML104_ATCACGATCACAAGGG-1	AML Immature	AML104	NPM1 class I DNMT3A mut	-0.5079
AML104_ATCACGATCACTCCGT-1	AML Immature	AML104	NPM1 class I DNMT3A mut	-0.5582
AML104_ATCACGATCCTAAACG-1	AML Immature	AML104	NPM1 class I DNMT3A mut	-0.4521
AML104_ATCACTTCAAAGAGTT-1	AML Immature	AML104	NPM1 class I DNMT3A mut	-0.5634
AML104_ATCACTTCACTTGACA-1	AML Immature	AML104	NPM1 class I DNMT3A mut	-0.5629
AML104_ATCACTTCATAATGAG-1	AML Immature	AML104	NPM1 class I DNMT3A mut	-0.5545
AML104_ATCACTTCATCTTTCA-1	AML Immature	AML104	NPM1 class I DNMT3A mut	-0.1888
AML104_ATCACTTGTAGTCTGT-1	AML Immature	AML104	NPM1 class I DNMT3A mut	-0.0963
AML104_ATCACTTTCTACGGGC-1	AML Immature	AML104	NPM1 class I DNMT3A mut	-0.534
AML104_ATCAGGTCACTGGCGT-1	AML Immature	AML104	NPM1 class I DNMT3A mut	-0.1331
AML104_ATCAGGTTCGCGTCGA-1	AML Immature	AML104	NPM1 class I DNMT3A mut	-0.2972
AML104_ATCATTCAGCATATGA-1	AML Immature	AML104	NPM1 class I DNMT3A mut	-0.5515
AML104_ATCATTCGTTACGATC-1	AML Immature	AML104	NPM1 class I DNMT3A mut	-0.5651
AML104_ATCATTCTCACTTGTT-1	AML Immature	AML104	NPM1 class I DNMT3A mut	-0.27
AML104_ATCCACCAGAGAGTTT-1	AML Immature	AML104	NPM1 class I DNMT3A mut	-0.432
AML104_ATCCATTAGCATAGGC-1	AML Immature	AML104	NPM1 class I DNMT3A mut	-0.5532
AML104_ATCCATTCAGGGAATC-1	AML Immature	AML104	NPM1 class I DNMT3A mut	-0.4459
AML104_ATCCATTGTAGAGGAA-1	AML Immature	AML104	NPM1 class I DNMT3A mut	-0.5445
AML104_ATCCATTGTATTGGCT-1	AML Immature	AML104	NPM1 class I DNMT3A mut	-0.5063
AML104_ATCCATTGTCATCCCT-1	AML Immature	AML104	NPM1 class I DNMT3A mut	-0.5146
AML104_ATCCATTGTGGGCTCT-1	AML Immature	AML104	NPM1 class I DNMT3A mut	-0.3624
AML104_ATCCCTGAGGAGGTTC-1	AML Immature	AML104	NPM1 class I DNMT3A mut	-0.4138
AML104_ATCCCTGAGGGCTAAC-1	AML Immature	AML104	NPM1 class I DNMT3A mut	-0.1086
AML104_ATCCCTGCACGCAAAG-1	AML Immature	AML104	NPM1 class I DNMT3A mut	-0.4884
AML104_ATCCCTGGTTAAACAG-1	AML Immature	AML104	NPM1 class I DNMT3A mut	-0.36870000000000003
AML104_ATCCCTGTCGAGATGG-1	AML Immature	AML104	NPM1 class I DNMT3A mut	-0.394
AML104_ATCCGTCCAGTAACAA-1	AML Immature	AML104	NPM1 class I DNMT3A mut	-0.4618
AML104_ATCCGTCCATCCGCGA-1	AML Immature	AML104	NPM1 class I DNMT3A mut	-0.5273
AML104_ATCCTATAGATGGTAT-1	AML Immature	AML104	NPM1 class I DNMT3A mut	-0.1883
AML104_ATCCTATAGTCTCGTA-1	AML Immature	AML104	NPM1 class I DNMT3A mut	-0.3857
AML104_ATCCTATTCGAGGCAA-1	AML Immature	AML104	NPM1 class I DNMT3A mut	-0.2049
AML104_ATCGATGCATCATGAC-1	AML Immature	AML104	NPM1 class I DNMT3A mut	-0.5671
AML104_ATCGATGGTGGATACG-1	AML Immature	AML104	NPM1 class I DNMT3A mut	-0.3563
AML104_ATCGCCTAGCTAATGA-1	AML Immature	AML104	NPM1 class I DNMT3A mut	-0.4198
AML104_ATCGCCTCACGTGTGC-1	AML Immature	AML104	NPM1 class I DNMT3A mut	-0.5175
AML104_ATCGCCTTCCATCTAT-1	AML Immature	AML104	NPM1 class I DNMT3A mut	-0.4415
AML104_ATCGCCTTCGCTATTT-1	AML Immature	AML104	NPM1 class I DNMT3A mut	-0.4805
AML104_ATCGGATAGGTGCTGA-1	AML Immature	AML104	NPM1 class I DNMT3A mut	-0.544
AML104_ATCGGATCATTAAAGG-1	AML Immature	AML104	NPM1 class I DNMT3A mut	-0.579
AML104_ATCGGATGTGACTCGC-1	AML Immature	AML104	NPM1 class I DNMT3A mut	-0.4376
AML104_ATCGGCGAGCGTTACT-1	AML Immature	AML104	NPM1 class I DNMT3A mut	-0.427
AML104_ATCGGCGGTATGGTTC-1	AML Immature	AML104	NPM1 class I DNMT3A mut	-0.508
AML104_ATCGGCGTCGAGCTGC-1	AML Immature	AML104	NPM1 class I DNMT3A mut	-0.4202
AML104_ATCGTAGAGGTGCTTT-1	AML Immature	AML104	NPM1 class I DNMT3A mut	-0.5501
AML104_ATCGTCCCACACAGAG-1	AML Immature	AML104	NPM1 class I DNMT3A mut	-0.5381
AML104_ATCGTCCCATGTGCCG-1	AML Immature	AML104	NPM1 class I DNMT3A mut	-0.5222
AML104_ATCGTCCTCATCGCTC-1	AML Immature	AML104	NPM1 class I DNMT3A mut	-0.5652
AML104_ATCGTGAAGCGAGAAA-1	AML Immature	AML104	NPM1 class I DNMT3A mut	-0.4235
AML104_ATCGTGAAGTGAACAT-1	AML Immature	AML104	NPM1 class I DNMT3A mut	-0.4564
AML104_ATCGTGAGTGATCGTT-1	AML Immature	AML104	NPM1 class I DNMT3A mut	-0.3596
AML104_ATCGTGAGTGGCCTCA-1	AML Immature	AML104	NPM1 class I DNMT3A mut	-0.557
AML104_ATCTCTACACGCCAGT-1	AML Immature	AML104	NPM1 class I DNMT3A mut	-0.5491
AML104_ATCTCTACAGCCATTA-1	AML Immature	AML104	NPM1 class I DNMT3A mut	-0.563
AML104_ATCTCTATCCACCTCA-1	AML Immature	AML104	NPM1 class I DNMT3A mut	-0.4377
AML104_ATCTTCAAGGACTTCT-1	AML Immature	AML104	NPM1 class I DNMT3A mut	-0.5051
AML104_ATCTTCACATGTAACC-1	AML Immature	AML104	NPM1 class I DNMT3A mut	-0.4399
AML104_ATCTTCAGTCACTCTC-1	AML Immature	AML104	NPM1 class I DNMT3A mut	-0.4536
AML104_ATGAAAGCAGTAACGG-1	AML Immature	AML104	NPM1 class I DNMT3A mut	-0.5812
AML104_ATGAAAGGTCTTACTT-1	AML Immature	AML104	NPM1 class I DNMT3A mut	-0.4848
AML104_ATGACCACATTCTCTA-1	AML Immature	AML104	NPM1 class I DNMT3A mut	-0.5382
AML104_ATGACCAGTTCCCAAA-1	AML Immature	AML104	NPM1 class I DNMT3A mut	-0.4875
AML104_ATGACCATCGATGCTA-1	AML Immature	AML104	NPM1 class I DNMT3A mut	-0.5319
AML104_ATGAGGGTCACGGTCG-1	AML Immature	AML104	NPM1 class I DNMT3A mut	-0.4123
AML104_ATGAGTCTCGTCCATC-1	AML Immature	AML104	NPM1 class I DNMT3A mut	-0.0564
AML104_ATGATCGAGACGCCCT-1	AML Immature	AML104	NPM1 class I DNMT3A mut	-0.365
AML104_ATGCATGGTACGCTTA-1	AML Immature	AML104	NPM1 class I DNMT3A mut	-0.3626
AML104_ATGCATGGTAGAGCTG-1	AML Immature	AML104	NPM1 class I DNMT3A mut	-0.4718
AML104_ATGCATGGTTGACTAC-1	AML Immature	AML104	NPM1 class I DNMT3A mut	-0.4064
AML104_ATGCCTCCAAATGAGT-1	AML Immature	AML104	NPM1 class I DNMT3A mut	-0.5548
AML104_ATGCCTCCAGCGTTGC-1	AML Immature	AML104	NPM1 class I DNMT3A mut	-0.4361
AML104_ATGCCTCGTAGAGTTA-1	AML Immature	AML104	NPM1 class I DNMT3A mut	-0.4661
AML104_ATGCCTCTCCGGTAGC-1	AML Immature	AML104	NPM1 class I DNMT3A mut	-0.5702
AML104_ATGCGATCACAAATCC-1	AML Immature	AML104	NPM1 class I DNMT3A mut	-0.5535
AML104_ATGCGATCATCCCACT-1	AML Immature	AML104	NPM1 class I DNMT3A mut	-0.409
AML104_ATGCGATGTTTATGCG-1	AML Immature	AML104	NPM1 class I DNMT3A mut	-0.5376
AML104_ATGGAGGGTATCCCAA-1	AML Immature	AML104	NPM1 class I DNMT3A mut	-0.3329
AML104_ATGGAGGTCGAGAGAC-1	AML Immature	AML104	NPM1 class I DNMT3A mut	-0.5593
AML104_ATGGATCAGAGTACCG-1	AML Immature	AML104	NPM1 class I DNMT3A mut	-0.276
AML104_ATGGATCCAAGATGGC-1	AML Immature	AML104	NPM1 class I DNMT3A mut	-0.3793
AML104_ATGGATCGTTGCTGAT-1	AML Immature	AML104	NPM1 class I DNMT3A mut	-0.5346
AML104_ATGGATCGTTTACCAG-1	AML Immature	AML104	NPM1 class I DNMT3A mut	-0.5528
AML104_ATGGATCTCGGTAGAG-1	AML Immature	AML104	NPM1 class I DNMT3A mut	-0.4867
AML104_ATGGATCTCTCCGCAT-1	AML Immature	AML104	NPM1 class I DNMT3A mut	-0.1829
AML104_ATGGGAGAGCCTGAGA-1	AML Immature	AML104	NPM1 class I DNMT3A mut	-0.4811
AML104_ATGGGAGGTGACCGAA-1	AML Immature	AML104	NPM1 class I DNMT3A mut	-0.546
AML104_ATGGGAGTCCGATAAC-1	AML Immature	AML104	NPM1 class I DNMT3A mut	-0.4438
AML104_ATGGGAGTCGGTGCAC-1	AML Immature	AML104	NPM1 class I DNMT3A mut	-0.477
AML104_ATGGGTTAGTTACGGG-1	AML Immature	AML104	NPM1 class I DNMT3A mut	-0.4462
AML104_ATGGTTGGTATGCAAA-1	AML Immature	AML104	NPM1 class I DNMT3A mut	-0.4102
AML104_ATGGTTGGTTATGACC-1	AML Immature	AML104	NPM1 class I DNMT3A mut	-0.0979
AML104_ATGGTTGTCGGAGTGA-1	AML Immature	AML104	NPM1 class I DNMT3A mut	-0.5483
AML104_ATGTCCCCAAGATGGC-1	AML Immature	AML104	NPM1 class I DNMT3A mut	-0.5386
AML104_ATGTCCCTCATCACCC-1	AML Immature	AML104	NPM1 class I DNMT3A mut	-0.2153
AML104_ATGTCCCTCGGTAACT-1	AML Immature	AML104	NPM1 class I DNMT3A mut	-0.367
AML104_ATGTCTTAGGTAGACC-1	AML Immature	AML104	NPM1 class I DNMT3A mut	-0.4881
AML104_ATGTCTTCAGTGACCC-1	AML Immature	AML104	NPM1 class I DNMT3A mut	-0.509
AML104_ATGTCTTTCCGGACTG-1	AML Immature	AML104	NPM1 class I DNMT3A mut	-0.5488
AML104_ATTACCTTCCGAACGC-1	AML Immature	AML104	NPM1 class I DNMT3A mut	-0.3928
AML104_ATTACCTTCGTTCTAT-1	AML Immature	AML104	NPM1 class I DNMT3A mut	-0.5615
AML104_ATTACTCGTGTTGCCG-1	AML Immature	AML104	NPM1 class I DNMT3A mut	-0.4753
AML104_ATTACTCGTTGCAAGG-1	AML Immature	AML104	NPM1 class I DNMT3A mut	-0.5532
AML104_ATTACTCTCTGGGCGT-1	AML Immature	AML104	NPM1 class I DNMT3A mut	-0.4604
AML104_ATTATCCGTCCCTGAG-1	AML Immature	AML104	NPM1 class I DNMT3A mut	-0.5361
AML104_ATTATCCTCACTCGAA-1	AML Immature	AML104	NPM1 class I DNMT3A mut	-0.4935
AML104_ATTCAGGAGCGAAACC-1	AML Immature	AML104	NPM1 class I DNMT3A mut	-0.4888
AML104_ATTCAGGAGCGAGGAG-1	AML Immature	AML104	NPM1 class I DNMT3A mut	-0.3999
AML104_ATTCAGGAGTGGTTCT-1	AML Immature	AML104	NPM1 class I DNMT3A mut	-0.5338
AML104_ATTCAGGCAACTCATG-1	AML Immature	AML104	NPM1 class I DNMT3A mut	-0.3736
AML104_ATTCAGGGTGCGGCTT-1	AML Immature	AML104	NPM1 class I DNMT3A mut	-0.3874
AML104_ATTCAGGGTTTACCTT-1	AML Immature	AML104	NPM1 class I DNMT3A mut	-0.5047
AML104_ATTCAGGTCGGACGTC-1	AML Immature	AML104	NPM1 class I DNMT3A mut	-0.5106
AML104_ATTCATCAGACATACA-1	AML Immature	AML104	NPM1 class I DNMT3A mut	-0.3672
AML104_ATTCATCAGATGCTAA-1	AML Immature	AML104	NPM1 class I DNMT3A mut	-0.4934
AML104_ATTCATCAGATTCGAA-1	AML Immature	AML104	NPM1 class I DNMT3A mut	-0.0984
AML104_ATTCATCAGGTGCATG-1	AML Immature	AML104	NPM1 class I DNMT3A mut	-0.5157
AML104_ATTCATCCAGTTTCAG-1	AML Immature	AML104	NPM1 class I DNMT3A mut	-0.3968
AML104_ATTCATCGTTTCGACA-1	AML Immature	AML104	NPM1 class I DNMT3A mut	-0.5305
AML104_ATTCATCTCATCGCCT-1	AML Immature	AML104	NPM1 class I DNMT3A mut	-0.2689
AML104_ATTCCATGTCTTGCTC-1	AML Immature	AML104	NPM1 class I DNMT3A mut	-0.5133
AML104_ATTCCATTCGGAGTGA-1	AML Immature	AML104	NPM1 class I DNMT3A mut	-0.4234
AML104_ATTCCCGAGTTGGCTT-1	AML Immature	AML104	NPM1 class I DNMT3A mut	-0.5405
AML104_ATTCCCGTCAGCCTCT-1	AML Immature	AML104	NPM1 class I DNMT3A mut	-0.4982
AML104_ATTCCTAAGTTTCGAC-1	AML Immature	AML104	NPM1 class I DNMT3A mut	-0.5299
AML104_ATTCCTATCGAAACAA-1	AML Immature	AML104	NPM1 class I DNMT3A mut	-0.3929
AML104_ATTCCTATCGAACACT-1	AML Immature	AML104	NPM1 class I DNMT3A mut	-0.2455
AML104_ATTCGTTAGATACATG-1	AML Immature	AML104	NPM1 class I DNMT3A mut	-0.4959
AML104_ATTCTTGAGACCTCAT-1	AML Immature	AML104	NPM1 class I DNMT3A mut	-0.4604
AML104_ATTCTTGCAGTTCCAA-1	AML Immature	AML104	NPM1 class I DNMT3A mut	-0.5581
AML104_ATTCTTGGTAGGTAGC-1	AML Immature	AML104	NPM1 class I DNMT3A mut	-0.5322
AML104_ATTCTTGGTGAATATG-1	AML Immature	AML104	NPM1 class I DNMT3A mut	-0.4195
AML104_ATTCTTGTCCCTTGTG-1	AML Immature	AML104	NPM1 class I DNMT3A mut	-0.3859
AML104_ATTGGGTTCCTACGGG-1	AML Immature	AML104	NPM1 class I DNMT3A mut	-0.5787
AML104_ATTGTTCAGGACAAGA-1	AML Immature	AML104	NPM1 class I DNMT3A mut	-0.353
AML104_ATTGTTCGTCCAGGTC-1	AML Immature	AML104	NPM1 class I DNMT3A mut	-0.4977
AML104_ATTTACCAGGTAAACT-1	AML Immature	AML104	NPM1 class I DNMT3A mut	-0.5188
AML104_ATTTACCCACTTCCTG-1	AML Immature	AML104	NPM1 class I DNMT3A mut	-0.2063
AML104_ATTTACCTCCTACTGC-1	AML Immature	AML104	NPM1 class I DNMT3A mut	-0.4771
AML104_ATTTCACCACCAGACC-1	AML Immature	AML104	NPM1 class I DNMT3A mut	-0.5551
AML104_ATTTCTGCACTGCGTG-1	AML Immature	AML104	NPM1 class I DNMT3A mut	-0.3522
AML104_ATTTCTGGTTTGGAGG-1	AML Immature	AML104	NPM1 class I DNMT3A mut	-0.4545
AML104_CAAAGAAAGGTTCACT-1	AML Immature	AML104	NPM1 class I DNMT3A mut	-0.5601
AML104_CAAAGAATCGTTCTAT-1	AML Immature	AML104	NPM1 class I DNMT3A mut	-0.4447
AML104_CAACAGTTCTTGCAAG-1	AML Immature	AML104	NPM1 class I DNMT3A mut	-0.4598
AML104_CAACCAAGTAATCAGA-1	AML Immature	AML104	NPM1 class I DNMT3A mut	-0.4995
AML104_CAACCAATCTCGTCGT-1	AML Immature	AML104	NPM1 class I DNMT3A mut	-0.5721
AML104_CAACCTCGTGATACTC-1	AML Immature	AML104	NPM1 class I DNMT3A mut	-0.5352
AML104_CAACGATCAATCCTAG-1	AML Immature	AML104	NPM1 class I DNMT3A mut	-0.4946
AML104_CAACGATTCTCTGAGA-1	AML Immature	AML104	NPM1 class I DNMT3A mut	-0.3772
AML104_CAACGGCTCATGCCCT-1	AML Immature	AML104	NPM1 class I DNMT3A mut	-0.4296
AML104_CAAGACTAGGCTAGCA-1	AML Immature	AML104	NPM1 class I DNMT3A mut	-0.2712
AML104_CAAGAGGAGCCTTCTC-1	AML Immature	AML104	NPM1 class I DNMT3A mut	-0.4421
AML104_CAAGAGGAGTTGGGAC-1	AML Immature	AML104	NPM1 class I DNMT3A mut	-0.5778
AML104_CAAGAGGTCCTTCGAC-1	AML Immature	AML104	NPM1 class I DNMT3A mut	-0.4588
AML104_CAAGCTACAGCAGTCC-1	AML Immature	AML104	NPM1 class I DNMT3A mut	-0.0464
AML104_CAAGCTAGTAGTTCCA-1	AML Immature	AML104	NPM1 class I DNMT3A mut	-0.5164
AML104_CAAGCTAGTTCGATTG-1	AML Immature	AML104	NPM1 class I DNMT3A mut	-0.1127
AML104_CAAGCTATCCAATGCA-1	AML Immature	AML104	NPM1 class I DNMT3A mut	-0.447
AML104_CAAGGGAAGCTGGCTC-1	AML Immature	AML104	NPM1 class I DNMT3A mut	-0.377
AML104_CAAGGGAAGGAATGTT-1	AML Immature	AML104	NPM1 class I DNMT3A mut	-0.201
AML104_CAAGGGAAGGTTGAGC-1	AML Immature	AML104	NPM1 class I DNMT3A mut	-0.4837
AML104_CAAGGGACACCTGTCT-1	AML Immature	AML104	NPM1 class I DNMT3A mut	-0.3833
AML104_CAAGGGACATAAGATG-1	AML Immature	AML104	NPM1 class I DNMT3A mut	-0.5486
AML104_CAAGGGAGTTCAAACC-1	AML Immature	AML104	NPM1 class I DNMT3A mut	-0.4851
AML104_CAATACGGTCGTGATT-1	AML Immature	AML104	NPM1 class I DNMT3A mut	-0.4113
AML104_CAATCGACACCCTTAC-1	AML Immature	AML104	NPM1 class I DNMT3A mut	-0.3361
AML104_CAATCGACAGCACAGA-1	AML Immature	AML104	NPM1 class I DNMT3A mut	-0.3239
AML104_CAATCGAGTCATTGCA-1	AML Immature	AML104	NPM1 class I DNMT3A mut	-0.2914
AML104_CAATGACAGTTGCCTA-1	AML Immature	AML104	NPM1 class I DNMT3A mut	-0.2389
AML104_CAATGACCACTAGAGG-1	AML Immature	AML104	NPM1 class I DNMT3A mut	-0.5559
AML104_CAATGACTCTAAGCCA-1	AML Immature	AML104	NPM1 class I DNMT3A mut	-0.5559
AML104_CAATTTCAGACCTCCG-1	AML Immature	AML104	NPM1 class I DNMT3A mut	-0.5564
AML104_CAATTTCAGCGGCTCT-1	AML Immature	AML104	NPM1 class I DNMT3A mut	-0.497
AML104_CAATTTCCAAGGTCAG-1	AML Immature	AML104	NPM1 class I DNMT3A mut	-0.4898
AML104_CAATTTCGTTAGGCTT-1	AML Immature	AML104	NPM1 class I DNMT3A mut	-0.5559
AML104_CAATTTCTCGAACACT-1	AML Immature	AML104	NPM1 class I DNMT3A mut	-0.4177
AML104_CAATTTCTCGAGAAAT-1	AML Immature	AML104	NPM1 class I DNMT3A mut	-0.426
AML104_CACAACACACCCTCTA-1	AML Immature	AML104	NPM1 class I DNMT3A mut	-0.5509
AML104_CACACAATCTATGTGG-1	AML Immature	AML104	NPM1 class I DNMT3A mut	-0.3634
AML104_CACAGATCATGCCGGT-1	AML Immature	AML104	NPM1 class I DNMT3A mut	-0.3797
AML104_CACAGATGTAGCGCCT-1	AML Immature	AML104	NPM1 class I DNMT3A mut	-0.5419
AML104_CACAGATGTCTTGGTA-1	AML Immature	AML104	NPM1 class I DNMT3A mut	-0.5463
AML104_CACAGATGTTCCCACT-1	AML Immature	AML104	NPM1 class I DNMT3A mut	-0.5682
AML104_CACAGGCAGTACGAGC-1	AML Immature	AML104	NPM1 class I DNMT3A mut	-0.1182
AML104_CACATGAGTTAGGGAC-1	AML Immature	AML104	NPM1 class I DNMT3A mut	-0.4898
AML104_CACATGATCCGAGATT-1	AML Immature	AML104	NPM1 class I DNMT3A mut	-0.4831
AML104_CACCAAAAGCTCTATG-1	AML Immature	AML104	NPM1 class I DNMT3A mut	-0.5673
AML104_CACCAAAAGGCCACTC-1	AML Immature	AML104	NPM1 class I DNMT3A mut	-0.5116
AML104_CACCAAAAGGTCATAA-1	AML Immature	AML104	NPM1 class I DNMT3A mut	-0.508
AML104_CACCAAACAAGAGGCT-1	AML Immature	AML104	NPM1 class I DNMT3A mut	-0.3197
AML104_CACCGTTAGGCTAACG-1	AML Immature	AML104	NPM1 class I DNMT3A mut	-0.4228
AML104_CACCGTTGTATAGGAT-1	AML Immature	AML104	NPM1 class I DNMT3A mut	-0.4621
AML104_CACCGTTGTTCTCTCG-1	AML Immature	AML104	NPM1 class I DNMT3A mut	-0.4419
AML104_CACGAATAGAAGATCT-1	AML Immature	AML104	NPM1 class I DNMT3A mut	-0.5732
AML104_CACGAATTCTTTGCGC-1	AML Immature	AML104	NPM1 class I DNMT3A mut	-0.5431
AML104_CACGGGTAGATTAGTG-1	AML Immature	AML104	NPM1 class I DNMT3A mut	-0.1252
AML104_CACGGGTCACACAGAG-1	AML Immature	AML104	NPM1 class I DNMT3A mut	-0.064
AML104_CACGGGTCATCCTGTC-1	AML Immature	AML104	NPM1 class I DNMT3A mut	-0.5648
AML104_CACGGGTGTCGACTTA-1	AML Immature	AML104	NPM1 class I DNMT3A mut	-0.3497
AML104_CACGTGGAGCAACAAT-1	AML Immature	AML104	NPM1 class I DNMT3A mut	-0.4559
AML104_CACGTGGAGTCAACAA-1	AML Immature	AML104	NPM1 class I DNMT3A mut	-0.4709
AML104_CACGTTCAGCAAGTGC-1	AML Immature	AML104	NPM1 class I DNMT3A mut	-0.2568
AML104_CACGTTCAGCAGGTCA-1	AML Immature	AML104	NPM1 class I DNMT3A mut	-0.3753
AML104_CACGTTCAGTGACCTT-1	AML Immature	AML104	NPM1 class I DNMT3A mut	-0.5244
AML104_CACGTTCCAGGCGAAT-1	AML Immature	AML104	NPM1 class I DNMT3A mut	-0.274
AML104_CACTAAGAGGCACAAC-1	AML Immature	AML104	NPM1 class I DNMT3A mut	-0.5481
AML104_CACTAAGCACGGTGCT-1	AML Immature	AML104	NPM1 class I DNMT3A mut	-0.3848
AML104_CACTAAGCAGTTTCAG-1	AML Immature	AML104	NPM1 class I DNMT3A mut	-0.5078
AML104_CACTAAGTCTCCTACG-1	AML Immature	AML104	NPM1 class I DNMT3A mut	-0.5269
AML104_CACTGAAGTCACGACC-1	AML Immature	AML104	NPM1 class I DNMT3A mut	-0.4903
AML104_CACTGGGGTACCCGAC-1	AML Immature	AML104	NPM1 class I DNMT3A mut	-0.43
AML104_CACTGGGTCGAGAAAT-1	AML Immature	AML104	NPM1 class I DNMT3A mut	-0.2916
AML104_CACTGTCCATAGATGA-1	AML Immature	AML104	NPM1 class I DNMT3A mut	-0.3611
AML104_CACTGTCGTAATGCTC-1	AML Immature	AML104	NPM1 class I DNMT3A mut	-0.5726
AML104_CACTGTCGTACAACGG-1	AML Immature	AML104	NPM1 class I DNMT3A mut	-0.5329
AML104_CACTGTCTCTCTGACC-1	AML Immature	AML104	NPM1 class I DNMT3A mut	-0.5562
AML104_CACTTCGAGCTGACCC-1	AML Immature	AML104	NPM1 class I DNMT3A mut	-0.3872
AML104_CAGAGCCAGCCGCTTG-1	AML Immature	AML104	NPM1 class I DNMT3A mut	-0.3642
AML104_CAGAGCCAGCGCCATC-1	AML Immature	AML104	NPM1 class I DNMT3A mut	-0.5457
AML104_CAGAGCCAGCTGGCTC-1	AML Immature	AML104	NPM1 class I DNMT3A mut	-0.4897
AML104_CAGAGCCCAGGTGACA-1	AML Immature	AML104	NPM1 class I DNMT3A mut	-0.4943
AML104_CAGAGCCTCTTCGATT-1	AML Immature	AML104	NPM1 class I DNMT3A mut	-0.0764
AML104_CAGATACGTTGTGCCG-1	AML Immature	AML104	NPM1 class I DNMT3A mut	-0.5412
AML104_CAGATACTCGACCATA-1	AML Immature	AML104	NPM1 class I DNMT3A mut	-0.5419
AML104_CAGATCAAGATCACCT-1	AML Immature	AML104	NPM1 class I DNMT3A mut	-0.298
AML104_CAGATCAGTTGCTAGT-1	AML Immature	AML104	NPM1 class I DNMT3A mut	-0.5236
AML104_CAGATTGAGGATTACA-1	AML Immature	AML104	NPM1 class I DNMT3A mut	-0.3848
AML104_CAGATTGCACGTCTCT-1	AML Immature	AML104	NPM1 class I DNMT3A mut	-0.3803
AML104_CAGATTGCAGTATGAA-1	AML Immature	AML104	NPM1 class I DNMT3A mut	-0.5589
AML104_CAGATTGCATTGACAC-1	AML Immature	AML104	NPM1 class I DNMT3A mut	-0.556
AML104_CAGCAATCATTACTCT-1	AML Immature	AML104	NPM1 class I DNMT3A mut	-0.2952
AML104_CAGCAATTCCCTCAAC-1	AML Immature	AML104	NPM1 class I DNMT3A mut	-0.5706
AML104_CAGCACGAGAAGCCTG-1	AML Immature	AML104	NPM1 class I DNMT3A mut	-0.508
AML104_CAGCACGCATACCATG-1	AML Immature	AML104	NPM1 class I DNMT3A mut	-0.5174
AML104_CAGCACGTCCCTCGTA-1	AML Immature	AML104	NPM1 class I DNMT3A mut	-0.5572
AML104_CAGCACGTCGTAGTCA-1	AML Immature	AML104	NPM1 class I DNMT3A mut	-0.4327
AML104_CAGCAGCAGCCTCTGG-1	AML Immature	AML104	NPM1 class I DNMT3A mut	-0.5501
AML104_CAGCCAGGTTGGGACA-1	AML Immature	AML104	NPM1 class I DNMT3A mut	-0.5608
AML104_CAGCCAGTCAATCAGC-1	AML Immature	AML104	NPM1 class I DNMT3A mut	-0.5804
AML104_CAGCCAGTCTGCGAGC-1	AML Immature	AML104	NPM1 class I DNMT3A mut	-0.4756
AML104_CAGGCCAGTCAAACGG-1	AML Immature	AML104	NPM1 class I DNMT3A mut	-0.5595
AML104_CAGGGCTCATGACGTT-1	AML Immature	AML104	NPM1 class I DNMT3A mut	-0.0932
AML104_CAGGGCTGTCTGTCCT-1	AML Immature	AML104	NPM1 class I DNMT3A mut	-0.3666
AML104_CAGGTATAGTTGGCTT-1	AML Immature	AML104	NPM1 class I DNMT3A mut	-0.515
AML104_CAGGTATCACCGTCTT-1	AML Immature	AML104	NPM1 class I DNMT3A mut	-0.5413
AML104_CAGGTATCACTTGGCG-1	AML Immature	AML104	NPM1 class I DNMT3A mut	-0.4674
AML104_CAGGTATGTGTTGATC-1	AML Immature	AML104	NPM1 class I DNMT3A mut	-0.4914
AML104_CAGGTATTCATACGGT-1	AML Immature	AML104	NPM1 class I DNMT3A mut	-0.4711
AML104_CAGTGCGCAGAGATGC-1	AML Immature	AML104	NPM1 class I DNMT3A mut	-0.4033
AML104_CAGTGCGCAGCAGATG-1	AML Immature	AML104	NPM1 class I DNMT3A mut	-0.4435
AML104_CAGTGCGCAGTCAACT-1	AML Immature	AML104	NPM1 class I DNMT3A mut	-0.342
AML104_CAGTGCGTCCACGTAA-1	AML Immature	AML104	NPM1 class I DNMT3A mut	-0.5186
AML104_CAGTGCGTCCTTCAGC-1	AML Immature	AML104	NPM1 class I DNMT3A mut	-0.4861
AML104_CAGTTAGTCCCGTTGT-1	AML Immature	AML104	NPM1 class I DNMT3A mut	-0.4175
AML104_CAGTTCCCACTAGGCC-1	AML Immature	AML104	NPM1 class I DNMT3A mut	-0.5659
AML104_CAGTTCCCAGCCATTA-1	AML Immature	AML104	NPM1 class I DNMT3A mut	-0.5107
AML104_CAGTTCCGTGTATCCA-1	AML Immature	AML104	NPM1 class I DNMT3A mut	-0.3924
AML104_CAGTTCCTCCGGGACT-1	AML Immature	AML104	NPM1 class I DNMT3A mut	-0.1335
AML104_CAGTTCCTCGGTGTAT-1	AML Immature	AML104	NPM1 class I DNMT3A mut	-0.1429
AML104_CATAAGCAGCTCGGCT-1	AML Immature	AML104	NPM1 class I DNMT3A mut	-0.5356
AML104_CATACAGAGGGTTGCA-1	AML Immature	AML104	NPM1 class I DNMT3A mut	-0.338
AML104_CATACAGTCGGCACTG-1	AML Immature	AML104	NPM1 class I DNMT3A mut	-0.5114
AML104_CATACCCCAGTCTGGC-1	AML Immature	AML104	NPM1 class I DNMT3A mut	-0.537
AML104_CATACCCTCGCTGATA-1	AML Immature	AML104	NPM1 class I DNMT3A mut	-0.2099
AML104_CATACCCTCTGCGTCT-1	AML Immature	AML104	NPM1 class I DNMT3A mut	-0.5437
AML104_CATACTTAGACCTGGA-1	AML Immature	AML104	NPM1 class I DNMT3A mut	-0.4685
AML104_CATACTTGTGTGTACT-1	AML Immature	AML104	NPM1 class I DNMT3A mut	-0.4027
AML104_CATACTTTCGAAACAA-1	AML Immature	AML104	NPM1 class I DNMT3A mut	-0.5416
AML104_CATAGACAGTTGCCTA-1	AML Immature	AML104	NPM1 class I DNMT3A mut	-0.5314
AML104_CATAGACCACAGCTGC-1	AML Immature	AML104	NPM1 class I DNMT3A mut	-0.3902
AML104_CATCAAGCAAGATCCT-1	AML Immature	AML104	NPM1 class I DNMT3A mut	-0.5337
AML104_CATCAAGCATGACTCA-1	AML Immature	AML104	NPM1 class I DNMT3A mut	-0.4104
AML104_CATCAAGGTTCAATCG-1	AML Immature	AML104	NPM1 class I DNMT3A mut	-0.5245
AML104_CATCAAGTCCGTATAG-1	AML Immature	AML104	NPM1 class I DNMT3A mut	-0.4628
AML104_CATCCACAGCACCCAC-1	AML Immature	AML104	NPM1 class I DNMT3A mut	-0.4371
AML104_CATCCACAGCAGTACG-1	AML Immature	AML104	NPM1 class I DNMT3A mut	-0.3282
AML104_CATCCACGTTGGGCCT-1	AML Immature	AML104	NPM1 class I DNMT3A mut	-0.1175
AML104_CATCCCAGTTGACTAC-1	AML Immature	AML104	NPM1 class I DNMT3A mut	-0.4604
AML104_CATCCCATCAGGTGTT-1	AML Immature	AML104	NPM1 class I DNMT3A mut	-0.4605
AML104_CATCCCATCGAGAGAC-1	AML Immature	AML104	NPM1 class I DNMT3A mut	-0.0342
AML104_CATCGCTAGATGTTAG-1	AML Immature	AML104	NPM1 class I DNMT3A mut	-0.4893
AML104_CATCGCTTCAGAATAG-1	AML Immature	AML104	NPM1 class I DNMT3A mut	-0.4831
AML104_CATCGGGGTAACGCGA-1	AML Immature	AML104	NPM1 class I DNMT3A mut	-0.5295
AML104_CATCGGGGTAGCGATG-1	AML Immature	AML104	NPM1 class I DNMT3A mut	-0.56
AML104_CATCGTCAGGTAGCCA-1	AML Immature	AML104	NPM1 class I DNMT3A mut	-0.2937
AML104_CATCGTCAGGTGATAT-1	AML Immature	AML104	NPM1 class I DNMT3A mut	-0.5626
AML104_CATCGTCCACACAGCC-1	AML Immature	AML104	NPM1 class I DNMT3A mut	-0.3554
AML104_CATCGTCCACCAAATC-1	AML Immature	AML104	NPM1 class I DNMT3A mut	-0.4492
AML104_CATCGTCCAGGCGATA-1	AML Immature	AML104	NPM1 class I DNMT3A mut	-0.5219
AML104_CATCGTCGTTTCGCTC-1	AML Immature	AML104	NPM1 class I DNMT3A mut	-0.5203
AML104_CATGAGTGTGGCACTC-1	AML Immature	AML104	NPM1 class I DNMT3A mut	-0.4393
AML104_CATGCAAAGGGAGAAT-1	AML Immature	AML104	NPM1 class I DNMT3A mut	-0.4177
AML104_CATGCAAAGGGTTAAT-1	AML Immature	AML104	NPM1 class I DNMT3A mut	-0.5546
AML104_CATGCAACAGACGATG-1	AML Immature	AML104	NPM1 class I DNMT3A mut	-0.4122
AML104_CATGCCTAGATCGACG-1	AML Immature	AML104	NPM1 class I DNMT3A mut	-0.5383
AML104_CATGCGGGTAGTGTGG-1	AML Immature	AML104	NPM1 class I DNMT3A mut	-0.4722
AML104_CATGCGGTCAAGCCCG-1	AML Immature	AML104	NPM1 class I DNMT3A mut	-0.509
AML104_CATGCGGTCACATACG-1	AML Immature	AML104	NPM1 class I DNMT3A mut	-0.3626
AML104_CATGCTCTCATAGACC-1	AML Immature	AML104	NPM1 class I DNMT3A mut	-0.4017
AML104_CATGCTCTCTATTTCG-1	AML Immature	AML104	NPM1 class I DNMT3A mut	-0.3559
AML104_CATGGATAGCTAATCC-1	AML Immature	AML104	NPM1 class I DNMT3A mut	-0.5624
AML104_CATGGATAGGAGAGTA-1	AML Immature	AML104	NPM1 class I DNMT3A mut	-0.4313
AML104_CATGGATCACTGAATC-1	AML Immature	AML104	NPM1 class I DNMT3A mut	-0.5557
AML104_CATGGTAAGACGGTCA-1	AML Immature	AML104	NPM1 class I DNMT3A mut	-0.4774
AML104_CATGGTAAGTATTGCC-1	AML Immature	AML104	NPM1 class I DNMT3A mut	-0.5623
AML104_CATGGTACACTGTGAT-1	AML Immature	AML104	NPM1 class I DNMT3A mut	-0.4553
AML104_CATTCATGTACTCAAC-1	AML Immature	AML104	NPM1 class I DNMT3A mut	-0.3958
AML104_CATTCATTCACCGGTG-1	AML Immature	AML104	NPM1 class I DNMT3A mut	-0.5567
AML104_CATTCCGAGTCTCTGA-1	AML Immature	AML104	NPM1 class I DNMT3A mut	-0.4029
AML104_CATTCCGGTCCAATCA-1	AML Immature	AML104	NPM1 class I DNMT3A mut	-0.5455
AML104_CATTCCGGTTATGGTC-1	AML Immature	AML104	NPM1 class I DNMT3A mut	-0.5308
AML104_CATTCTACAGTAGGAC-1	AML Immature	AML104	NPM1 class I DNMT3A mut	-0.4901
AML104_CATTCTATCGATAACC-1	AML Immature	AML104	NPM1 class I DNMT3A mut	-0.524
AML104_CATTCTATCTCAAAGC-1	AML Immature	AML104	NPM1 class I DNMT3A mut	-0.4536
AML104_CATTGAGAGCGATGCA-1	AML Immature	AML104	NPM1 class I DNMT3A mut	-0.4065
AML104_CATTGAGGTCGTTCAA-1	AML Immature	AML104	NPM1 class I DNMT3A mut	-0.5127
AML104_CATTGAGTCCTTGGAA-1	AML Immature	AML104	NPM1 class I DNMT3A mut	-0.5372
AML104_CATTGCCAGTCGAAAT-1	AML Immature	AML104	NPM1 class I DNMT3A mut	-0.4814
AML104_CATTGCCTCACTAGCA-1	AML Immature	AML104	NPM1 class I DNMT3A mut	-0.5388
AML104_CATTGTTCAGCAGAAC-1	AML Immature	AML104	NPM1 class I DNMT3A mut	-0.4728
AML104_CATTTCAAGCAGCACA-1	AML Immature	AML104	NPM1 class I DNMT3A mut	-0.0675
AML104_CATTTCAGTCCTCCAT-1	AML Immature	AML104	NPM1 class I DNMT3A mut	-0.4323
AML104_CCAAGCGAGGTCCTGC-1	AML Immature	AML104	NPM1 class I DNMT3A mut	-0.4915
AML104_CCAAGCGAGTCTGCGC-1	AML Immature	AML104	NPM1 class I DNMT3A mut	-0.3229
AML104_CCAAGCGTCCTACCAC-1	AML Immature	AML104	NPM1 class I DNMT3A mut	-0.4327
AML104_CCAATGAAGAGTGACC-1	AML Immature	AML104	NPM1 class I DNMT3A mut	-0.5564
AML104_CCAATGAAGCACGATG-1	AML Immature	AML104	NPM1 class I DNMT3A mut	-0.5519
AML104_CCAATGACAGTCAGTT-1	AML Immature	AML104	NPM1 class I DNMT3A mut	-0.3988
AML104_CCAATGACATTCTGTT-1	AML Immature	AML104	NPM1 class I DNMT3A mut	-0.5076
AML104_CCAATGAGTGGACAGT-1	AML Immature	AML104	NPM1 class I DNMT3A mut	-0.4862
AML104_CCAATGATCTTCGCTG-1	AML Immature	AML104	NPM1 class I DNMT3A mut	-0.5571
AML104_CCACAAAAGCCACCGT-1	AML Immature	AML104	NPM1 class I DNMT3A mut	-0.536
AML104_CCACAAAGTAGCCCTG-1	AML Immature	AML104	NPM1 class I DNMT3A mut	-0.2059
AML104_CCACAAAGTTTAAGGA-1	AML Immature	AML104	NPM1 class I DNMT3A mut	-0.3963
AML104_CCACACTAGGTATTGA-1	AML Immature	AML104	NPM1 class I DNMT3A mut	-0.5147
AML104_CCACACTAGGTTGGAC-1	AML Immature	AML104	NPM1 class I DNMT3A mut	-0.3883
AML104_CCACACTGTTTACGAC-1	AML Immature	AML104	NPM1 class I DNMT3A mut	-0.4176
AML104_CCACCATAGCACCGTC-1	AML Immature	AML104	NPM1 class I DNMT3A mut	-0.2783
AML104_CCACCATCAATTGCAC-1	AML Immature	AML104	NPM1 class I DNMT3A mut	-0.5503
AML104_CCACCATGTGCCCTTT-1	AML Immature	AML104	NPM1 class I DNMT3A mut	-0.5081
AML104_CCACCATTCACTTTGT-1	AML Immature	AML104	NPM1 class I DNMT3A mut	-0.5196
AML104_CCACGAGGTCCGGACT-1	AML Immature	AML104	NPM1 class I DNMT3A mut	-0.5418
AML104_CCACTTGAGTCACGAG-1	AML Immature	AML104	NPM1 class I DNMT3A mut	-0.1229
AML104_CCACTTGCATTGGCAT-1	AML Immature	AML104	NPM1 class I DNMT3A mut	-0.5341
AML104_CCACTTGTCATATGGC-1	AML Immature	AML104	NPM1 class I DNMT3A mut	-0.4985
AML104_CCACTTGTCGCATGAT-1	AML Immature	AML104	NPM1 class I DNMT3A mut	-0.5785
AML104_CCATAAGAGACCGCCT-1	AML Immature	AML104	NPM1 class I DNMT3A mut	-0.5178
AML104_CCATAAGAGAGATTCA-1	AML Immature	AML104	NPM1 class I DNMT3A mut	-0.3704
AML104_CCATAAGAGCGCCTTG-1	AML Immature	AML104	NPM1 class I DNMT3A mut	-0.507
AML104_CCATAAGAGGTAAGAG-1	AML Immature	AML104	NPM1 class I DNMT3A mut	-0.52
AML104_CCATAAGTCTTCGATT-1	AML Immature	AML104	NPM1 class I DNMT3A mut	-0.5659
AML104_CCATCACAGCGTTACT-1	AML Immature	AML104	NPM1 class I DNMT3A mut	-0.4263
AML104_CCATCACCAAATCAAG-1	AML Immature	AML104	NPM1 class I DNMT3A mut	-0.5076
AML104_CCATCACGTCTCCCTA-1	AML Immature	AML104	NPM1 class I DNMT3A mut	-0.5663
AML104_CCATCACTCAAAGGAT-1	AML Immature	AML104	NPM1 class I DNMT3A mut	-0.5318
AML104_CCCAACTAGAATCCCT-1	AML Immature	AML104	NPM1 class I DNMT3A mut	-0.4181
AML104_CCCAACTCAACGACAG-1	AML Immature	AML104	NPM1 class I DNMT3A mut	-0.3736
AML104_CCCAACTGTAACCCTA-1	AML Immature	AML104	NPM1 class I DNMT3A mut	-0.5616
AML104_CCCAACTTCCATTTAC-1	AML Immature	AML104	NPM1 class I DNMT3A mut	-0.3716
AML104_CCCATTGCACTGTTCC-1	AML Immature	AML104	NPM1 class I DNMT3A mut	-0.52
AML104_CCCATTGTCGGTTGTA-1	AML Immature	AML104	NPM1 class I DNMT3A mut	-0.5792
AML104_CCCGAAGCAGCAGAAC-1	AML Immature	AML104	NPM1 class I DNMT3A mut	-0.538
AML104_CCCGAAGGTCGAATTC-1	AML Immature	AML104	NPM1 class I DNMT3A mut	-0.421
AML104_CCCGGAATCCATTGGA-1	AML Immature	AML104	NPM1 class I DNMT3A mut	-0.458
AML104_CCCTAACAGAAACCAT-1	AML Immature	AML104	NPM1 class I DNMT3A mut	-0.3694
AML104_CCCTAACCAAGTATAG-1	AML Immature	AML104	NPM1 class I DNMT3A mut	-0.4
AML104_CCCTAACCATGCGTGC-1	AML Immature	AML104	NPM1 class I DNMT3A mut	-0.5258
AML104_CCCTAACGTCGTGTTA-1	AML Immature	AML104	NPM1 class I DNMT3A mut	-0.4387
AML104_CCCTCTCGTCTTTATC-1	AML Immature	AML104	NPM1 class I DNMT3A mut	-0.4722
AML104_CCCTCTCTCCACGGAC-1	AML Immature	AML104	NPM1 class I DNMT3A mut	-0.5276
AML104_CCCTGATCAATAACGA-1	AML Immature	AML104	NPM1 class I DNMT3A mut	-0.4087
AML104_CCCTGATCATCCTGTC-1	AML Immature	AML104	NPM1 class I DNMT3A mut	-0.5297
AML104_CCCTGATGTGCCTTTC-1	AML Immature	AML104	NPM1 class I DNMT3A mut	-0.5481
AML104_CCCTTAGAGGAAAGTG-1	AML Immature	AML104	NPM1 class I DNMT3A mut	-0.527
AML104_CCCTTAGCAAGCCATT-1	AML Immature	AML104	NPM1 class I DNMT3A mut	-0.3537
AML104_CCCTTAGCAATTGAAG-1	AML Immature	AML104	NPM1 class I DNMT3A mut	-0.3775
AML104_CCCTTAGTCGCTGACG-1	AML Immature	AML104	NPM1 class I DNMT3A mut	-0.5586
AML104_CCGAACGGTGTGGACA-1	AML Immature	AML104	NPM1 class I DNMT3A mut	-0.519
AML104_CCGATCTCAAGTCATC-1	AML Immature	AML104	NPM1 class I DNMT3A mut	-0.5186
AML104_CCGATCTGTAGACGTG-1	AML Immature	AML104	NPM1 class I DNMT3A mut	-0.5361
AML104_CCGATCTGTGTACAGG-1	AML Immature	AML104	NPM1 class I DNMT3A mut	-0.5517
AML104_CCGATGGAGCAGGGAG-1	AML Immature	AML104	NPM1 class I DNMT3A mut	-0.3169
AML104_CCGATGGAGCCTGTCG-1	AML Immature	AML104	NPM1 class I DNMT3A mut	-0.5011
AML104_CCGATGGAGTAGAATC-1	AML Immature	AML104	NPM1 class I DNMT3A mut	-0.388
AML104_CCGATGGCAACCAGAG-1	AML Immature	AML104	NPM1 class I DNMT3A mut	-0.4147
AML104_CCGATGGTCCGAAATC-1	AML Immature	AML104	NPM1 class I DNMT3A mut	-0.1758
AML104_CCGCAAGAGGGATCGT-1	AML Immature	AML104	NPM1 class I DNMT3A mut	-0.5871
AML104_CCGCAAGCAGTCGGTC-1	AML Immature	AML104	NPM1 class I DNMT3A mut	-0.5303
AML104_CCGCAAGGTACCGCGT-1	AML Immature	AML104	NPM1 class I DNMT3A mut	-0.5194
AML104_CCGGACACATCCGGTG-1	AML Immature	AML104	NPM1 class I DNMT3A mut	-0.4463
AML104_CCGGACAGTGGGACAT-1	AML Immature	AML104	NPM1 class I DNMT3A mut	-0.3922
AML104_CCGGACATCAGCGCAC-1	AML Immature	AML104	NPM1 class I DNMT3A mut	-0.5329
AML104_CCGGACATCTGGCCTT-1	AML Immature	AML104	NPM1 class I DNMT3A mut	-0.3255
AML104_CCGGGTACAGAGCCCT-1	AML Immature	AML104	NPM1 class I DNMT3A mut	-0.4476
AML104_CCGGGTACAGGCAATG-1	AML Immature	AML104	NPM1 class I DNMT3A mut	-0.3933
AML104_CCGGGTATCGTGCACG-1	AML Immature	AML104	NPM1 class I DNMT3A mut	-0.4178
AML104_CCGGTAGAGCTAGAGC-1	AML Immature	AML104	NPM1 class I DNMT3A mut	-0.297
AML104_CCGGTGAGTCACAGTT-1	AML Immature	AML104	NPM1 class I DNMT3A mut	-0.5306
AML104_CCGTAGGCACGCTGTG-1	AML Immature	AML104	NPM1 class I DNMT3A mut	-0.0211
AML104_CCGTAGGCAGAGGCAT-1	AML Immature	AML104	NPM1 class I DNMT3A mut	-0.4124
AML104_CCGTAGGTCCAGCAAT-1	AML Immature	AML104	NPM1 class I DNMT3A mut	-0.4326
AML104_CCGTGAGGTGAATGAT-1	AML Immature	AML104	NPM1 class I DNMT3A mut	-0.5482
AML104_CCGTGAGGTTTACTTC-1	AML Immature	AML104	NPM1 class I DNMT3A mut	-0.5206
AML104_CCGTGAGTCTTCTTCC-1	AML Immature	AML104	NPM1 class I DNMT3A mut	-0.5558
AML104_CCGTTCAAGGTCTACT-1	AML Immature	AML104	NPM1 class I DNMT3A mut	-0.4028
AML104_CCGTTCACATTCAGCA-1	AML Immature	AML104	NPM1 class I DNMT3A mut	-0.5595
AML104_CCGTTCATCTAAGCGT-1	AML Immature	AML104	NPM1 class I DNMT3A mut	-0.4145
AML104_CCTAACCGTCGAGCTC-1	AML Immature	AML104	NPM1 class I DNMT3A mut	-0.4855
AML104_CCTACGTAGGCTCACC-1	AML Immature	AML104	NPM1 class I DNMT3A mut	-0.5211
AML104_CCTATCGAGCATTTGC-1	AML Immature	AML104	NPM1 class I DNMT3A mut	-0.2075
AML104_CCTATCGCACTCATAG-1	AML Immature	AML104	NPM1 class I DNMT3A mut	-0.4039
AML104_CCTCAACCAGCCTATA-1	AML Immature	AML104	NPM1 class I DNMT3A mut	-0.5359
AML104_CCTCACACACTCCACT-1	AML Immature	AML104	NPM1 class I DNMT3A mut	-0.4968
AML104_CCTCACATCAGAGTGG-1	AML Immature	AML104	NPM1 class I DNMT3A mut	-0.5268
AML104_CCTCAGTTCCACTAGA-1	AML Immature	AML104	NPM1 class I DNMT3A mut	-0.2713
AML104_CCTCATGGTACAAGTA-1	AML Immature	AML104	NPM1 class I DNMT3A mut	-0.0657
AML104_CCTCATGGTGCACATT-1	AML Immature	AML104	NPM1 class I DNMT3A mut	-0.414
AML104_CCTCATGTCCTCGCAT-1	AML Immature	AML104	NPM1 class I DNMT3A mut	-0.4767
AML104_CCTCCAACACCCTAGG-1	AML Immature	AML104	NPM1 class I DNMT3A mut	-0.4594
AML104_CCTCCAATCGAGGCAA-1	AML Immature	AML104	NPM1 class I DNMT3A mut	-0.5628
AML104_CCTCCTCCATCCTTGC-1	AML Immature	AML104	NPM1 class I DNMT3A mut	-0.5192
AML104_CCTCTAGAGCTTAGTC-1	AML Immature	AML104	NPM1 class I DNMT3A mut	-0.3854
AML104_CCTCTAGCACATAACC-1	AML Immature	AML104	NPM1 class I DNMT3A mut	-0.3817
AML104_CCTCTAGCACGCTATA-1	AML Immature	AML104	NPM1 class I DNMT3A mut	-0.5042
AML104_CCTCTAGTCCGGACTG-1	AML Immature	AML104	NPM1 class I DNMT3A mut	-0.4269
AML104_CCTCTCCGTCCGTTTC-1	AML Immature	AML104	NPM1 class I DNMT3A mut	-0.3643
AML104_CCTCTCCTCCGATCTC-1	AML Immature	AML104	NPM1 class I DNMT3A mut	-0.4996
AML104_CCTGCATAGCATTTGC-1	AML Immature	AML104	NPM1 class I DNMT3A mut	-0.5322
AML104_CCTGCATGTCTCGACG-1	AML Immature	AML104	NPM1 class I DNMT3A mut	-0.5422
AML104_CCTGTTGGTAGCTCGC-1	AML Immature	AML104	NPM1 class I DNMT3A mut	-0.4576
AML104_CCTTCAGAGACGGATC-1	AML Immature	AML104	NPM1 class I DNMT3A mut	-0.5183
AML104_CCTTCAGCACGACAGA-1	AML Immature	AML104	NPM1 class I DNMT3A mut	-0.4665
AML104_CCTTCAGTCTAGCCTC-1	AML Immature	AML104	NPM1 class I DNMT3A mut	-0.5929
AML104_CCTTTGGCAGTAACAA-1	AML Immature	AML104	NPM1 class I DNMT3A mut	-0.4662
AML104_CCTTTGGTCATGAGGG-1	AML Immature	AML104	NPM1 class I DNMT3A mut	-0.3302
AML104_CGAAGGAAGCGTACAG-1	AML Immature	AML104	NPM1 class I DNMT3A mut	-0.5319
AML104_CGAAGTTAGAGATCGC-1	AML Immature	AML104	NPM1 class I DNMT3A mut	-0.514
AML104_CGACAGCTCGGTGTAT-1	AML Immature	AML104	NPM1 class I DNMT3A mut	-0.5288
AML104_CGAGAAGTCACCATAG-1	AML Immature	AML104	NPM1 class I DNMT3A mut	-0.1192
AML104_CGAGGAAAGATGCAGC-1	AML Immature	AML104	NPM1 class I DNMT3A mut	-0.6067
AML104_CGAGGAAAGTCAAGCG-1	AML Immature	AML104	NPM1 class I DNMT3A mut	-0.5253
AML104_CGAGGAACATGCAGGA-1	AML Immature	AML104	NPM1 class I DNMT3A mut	-0.5508
AML104_CGAGGAAGTATCGAGG-1	AML Immature	AML104	NPM1 class I DNMT3A mut	-0.5509
AML104_CGAGGAATCCATTTCA-1	AML Immature	AML104	NPM1 class I DNMT3A mut	-0.4944
AML104_CGAGGAATCGTGGCTG-1	AML Immature	AML104	NPM1 class I DNMT3A mut	-0.4493
AML104_CGAGGAATCTGGGCCA-1	AML Immature	AML104	NPM1 class I DNMT3A mut	-0.0915
AML104_CGAGGCTAGAACGTGC-1	AML Immature	AML104	NPM1 class I DNMT3A mut	-0.5074
AML104_CGAGGCTGTCTCGGAC-1	AML Immature	AML104	NPM1 class I DNMT3A mut	-0.4927
AML104_CGAGGCTTCCTGGCTT-1	AML Immature	AML104	NPM1 class I DNMT3A mut	-0.449
AML104_CGAGGCTTCTTGGCTC-1	AML Immature	AML104	NPM1 class I DNMT3A mut	-0.5164
AML104_CGAGTGCAGACCATGG-1	AML Immature	AML104	NPM1 class I DNMT3A mut	-0.5336
AML104_CGAGTGCAGCCATCCG-1	AML Immature	AML104	NPM1 class I DNMT3A mut	-0.2731
AML104_CGAGTGCTCTAACGCA-1	AML Immature	AML104	NPM1 class I DNMT3A mut	-0.5329
AML104_CGAGTTAAGTCGAAAT-1	AML Immature	AML104	NPM1 class I DNMT3A mut	-0.566
AML104_CGAGTTACAGCTTTGA-1	AML Immature	AML104	NPM1 class I DNMT3A mut	-0.3887
AML104_CGATCGGAGGGTATAT-1	AML Immature	AML104	NPM1 class I DNMT3A mut	-0.5563
AML104_CGATCGGAGTGCGACA-1	AML Immature	AML104	NPM1 class I DNMT3A mut	-0.3646
AML104_CGATCGGGTGGCGTAA-1	AML Immature	AML104	NPM1 class I DNMT3A mut	-0.5275
AML104_CGATCGGTCCATACTT-1	AML Immature	AML104	NPM1 class I DNMT3A mut	-0.5077
AML104_CGATGCGAGGCCTAGA-1	AML Immature	AML104	NPM1 class I DNMT3A mut	-0.0564
AML104_CGATGCGAGGTCGTGA-1	AML Immature	AML104	NPM1 class I DNMT3A mut	-0.5288
AML104_CGATGCGTCTAGCATG-1	AML Immature	AML104	NPM1 class I DNMT3A mut	-0.524
AML104_CGATGGCAGTACTCGT-1	AML Immature	AML104	NPM1 class I DNMT3A mut	-0.5437
AML104_CGATGGCCAAGAATAC-1	AML Immature	AML104	NPM1 class I DNMT3A mut	-0.0242
AML104_CGATGGCTCACGGGCT-1	AML Immature	AML104	NPM1 class I DNMT3A mut	-0.3881
AML104_CGCATAAAGTGCCGAA-1	AML Immature	AML104	NPM1 class I DNMT3A mut	-0.4879
AML104_CGCATAACAGTTTCAG-1	AML Immature	AML104	NPM1 class I DNMT3A mut	-0.5196
AML104_CGCATAATCGAGAATA-1	AML Immature	AML104	NPM1 class I DNMT3A mut	-0.43120000000000003
AML104_CGCATAATCGCCTTGT-1	AML Immature	AML104	NPM1 class I DNMT3A mut	-0.4179
AML104_CGCATGGAGACTGGGT-1	AML Immature	AML104	NPM1 class I DNMT3A mut	-0.417
AML104_CGCCAGAAGACTACGG-1	AML Immature	AML104	NPM1 class I DNMT3A mut	-0.2583
AML104_CGCCAGAAGAGAGGTA-1	AML Immature	AML104	NPM1 class I DNMT3A mut	-0.1651
AML104_CGCCAGACATAGATGA-1	AML Immature	AML104	NPM1 class I DNMT3A mut	-0.1049
AML104_CGCCAGAGTAGTGTGG-1	AML Immature	AML104	NPM1 class I DNMT3A mut	-0.5299
AML104_CGCCATTCACAGCTTA-1	AML Immature	AML104	NPM1 class I DNMT3A mut	-0.44
AML104_CGCCATTCAGTGCCTG-1	AML Immature	AML104	NPM1 class I DNMT3A mut	-0.5427
AML104_CGCCATTCATGTCGTA-1	AML Immature	AML104	NPM1 class I DNMT3A mut	-0.4407
AML104_CGCGTGAAGAAAGCGA-1	AML Immature	AML104	NPM1 class I DNMT3A mut	-0.2329
AML104_CGCGTGAGTTGCTCAA-1	AML Immature	AML104	NPM1 class I DNMT3A mut	-0.4023
AML104_CGGAACCCAACCCTCT-1	AML Immature	AML104	NPM1 class I DNMT3A mut	-0.3802
AML104_CGGAACCCAATTGCCA-1	AML Immature	AML104	NPM1 class I DNMT3A mut	-0.5461
AML104_CGGAACCCAGGTCCGT-1	AML Immature	AML104	NPM1 class I DNMT3A mut	-0.4463
AML104_CGGACACGTTACAGCT-1	AML Immature	AML104	NPM1 class I DNMT3A mut	-0.4814
AML104_CGGAGAAAGCACTCCG-1	AML Immature	AML104	NPM1 class I DNMT3A mut	-0.3544
AML104_CGGAGAAGTCGTAATC-1	AML Immature	AML104	NPM1 class I DNMT3A mut	-0.378
AML104_CGGAGAAGTGCTATTG-1	AML Immature	AML104	NPM1 class I DNMT3A mut	-0.4215
AML104_CGGAGAATCAATGTCG-1	AML Immature	AML104	NPM1 class I DNMT3A mut	-0.5071
AML104_CGGAGAATCCAAGCCG-1	AML Immature	AML104	NPM1 class I DNMT3A mut	-0.1502
AML104_CGGCAGTAGTCAAGCG-1	AML Immature	AML104	NPM1 class I DNMT3A mut	-0.5069
AML104_CGGCAGTCACTACCGG-1	AML Immature	AML104	NPM1 class I DNMT3A mut	-0.3929
AML104_CGGCAGTGTCACTCTC-1	AML Immature	AML104	NPM1 class I DNMT3A mut	-0.4366
AML104_CGGGACTAGCGCGTTC-1	AML Immature	AML104	NPM1 class I DNMT3A mut	-0.4226
AML104_CGGGACTGTTGCCGAC-1	AML Immature	AML104	NPM1 class I DNMT3A mut	-0.3971
AML104_CGGGACTTCTGTTCAT-1	AML Immature	AML104	NPM1 class I DNMT3A mut	-0.5435
AML104_CGGGCATAGGTAGATT-1	AML Immature	AML104	NPM1 class I DNMT3A mut	-0.4236
AML104_CGGGCATCATAAGATG-1	AML Immature	AML104	NPM1 class I DNMT3A mut	-0.5593
AML104_CGGGCATGTCCATCTC-1	AML Immature	AML104	NPM1 class I DNMT3A mut	-0.5741
AML104_CGGGTCAAGGCTGTAG-1	AML Immature	AML104	NPM1 class I DNMT3A mut	-0.466
AML104_CGGGTCACATGAAGGC-1	AML Immature	AML104	NPM1 class I DNMT3A mut	-0.5171
AML104_CGGGTCAGTTCTTCAT-1	AML Immature	AML104	NPM1 class I DNMT3A mut	-0.359
AML104_CGGGTCATCAAAGGAT-1	AML Immature	AML104	NPM1 class I DNMT3A mut	-0.3929
AML104_CGGGTGTCACAAATGA-1	AML Immature	AML104	NPM1 class I DNMT3A mut	-0.3413
AML104_CGGGTGTCATCTGGGC-1	AML Immature	AML104	NPM1 class I DNMT3A mut	-0.5272
AML104_CGGGTGTGTTGATCGT-1	AML Immature	AML104	NPM1 class I DNMT3A mut	-0.504
AML104_CGGTCAGCAAGGGTCA-1	AML Immature	AML104	NPM1 class I DNMT3A mut	-0.5514
AML104_CGGTCAGTCAAAGCCT-1	AML Immature	AML104	NPM1 class I DNMT3A mut	-0.3491
AML104_CGTAAGTTCTCTCCGA-1	AML Immature	AML104	NPM1 class I DNMT3A mut	-0.3958
AML104_CGTAATGGTCAACCAT-1	AML Immature	AML104	NPM1 class I DNMT3A mut	-0.5418
AML104_CGTAATGTCTTCGTAT-1	AML Immature	AML104	NPM1 class I DNMT3A mut	-0.5209
AML104_CGTCAAAAGCGCCTAC-1	AML Immature	AML104	NPM1 class I DNMT3A mut	-0.3789
AML104_CGTCAAATCTTGGGCG-1	AML Immature	AML104	NPM1 class I DNMT3A mut	-0.5337
AML104_CGTCCATTCAGAATAG-1	AML Immature	AML104	NPM1 class I DNMT3A mut	-0.4226
AML104_CGTGAATAGGCAGGTT-1	AML Immature	AML104	NPM1 class I DNMT3A mut	-0.5566
AML104_CGTGATACATCTAGAC-1	AML Immature	AML104	NPM1 class I DNMT3A mut	-0.5655
AML104_CGTGATAGTATTAAGG-1	AML Immature	AML104	NPM1 class I DNMT3A mut	-0.0405
AML104_CGTGATATCATGCAGT-1	AML Immature	AML104	NPM1 class I DNMT3A mut	-0.4445
AML104_CGTGATATCTTGGTCC-1	AML Immature	AML104	NPM1 class I DNMT3A mut	-0.3675
AML104_CGTGCTTGTCATCCGG-1	AML Immature	AML104	NPM1 class I DNMT3A mut	-0.5549
AML104_CGTTAGAAGATAGGGA-1	AML Immature	AML104	NPM1 class I DNMT3A mut	-0.4838
AML104_CGTTAGACAAAGGGTC-1	AML Immature	AML104	NPM1 class I DNMT3A mut	-0.455
AML104_CGTTAGACAGCAGTAG-1	AML Immature	AML104	NPM1 class I DNMT3A mut	-0.5693
AML104_CGTTAGATCGCCGTGA-1	AML Immature	AML104	NPM1 class I DNMT3A mut	-0.4327
AML104_CGTTCTGCATCTCATT-1	AML Immature	AML104	NPM1 class I DNMT3A mut	-0.0534
AML104_CGTTCTGGTTGTGGCC-1	AML Immature	AML104	NPM1 class I DNMT3A mut	-0.5636
AML104_CGTTGGGCAGTATACC-1	AML Immature	AML104	NPM1 class I DNMT3A mut	-0.4515
AML104_CGTTGGGTCGAAATCC-1	AML Immature	AML104	NPM1 class I DNMT3A mut	-0.4411
AML104_CGTTGGGTCGTTACCC-1	AML Immature	AML104	NPM1 class I DNMT3A mut	-0.3443
AML104_CTAACCCCAAGTGGTG-1	AML Immature	AML104	NPM1 class I DNMT3A mut	-0.1998
AML104_CTAACTTAGCAATTAG-1	AML Immature	AML104	NPM1 class I DNMT3A mut	-0.0849
AML104_CTAACTTAGCCTTTGA-1	AML Immature	AML104	NPM1 class I DNMT3A mut	-0.4233
AML104_CTAACTTAGGACGGAG-1	AML Immature	AML104	NPM1 class I DNMT3A mut	-0.4773
AML104_CTAACTTAGTAGGGTC-1	AML Immature	AML104	NPM1 class I DNMT3A mut	-0.3076
AML104_CTAACTTAGTCATTGC-1	AML Immature	AML104	NPM1 class I DNMT3A mut	-0.5361
AML104_CTAACTTCAATCGCCG-1	AML Immature	AML104	NPM1 class I DNMT3A mut	-0.3258
AML104_CTAACTTCATCCTAAG-1	AML Immature	AML104	NPM1 class I DNMT3A mut	-0.55
AML104_CTAACTTGTACACGTT-1	AML Immature	AML104	NPM1 class I DNMT3A mut	-0.4422
AML104_CTAACTTTCCAGTGTA-1	AML Immature	AML104	NPM1 class I DNMT3A mut	-0.3426
AML104_CTAAGTGCAAGTGGCA-1	AML Immature	AML104	NPM1 class I DNMT3A mut	-0.4263
AML104_CTAAGTGGTTACCGTA-1	AML Immature	AML104	NPM1 class I DNMT3A mut	-0.0631
AML104_CTAAGTGTCAGGACAG-1	AML Immature	AML104	NPM1 class I DNMT3A mut	-0.3965
AML104_CTAAGTGTCATCTCTA-1	AML Immature	AML104	NPM1 class I DNMT3A mut	-0.5508
AML104_CTAAGTGTCGTCGCTT-1	AML Immature	AML104	NPM1 class I DNMT3A mut	-0.4293
AML104_CTACAGACACAAGCCC-1	AML Immature	AML104	NPM1 class I DNMT3A mut	-0.4746
AML104_CTACAGAGTTGCGTAT-1	AML Immature	AML104	NPM1 class I DNMT3A mut	-0.4273
AML104_CTACATTAGAGTATAC-1	AML Immature	AML104	NPM1 class I DNMT3A mut	-0.5735
AML104_CTACCCACAGTCGTTA-1	AML Immature	AML104	NPM1 class I DNMT3A mut	-0.0839
AML104_CTACCCAGTCAGACTT-1	AML Immature	AML104	NPM1 class I DNMT3A mut	-0.3957
AML104_CTACCCAGTGTGAATA-1	AML Immature	AML104	NPM1 class I DNMT3A mut	-0.3667
AML104_CTACCCAGTGTTATCG-1	AML Immature	AML104	NPM1 class I DNMT3A mut	-0.5062
AML104_CTACCCATCATGCATG-1	AML Immature	AML104	NPM1 class I DNMT3A mut	-0.5312
AML104_CTACCTGAGATCACTC-1	AML Immature	AML104	NPM1 class I DNMT3A mut	-0.4656
AML104_CTACCTGAGCAGCCTC-1	AML Immature	AML104	NPM1 class I DNMT3A mut	-0.49370000000000003
AML104_CTACCTGCACAACCGC-1	AML Immature	AML104	NPM1 class I DNMT3A mut	-0.5239
AML104_CTACCTGTCAATCTCT-1	AML Immature	AML104	NPM1 class I DNMT3A mut	-0.5273
AML104_CTACCTGTCACTGAAC-1	AML Immature	AML104	NPM1 class I DNMT3A mut	-0.5866
AML104_CTACCTGTCGCAGTCG-1	AML Immature	AML104	NPM1 class I DNMT3A mut	-0.4015
AML104_CTACCTGTCTTCACGC-1	AML Immature	AML104	NPM1 class I DNMT3A mut	-0.4032
AML104_CTACGGGAGCGAGTCA-1	AML Immature	AML104	NPM1 class I DNMT3A mut	-0.2049
AML104_CTACGGGGTTCAGCTA-1	AML Immature	AML104	NPM1 class I DNMT3A mut	-0.414
AML104_CTACTATAGGAGCTGT-1	AML Immature	AML104	NPM1 class I DNMT3A mut	-0.5476
AML104_CTAGACAAGCCTCAAT-1	AML Immature	AML104	NPM1 class I DNMT3A mut	-0.5605
AML104_CTAGACAAGGTCACCC-1	AML Immature	AML104	NPM1 class I DNMT3A mut	-0.402
AML104_CTAGACACAGCCATTA-1	AML Immature	AML104	NPM1 class I DNMT3A mut	-0.5149
AML104_CTAGACATCTGGCCGA-1	AML Immature	AML104	NPM1 class I DNMT3A mut	-0.4962
AML104_CTAGGTAAGGTGATCG-1	AML Immature	AML104	NPM1 class I DNMT3A mut	-0.4238
AML104_CTATAGGGTCGTGGAA-1	AML Immature	AML104	NPM1 class I DNMT3A mut	-0.5321
AML104_CTATCCGAGTCATGAA-1	AML Immature	AML104	NPM1 class I DNMT3A mut	-0.3655
AML104_CTATCCGCAGGGTCTC-1	AML Immature	AML104	NPM1 class I DNMT3A mut	-0.4841
AML104_CTATCCGGTACGTAGG-1	AML Immature	AML104	NPM1 class I DNMT3A mut	-0.4206
AML104_CTATCTAAGAGTTCGG-1	AML Immature	AML104	NPM1 class I DNMT3A mut	-0.3468
AML104_CTATCTACACACGCCA-1	AML Immature	AML104	NPM1 class I DNMT3A mut	-0.4653
AML104_CTATCTATCAAGGCTT-1	AML Immature	AML104	NPM1 class I DNMT3A mut	-0.5644
AML104_CTCAACCGTCGATGCC-1	AML Immature	AML104	NPM1 class I DNMT3A mut	-0.3873
AML104_CTCAACCGTGAAGCTG-1	AML Immature	AML104	NPM1 class I DNMT3A mut	-0.4884
AML104_CTCAACCGTGATGGCA-1	AML Immature	AML104	NPM1 class I DNMT3A mut	-0.5342
AML104_CTCAACCTCTCGCCTA-1	AML Immature	AML104	NPM1 class I DNMT3A mut	-0.5152
AML104_CTCAACCTCTTCTCAA-1	AML Immature	AML104	NPM1 class I DNMT3A mut	-0.4128
AML104_CTCAATTAGCAACTCT-1	AML Immature	AML104	NPM1 class I DNMT3A mut	-0.2218
AML104_CTCAATTAGGCTCTAT-1	AML Immature	AML104	NPM1 class I DNMT3A mut	-0.4266
AML104_CTCAATTGTATGGTAA-1	AML Immature	AML104	NPM1 class I DNMT3A mut	-0.4574
AML104_CTCAATTGTCTTAGTG-1	AML Immature	AML104	NPM1 class I DNMT3A mut	-0.4922
AML104_CTCACTGAGATGCTAA-1	AML Immature	AML104	NPM1 class I DNMT3A mut	-0.4931
AML104_CTCACTGCACAGTGAG-1	AML Immature	AML104	NPM1 class I DNMT3A mut	-0.576
AML104_CTCACTGCACCAAAGG-1	AML Immature	AML104	NPM1 class I DNMT3A mut	-0.0406
AML104_CTCAGAATCAAGCTGT-1	AML Immature	AML104	NPM1 class I DNMT3A mut	-0.5229
AML104_CTCAGAATCTTTCTAG-1	AML Immature	AML104	NPM1 class I DNMT3A mut	-0.4389
AML104_CTCAGGGAGATCGACG-1	AML Immature	AML104	NPM1 class I DNMT3A mut	-0.4435
AML104_CTCAGGGAGTTGAATG-1	AML Immature	AML104	NPM1 class I DNMT3A mut	-0.3916
AML104_CTCAGGGCACTATCCC-1	AML Immature	AML104	NPM1 class I DNMT3A mut	-0.4722
AML104_CTCAGGGTCGATGCAT-1	AML Immature	AML104	NPM1 class I DNMT3A mut	-0.5506
AML104_CTCAGTCCAAATGGCG-1	AML Immature	AML104	NPM1 class I DNMT3A mut	-0.5286
AML104_CTCATCGTCATCGCTC-1	AML Immature	AML104	NPM1 class I DNMT3A mut	-0.5421
AML104_CTCATTAGTCGGAACA-1	AML Immature	AML104	NPM1 class I DNMT3A mut	-0.084
AML104_CTCCAACAGCCAGACA-1	AML Immature	AML104	NPM1 class I DNMT3A mut	-0.5723
AML104_CTCCAACCAACACAAA-1	AML Immature	AML104	NPM1 class I DNMT3A mut	-0.0613
AML104_CTCCAACGTCTCAGGC-1	AML Immature	AML104	NPM1 class I DNMT3A mut	-0.3829
AML104_CTCCAACGTGAGATTA-1	AML Immature	AML104	NPM1 class I DNMT3A mut	-0.5328
AML104_CTCCAACTCTCTGAGA-1	AML Immature	AML104	NPM1 class I DNMT3A mut	-0.4778
AML104_CTCCACAGTGCATACT-1	AML Immature	AML104	NPM1 class I DNMT3A mut	-0.5165
AML104_CTCCATGGTAATCAAG-1	AML Immature	AML104	NPM1 class I DNMT3A mut	-0.0367
AML104_CTCCATGTCTGTTCAT-1	AML Immature	AML104	NPM1 class I DNMT3A mut	-0.4646
AML104_CTCCCAAGTAGAGATT-1	AML Immature	AML104	NPM1 class I DNMT3A mut	-0.479
AML104_CTCCCAAGTCGCTTGG-1	AML Immature	AML104	NPM1 class I DNMT3A mut	-0.4565
AML104_CTCCCAAGTCGTATTG-1	AML Immature	AML104	NPM1 class I DNMT3A mut	-0.4547
AML104_CTCCGATTCATTTACC-1	AML Immature	AML104	NPM1 class I DNMT3A mut	-0.4993
AML104_CTCCGATTCGAACACT-1	AML Immature	AML104	NPM1 class I DNMT3A mut	-0.5462
AML104_CTCCTCCAGAGGCCAT-1	AML Immature	AML104	NPM1 class I DNMT3A mut	-0.4919
AML104_CTCCTCCTCGAGAACG-1	AML Immature	AML104	NPM1 class I DNMT3A mut	-0.4919
AML104_CTCCTCCTCGATCCCT-1	AML Immature	AML104	NPM1 class I DNMT3A mut	-0.5529
AML104_CTCCTCCTCGCGATCG-1	AML Immature	AML104	NPM1 class I DNMT3A mut	-0.4349
AML104_CTCCTTTGTCTTTCTA-1	AML Immature	AML104	NPM1 class I DNMT3A mut	-0.525
AML104_CTCCTTTTCGTCGCTT-1	AML Immature	AML104	NPM1 class I DNMT3A mut	-0.3946
AML104_CTCGAGGTCTCGTCAC-1	AML Immature	AML104	NPM1 class I DNMT3A mut	-0.2986
AML104_CTCTCAGGTCTTCAAG-1	AML Immature	AML104	NPM1 class I DNMT3A mut	-0.4922
AML104_CTCTCAGGTTCCTAGA-1	AML Immature	AML104	NPM1 class I DNMT3A mut	-0.4271
AML104_CTCTCGAGTGTCTTAG-1	AML Immature	AML104	NPM1 class I DNMT3A mut	-0.062
AML104_CTCTCGATCTAAACGC-1	AML Immature	AML104	NPM1 class I DNMT3A mut	-0.36870000000000003
AML104_CTCTCGATCTGGACCG-1	AML Immature	AML104	NPM1 class I DNMT3A mut	-0.5371
AML104_CTCTGGTCATGAAAGT-1	AML Immature	AML104	NPM1 class I DNMT3A mut	-0.3639
AML104_CTGAATGCATGAATCC-1	AML Immature	AML104	NPM1 class I DNMT3A mut	-0.5297
AML104_CTGAATGGTGGAACCA-1	AML Immature	AML104	NPM1 class I DNMT3A mut	-0.5003
AML104_CTGAATGTCTTGAGCA-1	AML Immature	AML104	NPM1 class I DNMT3A mut	-0.4207
AML104_CTGAGCGAGAATCTAG-1	AML Immature	AML104	NPM1 class I DNMT3A mut	-0.52
AML104_CTGAGGCAGAGCATCG-1	AML Immature	AML104	NPM1 class I DNMT3A mut	-0.477
AML104_CTGAGGCAGAGGTCGT-1	AML Immature	AML104	NPM1 class I DNMT3A mut	-0.1034
AML104_CTGAGGCAGCACCGAA-1	AML Immature	AML104	NPM1 class I DNMT3A mut	-0.5312
AML104_CTGAGGCTCTAGTGTG-1	AML Immature	AML104	NPM1 class I DNMT3A mut	-0.4512
AML104_CTGATCCCAGGGATAC-1	AML Immature	AML104	NPM1 class I DNMT3A mut	-0.5509
AML104_CTGATCCCAGTCGTTA-1	AML Immature	AML104	NPM1 class I DNMT3A mut	-0.4066
AML104_CTGATCCTCAACCTCC-1	AML Immature	AML104	NPM1 class I DNMT3A mut	-0.268
AML104_CTGCATCTCCCGAGAC-1	AML Immature	AML104	NPM1 class I DNMT3A mut	-0.5336
AML104_CTGCATCTCGAGAGCA-1	AML Immature	AML104	NPM1 class I DNMT3A mut	-0.4225
AML104_CTGCATCTCTCTCTTC-1	AML Immature	AML104	NPM1 class I DNMT3A mut	-0.5442
AML104_CTGCCATAGACCTGGA-1	AML Immature	AML104	NPM1 class I DNMT3A mut	-0.3887
AML104_CTGCCATCAATATCCG-1	AML Immature	AML104	NPM1 class I DNMT3A mut	-0.0373
AML104_CTGCCATTCGAGCCTG-1	AML Immature	AML104	NPM1 class I DNMT3A mut	-0.5479
AML104_CTGCCTACAACCGATT-1	AML Immature	AML104	NPM1 class I DNMT3A mut	-0.523
AML104_CTGCCTACAATGAAAC-1	AML Immature	AML104	NPM1 class I DNMT3A mut	-0.4209
AML104_CTGCCTACACCGTACG-1	AML Immature	AML104	NPM1 class I DNMT3A mut	-0.5296
AML104_CTGCCTACACTCATAG-1	AML Immature	AML104	NPM1 class I DNMT3A mut	-0.5566
AML104_CTGCCTACATAATCGC-1	AML Immature	AML104	NPM1 class I DNMT3A mut	-0.5392
AML104_CTGCCTATCCATACAG-1	AML Immature	AML104	NPM1 class I DNMT3A mut	-0.4984
AML104_CTGCCTATCGGCTATA-1	AML Immature	AML104	NPM1 class I DNMT3A mut	-0.4756
AML104_CTGCGAGCATGAAGGC-1	AML Immature	AML104	NPM1 class I DNMT3A mut	-0.416
AML104_CTGCGAGTCTGGTGCG-1	AML Immature	AML104	NPM1 class I DNMT3A mut	-0.1317
AML104_CTGCTCAAGTACCCTA-1	AML Immature	AML104	NPM1 class I DNMT3A mut	-0.4988
AML104_CTGCTCAAGTCGTCTA-1	AML Immature	AML104	NPM1 class I DNMT3A mut	-0.4874
AML104_CTGCTCAGTCCGGCAT-1	AML Immature	AML104	NPM1 class I DNMT3A mut	-0.5772
AML104_CTGCTCAGTCCGTTTC-1	AML Immature	AML104	NPM1 class I DNMT3A mut	-0.5432
AML104_CTGCTCAGTTCAAAGA-1	AML Immature	AML104	NPM1 class I DNMT3A mut	-0.5516
AML104_CTGCTCATCCGCAAAT-1	AML Immature	AML104	NPM1 class I DNMT3A mut	-0.5557
AML104_CTGGACGAGCGATTCT-1	AML Immature	AML104	NPM1 class I DNMT3A mut	-0.3613
AML104_CTGGACGTCGCAGTTA-1	AML Immature	AML104	NPM1 class I DNMT3A mut	-0.0397
AML104_CTGGCAGCAGCAATTC-1	AML Immature	AML104	NPM1 class I DNMT3A mut	-0.4987
AML104_CTGGCAGCATAGGTTC-1	AML Immature	AML104	NPM1 class I DNMT3A mut	-0.4997
AML104_CTGGTCTTCACGATCA-1	AML Immature	AML104	NPM1 class I DNMT3A mut	-0.5296
AML104_CTGTAGAAGCAATAAC-1	AML Immature	AML104	NPM1 class I DNMT3A mut	-0.5286
AML104_CTGTAGACATGGCACC-1	AML Immature	AML104	NPM1 class I DNMT3A mut	-0.0531
AML104_CTGTATTAGACTACCT-1	AML Immature	AML104	NPM1 class I DNMT3A mut	-0.571
AML104_CTGTATTAGGATTTCC-1	AML Immature	AML104	NPM1 class I DNMT3A mut	-0.3607
AML104_CTGTATTGTTCTATCT-1	AML Immature	AML104	NPM1 class I DNMT3A mut	-0.5427
AML104_CTGTCGTAGGATTTCC-1	AML Immature	AML104	NPM1 class I DNMT3A mut	-0.4966
AML104_CTGTGAACAGCGACAA-1	AML Immature	AML104	NPM1 class I DNMT3A mut	-0.3003
AML104_CTGTGAACAGGTATGG-1	AML Immature	AML104	NPM1 class I DNMT3A mut	-0.4073
AML104_CTGTGGGAGGTAAGTT-1	AML Immature	AML104	NPM1 class I DNMT3A mut	-0.3989
AML104_CTGTGGGCATACCGTA-1	AML Immature	AML104	NPM1 class I DNMT3A mut	-0.4416
AML104_CTGTGGGGTAGACTGG-1	AML Immature	AML104	NPM1 class I DNMT3A mut	-0.4763
AML104_CTTACCGAGCATCAGG-1	AML Immature	AML104	NPM1 class I DNMT3A mut	-0.5246
AML104_CTTACCGGTTACGATC-1	AML Immature	AML104	NPM1 class I DNMT3A mut	-0.5518
AML104_CTTAGGAAGGTCACCC-1	AML Immature	AML104	NPM1 class I DNMT3A mut	-0.5214
AML104_CTTAGGACACGAAAGC-1	AML Immature	AML104	NPM1 class I DNMT3A mut	-0.3334
AML104_CTTCAATGTAACCCGC-1	AML Immature	AML104	NPM1 class I DNMT3A mut	-0.5311
AML104_CTTCCGAAGAAGCCTG-1	AML Immature	AML104	NPM1 class I DNMT3A mut	-0.4934
AML104_CTTCCGAGTATCGTTG-1	AML Immature	AML104	NPM1 class I DNMT3A mut	-0.5112
AML104_CTTCCGAGTCAGGTGA-1	AML Immature	AML104	NPM1 class I DNMT3A mut	-0.5051
AML104_CTTCCTTCAATGGCCC-1	AML Immature	AML104	NPM1 class I DNMT3A mut	-0.5363
AML104_CTTCGGTTCTCCACTG-1	AML Immature	AML104	NPM1 class I DNMT3A mut	-0.5548
AML104_CTTCTCTCAGGACATG-1	AML Immature	AML104	NPM1 class I DNMT3A mut	-0.2502
AML104_CTTCTCTCAGTTAAAG-1	AML Immature	AML104	NPM1 class I DNMT3A mut	-0.5542
AML104_CTTCTCTTCAGCTGTA-1	AML Immature	AML104	NPM1 class I DNMT3A mut	-0.5437
AML104_CTTGAGACACGCACCA-1	AML Immature	AML104	NPM1 class I DNMT3A mut	-0.4767
AML104_CTTGAGAGTCGTATGT-1	AML Immature	AML104	NPM1 class I DNMT3A mut	-0.3905
AML104_CTTGAGAGTGATAGAT-1	AML Immature	AML104	NPM1 class I DNMT3A mut	-0.4679
AML104_CTTGAGAGTTCTCAGA-1	AML Immature	AML104	NPM1 class I DNMT3A mut	-0.4712
AML104_CTTGAGATCGCCAATA-1	AML Immature	AML104	NPM1 class I DNMT3A mut	-0.4907
AML104_CTTGATTTCTGAGGCC-1	AML Immature	AML104	NPM1 class I DNMT3A mut	-0.5771
AML104_CTTTCAAAGGATTTCC-1	AML Immature	AML104	NPM1 class I DNMT3A mut	-0.4051
AML104_CTTTCAAAGGCAGGTT-1	AML Immature	AML104	NPM1 class I DNMT3A mut	-0.5426
AML104_CTTTCAAAGGTACTGG-1	AML Immature	AML104	NPM1 class I DNMT3A mut	-0.3158
AML104_CTTTCAACAGCTGAAG-1	AML Immature	AML104	NPM1 class I DNMT3A mut	-0.5033
AML104_CTTTCAACATCGCCTT-1	AML Immature	AML104	NPM1 class I DNMT3A mut	-0.5362
AML104_CTTTCAAGTCGGTACC-1	AML Immature	AML104	NPM1 class I DNMT3A mut	-0.4166
AML104_CTTTCAAGTTTCACTT-1	AML Immature	AML104	NPM1 class I DNMT3A mut	-0.5293
AML104_CTTTCAATCCAACTAG-1	AML Immature	AML104	NPM1 class I DNMT3A mut	-0.0704
AML104_CTTTCGGCAGGAATAT-1	AML Immature	AML104	NPM1 class I DNMT3A mut	-0.545
AML104_CTTTCGGTCGTGGGTC-1	AML Immature	AML104	NPM1 class I DNMT3A mut	-0.167
AML104_GAAATGAGTAGTCCTA-1	AML Immature	AML104	NPM1 class I DNMT3A mut	-0.534
AML104_GAACACTAGACATAAC-1	AML Immature	AML104	NPM1 class I DNMT3A mut	-0.5071
AML104_GAACACTTCTGCTGAA-1	AML Immature	AML104	NPM1 class I DNMT3A mut	-0.5061
AML104_GAACGTTAGGACTTCT-1	AML Immature	AML104	NPM1 class I DNMT3A mut	-0.5054
AML104_GAACGTTAGTTACGTC-1	AML Immature	AML104	NPM1 class I DNMT3A mut	-0.5221
AML104_GAACTGTAGCCAGTAG-1	AML Immature	AML104	NPM1 class I DNMT3A mut	-0.5385
AML104_GAACTGTCAGTAACGG-1	AML Immature	AML104	NPM1 class I DNMT3A mut	-0.4792
AML104_GAACTGTGTAAGATTG-1	AML Immature	AML104	NPM1 class I DNMT3A mut	-0.2488
AML104_GAACTGTTCTTTGATC-1	AML Immature	AML104	NPM1 class I DNMT3A mut	-0.5393
AML104_GAAGAATAGGGTACAC-1	AML Immature	AML104	NPM1 class I DNMT3A mut	-0.0852
AML104_GAAGAATTCCCTCAAC-1	AML Immature	AML104	NPM1 class I DNMT3A mut	-0.5382
AML104_GAAGAATTCCTTCACG-1	AML Immature	AML104	NPM1 class I DNMT3A mut	-0.5764
AML104_GAAGCGACATAGGCGA-1	AML Immature	AML104	NPM1 class I DNMT3A mut	-0.5612
AML104_GAAGCGAGTGTTAGCT-1	AML Immature	AML104	NPM1 class I DNMT3A mut	-0.5309
AML104_GAAGGACAGCAGGGAG-1	AML Immature	AML104	NPM1 class I DNMT3A mut	-0.5421
AML104_GAAGGACGTTGGAGAC-1	AML Immature	AML104	NPM1 class I DNMT3A mut	-0.5319
AML104_GAAGGACTCTAGTACG-1	AML Immature	AML104	NPM1 class I DNMT3A mut	-0.55
AML104_GAAGTAACAATCGTCA-1	AML Immature	AML104	NPM1 class I DNMT3A mut	-0.5184
AML104_GAAGTAAGTGTGTCGC-1	AML Immature	AML104	NPM1 class I DNMT3A mut	-0.4209
AML104_GAATAGACATGGGTTT-1	AML Immature	AML104	NPM1 class I DNMT3A mut	-0.4355
AML104_GAATAGAGTCTCAAGT-1	AML Immature	AML104	NPM1 class I DNMT3A mut	-0.3907
AML104_GAATAGAGTTACGATC-1	AML Immature	AML104	NPM1 class I DNMT3A mut	-0.5511
AML104_GAATCACCACAAGCCC-1	AML Immature	AML104	NPM1 class I DNMT3A mut	-0.4868
AML104_GAATCACCAGAGAATT-1	AML Immature	AML104	NPM1 class I DNMT3A mut	-0.5266
AML104_GAATCACGTACAGTCT-1	AML Immature	AML104	NPM1 class I DNMT3A mut	-0.5565
AML104_GAATCACGTGGTCCGT-1	AML Immature	AML104	NPM1 class I DNMT3A mut	-0.5311
AML104_GAATCGTAGGTCCTGC-1	AML Immature	AML104	NPM1 class I DNMT3A mut	-0.5303
AML104_GAATCGTCACCAGTTA-1	AML Immature	AML104	NPM1 class I DNMT3A mut	-0.4817
AML104_GAATCGTGTATCCCTC-1	AML Immature	AML104	NPM1 class I DNMT3A mut	-0.3052
AML104_GACACGCCAGTAGAGC-1	AML Immature	AML104	NPM1 class I DNMT3A mut	-0.5383
AML104_GACACGCTCAAGCCGC-1	AML Immature	AML104	NPM1 class I DNMT3A mut	-0.5518
AML104_GACAGCCGTCTCAAGT-1	AML Immature	AML104	NPM1 class I DNMT3A mut	-0.5659
AML104_GACAGCCGTTCGTGCG-1	AML Immature	AML104	NPM1 class I DNMT3A mut	-0.5515
AML104_GACATCACAACGATCT-1	AML Immature	AML104	NPM1 class I DNMT3A mut	-0.5475
AML104_GACATCAGTTCGTTCC-1	AML Immature	AML104	NPM1 class I DNMT3A mut	-0.5268
AML104_GACCAATCATAACTCG-1	AML Immature	AML104	NPM1 class I DNMT3A mut	-0.5402
AML104_GACCAATTCGCCTTGT-1	AML Immature	AML104	NPM1 class I DNMT3A mut	-0.5207
AML104_GACCAATTCTTCGTGC-1	AML Immature	AML104	NPM1 class I DNMT3A mut	-0.5067
AML104_GACCCAGAGAGGCTGT-1	AML Immature	AML104	NPM1 class I DNMT3A mut	-0.5208
AML104_GACCCAGAGCACGGAT-1	AML Immature	AML104	NPM1 class I DNMT3A mut	-0.4177
AML104_GACCCAGAGTACTGGG-1	AML Immature	AML104	NPM1 class I DNMT3A mut	-0.553
AML104_GACCCTTAGAAGAGCA-1	AML Immature	AML104	NPM1 class I DNMT3A mut	-0.5264
AML104_GACCCTTAGCCGAATG-1	AML Immature	AML104	NPM1 class I DNMT3A mut	-0.5481
AML104_GACCCTTAGTTGCGCC-1	AML Immature	AML104	NPM1 class I DNMT3A mut	-0.5387
AML104_GACCCTTCAGTATTCG-1	AML Immature	AML104	NPM1 class I DNMT3A mut	-0.3474
AML104_GACCCTTGTAGAGATT-1	AML Immature	AML104	NPM1 class I DNMT3A mut	-0.279
AML104_GACCCTTTCTCAACCC-1	AML Immature	AML104	NPM1 class I DNMT3A mut	-0.5326
AML104_GACCGTGCACGACGCT-1	AML Immature	AML104	NPM1 class I DNMT3A mut	-0.4982
AML104_GACCGTGCATGAGTAA-1	AML Immature	AML104	NPM1 class I DNMT3A mut	-0.5327
AML104_GACCTTCAGACCCGCT-1	AML Immature	AML104	NPM1 class I DNMT3A mut	-0.4699
AML104_GACCTTCAGTCATGCT-1	AML Immature	AML104	NPM1 class I DNMT3A mut	-0.5501
AML104_GACGCTGAGGCTATCT-1	AML Immature	AML104	NPM1 class I DNMT3A mut	-0.5174
AML104_GACGCTGCAGTAACGG-1	AML Immature	AML104	NPM1 class I DNMT3A mut	-0.529
AML104_GACGCTGGTCTAACGT-1	AML Immature	AML104	NPM1 class I DNMT3A mut	-0.2516
AML104_GACGCTGGTGTGACCC-1	AML Immature	AML104	NPM1 class I DNMT3A mut	-0.5283
AML104_GACGCTGTCACCGCTT-1	AML Immature	AML104	NPM1 class I DNMT3A mut	-0.4157
AML104_GACGTTAAGACGAAGA-1	AML Immature	AML104	NPM1 class I DNMT3A mut	-0.5224
AML104_GACGTTAAGGCGAAGG-1	AML Immature	AML104	NPM1 class I DNMT3A mut	-0.5334
AML104_GACGTTACAATTGGTC-1	AML Immature	AML104	NPM1 class I DNMT3A mut	-0.3569
AML104_GACGTTACACGCTTAA-1	AML Immature	AML104	NPM1 class I DNMT3A mut	-0.5041
AML104_GACGTTATCAGTCCGG-1	AML Immature	AML104	NPM1 class I DNMT3A mut	-0.4873
AML104_GACTATGAGGGATCTG-1	AML Immature	AML104	NPM1 class I DNMT3A mut	-0.4759
AML104_GACTCTCAGCTAAACA-1	AML Immature	AML104	NPM1 class I DNMT3A mut	-0.074
AML104_GACTCTCTCTCGTGGG-1	AML Immature	AML104	NPM1 class I DNMT3A mut	-0.5391
AML104_GACTGATCAATGACCT-1	AML Immature	AML104	NPM1 class I DNMT3A mut	-0.1696
AML104_GACTTCCAGGCCTGCT-1	AML Immature	AML104	NPM1 class I DNMT3A mut	-0.4138
AML104_GACTTCCAGTAGGGTC-1	AML Immature	AML104	NPM1 class I DNMT3A mut	-0.5257
AML104_GACTTCCTCAAGATAG-1	AML Immature	AML104	NPM1 class I DNMT3A mut	-0.5566
AML104_GAGAAATAGCGTATAA-1	AML Immature	AML104	NPM1 class I DNMT3A mut	-0.4553
AML104_GAGAAATAGTGAGTGC-1	AML Immature	AML104	NPM1 class I DNMT3A mut	-0.5557
AML104_GAGAAATCAAGTGTCT-1	AML Immature	AML104	NPM1 class I DNMT3A mut	-0.4833
AML104_GAGAAATCATGCACTA-1	AML Immature	AML104	NPM1 class I DNMT3A mut	-0.5428
AML104_GAGAAATTCCCTCTTT-1	AML Immature	AML104	NPM1 class I DNMT3A mut	-0.4127
AML104_GAGACCCCACCCTAAA-1	AML Immature	AML104	NPM1 class I DNMT3A mut	-0.489
AML104_GAGACTTCATAGTCGT-1	AML Immature	AML104	NPM1 class I DNMT3A mut	-0.3568
AML104_GAGATGGGTCGCACAC-1	AML Immature	AML104	NPM1 class I DNMT3A mut	-0.5592
AML104_GAGATGGGTCGTCGGT-1	AML Immature	AML104	NPM1 class I DNMT3A mut	-0.4709
AML104_GAGATGGGTGACGTCC-1	AML Immature	AML104	NPM1 class I DNMT3A mut	-0.5175
AML104_GAGATGGGTGTGGACA-1	AML Immature	AML104	NPM1 class I DNMT3A mut	-0.529
AML104_GAGCCTGAGTTGGAGC-1	AML Immature	AML104	NPM1 class I DNMT3A mut	-0.5452
AML104_GAGCCTGCATATCTGG-1	AML Immature	AML104	NPM1 class I DNMT3A mut	-0.3817
AML104_GAGCCTGGTTTGTTGG-1	AML Immature	AML104	NPM1 class I DNMT3A mut	-0.4262
AML104_GAGGCAAAGGTGGCTA-1	AML Immature	AML104	NPM1 class I DNMT3A mut	-0.4906
AML104_GAGGCAACAATTCACG-1	AML Immature	AML104	NPM1 class I DNMT3A mut	-0.5908
AML104_GAGGCAACACAAGCCC-1	AML Immature	AML104	NPM1 class I DNMT3A mut	-0.4058
AML104_GAGGCAAGTTAGGGTG-1	AML Immature	AML104	NPM1 class I DNMT3A mut	-0.4105
AML104_GAGGCAATCCAGGACC-1	AML Immature	AML104	NPM1 class I DNMT3A mut	-0.5593
AML104_GAGGCAATCCGTCACT-1	AML Immature	AML104	NPM1 class I DNMT3A mut	-0.4403
AML104_GAGGCAATCTCACCCA-1	AML Immature	AML104	NPM1 class I DNMT3A mut	-0.5552
AML104_GAGGCCTCAACAGAGC-1	AML Immature	AML104	NPM1 class I DNMT3A mut	-0.5551
AML104_GAGGCCTCAGCACCCA-1	AML Immature	AML104	NPM1 class I DNMT3A mut	-0.5711
AML104_GAGGCCTGTTACGCCG-1	AML Immature	AML104	NPM1 class I DNMT3A mut	-0.5105
AML104_GAGGCCTTCGCGTAGC-1	AML Immature	AML104	NPM1 class I DNMT3A mut	-0.3726
AML104_GAGGCCTTCTGGTTGA-1	AML Immature	AML104	NPM1 class I DNMT3A mut	-0.4921
AML104_GAGGGATGTTAACAGA-1	AML Immature	AML104	NPM1 class I DNMT3A mut	-0.4845
AML104_GAGGGATGTTTGTGGT-1	AML Immature	AML104	NPM1 class I DNMT3A mut	-0.5415
AML104_GAGGGTACAATGAACA-1	AML Immature	AML104	NPM1 class I DNMT3A mut	-0.5378
AML104_GAGTCATAGCATAGGC-1	AML Immature	AML104	NPM1 class I DNMT3A mut	-0.538
AML104_GAGTCATAGTCAATCC-1	AML Immature	AML104	NPM1 class I DNMT3A mut	-0.54
AML104_GAGTCATCAGGCCCTA-1	AML Immature	AML104	NPM1 class I DNMT3A mut	-0.5086
AML104_GAGTCATGTGAATATG-1	AML Immature	AML104	NPM1 class I DNMT3A mut	-0.5182
AML104_GAGTCATTCCACGAAT-1	AML Immature	AML104	NPM1 class I DNMT3A mut	-0.3477
AML104_GAGTCATTCGCCTAGG-1	AML Immature	AML104	NPM1 class I DNMT3A mut	-0.5067
AML104_GAGTCTAAGACAGTCG-1	AML Immature	AML104	NPM1 class I DNMT3A mut	-0.4145
AML104_GAGTCTAAGTATGACA-1	AML Immature	AML104	NPM1 class I DNMT3A mut	-0.4217
AML104_GAGTCTACACTGCATA-1	AML Immature	AML104	NPM1 class I DNMT3A mut	-0.4229
AML104_GAGTCTATCGATAACC-1	AML Immature	AML104	NPM1 class I DNMT3A mut	-0.2723
AML104_GAGTCTATCTCGCGTT-1	AML Immature	AML104	NPM1 class I DNMT3A mut	-0.4924
AML104_GAGTGAGGTCTTGAGT-1	AML Immature	AML104	NPM1 class I DNMT3A mut	-0.4989
AML104_GAGTGAGTCGCACGAC-1	AML Immature	AML104	NPM1 class I DNMT3A mut	-0.1137
AML104_GAGTGTTTCCTTCTGG-1	AML Immature	AML104	NPM1 class I DNMT3A mut	-0.4622
AML104_GAGTTACAGGCCGCTT-1	AML Immature	AML104	NPM1 class I DNMT3A mut	-0.2019
AML104_GAGTTACCACAATGTC-1	AML Immature	AML104	NPM1 class I DNMT3A mut	-0.375
AML104_GAGTTACGTCATCGGC-1	AML Immature	AML104	NPM1 class I DNMT3A mut	-0.5
AML104_GAGTTGTAGGGACCAT-1	AML Immature	AML104	NPM1 class I DNMT3A mut	-0.4662
AML104_GAGTTGTCATGTTCGA-1	AML Immature	AML104	NPM1 class I DNMT3A mut	-0.5111
AML104_GAGTTGTTCAGTAGGG-1	AML Immature	AML104	NPM1 class I DNMT3A mut	-0.5469
AML104_GAGTTTGAGAAACTCA-1	AML Immature	AML104	NPM1 class I DNMT3A mut	-0.5629
AML104_GAGTTTGTCCATCTAT-1	AML Immature	AML104	NPM1 class I DNMT3A mut	-0.5363
AML104_GAGTTTGTCCCTCTTT-1	AML Immature	AML104	NPM1 class I DNMT3A mut	-0.4047
AML104_GAGTTTGTCTAGTCAG-1	AML Immature	AML104	NPM1 class I DNMT3A mut	-0.5511
AML104_GATAGAACAAAGCAAT-1	AML Immature	AML104	NPM1 class I DNMT3A mut	-0.4853
AML104_GATAGAAGTATCGCGC-1	AML Immature	AML104	NPM1 class I DNMT3A mut	-0.5412
AML104_GATAGAAGTGCCTGAC-1	AML Immature	AML104	NPM1 class I DNMT3A mut	-0.3989
AML104_GATAGCTAGGCTGGAT-1	AML Immature	AML104	NPM1 class I DNMT3A mut	-0.4157
AML104_GATCACACAGATAAAC-1	AML Immature	AML104	NPM1 class I DNMT3A mut	-0.5195
AML104_GATCACATCTACTGCC-1	AML Immature	AML104	NPM1 class I DNMT3A mut	-0.1052
AML104_GATCAGTAGGTGCTTT-1	AML Immature	AML104	NPM1 class I DNMT3A mut	-0.5515
AML104_GATCAGTTCACTCACC-1	AML Immature	AML104	NPM1 class I DNMT3A mut	-0.4382
AML104_GATCAGTTCGCAGTGC-1	AML Immature	AML104	NPM1 class I DNMT3A mut	-0.5349
AML104_GATCATGAGATCCCGC-1	AML Immature	AML104	NPM1 class I DNMT3A mut	-0.5334
AML104_GATCATGAGGGTATAT-1	AML Immature	AML104	NPM1 class I DNMT3A mut	-0.0688
AML104_GATCATGCACACGTGC-1	AML Immature	AML104	NPM1 class I DNMT3A mut	-0.3749
AML104_GATCCCTCAACTCCCT-1	AML Immature	AML104	NPM1 class I DNMT3A mut	-0.5138
AML104_GATCCCTGTGCACATT-1	AML Immature	AML104	NPM1 class I DNMT3A mut	-0.4577
AML104_GATCCCTGTTACAGCT-1	AML Immature	AML104	NPM1 class I DNMT3A mut	-0.5481
AML104_GATCCCTTCTATGCCC-1	AML Immature	AML104	NPM1 class I DNMT3A mut	-0.5161
AML104_GATCGTAAGCCTATCA-1	AML Immature	AML104	NPM1 class I DNMT3A mut	-0.5395
AML104_GATCGTAAGCGCATCC-1	AML Immature	AML104	NPM1 class I DNMT3A mut	-0.4585
AML104_GATCGTACACACGGTC-1	AML Immature	AML104	NPM1 class I DNMT3A mut	-0.0883
AML104_GATCGTACAGTGCCTG-1	AML Immature	AML104	NPM1 class I DNMT3A mut	-0.5258
AML104_GATCGTAGTTGGTACT-1	AML Immature	AML104	NPM1 class I DNMT3A mut	-0.5356
AML104_GATCGTATCGCTCATC-1	AML Immature	AML104	NPM1 class I DNMT3A mut	-0.4939
AML104_GATGACTTCGGTATGT-1	AML Immature	AML104	NPM1 class I DNMT3A mut	-0.5646
AML104_GATGAGGCAGACCAAG-1	AML Immature	AML104	NPM1 class I DNMT3A mut	-0.4601
AML104_GATGATCAGGACGCAT-1	AML Immature	AML104	NPM1 class I DNMT3A mut	-0.4151
AML104_GATGATCAGTGCCGAA-1	AML Immature	AML104	NPM1 class I DNMT3A mut	-0.5641
AML104_GATGATCGTAGGATAT-1	AML Immature	AML104	NPM1 class I DNMT3A mut	-0.1002
AML104_GATGATCGTAGTGCGA-1	AML Immature	AML104	NPM1 class I DNMT3A mut	-0.4737
AML104_GATGATCTCCTGATAG-1	AML Immature	AML104	NPM1 class I DNMT3A mut	-0.5627
AML104_GATGATCTCTGGAGAG-1	AML Immature	AML104	NPM1 class I DNMT3A mut	-0.5317
AML104_GATGCTAAGGGCAGAG-1	AML Immature	AML104	NPM1 class I DNMT3A mut	-0.4483
AML104_GATGCTACAGTCGGAA-1	AML Immature	AML104	NPM1 class I DNMT3A mut	-0.1487
AML104_GATGCTAGTCCGCAGT-1	AML Immature	AML104	NPM1 class I DNMT3A mut	-0.5165
AML104_GATGCTAGTTTGTTGG-1	AML Immature	AML104	NPM1 class I DNMT3A mut	-0.4623
AML104_GATGGAGCAAGAATGT-1	AML Immature	AML104	NPM1 class I DNMT3A mut	-0.5255
AML104_GATGGAGCATTGTCGA-1	AML Immature	AML104	NPM1 class I DNMT3A mut	-0.4139
AML104_GATGGAGTCAAGTGTC-1	AML Immature	AML104	NPM1 class I DNMT3A mut	-0.4537
AML104_GATGTTGCACGTATAC-1	AML Immature	AML104	NPM1 class I DNMT3A mut	-0.5292
AML104_GATTCGACAAAGACGC-1	AML Immature	AML104	NPM1 class I DNMT3A mut	-0.3911
AML104_GATTCGACAGTCGAGA-1	AML Immature	AML104	NPM1 class I DNMT3A mut	-0.5704
AML104_GATTCGAGTCTCAAGT-1	AML Immature	AML104	NPM1 class I DNMT3A mut	-0.4004
AML104_GATTCGAGTTGGGTAG-1	AML Immature	AML104	NPM1 class I DNMT3A mut	-0.5797
AML104_GATTCGATCAACCCGG-1	AML Immature	AML104	NPM1 class I DNMT3A mut	-0.5571
AML104_GATTCGATCCACTTTA-1	AML Immature	AML104	NPM1 class I DNMT3A mut	-0.4419
AML104_GATTCTTTCGCTACAA-1	AML Immature	AML104	NPM1 class I DNMT3A mut	-0.502
AML104_GATTGGTAGCAAATCA-1	AML Immature	AML104	NPM1 class I DNMT3A mut	-0.5314
AML104_GATTGGTGTATTGCCA-1	AML Immature	AML104	NPM1 class I DNMT3A mut	-0.1697
AML104_GATTGGTTCGGTGTAT-1	AML Immature	AML104	NPM1 class I DNMT3A mut	-0.5267
AML104_GATTGGTTCTCATGCC-1	AML Immature	AML104	NPM1 class I DNMT3A mut	-0.4168
AML104_GATTTCTAGACGCTCC-1	AML Immature	AML104	NPM1 class I DNMT3A mut	-0.5626
AML104_GATTTCTCAACCCTCT-1	AML Immature	AML104	NPM1 class I DNMT3A mut	-0.5392
AML104_GATTTCTGTAGCGTTT-1	AML Immature	AML104	NPM1 class I DNMT3A mut	-0.5476
AML104_GCAACATAGCGTGAAC-1	AML Immature	AML104	NPM1 class I DNMT3A mut	-0.5167
AML104_GCAACATAGTGAGGTC-1	AML Immature	AML104	NPM1 class I DNMT3A mut	-0.5203
AML104_GCAACATGTCAACGCC-1	AML Immature	AML104	NPM1 class I DNMT3A mut	-0.4513
AML104_GCAACATGTCGAGCAA-1	AML Immature	AML104	NPM1 class I DNMT3A mut	-0.3943
AML104_GCAACATGTGTGACCC-1	AML Immature	AML104	NPM1 class I DNMT3A mut	-0.3973
AML104_GCAACCGGTACGTAGG-1	AML Immature	AML104	NPM1 class I DNMT3A mut	-0.525
AML104_GCAACCGGTTCAACGT-1	AML Immature	AML104	NPM1 class I DNMT3A mut	-0.4169
AML104_GCAACCGTCGAGAAAT-1	AML Immature	AML104	NPM1 class I DNMT3A mut	-0.5632
AML104_GCACATACACAATGCT-1	AML Immature	AML104	NPM1 class I DNMT3A mut	-0.5423
AML104_GCACATACAGAACGCA-1	AML Immature	AML104	NPM1 class I DNMT3A mut	-0.4993
AML104_GCACATAGTGTGTCGC-1	AML Immature	AML104	NPM1 class I DNMT3A mut	-0.5592
AML104_GCACATAGTTATGGTC-1	AML Immature	AML104	NPM1 class I DNMT3A mut	-0.298
AML104_GCACATATCCCTGTTG-1	AML Immature	AML104	NPM1 class I DNMT3A mut	-0.4339
AML104_GCACGGTCACATGGTT-1	AML Immature	AML104	NPM1 class I DNMT3A mut	-0.3887
AML104_GCACGGTCAGCCGTTG-1	AML Immature	AML104	NPM1 class I DNMT3A mut	-0.5533
AML104_GCACGGTGTCCACATA-1	AML Immature	AML104	NPM1 class I DNMT3A mut	-0.4795
AML104_GCACGGTGTTGGAGAC-1	AML Immature	AML104	NPM1 class I DNMT3A mut	-0.5402
AML104_GCACGTGCACAAGCAG-1	AML Immature	AML104	NPM1 class I DNMT3A mut	-0.555
AML104_GCACGTGGTCATCCGG-1	AML Immature	AML104	NPM1 class I DNMT3A mut	-0.1283
AML104_GCACTAATCGTCACCT-1	AML Immature	AML104	NPM1 class I DNMT3A mut	-0.4467
AML104_GCACTAATCTTAAGGC-1	AML Immature	AML104	NPM1 class I DNMT3A mut	-0.529
AML104_GCAGCCACAGAGCCCT-1	AML Immature	AML104	NPM1 class I DNMT3A mut	-0.5342
AML104_GCAGCCAGTGCATTAC-1	AML Immature	AML104	NPM1 class I DNMT3A mut	-0.5484
AML104_GCAGCCAGTTTACACG-1	AML Immature	AML104	NPM1 class I DNMT3A mut	-0.5258
AML104_GCAGCCATCCCTCGTA-1	AML Immature	AML104	NPM1 class I DNMT3A mut	-0.0467
AML104_GCAGCTGAGCATCGAG-1	AML Immature	AML104	NPM1 class I DNMT3A mut	-0.3186
AML104_GCAGCTGGTTTCTTAC-1	AML Immature	AML104	NPM1 class I DNMT3A mut	-0.4007
AML104_GCAGGCTAGAATCGAT-1	AML Immature	AML104	NPM1 class I DNMT3A mut	-0.435
AML104_GCAGGCTAGGCGAACT-1	AML Immature	AML104	NPM1 class I DNMT3A mut	-0.5265
AML104_GCAGGCTAGTAAACTG-1	AML Immature	AML104	NPM1 class I DNMT3A mut	-0.4182
AML104_GCAGTTAAGAGCAGCT-1	AML Immature	AML104	NPM1 class I DNMT3A mut	-0.5413
AML104_GCAGTTAAGCGCACAA-1	AML Immature	AML104	NPM1 class I DNMT3A mut	-0.5154
AML104_GCAGTTATCTATACGG-1	AML Immature	AML104	NPM1 class I DNMT3A mut	-0.121
AML104_GCATCGGAGGGAGTTC-1	AML Immature	AML104	NPM1 class I DNMT3A mut	-0.5127
AML104_GCATCGGAGTCGCGAA-1	AML Immature	AML104	NPM1 class I DNMT3A mut	-0.1074
AML104_GCATCGGTCGTAGTCA-1	AML Immature	AML104	NPM1 class I DNMT3A mut	-0.3885
AML104_GCATTAGAGCTATCCA-1	AML Immature	AML104	NPM1 class I DNMT3A mut	-0.4786
AML104_GCATTAGCACGCCAGT-1	AML Immature	AML104	NPM1 class I DNMT3A mut	-0.5307
AML104_GCATTAGCAGTAGAAT-1	AML Immature	AML104	NPM1 class I DNMT3A mut	-0.1592
AML104_GCATTAGTCACCGACG-1	AML Immature	AML104	NPM1 class I DNMT3A mut	-0.4296
AML104_GCATTAGTCCATTTGT-1	AML Immature	AML104	NPM1 class I DNMT3A mut	-0.3719
AML104_GCCAACGAGTCGAAAT-1	AML Immature	AML104	NPM1 class I DNMT3A mut	-0.3844
AML104_GCCAACGCAACGGTAG-1	AML Immature	AML104	NPM1 class I DNMT3A mut	-0.5488
AML104_GCCAACGCAAGAGAGA-1	AML Immature	AML104	NPM1 class I DNMT3A mut	-0.5311
AML104_GCCAACGCAATACGCT-1	AML Immature	AML104	NPM1 class I DNMT3A mut	-0.4851
AML104_GCCAACGTCTACCCAC-1	AML Immature	AML104	NPM1 class I DNMT3A mut	-0.5196
AML104_GCCAGCAAGAGGTTTA-1	AML Immature	AML104	NPM1 class I DNMT3A mut	-0.535
AML104_GCCAGCAAGATAGCAT-1	AML Immature	AML104	NPM1 class I DNMT3A mut	-0.5459
AML104_GCCAGCACATGAATCC-1	AML Immature	AML104	NPM1 class I DNMT3A mut	-0.0761
AML104_GCCAGCAGTCTTTATC-1	AML Immature	AML104	NPM1 class I DNMT3A mut	-0.488
AML104_GCCAGCAGTGACATCT-1	AML Immature	AML104	NPM1 class I DNMT3A mut	-0.5639
AML104_GCCAGCATCTCATAGG-1	AML Immature	AML104	NPM1 class I DNMT3A mut	-0.5278
AML104_GCCAGGTAGTCATAGA-1	AML Immature	AML104	NPM1 class I DNMT3A mut	-0.3726
AML104_GCCAGGTTCCCAGGAC-1	AML Immature	AML104	NPM1 class I DNMT3A mut	-0.4696
AML104_GCCAGTGAGAAGCGGG-1	AML Immature	AML104	NPM1 class I DNMT3A mut	-0.5028
AML104_GCCAGTGAGTAACAGT-1	AML Immature	AML104	NPM1 class I DNMT3A mut	-0.5098
AML104_GCCAGTGAGTTACTCG-1	AML Immature	AML104	NPM1 class I DNMT3A mut	-0.0448
AML104_GCCAGTGGTAATGATG-1	AML Immature	AML104	NPM1 class I DNMT3A mut	-0.521
AML104_GCCAGTGTCAGCAATC-1	AML Immature	AML104	NPM1 class I DNMT3A mut	-0.4528
AML104_GCCAGTGTCCGATCTC-1	AML Immature	AML104	NPM1 class I DNMT3A mut	-0.3933
AML104_GCCAGTGTCTCCATAT-1	AML Immature	AML104	NPM1 class I DNMT3A mut	-0.564
AML104_GCCATGGAGCGTTCAT-1	AML Immature	AML104	NPM1 class I DNMT3A mut	-0.486
AML104_GCCATGGCAGGAACCA-1	AML Immature	AML104	NPM1 class I DNMT3A mut	-0.5696
AML104_GCCATTCAGGCTAGCA-1	AML Immature	AML104	NPM1 class I DNMT3A mut	-0.5192
AML104_GCCATTCCAACACGAG-1	AML Immature	AML104	NPM1 class I DNMT3A mut	-0.4986
AML104_GCCATTCGTGAGATTA-1	AML Immature	AML104	NPM1 class I DNMT3A mut	-0.5446
AML104_GCCATTCGTGGTCAAG-1	AML Immature	AML104	NPM1 class I DNMT3A mut	-0.52
AML104_GCCATTCTCAGCGTCG-1	AML Immature	AML104	NPM1 class I DNMT3A mut	-0.4321
AML104_GCCCAGAAGAAGCTCG-1	AML Immature	AML104	NPM1 class I DNMT3A mut	-0.5393
AML104_GCCCAGAAGTTTGTCG-1	AML Immature	AML104	NPM1 class I DNMT3A mut	-0.2137
AML104_GCCCAGACACCCATAA-1	AML Immature	AML104	NPM1 class I DNMT3A mut	-0.503
AML104_GCCCAGACATGGTACT-1	AML Immature	AML104	NPM1 class I DNMT3A mut	-0.5524
AML104_GCCCAGATCCACCCTA-1	AML Immature	AML104	NPM1 class I DNMT3A mut	-0.5393
AML104_GCCCGAACAATCCAGT-1	AML Immature	AML104	NPM1 class I DNMT3A mut	-0.5213
AML104_GCCCGAACATACCGTA-1	AML Immature	AML104	NPM1 class I DNMT3A mut	-0.5183
AML104_GCCCGAACATCGGTTA-1	AML Immature	AML104	NPM1 class I DNMT3A mut	-0.4264
AML104_GCCCGAATCCGGTAAT-1	AML Immature	AML104	NPM1 class I DNMT3A mut	-0.5191
AML104_GCCGATGAGTTGTAAG-1	AML Immature	AML104	NPM1 class I DNMT3A mut	-0.5181
AML104_GCCGATGGTCATCACA-1	AML Immature	AML104	NPM1 class I DNMT3A mut	-0.4099
AML104_GCCGTGAAGACAGCGT-1	AML Immature	AML104	NPM1 class I DNMT3A mut	-0.1589
AML104_GCCGTGAAGATGCTGG-1	AML Immature	AML104	NPM1 class I DNMT3A mut	-0.3577
AML104_GCCTGTTCAAACCATC-1	AML Immature	AML104	NPM1 class I DNMT3A mut	-0.5231
AML104_GCCTGTTCACTACAGT-1	AML Immature	AML104	NPM1 class I DNMT3A mut	-0.404
AML104_GCCTGTTGTCTTCCGT-1	AML Immature	AML104	NPM1 class I DNMT3A mut	-0.4986
AML104_GCCTGTTTCGATGCAT-1	AML Immature	AML104	NPM1 class I DNMT3A mut	-0.4628
AML104_GCCTGTTTCTAACGGT-1	AML Immature	AML104	NPM1 class I DNMT3A mut	-0.3575
AML104_GCGAGAAAGGTTAAAC-1	AML Immature	AML104	NPM1 class I DNMT3A mut	-0.4461
AML104_GCGAGAACACAAGTGG-1	AML Immature	AML104	NPM1 class I DNMT3A mut	-0.5181
AML104_GCGAGAATCGATACGT-1	AML Immature	AML104	NPM1 class I DNMT3A mut	-0.5171
AML104_GCGATCGAGAACTCCT-1	AML Immature	AML104	NPM1 class I DNMT3A mut	-0.4299
AML104_GCGATCGAGTTACTCG-1	AML Immature	AML104	NPM1 class I DNMT3A mut	-0.4158
AML104_GCGATCGGTTGAATCC-1	AML Immature	AML104	NPM1 class I DNMT3A mut	-0.3875
AML104_GCGGAAAAGCATCGAG-1	AML Immature	AML104	NPM1 class I DNMT3A mut	-0.319
AML104_GCGGAAAAGCTGTTAC-1	AML Immature	AML104	NPM1 class I DNMT3A mut	-0.4123
AML104_GCGGAAAGTACTGAGG-1	AML Immature	AML104	NPM1 class I DNMT3A mut	-0.4898
AML104_GCGGAAATCGGTATGT-1	AML Immature	AML104	NPM1 class I DNMT3A mut	-0.5358
AML104_GCGGATCCACACGTGC-1	AML Immature	AML104	NPM1 class I DNMT3A mut	-0.5673
AML104_GCGGATCGTGCAACAG-1	AML Immature	AML104	NPM1 class I DNMT3A mut	-0.501
AML104_GCGGATCGTGGTCTTA-1	AML Immature	AML104	NPM1 class I DNMT3A mut	-0.4579
AML104_GCGGATCTCGACTCCT-1	AML Immature	AML104	NPM1 class I DNMT3A mut	-0.2469
AML104_GCGGATCTCTAATTCC-1	AML Immature	AML104	NPM1 class I DNMT3A mut	-0.4071
AML104_GCGTGCACAATCGCAT-1	AML Immature	AML104	NPM1 class I DNMT3A mut	-0.4532
AML104_GCGTGCATCGTTAGAC-1	AML Immature	AML104	NPM1 class I DNMT3A mut	-0.5277
AML104_GCGTTTCAGGTGCATG-1	AML Immature	AML104	NPM1 class I DNMT3A mut	-0.5146
AML104_GCGTTTCGTAAGTAGT-1	AML Immature	AML104	NPM1 class I DNMT3A mut	-0.5506
AML104_GCGTTTCGTCCTCAGG-1	AML Immature	AML104	NPM1 class I DNMT3A mut	-0.322
AML104_GCGTTTCGTCGAGCAA-1	AML Immature	AML104	NPM1 class I DNMT3A mut	-0.5591
AML104_GCTACCTCAACAACAA-1	AML Immature	AML104	NPM1 class I DNMT3A mut	-0.5229
AML104_GCTACCTCATCGAAGG-1	AML Immature	AML104	NPM1 class I DNMT3A mut	-0.5318
AML104_GCTCAAATCGATGCAT-1	AML Immature	AML104	NPM1 class I DNMT3A mut	-0.5374
AML104_GCTCAAATCGGATAAA-1	AML Immature	AML104	NPM1 class I DNMT3A mut	-0.4009
AML104_GCTGAATGTATCGTAC-1	AML Immature	AML104	NPM1 class I DNMT3A mut	-0.4399
AML104_GCTGAATGTCAAACGG-1	AML Immature	AML104	NPM1 class I DNMT3A mut	-0.0955
AML104_GCTGCAGGTGGTTTAC-1	AML Immature	AML104	NPM1 class I DNMT3A mut	-0.541
AML104_GCTGCAGTCGATCCCT-1	AML Immature	AML104	NPM1 class I DNMT3A mut	-0.5011
AML104_GCTGGGTGTAGGTTTC-1	AML Immature	AML104	NPM1 class I DNMT3A mut	-0.4164
AML104_GCTGGGTTCTCAGGCG-1	AML Immature	AML104	NPM1 class I DNMT3A mut	-0.4425
AML104_GCTTCACAGACGCCCT-1	AML Immature	AML104	NPM1 class I DNMT3A mut	-0.5724
AML104_GCTTCACCATCCTTCG-1	AML Immature	AML104	NPM1 class I DNMT3A mut	-0.5469
AML104_GCTTCACGTGTCCGGT-1	AML Immature	AML104	NPM1 class I DNMT3A mut	-0.4685
AML104_GCTTCACGTTTAGAGA-1	AML Immature	AML104	NPM1 class I DNMT3A mut	-0.3817
AML104_GCTTGGGAGAGAAGGT-1	AML Immature	AML104	NPM1 class I DNMT3A mut	-0.4777
AML104_GCTTGGGAGGCACGAT-1	AML Immature	AML104	NPM1 class I DNMT3A mut	-0.1808
AML104_GCTTGGGCATTGAAAG-1	AML Immature	AML104	NPM1 class I DNMT3A mut	-0.5144
AML104_GCTTTCGTCGACGCGT-1	AML Immature	AML104	NPM1 class I DNMT3A mut	-0.5545
AML104_GGAACCCAGCGTGTTT-1	AML Immature	AML104	NPM1 class I DNMT3A mut	-0.4367
AML104_GGAACCCCAAGACGAC-1	AML Immature	AML104	NPM1 class I DNMT3A mut	-0.4977
AML104_GGAACCCCAGTGGGTA-1	AML Immature	AML104	NPM1 class I DNMT3A mut	-0.2832
AML104_GGAACCCCATCGTTCC-1	AML Immature	AML104	NPM1 class I DNMT3A mut	-0.0608
AML104_GGAACCCTCTAGGCAT-1	AML Immature	AML104	NPM1 class I DNMT3A mut	-0.3948
AML104_GGAAGTGAGCCTAACT-1	AML Immature	AML104	NPM1 class I DNMT3A mut	-0.4764
AML104_GGAAGTGCACATTCGA-1	AML Immature	AML104	NPM1 class I DNMT3A mut	-0.4456
AML104_GGAATCTAGAGTAACT-1	AML Immature	AML104	NPM1 class I DNMT3A mut	-0.11
AML104_GGAATCTAGCATATGA-1	AML Immature	AML104	NPM1 class I DNMT3A mut	-0.5566
AML104_GGAATCTAGTACGTCT-1	AML Immature	AML104	NPM1 class I DNMT3A mut	-0.5119
AML104_GGAATCTCACGACGTC-1	AML Immature	AML104	NPM1 class I DNMT3A mut	-0.5654
AML104_GGAATCTTCAAAGGTA-1	AML Immature	AML104	NPM1 class I DNMT3A mut	-0.5346
AML104_GGAATCTTCTTCCACG-1	AML Immature	AML104	NPM1 class I DNMT3A mut	-0.5599
AML104_GGAATGGAGTTCCATG-1	AML Immature	AML104	NPM1 class I DNMT3A mut	-0.531
AML104_GGAATGGCAGGATGAC-1	AML Immature	AML104	NPM1 class I DNMT3A mut	-0.377
AML104_GGAATGGGTCCGGTGT-1	AML Immature	AML104	NPM1 class I DNMT3A mut	-0.0753
AML104_GGACGTCCACATGAAA-1	AML Immature	AML104	NPM1 class I DNMT3A mut	-0.5251
AML104_GGAGAACCAGAGTTCT-1	AML Immature	AML104	NPM1 class I DNMT3A mut	-0.4268
AML104_GGAGAACGTGAACCGA-1	AML Immature	AML104	NPM1 class I DNMT3A mut	-0.3995
AML104_GGAGAACGTGCTCTTC-1	AML Immature	AML104	NPM1 class I DNMT3A mut	-0.4779
AML104_GGAGAACGTGGCTCTG-1	AML Immature	AML104	NPM1 class I DNMT3A mut	-0.1685
AML104_GGAGAACGTTTCGTTT-1	AML Immature	AML104	NPM1 class I DNMT3A mut	-0.482
AML104_GGAGAACTCCTCTGCA-1	AML Immature	AML104	NPM1 class I DNMT3A mut	-0.4902
AML104_GGAGCAAAGTGTTCAC-1	AML Immature	AML104	NPM1 class I DNMT3A mut	-0.3834
AML104_GGAGCAAGTGGTCCCA-1	AML Immature	AML104	NPM1 class I DNMT3A mut	-0.526
AML104_GGAGCAATCTCTAGGA-1	AML Immature	AML104	NPM1 class I DNMT3A mut	-0.5154
AML104_GGAGGATAGTGGTTAA-1	AML Immature	AML104	NPM1 class I DNMT3A mut	-0.423
AML104_GGAGGATCAACGACAG-1	AML Immature	AML104	NPM1 class I DNMT3A mut	-0.3881
AML104_GGAGGATCAATAGTCC-1	AML Immature	AML104	NPM1 class I DNMT3A mut	-0.5373
AML104_GGAGGATCAGAGTCAG-1	AML Immature	AML104	NPM1 class I DNMT3A mut	-0.3956
AML104_GGAGGATGTACAGTCT-1	AML Immature	AML104	NPM1 class I DNMT3A mut	-0.55
AML104_GGAGGTAAGCGCATCC-1	AML Immature	AML104	NPM1 class I DNMT3A mut	-0.4599
AML104_GGAGGTAAGCGCGTTC-1	AML Immature	AML104	NPM1 class I DNMT3A mut	-0.5438
AML104_GGAGGTACAGAGGTTG-1	AML Immature	AML104	NPM1 class I DNMT3A mut	-0.3818
AML104_GGAGGTATCCTCTTTC-1	AML Immature	AML104	NPM1 class I DNMT3A mut	-0.4695
AML104_GGATCTACACGTCATA-1	AML Immature	AML104	NPM1 class I DNMT3A mut	-0.4651
AML104_GGATCTATCACTGTCC-1	AML Immature	AML104	NPM1 class I DNMT3A mut	-0.3376
AML104_GGATGTTCAAGTGGCA-1	AML Immature	AML104	NPM1 class I DNMT3A mut	-0.3732
AML104_GGCACGTAGGATCACG-1	AML Immature	AML104	NPM1 class I DNMT3A mut	-0.5408
AML104_GGCACGTTCCTAACAG-1	AML Immature	AML104	NPM1 class I DNMT3A mut	-0.4383
AML104_GGCAGTCAGATTGAGT-1	AML Immature	AML104	NPM1 class I DNMT3A mut	-0.5285
AML104_GGCAGTCAGGGTAGCT-1	AML Immature	AML104	NPM1 class I DNMT3A mut	-0.5593
AML104_GGCAGTCCACCCTAAA-1	AML Immature	AML104	NPM1 class I DNMT3A mut	-0.4838
AML104_GGCGTCAAGAGCATTA-1	AML Immature	AML104	NPM1 class I DNMT3A mut	-0.0582
AML104_GGCGTCATCACGTCCT-1	AML Immature	AML104	NPM1 class I DNMT3A mut	-0.5411
AML104_GGCGTCATCTCGGTAA-1	AML Immature	AML104	NPM1 class I DNMT3A mut	-0.46
AML104_GGCTGTGGTACATACC-1	AML Immature	AML104	NPM1 class I DNMT3A mut	-0.5432
AML104_GGCTGTGTCTTGCAGA-1	AML Immature	AML104	NPM1 class I DNMT3A mut	-0.5001
AML104_GGCTTGGGTAGGCAGT-1	AML Immature	AML104	NPM1 class I DNMT3A mut	-0.3812
AML104_GGCTTTCTCAAACGAA-1	AML Immature	AML104	NPM1 class I DNMT3A mut	-0.46
AML104_GGGAAGTGTAGTCTTG-1	AML Immature	AML104	NPM1 class I DNMT3A mut	-0.4644
AML104_GGGACAAGTCAAATCC-1	AML Immature	AML104	NPM1 class I DNMT3A mut	-0.1298
AML104_GGGACAATCACCGGTG-1	AML Immature	AML104	NPM1 class I DNMT3A mut	-0.4721
AML104_GGGACCTGTCCTCAGG-1	AML Immature	AML104	NPM1 class I DNMT3A mut	-0.4709
AML104_GGGACCTGTCGATTTG-1	AML Immature	AML104	NPM1 class I DNMT3A mut	-0.5148
AML104_GGGACCTGTGCCGGTT-1	AML Immature	AML104	NPM1 class I DNMT3A mut	-0.5598
AML104_GGGACTCAGGCAATGC-1	AML Immature	AML104	NPM1 class I DNMT3A mut	-0.3723
AML104_GGGACTCCAGGAATAT-1	AML Immature	AML104	NPM1 class I DNMT3A mut	-0.433
AML104_GGGACTCTCTACTTCA-1	AML Immature	AML104	NPM1 class I DNMT3A mut	-0.5293
AML104_GGGAGATAGGGAGTTC-1	AML Immature	AML104	NPM1 class I DNMT3A mut	-0.5105
AML104_GGGAGATAGTGGATAT-1	AML Immature	AML104	NPM1 class I DNMT3A mut	-0.5715
AML104_GGGAGATCAAATGGCG-1	AML Immature	AML104	NPM1 class I DNMT3A mut	-0.5616
AML104_GGGAGATTCGGCCAAC-1	AML Immature	AML104	NPM1 class I DNMT3A mut	-0.355
AML104_GGGAGTAAGTCAGGGT-1	AML Immature	AML104	NPM1 class I DNMT3A mut	-0.5559
AML104_GGGATCCTCACATACG-1	AML Immature	AML104	NPM1 class I DNMT3A mut	-0.1142
AML104_GGGATGACACACCAGC-1	AML Immature	AML104	NPM1 class I DNMT3A mut	-0.5525
AML104_GGGATGAGTCCAGGTC-1	AML Immature	AML104	NPM1 class I DNMT3A mut	-0.5671
AML104_GGGATGAGTGTTACAC-1	AML Immature	AML104	NPM1 class I DNMT3A mut	-0.2497
AML104_GGGATGATCAACCTCC-1	AML Immature	AML104	NPM1 class I DNMT3A mut	-0.188
AML104_GGGATGATCACCTCGT-1	AML Immature	AML104	NPM1 class I DNMT3A mut	-0.5671
AML104_GGGCCATCAGAGCGTA-1	AML Immature	AML104	NPM1 class I DNMT3A mut	-0.3821
AML104_GGGCCATCAGCACAAG-1	AML Immature	AML104	NPM1 class I DNMT3A mut	-0.5406
AML104_GGGCCATCATAGAAAC-1	AML Immature	AML104	NPM1 class I DNMT3A mut	-0.4043
AML104_GGGCGTTGTCGCTCGA-1	AML Immature	AML104	NPM1 class I DNMT3A mut	-0.4904
AML104_GGGCGTTGTGTGAGCA-1	AML Immature	AML104	NPM1 class I DNMT3A mut	-0.5024
AML104_GGGCGTTTCTGACAGT-1	AML Immature	AML104	NPM1 class I DNMT3A mut	-0.134
AML104_GGGCTACCACCAACAT-1	AML Immature	AML104	NPM1 class I DNMT3A mut	-0.534
AML104_GGGCTACGTTGTCAGT-1	AML Immature	AML104	NPM1 class I DNMT3A mut	-0.4564
AML104_GGGCTCAAGTAGACAT-1	AML Immature	AML104	NPM1 class I DNMT3A mut	-0.3413
AML104_GGGCTCATCCTTATCA-1	AML Immature	AML104	NPM1 class I DNMT3A mut	-0.4643
AML104_GGGTAGACAACATACC-1	AML Immature	AML104	NPM1 class I DNMT3A mut	-0.4674
AML104_GGGTAGACAACCGTAT-1	AML Immature	AML104	NPM1 class I DNMT3A mut	-0.4527
AML104_GGGTAGAGTTTCGACA-1	AML Immature	AML104	NPM1 class I DNMT3A mut	-0.432
AML104_GGGTAGATCCACGGGT-1	AML Immature	AML104	NPM1 class I DNMT3A mut	-0.5322
AML104_GGGTAGATCCTGCCAT-1	AML Immature	AML104	NPM1 class I DNMT3A mut	-0.4601
AML104_GGGTATTAGAAACTGT-1	AML Immature	AML104	NPM1 class I DNMT3A mut	-0.4901
AML104_GGGTATTTCCTCACGT-1	AML Immature	AML104	NPM1 class I DNMT3A mut	-0.5429
AML104_GGGTATTTCGCGTCGA-1	AML Immature	AML104	NPM1 class I DNMT3A mut	-0.2884
AML104_GGGTCACAGAGACAAG-1	AML Immature	AML104	NPM1 class I DNMT3A mut	-0.4694
AML104_GGGTCACTCCGGCAGT-1	AML Immature	AML104	NPM1 class I DNMT3A mut	-0.4246
AML104_GGGTCTGCACCAATTG-1	AML Immature	AML104	NPM1 class I DNMT3A mut	-0.5096
AML104_GGGTCTGGTCGCATGC-1	AML Immature	AML104	NPM1 class I DNMT3A mut	-0.1349
AML104_GGGTGAAGTATGAAGT-1	AML Immature	AML104	NPM1 class I DNMT3A mut	-0.2706
AML104_GGGTGTCAGAACCCGA-1	AML Immature	AML104	NPM1 class I DNMT3A mut	-0.5631
AML104_GGGTGTCAGTGAGCCA-1	AML Immature	AML104	NPM1 class I DNMT3A mut	-0.0437
AML104_GGGTGTCGTGAGAACC-1	AML Immature	AML104	NPM1 class I DNMT3A mut	-0.5376
AML104_GGGTGTCTCATTGCTT-1	AML Immature	AML104	NPM1 class I DNMT3A mut	-0.3335
AML104_GGGTTATCAAGCTCTA-1	AML Immature	AML104	NPM1 class I DNMT3A mut	-0.4196
AML104_GGGTTTAAGCGTCGAA-1	AML Immature	AML104	NPM1 class I DNMT3A mut	-0.4745
AML104_GGGTTTACAGACCGCT-1	AML Immature	AML104	NPM1 class I DNMT3A mut	-0.5255
AML104_GGGTTTATCTATCACT-1	AML Immature	AML104	NPM1 class I DNMT3A mut	-0.4143
AML104_GGTAACTGTGACTATC-1	AML Immature	AML104	NPM1 class I DNMT3A mut	-0.4217
AML104_GGTAACTTCACCTGGG-1	AML Immature	AML104	NPM1 class I DNMT3A mut	-0.5151
AML104_GGTAATCAGCAGATAT-1	AML Immature	AML104	NPM1 class I DNMT3A mut	-0.4187
AML104_GGTAATCGTAGAGGAA-1	AML Immature	AML104	NPM1 class I DNMT3A mut	-0.5359
AML104_GGTAATCTCTGAGAAA-1	AML Immature	AML104	NPM1 class I DNMT3A mut	-0.3561
AML104_GGTCACGCAAGCCTGC-1	AML Immature	AML104	NPM1 class I DNMT3A mut	-0.5281
AML104_GGTCACGCAATCCTTT-1	AML Immature	AML104	NPM1 class I DNMT3A mut	-0.5314
AML104_GGTCACGGTGATACAA-1	AML Immature	AML104	NPM1 class I DNMT3A mut	-0.3497
AML104_GGTCACGTCATCCTAT-1	AML Immature	AML104	NPM1 class I DNMT3A mut	-0.5314
AML104_GGTCTGGAGATACTGA-1	AML Immature	AML104	NPM1 class I DNMT3A mut	-0.3086
AML104_GGTCTGGAGCAAGGAA-1	AML Immature	AML104	NPM1 class I DNMT3A mut	-0.5316
AML104_GGTCTGGGTGCACGCT-1	AML Immature	AML104	NPM1 class I DNMT3A mut	-0.5707
AML104_GGTCTGGTCCTGGCTT-1	AML Immature	AML104	NPM1 class I DNMT3A mut	-0.5032
AML104_GGTGAAGGTGTCATGT-1	AML Immature	AML104	NPM1 class I DNMT3A mut	-0.542
AML104_GGTGAAGGTGTCCGGT-1	AML Immature	AML104	NPM1 class I DNMT3A mut	-0.509
AML104_GGTGAAGTCACAGTGT-1	AML Immature	AML104	NPM1 class I DNMT3A mut	-0.4416
AML104_GGTGGCTCATCCTTGC-1	AML Immature	AML104	NPM1 class I DNMT3A mut	-0.3869
AML104_GGTGGCTGTATGTCCA-1	AML Immature	AML104	NPM1 class I DNMT3A mut	-0.5054
AML104_GGTGTCGAGGGATCTG-1	AML Immature	AML104	NPM1 class I DNMT3A mut	-0.4392
AML104_GGTGTCGTCACTTTGT-1	AML Immature	AML104	NPM1 class I DNMT3A mut	-0.4171
AML104_GGTGTCGTCGTGTTCC-1	AML Immature	AML104	NPM1 class I DNMT3A mut	-0.4217
AML104_GGTGTTAAGGACAAGA-1	AML Immature	AML104	NPM1 class I DNMT3A mut	-0.4128
AML104_GGTGTTAGTATCGTGT-1	AML Immature	AML104	NPM1 class I DNMT3A mut	-0.4728
AML104_GGTGTTATCCTGTAAG-1	AML Immature	AML104	NPM1 class I DNMT3A mut	-0.5193
AML104_GGTGTTATCGCTACGG-1	AML Immature	AML104	NPM1 class I DNMT3A mut	-0.5453
AML104_GGTTAACAGTAATCCC-1	AML Immature	AML104	NPM1 class I DNMT3A mut	-0.5305
AML104_GGTTAACGTAGTCCTA-1	AML Immature	AML104	NPM1 class I DNMT3A mut	-0.5775
AML104_GGTTAACGTCTTCATT-1	AML Immature	AML104	NPM1 class I DNMT3A mut	-0.536
AML104_GGTTAACGTTCTCTAT-1	AML Immature	AML104	NPM1 class I DNMT3A mut	-0.2846
AML104_GGTTAACTCAATCTCT-1	AML Immature	AML104	NPM1 class I DNMT3A mut	-0.5513
AML104_GGTTAACTCAGACCCG-1	AML Immature	AML104	NPM1 class I DNMT3A mut	-0.3794
AML104_GGTTCTCCAATCACGT-1	AML Immature	AML104	NPM1 class I DNMT3A mut	-0.4525
AML104_GGTTCTCGTCCGACGT-1	AML Immature	AML104	NPM1 class I DNMT3A mut	-0.6044
AML104_GGTTCTCTCAGCCTCT-1	AML Immature	AML104	NPM1 class I DNMT3A mut	-0.3096
AML104_GGTTCTCTCGCAGAGA-1	AML Immature	AML104	NPM1 class I DNMT3A mut	-0.4957
AML104_GGTTGTAGTTTGTTCT-1	AML Immature	AML104	NPM1 class I DNMT3A mut	-0.3587
AML104_GGTTGTATCTGTGCTC-1	AML Immature	AML104	NPM1 class I DNMT3A mut	-0.4102
AML104_GTAACACAGCGTATGG-1	AML Immature	AML104	NPM1 class I DNMT3A mut	-0.5567
AML104_GTAACACCAAAGGAGA-1	AML Immature	AML104	NPM1 class I DNMT3A mut	-0.3566
AML104_GTAACCATCGACCACG-1	AML Immature	AML104	NPM1 class I DNMT3A mut	-0.4122
AML104_GTAAGTCAGAGTCCGA-1	AML Immature	AML104	NPM1 class I DNMT3A mut	-0.5359
AML104_GTAAGTCAGCGACATG-1	AML Immature	AML104	NPM1 class I DNMT3A mut	-0.3522
AML104_GTAAGTCAGCGGTAGT-1	AML Immature	AML104	NPM1 class I DNMT3A mut	-0.3601
AML104_GTAAGTCAGTTGCCCG-1	AML Immature	AML104	NPM1 class I DNMT3A mut	-0.5579
AML104_GTAAGTCCAACTTCTT-1	AML Immature	AML104	NPM1 class I DNMT3A mut	-0.5514
AML104_GTAAGTCTCTACAGGT-1	AML Immature	AML104	NPM1 class I DNMT3A mut	-0.4106
AML104_GTAATCGCAGCAGTAG-1	AML Immature	AML104	NPM1 class I DNMT3A mut	-0.5123
AML104_GTAATCGCATACCACA-1	AML Immature	AML104	NPM1 class I DNMT3A mut	-0.5855
AML104_GTAATGCCAGTTAGGG-1	AML Immature	AML104	NPM1 class I DNMT3A mut	-0.514
AML104_GTACAACAGGTAGATT-1	AML Immature	AML104	NPM1 class I DNMT3A mut	-0.553
AML104_GTACAACAGTAATTGG-1	AML Immature	AML104	NPM1 class I DNMT3A mut	-0.2937
AML104_GTACAACGTCGGTGAA-1	AML Immature	AML104	NPM1 class I DNMT3A mut	-0.5328
AML104_GTACAACTCCGTCACT-1	AML Immature	AML104	NPM1 class I DNMT3A mut	-0.4266
AML104_GTACAACTCTAGCAAC-1	AML Immature	AML104	NPM1 class I DNMT3A mut	-0.4023
AML104_GTACAGTTCACTGAAC-1	AML Immature	AML104	NPM1 class I DNMT3A mut	-0.1092
AML104_GTACAGTTCCGTGGCA-1	AML Immature	AML104	NPM1 class I DNMT3A mut	-0.5069
AML104_GTACAGTTCTCGACCT-1	AML Immature	AML104	NPM1 class I DNMT3A mut	-0.1737
AML104_GTAGAAAAGAAGGCTC-1	AML Immature	AML104	NPM1 class I DNMT3A mut	-0.5204
AML104_GTAGAAAGTCAGCTTA-1	AML Immature	AML104	NPM1 class I DNMT3A mut	-0.4163
AML104_GTAGAAAGTTGATGTC-1	AML Immature	AML104	NPM1 class I DNMT3A mut	-0.5368
AML104_GTAGAAATCAAACCCA-1	AML Immature	AML104	NPM1 class I DNMT3A mut	-0.463
AML104_GTAGAAATCAACCCGG-1	AML Immature	AML104	NPM1 class I DNMT3A mut	-0.5473
AML104_GTAGAGGAGAAGCCAC-1	AML Immature	AML104	NPM1 class I DNMT3A mut	-0.4971
AML104_GTAGAGGAGTAAACTG-1	AML Immature	AML104	NPM1 class I DNMT3A mut	-0.5384
AML104_GTAGAGGGTAGTCACT-1	AML Immature	AML104	NPM1 class I DNMT3A mut	-0.4864
AML104_GTAGATCAGTGGTTGG-1	AML Immature	AML104	NPM1 class I DNMT3A mut	-0.3007
AML104_GTAGATCCAGTAACCT-1	AML Immature	AML104	NPM1 class I DNMT3A mut	-0.5707
AML104_GTAGATCCATCTGTTT-1	AML Immature	AML104	NPM1 class I DNMT3A mut	-0.5594
AML104_GTAGATCGTCAACACT-1	AML Immature	AML104	NPM1 class I DNMT3A mut	-0.4438
AML104_GTAGCTACACTTCTCG-1	AML Immature	AML104	NPM1 class I DNMT3A mut	-0.2667
AML104_GTAGCTACATAATGAG-1	AML Immature	AML104	NPM1 class I DNMT3A mut	-0.5467
AML104_GTAGCTAGTCCAAATC-1	AML Immature	AML104	NPM1 class I DNMT3A mut	-0.5417
AML104_GTAGCTAGTGAACTAA-1	AML Immature	AML104	NPM1 class I DNMT3A mut	-0.5767
AML104_GTAGGAGAGTGACCTT-1	AML Immature	AML104	NPM1 class I DNMT3A mut	-0.4898
AML104_GTAGGTTCAGCTGTAT-1	AML Immature	AML104	NPM1 class I DNMT3A mut	-0.2128
AML104_GTAGGTTGTTGATCGT-1	AML Immature	AML104	NPM1 class I DNMT3A mut	-0.5363
AML104_GTAGTACAGTTCACTG-1	AML Immature	AML104	NPM1 class I DNMT3A mut	-0.5118
AML104_GTAGTACGTTTGGAAA-1	AML Immature	AML104	NPM1 class I DNMT3A mut	-0.4819
AML104_GTATTGGAGAAGCTGC-1	AML Immature	AML104	NPM1 class I DNMT3A mut	-0.5303
AML104_GTATTGGGTAGAGGAA-1	AML Immature	AML104	NPM1 class I DNMT3A mut	-0.3785
AML104_GTATTGGTCTCGAGTA-1	AML Immature	AML104	NPM1 class I DNMT3A mut	-0.5164
AML104_GTATTTCGTATACAGA-1	AML Immature	AML104	NPM1 class I DNMT3A mut	-0.3712
AML104_GTCAAACAGCACTTTG-1	AML Immature	AML104	NPM1 class I DNMT3A mut	-0.4575
AML104_GTCAAACGTCGTGCCA-1	AML Immature	AML104	NPM1 class I DNMT3A mut	-0.4018
AML104_GTCAAGTAGATGAAGG-1	AML Immature	AML104	NPM1 class I DNMT3A mut	-0.3504
AML104_GTCAAGTTCACTACTT-1	AML Immature	AML104	NPM1 class I DNMT3A mut	-0.5437
AML104_GTCACGGAGCGTGAAC-1	AML Immature	AML104	NPM1 class I DNMT3A mut	-0.5112
AML104_GTCACGGCACAGTACT-1	AML Immature	AML104	NPM1 class I DNMT3A mut	-0.4876
AML104_GTCACGGCACTTGGCG-1	AML Immature	AML104	NPM1 class I DNMT3A mut	-0.4017
AML104_GTCACGGGTTCTTGCC-1	AML Immature	AML104	NPM1 class I DNMT3A mut	-0.5397
AML104_GTCACTCAGATTAGAC-1	AML Immature	AML104	NPM1 class I DNMT3A mut	-0.4093
AML104_GTCACTCCATGGAACG-1	AML Immature	AML104	NPM1 class I DNMT3A mut	-0.5482
AML104_GTCACTCGTGCGACAA-1	AML Immature	AML104	NPM1 class I DNMT3A mut	-0.4129
AML104_GTCACTCTCGCTCCTA-1	AML Immature	AML104	NPM1 class I DNMT3A mut	-0.5273
AML104_GTCAGCGCACGTACTA-1	AML Immature	AML104	NPM1 class I DNMT3A mut	-0.4471
AML104_GTCAGCGTCCGCAAAT-1	AML Immature	AML104	NPM1 class I DNMT3A mut	-0.531
AML104_GTCAGCGTCGGTCAGC-1	AML Immature	AML104	NPM1 class I DNMT3A mut	-0.3616
AML104_GTCAGCGTCTGCCTCA-1	AML Immature	AML104	NPM1 class I DNMT3A mut	-0.4548
AML104_GTCATCCAGAAACCCG-1	AML Immature	AML104	NPM1 class I DNMT3A mut	-0.5435
AML104_GTCATGAGTATCGCTA-1	AML Immature	AML104	NPM1 class I DNMT3A mut	-0.3965
AML104_GTCATGATCACCGGTG-1	AML Immature	AML104	NPM1 class I DNMT3A mut	-0.3158
AML104_GTCATGATCTTCTGTA-1	AML Immature	AML104	NPM1 class I DNMT3A mut	-0.5831
AML104_GTCATTTCATCTAGAC-1	AML Immature	AML104	NPM1 class I DNMT3A mut	-0.5483
AML104_GTCATTTCATTGTAGC-1	AML Immature	AML104	NPM1 class I DNMT3A mut	-0.359
AML104_GTCATTTGTTAGGGTG-1	AML Immature	AML104	NPM1 class I DNMT3A mut	-0.5461
AML104_GTCATTTTCATCTGTT-1	AML Immature	AML104	NPM1 class I DNMT3A mut	-0.506
AML104_GTCCCATCATGATAGA-1	AML Immature	AML104	NPM1 class I DNMT3A mut	-0.4084
AML104_GTCCTCAAGCACTCTA-1	AML Immature	AML104	NPM1 class I DNMT3A mut	-0.5806
AML104_GTCCTCACAACCGCCA-1	AML Immature	AML104	NPM1 class I DNMT3A mut	-0.5305
AML104_GTCCTCAGTGAAGCGT-1	AML Immature	AML104	NPM1 class I DNMT3A mut	-0.5442
AML104_GTCCTCATCGAGAAAT-1	AML Immature	AML104	NPM1 class I DNMT3A mut	-0.4086
AML104_GTCGAATCAAACGGCA-1	AML Immature	AML104	NPM1 class I DNMT3A mut	-0.5352
AML104_GTCGAATGTTAGTCGT-1	AML Immature	AML104	NPM1 class I DNMT3A mut	-0.519
AML104_GTCGAATTCACTGCTC-1	AML Immature	AML104	NPM1 class I DNMT3A mut	-0.5584
AML104_GTCGAATTCTGGCCTT-1	AML Immature	AML104	NPM1 class I DNMT3A mut	-0.4743
AML104_GTCGCGAAGGGATCAC-1	AML Immature	AML104	NPM1 class I DNMT3A mut	-0.4239
AML104_GTCGCGATCGTCGATA-1	AML Immature	AML104	NPM1 class I DNMT3A mut	-0.4245
AML104_GTCGTAAAGAATCGTA-1	AML Immature	AML104	NPM1 class I DNMT3A mut	-0.5558
AML104_GTCGTAACAGACGGAT-1	AML Immature	AML104	NPM1 class I DNMT3A mut	-0.4072
AML104_GTCGTAACATACGCAT-1	AML Immature	AML104	NPM1 class I DNMT3A mut	-0.5316
AML104_GTCGTAAGTTCTAAGC-1	AML Immature	AML104	NPM1 class I DNMT3A mut	-0.519
AML104_GTCGTAAGTTCTTCAT-1	AML Immature	AML104	NPM1 class I DNMT3A mut	-0.5135
AML104_GTCGTAATCTGCATAG-1	AML Immature	AML104	NPM1 class I DNMT3A mut	-0.5251
AML104_GTCGTTCAGTGTTCCA-1	AML Immature	AML104	NPM1 class I DNMT3A mut	-0.4117
AML104_GTCGTTCCAATTGCTG-1	AML Immature	AML104	NPM1 class I DNMT3A mut	-0.4041
AML104_GTCGTTCTCGATTCCC-1	AML Immature	AML104	NPM1 class I DNMT3A mut	-0.4918
AML104_GTCGTTCTCTCGTCGT-1	AML Immature	AML104	NPM1 class I DNMT3A mut	-0.3628
AML104_GTCTACCTCACAGTGT-1	AML Immature	AML104	NPM1 class I DNMT3A mut	-0.459
AML104_GTCTACCTCTGTCGCT-1	AML Immature	AML104	NPM1 class I DNMT3A mut	-0.4872
AML104_GTCTAGAGTCTGTCAA-1	AML Immature	AML104	NPM1 class I DNMT3A mut	-0.471
AML104_GTCTAGATCCACGTGG-1	AML Immature	AML104	NPM1 class I DNMT3A mut	-0.3803
AML104_GTCTAGATCGTGAGAG-1	AML Immature	AML104	NPM1 class I DNMT3A mut	-0.4377
AML104_GTCTCACAGCTCGGCT-1	AML Immature	AML104	NPM1 class I DNMT3A mut	-0.5008
AML104_GTCTCACCAGACAAGC-1	AML Immature	AML104	NPM1 class I DNMT3A mut	-0.3754
AML104_GTCTGTCAGAGTGAAG-1	AML Immature	AML104	NPM1 class I DNMT3A mut	-0.4372
AML104_GTCTGTCAGTCCGCGT-1	AML Immature	AML104	NPM1 class I DNMT3A mut	-0.518
AML104_GTCTGTCCATTAGGAA-1	AML Immature	AML104	NPM1 class I DNMT3A mut	-0.5392
AML104_GTCTGTCTCCACCCTA-1	AML Immature	AML104	NPM1 class I DNMT3A mut	-0.5075
AML104_GTCTGTCTCGAGCCAC-1	AML Immature	AML104	NPM1 class I DNMT3A mut	-0.4111
AML104_GTCTTTATCATTTGCT-1	AML Immature	AML104	NPM1 class I DNMT3A mut	-0.5655
AML104_GTGACGCCATGACTGT-1	AML Immature	AML104	NPM1 class I DNMT3A mut	-0.5478
AML104_GTGACGCGTCTTGCGG-1	AML Immature	AML104	NPM1 class I DNMT3A mut	-0.4009
AML104_GTGAGCCAGAAAGCGA-1	AML Immature	AML104	NPM1 class I DNMT3A mut	-0.4351
AML104_GTGAGCCAGAAGGCTC-1	AML Immature	AML104	NPM1 class I DNMT3A mut	-0.5307
AML104_GTGAGCCAGAGCAACC-1	AML Immature	AML104	NPM1 class I DNMT3A mut	-0.4659
AML104_GTGAGCCAGGACTGGT-1	AML Immature	AML104	NPM1 class I DNMT3A mut	-0.3193
AML104_GTGAGCCAGTTACGTC-1	AML Immature	AML104	NPM1 class I DNMT3A mut	-0.4028
AML104_GTGAGCCCAGTGAGCA-1	AML Immature	AML104	NPM1 class I DNMT3A mut	-0.1038
AML104_GTGAGGACAGTCTACA-1	AML Immature	AML104	NPM1 class I DNMT3A mut	-0.4403
AML104_GTGAGGAGTCCGAAAG-1	AML Immature	AML104	NPM1 class I DNMT3A mut	-0.513
AML104_GTGAGGAGTTACACTG-1	AML Immature	AML104	NPM1 class I DNMT3A mut	-0.5023
AML104_GTGAGTTAGTCTTGGT-1	AML Immature	AML104	NPM1 class I DNMT3A mut	-0.3905
AML104_GTGAGTTGTCATCAGT-1	AML Immature	AML104	NPM1 class I DNMT3A mut	-0.5374
AML104_GTGATGTAGTAACCGG-1	AML Immature	AML104	NPM1 class I DNMT3A mut	-0.3692
AML104_GTGATGTGTACAGAAT-1	AML Immature	AML104	NPM1 class I DNMT3A mut	-0.51
AML104_GTGCACGAGGTTCAGG-1	AML Immature	AML104	NPM1 class I DNMT3A mut	-0.5671
AML104_GTGCACGCAGAAACCG-1	AML Immature	AML104	NPM1 class I DNMT3A mut	-0.4218
AML104_GTGCACGGTTCAAACC-1	AML Immature	AML104	NPM1 class I DNMT3A mut	-0.5436
AML104_GTGCACGGTTCCAAAC-1	AML Immature	AML104	NPM1 class I DNMT3A mut	-0.4461
AML104_GTGCGTGGTATTTCTC-1	AML Immature	AML104	NPM1 class I DNMT3A mut	-0.5055
AML104_GTGCGTGGTGGGTCAA-1	AML Immature	AML104	NPM1 class I DNMT3A mut	-0.3805
AML104_GTGCGTGTCCCGATCT-1	AML Immature	AML104	NPM1 class I DNMT3A mut	-0.4362
AML104_GTGCTGGAGCATAGGC-1	AML Immature	AML104	NPM1 class I DNMT3A mut	-0.4941
AML104_GTGCTGGGTAGACGTG-1	AML Immature	AML104	NPM1 class I DNMT3A mut	-0.4458
AML104_GTGCTGGTCCACCTGT-1	AML Immature	AML104	NPM1 class I DNMT3A mut	-0.5528
AML104_GTGCTTCAGATAGCTA-1	AML Immature	AML104	NPM1 class I DNMT3A mut	-0.5504
AML104_GTGCTTCGTGCTTCAA-1	AML Immature	AML104	NPM1 class I DNMT3A mut	-0.3811
AML104_GTGGAAGAGGTGCCAA-1	AML Immature	AML104	NPM1 class I DNMT3A mut	-0.0929
AML104_GTGGAGAAGTATGTAG-1	AML Immature	AML104	NPM1 class I DNMT3A mut	-0.4875
AML104_GTGGGAAAGTTTCAGC-1	AML Immature	AML104	NPM1 class I DNMT3A mut	-0.3783
AML104_GTGGGAATCATGCCCT-1	AML Immature	AML104	NPM1 class I DNMT3A mut	-0.5125
AML104_GTGGGAATCTTCCACG-1	AML Immature	AML104	NPM1 class I DNMT3A mut	-0.4271
AML104_GTGGTTAAGACATAGT-1	AML Immature	AML104	NPM1 class I DNMT3A mut	-0.55
AML104_GTGGTTAAGCCAAGCA-1	AML Immature	AML104	NPM1 class I DNMT3A mut	-0.5264
AML104_GTGGTTAAGTCGGCCT-1	AML Immature	AML104	NPM1 class I DNMT3A mut	-0.5081
AML104_GTGGTTACAGAATTCC-1	AML Immature	AML104	NPM1 class I DNMT3A mut	-0.5075
AML104_GTGGTTAGTGGAACCA-1	AML Immature	AML104	NPM1 class I DNMT3A mut	-0.4485
AML104_GTGGTTAGTTATCTGG-1	AML Immature	AML104	NPM1 class I DNMT3A mut	-0.3457
AML104_GTGTAACAGTTAGTAG-1	AML Immature	AML104	NPM1 class I DNMT3A mut	-0.441
AML104_GTGTGATAGTGGAAAG-1	AML Immature	AML104	NPM1 class I DNMT3A mut	-0.5076
AML104_GTGTGATCAGGCCCTA-1	AML Immature	AML104	NPM1 class I DNMT3A mut	-0.5285
AML104_GTGTGATGTACTCGCG-1	AML Immature	AML104	NPM1 class I DNMT3A mut	-0.5492
AML104_GTGTGATTCAAGCCTA-1	AML Immature	AML104	NPM1 class I DNMT3A mut	-0.3582
AML104_GTGTGATTCTTTCGAT-1	AML Immature	AML104	NPM1 class I DNMT3A mut	-0.5214
AML104_GTGTGGCAGAAATTCG-1	AML Immature	AML104	NPM1 class I DNMT3A mut	-0.5513
AML104_GTGTGGCAGGCGTTAG-1	AML Immature	AML104	NPM1 class I DNMT3A mut	-0.4075
AML104_GTGTGGCAGTTAACAG-1	AML Immature	AML104	NPM1 class I DNMT3A mut	-0.384
AML104_GTGTGGCTCAGCTTGA-1	AML Immature	AML104	NPM1 class I DNMT3A mut	-0.5264
AML104_GTGTTCCCAACAAGTA-1	AML Immature	AML104	NPM1 class I DNMT3A mut	-0.3812
AML104_GTGTTCCCAAGGACAC-1	AML Immature	AML104	NPM1 class I DNMT3A mut	-0.2696
AML104_GTGTTCCCACGCGTGT-1	AML Immature	AML104	NPM1 class I DNMT3A mut	-0.528
AML104_GTGTTCCCAGCTTTCC-1	AML Immature	AML104	NPM1 class I DNMT3A mut	-0.4988
AML104_GTGTTCCGTAACCCTA-1	AML Immature	AML104	NPM1 class I DNMT3A mut	-0.4965
AML104_GTGTTCCTCCGATAGT-1	AML Immature	AML104	NPM1 class I DNMT3A mut	-0.4468
AML104_GTGTTCCTCTCTAGGA-1	AML Immature	AML104	NPM1 class I DNMT3A mut	-0.4036
AML104_GTTACAGCACATTACG-1	AML Immature	AML104	NPM1 class I DNMT3A mut	-0.5436
AML104_GTTACAGCAGACCTGC-1	AML Immature	AML104	NPM1 class I DNMT3A mut	-0.5421
AML104_GTTACAGTCAAATGCC-1	AML Immature	AML104	NPM1 class I DNMT3A mut	-0.5325
AML104_GTTACCCGTCGTATGT-1	AML Immature	AML104	NPM1 class I DNMT3A mut	-0.4565
AML104_GTTACCCGTGGCCTCA-1	AML Immature	AML104	NPM1 class I DNMT3A mut	-0.3459
AML104_GTTACCCGTTATTCTC-1	AML Immature	AML104	NPM1 class I DNMT3A mut	-0.0997
AML104_GTTACCCTCGACCTAA-1	AML Immature	AML104	NPM1 class I DNMT3A mut	-0.0847
AML104_GTTAGACAGACTACCT-1	AML Immature	AML104	NPM1 class I DNMT3A mut	-0.5334
AML104_GTTAGACAGAGCCGTA-1	AML Immature	AML104	NPM1 class I DNMT3A mut	-0.4135
AML104_GTTAGACTCTCATTTG-1	AML Immature	AML104	NPM1 class I DNMT3A mut	-0.4824
AML104_GTTAGTGAGTGTAGAT-1	AML Immature	AML104	NPM1 class I DNMT3A mut	-0.3234
AML104_GTTAGTGTCTCGCTCA-1	AML Immature	AML104	NPM1 class I DNMT3A mut	-0.5137
AML104_GTTATGGCAACTCCCT-1	AML Immature	AML104	NPM1 class I DNMT3A mut	-0.4406
AML104_GTTCATTCAGACACAG-1	AML Immature	AML104	NPM1 class I DNMT3A mut	-0.5012
AML104_GTTCCGTCAGTTACCA-1	AML Immature	AML104	NPM1 class I DNMT3A mut	-0.3608
AML104_GTTCCGTTCCCGTTGT-1	AML Immature	AML104	NPM1 class I DNMT3A mut	-0.554
AML104_GTTCCGTTCGAAACAA-1	AML Immature	AML104	NPM1 class I DNMT3A mut	-0.473
AML104_GTTCGCTAGCACGGAT-1	AML Immature	AML104	NPM1 class I DNMT3A mut	-0.4269
AML104_GTTCGCTGTACTGAGG-1	AML Immature	AML104	NPM1 class I DNMT3A mut	-0.0663
AML104_GTTCGCTGTCTAATCG-1	AML Immature	AML104	NPM1 class I DNMT3A mut	-0.3857
AML104_GTTCGCTGTTCGGCTG-1	AML Immature	AML104	NPM1 class I DNMT3A mut	-0.409
AML104_GTTCTATAGGGCCTCT-1	AML Immature	AML104	NPM1 class I DNMT3A mut	-0.4271
AML104_GTTGAACAGATTGCGG-1	AML Immature	AML104	NPM1 class I DNMT3A mut	-0.3566
AML104_GTTGAACAGTTGCGCC-1	AML Immature	AML104	NPM1 class I DNMT3A mut	-0.3572
AML104_GTTGAACTCGGCTGTG-1	AML Immature	AML104	NPM1 class I DNMT3A mut	-0.5191
AML104_GTTGCGGAGCATCCCG-1	AML Immature	AML104	NPM1 class I DNMT3A mut	-0.388
AML104_GTTGCGGAGTTCCTGA-1	AML Immature	AML104	NPM1 class I DNMT3A mut	-0.1173
AML104_GTTGCGGCAGAGTTGG-1	AML Immature	AML104	NPM1 class I DNMT3A mut	-0.4703
AML104_GTTGCTCAGAAACCCG-1	AML Immature	AML104	NPM1 class I DNMT3A mut	-0.2761
AML104_GTTGCTCGTCTCCTGT-1	AML Immature	AML104	NPM1 class I DNMT3A mut	-0.5316
AML104_GTTGCTCGTGTCATCA-1	AML Immature	AML104	NPM1 class I DNMT3A mut	-0.5165
AML104_GTTGTAGGTTTCACTT-1	AML Immature	AML104	NPM1 class I DNMT3A mut	-0.4596
AML104_GTTGTGAGTAGCGTAG-1	AML Immature	AML104	NPM1 class I DNMT3A mut	-0.4876
AML104_GTTGTGAGTGAATAAC-1	AML Immature	AML104	NPM1 class I DNMT3A mut	-0.5417
AML104_GTTGTGAGTGTTCAGT-1	AML Immature	AML104	NPM1 class I DNMT3A mut	-0.4401
AML104_GTTTACTAGTTGCTCA-1	AML Immature	AML104	NPM1 class I DNMT3A mut	-0.5823
AML104_GTTTACTGTTTGATCG-1	AML Immature	AML104	NPM1 class I DNMT3A mut	-0.5061
AML104_GTTTGGAAGTCATTGC-1	AML Immature	AML104	NPM1 class I DNMT3A mut	-0.5491
AML104_GTTTGGAGTCAATGGG-1	AML Immature	AML104	NPM1 class I DNMT3A mut	-0.2891
AML104_GTTTGGATCGCAATTG-1	AML Immature	AML104	NPM1 class I DNMT3A mut	-0.4865
AML104_GTTTGGATCTGAGAAA-1	AML Immature	AML104	NPM1 class I DNMT3A mut	-0.526
AML104_TAACACGAGTTTCGGT-1	AML Immature	AML104	NPM1 class I DNMT3A mut	-0.1376
AML104_TAACACGCAAATACGA-1	AML Immature	AML104	NPM1 class I DNMT3A mut	-0.467
AML104_TAACACGCAACGATTC-1	AML Immature	AML104	NPM1 class I DNMT3A mut	-0.5168
AML104_TAACCAGCAATAGTAG-1	AML Immature	AML104	NPM1 class I DNMT3A mut	-0.4865
AML104_TAACCAGCATGCGTGC-1	AML Immature	AML104	NPM1 class I DNMT3A mut	-0.5585
AML104_TAACCAGTCGCGGACT-1	AML Immature	AML104	NPM1 class I DNMT3A mut	-0.3608
AML104_TAACGACCAAGACAAT-1	AML Immature	AML104	NPM1 class I DNMT3A mut	-0.5424
AML104_TAACGACCAGCAGAAC-1	AML Immature	AML104	NPM1 class I DNMT3A mut	-0.5233
AML104_TAACGACGTATTCCTT-1	AML Immature	AML104	NPM1 class I DNMT3A mut	-0.5356
AML104_TAACGACGTCACCCTT-1	AML Immature	AML104	NPM1 class I DNMT3A mut	-0.4307
AML104_TAACGACGTCATACCA-1	AML Immature	AML104	NPM1 class I DNMT3A mut	-0.4094
AML104_TAACGACTCCATTGCC-1	AML Immature	AML104	NPM1 class I DNMT3A mut	-0.1986
AML104_TAACTTCCAGGTAGTG-1	AML Immature	AML104	NPM1 class I DNMT3A mut	-0.5237
AML104_TAAGCACCATCGTCCT-1	AML Immature	AML104	NPM1 class I DNMT3A mut	-0.5684
AML104_TAAGCACTCCATTTAC-1	AML Immature	AML104	NPM1 class I DNMT3A mut	-0.1513
AML104_TAAGCCAAGATGCTGG-1	AML Immature	AML104	NPM1 class I DNMT3A mut	-0.3645
AML104_TAAGCCAAGGCACAAC-1	AML Immature	AML104	NPM1 class I DNMT3A mut	-0.4222
AML104_TAAGCGTAGAATTGTG-1	AML Immature	AML104	NPM1 class I DNMT3A mut	-0.4386
AML104_TAAGTCGCAACCACAT-1	AML Immature	AML104	NPM1 class I DNMT3A mut	-0.5362
AML104_TAAGTCGCACGGATCC-1	AML Immature	AML104	NPM1 class I DNMT3A mut	-0.5527
AML104_TAAGTCGGTCGTGTTA-1	AML Immature	AML104	NPM1 class I DNMT3A mut	-0.5182
AML104_TAAGTCGTCCTTCTTC-1	AML Immature	AML104	NPM1 class I DNMT3A mut	-0.5643
AML104_TAATCTCCACAAGCAG-1	AML Immature	AML104	NPM1 class I DNMT3A mut	-0.5213
AML104_TAATCTCGTAGGCTGA-1	AML Immature	AML104	NPM1 class I DNMT3A mut	-0.3084
AML104_TAATCTCTCCCTTGGT-1	AML Immature	AML104	NPM1 class I DNMT3A mut	-0.2327
AML104_TAATTCCCAATTTCGG-1	AML Immature	AML104	NPM1 class I DNMT3A mut	-0.557
AML104_TAATTCCGTATAATGG-1	AML Immature	AML104	NPM1 class I DNMT3A mut	-0.5134
AML104_TAATTCCGTCCCACGA-1	AML Immature	AML104	NPM1 class I DNMT3A mut	-0.5481
AML104_TAATTCCGTCGAGCTC-1	AML Immature	AML104	NPM1 class I DNMT3A mut	-0.4656
AML104_TAATTCCTCGACGCTG-1	AML Immature	AML104	NPM1 class I DNMT3A mut	-0.293
AML104_TACAACGAGCCGTTGC-1	AML Immature	AML104	NPM1 class I DNMT3A mut	-0.5342
AML104_TACAACGAGCTGGCTC-1	AML Immature	AML104	NPM1 class I DNMT3A mut	-0.566
AML104_TACAACGAGTTCAACC-1	AML Immature	AML104	NPM1 class I DNMT3A mut	-0.5703
AML104_TACAACGCACTTGGGC-1	AML Immature	AML104	NPM1 class I DNMT3A mut	-0.5213
AML104_TACAACGGTAAGCTCT-1	AML Immature	AML104	NPM1 class I DNMT3A mut	-0.5152
AML104_TACACCCAGACCCTTA-1	AML Immature	AML104	NPM1 class I DNMT3A mut	-0.5226
AML104_TACACCCAGGATCACG-1	AML Immature	AML104	NPM1 class I DNMT3A mut	-0.5002
AML104_TACACCCCAATATCCG-1	AML Immature	AML104	NPM1 class I DNMT3A mut	-0.5424
AML104_TACACCCTCTGAGAGG-1	AML Immature	AML104	NPM1 class I DNMT3A mut	-0.5522
AML104_TACACCCTCTTCACGC-1	AML Immature	AML104	NPM1 class I DNMT3A mut	-0.4833
AML104_TACAGGTAGCAACCAG-1	AML Immature	AML104	NPM1 class I DNMT3A mut	-0.2204
AML104_TACAGGTAGCCATATC-1	AML Immature	AML104	NPM1 class I DNMT3A mut	-0.0743
AML104_TACAGGTAGCTAGATA-1	AML Immature	AML104	NPM1 class I DNMT3A mut	-0.2903
AML104_TACAGGTAGTATGCAA-1	AML Immature	AML104	NPM1 class I DNMT3A mut	-0.5354
AML104_TACAGGTCAACGTAAA-1	AML Immature	AML104	NPM1 class I DNMT3A mut	-0.2758
AML104_TACAGGTTCCATTTAC-1	AML Immature	AML104	NPM1 class I DNMT3A mut	-0.5552
AML104_TACAGGTTCCCTCGAT-1	AML Immature	AML104	NPM1 class I DNMT3A mut	-0.5518
AML104_TACATTCAGACCACGA-1	AML Immature	AML104	NPM1 class I DNMT3A mut	-0.55
AML104_TACATTCTCCTCTAAT-1	AML Immature	AML104	NPM1 class I DNMT3A mut	-0.5672
AML104_TACATTCTCTAGACAC-1	AML Immature	AML104	NPM1 class I DNMT3A mut	-0.1877
AML104_TACCCACCAACTGGTT-1	AML Immature	AML104	NPM1 class I DNMT3A mut	-0.3682
AML104_TACCCACGTCATAGTC-1	AML Immature	AML104	NPM1 class I DNMT3A mut	-0.5507
AML104_TACCCACGTCTCACGG-1	AML Immature	AML104	NPM1 class I DNMT3A mut	-0.5345
AML104_TACCCACTCCCGAAAT-1	AML Immature	AML104	NPM1 class I DNMT3A mut	-0.5288
AML104_TACCCGTGTGTACAGG-1	AML Immature	AML104	NPM1 class I DNMT3A mut	-0.5414
AML104_TACCCGTTCTCATTGT-1	AML Immature	AML104	NPM1 class I DNMT3A mut	-0.3928
AML104_TACCGAAGTAACACGG-1	AML Immature	AML104	NPM1 class I DNMT3A mut	-0.3789
AML104_TACCGAATCCCGAACG-1	AML Immature	AML104	NPM1 class I DNMT3A mut	-0.5461
AML104_TACCGGGAGCGTGAGT-1	AML Immature	AML104	NPM1 class I DNMT3A mut	-0.3505
AML104_TACCGGGAGTTTGTCG-1	AML Immature	AML104	NPM1 class I DNMT3A mut	-0.4845
AML104_TACCTCGGTATCGCAT-1	AML Immature	AML104	NPM1 class I DNMT3A mut	-0.445
AML104_TACCTCGGTGCCGTTG-1	AML Immature	AML104	NPM1 class I DNMT3A mut	-0.3847
AML104_TACCTCGGTTAACAGA-1	AML Immature	AML104	NPM1 class I DNMT3A mut	-0.5229
AML104_TACCTCGTCATCGTAG-1	AML Immature	AML104	NPM1 class I DNMT3A mut	-0.5543
AML104_TACCTGCAGGCTAAAT-1	AML Immature	AML104	NPM1 class I DNMT3A mut	-0.398
AML104_TACCTGCGTGCTATTG-1	AML Immature	AML104	NPM1 class I DNMT3A mut	-0.4948
AML104_TACCTGCTCGGCCCAA-1	AML Immature	AML104	NPM1 class I DNMT3A mut	-0.5041
AML104_TACGCTCGTGGGCTTC-1	AML Immature	AML104	NPM1 class I DNMT3A mut	-0.565
AML104_TACGCTCTCCGTCAAA-1	AML Immature	AML104	NPM1 class I DNMT3A mut	-0.5149
AML104_TACGCTCTCGGTCGAC-1	AML Immature	AML104	NPM1 class I DNMT3A mut	-0.5383
AML104_TACGGGCTCTTAATCC-1	AML Immature	AML104	NPM1 class I DNMT3A mut	-0.559
AML104_TACGGTACATGAGAAT-1	AML Immature	AML104	NPM1 class I DNMT3A mut	-0.5413
AML104_TACGTCCGTCACCTTC-1	AML Immature	AML104	NPM1 class I DNMT3A mut	-0.5412
AML104_TACGTCCGTTGTCATG-1	AML Immature	AML104	NPM1 class I DNMT3A mut	-0.4345
AML104_TACTGCCCACCGGTCA-1	AML Immature	AML104	NPM1 class I DNMT3A mut	-0.495
AML104_TACTGCCCAGCAGTAG-1	AML Immature	AML104	NPM1 class I DNMT3A mut	-0.3937
AML104_TACTGCCCATGGGTTT-1	AML Immature	AML104	NPM1 class I DNMT3A mut	-0.5217
AML104_TACTTACCACTACCCT-1	AML Immature	AML104	NPM1 class I DNMT3A mut	-0.5562
AML104_TACTTACCATCTCATT-1	AML Immature	AML104	NPM1 class I DNMT3A mut	-0.5262
AML104_TACTTACGTTCTAAGC-1	AML Immature	AML104	NPM1 class I DNMT3A mut	-0.3682
AML104_TACTTACTCGATGGAG-1	AML Immature	AML104	NPM1 class I DNMT3A mut	-0.4053
AML104_TACTTACTCTGAGGTT-1	AML Immature	AML104	NPM1 class I DNMT3A mut	-0.5056
AML104_TACTTCATCTTTCCAA-1	AML Immature	AML104	NPM1 class I DNMT3A mut	-0.188
AML104_TACTTGTGTCTCTCTG-1	AML Immature	AML104	NPM1 class I DNMT3A mut	-0.5485
AML104_TACTTGTTCGCTTGAA-1	AML Immature	AML104	NPM1 class I DNMT3A mut	-0.3136
AML104_TAGACCAAGTTGGCTT-1	AML Immature	AML104	NPM1 class I DNMT3A mut	-0.537
AML104_TAGACCACAGATCCAT-1	AML Immature	AML104	NPM1 class I DNMT3A mut	-0.4987
AML104_TAGACCACAGGGCTTC-1	AML Immature	AML104	NPM1 class I DNMT3A mut	-0.4562
AML104_TAGACCAGTCGCCTAG-1	AML Immature	AML104	NPM1 class I DNMT3A mut	-0.421
AML104_TAGACCAGTGGTCTGC-1	AML Immature	AML104	NPM1 class I DNMT3A mut	-0.4971
AML104_TAGACCATCATCGCTC-1	AML Immature	AML104	NPM1 class I DNMT3A mut	-0.4554
AML104_TAGAGTCGTACAGTAA-1	AML Immature	AML104	NPM1 class I DNMT3A mut	-0.5394
AML104_TAGAGTCGTATGCAAA-1	AML Immature	AML104	NPM1 class I DNMT3A mut	-0.3967
AML104_TAGATCGAGCAGTAAT-1	AML Immature	AML104	NPM1 class I DNMT3A mut	-0.5414
AML104_TAGATCGAGTTCCATG-1	AML Immature	AML104	NPM1 class I DNMT3A mut	-0.0471
AML104_TAGATCGCAAAGAACT-1	AML Immature	AML104	NPM1 class I DNMT3A mut	-0.4485
AML104_TAGCACATCTTCCGTG-1	AML Immature	AML104	NPM1 class I DNMT3A mut	-0.3871
AML104_TAGGAGGAGCCACAAG-1	AML Immature	AML104	NPM1 class I DNMT3A mut	-0.5117
AML104_TAGGAGGAGGAGATAG-1	AML Immature	AML104	NPM1 class I DNMT3A mut	-0.4048
AML104_TAGGGTTAGGCTGAAC-1	AML Immature	AML104	NPM1 class I DNMT3A mut	-0.5297
AML104_TAGGGTTTCAAGATAG-1	AML Immature	AML104	NPM1 class I DNMT3A mut	-0.5582
AML104_TAGGGTTTCCCTCTTT-1	AML Immature	AML104	NPM1 class I DNMT3A mut	-0.5342
AML104_TAGGTACGTCCCTAAA-1	AML Immature	AML104	NPM1 class I DNMT3A mut	-0.4118
AML104_TAGGTTGGTAGGTAGC-1	AML Immature	AML104	NPM1 class I DNMT3A mut	-0.5605
AML104_TAGTGCAAGGTCGACA-1	AML Immature	AML104	NPM1 class I DNMT3A mut	-0.4445
AML104_TAGTGCATCACTACTT-1	AML Immature	AML104	NPM1 class I DNMT3A mut	-0.5278
AML104_TAGTGCATCCAATGCA-1	AML Immature	AML104	NPM1 class I DNMT3A mut	-0.3959
AML104_TATATCCAGCCATGCC-1	AML Immature	AML104	NPM1 class I DNMT3A mut	-0.0626
AML104_TATATCCAGGTACCTT-1	AML Immature	AML104	NPM1 class I DNMT3A mut	-0.5478
AML104_TATATCCAGTAACGAT-1	AML Immature	AML104	NPM1 class I DNMT3A mut	-0.5686
AML104_TATCAGGCATCCTGTC-1	AML Immature	AML104	NPM1 class I DNMT3A mut	-0.475
AML104_TATCCTAAGACCATTC-1	AML Immature	AML104	NPM1 class I DNMT3A mut	-0.5616
AML104_TATCCTAAGAGAACCC-1	AML Immature	AML104	NPM1 class I DNMT3A mut	-0.4787
AML104_TATCCTAAGTTGGCTT-1	AML Immature	AML104	NPM1 class I DNMT3A mut	-0.3809
AML104_TATCCTACAGTCGCAC-1	AML Immature	AML104	NPM1 class I DNMT3A mut	-0.29
AML104_TATCCTAGTTTCGTTT-1	AML Immature	AML104	NPM1 class I DNMT3A mut	-0.506
AML104_TATCCTATCCATAAGC-1	AML Immature	AML104	NPM1 class I DNMT3A mut	-0.5061
AML104_TATCCTATCTCGACCT-1	AML Immature	AML104	NPM1 class I DNMT3A mut	-0.3365
AML104_TATCGCCAGACTCAAA-1	AML Immature	AML104	NPM1 class I DNMT3A mut	-0.5422
AML104_TATCTGTCAAGTGGAC-1	AML Immature	AML104	NPM1 class I DNMT3A mut	-0.5263
AML104_TATCTGTTCGTACACA-1	AML Immature	AML104	NPM1 class I DNMT3A mut	-0.4878
AML104_TATGTTCGTAGTGGCA-1	AML Immature	AML104	NPM1 class I DNMT3A mut	-0.4936
AML104_TATTCCACACGAAAGC-1	AML Immature	AML104	NPM1 class I DNMT3A mut	-0.49370000000000003
AML104_TATTCCAGTCAGTTTG-1	AML Immature	AML104	NPM1 class I DNMT3A mut	-0.1501
AML104_TATTGCTAGGAGAGTA-1	AML Immature	AML104	NPM1 class I DNMT3A mut	-0.2269
AML104_TATTGCTAGTTCACTG-1	AML Immature	AML104	NPM1 class I DNMT3A mut	-0.4049
AML104_TATTGCTTCATACGAC-1	AML Immature	AML104	NPM1 class I DNMT3A mut	-0.5484
AML104_TATTGCTTCGAGAGCA-1	AML Immature	AML104	NPM1 class I DNMT3A mut	-0.447
AML104_TATTGGGCAAGAGGCT-1	AML Immature	AML104	NPM1 class I DNMT3A mut	-0.5329
AML104_TATTTCGAGATGAATC-1	AML Immature	AML104	NPM1 class I DNMT3A mut	-0.4972
AML104_TATTTCGAGGCCGCTT-1	AML Immature	AML104	NPM1 class I DNMT3A mut	-0.5256
AML104_TATTTCGGTAGCCAGA-1	AML Immature	AML104	NPM1 class I DNMT3A mut	-0.5671
AML104_TATTTCGGTGACGCCT-1	AML Immature	AML104	NPM1 class I DNMT3A mut	-0.3891
AML104_TCAAGTGCAATCGCGC-1	AML Immature	AML104	NPM1 class I DNMT3A mut	-0.1082
AML104_TCAAGTGCACAATGCT-1	AML Immature	AML104	NPM1 class I DNMT3A mut	-0.5376
AML104_TCAATCTCAAATGAAC-1	AML Immature	AML104	NPM1 class I DNMT3A mut	-0.3519
AML104_TCAATCTCACAGACGA-1	AML Immature	AML104	NPM1 class I DNMT3A mut	-0.5717
AML104_TCAATTCAGACTTCGT-1	AML Immature	AML104	NPM1 class I DNMT3A mut	-0.5128
AML104_TCAATTCAGCAAATGT-1	AML Immature	AML104	NPM1 class I DNMT3A mut	-0.5375
AML104_TCAATTCCAGAAGTGC-1	AML Immature	AML104	NPM1 class I DNMT3A mut	-0.3786
AML104_TCAATTCGTACGGATG-1	AML Immature	AML104	NPM1 class I DNMT3A mut	-0.4668
AML104_TCAATTCTCATGGTAC-1	AML Immature	AML104	NPM1 class I DNMT3A mut	-0.3505
AML104_TCACAAGAGCTATCCA-1	AML Immature	AML104	NPM1 class I DNMT3A mut	-0.4892
AML104_TCACAAGAGGCGCTCT-1	AML Immature	AML104	NPM1 class I DNMT3A mut	-0.5026
AML104_TCACAAGCACTTGTCC-1	AML Immature	AML104	NPM1 class I DNMT3A mut	-0.3781
AML104_TCACAAGTCACTGAAC-1	AML Immature	AML104	NPM1 class I DNMT3A mut	-0.3631
AML104_TCACAAGTCATGCAGT-1	AML Immature	AML104	NPM1 class I DNMT3A mut	-0.5636
AML104_TCACACCCATCATCCC-1	AML Immature	AML104	NPM1 class I DNMT3A mut	-0.4953
AML104_TCACACCGTAACGTTC-1	AML Immature	AML104	NPM1 class I DNMT3A mut	-0.4074
AML104_TCACACCGTTCTCACC-1	AML Immature	AML104	NPM1 class I DNMT3A mut	-0.5157
AML104_TCACATTAGATGCGAC-1	AML Immature	AML104	NPM1 class I DNMT3A mut	-0.2856
AML104_TCACATTAGCCGAACA-1	AML Immature	AML104	NPM1 class I DNMT3A mut	-0.3993
AML104_TCACATTAGGTAAGGA-1	AML Immature	AML104	NPM1 class I DNMT3A mut	-0.4985
AML104_TCACATTCAGATACTC-1	AML Immature	AML104	NPM1 class I DNMT3A mut	-0.5105
AML104_TCACATTGTGCAGGAT-1	AML Immature	AML104	NPM1 class I DNMT3A mut	-0.5488
AML104_TCACATTGTGGTATGG-1	AML Immature	AML104	NPM1 class I DNMT3A mut	-0.5315
AML104_TCACATTTCATCAGTG-1	AML Immature	AML104	NPM1 class I DNMT3A mut	-0.4011
AML104_TCACGCTCAACCTAAC-1	AML Immature	AML104	NPM1 class I DNMT3A mut	-0.5723
AML104_TCACGCTCAATAGTAG-1	AML Immature	AML104	NPM1 class I DNMT3A mut	-0.3893
AML104_TCACGCTCACTATCCC-1	AML Immature	AML104	NPM1 class I DNMT3A mut	-0.5624
AML104_TCACGCTTCAGGTGTT-1	AML Immature	AML104	NPM1 class I DNMT3A mut	-0.4406
AML104_TCACGGGAGGCGATAC-1	AML Immature	AML104	NPM1 class I DNMT3A mut	-0.414
AML104_TCACGGGCAATACAGA-1	AML Immature	AML104	NPM1 class I DNMT3A mut	-0.4611
AML104_TCACGGGGTTATGTCG-1	AML Immature	AML104	NPM1 class I DNMT3A mut	-0.4597
AML104_TCACGGGTCGTGACTA-1	AML Immature	AML104	NPM1 class I DNMT3A mut	-0.5293
AML104_TCACTATCACAGACGA-1	AML Immature	AML104	NPM1 class I DNMT3A mut	-0.564
AML104_TCACTATGTAATGTGA-1	AML Immature	AML104	NPM1 class I DNMT3A mut	-0.4706
AML104_TCACTATGTTAGGCTT-1	AML Immature	AML104	NPM1 class I DNMT3A mut	-0.5455
AML104_TCACTATGTTCAGCGC-1	AML Immature	AML104	NPM1 class I DNMT3A mut	-0.2161
AML104_TCACTATTCAACGTGT-1	AML Immature	AML104	NPM1 class I DNMT3A mut	-0.343
AML104_TCACTCGGTCTCGCGA-1	AML Immature	AML104	NPM1 class I DNMT3A mut	-0.5395
AML104_TCACTCGTCTGTGCGG-1	AML Immature	AML104	NPM1 class I DNMT3A mut	-0.4796
AML104_TCAGCAACAGTCAGCC-1	AML Immature	AML104	NPM1 class I DNMT3A mut	-0.5344
AML104_TCAGCAATCAAAGCCT-1	AML Immature	AML104	NPM1 class I DNMT3A mut	-0.0897
AML104_TCAGCAATCTCGGCTT-1	AML Immature	AML104	NPM1 class I DNMT3A mut	-0.3543
AML104_TCAGGGCAGGACAGTC-1	AML Immature	AML104	NPM1 class I DNMT3A mut	-0.263
AML104_TCAGGGCAGTGCCGAA-1	AML Immature	AML104	NPM1 class I DNMT3A mut	-0.56
AML104_TCAGGGCTCGTTCGCT-1	AML Immature	AML104	NPM1 class I DNMT3A mut	-0.442
AML104_TCAGGTACATACTTTC-1	AML Immature	AML104	NPM1 class I DNMT3A mut	-0.4803
AML104_TCAGGTATCCACTGAA-1	AML Immature	AML104	NPM1 class I DNMT3A mut	-0.1973
AML104_TCAGGTATCTCCCTAG-1	AML Immature	AML104	NPM1 class I DNMT3A mut	-0.3866
AML104_TCAGTCCCACCCAATA-1	AML Immature	AML104	NPM1 class I DNMT3A mut	-0.319
AML104_TCAGTGAAGATACTGA-1	AML Immature	AML104	NPM1 class I DNMT3A mut	-0.3807
AML104_TCAGTGAAGGATGGCT-1	AML Immature	AML104	NPM1 class I DNMT3A mut	-0.4564
AML104_TCAGTGAGTTTCTATC-1	AML Immature	AML104	NPM1 class I DNMT3A mut	-0.5103
AML104_TCAGTGATCGATTTCT-1	AML Immature	AML104	NPM1 class I DNMT3A mut	-0.3769
AML104_TCAGTTTAGCATCTTG-1	AML Immature	AML104	NPM1 class I DNMT3A mut	-0.3837
AML104_TCAGTTTCACCTAAAC-1	AML Immature	AML104	NPM1 class I DNMT3A mut	-0.5203
AML104_TCATACTTCCTGATAG-1	AML Immature	AML104	NPM1 class I DNMT3A mut	-0.5723
AML104_TCATACTTCTCAGGCG-1	AML Immature	AML104	NPM1 class I DNMT3A mut	-0.4309
AML104_TCATATCGTAAGATTG-1	AML Immature	AML104	NPM1 class I DNMT3A mut	-0.3493
AML104_TCATATCTCGGTGTAT-1	AML Immature	AML104	NPM1 class I DNMT3A mut	-0.3939
AML104_TCATCCGAGCGCCGTT-1	AML Immature	AML104	NPM1 class I DNMT3A mut	-0.1604
AML104_TCATCCGGTCCGAAGA-1	AML Immature	AML104	NPM1 class I DNMT3A mut	-0.4517
AML104_TCATCCGGTTAATCGC-1	AML Immature	AML104	NPM1 class I DNMT3A mut	-0.5093
AML104_TCATGCCTCAACCTCC-1	AML Immature	AML104	NPM1 class I DNMT3A mut	-0.5284
AML104_TCATGCCTCCATCTGC-1	AML Immature	AML104	NPM1 class I DNMT3A mut	-0.5377
AML104_TCATGGACAGGCAATG-1	AML Immature	AML104	NPM1 class I DNMT3A mut	-0.4842
AML104_TCATGTTTCAAGATAG-1	AML Immature	AML104	NPM1 class I DNMT3A mut	-0.5461
AML104_TCATTACAGTGGTTGG-1	AML Immature	AML104	NPM1 class I DNMT3A mut	-0.4734
AML104_TCATTACCACTGTGTA-1	AML Immature	AML104	NPM1 class I DNMT3A mut	-0.4878
AML104_TCATTCACATCTTAGG-1	AML Immature	AML104	NPM1 class I DNMT3A mut	-0.5614
AML104_TCATTCAGTACGGTTT-1	AML Immature	AML104	NPM1 class I DNMT3A mut	-0.4953
AML104_TCATTGTCAAGGTCAG-1	AML Immature	AML104	NPM1 class I DNMT3A mut	-0.2553
AML104_TCATTGTGTGATGTAA-1	AML Immature	AML104	NPM1 class I DNMT3A mut	-0.3816
[truncated: 29,841 more rows]
