# Supplementary material for: The AML cellular state space unveils NPM1 immune evasion subtypes with distinct clinical outcomes
Source: Nat Commun. 2025 Nov 25;16:10592. doi: 10.1038/s41467-025-66546-6 (PMC12658069; doi:10.1038/s41467-025-66546-6)
Supplement: Supplementary file 6 — Source Data [file 41467_2025_66546_MOESM6_ESM.zip › SourceData/SourceData_3D.csv]

Case	group2	celltype	ncells	AMLprop
AML24	NPM1	AML Immature	2842	1
AML24	NPM1	HSC	5	0.4
AML24	NPM1	LMPP	54	0.99
AML24	NPM1	GMP	144	1
AML24	NPM1	Monocytes	297	0.98
AML24	NPM1	Megakaryocytic cells	60	0.76
AML24	NPM1	Erythroid	677	0.39
AML24	NPM1	Dendritic cells	40	1
AML24	NPM1	NK-cells	45	0.16
AML24	NPM1	T-cells	229	0.06
AML24	NPM1	B-cells	15	0.07
AML25	NPM1	AML Immature	3259	1
AML25	NPM1	HSC	3	0.33
AML25	NPM1	LMPP	172	1
AML25	NPM1	GMP	268	1
AML25	NPM1	Monocytes	307	1
AML25	NPM1	Megakaryocytic cells	43	1
AML25	NPM1	Erythroid	355	0.47
AML25	NPM1	Dendritic cells	128	0.99
AML25	NPM1	NK-cells	36	0
AML25	NPM1	T-cells	75	0.16
AML25	NPM1	B-cells	41	0.41
AML27	NPM1	AML Immature	2776	1
AML27	NPM1	HSC	5	1
AML27	NPM1	LMPP	191	1
AML27	NPM1	GMP	269	1
AML27	NPM1	Monocytes	5	0.73
AML27	NPM1	Erythroid	70	0.84
AML27	NPM1	Dendritic cells	13	1
AML27	NPM1	NK-cells	62	0.1
AML27	NPM1	T-cells	147	0.07
AML27	NPM1	B-cells	20	0.05
AML28	NPM1	AML Immature	5253	1
AML28	NPM1	HSC	8	0.38
AML28	NPM1	LMPP	2	1
AML28	NPM1	GMP	4	1
AML28	NPM1	Monocytes	21	0.54
AML28	NPM1	Megakaryocytic cells	48	0.91
AML28	NPM1	Erythroid	71	0.46
AML28	NPM1	NK-cells	45	0.04
AML28	NPM1	T-cells	127	0.21
AML28	NPM1	B-cells	58	0.19
AML33	NPM1	AML Immature	5432	0.99
AML33	NPM1	HSC	5	1
AML33	NPM1	LMPP	14	1
AML33	NPM1	GMP	80	1
AML33	NPM1	Monocytes	13	0.97
AML33	NPM1	Megakaryocytic cells	2	1
AML33	NPM1	Erythroid	8	1
AML33	NPM1	NK-cells	35	0.26
AML33	NPM1	T-cells	437	0.36
AML33	NPM1	B-cells	101	0.24
AML79	NPM1	AML Immature	1931	1
AML79	NPM1	HSC	2	0
AML79	NPM1	LMPP	6	1
AML79	NPM1	Megakaryocytic cells	2	1
AML79	NPM1	Erythroid	5	1
AML79	NPM1	NK-cells	5	NA
AML79	NPM1	T-cells	38	0.22
AML79	NPM1	B-cells	17	0.12
AML104	NPM1	AML Immature	2494	1
AML104	NPM1	HSC	1	0
AML104	NPM1	LMPP	1	NA
AML104	NPM1	GMP	6	1
AML104	NPM1	Monocytes	3	1
AML104	NPM1	Megakaryocytic cells	10	0.91
AML104	NPM1	Erythroid	38	0.67
AML104	NPM1	NK-cells	9	0
AML104	NPM1	T-cells	19	0.11
AML104	NPM1	B-cells	16	0.09
AML9	NPM1	AML Immature	36	0.93
AML9	NPM1	HSC	1	0
AML9	NPM1	LMPP	1	1
AML9	NPM1	GMP	2052	1
AML9	NPM1	Monocytes	2278	1
AML9	NPM1	Megakaryocytic cells	5	0.4
AML9	NPM1	Erythroid	463	0.2
AML9	NPM1	Dendritic cells	9	1
AML9	NPM1	NK-cells	14	0.15
AML9	NPM1	T-cells	88	0.06
AML9	NPM1	B-cells	81	0.04
AML97	NPM1	AML Immature	1111	1
AML97	NPM1	HSC	4	0.69
AML97	NPM1	LMPP	27	1
AML97	NPM1	GMP	132	0.96
AML97	NPM1	Monocytes	2119	1
AML97	NPM1	Megakaryocytic cells	151	0.95
AML97	NPM1	Erythroid	15	1
AML97	NPM1	Dendritic cells	478	1
AML97	NPM1	NK-cells	65	0
AML97	NPM1	T-cells	760	0.04
AML97	NPM1	B-cells	111	0.03
AML105	NPM1	AML Immature	2144	1
AML105	NPM1	HSC	10	1
AML105	NPM1	LMPP	49	0.99
AML105	NPM1	GMP	236	1
AML105	NPM1	Monocytes	1310	0.95
AML105	NPM1	Megakaryocytic cells	105	1
AML105	NPM1	Erythroid	28	0.79
AML105	NPM1	Dendritic cells	252	1
AML105	NPM1	NK-cells	49	0.1
AML105	NPM1	T-cells	466	0.08
AML105	NPM1	B-cells	113	0.08
AML10	AML-MR	AML Immature	4074	0.99
AML10	AML-MR	HSC	16	1
AML10	AML-MR	LMPP	103	0.85
AML10	AML-MR	GMP	103	0.97
AML10	AML-MR	Monocytes	814	0.98
AML10	AML-MR	Megakaryocytic cells	80	1
AML10	AML-MR	Erythroid	51	1
AML10	AML-MR	Dendritic cells	45	0.69
AML10	AML-MR	NK-cells	5	NA
AML10	AML-MR	T-cells	66	0
AML10	AML-MR	B-cells	33	1
AML21	AML-MR	AML Immature	3685	1
AML21	AML-MR	HSC	14	NA
AML21	AML-MR	LMPP	200	1
AML21	AML-MR	GMP	271	1
AML21	AML-MR	Monocytes	371	1
AML21	AML-MR	Megakaryocytic cells	6	NA
AML21	AML-MR	Erythroid	535	1
AML21	AML-MR	Dendritic cells	13	0.29
AML21	AML-MR	NK-cells	6	NA
AML21	AML-MR	T-cells	141	0
AML21	AML-MR	B-cells	52	0.27
AML32	AML-MR	AML Immature	4263	1
AML32	AML-MR	HSC	18	0.18
AML32	AML-MR	LMPP	214	1
AML32	AML-MR	GMP	6	0.89
AML32	AML-MR	Monocytes	20	1
AML32	AML-MR	Megakaryocytic cells	11	0.86
AML32	AML-MR	Erythroid	1359	0.18
AML32	AML-MR	Dendritic cells	141	1
AML32	AML-MR	NK-cells	39	0.38
AML32	AML-MR	T-cells	310	0.12
AML32	AML-MR	B-cells	52	0.38
AML110	AML-MR	AML Immature	207	1
AML110	AML-MR	HSC	11	0.8
AML110	AML-MR	LMPP	17	0.88
AML110	AML-MR	GMP	9	1
AML110	AML-MR	Monocytes	68	0.67
AML110	AML-MR	Megakaryocytic cells	15	0.97
AML110	AML-MR	Erythroid	2090	0.99
AML110	AML-MR	NK-cells	32	0
AML110	AML-MR	T-cells	158	0.11
AML110	AML-MR	B-cells	80	0.44
AML111	AML-MR	AML Immature	45	0.99
AML111	AML-MR	HSC	9	0.8
AML111	AML-MR	LMPP	1	1
AML111	AML-MR	GMP	1	NA
AML111	AML-MR	Monocytes	12	NA
AML111	AML-MR	Erythroid	658	0.88
AML111	AML-MR	Dendritic cells	5	NA
AML111	AML-MR	NK-cells	12	NA
AML111	AML-MR	T-cells	32	0
AML111	AML-MR	B-cells	12	NA
AML126	AML-MR	AML Immature	2111	0.95
AML126	AML-MR	HSC	8	NA
AML126	AML-MR	LMPP	56	1
AML126	AML-MR	GMP	217	0.86
AML126	AML-MR	Monocytes	155	0.71
AML126	AML-MR	Megakaryocytic cells	53	0.46
AML126	AML-MR	Erythroid	759	0.27
AML126	AML-MR	Dendritic cells	20	1
AML126	AML-MR	NK-cells	55	0
AML126	AML-MR	T-cells	554	0.06
AML126	AML-MR	B-cells	92	0.33
AML138	AML-MR	AML Immature	6311	0.95
AML138	AML-MR	HSC	9	0.29
AML138	AML-MR	LMPP	20	0.98
AML138	AML-MR	GMP	55	0.79
AML138	AML-MR	Monocytes	155	0.94
AML138	AML-MR	Megakaryocytic cells	2	NA
AML138	AML-MR	Erythroid	17	0
AML138	AML-MR	Dendritic cells	56	0.8
AML138	AML-MR	NK-cells	85	0.34
AML138	AML-MR	T-cells	64	0.13
AML138	AML-MR	B-cells	135	0.06
AML157	AML-MR	AML Immature	198	0.81
AML157	AML-MR	HSC	855	1
AML157	AML-MR	LMPP	227	1
AML157	AML-MR	GMP	134	0.93
AML157	AML-MR	Monocytes	1353	1
AML157	AML-MR	Megakaryocytic cells	24	0.8
AML157	AML-MR	Erythroid	1194	0.88
AML157	AML-MR	Dendritic cells	828	1
AML157	AML-MR	NK-cells	120	1
AML157	AML-MR	T-cells	329	0.05
AML157	AML-MR	B-cells	117	0.97
AML172	AML-MR	AML Immature	886	1
AML172	AML-MR	HSC	12	1
AML172	AML-MR	LMPP	90	1
AML172	AML-MR	GMP	823	0.91
AML172	AML-MR	Monocytes	1049	1
AML172	AML-MR	Megakaryocytic cells	19	0.8
AML172	AML-MR	Erythroid	909	1
AML172	AML-MR	Dendritic cells	836	1
AML172	AML-MR	NK-cells	3	NA
AML172	AML-MR	T-cells	31	0
AML172	AML-MR	B-cells	20	NA
AML48	TP53	AML Immature	1497	1
AML48	TP53	HSC	750	NA
AML48	TP53	LMPP	303	1
AML48	TP53	GMP	352	0.98
AML48	TP53	Monocytes	7556	1
AML48	TP53	Megakaryocytic cells	85	NA
AML48	TP53	Erythroid	265	1
AML48	TP53	Dendritic cells	24	NA
AML48	TP53	NK-cells	7	NA
AML48	TP53	T-cells	64	NA
AML48	TP53	B-cells	121	NA
AML80	TP53	AML Immature	566	0.86
AML80	TP53	HSC	7	NA
AML80	TP53	LMPP	59	1
AML80	TP53	GMP	155	0.7
AML80	TP53	Monocytes	623	1
AML80	TP53	Megakaryocytic cells	102	1
AML80	TP53	Erythroid	1257	0.98
AML80	TP53	Dendritic cells	294	1
AML80	TP53	NK-cells	35	0.86
AML80	TP53	T-cells	105	0
AML80	TP53	B-cells	31	1
AML83	TP53	AML Immature	363	1
AML83	TP53	HSC	20	0.89
AML83	TP53	LMPP	57	0.94
AML83	TP53	GMP	614	1
AML83	TP53	Monocytes	1053	1
AML83	TP53	Megakaryocytic cells	112	0.84
AML83	TP53	Erythroid	1220	1
AML83	TP53	Dendritic cells	4	NA
AML83	TP53	NK-cells	26	0
AML83	TP53	T-cells	451	0.16
AML83	TP53	B-cells	250	0.97
AML155	Other	AML Immature	2017	1
AML155	Other	HSC	49	0
AML155	Other	LMPP	7	NA
AML155	Other	GMP	14	NA
AML155	Other	Monocytes	342	0.7
AML155	Other	Megakaryocytic cells	144	0.97
AML155	Other	Erythroid	400	1
AML155	Other	Dendritic cells	2	NA
AML155	Other	NK-cells	134	1
AML155	Other	T-cells	1296	0.41
AML155	Other	B-cells	240	0.67
AML61	RUNX1:: RUNX1T1	AML Immature	3653	1
AML61	RUNX1:: RUNX1T1	HSC	3	NA
AML61	RUNX1:: RUNX1T1	LMPP	10	1
AML61	RUNX1:: RUNX1T1	GMP	606	1
AML61	RUNX1:: RUNX1T1	Monocytes	18	0
AML61	RUNX1:: RUNX1T1	Megakaryocytic cells	179	0.65
AML61	RUNX1:: RUNX1T1	Erythroid	1246	0.45
AML61	RUNX1:: RUNX1T1	Dendritic cells	1	NA
AML61	RUNX1:: RUNX1T1	NK-cells	29	0
AML61	RUNX1:: RUNX1T1	T-cells	1135	0.05
AML61	RUNX1:: RUNX1T1	B-cells	218	0.14
AML117	RUNX1:: RUNX1T1	AML Immature	4049	1
AML117	RUNX1:: RUNX1T1	HSC	11	0.96
AML117	RUNX1:: RUNX1T1	LMPP	31	1
AML117	RUNX1:: RUNX1T1	GMP	589	1
AML117	RUNX1:: RUNX1T1	Monocytes	250	1
AML117	RUNX1:: RUNX1T1	Megakaryocytic cells	93	1
AML117	RUNX1:: RUNX1T1	Erythroid	451	0.95
AML117	RUNX1:: RUNX1T1	Dendritic cells	17	1
AML117	RUNX1:: RUNX1T1	NK-cells	34	0.1
AML117	RUNX1:: RUNX1T1	T-cells	250	0.17
AML117	RUNX1:: RUNX1T1	B-cells	161	0.4
AML161	RUNX1:: RUNX1T1	AML Immature	2198	0.87
AML161	RUNX1:: RUNX1T1	HSC	7	0
AML161	RUNX1:: RUNX1T1	LMPP	41	0.46
AML161	RUNX1:: RUNX1T1	GMP	7	1
AML161	RUNX1:: RUNX1T1	Monocytes	31	0.55
AML161	RUNX1:: RUNX1T1	Megakaryocytic cells	1102	0.87
AML161	RUNX1:: RUNX1T1	Erythroid	669	0.88
AML161	RUNX1:: RUNX1T1	NK-cells	57	0.22
AML161	RUNX1:: RUNX1T1	T-cells	562	0.03
AML161	RUNX1:: RUNX1T1	B-cells	64	0.5
AML124	CBFB:: MYH11	AML Immature	4866	1
AML124	CBFB:: MYH11	HSC	39	0.9
AML124	CBFB:: MYH11	LMPP	39	0.92
AML124	CBFB:: MYH11	GMP	652	0.98
AML124	CBFB:: MYH11	Monocytes	3174	1
AML124	CBFB:: MYH11	Megakaryocytic cells	110	1
AML124	CBFB:: MYH11	Erythroid	28	1
AML124	CBFB:: MYH11	Dendritic cells	39	1
AML124	CBFB:: MYH11	NK-cells	32	0
AML124	CBFB:: MYH11	T-cells	351	0.1
AML124	CBFB:: MYH11	B-cells	91	0.33
AML136	NPM1	AML Immature	2903	1
AML136	NPM1	HSC	1	0
AML136	NPM1	LMPP	41	1
AML136	NPM1	GMP	35	1
AML136	NPM1	Monocytes	352	1
AML136	NPM1	Megakaryocytic cells	11	0.62
AML136	NPM1	Erythroid	11	0.45
AML136	NPM1	Dendritic cells	127	1
AML136	NPM1	NK-cells	16	0.12
AML136	NPM1	T-cells	57	0.11
AML136	NPM1	B-cells	123	0.04
AML7	NPM1	AML Immature	1659	1
AML7	NPM1	HSC	9	1
AML7	NPM1	LMPP	59	1
AML7	NPM1	GMP	645	1
AML7	NPM1	Monocytes	314	0.98
AML7	NPM1	Megakaryocytic cells	61	0.98
AML7	NPM1	Erythroid	1579	0.91
AML7	NPM1	Dendritic cells	98	1
AML7	NPM1	NK-cells	42	0.38
AML7	NPM1	T-cells	669	0.11
AML7	NPM1	B-cells	157	0.13
AML55	AML-MR	AML Immature	1419	1
AML55	AML-MR	HSC	10	1
AML55	AML-MR	LMPP	50	1
AML55	AML-MR	GMP	83	1
AML55	AML-MR	Monocytes	465	1
AML55	AML-MR	Megakaryocytic cells	362	1
AML55	AML-MR	Erythroid	957	0.96
AML55	AML-MR	Dendritic cells	79	1
AML55	AML-MR	NK-cells	465	0.81
AML55	AML-MR	T-cells	855	0.19
AML55	AML-MR	B-cells	287	0.55
AML34	Other	AML Immature	7548	1
AML34	Other	HSC	4	NA
AML34	Other	LMPP	101	1
AML34	Other	Megakaryocytic cells	9	NA
AML34	Other	Erythroid	25	NA
AML34	Other	NK-cells	23	NA
AML34	Other	T-cells	40	NA
AML34	Other	B-cells	47	0.5
AML23	CBFB:: MYH11	AML Immature	1288	1
AML23	CBFB:: MYH11	HSC	29	NA
AML23	CBFB:: MYH11	LMPP	325	0.79
AML23	CBFB:: MYH11	GMP	910	0.93
AML23	CBFB:: MYH11	Monocytes	1690	1
AML23	CBFB:: MYH11	Megakaryocytic cells	104	1
AML23	CBFB:: MYH11	Erythroid	506	0.32
AML23	CBFB:: MYH11	Dendritic cells	853	1
AML23	CBFB:: MYH11	NK-cells	29	NA
AML23	CBFB:: MYH11	T-cells	425	0
AML23	CBFB:: MYH11	B-cells	146	0.89
