# Supplementary material for: The AML cellular state space unveils NPM1 immune evasion subtypes with distinct clinical outcomes
Source: Nat Commun. 2025 Nov 25;16:10592. doi: 10.1038/s41467-025-66546-6 (PMC12658069; doi:10.1038/s41467-025-66546-6)
Supplement: Supplementary file 6 — Source Data [file 41467_2025_66546_MOESM6_ESM.zip › SourceData/SourceData_Sfig6B.csv]

id	x	y	heterozygous.mutSum	heterozygous.wtSum	Sample	AML.subtype
AML104_AAACCCACATCATTGG-1	446.18	3243.7	3	2	AML104	NPM1
AML104_AAACCCAGTACGGGAT-1	174.45	3220	0	0	AML104	NPM1
AML104_AAACCCAGTACTAAGA-1	615.17	3162.8	1	2	AML104	NPM1
AML104_AAACCCAGTTCAGTAC-1	392.42	3120.3	8	2	AML104	NPM1
AML104_AAACGAAAGAAGCGAA-1	418.01	1601.5	0	0	AML104	NPM1
AML104_AAACGAATCTCTAAGG-1	244.32	3132	1	3	AML104	NPM1
AML104_AAACGCTCACTATGTG-1	216.78	3210.4	2	4	AML104	NPM1
AML104_AAACGCTCATGCTGCG-1	363.66	580.39	1	0	AML104	NPM1
AML104_AAACGCTGTCGGCCTA-1	486.23	3204.5	3	2	AML104	NPM1
AML104_AAAGAACAGCCTCTCT-1	436.79	455.31	0	2	AML104	NPM1
AML104_AAAGAACAGGTTCACT-1	474.12	297.81	0	0	AML104	NPM1
AML104_AAAGAACGTGAGCCAA-1	149.86	2952.9	2	0	AML104	NPM1
AML104_AAAGAACTCATGCAGT-1	502.19	3149.1	6	6	AML104	NPM1
AML104_AAAGGATAGTAAACGT-1	344.82	3208.8	8	7	AML104	NPM1
AML104_AAAGGATCACTACACA-1	662.14	3111.7	11	5	AML104	NPM1
AML104_AAAGGATTCGCCTAGG-1	484.37	355.76	1	0	AML104	NPM1
AML104_AAAGGGCAGCCTGTCG-1	541.99	3155.3	4	1	AML104	NPM1
AML104_AAAGGGCCACCGAATT-1	347.04	795.7	0	2	AML104	NPM1
AML104_AAAGGGCCAGGTTCAT-1	380.54	3256.7	4	2	AML104	NPM1
AML104_AAAGGTAAGATCCTAC-1	20.633	3055.2	7	7	AML104	NPM1
AML104_AAAGGTAAGGTAACTA-1	493.46	229.67	0	1	AML104	NPM1
AML104_AAAGTCCAGCTGTCCG-1	56.132	2906.7	1	6	AML104	NPM1
AML104_AAAGTCCAGTTACTCG-1	139.44	2013	2	0	AML104	NPM1
AML104_AAAGTCCTCACTACGA-1	582.12	3374.2	7	8	AML104	NPM1
AML104_AAAGTCCTCCTTGACC-1	397.1	2615.9	1	3	AML104	NPM1
AML104_AAAGTGACACTTGAGT-1	40.867	2726.5	4	5	AML104	NPM1
AML104_AAATGGAAGTAGAGTT-1	534.85	3077.1	7	3	AML104	NPM1
AML104_AAATGGATCGACCCAG-1	255.76	1143.7	2	0	AML104	NPM1
AML104_AACAAAGCACCAAATC-1	-463.77	3088.1	0	0	AML104	NPM1
AML104_AACAACCAGATCGGTG-1	507.24	3273.4	3	1	AML104	NPM1
AML104_AACAACCCAAGACCTT-1	515.04	187.42	0	1	AML104	NPM1
AML104_AACAACCCACGACAGA-1	548.78	3111	3	1	AML104	NPM1
AML104_AACAACCGTGAGCAGT-1	312.54	685.45	2	0	AML104	NPM1
AML104_AACAAGAAGCTGAAAT-1	310.57	3225.4	2	0	AML104	NPM1
AML104_AACAAGAAGTTGTAAG-1	49.117	2777.7	0	1	AML104	NPM1
AML104_AACAAGATCACTCACC-1	53.502	3010.3	3	2	AML104	NPM1
AML104_AACACACAGCCACTCG-1	354.01	3454.6	2	4	AML104	NPM1
AML104_AACACACAGCCTGAAG-1	215.26	3389.7	3	4	AML104	NPM1
AML104_AACACACCAGCTGTGC-1	351.7	3175.9	9	3	AML104	NPM1
AML104_AACACACTCATGGAGG-1	432.95	3605.1	4	4	AML104	NPM1
AML104_AACAGGGAGTAAACTG-1	-1.6609	3163.5	3	3	AML104	NPM1
AML104_AACCAACCAAGCACCC-1	352.63	587.23	0	0	AML104	NPM1
AML104_AACCAACGTAAGAACT-1	349.03	3125.4	7	2	AML104	NPM1
AML104_AACCACAAGTGGTCAG-1	130.05	2991.3	12	14	AML104	NPM1
AML104_AACCACAGTCACTCTC-1	119.02	3155.3	7	8	AML104	NPM1
AML104_AACCATGAGGGCAACT-1	320.21	612.63	0	0	AML104	NPM1
AML104_AACCATGAGTTCAACC-1	201.26	2399.2	0	0	AML104	NPM1
AML104_AACCATGCAGAGAAAG-1	311.28	1142.5	1	0	AML104	NPM1
AML104_AACCATGGTCCAATCA-1	491.34	664.33	0	0	AML104	NPM1
AML104_AACCCAACAAACGTGG-1	255.82	3235.1	4	2	AML104	NPM1
AML104_AACCCAAGTCTTCCGT-1	354.97	3421.3	4	3	AML104	NPM1
AML104_AACCCAAGTGGCAGAT-1	374.21	664.74	0	1	AML104	NPM1
AML104_AACCTGAAGAACTGAT-1	507.47	3218.8	2	2	AML104	NPM1
AML104_AACCTGAAGAGAGTTT-1	331.34	3161	5	5	AML104	NPM1
AML104_AACCTGAAGAGTCGAC-1	270.93	3151.5	2	7	AML104	NPM1
AML104_AACCTGAAGCCTAGGA-1	-97.845	2910.3	2	3	AML104	NPM1
AML104_AACCTGAAGGCACAAC-1	155.03	2700.1	0	1	AML104	NPM1
AML104_AACCTGACATCGGAGA-1	421.87	3140.8	5	2	AML104	NPM1
AML104_AACCTGAGTCTTTCTA-1	397.46	476.79	0	1	AML104	NPM1
AML104_AACCTGATCATAGACC-1	440.49	3334	3	4	AML104	NPM1
AML104_AACCTTTAGTGAGTGC-1	107.81	2980.3	1	2	AML104	NPM1
AML104_AACCTTTCAATGACCT-1	581.9	3139	14	8	AML104	NPM1
AML104_AACCTTTCACTGTGAT-1	470.68	3302.1	3	7	AML104	NPM1
AML104_AACCTTTTCGCTAAAC-1	501.09	3423.4	1	5	AML104	NPM1
AML104_AACGAAAAGACATCCT-1	273.97	3165.5	0	0	AML104	NPM1
AML104_AACGAAAGTGAGATCG-1	527.28	3173.7	3	5	AML104	NPM1
AML104_AACGAAATCAGCGGAA-1	314.84	3149.9	1	3	AML104	NPM1
AML104_AACGGGACATATCGGT-1	622.2	3067.4	6	3	AML104	NPM1
AML104_AACGGGATCTCATTGT-1	-48.31	2602.6	6	5	AML104	NPM1
AML104_AACGTCAAGAGCATTA-1	138.64	2291.4	2	1	AML104	NPM1
AML104_AACGTCATCACTCTTA-1	414.3	3205.8	1	3	AML104	NPM1
AML104_AACTTCTGTATCGGTT-1	193.59	2748.6	0	1	AML104	NPM1
AML104_AAGAACAAGAGAGTGA-1	88.396	3107.9	1	1	AML104	NPM1
AML104_AAGAACATCCCTCTCC-1	391.19	572.95	0	0	AML104	NPM1
AML104_AAGACAACATTCATCT-1	338.13	577.55	0	0	AML104	NPM1
AML104_AAGACAAGTTAAGGGC-1	338.57	612.44	0	0	AML104	NPM1
AML104_AAGACTCCACAAATCC-1	508.72	3172.3	6	6	AML104	NPM1
AML104_AAGACTCGTCCCGGTA-1	335.87	735.89	0	1	AML104	NPM1
AML104_AAGACTCTCTGCTGAA-1	277.05	3296.3	4	5	AML104	NPM1
AML104_AAGACTCTCTGGGCGT-1	423.03	3181.6	7	11	AML104	NPM1
AML104_AAGATAGCAAGAGATT-1	224.1	3103.4	0	2	AML104	NPM1
AML104_AAGATAGCACGGCTAC-1	449.48	2865.3	4	3	AML104	NPM1
AML104_AAGCATCGTGTGGACA-1	211.45	2983.3	6	4	AML104	NPM1
AML104_AAGCATCTCTGCACCT-1	161.88	2952.9	4	0	AML104	NPM1
AML104_AAGCCATCAGGAGACT-1	203.35	2907.1	0	0	AML104	NPM1
AML104_AAGCCATGTAACGTTC-1	303.5	3425.6	2	4	AML104	NPM1
AML104_AAGCGAGAGACTGAGC-1	-1121.6	-2581.7	2	1	AML104	NPM1
AML104_AAGCGAGAGTGGGAAA-1	-2791.6	2821.3	6	10	AML104	NPM1
AML104_AAGCGAGGTTTGGAGG-1	465.37	3116.9	6	7	AML104	NPM1
AML104_AAGCGAGTCTTCCGTG-1	204.42	3184	2	2	AML104	NPM1
AML104_AAGCGTTAGATCGCTT-1	-348.2	2551.8	13	15	AML104	NPM1
AML104_AAGCGTTCACACGTGC-1	11.04	2768.3	2	1	AML104	NPM1
AML104_AAGCGTTCACGGGCTT-1	182.4	3164.3	2	3	AML104	NPM1
AML104_AAGCGTTGTACGATTC-1	273.38	3337.4	3	3	AML104	NPM1
AML104_AAGCGTTGTTATAGCC-1	636.71	3009.6	10	4	AML104	NPM1
AML104_AAGCGTTTCAAAGCCT-1	238.49	2147.1	0	0	AML104	NPM1
AML104_AAGCGTTTCCACTGAA-1	602.26	3153.7	2	0	AML104	NPM1
AML104_AAGCGTTTCTTAATCC-1	-202.54	2948.4	3	0	AML104	NPM1
AML104_AAGGAATAGATCCGAG-1	151.49	2875.7	2	1	AML104	NPM1
AML104_AAGGAATAGTAGCAAT-1	543.51	3147.3	6	5	AML104	NPM1
AML104_AAGGAATCACTGGACC-1	177.06	2800.9	4	2	AML104	NPM1
AML104_AAGGAATTCCATCTGC-1	39.162	2975.7	5	1	AML104	NPM1
AML104_AAGGTAAAGTAGCAAT-1	254.11	1338.6	5	3	AML104	NPM1
AML104_AAGGTAACACCTGTCT-1	-123.04	2578	3	1	AML104	NPM1
AML104_AAGTACCAGTTGCGCC-1	134.85	2979.1	3	1	AML104	NPM1
AML104_AAGTACCCAACGGGTA-1	590.09	3033.6	3	5	AML104	NPM1
AML104_AAGTACCTCGAAGGAC-1	454.28	3225.8	1	2	AML104	NPM1
AML104_AAGTCGTAGTCTCTGA-1	469.22	3206.3	5	9	AML104	NPM1
AML104_AAGTCGTAGTTTCGAC-1	66.23	2837.2	0	6	AML104	NPM1
AML104_AAGTCGTCAAACTAAG-1	336.99	3148.6	3	4	AML104	NPM1
AML104_AAGTTCGCATCAGCTA-1	1749.3	-3847.6	0	1	AML104	NPM1
AML104_AAGTTCGGTGGAACAC-1	183.14	2937.9	5	8	AML104	NPM1
AML104_AATAGAGAGGCGACAT-1	68.83	2849.2	0	0	AML104	NPM1
AML104_AATCACGTCGCTCATC-1	487.81	3130.9	3	3	AML104	NPM1
AML104_AATCACGTCTCACTCG-1	364.03	3051.9	1	2	AML104	NPM1
AML104_AATCGACGTGCATTAC-1	206.06	2354.2	0	0	AML104	NPM1
AML104_AATCGTGCAGTGGTGA-1	141.38	2628.5	1	3	AML104	NPM1
AML104_AATCGTGCATGGGTTT-1	470.69	3187.2	3	2	AML104	NPM1
AML104_AATCGTGTCTATCACT-1	-187.55	2667.8	1	0	AML104	NPM1
AML104_AATGAAGAGGTCGTAG-1	89.674	2281.9	5	4	AML104	NPM1
AML104_AATGAAGCAGAGTTCT-1	388.19	3222	0	2	AML104	NPM1
AML104_AATGAAGGTGAGATAT-1	683.75	3223.5	1	4	AML104	NPM1
AML104_AATGAAGTCACAGAGG-1	126.57	3036.5	4	2	AML104	NPM1
AML104_AATGAAGTCTGGGATT-1	132.58	2216.8	2	0	AML104	NPM1
AML104_AATGACCAGTGGATTA-1	-255.61	3141.6	5	3	AML104	NPM1
AML104_AATGACCCAGGCAATG-1	162.02	2937.1	6	9	AML104	NPM1
AML104_AATGACCCATTGTAGC-1	251.88	3427.7	2	1	AML104	NPM1
AML104_AATGACCTCTTAGCAG-1	297.87	856.58	0	2	AML104	NPM1
AML104_AATGCCACAACTGAAA-1	329.56	1013.7	3	0	AML104	NPM1
AML104_AATGCCATCTGGTTGA-1	923.08	-618.49	0	0	AML104	NPM1
AML104_AATGGAATCACCGGTG-1	-2625.9	2833.7	0	7	AML104	NPM1
AML104_AATGGCTAGCGTCAAG-1	245.97	3135.4	3	1	AML104	NPM1
AML104_AATTCCTAGGACGCAT-1	-168.5	2407.7	1	4	AML104	NPM1
AML104_AATTCCTGTAGTTACC-1	422.25	3453.9	1	0	AML104	NPM1
AML104_AATTTCCAGCTAGAAT-1	387.03	3301.4	1	1	AML104	NPM1
AML104_AATTTCCCATTGACAC-1	547.92	3212.7	6	6	AML104	NPM1
AML104_AATTTCCGTACAATAG-1	72.346	2367.5	0	1	AML104	NPM1
AML104_ACAAAGAAGCGCCCAT-1	200.83	1549	2	1	AML104	NPM1
AML104_ACAAAGACACCGTGGT-1	464.47	3135.2	6	3	AML104	NPM1
AML104_ACAAAGAGTAGACGTG-1	92.027	3163.1	1	1	AML104	NPM1
AML104_ACAAAGAGTCCGACGT-1	146.33	3068.7	4	3	AML104	NPM1
AML104_ACAAAGATCGCGTTTC-1	570.81	3091.9	7	4	AML104	NPM1
AML104_ACAAAGATCTAGAACC-1	481.57	3131.3	6	8	AML104	NPM1
AML104_ACAAAGATCTCTCTAA-1	49.248	2777	10	6	AML104	NPM1
AML104_ACAACCAAGCGATCGA-1	538.45	3242.5	8	6	AML104	NPM1
AML104_ACAACCACAGACGCTC-1	-8.439	2731.7	2	3	AML104	NPM1
AML104_ACAACCAGTAGTAAGT-1	88.272	2651.9	0	2	AML104	NPM1
AML104_ACAACCAGTGAACCGA-1	246.22	1810.7	3	0	AML104	NPM1
AML104_ACAACCATCAAGTCTG-1	595.85	3013	11	8	AML104	NPM1
AML104_ACAAGCTCAACTCCAA-1	175.01	1286.5	1	2	AML104	NPM1
AML104_ACAAGCTCACTCGATA-1	329.08	3288.8	6	5	AML104	NPM1
AML104_ACAAGCTGTTAGAAAC-1	-12.407	2666.9	0	0	AML104	NPM1
AML104_ACACAGTAGAATTCAG-1	104.21	3226.2	2	1	AML104	NPM1
AML104_ACACAGTAGGAGTACC-1	349.31	3145.2	1	4	AML104	NPM1
AML104_ACACAGTCAGCGTATT-1	473.96	3143.9	1	0	AML104	NPM1
AML104_ACACCAAAGACTTCGT-1	578.09	3203.7	5	4	AML104	NPM1
AML104_ACACCAAAGGCACTAG-1	361.84	3171.7	3	1	AML104	NPM1
AML104_ACACCAACAAAGGGCT-1	142.72	3153.4	9	7	AML104	NPM1
AML104_ACACCAAGTATTGGCT-1	532.1	3374.9	1	2	AML104	NPM1
AML104_ACACCAAGTTTAGACC-1	54.573	2176.2	10	3	AML104	NPM1
AML104_ACACGCGAGGTTGACG-1	431.99	409.81	0	0	AML104	NPM1
AML104_ACACTGACAACCAACT-1	30.718	3144.2	2	7	AML104	NPM1
AML104_ACACTGACACAAACGG-1	460.3	3166.5	4	3	AML104	NPM1
AML104_ACACTGAGTGCTGCAC-1	158.65	3015.6	3	4	AML104	NPM1
AML104_ACACTGAGTGTACATC-1	152.79	2987	1	0	AML104	NPM1
AML104_ACACTGAGTTCAACGT-1	279.26	3064.8	1	3	AML104	NPM1
AML104_ACACTGAGTTCGAGCC-1	295.2	3436	3	1	AML104	NPM1
AML104_ACACTGAGTTTCCAAG-1	197.55	3192.7	3	5	AML104	NPM1
AML104_ACAGCCGCAGAAACCG-1	269.7	3130.1	6	8	AML104	NPM1
AML104_ACAGCCGGTCGCATTA-1	180.57	2020	1	0	AML104	NPM1
AML104_ACAGCCGGTGCTTATG-1	339.61	3222.7	1	5	AML104	NPM1
AML104_ACAGGGAAGTGGTTCT-1	508.57	3271	1	4	AML104	NPM1
AML104_ACAGGGAGTATTCCGA-1	244.87	1409.3	0	1	AML104	NPM1
AML104_ACATCCCGTCGAATTC-1	452.45	3192.2	4	1	AML104	NPM1
AML104_ACATCGAGTTATCTTC-1	189.31	3325.7	2	3	AML104	NPM1
AML104_ACATCGAGTTTGGGTT-1	328.02	3143.5	12	4	AML104	NPM1
AML104_ACATGCAAGGAGTCTG-1	105.89	3104.2	1	4	AML104	NPM1
AML104_ACATGCACACACGTGC-1	430.17	3192.9	4	5	AML104	NPM1
AML104_ACATGCAGTCCGGATC-1	538.61	3012	3	1	AML104	NPM1
AML104_ACATTTCAGCTTAGTC-1	388.72	633.71	0	3	AML104	NPM1
AML104_ACATTTCGTGAGTCAG-1	311.63	903.81	0	1	AML104	NPM1
AML104_ACATTTCTCAAAGGAT-1	641.16	3192	1	2	AML104	NPM1
AML104_ACCAAACAGCTAAGTA-1	295.1	3303.6	2	0	AML104	NPM1
AML104_ACCAAACGTACCCGCA-1	420.16	3314.8	3	2	AML104	NPM1
AML104_ACCAAACGTGGATCAG-1	569.64	3160.5	1	4	AML104	NPM1
AML104_ACCAAACTCGAGCCTG-1	112.36	2725.9	0	0	AML104	NPM1
AML104_ACCAACAAGAGAGGTA-1	10.774	2282.1	1	2	AML104	NPM1
AML104_ACCAACAAGGTTGACG-1	178.38	3187.3	7	5	AML104	NPM1
AML104_ACCACAAAGATTGAGT-1	-176.77	2501.3	3	2	AML104	NPM1
AML104_ACCACAAAGTCCGCCA-1	625.32	2997.8	0	2	AML104	NPM1
AML104_ACCACAACATACAGGG-1	163.03	2952.7	3	1	AML104	NPM1
AML104_ACCACAAGTGAGACCA-1	393.61	3358.5	6	2	AML104	NPM1
AML104_ACCATTTGTGGAACCA-1	331.12	742.82	0	0	AML104	NPM1
AML104_ACCATTTTCTTACTGT-1	-414.29	3263.4	8	18	AML104	NPM1
AML104_ACCCAAATCACTGGTA-1	322.79	1121.7	0	0	AML104	NPM1
AML104_ACCCTCAAGGTAAGTT-1	-277.14	2957.9	3	3	AML104	NPM1
AML104_ACCCTCACAACCAGAG-1	492.04	234.23	0	1	AML104	NPM1
AML104_ACCCTCAGTCCTCCTA-1	508.25	1355.9	0	0	AML104	NPM1
AML104_ACCCTTGAGCGCCTCA-1	530.98	2978.6	5	2	AML104	NPM1
AML104_ACCCTTGTCGCCTATC-1	385.75	3245.4	4	2	AML104	NPM1
AML104_ACCGTTCCAGGTCAAG-1	3318.9	2489.7	0	1	AML104	NPM1
AML104_ACCGTTCGTTGCATGT-1	450.54	989.68	0	0	AML104	NPM1
AML104_ACCGTTCGTTGCTCCT-1	397.42	3360.1	6	3	AML104	NPM1
AML104_ACCTACCAGAGTTGCG-1	426.71	3340.2	3	7	AML104	NPM1
AML104_ACCTACCAGCACGGAT-1	368.79	3313.6	6	8	AML104	NPM1
AML104_ACCTACCTCGAGAAAT-1	537.54	2551.5	7	6	AML104	NPM1
AML104_ACCTACCTCGCCAACG-1	308.65	3420.6	2	2	AML104	NPM1
AML104_ACCTGAAAGTTGGAGC-1	220.69	3141.3	2	3	AML104	NPM1
AML104_ACCTGAACAACGTATC-1	436.05	3192.8	2	2	AML104	NPM1
AML104_ACCTGAAGTACACGTT-1	245.08	2892.2	0	0	AML104	NPM1
AML104_ACCTGAAGTCCTGGTG-1	166.69	3224.3	7	6	AML104	NPM1
AML104_ACCTGAATCACCCTTG-1	296.56	3256	3	0	AML104	NPM1
AML104_ACCTGAATCTATACTC-1	504.48	3168.6	1	4	AML104	NPM1
AML104_ACGATCAAGTATTCCG-1	103.45	2805.6	1	0	AML104	NPM1
AML104_ACGATCACATCCGTGG-1	542.54	3078.3	4	3	AML104	NPM1
AML104_ACGATGTGTAACCCGC-1	391.01	3357.4	0	1	AML104	NPM1
AML104_ACGATGTGTTGTGGAG-1	254.7	1833.7	0	0	AML104	NPM1
AML104_ACGATGTGTTGTTTGG-1	172.48	2706.8	0	0	AML104	NPM1
AML104_ACGATGTTCGCTACGG-1	-282.3	2262.8	3	6	AML104	NPM1
AML104_ACGCACGAGGAGTACC-1	479.73	337.3	0	0	AML104	NPM1
AML104_ACGCACGCATCAGCGC-1	457.79	3203.1	5	2	AML104	NPM1
AML104_ACGGAAGAGTCATGGG-1	403.82	3515.2	0	3	AML104	NPM1
AML104_ACGGAAGCAGCGTTGC-1	211.18	3132.4	6	5	AML104	NPM1
AML104_ACGGAAGCAGCTACCG-1	151.8	2684.3	2	3	AML104	NPM1
AML104_ACGGGTCAGACGGATC-1	237.73	2819.7	0	1	AML104	NPM1
AML104_ACGGGTCAGAGCAACC-1	297.3	3274	8	4	AML104	NPM1
AML104_ACGGGTCCAATTGGTC-1	483.6	3174.4	2	5	AML104	NPM1
AML104_ACGGGTCCAGGATCTT-1	1040.7	2692.2	2	2	AML104	NPM1
AML104_ACGGGTCGTATCGCTA-1	2958.5	2318.9	0	1	AML104	NPM1
AML104_ACGGGTCGTCCGGCAT-1	3298.3	2304.8	0	1	AML104	NPM1
AML104_ACGGGTCTCGAGCTGC-1	554.22	3064.4	1	2	AML104	NPM1
AML104_ACGGTCGCAGGCCTGT-1	610.36	437	0	0	AML104	NPM1
AML104_ACGGTCGCAGTAACGG-1	12.599	3033.9	0	4	AML104	NPM1
AML104_ACGGTCGGTCATCGCG-1	744.22	2965.9	3	3	AML104	NPM1
AML104_ACGGTTAAGAGCAAGA-1	390.98	3036.8	8	3	AML104	NPM1
AML104_ACGGTTACACTAGAGG-1	462.34	273.94	1	0	AML104	NPM1
AML104_ACGGTTATCAAACGTC-1	509.47	3392.9	2	3	AML104	NPM1
AML104_ACGTAACCAAGCCCAC-1	194.33	900.89	0	2	AML104	NPM1
AML104_ACGTAACGTCGAGATG-1	3363.9	2461.6	0	0	AML104	NPM1
AML104_ACGTAACGTGTCGCTG-1	344.75	3168	5	4	AML104	NPM1
AML104_ACGTACATCGTAGGAG-1	321.81	3167.4	1	3	AML104	NPM1
AML104_ACGTAGTGTAACAGTA-1	403.41	461.13	0	0	AML104	NPM1
AML104_ACGTAGTTCCACGAAT-1	298.48	3184.4	0	1	AML104	NPM1
AML104_ACGTAGTTCGCGTGAC-1	593.47	3082.8	1	3	AML104	NPM1
AML104_ACGTCCTAGCACTGGA-1	202.59	3060	0	2	AML104	NPM1
AML104_ACGTCCTGTTCTCCTG-1	-5.9248	2851.7	1	0	AML104	NPM1
AML104_ACGTTCCCAGCTGAAG-1	523.09	3137.3	6	3	AML104	NPM1
AML104_ACGTTCCGTCTACACA-1	366.43	611.95	2	2	AML104	NPM1
AML104_ACGTTCCGTTGGACTT-1	96.024	2958.7	5	7	AML104	NPM1
AML104_ACGTTCCTCAATGTCG-1	3302.9	2299.8	0	2	AML104	NPM1
AML104_ACTACGAAGCGCGTTC-1	480.31	3095.7	2	4	AML104	NPM1
AML104_ACTATCTGTATCGTGT-1	172.76	2994.4	5	2	AML104	NPM1
AML104_ACTATCTGTCCGCAGT-1	453.24	3067.1	2	2	AML104	NPM1
AML104_ACTATCTGTTTCACTT-1	436.94	503	0	0	AML104	NPM1
AML104_ACTATGGAGTCCTGTA-1	135.9	1772.7	0	0	AML104	NPM1
AML104_ACTATGGCACAGAGCA-1	43.39	3228.1	12	7	AML104	NPM1
AML104_ACTATGGCACGTATAC-1	496.56	3149	3	2	AML104	NPM1
AML104_ACTATGGTCCTAGCTC-1	186.05	2977.3	0	2	AML104	NPM1
AML104_ACTATTCAGCGTCAGA-1	533.24	3164.9	1	2	AML104	NPM1
AML104_ACTATTCGTCCACTCT-1	489.16	3092.9	6	9	AML104	NPM1
AML104_ACTATTCTCCTCACCA-1	199.98	3088.5	0	0	AML104	NPM1
AML104_ACTCCCAAGGTAGGCT-1	383.67	620.38	0	0	AML104	NPM1
AML104_ACTCCCAGTACGACTT-1	63.388	2779.6	6	5	AML104	NPM1
AML104_ACTCCCAGTATGGGAC-1	-772.09	2594	8	4	AML104	NPM1
AML104_ACTCCCAGTGACGTCC-1	402.41	2907.6	2	2	AML104	NPM1
AML104_ACTCTCGAGTGACACG-1	198.55	3038.3	8	6	AML104	NPM1
AML104_ACTCTCGAGTGATAGT-1	210.03	3267.1	2	0	AML104	NPM1
AML104_ACTCTCGCATGTTCAG-1	517.84	3173.7	5	7	AML104	NPM1
AML104_ACTGATGAGGCACTCC-1	353.51	3180.2	3	3	AML104	NPM1
AML104_ACTGATGAGGTAGCAC-1	-956.27	-2324.9	0	2	AML104	NPM1
AML104_ACTGATGCAATTGGTC-1	253.32	2460.9	3	4	AML104	NPM1
AML104_ACTGATGCATTGGGAG-1	304.12	3269.5	7	4	AML104	NPM1
AML104_ACTGATGGTTCCACGG-1	-108.94	2435.9	0	1	AML104	NPM1
AML104_ACTGATGGTTTCGTGA-1	-1381.7	-2792.7	0	1	AML104	NPM1
AML104_ACTGTCCGTCTTACTT-1	574.99	3139.9	1	6	AML104	NPM1
AML104_ACTGTCCGTCTTCATT-1	390.4	551.21	1	1	AML104	NPM1
AML104_ACTGTCCGTGGGCTCT-1	522.09	2980.9	9	3	AML104	NPM1
AML104_ACTGTCCTCACCCTCA-1	328.66	3228.1	3	8	AML104	NPM1
AML104_ACTGTGAAGGTGATCG-1	158.82	3313.1	1	2	AML104	NPM1
AML104_ACTGTGAAGTCGCCCA-1	453.42	3052.4	1	3	AML104	NPM1
AML104_ACTTAGGGTGCGGCTT-1	438.6	2094.5	0	0	AML104	NPM1
AML104_ACTTATCAGGACAAGA-1	472.16	3071.2	2	1	AML104	NPM1
AML104_ACTTATCGTCCATACA-1	234.64	3176.1	6	3	AML104	NPM1
AML104_ACTTCCGAGGGAGTTC-1	463.42	3538.9	1	5	AML104	NPM1
AML104_ACTTCGCGTATGGAAT-1	317.21	3389.9	4	1	AML104	NPM1
AML104_ACTTCGCTCGGTTAGT-1	402.73	3381.8	1	0	AML104	NPM1
AML104_ACTTTGTTCGGCTTGG-1	413.82	490.61	0	1	AML104	NPM1
AML104_AGAAATGAGATACCAA-1	493.44	3268.8	4	6	AML104	NPM1
AML104_AGAAATGAGCACCTGC-1	-367.4	3067.7	3	6	AML104	NPM1
AML104_AGAAATGTCTTCCAGC-1	521.23	3115.4	0	5	AML104	NPM1
AML104_AGAACAACAGAAGTTA-1	382.72	3051.3	3	4	AML104	NPM1
AML104_AGAACAATCGAGAATA-1	535.28	3212	1	5	AML104	NPM1
AML104_AGAACCTCAGGCGATA-1	572.81	3158.1	7	7	AML104	NPM1
AML104_AGAAGCGCACGGCGTT-1	246.43	834.79	2	2	AML104	NPM1
AML104_AGAAGCGTCACCTTGC-1	-127.25	2431.3	1	3	AML104	NPM1
AML104_AGAAGCGTCTCTGAGA-1	470.78	3156.7	9	4	AML104	NPM1
AML104_AGACAAAGTGACCGAA-1	423.23	372.55	0	1	AML104	NPM1
AML104_AGACAAAGTGGACCTC-1	358.15	3184.7	7	8	AML104	NPM1
AML104_AGACAAATCTATCGTT-1	69.624	3113.8	4	1	AML104	NPM1
AML104_AGACAAATCTGCGGGT-1	495.13	270.5	0	0	AML104	NPM1
AML104_AGACACTGTATCAGCT-1	-621.37	2744.5	4	6	AML104	NPM1
AML104_AGACACTGTGCCCAGT-1	358.44	3091.2	7	3	AML104	NPM1
AML104_AGACACTGTGGGACAT-1	387.11	3262.8	1	1	AML104	NPM1
AML104_AGACAGGGTTACCTTT-1	415.2	3566.3	1	0	AML104	NPM1
AML104_AGACCATAGCGAGGAG-1	470.06	3286.2	6	5	AML104	NPM1
AML104_AGACCATCACCGTCGA-1	489.82	228.34	0	0	AML104	NPM1
AML104_AGACCATCATCCGGCA-1	424.9	3243	3	2	AML104	NPM1
AML104_AGACCATGTGCATGTT-1	102.2	2050.6	0	0	AML104	NPM1
AML104_AGACCATGTTACACAC-1	597.95	3045.1	2	8	AML104	NPM1
AML104_AGACCATTCCATTCAT-1	13.128	2724.6	5	3	AML104	NPM1
AML104_AGACCATTCTCAACGA-1	224.21	2723.3	1	0	AML104	NPM1
AML104_AGACCCGGTGTAGGAC-1	-360.76	2790.8	3	0	AML104	NPM1
AML104_AGACTCAAGGAAAGAC-1	292.94	3197.5	3	0	AML104	NPM1
AML104_AGACTCACAATGGCCC-1	351.31	3463.3	4	1	AML104	NPM1
AML104_AGACTCAGTTCTCCTG-1	-707.52	2246.6	7	7	AML104	NPM1
AML104_AGACTCATCACCCTTG-1	366.3	2472.2	3	3	AML104	NPM1
AML104_AGAGAATCATCATTTC-1	210.05	2952.6	3	2	AML104	NPM1
AML104_AGAGAATTCCTACCGT-1	567.89	77.336	0	0	AML104	NPM1
AML104_AGAGAGCCACCCAAGC-1	588.36	3208	1	1	AML104	NPM1
AML104_AGAGAGCGTGAGCCAA-1	53.09	2836.8	5	2	AML104	NPM1
AML104_AGAGAGCTCCCGAGGT-1	1467.9	-3887.4	0	3	AML104	NPM1
AML104_AGAGCAGAGACCATTC-1	272.85	2962.6	3	2	AML104	NPM1
AML104_AGAGCAGCATGTGACT-1	525.68	612.29	0	1	AML104	NPM1
AML104_AGAGCAGTCGCCTATC-1	366.71	2976.1	2	1	AML104	NPM1
AML104_AGAGCCCCATTACTCT-1	-340.25	2536	6	4	AML104	NPM1
AML104_AGATAGAAGGGATGTC-1	169.86	2794.6	4	4	AML104	NPM1
AML104_AGATAGATCCATTGCC-1	335.58	3164.5	20	12	AML104	NPM1
AML104_AGATCCAAGGAGCAAA-1	242.89	3119.1	1	0	AML104	NPM1
AML104_AGATCCACACGTGTGC-1	441.78	3271.7	3	3	AML104	NPM1
AML104_AGATCCAGTCACAATC-1	235.64	3318.1	0	3	AML104	NPM1
AML104_AGATCCATCTTTGATC-1	188.51	3014.5	3	2	AML104	NPM1
AML104_AGATCGTGTCAGTCTA-1	467.69	259.19	1	0	AML104	NPM1
AML104_AGATCGTGTGGAAGTC-1	525.88	3126.7	2	0	AML104	NPM1
AML104_AGATGAACACACGGAA-1	676.26	3484.5	2	1	AML104	NPM1
AML104_AGATGCTAGACATAGT-1	168.63	2990.6	0	4	AML104	NPM1
AML104_AGATGCTGTGCCCACA-1	-104.92	2455.8	5	11	AML104	NPM1
AML104_AGATGCTGTGTCCGGT-1	361.59	3219.8	3	4	AML104	NPM1
AML104_AGATGCTGTTGGCCTG-1	561.54	3046.8	5	7	AML104	NPM1
AML104_AGCATCAGTCATAGTC-1	230.55	975.55	5	3	AML104	NPM1
AML104_AGCATCATCTTCTTCC-1	267.72	3018.3	4	2	AML104	NPM1
AML104_AGCCAATAGAACGCGT-1	290.72	3179.2	0	0	AML104	NPM1
AML104_AGCCAATTCGTTGTAG-1	184.87	3135.5	5	6	AML104	NPM1
AML104_AGCCACGAGATACTGA-1	643.93	3373.1	7	3	AML104	NPM1
AML104_AGCCACGAGCTAGCCC-1	553.12	3127.4	6	5	AML104	NPM1
AML104_AGCCACGAGGTGATCG-1	533.93	106.63	0	0	AML104	NPM1
AML104_AGCCACGCAGCTTCCT-1	312.86	3266.9	4	2	AML104	NPM1
AML104_AGCCACGTCAGCACCG-1	207.64	1909.8	2	1	AML104	NPM1
AML104_AGCCAGCAGGCTGAAC-1	-423.76	2178.6	5	7	AML104	NPM1
AML104_AGCCAGCCAACGTAAA-1	518.2	3193.9	10	9	AML104	NPM1
AML104_AGCCAGCTCAAGCCGC-1	271.06	3189.5	7	5	AML104	NPM1
AML104_AGCGATTAGCCGTTAT-1	3418	2423.5	0	1	AML104	NPM1
AML104_AGCGATTGTGGGACAT-1	73.724	2056.1	5	3	AML104	NPM1
AML104_AGCGCCACACAGTCGC-1	537.1	134.57	1	0	AML104	NPM1
AML104_AGCGCTGAGGAATGTT-1	160.73	2234.1	1	3	AML104	NPM1
AML104_AGCGCTGCATCGTCCT-1	423.15	3233.8	2	4	AML104	NPM1
AML104_AGCGCTGCATGATGCT-1	367.86	3297	3	4	AML104	NPM1
AML104_AGCGCTGTCATACGAC-1	-28.855	3167.4	3	1	AML104	NPM1
AML104_AGCGTATCAGCGTGCT-1	229.48	3024.4	1	0	AML104	NPM1
AML104_AGCGTCGAGCTGTACT-1	26.576	2224.2	6	3	AML104	NPM1
AML104_AGCGTCGAGGCGTTGA-1	110.14	2949.6	2	0	AML104	NPM1
AML104_AGCGTCGGTACTGCGC-1	615.82	-94.794	0	0	AML104	NPM1
AML104_AGCTACAAGGTCCTGC-1	492.39	3265.6	3	3	AML104	NPM1
AML104_AGCTACACAACGGCTC-1	543.24	3396.5	11	4	AML104	NPM1
AML104_AGCTACATCACTGGTA-1	528.52	3202.5	3	5	AML104	NPM1
AML104_AGCTCAACAATCTGCA-1	320.76	2811.2	4	7	AML104	NPM1
AML104_AGCTCAAGTATGGAAT-1	-41.649	3213.1	6	3	AML104	NPM1
AML104_AGCTCAAGTCTTCTAT-1	2.2555	3088	8	5	AML104	NPM1
AML104_AGCTCAATCGCATTAG-1	555.13	3045.3	7	9	AML104	NPM1
AML104_AGGAAATGTTCTCTAT-1	132.1	2893.7	0	1	AML104	NPM1
AML104_AGGAATAAGCGTCAAG-1	223.25	3195.5	3	3	AML104	NPM1
AML104_AGGAATAAGGGTGAAA-1	250.64	2713.3	0	3	AML104	NPM1
AML104_AGGAATACATGAATCC-1	495.72	3150.9	5	4	AML104	NPM1
AML104_AGGAATAGTGATCATC-1	605.85	3105.7	2	2	AML104	NPM1
AML104_AGGAATATCATCTGTT-1	194	2829.7	1	2	AML104	NPM1
AML104_AGGACGACAATGAAAC-1	279.99	3331.2	0	2	AML104	NPM1
AML104_AGGACGAGTCTGCATA-1	337.09	3173.2	4	10	AML104	NPM1
AML104_AGGACGAGTTCAAACC-1	304.29	711.72	0	0	AML104	NPM1
AML104_AGGACGATCGCAGATT-1	330.1	3343.9	3	9	AML104	NPM1
AML104_AGGAGGTAGGCTGAAC-1	260.56	3392.2	0	0	AML104	NPM1
AML104_AGGAGGTGTATCGAGG-1	-422.8	2669.7	4	3	AML104	NPM1
AML104_AGGATCTCACGCAAAG-1	245.44	3377.7	4	3	AML104	NPM1
AML104_AGGATCTTCCGTGTCT-1	40.848	3229.2	6	1	AML104	NPM1
AML104_AGGCATTTCACTCACC-1	369.89	3210	1	8	AML104	NPM1
AML104_AGGCCACCACAAGCTT-1	191.32	2839.5	0	0	AML104	NPM1
AML104_AGGCTGCAGTGAGTTA-1	560.17	3150.8	2	3	AML104	NPM1
AML104_AGGCTGCCATTGTACG-1	55.423	2740.6	11	6	AML104	NPM1
AML104_AGGCTGCTCGGTGCAC-1	51.654	3046.3	0	4	AML104	NPM1
AML104_AGGGCCTAGTTGGAGC-1	191.44	2601.6	0	1	AML104	NPM1
AML104_AGGGCCTCACCAGCTG-1	204.95	3130	1	2	AML104	NPM1
AML104_AGGGCTCCATGGAATA-1	363.28	541.31	0	0	AML104	NPM1
AML104_AGGGCTCGTAACCCGC-1	360.86	3022.3	3	3	AML104	NPM1
AML104_AGGGCTCGTACAAACA-1	-1027.6	-2190.8	0	1	AML104	NPM1
AML104_AGGGCTCGTACACTCA-1	-146.09	2924.7	4	3	AML104	NPM1
AML104_AGGGCTCTCCATTTGT-1	371.38	2868.5	5	4	AML104	NPM1
AML104_AGGGTGAAGCCTGCCA-1	316.41	1301.3	1	1	AML104	NPM1
AML104_AGGGTGACAATTTCGG-1	586.25	3249.3	3	6	AML104	NPM1
AML104_AGGGTGACAGGCTACC-1	187.25	1826.8	0	1	AML104	NPM1
AML104_AGGGTTTTCCCGTAAA-1	494.73	3137.1	6	5	AML104	NPM1
AML104_AGGGTTTTCCTAGCGG-1	350.06	3202.2	3	2	AML104	NPM1
AML104_AGGTAGGAGACCATTC-1	591.75	104.25	0	0	AML104	NPM1
AML104_AGGTAGGAGTCAGGGT-1	504.1	264.92	0	0	AML104	NPM1
AML104_AGGTAGGTCCATAGGT-1	116.75	1604.3	0	1	AML104	NPM1
AML104_AGGTAGGTCCATGATG-1	210.34	3045.2	0	4	AML104	NPM1
AML104_AGGTCATCAATTTCGG-1	-56.89	3221.7	3	2	AML104	NPM1
AML104_AGGTCATCAGCACCCA-1	384.92	3309.3	3	7	AML104	NPM1
AML104_AGGTCTAGTTACCTGA-1	410.99	428.44	0	1	AML104	NPM1
AML104_AGGTCTATCACGAGGA-1	425.21	3249.6	3	11	AML104	NPM1
AML104_AGGTGTTAGGGCGAAG-1	524.88	3001.9	9	2	AML104	NPM1
AML104_AGGTGTTGTATACCCA-1	425.53	3079.1	9	8	AML104	NPM1
AML104_AGGTGTTTCTCACCCA-1	363.44	3208.9	8	12	AML104	NPM1
AML104_AGGTTGTCACATCCCT-1	135.64	2455.3	1	0	AML104	NPM1
AML104_AGGTTGTGTCGAATTC-1	356.17	3208.8	4	3	AML104	NPM1
AML104_AGGTTGTTCATACGGT-1	372.35	707.55	1	0	AML104	NPM1
AML104_AGGTTGTTCCGTAATG-1	284.47	3316.2	0	0	AML104	NPM1
AML104_AGTAACCGTGTGATGG-1	383.49	3268.1	1	4	AML104	NPM1
AML104_AGTAACCTCCCTCGAT-1	542.95	3196.5	4	7	AML104	NPM1
AML104_AGTAACCTCTGAGAAA-1	139.17	3383.3	1	2	AML104	NPM1
AML104_AGTACTGGTGTTAAAG-1	322.74	1132.6	0	0	AML104	NPM1
AML104_AGTACTGTCTCCGAGG-1	508.26	3290.6	0	2	AML104	NPM1
AML104_AGTAGCTAGAAGATCT-1	209.35	3353.8	1	1	AML104	NPM1
AML104_AGTAGCTAGCGAAACC-1	391.15	3321	3	3	AML104	NPM1
AML104_AGTAGCTTCAGCTAGT-1	474.1	3174.8	7	2	AML104	NPM1
AML104_AGTAGTCCACGAGGAT-1	347.95	3362.1	6	7	AML104	NPM1
AML104_AGTAGTCGTGTATTGC-1	293.57	2971.4	2	1	AML104	NPM1
AML104_AGTAGTCGTTTCGTAG-1	449.14	3153.4	5	4	AML104	NPM1
AML104_AGTCAACCAGGAGGAG-1	138.07	2610.8	0	0	AML104	NPM1
AML104_AGTCAACCATTGACCA-1	-112.13	3221.2	4	5	AML104	NPM1
AML104_AGTCAACGTAGAATAC-1	468.24	3023.4	3	5	AML104	NPM1
AML104_AGTCAACGTCCCTGAG-1	696.12	3012.6	5	5	AML104	NPM1
AML104_AGTCACAAGAAACTGT-1	49.291	3018.8	0	5	AML104	NPM1
AML104_AGTCATGAGGTAGTCG-1	306.11	2957.2	4	2	AML104	NPM1
AML104_AGTCATGAGTAGCAAT-1	421.71	704.56	1	1	AML104	NPM1
AML104_AGTCATGCAGGCGAAT-1	411.3	3037.7	7	13	AML104	NPM1
AML104_AGTCATGGTGCCTGCA-1	346.84	3109.4	0	1	AML104	NPM1
AML104_AGTCATGTCGGATACT-1	92.169	3131.1	3	3	AML104	NPM1
AML104_AGTCATGTCTATCGCC-1	223.09	3180	0	3	AML104	NPM1
AML104_AGTCTCCAGCAGCACA-1	431.7	3354.1	3	4	AML104	NPM1
AML104_AGTGACTAGGAAAGTG-1	363.06	3271.4	1	5	AML104	NPM1
AML104_AGTGACTGTAGAGCTG-1	292.54	3358.1	3	4	AML104	NPM1
AML104_AGTGACTGTTACGATC-1	556.4	2793.3	0	1	AML104	NPM1
AML104_AGTGACTTCCGCTAGG-1	167.95	2752	0	5	AML104	NPM1
AML104_AGTGACTTCGTGGGAA-1	184.02	3098.4	7	6	AML104	NPM1
AML104_AGTGATCCAACCTATG-1	418.06	473.32	0	0	AML104	NPM1
AML104_AGTGATCCACTTCTCG-1	534.89	153.4	0	0	AML104	NPM1
AML104_AGTGATCGTATACCCA-1	295.97	3289.8	8	11	AML104	NPM1
AML104_AGTGATCTCTAGTCAG-1	361.08	2982.7	2	2	AML104	NPM1
AML104_AGTGATCTCTTCCGTG-1	29.481	3239.7	4	2	AML104	NPM1
AML104_AGTGCCGAGCACCGTC-1	397.76	471.92	2	1	AML104	NPM1
AML104_AGTGCCGCAGGCATTT-1	-86.906	3115.2	8	10	AML104	NPM1
AML104_AGTGCCGCATTGCTGA-1	268.67	1013.5	1	0	AML104	NPM1
AML104_AGTGCCGGTCTTGTCC-1	235.46	3088.8	0	1	AML104	NPM1
AML104_AGTGTTGGTAACTTCG-1	214.04	3143	2	7	AML104	NPM1
AML104_AGTGTTGGTAGCACGA-1	434.86	3379.7	7	6	AML104	NPM1
AML104_AGTGTTGTCCGAGAAG-1	261.76	3104.1	7	2	AML104	NPM1
AML104_AGTGTTGTCGCGTAGC-1	424.73	3143	1	0	AML104	NPM1
AML104_AGTTAGCAGGTCGAGT-1	387.6	473.19	0	0	AML104	NPM1
AML104_AGTTAGCCAGATACTC-1	239.26	2136.7	2	1	AML104	NPM1
AML104_AGTTCGAAGCACCAGA-1	280.99	3204.7	0	1	AML104	NPM1
AML104_AGTTCGAAGGAGCAAA-1	-169.72	3155	8	1	AML104	NPM1
AML104_AGTTCGACACGTACTA-1	340.65	3173.9	0	2	AML104	NPM1
AML104_ATACCGAAGTTGTCGT-1	-51.99	2737.6	2	2	AML104	NPM1
AML104_ATACCGACAAAGCGTG-1	35.91	2360.6	6	4	AML104	NPM1
AML104_ATACCGATCTAGACAC-1	443.83	3294.3	8	4	AML104	NPM1
AML104_ATACCTTGTGCCTTTC-1	394.58	2904.7	3	3	AML104	NPM1
AML104_ATACTTCCACAGTATC-1	258.83	879.87	1	1	AML104	NPM1
AML104_ATACTTCCACTTGAAC-1	605.49	3102.3	7	9	AML104	NPM1
AML104_ATACTTCTCGTCTACC-1	155.35	3006.5	5	3	AML104	NPM1
AML104_ATAGACCAGCCAACCC-1	489.02	3311.2	7	1	AML104	NPM1
AML104_ATAGACCCACTACCCT-1	563.17	3386.8	2	3	AML104	NPM1
AML104_ATAGACCTCACTCGAA-1	441.53	3390.2	0	3	AML104	NPM1
AML104_ATAGAGAAGCCAACCC-1	72.699	3147.4	8	10	AML104	NPM1
AML104_ATAGGCTCAGGTTCGC-1	160.85	2909.9	0	1	AML104	NPM1
AML104_ATATCCTCACAATCTG-1	328.87	3254.4	4	9	AML104	NPM1
AML104_ATCACAGTCAATGTCG-1	148.08	996.42	0	3	AML104	NPM1
AML104_ATCACAGTCTTAGTTC-1	308.54	907.29	0	0	AML104	NPM1
AML104_ATCACGAAGCCATGCC-1	476.86	3244	4	8	AML104	NPM1
AML104_ATCACGACAATAACCC-1	3292.7	2457.7	0	0	AML104	NPM1
AML104_ATCACGAGTGCTCGTG-1	-20.648	3146.2	8	4	AML104	NPM1
AML104_ATCACGATCACAAGGG-1	451.14	3460.7	2	4	AML104	NPM1
AML104_ATCACGATCACTCCGT-1	478.58	3164.5	2	0	AML104	NPM1
AML104_ATCACGATCCTAAACG-1	219.02	3310.4	2	0	AML104	NPM1
AML104_ATCACTTCAAAGAGTT-1	-146.45	2478.2	3	3	AML104	NPM1
AML104_ATCACTTCACTTGACA-1	193.46	3087.3	5	5	AML104	NPM1
AML104_ATCACTTCATAATGAG-1	151.36	3170.3	10	4	AML104	NPM1
AML104_ATCACTTCATCTTTCA-1	435.28	397.05	0	0	AML104	NPM1
AML104_ATCACTTGTAGTCTGT-1	405.36	433.17	1	0	AML104	NPM1
AML104_ATCACTTTCTACGGGC-1	279.5	3032	10	2	AML104	NPM1
AML104_ATCAGGTCACTGGCGT-1	291	721.56	0	2	AML104	NPM1
AML104_ATCAGGTTCGCGTCGA-1	243.01	2095.8	0	0	AML104	NPM1
AML104_ATCATTCAGCATATGA-1	413.57	3209.6	5	7	AML104	NPM1
AML104_ATCATTCGTTACGATC-1	351.04	3169.8	6	7	AML104	NPM1
AML104_ATCATTCTCACTTGTT-1	315.36	625.11	0	0	AML104	NPM1
AML104_ATCCACCAGAGAGTTT-1	100.32	3022.6	0	0	AML104	NPM1
AML104_ATCCATTAGCATAGGC-1	92.799	2880.8	6	3	AML104	NPM1
AML104_ATCCATTCAGGGAATC-1	-71.429	2875.8	5	3	AML104	NPM1
AML104_ATCCATTGTAGAGGAA-1	474.96	3181.9	5	5	AML104	NPM1
AML104_ATCCATTGTATTGGCT-1	386.96	3220.1	6	7	AML104	NPM1
AML104_ATCCATTGTCATCCCT-1	338.19	3168.2	2	1	AML104	NPM1
AML104_ATCCATTGTGGGCTCT-1	247.35	779.48	1	1	AML104	NPM1
AML104_ATCCCTGAGGAGGTTC-1	238.65	3412	1	2	AML104	NPM1
AML104_ATCCCTGAGGGCTAAC-1	319.08	908.77	0	0	AML104	NPM1
AML104_ATCCCTGCACGCAAAG-1	8.5625	2952.1	3	2	AML104	NPM1
AML104_ATCCCTGGTTAAACAG-1	365.96	2060.7	0	0	AML104	NPM1
AML104_ATCCCTGTCGAGATGG-1	193.15	2320	0	0	AML104	NPM1
AML104_ATCCGTCCAGTAACAA-1	394.41	3254.8	3	1	AML104	NPM1
AML104_ATCCGTCCATCCGCGA-1	21.3	3164.6	1	3	AML104	NPM1
AML104_ATCCTATAGATGGTAT-1	570.78	84.595	0	0	AML104	NPM1
AML104_ATCCTATAGTCTCGTA-1	123.72	2337.9	0	0	AML104	NPM1
AML104_ATCCTATTCGAGGCAA-1	336.61	981.34	0	0	AML104	NPM1
AML104_ATCGATGCATCATGAC-1	524.83	3009	2	2	AML104	NPM1
AML104_ATCGATGGTGGATACG-1	154.32	1477.2	0	1	AML104	NPM1
AML104_ATCGCCTAGCTAATGA-1	249.26	3032	2	0	AML104	NPM1
AML104_ATCGCCTCACGTGTGC-1	312.56	3053.1	2	0	AML104	NPM1
AML104_ATCGCCTTCCATCTAT-1	159.67	3075.9	5	2	AML104	NPM1
AML104_ATCGCCTTCGCTATTT-1	438.92	607.93	3	4	AML104	NPM1
AML104_ATCGGATAGGTGCTGA-1	637.38	3074.3	4	2	AML104	NPM1
AML104_ATCGGATCATTAAAGG-1	428.93	3189.7	4	4	AML104	NPM1
AML104_ATCGGATGTGACTCGC-1	-337.73	3046.9	0	1	AML104	NPM1
AML104_ATCGGATTCGTTCTGC-1	3514.7	-1860.4	0	8	AML104	NPM1
AML104_ATCGGCGAGCGTTACT-1	445.91	3250.4	3	2	AML104	NPM1
AML104_ATCGGCGGTATGGTTC-1	359.41	3226.6	6	3	AML104	NPM1
AML104_ATCGGCGTCGAGCTGC-1	634.45	3112.6	4	4	AML104	NPM1
AML104_ATCGTAGAGGTGCTTT-1	-259.41	3154.5	2	6	AML104	NPM1
AML104_ATCGTAGCAGGTGAGT-1	3403.8	2554.3	0	0	AML104	NPM1
AML104_ATCGTCCCACACAGAG-1	221.5	3003.1	4	0	AML104	NPM1
AML104_ATCGTCCCATGTGCCG-1	724.26	3068.8	6	4	AML104	NPM1
AML104_ATCGTCCTCATCGCTC-1	-488.31	2818.7	9	4	AML104	NPM1
AML104_ATCGTGAAGCGAGAAA-1	228.18	2887.4	4	2	AML104	NPM1
AML104_ATCGTGAAGTGAACAT-1	183.88	3288.1	7	3	AML104	NPM1
AML104_ATCGTGAGTGATCGTT-1	311.19	2147.7	2	3	AML104	NPM1
AML104_ATCGTGAGTGGCCTCA-1	387.71	3137.6	6	2	AML104	NPM1
AML104_ATCTCTACACGCCAGT-1	344.66	3260.7	7	6	AML104	NPM1
AML104_ATCTCTACAGCCATTA-1	363.09	3441.5	3	4	AML104	NPM1
AML104_ATCTCTATCCACCTCA-1	82.92	2806.9	1	1	AML104	NPM1
AML104_ATCTTCAAGGACTTCT-1	263.34	3154.9	4	4	AML104	NPM1
AML104_ATCTTCACATGTAACC-1	160.86	3006.4	1	2	AML104	NPM1
AML104_ATCTTCAGTCACTCTC-1	400.69	3339.3	2	1	AML104	NPM1
AML104_ATGAAAGCAGTAACGG-1	-279.6	3051.8	1	4	AML104	NPM1
AML104_ATGAAAGGTCTTACTT-1	390.64	3268.1	4	6	AML104	NPM1
AML104_ATGACCACATTCTCTA-1	271.78	3331.9	0	1	AML104	NPM1
AML104_ATGACCAGTTCCCAAA-1	446.01	3197.3	3	3	AML104	NPM1
AML104_ATGACCATCGATGCTA-1	245.46	2918	2	3	AML104	NPM1
AML104_ATGAGGGTCACGGTCG-1	39.989	2824.7	1	0	AML104	NPM1
AML104_ATGAGTCTCGTCCATC-1	396.6	500.58	0	0	AML104	NPM1
AML104_ATGATCGAGACGCCCT-1	140.98	2717.8	3	2	AML104	NPM1
AML104_ATGCATGAGCTTTCTT-1	-1180.8	-1812.7	0	2	AML104	NPM1
AML104_ATGCATGGTACGCTTA-1	337.24	911.03	0	1	AML104	NPM1
AML104_ATGCATGGTAGAGCTG-1	316.81	3271.2	3	2	AML104	NPM1
AML104_ATGCATGGTTGACTAC-1	224.19	3087.4	1	0	AML104	NPM1
AML104_ATGCCTCCAAATGAGT-1	201.64	3047.5	4	2	AML104	NPM1
AML104_ATGCCTCCAGCGTTGC-1	540.75	3079.2	3	1	AML104	NPM1
AML104_ATGCCTCGTAGAGTTA-1	287.38	3412.8	5	2	AML104	NPM1
AML104_ATGCCTCTCCGGTAGC-1	274.98	3125.6	8	4	AML104	NPM1
AML104_ATGCGATCACAAATCC-1	525.5	3157.7	0	3	AML104	NPM1
AML104_ATGCGATCATCCCACT-1	268.36	3388.8	2	2	AML104	NPM1
AML104_ATGCGATGTTTATGCG-1	172.58	3194.6	11	7	AML104	NPM1
AML104_ATGGAGGGTATCCCAA-1	399.39	488.89	0	0	AML104	NPM1
AML104_ATGGAGGTCGAGAGAC-1	382.75	3160.8	5	6	AML104	NPM1
AML104_ATGGATCAGAGTACCG-1	346.32	625.74	0	0	AML104	NPM1
AML104_ATGGATCCAAGATGGC-1	314.13	1942.4	0	2	AML104	NPM1
AML104_ATGGATCGTTGCTGAT-1	-86.298	2503.9	2	4	AML104	NPM1
AML104_ATGGATCGTTTACCAG-1	332.01	3216	3	7	AML104	NPM1
AML104_ATGGATCTCGGTAGAG-1	33.094	2922.3	0	0	AML104	NPM1
AML104_ATGGATCTCTCCGCAT-1	457.35	495.46	0	0	AML104	NPM1
AML104_ATGGGAGAGCCTGAGA-1	303.66	3053	0	6	AML104	NPM1
AML104_ATGGGAGAGTATAGGT-1	3391.3	2449.5	0	0	AML104	NPM1
AML104_ATGGGAGGTGACCGAA-1	-2682.8	2826.4	6	3	AML104	NPM1
AML104_ATGGGAGTCCGATAAC-1	329.03	846.42	0	2	AML104	NPM1
AML104_ATGGGAGTCGGTGCAC-1	346.45	3230.5	1	3	AML104	NPM1
AML104_ATGGGTTAGTTACGGG-1	253.11	3094.3	2	5	AML104	NPM1
AML104_ATGGTTGGTATGCAAA-1	0.15814	2336.3	1	1	AML104	NPM1
AML104_ATGGTTGGTTATGACC-1	362.33	533.74	0	0	AML104	NPM1
AML104_ATGGTTGTCGGAGTGA-1	385.1	3171.6	6	4	AML104	NPM1
AML104_ATGTCCCCAAGATGGC-1	-54.477	3097.2	13	8	AML104	NPM1
AML104_ATGTCCCTCATCACCC-1	442.24	532.32	0	0	AML104	NPM1
AML104_ATGTCCCTCGGTAACT-1	66.078	2094.8	0	1	AML104	NPM1
AML104_ATGTCTTAGGTAGACC-1	653.99	3085.1	4	1	AML104	NPM1
AML104_ATGTCTTCAGTGACCC-1	74.779	3148.6	6	1	AML104	NPM1
AML104_ATGTCTTCATCTATCT-1	3188.7	2190	0	0	AML104	NPM1
AML104_ATGTCTTTCCGGACTG-1	437.58	3238.5	6	5	AML104	NPM1
AML104_ATTACCTTCCACACAA-1	-1035	-2260.7	0	2	AML104	NPM1
AML104_ATTACCTTCCGAACGC-1	79.233	1996.6	0	0	AML104	NPM1
AML104_ATTACCTTCGTTCTAT-1	242.92	3030.6	4	3	AML104	NPM1
AML104_ATTACTCGTGTTGCCG-1	475.75	3182.6	1	2	AML104	NPM1
AML104_ATTACTCGTTGCAAGG-1	567.56	3150.8	2	1	AML104	NPM1
AML104_ATTACTCTCTGGGCGT-1	127.98	3254.8	2	2	AML104	NPM1
AML104_ATTATCCGTCCCTGAG-1	516.16	3225.5	6	3	AML104	NPM1
AML104_ATTATCCTCACTCGAA-1	400.79	3080.5	4	4	AML104	NPM1
AML104_ATTATCCTCTCCATAT-1	-1293.3	-2765.5	0	3	AML104	NPM1
AML104_ATTCAGGAGCGAAACC-1	562.74	3208.2	5	2	AML104	NPM1
AML104_ATTCAGGAGCGAGGAG-1	113.71	2985.5	0	0	AML104	NPM1
AML104_ATTCAGGAGTGGTTCT-1	279.55	3241.1	6	4	AML104	NPM1
AML104_ATTCAGGCAACTCATG-1	185.77	3103.2	0	2	AML104	NPM1
AML104_ATTCAGGGTGCGGCTT-1	-345.2	1564.5	3	3	AML104	NPM1
AML104_ATTCAGGGTTTACCTT-1	-133.04	2525.6	5	4	AML104	NPM1
AML104_ATTCAGGTCGGACGTC-1	78.571	2850.5	6	1	AML104	NPM1
AML104_ATTCATCAGACATACA-1	-71.835	3053.2	3	0	AML104	NPM1
AML104_ATTCATCAGATGCTAA-1	452.14	3231.4	5	2	AML104	NPM1
AML104_ATTCATCAGATTCGAA-1	493.99	256.87	0	0	AML104	NPM1
AML104_ATTCATCAGGTGCATG-1	262.9	3214.9	5	2	AML104	NPM1
AML104_ATTCATCCAGTTTCAG-1	229.44	2086.9	0	2	AML104	NPM1
AML104_ATTCATCGTTTCGACA-1	9.111	2651.8	2	3	AML104	NPM1
AML104_ATTCATCTCATCGCCT-1	436.54	385.48	0	0	AML104	NPM1
AML104_ATTCCATGTCTTGCTC-1	396.97	3287.8	1	4	AML104	NPM1
AML104_ATTCCATTCGGAGTGA-1	290.72	3531.1	1	0	AML104	NPM1
AML104_ATTCCCGAGTTGGCTT-1	349.08	3214	2	5	AML104	NPM1
AML104_ATTCCCGTCAGCCTCT-1	257.17	3252.5	0	1	AML104	NPM1
AML104_ATTCCTAAGTTTCGAC-1	414.21	3290.8	5	5	AML104	NPM1
AML104_ATTCCTATCGAAACAA-1	458.63	3226.7	1	1	AML104	NPM1
AML104_ATTCCTATCGAACACT-1	390.38	583.71	1	0	AML104	NPM1
AML104_ATTCGTTAGATACATG-1	758.29	2977.3	6	2	AML104	NPM1
AML104_ATTCTTGAGACCTCAT-1	360.52	3239.4	3	3	AML104	NPM1
AML104_ATTCTTGAGGTAAGGA-1	252.13	-4512.2	0	3	AML104	NPM1
AML104_ATTCTTGCAGTTCCAA-1	428.26	3157.7	5	5	AML104	NPM1
AML104_ATTCTTGGTAGGTAGC-1	368.47	3117.4	9	8	AML104	NPM1
AML104_ATTCTTGGTGAATATG-1	218.52	3224.1	0	2	AML104	NPM1
AML104_ATTCTTGTCCCTTGTG-1	325.9	1724.6	0	0	AML104	NPM1
AML104_ATTGGGTTCCTACGGG-1	467.23	3093.4	6	4	AML104	NPM1
AML104_ATTGTTCAGGACAAGA-1	326.84	636.72	1	0	AML104	NPM1
AML104_ATTGTTCGTCCAGGTC-1	-34.333	2880.6	4	7	AML104	NPM1
AML104_ATTTACCAGGTAAACT-1	69.506	3223.6	1	1	AML104	NPM1
AML104_ATTTACCCACTTCCTG-1	609.48	64.128	0	0	AML104	NPM1
AML104_ATTTACCTCCTACTGC-1	482.66	3182.4	4	0	AML104	NPM1
AML104_ATTTCACCACCAGACC-1	648.21	3036	0	2	AML104	NPM1
AML104_ATTTCTGCACTGCGTG-1	100.79	2823.5	2	1	AML104	NPM1
AML104_ATTTCTGGTTTGGAGG-1	426.23	3217.3	4	3	AML104	NPM1
AML104_CAAAGAAAGGTTCACT-1	438.45	3000.4	8	4	AML104	NPM1
AML104_CAAAGAATCGTTCTAT-1	265.2	3041.4	3	1	AML104	NPM1
AML104_CAACAGTTCTTGCAAG-1	360.64	3148	1	1	AML104	NPM1
AML104_CAACCAAGTAATCAGA-1	536.38	3350.8	0	4	AML104	NPM1
AML104_CAACCAATCTCGTCGT-1	374.94	3048.9	5	5	AML104	NPM1
AML104_CAACCTCGTGATACTC-1	258.56	3251.2	7	10	AML104	NPM1
AML104_CAACGATCAATCCTAG-1	517.68	3192.4	5	1	AML104	NPM1
AML104_CAACGATTCTCTGAGA-1	138.64	1885.9	0	1	AML104	NPM1
AML104_CAACGGCTCATGCCCT-1	326.64	3248.1	0	1	AML104	NPM1
AML104_CAAGACTAGGCTAGCA-1	404.88	484.63	1	1	AML104	NPM1
AML104_CAAGAGGAGCCTTCTC-1	211.43	3310.5	5	1	AML104	NPM1
AML104_CAAGAGGAGTTGGGAC-1	-259.3	2596.4	8	3	AML104	NPM1
AML104_CAAGAGGTCCTTCGAC-1	264.24	3335.4	5	0	AML104	NPM1
AML104_CAAGCTACAGCAGTCC-1	569.98	206.91	1	0	AML104	NPM1
AML104_CAAGCTAGTAGTTCCA-1	315.88	3006.3	4	5	AML104	NPM1
AML104_CAAGCTAGTTCGATTG-1	167.45	2684.6	1	0	AML104	NPM1
AML104_CAAGCTATCCAATGCA-1	206.69	2996.5	1	1	AML104	NPM1
AML104_CAAGGGAAGCTGGCTC-1	370.41	648.29	0	0	AML104	NPM1
AML104_CAAGGGAAGGAATGTT-1	506.3	207	0	0	AML104	NPM1
AML104_CAAGGGAAGGTTGAGC-1	-60.004	2607.9	1	0	AML104	NPM1
AML104_CAAGGGACACCTGTCT-1	164.72	2907.4	0	0	AML104	NPM1
AML104_CAAGGGACATAAGATG-1	529.23	3118.8	11	8	AML104	NPM1
AML104_CAAGGGAGTTCAAACC-1	233.55	3232.5	2	8	AML104	NPM1
AML104_CAATACGGTCGTGATT-1	233.47	2528.7	3	0	AML104	NPM1
AML104_CAATCGACACCCTTAC-1	389.45	563.58	1	1	AML104	NPM1
AML104_CAATCGACAGCACAGA-1	290.4	756.25	0	0	AML104	NPM1
AML104_CAATCGAGTCATTGCA-1	264.7	3003.5	1	0	AML104	NPM1
AML104_CAATGACAGTTGCCTA-1	458.78	363.15	0	0	AML104	NPM1
AML104_CAATGACCACTAGAGG-1	284.4	3092.6	6	2	AML104	NPM1
AML104_CAATGACTCTAAGCCA-1	206.74	3056.5	5	6	AML104	NPM1
AML104_CAATTTCAGACCTCCG-1	523.81	2986.2	3	3	AML104	NPM1
AML104_CAATTTCAGCGGCTCT-1	222.13	3082.5	0	2	AML104	NPM1
AML104_CAATTTCCAAGGTCAG-1	447.23	3208.8	7	7	AML104	NPM1
AML104_CAATTTCGTTAGGCTT-1	212.21	3070.8	6	4	AML104	NPM1
AML104_CAATTTCTCGAACACT-1	-118.21	3185.4	1	1	AML104	NPM1
AML104_CAATTTCTCGAGAAAT-1	202.79	3101.3	3	0	AML104	NPM1
AML104_CACAACACACCCTCTA-1	610.59	3134.8	2	5	AML104	NPM1
AML104_CACACAATCTATGTGG-1	228.95	3180.6	2	2	AML104	NPM1
AML104_CACAGATCATGCCGGT-1	362.21	556.37	0	1	AML104	NPM1
AML104_CACAGATGTAGCGCCT-1	322.64	3040.4	4	1	AML104	NPM1
AML104_CACAGATGTCTTGGTA-1	661.6	3102.6	5	10	AML104	NPM1
AML104_CACAGATGTTCCCACT-1	532.54	3036.1	3	6	AML104	NPM1
AML104_CACAGGCAGTACGAGC-1	301.77	3036.2	0	0	AML104	NPM1
AML104_CACATGAGTTAGGGAC-1	264.28	3233.7	4	2	AML104	NPM1
AML104_CACATGATCCGAGATT-1	320.78	3387.2	2	0	AML104	NPM1
AML104_CACCAAAAGCTCTATG-1	590.24	2973.1	3	7	AML104	NPM1
AML104_CACCAAAAGGCCACTC-1	314.45	3090.2	1	1	AML104	NPM1
AML104_CACCAAAAGGTCATAA-1	298.37	3410.1	6	0	AML104	NPM1
AML104_CACCAAACAAGAGGCT-1	101.58	2972.4	2	0	AML104	NPM1
AML104_CACCGTTAGGCTAACG-1	157.23	3120.6	1	2	AML104	NPM1
AML104_CACCGTTGTATAGGAT-1	164.37	2707.3	3	3	AML104	NPM1
AML104_CACCGTTGTTCTCTCG-1	139.79	3241.3	2	3	AML104	NPM1
AML104_CACGAATAGAAGATCT-1	511.3	3142.1	3	8	AML104	NPM1
AML104_CACGAATTCTTTGCGC-1	143.45	3024.9	5	2	AML104	NPM1
AML104_CACGGGTAGATTAGTG-1	404.53	446.74	0	0	AML104	NPM1
AML104_CACGGGTCACACAGAG-1	389.38	562.61	1	0	AML104	NPM1
AML104_CACGGGTCATCCTGTC-1	422.96	3150.5	9	7	AML104	NPM1
AML104_CACGGGTGTCGACTTA-1	315.17	684.42	0	0	AML104	NPM1
AML104_CACGTGGAGCAACAAT-1	501.54	3194.4	5	2	AML104	NPM1
AML104_CACGTGGAGTCAACAA-1	470.67	3027.8	1	7	AML104	NPM1
AML104_CACGTTCAGCAAGTGC-1	509.71	178.85	2	1	AML104	NPM1
AML104_CACGTTCAGCAGGTCA-1	205.15	2407	0	0	AML104	NPM1
AML104_CACGTTCAGTGACCTT-1	77.634	2733.1	3	5	AML104	NPM1
AML104_CACGTTCCAGGCGAAT-1	344.02	561.16	0	1	AML104	NPM1
AML104_CACTAAGAGGCACAAC-1	477.93	3217	4	3	AML104	NPM1
AML104_CACTAAGCACGGTGCT-1	230.16	2246.1	1	0	AML104	NPM1
AML104_CACTAAGCAGTTTCAG-1	-410.9	2958.4	1	1	AML104	NPM1
AML104_CACTAAGTCTCCTACG-1	318.54	3266.9	2	5	AML104	NPM1
AML104_CACTGAAGTCACGACC-1	352.3	3131.2	2	3	AML104	NPM1
AML104_CACTGGGGTACCCGAC-1	657.63	3237.3	1	4	AML104	NPM1
AML104_CACTGGGTCGAGAAAT-1	111.48	1628.2	1	1	AML104	NPM1
AML104_CACTGTCCAACTTCTT-1	3224.8	2221.9	1	1	AML104	NPM1
AML104_CACTGTCCATAGATGA-1	376.5	570.3	0	0	AML104	NPM1
AML104_CACTGTCGTAATGCTC-1	500.23	3009.2	6	3	AML104	NPM1
AML104_CACTGTCGTACAACGG-1	117.92	2871.9	4	2	AML104	NPM1
AML104_CACTGTCTCTCTGACC-1	-21.023	2952.3	5	9	AML104	NPM1
AML104_CACTTCGAGCTGACCC-1	166.32	2366.9	1	1	AML104	NPM1
AML104_CACTTCGCAAGTACCT-1	1253.9	-4247.5	0	0	AML104	NPM1
AML104_CAGAGCCAGCCGCTTG-1	187.77	2706.2	0	0	AML104	NPM1
AML104_CAGAGCCAGCGCCATC-1	260.52	3307.7	3	4	AML104	NPM1
AML104_CAGAGCCAGCTGGCTC-1	336.55	3161.7	0	4	AML104	NPM1
AML104_CAGAGCCCAGGTGACA-1	104.3	2965.4	1	3	AML104	NPM1
AML104_CAGAGCCTCTTCGATT-1	595.94	614.55	0	0	AML104	NPM1
AML104_CAGATACGTTGTGCCG-1	586.59	3154.7	12	7	AML104	NPM1
AML104_CAGATACTCGACCATA-1	130.16	3089.7	2	7	AML104	NPM1
AML104_CAGATCAAGATCACCT-1	242.52	1059	0	2	AML104	NPM1
AML104_CAGATCAGTTGCTAGT-1	528.24	3109.8	9	8	AML104	NPM1
AML104_CAGATTGAGGATTACA-1	259.46	852.72	0	0	AML104	NPM1
AML104_CAGATTGCACGTCTCT-1	542.8	262.13	0	0	AML104	NPM1
AML104_CAGATTGCAGTATGAA-1	275.49	3223.4	7	6	AML104	NPM1
AML104_CAGATTGCATTGACAC-1	311.01	3047.9	6	2	AML104	NPM1
AML104_CAGCAATCATTACTCT-1	427.84	656.25	0	0	AML104	NPM1
AML104_CAGCAATTCCCTCAAC-1	526.7	3327.8	10	6	AML104	NPM1
AML104_CAGCACGAGAAGCCTG-1	-963.57	2992.7	5	2	AML104	NPM1
AML104_CAGCACGCATACCATG-1	367.13	3204.2	2	8	AML104	NPM1
AML104_CAGCACGTCCCTCGTA-1	633.98	3011.6	9	13	AML104	NPM1
AML104_CAGCACGTCGTAGTCA-1	432.46	3260.6	3	2	AML104	NPM1
AML104_CAGCAGCAGCCTCTGG-1	498.13	3139.4	4	1	AML104	NPM1
AML104_CAGCCAGGTTGGGACA-1	-69.301	2804.5	2	5	AML104	NPM1
AML104_CAGCCAGTCAATCAGC-1	-295.51	2867.8	14	14	AML104	NPM1
AML104_CAGCCAGTCTGCGAGC-1	255.79	2353.5	3	3	AML104	NPM1
AML104_CAGGCCAGTCAAACGG-1	485.47	3160.3	4	11	AML104	NPM1
AML104_CAGGGCTCATGACGTT-1	561.79	65.631	0	0	AML104	NPM1
AML104_CAGGGCTGTCTGTCCT-1	314.24	823.97	1	0	AML104	NPM1
AML104_CAGGTATAGTTGGCTT-1	-49.542	2984.9	1	1	AML104	NPM1
AML104_CAGGTATCACCGTCTT-1	24.562	3039.4	2	11	AML104	NPM1
AML104_CAGGTATCACTTGGCG-1	-4.5217	2776.5	5	0	AML104	NPM1
AML104_CAGGTATGTGTTGATC-1	544.33	2843.1	4	2	AML104	NPM1
AML104_CAGGTATTCATACGGT-1	323.56	3396.7	8	1	AML104	NPM1
AML104_CAGGTATTCTGTACAG-1	344.96	1961.4	0	0	AML104	NPM1
AML104_CAGTGCGCAGAGATGC-1	-53.268	2843.6	5	2	AML104	NPM1
AML104_CAGTGCGCAGCAGATG-1	497.46	3182.6	0	2	AML104	NPM1
AML104_CAGTGCGCAGTCAACT-1	459.25	324.63	0	0	AML104	NPM1
AML104_CAGTGCGTCCACGTAA-1	615.56	3049.7	6	4	AML104	NPM1
AML104_CAGTGCGTCCTTCAGC-1	400.16	3299.9	4	2	AML104	NPM1
AML104_CAGTTAGTCCCGTTGT-1	206.55	2272	1	0	AML104	NPM1
AML104_CAGTTCCCACTAGGCC-1	645.78	2993	3	5	AML104	NPM1
AML104_CAGTTCCCAGCCATTA-1	368.52	3403	3	2	AML104	NPM1
AML104_CAGTTCCGTGTATCCA-1	169.8	1889	0	0	AML104	NPM1
AML104_CAGTTCCTCCGGGACT-1	927.46	893.82	1	0	AML104	NPM1
AML104_CAGTTCCTCGGTGTAT-1	158.32	2573.6	0	0	AML104	NPM1
AML104_CATAAGCAGCTCGGCT-1	134.55	2915.1	1	4	AML104	NPM1
AML104_CATACAGAGGGTTGCA-1	321.6	676.45	0	2	AML104	NPM1
AML104_CATACAGTCGGCACTG-1	576.82	3327.1	4	5	AML104	NPM1
AML104_CATACCCCAGTCTGGC-1	132.07	3143.6	3	9	AML104	NPM1
AML104_CATACCCTCGCTGATA-1	637.97	602.56	0	1	AML104	NPM1
AML104_CATACCCTCTGCGTCT-1	510.19	3158.9	7	8	AML104	NPM1
AML104_CATACTTAGACCTGGA-1	352.38	3380.2	3	0	AML104	NPM1
AML104_CATACTTGTGTGTACT-1	134.48	2954.5	0	3	AML104	NPM1
AML104_CATACTTTCGAAACAA-1	243.53	3239.2	9	5	AML104	NPM1
AML104_CATAGACAGTTGCCTA-1	93.804	3011	2	3	AML104	NPM1
AML104_CATAGACCACAGCTGC-1	296.8	870.85	0	0	AML104	NPM1
AML104_CATAGACCATTGGCAT-1	3427.7	2498	0	0	AML104	NPM1
AML104_CATCAAGCAAGATCCT-1	-38.409	2941.2	8	4	AML104	NPM1
AML104_CATCAAGCATGACTCA-1	-127.29	2978.1	1	3	AML104	NPM1
AML104_CATCAAGGTTCAATCG-1	492.49	3029	8	6	AML104	NPM1
AML104_CATCAAGTCCGTATAG-1	331.12	3290.4	5	3	AML104	NPM1
AML104_CATCCACAGCACCCAC-1	482.06	3354.4	2	2	AML104	NPM1
AML104_CATCCACAGCAGTACG-1	357.31	836.1	2	0	AML104	NPM1
AML104_CATCCACGTTGGGCCT-1	239.65	1649.5	0	1	AML104	NPM1
AML104_CATCCCACACTCCGGA-1	2880.7	2292.7	0	0	AML104	NPM1
AML104_CATCCCAGTTGACTAC-1	-71.391	3203.2	3	2	AML104	NPM1
AML104_CATCCCATCAGGTGTT-1	404.22	3168.1	6	5	AML104	NPM1
AML104_CATCCCATCGAGAGAC-1	525.76	240.2	1	0	AML104	NPM1
AML104_CATCGCTAGATGTTAG-1	634.82	3086.4	2	0	AML104	NPM1
AML104_CATCGCTTCAGAATAG-1	167.61	2689	5	4	AML104	NPM1
AML104_CATCGGGGTAACGCGA-1	249.35	3022	4	2	AML104	NPM1
AML104_CATCGGGGTAGCGATG-1	-112.42	2347.5	0	2	AML104	NPM1
AML104_CATCGTCAGGTAGCCA-1	309.83	678.47	1	0	AML104	NPM1
AML104_CATCGTCAGGTGATAT-1	410.2	3327	4	3	AML104	NPM1
AML104_CATCGTCCACACAGCC-1	293.56	3260	2	1	AML104	NPM1
AML104_CATCGTCCACCAAATC-1	360.31	3258.2	0	0	AML104	NPM1
AML104_CATCGTCCAGGCGATA-1	640.16	3027.7	3	1	AML104	NPM1
AML104_CATCGTCGTTTCGCTC-1	264.46	3152.6	9	6	AML104	NPM1
AML104_CATGAGTGTGGCACTC-1	80.174	2923.1	2	2	AML104	NPM1
AML104_CATGCAAAGAGAGAAC-1	3298.2	-1960	0	5	AML104	NPM1
AML104_CATGCAAAGGGAGAAT-1	69.644	2907.9	4	2	AML104	NPM1
AML104_CATGCAAAGGGTTAAT-1	-120.28	2961.9	2	6	AML104	NPM1
AML104_CATGCAACAGACGATG-1	193.36	2964.6	4	4	AML104	NPM1
AML104_CATGCCTAGATCGACG-1	588.84	3082.8	2	3	AML104	NPM1
AML104_CATGCGGGTAGTGTGG-1	385.91	3252.1	3	3	AML104	NPM1
AML104_CATGCGGTCAAGCCCG-1	258.22	3059.2	6	1	AML104	NPM1
AML104_CATGCGGTCACATACG-1	589.12	181.43	1	0	AML104	NPM1
AML104_CATGCTCTCATAGACC-1	259.14	3251.7	2	0	AML104	NPM1
AML104_CATGCTCTCTATTTCG-1	281.15	745.71	1	0	AML104	NPM1
AML104_CATGGATAGCTAATCC-1	373.18	3009.4	8	9	AML104	NPM1
AML104_CATGGATAGGAGAGTA-1	316.94	2905.9	0	2	AML104	NPM1
AML104_CATGGATCACTGAATC-1	520.75	3132.9	3	6	AML104	NPM1
AML104_CATGGTAAGACGGTCA-1	604.83	3338.2	3	8	AML104	NPM1
AML104_CATGGTAAGTATTGCC-1	591.7	3187.6	5	6	AML104	NPM1
AML104_CATGGTACACTGTGAT-1	-177.76	2488.4	3	3	AML104	NPM1
AML104_CATTCATGTACTCAAC-1	-82.373	2762.9	0	2	AML104	NPM1
AML104_CATTCATTCACCGGTG-1	138.72	3003.2	8	10	AML104	NPM1
AML104_CATTCCGAGTCTCTGA-1	367.39	3047.3	3	2	AML104	NPM1
AML104_CATTCCGGTCACTCTC-1	147.53	-4368.1	0	6	AML104	NPM1
AML104_CATTCCGGTCCAATCA-1	53.522	3158.8	9	4	AML104	NPM1
AML104_CATTCCGGTTATGGTC-1	542.92	3260.3	5	5	AML104	NPM1
AML104_CATTCTACAGTAGGAC-1	246.86	2953.9	1	0	AML104	NPM1
AML104_CATTCTATCGATAACC-1	314.3	3442.1	4	1	AML104	NPM1
AML104_CATTCTATCTCAAAGC-1	598.99	3104.4	3	4	AML104	NPM1
AML104_CATTGAGAGCGATGCA-1	221.35	3350.4	5	1	AML104	NPM1
AML104_CATTGAGGTCGTTCAA-1	199.05	3012.8	0	3	AML104	NPM1
AML104_CATTGAGTCCTTGGAA-1	244.28	3216.9	3	3	AML104	NPM1
AML104_CATTGCCAGTCGAAAT-1	264.23	2982	4	2	AML104	NPM1
AML104_CATTGCCTCACTAGCA-1	388.53	3129.7	4	3	AML104	NPM1
AML104_CATTGTTCAGCAGAAC-1	120.18	2787.1	1	4	AML104	NPM1
AML104_CATTTCAAGCAGCACA-1	482.42	248	0	0	AML104	NPM1
AML104_CATTTCAGTCCTCCAT-1	-12.016	2946.9	2	2	AML104	NPM1
AML104_CCAAGCGAGGTCCTGC-1	302.78	3291	5	4	AML104	NPM1
AML104_CCAAGCGAGTCTGCGC-1	463.5	3038.5	0	0	AML104	NPM1
AML104_CCAAGCGTCCTACCAC-1	440.75	3275.9	3	1	AML104	NPM1
AML104_CCAATGAAGAGTGACC-1	-577.4	2874.2	3	3	AML104	NPM1
AML104_CCAATGAAGCACGATG-1	112.32	2704.5	3	3	AML104	NPM1
AML104_CCAATGACAGTCAGTT-1	518.99	3335.4	2	0	AML104	NPM1
AML104_CCAATGACATTCTGTT-1	295.06	3224	3	2	AML104	NPM1
AML104_CCAATGAGTGGACAGT-1	371.72	3170.6	2	1	AML104	NPM1
AML104_CCAATGATCTTCGCTG-1	313.43	3057.1	7	5	AML104	NPM1
AML104_CCAATTTTCATCTATC-1	2751.1	2179	0	0	AML104	NPM1
AML104_CCACAAAAGCCACCGT-1	284.17	3023.1	7	1	AML104	NPM1
AML104_CCACAAAGTAGCCCTG-1	131.08	2020.5	2	0	AML104	NPM1
AML104_CCACAAAGTTTAAGGA-1	32.869	2690.4	2	1	AML104	NPM1
AML104_CCACACTAGGTATTGA-1	-13.963	2715	3	2	AML104	NPM1
AML104_CCACACTAGGTTGGAC-1	162.71	2791.3	0	4	AML104	NPM1
AML104_CCACACTGTTTACGAC-1	363.34	3301.9	1	1	AML104	NPM1
AML104_CCACCATAGCACCGTC-1	309.78	907.52	0	0	AML104	NPM1
AML104_CCACCATCAATTGCAC-1	382.99	3137.5	7	10	AML104	NPM1
AML104_CCACCATGTGCCCTTT-1	388.83	3338	10	5	AML104	NPM1
AML104_CCACCATTCACTTTGT-1	659.44	3141.8	4	3	AML104	NPM1
AML104_CCACGAGGTCCGGACT-1	276.96	3067.8	6	14	AML104	NPM1
AML104_CCACTTGAGTCACGAG-1	500.46	236.16	0	0	AML104	NPM1
AML104_CCACTTGCATTGGCAT-1	337.07	3210.1	5	5	AML104	NPM1
AML104_CCACTTGTCATATGGC-1	262.99	2965.4	4	1	AML104	NPM1
AML104_CCACTTGTCGCATGAT-1	-61.377	2907	0	3	AML104	NPM1
AML104_CCATAAGAGACCGCCT-1	374.99	3347.2	4	3	AML104	NPM1
AML104_CCATAAGAGAGATTCA-1	146.61	1971.7	1	0	AML104	NPM1
AML104_CCATAAGAGCGCCTTG-1	220.72	3043.5	6	1	AML104	NPM1
AML104_CCATAAGAGGTAAGAG-1	512.81	3086.2	1	4	AML104	NPM1
AML104_CCATAAGTCTTCGATT-1	479.84	3136.2	5	4	AML104	NPM1
AML104_CCATCACAGCGTTACT-1	113.34	2809.8	0	1	AML104	NPM1
AML104_CCATCACCAAATCAAG-1	617.61	3297.5	5	2	AML104	NPM1
AML104_CCATCACGTCTCCCTA-1	43.258	3130.1	3	6	AML104	NPM1
AML104_CCATCACTCAAAGGAT-1	332.92	3017.7	7	3	AML104	NPM1
AML104_CCCAACTAGAATCCCT-1	364.12	3175.6	1	0	AML104	NPM1
AML104_CCCAACTAGGTTGAGC-1	2397.1	-2793.9	0	11	AML104	NPM1
AML104_CCCAACTCAACGACAG-1	148.38	3005.9	0	1	AML104	NPM1
AML104_CCCAACTGTAACCCTA-1	398.55	3155.7	3	4	AML104	NPM1
AML104_CCCAACTTCCATTTAC-1	246.33	2220.8	0	0	AML104	NPM1
AML104_CCCATTGCACTGTTCC-1	291.33	3275.8	5	3	AML104	NPM1
AML104_CCCATTGTCGGTTGTA-1	525.69	3028.5	5	6	AML104	NPM1
AML104_CCCGAAGCAGCAGAAC-1	-15.621	3139.8	3	2	AML104	NPM1
AML104_CCCGAAGGTCGAATTC-1	316.47	3262.4	3	2	AML104	NPM1
AML104_CCCGAAGGTTCAGGTT-1	-2368.7	-1033.4	3	2	AML104	NPM1
AML104_CCCGGAATCCATTGGA-1	-154.73	2941.9	1	0	AML104	NPM1
AML104_CCCTAACAGAAACCAT-1	175.73	2901.7	1	0	AML104	NPM1
AML104_CCCTAACCAAGTATAG-1	344.54	3320.7	1	2	AML104	NPM1
AML104_CCCTAACCATGCGTGC-1	609.32	3104.8	5	3	AML104	NPM1
AML104_CCCTAACGTCGTGTTA-1	46.518	2682.4	3	1	AML104	NPM1
AML104_CCCTCTCGTCTTTATC-1	184.65	3027.6	2	2	AML104	NPM1
AML104_CCCTCTCTCCACGGAC-1	429.59	3186.6	1	4	AML104	NPM1
AML104_CCCTGATCAATAACGA-1	196.14	2452.4	0	1	AML104	NPM1
AML104_CCCTGATCATCCTGTC-1	504.22	3065.7	2	5	AML104	NPM1
AML104_CCCTGATGTGCCTTTC-1	470.44	3018.3	4	5	AML104	NPM1
AML104_CCCTTAGAGGAAAGTG-1	-398.67	2911.3	9	10	AML104	NPM1
AML104_CCCTTAGCAAGCCATT-1	382.23	563.5	1	0	AML104	NPM1
AML104_CCCTTAGCAATTGAAG-1	109.6	2099	3	2	AML104	NPM1
AML104_CCCTTAGTCGCTGACG-1	338.95	3255.3	10	5	AML104	NPM1
AML104_CCGAACGGTGTGGACA-1	236.76	3030	1	5	AML104	NPM1
AML104_CCGATCTCAAGTCATC-1	388.16	3097.1	1	1	AML104	NPM1
AML104_CCGATCTGTAGACGTG-1	-168.64	2429.4	0	2	AML104	NPM1
AML104_CCGATCTGTGTACAGG-1	577.13	3142.4	7	5	AML104	NPM1
AML104_CCGATGGAGCAGGGAG-1	-33.658	1545.6	1	0	AML104	NPM1
AML104_CCGATGGAGCCTGTCG-1	596.47	3084.2	6	3	AML104	NPM1
AML104_CCGATGGAGTAGAATC-1	230.28	1022	0	0	AML104	NPM1
AML104_CCGATGGCAACCAGAG-1	397.42	3419.9	1	0	AML104	NPM1
AML104_CCGATGGTCCGAAATC-1	390.88	870.69	0	0	AML104	NPM1
AML104_CCGCAAGAGGGATCGT-1	-510.44	2499.2	15	5	AML104	NPM1
AML104_CCGCAAGCAGTCGGTC-1	679.31	3027	5	2	AML104	NPM1
AML104_CCGCAAGGTACCGCGT-1	640.35	3106.9	1	6	AML104	NPM1
AML104_CCGGACACATCCGGTG-1	311.04	3190.5	1	2	AML104	NPM1
AML104_CCGGACAGTGGGACAT-1	493.65	3209.6	0	1	AML104	NPM1
AML104_CCGGACATCAGCGCAC-1	516.47	3270.3	2	3	AML104	NPM1
AML104_CCGGACATCTGGCCTT-1	366.68	1005.1	0	0	AML104	NPM1
AML104_CCGGGTACAGAGCCCT-1	397.9	3138	5	4	AML104	NPM1
AML104_CCGGGTACAGGCAATG-1	160.86	3233.9	0	0	AML104	NPM1
AML104_CCGGGTATCGTGCACG-1	-75.603	2918.1	4	1	AML104	NPM1
AML104_CCGGTAGAGCTAGAGC-1	366.67	938.06	0	0	AML104	NPM1
AML104_CCGGTGACATCTAACG-1	3220.4	2223.8	0	0	AML104	NPM1
AML104_CCGGTGAGTCACAGTT-1	255.95	2965.4	6	6	AML104	NPM1
AML104_CCGTAGGCACGCTGTG-1	500.93	253.58	1	0	AML104	NPM1
AML104_CCGTAGGCAGAGGCAT-1	526.62	3061.7	1	6	AML104	NPM1
AML104_CCGTAGGTCCAGCAAT-1	243.06	3240.8	3	1	AML104	NPM1
AML104_CCGTGAGGTGAATGAT-1	535.65	3173.5	5	3	AML104	NPM1
AML104_CCGTGAGGTTTACTTC-1	236.48	3248.4	5	3	AML104	NPM1
AML104_CCGTGAGTCTTCTTCC-1	403.54	3151.5	12	8	AML104	NPM1
AML104_CCGTTCAAGGTCTACT-1	83.614	1384.5	0	2	AML104	NPM1
AML104_CCGTTCACATTCAGCA-1	336.44	3194.8	8	2	AML104	NPM1
AML104_CCGTTCATCTAAGCGT-1	4.5722	2588.1	0	3	AML104	NPM1
AML104_CCTAACCGTCGAGCTC-1	332.63	3196.1	8	2	AML104	NPM1
AML104_CCTACGTAGGCTCACC-1	335.18	3178.4	9	6	AML104	NPM1
AML104_CCTATCGAGCATTTGC-1	376.47	587.56	0	0	AML104	NPM1
AML104_CCTATCGCACTCATAG-1	88.449	2774.1	8	1	AML104	NPM1
AML104_CCTCAACCAGCCTATA-1	188.68	3257.4	2	4	AML104	NPM1
AML104_CCTCACACACTCCACT-1	364.52	3501.2	2	0	AML104	NPM1
AML104_CCTCACATCAGAGTGG-1	637.41	3147.8	8	3	AML104	NPM1
AML104_CCTCAGTTCCACTAGA-1	482.71	294.28	0	0	AML104	NPM1
AML104_CCTCATGGTACAAGTA-1	556.29	178.06	0	0	AML104	NPM1
AML104_CCTCATGGTGCACATT-1	123.61	3245.7	3	1	AML104	NPM1
AML104_CCTCATGTCCTCGCAT-1	102.08	2940.8	1	2	AML104	NPM1
AML104_CCTCCAACACCCTAGG-1	203.05	3125	4	2	AML104	NPM1
AML104_CCTCCAATCGAGGCAA-1	358.55	3213.6	6	5	AML104	NPM1
AML104_CCTCCTCCATCCTTGC-1	143.83	2987.9	3	3	AML104	NPM1
AML104_CCTCTAGAGCTTAGTC-1	397.1	3318.5	0	0	AML104	NPM1
AML104_CCTCTAGCACATAACC-1	358.83	2285.6	0	1	AML104	NPM1
AML104_CCTCTAGCACGCTATA-1	253.64	3231.7	3	1	AML104	NPM1
AML104_CCTCTAGTCCGGACTG-1	317.79	3271.4	3	3	AML104	NPM1
AML104_CCTCTCCGTCCGTTTC-1	377.42	1567.1	3	0	AML104	NPM1
AML104_CCTCTCCTCCGATCTC-1	306.53	2205.7	3	6	AML104	NPM1
AML104_CCTGCATAGCATTTGC-1	464.32	2990.9	6	3	AML104	NPM1
AML104_CCTGCATGTCTCGACG-1	344.21	2772.2	4	9	AML104	NPM1
AML104_CCTGTTGGTAGCTCGC-1	153.72	1168.4	6	1	AML104	NPM1
AML104_CCTTCAGAGACGGATC-1	581.74	3197.6	6	2	AML104	NPM1
AML104_CCTTCAGCACGACAGA-1	43.954	1988.8	0	0	AML104	NPM1
AML104_CCTTCAGTCTAGCCTC-1	378.96	3234.2	3	4	AML104	NPM1
AML104_CCTTTGGCAGTAACAA-1	515.47	3271.7	1	3	AML104	NPM1
AML104_CCTTTGGTCATGAGGG-1	457.41	708.26	0	0	AML104	NPM1
AML104_CGAAGGAAGCGTACAG-1	196.13	3234.4	3	3	AML104	NPM1
AML104_CGAAGGAGTCGAAACG-1	3420	2415.9	1	0	AML104	NPM1
AML104_CGAAGTTAGAGATCGC-1	411.47	3099	12	7	AML104	NPM1
AML104_CGAAGTTTCCTTACCG-1	-3538.2	2623.1	3	12	AML104	NPM1
AML104_CGACAGCTCGCTAATG-1	-1133.4	-1905.4	0	4	AML104	NPM1
AML104_CGACAGCTCGGTGTAT-1	364.14	3432.5	6	2	AML104	NPM1
AML104_CGAGAAGAGCGCCTTG-1	746.26	-3694.7	0	2	AML104	NPM1
AML104_CGAGAAGTCACCATAG-1	133.42	1843.1	1	0	AML104	NPM1
AML104_CGAGGAAAGATGCAGC-1	-175.88	2546.1	15	9	AML104	NPM1
AML104_CGAGGAAAGTCAAGCG-1	407.71	3285.1	1	3	AML104	NPM1
AML104_CGAGGAACATGCAGGA-1	369.9	3116.4	0	3	AML104	NPM1
AML104_CGAGGAAGTATCGAGG-1	547.08	3127.3	3	5	AML104	NPM1
AML104_CGAGGAATCCATTTCA-1	603.51	3073.2	1	2	AML104	NPM1
AML104_CGAGGAATCGTGGCTG-1	329.43	2919.8	1	3	AML104	NPM1
AML104_CGAGGAATCTGGGCCA-1	472.97	297.75	0	0	AML104	NPM1
AML104_CGAGGCTAGAACGTGC-1	400.82	3299.5	5	5	AML104	NPM1
AML104_CGAGGCTGTCTCGGAC-1	515.93	3267.1	1	2	AML104	NPM1
AML104_CGAGGCTTCCTGGCTT-1	502.03	3199	3	1	AML104	NPM1
AML104_CGAGGCTTCTTGGCTC-1	1072.3	2531.6	7	7	AML104	NPM1
AML104_CGAGTGCAGACCATGG-1	265.43	2889.2	3	2	AML104	NPM1
AML104_CGAGTGCAGCCATCCG-1	449.73	1055.1	0	0	AML104	NPM1
AML104_CGAGTGCTCTAACGCA-1	354.59	3224.7	6	8	AML104	NPM1
AML104_CGAGTTAAGTCGAAAT-1	683.05	2988	5	4	AML104	NPM1
AML104_CGAGTTACAGCTTTGA-1	355.69	3311.5	1	3	AML104	NPM1
AML104_CGATCGGAGGGTATAT-1	-85.343	3119.8	2	9	AML104	NPM1
AML104_CGATCGGAGTGCGACA-1	156.03	2771.4	1	0	AML104	NPM1
AML104_CGATCGGGTGGCGTAA-1	340.47	3104.7	4	1	AML104	NPM1
AML104_CGATCGGTCCATACTT-1	255.73	3057.1	2	5	AML104	NPM1
AML104_CGATGCGAGGCCTAGA-1	491.2	359.99	0	0	AML104	NPM1
AML104_CGATGCGAGGTCGTGA-1	541.08	3064.7	2	5	AML104	NPM1
AML104_CGATGCGTCTAGCATG-1	404.53	3240.1	2	2	AML104	NPM1
AML104_CGATGGCAGTACTCGT-1	541.72	3259.5	1	4	AML104	NPM1
AML104_CGATGGCCAAGAATAC-1	298.62	1240.9	0	0	AML104	NPM1
AML104_CGATGGCTCACGGGCT-1	182.31	2012.6	0	2	AML104	NPM1
AML104_CGCATAAAGTGCCGAA-1	606.76	3015	7	5	AML104	NPM1
AML104_CGCATAACAGTTTCAG-1	435.79	3276.6	5	2	AML104	NPM1
AML104_CGCATAATCGAGAATA-1	84.48	3113.4	2	2	AML104	NPM1
AML104_CGCATAATCGCCTTGT-1	176.06	2440.5	0	0	AML104	NPM1
AML104_CGCATGGAGACTGGGT-1	448.22	3249.3	3	3	AML104	NPM1
AML104_CGCCAGAAGACTACGG-1	616.56	335.03	1	0	AML104	NPM1
AML104_CGCCAGAAGAGAGGTA-1	-222.01	2642.2	2	0	AML104	NPM1
AML104_CGCCAGACATAGATGA-1	458.74	483.23	0	0	AML104	NPM1
AML104_CGCCAGAGTAGTGTGG-1	460.12	3135.1	9	9	AML104	NPM1
AML104_CGCCATTCACAGCTTA-1	342.26	3445.7	4	1	AML104	NPM1
AML104_CGCCATTCAGTGCCTG-1	236.04	3149.6	4	11	AML104	NPM1
AML104_CGCCATTCATGTCGTA-1	575.07	3140.7	5	0	AML104	NPM1
AML104_CGCGTGAAGAAAGCGA-1	545.26	3300.6	3	0	AML104	NPM1
AML104_CGCGTGAGTTGCTCAA-1	130.58	2714.8	1	1	AML104	NPM1
AML104_CGGAACCCAACCCTCT-1	202.21	1346.8	0	0	AML104	NPM1
AML104_CGGAACCCAAGAGGTC-1	3303	-1150.8	0	3	AML104	NPM1
AML104_CGGAACCCAATTGCCA-1	388.47	3119.7	7	4	AML104	NPM1
AML104_CGGAACCCAGGTCCGT-1	35.216	2872.2	0	0	AML104	NPM1
AML104_CGGAACCTCGCGTGAC-1	206.96	1053.6	1	0	AML104	NPM1
AML104_CGGACACGTTACAGCT-1	55.667	2911	1	3	AML104	NPM1
AML104_CGGAGAAAGCACTCCG-1	296.55	772.58	1	0	AML104	NPM1
AML104_CGGAGAAGTCGTAATC-1	354.69	580.29	0	2	AML104	NPM1
AML104_CGGAGAAGTGCTATTG-1	96.282	2883.4	3	1	AML104	NPM1
AML104_CGGAGAATCAATGTCG-1	163.26	3043.7	7	3	AML104	NPM1
AML104_CGGAGAATCCAAGCCG-1	371.99	2993.8	1	0	AML104	NPM1
AML104_CGGCAGTAGTCAAGCG-1	242.7	3277.5	2	4	AML104	NPM1
AML104_CGGCAGTCACTACCGG-1	48.251	2669.8	3	1	AML104	NPM1
AML104_CGGCAGTGTCACTCTC-1	290.97	2832.2	2	0	AML104	NPM1
AML104_CGGGACTAGCGCGTTC-1	423.01	3257.1	0	1	AML104	NPM1
AML104_CGGGACTGTTGCCGAC-1	212.61	853.38	1	0	AML104	NPM1
AML104_CGGGACTTCTGTTCAT-1	569.55	3122.2	3	6	AML104	NPM1
AML104_CGGGCATAGGTAGATT-1	62.828	2861.3	2	3	AML104	NPM1
AML104_CGGGCATCATAAGATG-1	608.23	3095.3	5	2	AML104	NPM1
AML104_CGGGCATGTCCATCTC-1	-372.28	2935.5	7	10	AML104	NPM1
AML104_CGGGTCAAGGCTGTAG-1	-479	2676.5	1	3	AML104	NPM1
AML104_CGGGTCACATGAAGGC-1	656.12	3239.9	4	1	AML104	NPM1
AML104_CGGGTCAGTTCTTCAT-1	333.34	1746.5	0	0	AML104	NPM1
AML104_CGGGTCATCAAAGGAT-1	108.48	1888.7	1	0	AML104	NPM1
AML104_CGGGTGTCACAAATGA-1	368.39	1683	0	0	AML104	NPM1
AML104_CGGGTGTCATCTGGGC-1	538.45	3158.4	5	5	AML104	NPM1
AML104_CGGGTGTGTTGATCGT-1	353.97	3132.2	4	5	AML104	NPM1
AML104_CGGTCAGCAAGGGTCA-1	216.88	3020	4	3	AML104	NPM1
AML104_CGGTCAGTCAAAGCCT-1	462.06	378.51	2	1	AML104	NPM1
AML104_CGTAAGTTCTCTCCGA-1	266.18	841.63	4	1	AML104	NPM1
AML104_CGTAATGGTCAACCAT-1	553.43	3213.9	2	8	AML104	NPM1
AML104_CGTAATGTCTTCGTAT-1	211.8	3127.6	3	2	AML104	NPM1
AML104_CGTCAAAAGCGCCTAC-1	51.253	2052.4	1	0	AML104	NPM1
AML104_CGTCAAATCTTGGGCG-1	443.08	3174.4	3	7	AML104	NPM1
AML104_CGTCCATTCAGAATAG-1	380.87	3241.8	3	2	AML104	NPM1
AML104_CGTGAATAGGCAGGTT-1	284.52	3001.8	7	15	AML104	NPM1
AML104_CGTGATACATCTAGAC-1	-393.37	2625.2	12	6	AML104	NPM1
AML104_CGTGATAGTATTAAGG-1	472.23	535.88	0	0	AML104	NPM1
AML104_CGTGATATCATGCAGT-1	202.21	2512.2	3	2	AML104	NPM1
AML104_CGTGATATCTTGGTCC-1	170.18	2659.3	2	0	AML104	NPM1
AML104_CGTGCTTGTCATCCGG-1	239.36	3157.7	6	8	AML104	NPM1
AML104_CGTTAGAAGATAGGGA-1	-169.93	3097.5	2	4	AML104	NPM1
AML104_CGTTAGACAAAGGGTC-1	-189.22	2780.6	3	2	AML104	NPM1
AML104_CGTTAGACAGCAGTAG-1	147.85	2935.1	6	15	AML104	NPM1
AML104_CGTTAGATCGCCGTGA-1	408.34	2692.7	2	1	AML104	NPM1
AML104_CGTTCTGAGAGCAGTC-1	3115.6	2235.7	0	0	AML104	NPM1
AML104_CGTTCTGCATCTCATT-1	426.39	485.85	0	1	AML104	NPM1
AML104_CGTTCTGGTTGTGGCC-1	-23.795	2755	1	3	AML104	NPM1
AML104_CGTTGGGCAGTATACC-1	-7.8164	3003.6	4	1	AML104	NPM1
AML104_CGTTGGGGTCAGGTGA-1	3684.2	-1633	0	5	AML104	NPM1
AML104_CGTTGGGTCGAAATCC-1	362.2	3322.4	3	2	AML104	NPM1
AML104_CGTTGGGTCGTTACCC-1	351.18	2930.2	0	2	AML104	NPM1
AML104_CTAACCCCAAGTGGTG-1	204.17	2465	0	0	AML104	NPM1
AML104_CTAACTTAGCAATTAG-1	520.61	183.77	0	0	AML104	NPM1
AML104_CTAACTTAGCCTTTGA-1	239.89	3407.5	0	3	AML104	NPM1
AML104_CTAACTTAGGACGGAG-1	567.1	3195.1	3	3	AML104	NPM1
AML104_CTAACTTAGTAGGGTC-1	362.2	676.12	1	0	AML104	NPM1
AML104_CTAACTTAGTCATTGC-1	415.41	3486.5	4	4	AML104	NPM1
AML104_CTAACTTCAATCGCCG-1	261.64	1249.5	0	1	AML104	NPM1
AML104_CTAACTTCATCCTAAG-1	284.25	3176.2	4	7	AML104	NPM1
AML104_CTAACTTGTACACGTT-1	390	3331.9	2	1	AML104	NPM1
AML104_CTAACTTTCCAGTGTA-1	181.08	2700.5	1	3	AML104	NPM1
AML104_CTAAGTGCAAGTGGCA-1	56.812	2876.3	3	2	AML104	NPM1
AML104_CTAAGTGGTTACCGTA-1	496.24	229.23	0	0	AML104	NPM1
AML104_CTAAGTGTCAGGACAG-1	191.67	2488.6	0	3	AML104	NPM1
AML104_CTAAGTGTCATCTCTA-1	387.23	3032.4	3	7	AML104	NPM1
AML104_CTAAGTGTCGTCGCTT-1	325.15	3349.8	3	0	AML104	NPM1
AML104_CTACAGACACAAGCCC-1	539.3	3007.8	8	4	AML104	NPM1
AML104_CTACAGAGTTGCGTAT-1	534.88	3054.3	2	3	AML104	NPM1
AML104_CTACATTAGAGTATAC-1	300.64	2803.7	3	6	AML104	NPM1
AML104_CTACATTGTCGTATTG-1	1046.9	-2591.4	0	0	AML104	NPM1
AML104_CTACCCACAGTCGTTA-1	327.55	890.89	0	0	AML104	NPM1
AML104_CTACCCAGTCAGACTT-1	135.56	2909.4	1	0	AML104	NPM1
AML104_CTACCCAGTGTGAATA-1	230.31	2179.5	1	1	AML104	NPM1
AML104_CTACCCAGTGTTATCG-1	375.82	3465.8	3	5	AML104	NPM1
AML104_CTACCCATCATGCATG-1	300.35	3129.5	4	5	AML104	NPM1
AML104_CTACCTGAGATCACTC-1	648.77	3088.7	3	1	AML104	NPM1
AML104_CTACCTGAGCAGCCTC-1	316.64	3263	5	1	AML104	NPM1
AML104_CTACCTGCACAACCGC-1	320.54	3092.8	3	7	AML104	NPM1
AML104_CTACCTGTCAATCTCT-1	44.246	2877.9	2	4	AML104	NPM1
AML104_CTACCTGTCACTGAAC-1	274.78	3105.8	8	4	AML104	NPM1
AML104_CTACCTGTCGCAGTCG-1	101.68	2972.9	1	0	AML104	NPM1
AML104_CTACCTGTCTTCACGC-1	-134.97	2517.4	0	0	AML104	NPM1
AML104_CTACGGGAGCGAGTCA-1	410.21	448.3	0	0	AML104	NPM1
AML104_CTACGGGGTTCAGCTA-1	-200.31	3084.6	2	3	AML104	NPM1
AML104_CTACTATAGGAGCTGT-1	239.61	2898.2	6	4	AML104	NPM1
AML104_CTAGACAAGCCTCAAT-1	358.44	3346.1	6	8	AML104	NPM1
AML104_CTAGACAAGGTCACCC-1	319.77	3333.9	1	0	AML104	NPM1
AML104_CTAGACACAGCCATTA-1	352.58	3152.2	3	1	AML104	NPM1
AML104_CTAGACATCTGGCCGA-1	301.96	3126.8	1	4	AML104	NPM1
AML104_CTAGGTAAGGTGATCG-1	134.76	2671.3	1	1	AML104	NPM1
AML104_CTATAGGGTCGTGGAA-1	340.38	3148.9	11	10	AML104	NPM1
AML104_CTATCCGAGTCATGAA-1	236	2243.9	0	0	AML104	NPM1
AML104_CTATCCGCAGGGTCTC-1	403.03	3131.3	4	3	AML104	NPM1
AML104_CTATCCGGTACGTAGG-1	496.51	3075.5	0	3	AML104	NPM1
AML104_CTATCTAAGAGTTCGG-1	427.67	488.33	0	0	AML104	NPM1
AML104_CTATCTACACACGCCA-1	397.36	3160.4	3	1	AML104	NPM1
AML104_CTATCTATCAAGGCTT-1	387.66	3237.6	3	3	AML104	NPM1
AML104_CTCAACCGTCGATGCC-1	164.1	2009.5	2	0	AML104	NPM1
AML104_CTCAACCGTGAAGCTG-1	436.99	3165.4	5	3	AML104	NPM1
AML104_CTCAACCGTGATGGCA-1	268.94	3258.1	5	7	AML104	NPM1
AML104_CTCAACCTCTCGCCTA-1	512.71	3247.7	6	2	AML104	NPM1
AML104_CTCAACCTCTTCTCAA-1	411.67	3252.9	0	1	AML104	NPM1
AML104_CTCAATTAGATAGTCA-1	1181.7	-4508.9	1	4	AML104	NPM1
AML104_CTCAATTAGCAACTCT-1	277.95	2174.3	0	1	AML104	NPM1
AML104_CTCAATTAGGCTCTAT-1	361.21	2457	8	5	AML104	NPM1
AML104_CTCAATTGTATGGTAA-1	229.66	2450.9	4	3	AML104	NPM1
AML104_CTCAATTGTCTTAGTG-1	583.62	3132.9	5	1	AML104	NPM1
AML104_CTCACTGAGATGCTAA-1	463.2	3114.2	2	7	AML104	NPM1
AML104_CTCACTGCACAGTGAG-1	371.11	3332.5	5	6	AML104	NPM1
AML104_CTCACTGCACCAAAGG-1	403.58	453.18	0	0	AML104	NPM1
AML104_CTCAGAATCAAGCTGT-1	414.79	3489.3	4	4	AML104	NPM1
AML104_CTCAGAATCTAGGAAA-1	2464.3	1925.6	0	0	AML104	NPM1
AML104_CTCAGAATCTTTCTAG-1	256	3329.2	2	2	AML104	NPM1
AML104_CTCAGGGAGATCGACG-1	359.15	3347.2	8	3	AML104	NPM1
AML104_CTCAGGGAGTTGAATG-1	529.65	3138.5	1	2	AML104	NPM1
AML104_CTCAGGGCACTATCCC-1	8.811	2739.9	2	1	AML104	NPM1
AML104_CTCAGGGTCGATGCAT-1	620.03	3018	3	5	AML104	NPM1
AML104_CTCAGTCCAAATGGCG-1	497.34	3128.6	5	7	AML104	NPM1
AML104_CTCATCGTCATCGCTC-1	324.33	3159.4	7	7	AML104	NPM1
AML104_CTCATTAGTCGGAACA-1	319.21	1269.3	0	0	AML104	NPM1
AML104_CTCCAACAGCCAGACA-1	219.33	3108.2	10	10	AML104	NPM1
AML104_CTCCAACCAACACAAA-1	466.93	306.96	0	1	AML104	NPM1
AML104_CTCCAACGTCTCAGGC-1	26.569	2895	0	1	AML104	NPM1
AML104_CTCCAACGTGAGATTA-1	716.22	3035.7	8	6	AML104	NPM1
AML104_CTCCAACTCTCTGAGA-1	218.77	2962.2	1	1	AML104	NPM1
AML104_CTCCACAGTGCATACT-1	279.74	3201.6	1	2	AML104	NPM1
AML104_CTCCATGGTAATCAAG-1	546.95	130.25	0	1	AML104	NPM1
AML104_CTCCATGTCTGTTCAT-1	328.73	3226.1	2	2	AML104	NPM1
AML104_CTCCCAAGTAGAGATT-1	137.37	3153.2	3	2	AML104	NPM1
AML104_CTCCCAAGTCGCTTGG-1	379.63	3224.2	1	4	AML104	NPM1
AML104_CTCCCAAGTCGTATTG-1	447.59	3177.8	2	5	AML104	NPM1
AML104_CTCCGATCATGGGTCC-1	3151.4	2176.8	1	0	AML104	NPM1
AML104_CTCCGATTCATTTACC-1	452.57	3446.4	1	2	AML104	NPM1
AML104_CTCCGATTCGAACACT-1	370.95	3279.2	2	1	AML104	NPM1
AML104_CTCCTCCAGAGGCCAT-1	111.37	3078.5	2	2	AML104	NPM1
AML104_CTCCTCCCACAGTCCG-1	-1183.7	1546.2	0	1	AML104	NPM1
AML104_CTCCTCCTCAGGGATG-1	-2719.7	2848.4	6	5	AML104	NPM1
AML104_CTCCTCCTCGAGAACG-1	359.17	3180.6	1	0	AML104	NPM1
AML104_CTCCTCCTCGATCCCT-1	458.21	3296	0	3	AML104	NPM1
AML104_CTCCTCCTCGCGATCG-1	481.07	257.49	5	3	AML104	NPM1
AML104_CTCCTTTGTCTTTCTA-1	331.93	3086.9	2	1	AML104	NPM1
AML104_CTCCTTTTCGTCGCTT-1	177.7	2956.1	1	3	AML104	NPM1
AML104_CTCGAGGTCTCGTCAC-1	698.16	-126.59	0	0	AML104	NPM1
AML104_CTCTCAGGTCTTCAAG-1	673.63	3342.2	0	3	AML104	NPM1
AML104_CTCTCAGGTTCCTAGA-1	158.16	3322.7	3	2	AML104	NPM1
AML104_CTCTCGAGTGTCTTAG-1	223.17	1980.8	1	0	AML104	NPM1
AML104_CTCTCGATCTAAACGC-1	439.51	3271.8	2	3	AML104	NPM1
AML104_CTCTCGATCTGGACCG-1	498.85	3097	4	6	AML104	NPM1
AML104_CTCTGGTCATGAAAGT-1	343.15	1482.1	0	0	AML104	NPM1
AML104_CTGAATGCATGAATCC-1	-222.45	2466.2	6	2	AML104	NPM1
AML104_CTGAATGGTGGAACCA-1	302.03	1197.6	2	4	AML104	NPM1
AML104_CTGAATGTCTTGAGCA-1	660.79	3135.5	0	1	AML104	NPM1
AML104_CTGAGCGAGAATCTAG-1	-131.17	3141	7	2	AML104	NPM1
AML104_CTGAGGCAGAGCATCG-1	359.47	3355	1	2	AML104	NPM1
AML104_CTGAGGCAGAGGTCGT-1	489.91	171.98	0	0	AML104	NPM1
AML104_CTGAGGCAGCACCGAA-1	495.51	3056.2	10	9	AML104	NPM1
AML104_CTGAGGCTCTAGTGTG-1	560.54	3157.1	2	3	AML104	NPM1
AML104_CTGATCCCAGGGATAC-1	342.81	3049.2	5	6	AML104	NPM1
AML104_CTGATCCCAGTCGTTA-1	-20.21	2569.9	4	1	AML104	NPM1
AML104_CTGATCCTCAACCTCC-1	496.02	1245.9	0	0	AML104	NPM1
AML104_CTGCATCTCCCGAGAC-1	498.51	3177.8	7	8	AML104	NPM1
AML104_CTGCATCTCGAGAGCA-1	236.5	3150.3	1	1	AML104	NPM1
AML104_CTGCATCTCTCTCTTC-1	341.76	3270.5	1	4	AML104	NPM1
AML104_CTGCCATAGACCTGGA-1	-130.8	2404.1	0	1	AML104	NPM1
AML104_CTGCCATCAATATCCG-1	350.76	658.63	0	0	AML104	NPM1
AML104_CTGCCATTCGAGCCTG-1	324.69	3198.2	3	2	AML104	NPM1
AML104_CTGCCTACAACCGATT-1	237.13	3028.2	4	3	AML104	NPM1
AML104_CTGCCTACAATGAAAC-1	-573.01	2138.6	5	5	AML104	NPM1
AML104_CTGCCTACACCGTACG-1	-4.3462	3216.4	6	4	AML104	NPM1
AML104_CTGCCTACACTCATAG-1	581.69	3232.5	7	9	AML104	NPM1
AML104_CTGCCTACATAATCGC-1	568.27	3448.3	5	5	AML104	NPM1
AML104_CTGCCTATCCATACAG-1	677.79	3006.7	9	11	AML104	NPM1
AML104_CTGCCTATCGGCTATA-1	295.79	3316.4	5	4	AML104	NPM1
AML104_CTGCGAGCATGAAGGC-1	361.43	3154.9	2	0	AML104	NPM1
AML104_CTGCGAGTCTGGTGCG-1	234.86	2224.1	1	1	AML104	NPM1
AML104_CTGCTCAAGTACCCTA-1	189.88	3150.2	1	1	AML104	NPM1
AML104_CTGCTCAAGTCGTCTA-1	265.3	3282.3	5	3	AML104	NPM1
AML104_CTGCTCAGTCCGGCAT-1	431.44	3167.6	3	7	AML104	NPM1
AML104_CTGCTCAGTCCGTTTC-1	316.81	3209.2	3	6	AML104	NPM1
AML104_CTGCTCAGTTCAAAGA-1	39.774	2977.3	11	10	AML104	NPM1
AML104_CTGCTCATCCGCAAAT-1	502.25	3171.2	2	2	AML104	NPM1
AML104_CTGGACGAGCGATTCT-1	221	3262.2	2	2	AML104	NPM1
AML104_CTGGACGTCGCAGTTA-1	630.04	21.235	0	0	AML104	NPM1
AML104_CTGGCAGCAGCAATTC-1	537.27	3163.8	2	4	AML104	NPM1
AML104_CTGGCAGCATAGGTTC-1	137.32	2989.9	7	2	AML104	NPM1
AML104_CTGGTCTCATAAGATG-1	3031	2141	0	0	AML104	NPM1
AML104_CTGGTCTTCACGATCA-1	397.69	3054	5	2	AML104	NPM1
AML104_CTGTAGAAGCAATAAC-1	299.37	2972.8	1	8	AML104	NPM1
AML104_CTGTAGACATGGCACC-1	571.46	2.2911	0	0	AML104	NPM1
AML104_CTGTATTAGACTACCT-1	492.42	3182.9	4	1	AML104	NPM1
AML104_CTGTATTAGGATTTCC-1	382.95	959.74	0	0	AML104	NPM1
AML104_CTGTATTGTTCTATCT-1	279.22	3534.1	4	2	AML104	NPM1
AML104_CTGTCGTAGGATTTCC-1	559.37	3191.7	3	4	AML104	NPM1
AML104_CTGTGAACAGCGACAA-1	395.56	1608	1	2	AML104	NPM1
AML104_CTGTGAACAGGTATGG-1	582.41	3156	0	1	AML104	NPM1
AML104_CTGTGGGAGGTAAGTT-1	324.85	1339.2	1	3	AML104	NPM1
AML104_CTGTGGGCATACCGTA-1	328.43	3179.5	0	2	AML104	NPM1
AML104_CTGTGGGGTAGACTGG-1	328.39	3187.5	5	6	AML104	NPM1
AML104_CTTACCGAGCATCAGG-1	600.74	3182.5	4	5	AML104	NPM1
AML104_CTTACCGGTTACGATC-1	411.79	3508.7	7	7	AML104	NPM1
AML104_CTTAGGAAGGTCACCC-1	345.81	3315.5	3	10	AML104	NPM1
AML104_CTTAGGACACGAAAGC-1	149.76	2741.6	3	2	AML104	NPM1
AML104_CTTCAATGTAACCCGC-1	416.42	3200.2	5	2	AML104	NPM1
AML104_CTTCCGAAGAAGCCTG-1	213.26	2967.8	5	3	AML104	NPM1
AML104_CTTCCGAGTATCGTTG-1	344.84	3192.6	2	4	AML104	NPM1
AML104_CTTCCGAGTCAGGTGA-1	389.75	3170	2	5	AML104	NPM1
AML104_CTTCCTTCAATGGCCC-1	659.59	2898.1	6	2	AML104	NPM1
AML104_CTTCGGTTCTCCACTG-1	400.09	3154.9	5	5	AML104	NPM1
AML104_CTTCTCTCAGGACATG-1	344.43	548.47	0	1	AML104	NPM1
AML104_CTTCTCTCAGTTAAAG-1	591.93	3173.5	1	1	AML104	NPM1
AML104_CTTCTCTTCAGCTGTA-1	335.12	3305.2	6	9	AML104	NPM1
AML104_CTTGAGACACGCACCA-1	378.6	3085.4	1	0	AML104	NPM1
AML104_CTTGAGAGTCGTATGT-1	-5.9965	2573.6	0	1	AML104	NPM1
AML104_CTTGAGAGTGATAGAT-1	263.29	3091.4	3	7	AML104	NPM1
AML104_CTTGAGAGTTCTCAGA-1	-88.255	2448.4	5	0	AML104	NPM1
AML104_CTTGAGATCGCCAATA-1	241.44	2128.6	2	1	AML104	NPM1
AML104_CTTGATTTCTGAGGCC-1	276.24	3224.5	7	4	AML104	NPM1
AML104_CTTTCAAAGGATTTCC-1	126.43	3186.3	0	1	AML104	NPM1
AML104_CTTTCAAAGGCAGGTT-1	465.26	3103.8	4	4	AML104	NPM1
AML104_CTTTCAAAGGTACTGG-1	438.45	559.23	0	0	AML104	NPM1
AML104_CTTTCAACAGCTGAAG-1	515.89	3208	2	8	AML104	NPM1
AML104_CTTTCAACATCGCCTT-1	465.17	3349.2	5	2	AML104	NPM1
AML104_CTTTCAAGTCGGTACC-1	185.94	3197.3	0	2	AML104	NPM1
AML104_CTTTCAAGTTTCACTT-1	662.32	3086	4	6	AML104	NPM1
AML104_CTTTCAATCCAACTAG-1	540.53	226.73	1	0	AML104	NPM1
AML104_CTTTCGGCAGGAATAT-1	321.23	3329.2	4	2	AML104	NPM1
AML104_CTTTCGGTCGTGGGTC-1	37.111	3173.4	0	3	AML104	NPM1
AML104_GAAATGAGTAGTCCTA-1	192.05	3123	4	4	AML104	NPM1
AML104_GAACACTAGACATAAC-1	368.89	3275	3	1	AML104	NPM1
AML104_GAACACTTCTGCTGAA-1	591.92	3198	2	5	AML104	NPM1
AML104_GAACGTTAGGACTTCT-1	-134.28	2420.1	2	0	AML104	NPM1
AML104_GAACGTTAGTTACGTC-1	139.72	3337	3	4	AML104	NPM1
AML104_GAACTGTAGCCAGTAG-1	206.76	3153.4	9	9	AML104	NPM1
AML104_GAACTGTCAGTAACGG-1	231.41	3380.9	5	1	AML104	NPM1
AML104_GAACTGTGTAAGATTG-1	412.62	523.3	0	1	AML104	NPM1
AML104_GAACTGTTCTTTGATC-1	177.65	2286.7	0	1	AML104	NPM1
AML104_GAAGAATAGGGTACAC-1	413.82	382.98	1	0	AML104	NPM1
AML104_GAAGAATTCCCTCAAC-1	479.77	3140	11	6	AML104	NPM1
AML104_GAAGAATTCCTTCACG-1	404.6	2962.8	6	5	AML104	NPM1
AML104_GAAGCGACATAGGCGA-1	484.09	3143.5	5	3	AML104	NPM1
AML104_GAAGCGAGTGTTAGCT-1	303.35	3216.8	5	3	AML104	NPM1
AML104_GAAGGACAGCAGGGAG-1	-252.94	3021.7	6	12	AML104	NPM1
AML104_GAAGGACGTTGGAGAC-1	453.28	3216.9	7	8	AML104	NPM1
AML104_GAAGGACTCTAGTACG-1	235.27	3254.9	4	6	AML104	NPM1
AML104_GAAGTAACAATCGTCA-1	-111	2519.5	1	6	AML104	NPM1
AML104_GAAGTAAGTGTGTCGC-1	383.83	2655.5	0	0	AML104	NPM1
AML104_GAATAGACATGGGTTT-1	444.27	3345.6	1	1	AML104	NPM1
AML104_GAATAGAGTCTCAAGT-1	136.16	2061.9	1	1	AML104	NPM1
AML104_GAATAGAGTTACGATC-1	404.43	3132.1	3	11	AML104	NPM1
AML104_GAATCACCACAAGCCC-1	384.99	3317.1	0	5	AML104	NPM1
AML104_GAATCACCAGAGAATT-1	-119.58	3131.1	13	12	AML104	NPM1
AML104_GAATCACGTACAGTCT-1	228.69	3084.9	4	4	AML104	NPM1
AML104_GAATCACGTGGTCCGT-1	241.52	3041.3	4	4	AML104	NPM1
AML104_GAATCGTAGGTCCTGC-1	575.35	3196.4	7	2	AML104	NPM1
AML104_GAATCGTCACCAGTTA-1	302.15	3514.3	0	0	AML104	NPM1
AML104_GAATCGTGTATCCCTC-1	644.83	611.11	0	0	AML104	NPM1
AML104_GACACGCCAGTAGAGC-1	659.15	3154	1	8	AML104	NPM1
AML104_GACACGCTCAAGCCGC-1	444.92	3254.7	5	2	AML104	NPM1
AML104_GACAGCCGTCTCAAGT-1	347.26	3016.7	10	3	AML104	NPM1
AML104_GACAGCCGTTCGTGCG-1	444.02	2901.2	5	4	AML104	NPM1
AML104_GACATCACAACGATCT-1	458.49	3250.5	1	3	AML104	NPM1
AML104_GACATCAGTTCGTTCC-1	415.79	3295	7	9	AML104	NPM1
AML104_GACCAATCATAACTCG-1	353.32	3079.7	2	7	AML104	NPM1
AML104_GACCAATTCGCCTTGT-1	453.96	3000.5	1	5	AML104	NPM1
AML104_GACCAATTCTTCGTGC-1	416.05	3120.9	3	1	AML104	NPM1
AML104_GACCCAGAGAGGCTGT-1	66.568	2915.7	3	7	AML104	NPM1
AML104_GACCCAGAGCACGGAT-1	81.614	2757.9	4	2	AML104	NPM1
AML104_GACCCAGAGTACTGGG-1	-114.86	3075.7	8	5	AML104	NPM1
AML104_GACCCTTAGAAGAGCA-1	223.39	3291.4	13	6	AML104	NPM1
AML104_GACCCTTAGCCGAATG-1	341.15	3164.4	4	2	AML104	NPM1
AML104_GACCCTTAGTTGCGCC-1	628.39	3075	4	3	AML104	NPM1
AML104_GACCCTTCAGTATTCG-1	215.64	1758.9	0	1	AML104	NPM1
AML104_GACCCTTGTAGAGATT-1	271.09	3349	0	0	AML104	NPM1
AML104_GACCCTTTCTCAACCC-1	-280.13	2367.6	4	4	AML104	NPM1
AML104_GACCGTGCACGACGCT-1	543.17	3110.1	3	1	AML104	NPM1
AML104_GACCGTGCATGAGTAA-1	379.24	3104.4	4	3	AML104	NPM1
AML104_GACCTTCAGACCCGCT-1	522.53	3131	2	2	AML104	NPM1
AML104_GACCTTCAGTCATGCT-1	492.59	2967.4	9	9	AML104	NPM1
AML104_GACGCTGAGGCTATCT-1	-2215.3	2587.4	0	8	AML104	NPM1
AML104_GACGCTGCAGTAACGG-1	430.04	3354.9	3	2	AML104	NPM1
AML104_GACGCTGGTCTAACGT-1	470.1	349.38	1	0	AML104	NPM1
AML104_GACGCTGGTGTGACCC-1	205.96	3098.4	5	3	AML104	NPM1
AML104_GACGCTGTCACCGCTT-1	403.48	3262.3	0	3	AML104	NPM1
AML104_GACGTTAAGACGAAGA-1	411.31	3040.4	5	5	AML104	NPM1
AML104_GACGTTAAGGCGAAGG-1	393.42	3160.8	5	3	AML104	NPM1
AML104_GACGTTACAATTGGTC-1	261.72	1081.4	1	1	AML104	NPM1
AML104_GACGTTACACGCTTAA-1	443.57	3226.4	8	13	AML104	NPM1
AML104_GACGTTATCAGTCCGG-1	392.59	3036	2	4	AML104	NPM1
AML104_GACTATGAGGGATCTG-1	380.82	3301.6	2	2	AML104	NPM1
AML104_GACTCTCAGCTAAACA-1	272.69	1465.3	1	0	AML104	NPM1
AML104_GACTCTCTCTCGTGGG-1	201.34	3217.1	5	6	AML104	NPM1
AML104_GACTGATCAATGACCT-1	596.26	75.379	1	0	AML104	NPM1
AML104_GACTTCCAGGCCTGCT-1	129.48	3364	6	0	AML104	NPM1
AML104_GACTTCCAGTAGGGTC-1	-2319	2843.8	16	14	AML104	NPM1
AML104_GACTTCCTCAAGATAG-1	503.17	3113.5	7	5	AML104	NPM1
AML104_GAGAAATAGCGTATAA-1	341.32	3300.4	4	2	AML104	NPM1
AML104_GAGAAATAGTGAGTGC-1	522.98	3071.4	7	3	AML104	NPM1
AML104_GAGAAATCAAGTGTCT-1	360.2	2879.9	5	3	AML104	NPM1
AML104_GAGAAATCATGCACTA-1	184.54	3048.3	2	8	AML104	NPM1
AML104_GAGAAATTCCCTCTTT-1	254.99	2963.1	5	3	AML104	NPM1
AML104_GAGACCCCACCCTAAA-1	9.5023	3005.9	1	0	AML104	NPM1
AML104_GAGACTTCATAGTCGT-1	151.25	2034.8	0	1	AML104	NPM1
AML104_GAGATGGGTCGCACAC-1	339.39	3191.5	12	9	AML104	NPM1
AML104_GAGATGGGTCGTCGGT-1	-3610.6	2608.1	3	2	AML104	NPM1
AML104_GAGATGGGTGACGTCC-1	410.56	3201.2	4	5	AML104	NPM1
AML104_GAGATGGGTGTGGACA-1	395.83	3258.2	11	7	AML104	NPM1
AML104_GAGATGGTCAGTAGGG-1	-1099.8	-2118.2	0	2	AML104	NPM1
AML104_GAGCCTGAGTTGGAGC-1	-18.953	3204.5	2	6	AML104	NPM1
AML104_GAGCCTGCATATCTGG-1	196.17	2189.3	2	1	AML104	NPM1
AML104_GAGCCTGGTTTGTTGG-1	-183.54	2887.2	3	0	AML104	NPM1
AML104_GAGGCAAAGGTGGCTA-1	-594.34	2725.9	2	1	AML104	NPM1
AML104_GAGGCAACAATTCACG-1	-111.34	2561.7	10	5	AML104	NPM1
AML104_GAGGCAACACAAGCCC-1	389.35	2860.8	0	0	AML104	NPM1
AML104_GAGGCAAGTTAGGGTG-1	114.43	2271.6	3	2	AML104	NPM1
AML104_GAGGCAATCCAGGACC-1	305.11	2995.2	12	6	AML104	NPM1
AML104_GAGGCAATCCGTCACT-1	145.16	2962.9	1	2	AML104	NPM1
AML104_GAGGCAATCTCACCCA-1	603.25	3212.5	15	17	AML104	NPM1
AML104_GAGGCCTCAACAGAGC-1	137.57	3034.7	1	3	AML104	NPM1
AML104_GAGGCCTCAGCACCCA-1	336.32	3213	1	7	AML104	NPM1
AML104_GAGGCCTGTTACGCCG-1	385.6	3195.6	1	2	AML104	NPM1
AML104_GAGGCCTTCGCGTAGC-1	155.95	1126.4	1	3	AML104	NPM1
AML104_GAGGCCTTCTGGTTGA-1	348.89	3017.4	3	1	AML104	NPM1
AML104_GAGGGATGTTAACAGA-1	549.29	3282.4	3	0	AML104	NPM1
AML104_GAGGGATGTTTGTGGT-1	13.962	3222.6	4	6	AML104	NPM1
AML104_GAGGGTACAATGAACA-1	37.207	3026	6	4	AML104	NPM1
AML104_GAGTCATAGCATAGGC-1	714.4	3013	2	4	AML104	NPM1
AML104_GAGTCATAGTCAATCC-1	600.7	3093.1	2	4	AML104	NPM1
AML104_GAGTCATCAGGCCCTA-1	372.34	3230.6	7	6	AML104	NPM1
AML104_GAGTCATGTGAATATG-1	619.72	3213.1	5	3	AML104	NPM1
AML104_GAGTCATTCCACGAAT-1	280.97	2591.2	0	0	AML104	NPM1
AML104_GAGTCATTCGCCTAGG-1	487.83	3326.5	4	5	AML104	NPM1
AML104_GAGTCTAAGACAGTCG-1	245.34	3219.9	4	1	AML104	NPM1
AML104_GAGTCTAAGTATGACA-1	463.61	2943.8	1	0	AML104	NPM1
AML104_GAGTCTACACTGCATA-1	67.961	2954	3	1	AML104	NPM1
AML104_GAGTCTATCGATAACC-1	588.69	186.38	1	0	AML104	NPM1
AML104_GAGTCTATCTCGCGTT-1	549.3	3280.2	2	5	AML104	NPM1
AML104_GAGTGAGGTCTTGAGT-1	451.14	3089.9	5	2	AML104	NPM1
AML104_GAGTGAGTCGCACGAC-1	502.84	267.14	0	0	AML104	NPM1
AML104_GAGTGTTTCCTTCTGG-1	165.91	3345.2	3	1	AML104	NPM1
AML104_GAGTTACAGAGAACCC-1	3325.9	2517.2	0	0	AML104	NPM1
AML104_GAGTTACAGGCCGCTT-1	342.71	848.89	0	0	AML104	NPM1
AML104_GAGTTACCACAATGTC-1	148.4	1676.4	0	0	AML104	NPM1
AML104_GAGTTACGTCATCGGC-1	475.39	3261	12	3	AML104	NPM1
AML104_GAGTTGTAGGGACCAT-1	188.25	3008.6	4	4	AML104	NPM1
AML104_GAGTTGTCATGTTCGA-1	317.61	2912.9	2	2	AML104	NPM1
AML104_GAGTTGTTCAGTAGGG-1	546.79	3105.3	1	6	AML104	NPM1
AML104_GAGTTTGAGAAACTCA-1	473.61	3177.1	5	7	AML104	NPM1
AML104_GAGTTTGTCCATCTAT-1	16.573	2767.9	6	6	AML104	NPM1
AML104_GAGTTTGTCCCTCTTT-1	522.92	3263.2	1	2	AML104	NPM1
AML104_GAGTTTGTCTAGTCAG-1	-77.336	3127.9	12	7	AML104	NPM1
AML104_GATAGAACAAAGCAAT-1	397.24	3291.6	2	1	AML104	NPM1
AML104_GATAGAAGTATCGCGC-1	227.86	3191.6	8	4	AML104	NPM1
AML104_GATAGAAGTGCCTGAC-1	378.1	3300.5	1	0	AML104	NPM1
AML104_GATAGCTAGGCTGGAT-1	84.046	2931.6	3	2	AML104	NPM1
AML104_GATCACACAGATAAAC-1	353.78	3491.1	3	1	AML104	NPM1
AML104_GATCACATCTACTGCC-1	420.67	373.69	0	1	AML104	NPM1
AML104_GATCAGTAGGTGCTTT-1	651.89	3132.1	3	5	AML104	NPM1
AML104_GATCAGTTCACTCACC-1	78.301	3266.8	5	2	AML104	NPM1
AML104_GATCAGTTCGCAGTGC-1	311.62	3170.9	4	3	AML104	NPM1
AML104_GATCATGAGATCCCGC-1	150.62	3255.2	0	4	AML104	NPM1
AML104_GATCATGAGGGTATAT-1	398.77	560.36	0	0	AML104	NPM1
AML104_GATCATGCACACGTGC-1	141.15	2928.9	0	0	AML104	NPM1
AML104_GATCCCTCAACTCCCT-1	321.85	3206	5	2	AML104	NPM1
AML104_GATCCCTGTGCACATT-1	86.737	3052.3	6	2	AML104	NPM1
AML104_GATCCCTGTTACAGCT-1	550.71	2958.9	3	5	AML104	NPM1
AML104_GATCCCTTCTATGCCC-1	387.44	3413.1	7	4	AML104	NPM1
AML104_GATCGTAAGCCTATCA-1	304.16	3353	6	6	AML104	NPM1
AML104_GATCGTAAGCGCATCC-1	342.86	3203.2	2	1	AML104	NPM1
AML104_GATCGTACACACGGTC-1	530.79	1092.3	0	0	AML104	NPM1
AML104_GATCGTACAGTGCCTG-1	176.26	3178.8	1	2	AML104	NPM1
AML104_GATCGTAGTTGGTACT-1	-39.897	3198.7	8	5	AML104	NPM1
AML104_GATCGTATCGCTCATC-1	-1595.1	2902.9	4	6	AML104	NPM1
AML104_GATGACTTCGGTATGT-1	-636.4	2771.9	4	8	AML104	NPM1
AML104_GATGAGGCAGACCAAG-1	188.04	2917.6	4	2	AML104	NPM1
AML104_GATGATCAGGACGCAT-1	-41.604	2960.6	6	1	AML104	NPM1
AML104_GATGATCAGTGCCGAA-1	327.18	3072.4	8	5	AML104	NPM1
AML104_GATGATCGTAGGATAT-1	476.37	304.53	0	0	AML104	NPM1
AML104_GATGATCGTAGTGCGA-1	163.67	1999.1	2	0	AML104	NPM1
AML104_GATGATCTCCTGATAG-1	97.827	3202.5	2	3	AML104	NPM1
AML104_GATGATCTCTGGAGAG-1	651.72	3071.8	6	3	AML104	NPM1
AML104_GATGCTAAGGGCAGAG-1	126.71	2883.4	3	1	AML104	NPM1
AML104_GATGCTACAGTCGGAA-1	65.142	2469.7	1	0	AML104	NPM1
AML104_GATGCTAGTCCGCAGT-1	502.58	3215.6	1	4	AML104	NPM1
AML104_GATGCTAGTTTGTTGG-1	490.7	3287.4	5	3	AML104	NPM1
AML104_GATGGAGCAAGAATGT-1	441.36	3233.4	3	1	AML104	NPM1
AML104_GATGGAGCATTGTCGA-1	392.94	3250.8	2	4	AML104	NPM1
AML104_GATGGAGTCAAGTGTC-1	472.6	3105.2	2	1	AML104	NPM1
AML104_GATGTTGCACGTATAC-1	315.58	3259.7	4	6	AML104	NPM1
AML104_GATTCGACAAAGACGC-1	274.09	3368.8	0	2	AML104	NPM1
AML104_GATTCGACAGTCGAGA-1	574.03	3108.2	2	9	AML104	NPM1
AML104_GATTCGAGTCTCAAGT-1	221.54	2219.6	2	2	AML104	NPM1
AML104_GATTCGAGTTGGGTAG-1	320.84	3199.5	8	5	AML104	NPM1
AML104_GATTCGATCAACCCGG-1	235.66	3192.5	3	6	AML104	NPM1
AML104_GATTCGATCCACTTTA-1	592.98	2690.4	0	4	AML104	NPM1
AML104_GATTCTTTCGCTACAA-1	458.43	3337.1	7	1	AML104	NPM1
AML104_GATTGGTAGCAAATCA-1	711.06	3077.6	1	3	AML104	NPM1
AML104_GATTGGTGTATTGCCA-1	409.4	3091.6	1	0	AML104	NPM1
AML104_GATTGGTTCGGTGTAT-1	75.683	2981.8	1	5	AML104	NPM1
AML104_GATTGGTTCTCATGCC-1	459.38	3469.8	1	2	AML104	NPM1
AML104_GATTTCTAGACGCTCC-1	438.86	3073.4	4	0	AML104	NPM1
AML104_GATTTCTCAACCCTCT-1	-1437.9	2962	8	1	AML104	NPM1
AML104_GATTTCTGTAGCGTTT-1	175.45	3058.6	9	7	AML104	NPM1
AML104_GCAACATAGCGTGAAC-1	350.13	3167.5	9	6	AML104	NPM1
AML104_GCAACATAGTGAGGTC-1	-155.64	2959.2	9	10	AML104	NPM1
AML104_GCAACATGTCAACGCC-1	-1768.8	2814.9	2	1	AML104	NPM1
AML104_GCAACATGTCGAGCAA-1	150.11	2936.3	2	1	AML104	NPM1
AML104_GCAACATGTGTGACCC-1	93.065	2760.8	0	1	AML104	NPM1
AML104_GCAACCGGTACGTAGG-1	65.832	3157.7	6	6	AML104	NPM1
AML104_GCAACCGGTTCAACGT-1	-240.56	2849.7	2	3	AML104	NPM1
AML104_GCAACCGTCGAGAAAT-1	522.6	3168.5	8	6	AML104	NPM1
AML104_GCACATACACAATGCT-1	492.79	3277.8	8	5	AML104	NPM1
AML104_GCACATACAGAACGCA-1	-63.531	2706.8	4	2	AML104	NPM1
AML104_GCACATAGTGTGTCGC-1	-342.2	3042	10	4	AML104	NPM1
AML104_GCACATAGTTATGGTC-1	349.51	1678.3	0	0	AML104	NPM1
AML104_GCACATATCCCTGTTG-1	393.41	3483.6	1	2	AML104	NPM1
AML104_GCACGGTCACATGGTT-1	328.44	3431.4	2	0	AML104	NPM1
AML104_GCACGGTCAGCCGTTG-1	598.41	3098.1	8	7	AML104	NPM1
AML104_GCACGGTGTCCACATA-1	414.82	3183.4	3	2	AML104	NPM1
AML104_GCACGGTGTTGGAGAC-1	480.43	3136	6	8	AML104	NPM1
AML104_GCACGTGCACAAGCAG-1	208.87	2923.3	7	9	AML104	NPM1
AML104_GCACGTGGTCATCCGG-1	236.72	1798.8	0	0	AML104	NPM1
AML104_GCACTAATCGTCACCT-1	361.05	3176	4	1	AML104	NPM1
AML104_GCACTAATCTTAAGGC-1	447.79	3179.4	9	7	AML104	NPM1
AML104_GCAGCCACAGAGCCCT-1	35.378	2876.4	4	7	AML104	NPM1
AML104_GCAGCCAGTGCATTAC-1	540.15	2939.8	6	5	AML104	NPM1
AML104_GCAGCCAGTTTACACG-1	54.29	3009	5	2	AML104	NPM1
AML104_GCAGCCATCCCTCGTA-1	494.34	679.87	0	0	AML104	NPM1
AML104_GCAGCTGAGCATCGAG-1	164.32	1831.5	0	0	AML104	NPM1
AML104_GCAGCTGGTTTCTTAC-1	323.06	3329.1	1	0	AML104	NPM1
AML104_GCAGGCTAGAATCGAT-1	455.92	3290.2	3	3	AML104	NPM1
AML104_GCAGGCTAGGCGAACT-1	402.29	3233.8	5	3	AML104	NPM1
AML104_GCAGGCTAGTAAACTG-1	247.72	3034.3	1	2	AML104	NPM1
AML104_GCAGTTAAGAGCAGCT-1	519.43	3135.1	4	2	AML104	NPM1
AML104_GCAGTTAAGCGCACAA-1	460.13	3410.2	0	0	AML104	NPM1
AML104_GCAGTTATCTATACGG-1	395.96	508.22	0	1	AML104	NPM1
AML104_GCATCGGAGGGAGTTC-1	592.25	3266.8	2	8	AML104	NPM1
AML104_GCATCGGAGTCGCGAA-1	203.81	2234	0	0	AML104	NPM1
AML104_GCATCGGTCGTAGTCA-1	195.58	2981.4	1	2	AML104	NPM1
AML104_GCATGATAGCAAATCA-1	3559.6	-2240.6	0	4	AML104	NPM1
AML104_GCATTAGAGCTATCCA-1	289.62	3266.3	5	1	AML104	NPM1
AML104_GCATTAGCACGCCAGT-1	262.82	3255.5	7	6	AML104	NPM1
AML104_GCATTAGCAGTAGAAT-1	96.373	2804	1	1	AML104	NPM1
AML104_GCATTAGTCACCGACG-1	-93.917	2584.6	1	3	AML104	NPM1
AML104_GCATTAGTCCATTTGT-1	183.74	2731.7	0	0	AML104	NPM1
AML104_GCCAACGAGTCGAAAT-1	259.8	2893.6	0	1	AML104	NPM1
AML104_GCCAACGCAACGGTAG-1	276.86	3128.5	6	4	AML104	NPM1
AML104_GCCAACGCAAGAGAGA-1	270.65	2625.4	6	5	AML104	NPM1
AML104_GCCAACGCAATACGCT-1	416.13	3223.2	1	0	AML104	NPM1
AML104_GCCAACGTCTACCCAC-1	507.69	3230.6	7	7	AML104	NPM1
AML104_GCCAGCAAGAGGTTTA-1	-181.86	2435.1	3	4	AML104	NPM1
AML104_GCCAGCAAGATAGCAT-1	609.78	3217.6	3	6	AML104	NPM1
AML104_GCCAGCACATGAATCC-1	541.97	287.61	0	0	AML104	NPM1
AML104_GCCAGCAGTCTTTATC-1	385.15	3224.6	1	0	AML104	NPM1
AML104_GCCAGCAGTGACATCT-1	271.49	3065.2	3	3	AML104	NPM1
AML104_GCCAGCATCTCATAGG-1	212.85	3321.7	8	4	AML104	NPM1
AML104_GCCAGGTAGTCATAGA-1	234.67	2126.4	0	1	AML104	NPM1
AML104_GCCAGGTTCCCAGGAC-1	215.24	3294.5	5	3	AML104	NPM1
AML104_GCCAGTGAGAAGCGGG-1	109.85	3118.3	4	2	AML104	NPM1
AML104_GCCAGTGAGTAACAGT-1	237.04	2985.6	10	5	AML104	NPM1
AML104_GCCAGTGAGTTACTCG-1	603.51	49.046	0	0	AML104	NPM1
AML104_GCCAGTGGTAATGATG-1	86.947	2662	9	4	AML104	NPM1
AML104_GCCAGTGTCAGCAATC-1	80.798	3040.7	4	2	AML104	NPM1
AML104_GCCAGTGTCCGATCTC-1	363.43	3128.5	2	2	AML104	NPM1
AML104_GCCAGTGTCTCCATAT-1	438.94	3348.3	7	10	AML104	NPM1
AML104_GCCATGGAGCGTTCAT-1	457.65	3260.8	7	2	AML104	NPM1
AML104_GCCATGGCAGGAACCA-1	195.77	3024.6	8	7	AML104	NPM1
AML104_GCCATTCAGGCTAGCA-1	-162.87	3227.2	2	4	AML104	NPM1
AML104_GCCATTCCAACACGAG-1	178.58	3276.2	0	5	AML104	NPM1
AML104_GCCATTCGTGAGATTA-1	247.02	3044.4	9	7	AML104	NPM1
AML104_GCCATTCGTGGTCAAG-1	634.85	3133.2	4	6	AML104	NPM1
AML104_GCCATTCTCAGCGTCG-1	-5.7856	1773.8	1	2	AML104	NPM1
AML104_GCCCAGAAGAAGCTCG-1	210.82	3231.8	0	3	AML104	NPM1
AML104_GCCCAGAAGTTTGTCG-1	525.58	162.61	1	0	AML104	NPM1
AML104_GCCCAGACACCCATAA-1	130	1954.2	3	4	AML104	NPM1
AML104_GCCCAGACATGGTACT-1	319.58	3243	5	7	AML104	NPM1
AML104_GCCCAGATCCACCCTA-1	299.33	3026.3	3	7	AML104	NPM1
AML104_GCCCGAACAATCCAGT-1	283.72	3264.1	3	2	AML104	NPM1
AML104_GCCCGAACATACCGTA-1	512.43	3325.4	3	4	AML104	NPM1
AML104_GCCCGAACATCGGTTA-1	81.075	2944.6	1	5	AML104	NPM1
AML104_GCCCGAATCCGGTAAT-1	729.78	2900	2	5	AML104	NPM1
AML104_GCCGATGAGTTGTAAG-1	302.98	3034.2	5	3	AML104	NPM1
AML104_GCCGATGGTCATCACA-1	79.052	2919.9	1	1	AML104	NPM1
AML104_GCCGTGAAGACAGCGT-1	165.13	2959.9	1	1	AML104	NPM1
AML104_GCCGTGAAGATGCTGG-1	182.24	3001.3	2	5	AML104	NPM1
AML104_GCCTGTTCAAACCATC-1	428.44	3218.2	3	5	AML104	NPM1
AML104_GCCTGTTCACTACAGT-1	116.1	2929.6	2	4	AML104	NPM1
AML104_GCCTGTTGTCTTCCGT-1	93.299	2901.1	2	4	AML104	NPM1
AML104_GCCTGTTTCGATGCAT-1	-10.131	3106.1	3	1	AML104	NPM1
AML104_GCCTGTTTCTAACGGT-1	299.21	3409.8	2	2	AML104	NPM1
AML104_GCGAGAAAGGTTAAAC-1	-11.012	2263.2	2	4	AML104	NPM1
AML104_GCGAGAACACAAGTGG-1	650.1	3205.1	3	4	AML104	NPM1
AML104_GCGAGAATCGATACGT-1	542.58	3350.4	2	3	AML104	NPM1
AML104_GCGATCGAGAACTCCT-1	579.19	3131.7	2	0	AML104	NPM1
AML104_GCGATCGAGTTACTCG-1	530.05	3147.1	2	2	AML104	NPM1
AML104_GCGATCGGTTGAATCC-1	84.903	2538.8	4	1	AML104	NPM1
AML104_GCGATCGTCATGGAGG-1	190.25	-4894.2	0	0	AML104	NPM1
AML104_GCGGAAAAGCATCGAG-1	317.78	730.77	1	1	AML104	NPM1
AML104_GCGGAAAAGCTGTTAC-1	163.8	3105	3	2	AML104	NPM1
AML104_GCGGAAAGTACTGAGG-1	462.71	3164.5	1	4	AML104	NPM1
AML104_GCGGAAATCGGTATGT-1	168.95	3117.9	7	9	AML104	NPM1
AML104_GCGGATCCACACGTGC-1	316.22	3158.6	7	2	AML104	NPM1
AML104_GCGGATCGTGCAACAG-1	-191.15	2416.2	3	0	AML104	NPM1
AML104_GCGGATCGTGGTCTTA-1	339.86	3202.5	6	2	AML104	NPM1
AML104_GCGGATCTCGACTCCT-1	560.85	160.95	0	0	AML104	NPM1
AML104_GCGGATCTCTAATTCC-1	246.61	1190.6	1	1	AML104	NPM1
AML104_GCGTGCACAATCGCAT-1	26.809	3067.3	1	1	AML104	NPM1
AML104_GCGTGCATCGTTAGAC-1	237.09	2913.1	3	7	AML104	NPM1
AML104_GCGTTTCAGGTGCATG-1	56.259	3162.1	6	5	AML104	NPM1
AML104_GCGTTTCGTAAGTAGT-1	265.72	3092.2	6	1	AML104	NPM1
AML104_GCGTTTCGTCCAAGAG-1	72.439	-4394.2	0	1	AML104	NPM1
AML104_GCGTTTCGTCCTCAGG-1	18.646	2719.6	1	1	AML104	NPM1
AML104_GCGTTTCGTCGAGCAA-1	67.042	2917.5	1	3	AML104	NPM1
AML104_GCTACCTCAACAACAA-1	691.03	3107.8	3	4	AML104	NPM1
AML104_GCTACCTCATCGAAGG-1	245.41	3444.1	7	6	AML104	NPM1
AML104_GCTCAAATCGATGCAT-1	179.76	3015.6	1	4	AML104	NPM1
AML104_GCTCAAATCGGATAAA-1	169.9	2062.9	0	2	AML104	NPM1
AML104_GCTGAATGTATCGTAC-1	241.99	3439.1	8	4	AML104	NPM1
AML104_GCTGAATGTCAAACGG-1	347.7	547.76	0	1	AML104	NPM1
AML104_GCTGCAGGTGGTTTAC-1	564.43	3150.3	3	3	AML104	NPM1
AML104_GCTGCAGTCGATCCCT-1	216.07	2991.5	7	2	AML104	NPM1
AML104_GCTGGGTGTAGGTTTC-1	199.46	2983.9	6	1	AML104	NPM1
AML104_GCTGGGTTCTCAGGCG-1	277.01	3129.1	3	2	AML104	NPM1
AML104_GCTTCACAGACGCCCT-1	-338.6	2440.5	6	5	AML104	NPM1
AML104_GCTTCACCATCCTTCG-1	170.96	3130.1	6	7	AML104	NPM1
AML104_GCTTCACGTGTCCGGT-1	287.85	3149.5	4	5	AML104	NPM1
AML104_GCTTCACGTTTAGAGA-1	230.88	2222.4	3	0	AML104	NPM1
AML104_GCTTGGGAGAGAAGGT-1	552.99	3180	4	5	AML104	NPM1
AML104_GCTTGGGAGGCACGAT-1	192.42	2944.8	1	0	AML104	NPM1
AML104_GCTTGGGCATTGAAAG-1	597.81	3084.8	2	4	AML104	NPM1
AML104_GCTTTCGTCGACGCGT-1	417.89	3163.7	7	9	AML104	NPM1
AML104_GGAACCCAGCGTGTTT-1	268.86	3334	2	2	AML104	NPM1
AML104_GGAACCCCAAGACGAC-1	460.95	3275.4	7	8	AML104	NPM1
AML104_GGAACCCCAGTGGGTA-1	396.19	532.8	0	0	AML104	NPM1
AML104_GGAACCCCATCGTTCC-1	399.09	531.63	0	0	AML104	NPM1
AML104_GGAACCCTCTAGGCAT-1	113.29	2907.7	1	0	AML104	NPM1
AML104_GGAAGTGAGCCTAACT-1	541.34	3187.6	3	2	AML104	NPM1
AML104_GGAAGTGCACATTCGA-1	220.24	3301.7	6	3	AML104	NPM1
AML104_GGAATCTAGAGTAACT-1	-7.5383	2814.8	0	1	AML104	NPM1
AML104_GGAATCTAGCATATGA-1	283.59	3144	2	6	AML104	NPM1
AML104_GGAATCTAGTACGTCT-1	475.72	3210.3	1	4	AML104	NPM1
AML104_GGAATCTCACGACGTC-1	381.6	3197.6	6	7	AML104	NPM1
AML104_GGAATCTTCAAAGGTA-1	380.29	3323.5	8	6	AML104	NPM1
AML104_GGAATCTTCTTCCACG-1	-847.17	2014.4	8	5	AML104	NPM1
AML104_GGAATGGAGTTCCATG-1	748.2	3070.2	1	7	AML104	NPM1
AML104_GGAATGGCAGGATGAC-1	-34.786	2792.2	5	3	AML104	NPM1
AML104_GGAATGGGTCCGGTGT-1	453.26	425.71	0	0	AML104	NPM1
AML104_GGACGTCCACATGAAA-1	647.84	3101.6	1	3	AML104	NPM1
AML104_GGAGAACCAGAGTTCT-1	-76.329	3047.1	1	4	AML104	NPM1
AML104_GGAGAACGTGAACCGA-1	305.07	3236.7	0	0	AML104	NPM1
AML104_GGAGAACGTGCTCTTC-1	349.16	3352	4	1	AML104	NPM1
AML104_GGAGAACGTGGCTCTG-1	194.46	3130.4	3	0	AML104	NPM1
AML104_GGAGAACGTTTCGTTT-1	227.33	3516.7	9	10	AML104	NPM1
AML104_GGAGAACTCCTCTGCA-1	393.91	3288.6	3	2	AML104	NPM1
AML104_GGAGCAAAGTGTTCAC-1	218.49	2379	2	0	AML104	NPM1
AML104_GGAGCAAGTGGTCCCA-1	694.5	3040.7	4	5	AML104	NPM1
AML104_GGAGCAATCTCTAGGA-1	261.77	3067.7	2	5	AML104	NPM1
AML104_GGAGGATAGTGGTTAA-1	206.19	3166.9	3	0	AML104	NPM1
AML104_GGAGGATCAACGACAG-1	480.53	3359.8	0	1	AML104	NPM1
AML104_GGAGGATCAATAGTCC-1	393.49	3260.1	5	6	AML104	NPM1
AML104_GGAGGATCAGAGTCAG-1	-783.48	2642.8	3	2	AML104	NPM1
AML104_GGAGGATGTACAGTCT-1	371.45	3114.8	3	4	AML104	NPM1
AML104_GGAGGTAAGCGCATCC-1	114.63	3097.2	2	3	AML104	NPM1
AML104_GGAGGTAAGCGCGTTC-1	525.73	3193.2	5	6	AML104	NPM1
AML104_GGAGGTACAGAGGTTG-1	361.09	665.4	0	0	AML104	NPM1
AML104_GGAGGTATCCTCTTTC-1	522	3313.3	3	3	AML104	NPM1
AML104_GGATCTACACGTCATA-1	103.68	2877.2	6	2	AML104	NPM1
AML104_GGATCTATCACTGTCC-1	415.96	756.32	0	0	AML104	NPM1
AML104_GGATGTTCAAGTGGCA-1	162.15	1906.4	2	0	AML104	NPM1
AML104_GGCACGTAGGATCACG-1	-99.42	3123.5	8	7	AML104	NPM1
AML104_GGCACGTTCCTAACAG-1	134.97	3166.9	0	1	AML104	NPM1
AML104_GGCAGTCAGATTGAGT-1	471.03	3466.7	4	5	AML104	NPM1
AML104_GGCAGTCAGGGTAGCT-1	484.26	3339.4	9	1	AML104	NPM1
AML104_GGCAGTCCACCCTAAA-1	-30.384	2548.3	5	4	AML104	NPM1
AML104_GGCGTCAAGAGCATTA-1	485.85	446.09	0	0	AML104	NPM1
AML104_GGCGTCATCACGTCCT-1	507.78	3298.3	6	5	AML104	NPM1
AML104_GGCGTCATCTCGGTAA-1	527.66	3194.3	1	5	AML104	NPM1
AML104_GGCTGTGGTACATACC-1	600.03	3188.3	9	3	AML104	NPM1
AML104_GGCTGTGTCTTGCAGA-1	94.138	2809.2	0	2	AML104	NPM1
AML104_GGCTTGGGTAGGCAGT-1	-18.839	2733.3	2	0	AML104	NPM1
AML104_GGCTTTCTCAAACGAA-1	211.96	3117.2	2	4	AML104	NPM1
AML104_GGGAAGTGTAGTCTTG-1	443.07	3162	3	3	AML104	NPM1
AML104_GGGACAAGTCAAATCC-1	255.58	1349.2	1	2	AML104	NPM1
AML104_GGGACAATCACCGGTG-1	736.59	3187.6	3	2	AML104	NPM1
AML104_GGGACCTGTCCTCAGG-1	520.76	3288.2	0	3	AML104	NPM1
AML104_GGGACCTGTCGATTTG-1	372.4	3047	5	7	AML104	NPM1
AML104_GGGACCTGTGCCGGTT-1	-21.947	3165.3	6	8	AML104	NPM1
AML104_GGGACTCAGGCAATGC-1	157.39	2732.3	0	0	AML104	NPM1
AML104_GGGACTCCAGGAATAT-1	321.7	3400.8	6	3	AML104	NPM1
AML104_GGGACTCTCTACTTCA-1	456.27	3174.8	9	7	AML104	NPM1
AML104_GGGAGATAGGGAGTTC-1	457.15	3170.7	7	6	AML104	NPM1
AML104_GGGAGATAGTGGATAT-1	-305	2864.5	8	3	AML104	NPM1
AML104_GGGAGATCAAATGGCG-1	-491.66	2554.6	7	2	AML104	NPM1
AML104_GGGAGATTCGGCCAAC-1	232.24	1343	2	0	AML104	NPM1
AML104_GGGAGTAAGTCAGGGT-1	576.65	3086.6	5	7	AML104	NPM1
AML104_GGGATCCTCACATACG-1	566.86	86.439	0	1	AML104	NPM1
AML104_GGGATGACACACCAGC-1	-7.601	2781.1	7	6	AML104	NPM1
AML104_GGGATGAGTCCAGGTC-1	-40.083	3151.1	3	2	AML104	NPM1
AML104_GGGATGAGTGTTACAC-1	326.81	1136.3	0	0	AML104	NPM1
AML104_GGGATGATCAACCTCC-1	892.45	74.508	0	1	AML104	NPM1
AML104_GGGATGATCACCTCGT-1	-656.69	2749.5	9	4	AML104	NPM1
AML104_GGGCCATCAGAGCGTA-1	151.55	1683.4	0	0	AML104	NPM1
AML104_GGGCCATCAGCACAAG-1	476.79	3087.5	4	5	AML104	NPM1
AML104_GGGCCATCATAGAAAC-1	218.82	983.41	1	1	AML104	NPM1
AML104_GGGCGTTGTCGCTCGA-1	204.76	3214.8	3	5	AML104	NPM1
AML104_GGGCGTTGTGTGAGCA-1	-517.27	2953.8	3	3	AML104	NPM1
AML104_GGGCGTTTCTGACAGT-1	272.76	1008.8	1	2	AML104	NPM1
AML104_GGGCTACCACCAACAT-1	595.11	3341.8	5	12	AML104	NPM1
AML104_GGGCTACGTTGTCAGT-1	60.055	2736.2	2	3	AML104	NPM1
AML104_GGGCTCAAGTAGACAT-1	101.85	2904.3	3	0	AML104	NPM1
AML104_GGGCTCATCCTTATCA-1	360.58	3405.2	2	0	AML104	NPM1
AML104_GGGTAGACAACATACC-1	368.44	3418	5	3	AML104	NPM1
AML104_GGGTAGACAACCGTAT-1	70.868	2960.1	1	1	AML104	NPM1
AML104_GGGTAGAGTTTCGACA-1	-939.65	2892.8	3	8	AML104	NPM1
AML104_GGGTAGATCCACGGGT-1	338.1	3165.5	4	3	AML104	NPM1
AML104_GGGTAGATCCTGCCAT-1	485.51	3133.6	7	6	AML104	NPM1
AML104_GGGTATTAGAAACTGT-1	370.97	3304.2	3	1	AML104	NPM1
AML104_GGGTATTGTAGCGTCC-1	318.48	2145	0	0	AML104	NPM1
AML104_GGGTATTTCCTCACGT-1	300.18	3137.7	4	3	AML104	NPM1
AML104_GGGTATTTCGCGTCGA-1	242.21	1476.2	0	0	AML104	NPM1
AML104_GGGTCACAGAGACAAG-1	284.09	968.15	3	0	AML104	NPM1
AML104_GGGTCACTCCGGCAGT-1	319.41	3367.5	2	2	AML104	NPM1
AML104_GGGTCTGAGTTACGAA-1	-2378.4	-1022.5	1	1	AML104	NPM1
AML104_GGGTCTGCACCAATTG-1	498.43	3270.3	6	3	AML104	NPM1
AML104_GGGTCTGGTCGCATGC-1	294.22	2363.3	0	0	AML104	NPM1
AML104_GGGTGAAGTATGAAGT-1	395.26	357.28	0	0	AML104	NPM1
AML104_GGGTGTCAGAACCCGA-1	-226.96	2616.5	12	12	AML104	NPM1
AML104_GGGTGTCAGTGAGCCA-1	541.11	101.86	0	0	AML104	NPM1
AML104_GGGTGTCGTGAGAACC-1	641.18	2972.3	5	6	AML104	NPM1
AML104_GGGTGTCTCATTGCTT-1	343.84	758.16	0	1	AML104	NPM1
AML104_GGGTTATCAAGCTCTA-1	113.73	2923.6	3	2	AML104	NPM1
AML104_GGGTTTAAGCGTCGAA-1	449.01	3231.6	8	5	AML104	NPM1
AML104_GGGTTTACAGACCGCT-1	285.3	2666.6	4	2	AML104	NPM1
AML104_GGGTTTATCTATCACT-1	607.7	3217.8	1	3	AML104	NPM1
AML104_GGTAACTAGAGGACTC-1	2641.5	2093.6	0	0	AML104	NPM1
AML104_GGTAACTGTGACTATC-1	250.06	2077	0	1	AML104	NPM1
AML104_GGTAACTTCACCTGGG-1	21.726	2625.7	5	2	AML104	NPM1
AML104_GGTAACTTCGTGGGTC-1	3455.5	-2022.9	0	3	AML104	NPM1
AML104_GGTAATCAGCAGATAT-1	246.6	3292.9	0	1	AML104	NPM1
AML104_GGTAATCGTAGAGGAA-1	669.4	3029.7	10	6	AML104	NPM1
AML104_GGTAATCTCTGAGAAA-1	220.95	1698.3	1	0	AML104	NPM1
AML104_GGTCACGCAAGCCTGC-1	527.93	3328.2	5	6	AML104	NPM1
AML104_GGTCACGCAATCCTTT-1	518.47	3273.1	4	4	AML104	NPM1
AML104_GGTCACGGTGATACAA-1	162.4	1965	0	1	AML104	NPM1
AML104_GGTCACGTCATCCTAT-1	224.12	3187.8	4	4	AML104	NPM1
AML104_GGTCTGGAGATACTGA-1	83.182	1605.3	0	1	AML104	NPM1
AML104_GGTCTGGAGCAAGGAA-1	296.17	3015.4	9	5	AML104	NPM1
AML104_GGTCTGGGTGCACGCT-1	278.55	3057.4	5	5	AML104	NPM1
AML104_GGTCTGGTCCTGGCTT-1	576.42	3346.7	15	4	AML104	NPM1
AML104_GGTGAAGGTGTCATGT-1	515.28	3135	6	7	AML104	NPM1
AML104_GGTGAAGGTGTCCGGT-1	578.3	3049.4	2	2	AML104	NPM1
AML104_GGTGAAGTCACAGTGT-1	391.86	3142.2	5	6	AML104	NPM1
AML104_GGTGGCTCATCCTTGC-1	298.28	677.75	1	1	AML104	NPM1
AML104_GGTGGCTGTATGTCCA-1	398.13	3187.7	6	4	AML104	NPM1
AML104_GGTGTCGAGGGATCTG-1	222.04	3092.4	3	6	AML104	NPM1
AML104_GGTGTCGGTCTTCATT-1	-1381.2	-1831	0	12	AML104	NPM1
AML104_GGTGTCGTCACTTTGT-1	322.23	3169.8	0	0	AML104	NPM1
AML104_GGTGTCGTCGTGTTCC-1	338.21	3353.3	5	4	AML104	NPM1
AML104_GGTGTTAAGGACAAGA-1	-61.694	3171.8	0	3	AML104	NPM1
AML104_GGTGTTAGTATCGTGT-1	425.94	3209.4	2	10	AML104	NPM1
AML104_GGTGTTATCCTGTAAG-1	636.56	3308.8	4	3	AML104	NPM1
AML104_GGTGTTATCGCTACGG-1	443.85	3201.9	5	6	AML104	NPM1
AML104_GGTTAACAGTAATCCC-1	298.06	2809.3	2	3	AML104	NPM1
AML104_GGTTAACGTAGTCCTA-1	-490.32	2858	4	5	AML104	NPM1
AML104_GGTTAACGTCTTCATT-1	349.75	3280.7	7	3	AML104	NPM1
AML104_GGTTAACGTTCTCTAT-1	374.78	493.47	0	0	AML104	NPM1
AML104_GGTTAACTCAATCTCT-1	231.3	3144.2	3	6	AML104	NPM1
AML104_GGTTAACTCAGACCCG-1	442.54	2500.9	2	1	AML104	NPM1
AML104_GGTTCTCCAATCACGT-1	288.5	3243	2	3	AML104	NPM1
AML104_GGTTCTCGTCCGACGT-1	-567.04	2596.3	2	3	AML104	NPM1
AML104_GGTTCTCTCAGCCTCT-1	312.23	1143.5	0	0	AML104	NPM1
AML104_GGTTCTCTCGCAGAGA-1	609.43	3100	1	4	AML104	NPM1
AML104_GGTTGTAGTTTGTTCT-1	246.78	2105.4	0	0	AML104	NPM1
AML104_GGTTGTATCTGTGCTC-1	534.39	3042	2	1	AML104	NPM1
AML104_GTAACACAGCGTATGG-1	93.366	3173.6	7	9	AML104	NPM1
AML104_GTAACACCAAAGGAGA-1	227.59	1057.1	1	1	AML104	NPM1
AML104_GTAACCATCGACCACG-1	210.71	2393.5	0	0	AML104	NPM1
AML104_GTAAGTCAGAGTCCGA-1	525.62	3134.4	4	4	AML104	NPM1
AML104_GTAAGTCAGCGACATG-1	144.01	1979.6	0	2	AML104	NPM1
AML104_GTAAGTCAGCGGTAGT-1	73.355	2216.4	1	1	AML104	NPM1
AML104_GTAAGTCAGTTGCCCG-1	360.62	3163.1	10	6	AML104	NPM1
AML104_GTAAGTCCAACTTCTT-1	401.23	3163.8	9	7	AML104	NPM1
AML104_GTAAGTCTCTACAGGT-1	248.79	2906.4	0	0	AML104	NPM1
AML104_GTAATCGCAGCAGTAG-1	70.06	3160.1	6	2	AML104	NPM1
AML104_GTAATCGCATACCACA-1	166.94	2942.5	8	5	AML104	NPM1
AML104_GTAATGCCAGTTAGGG-1	95.223	3210.4	7	8	AML104	NPM1
AML104_GTACAACAGGCATGGT-1	-2643.3	2850	10	19	AML104	NPM1
AML104_GTACAACAGGTAGATT-1	497.99	2980.9	2	3	AML104	NPM1
AML104_GTACAACAGTAATTGG-1	333.82	618.48	2	0	AML104	NPM1
AML104_GTACAACGTCGGTGAA-1	503.58	3442.2	0	3	AML104	NPM1
AML104_GTACAACTCCGTCACT-1	54.308	3386.3	4	4	AML104	NPM1
AML104_GTACAACTCTAGCAAC-1	289.69	3477.2	1	5	AML104	NPM1
AML104_GTACAGTTCACTGAAC-1	168.22	2673	1	0	AML104	NPM1
AML104_GTACAGTTCCGTGGCA-1	379.88	3259	6	3	AML104	NPM1
AML104_GTACAGTTCTCGACCT-1	237	2002.3	0	1	AML104	NPM1
AML104_GTAGAAAAGAAGGCTC-1	451.53	3212.9	7	8	AML104	NPM1
AML104_GTAGAAAGTCAGCTTA-1	51.452	2892.1	4	3	AML104	NPM1
AML104_GTAGAAAGTTGATGTC-1	192.19	2789.4	2	3	AML104	NPM1
AML104_GTAGAAATCAAACCCA-1	194.3	3364	2	4	AML104	NPM1
AML104_GTAGAAATCAACCCGG-1	519.64	3159.9	4	4	AML104	NPM1
AML104_GTAGAGGAGAAGCCAC-1	319.85	2975.6	4	2	AML104	NPM1
AML104_GTAGAGGAGTAAACTG-1	-8.1041	2878.1	4	6	AML104	NPM1
AML104_GTAGAGGGTAGTCACT-1	299.37	3334.1	3	6	AML104	NPM1
AML104_GTAGATCAGTGGTTGG-1	241.28	1430.2	1	0	AML104	NPM1
AML104_GTAGATCCAGTAACCT-1	-771.96	2748.3	4	6	AML104	NPM1
AML104_GTAGATCCATCTGTTT-1	391.87	3485.8	3	5	AML104	NPM1
AML104_GTAGATCGTCAACACT-1	216.45	3252.4	1	2	AML104	NPM1
AML104_GTAGCTAAGCAGCGAT-1	-2257.1	-953.18	1	0	AML104	NPM1
AML104_GTAGCTACACTTCTCG-1	495.97	292.19	0	0	AML104	NPM1
AML104_GTAGCTACATAATGAG-1	545.07	3098.1	7	4	AML104	NPM1
AML104_GTAGCTAGTCCAAATC-1	-95.002	2933	10	8	AML104	NPM1
AML104_GTAGCTAGTGAACTAA-1	-488.55	2768.7	11	10	AML104	NPM1
AML104_GTAGGAGAGTGACCTT-1	271.36	2806.2	7	3	AML104	NPM1
AML104_GTAGGTTCAGCTGTAT-1	434.54	354.72	0	1	AML104	NPM1
AML104_GTAGGTTGTTGATCGT-1	-71.519	2958.7	5	5	AML104	NPM1
AML104_GTAGTACAGTTCACTG-1	225.93	2932.3	4	4	AML104	NPM1
AML104_GTAGTACGTTTGGAAA-1	94.868	2807.8	2	3	AML104	NPM1
AML104_GTAGTACTCATACGGT-1	3620	-1329.3	2	8	AML104	NPM1
AML104_GTAGTACTCCGACGGT-1	783.18	2920.8	7	7	AML104	NPM1
AML104_GTATTGGAGAAGCTGC-1	452.86	3424.5	7	3	AML104	NPM1
AML104_GTATTGGGTAGAGGAA-1	196.55	2010.4	0	1	AML104	NPM1
AML104_GTATTGGTCTCGAGTA-1	107.21	3089.2	7	7	AML104	NPM1
AML104_GTATTTCGTATACAGA-1	281.63	2049.5	1	1	AML104	NPM1
AML104_GTCAAACAGCACTTTG-1	544.83	3153.5	2	4	AML104	NPM1
AML104_GTCAAACGTCGTGCCA-1	131.82	3013.9	1	1	AML104	NPM1
AML104_GTCAAGTAGATGAAGG-1	318.49	982.86	2	3	AML104	NPM1
AML104_GTCAAGTTCACTACTT-1	334.07	3327.2	4	0	AML104	NPM1
AML104_GTCACGGAGCGTGAAC-1	293.58	3381.5	6	4	AML104	NPM1
AML104_GTCACGGCACAGTACT-1	403.85	3152.1	1	1	AML104	NPM1
AML104_GTCACGGCACTTGGCG-1	73.019	2800.6	1	5	AML104	NPM1
AML104_GTCACGGGTTCTTGCC-1	653.73	3070.8	2	4	AML104	NPM1
AML104_GTCACTCAGATTAGAC-1	190.48	3244.2	2	3	AML104	NPM1
AML104_GTCACTCCATGGAACG-1	268.78	3045.2	2	5	AML104	NPM1
AML104_GTCACTCGTGCGACAA-1	262.84	3280.4	5	1	AML104	NPM1
AML104_GTCACTCTCGCTCCTA-1	-15.447	3125.4	5	5	AML104	NPM1
AML104_GTCAGCGCACGTACTA-1	233.73	3189.1	5	1	AML104	NPM1
AML104_GTCAGCGTCCGCAAAT-1	601.59	3175.5	17	12	AML104	NPM1
AML104_GTCAGCGTCGGTCAGC-1	-179.3	2434.5	1	3	AML104	NPM1
AML104_GTCAGCGTCTGCCTCA-1	116.46	2240	2	3	AML104	NPM1
AML104_GTCATCCAGAAACCCG-1	340.43	3097.4	4	2	AML104	NPM1
AML104_GTCATGAGTATCGCTA-1	207.31	2141.3	1	2	AML104	NPM1
AML104_GTCATGATCACCGGTG-1	220.92	2748.5	2	1	AML104	NPM1
AML104_GTCATGATCTTCTGTA-1	242.4	3037.6	8	5	AML104	NPM1
AML104_GTCATTTCATCTAGAC-1	483.87	3381.2	2	7	AML104	NPM1
AML104_GTCATTTCATTGTAGC-1	150.68	1916.5	0	1	AML104	NPM1
AML104_GTCATTTGTTAGGGTG-1	309.53	3039.8	3	4	AML104	NPM1
AML104_GTCATTTTCATCTGTT-1	414.47	3369.2	4	3	AML104	NPM1
AML104_GTCCCATCATGATAGA-1	-651.76	2928.5	0	1	AML104	NPM1
AML104_GTCCTCAAGCACTCTA-1	414.66	3118.2	2	7	AML104	NPM1
AML104_GTCCTCACAACCGCCA-1	530.81	3147	1	4	AML104	NPM1
AML104_GTCCTCACACCAAATC-1	1545.8	1615.3	0	0	AML104	NPM1
AML104_GTCCTCAGTGAAGCGT-1	301.98	2831.3	7	5	AML104	NPM1
AML104_GTCCTCATCGAGAAAT-1	450.19	3159.8	2	1	AML104	NPM1
AML104_GTCGAATCAAACGGCA-1	-447.53	2991.5	5	5	AML104	NPM1
AML104_GTCGAATGTTAGTCGT-1	-25.834	2937.1	9	10	AML104	NPM1
AML104_GTCGAATTCACTGCTC-1	140.22	3180.5	12	9	AML104	NPM1
AML104_GTCGAATTCTGGCCTT-1	200.54	2947.1	1	3	AML104	NPM1
AML104_GTCGCGAAGGGATCAC-1	8.1961	2910.7	3	5	AML104	NPM1
AML104_GTCGCGATCGTCGATA-1	122.61	3204.9	2	0	AML104	NPM1
AML104_GTCGTAAAGAATCGTA-1	-132.21	2948.5	6	2	AML104	NPM1
AML104_GTCGTAACAGACGGAT-1	109.99	3021.8	3	0	AML104	NPM1
AML104_GTCGTAACATACGCAT-1	455.84	3194.3	6	4	AML104	NPM1
AML104_GTCGTAAGTTCTAAGC-1	281.17	3133.4	3	5	AML104	NPM1
AML104_GTCGTAAGTTCTTCAT-1	605.73	3103.6	5	2	AML104	NPM1
AML104_GTCGTAATCTGCATAG-1	435.38	3065.1	9	3	AML104	NPM1
AML104_GTCGTTCAGTGTTCCA-1	619.3	3194	1	1	AML104	NPM1
AML104_GTCGTTCCAATTGCTG-1	425.15	3480.8	0	0	AML104	NPM1
AML104_GTCGTTCTCGATTCCC-1	191	3269.5	3	4	AML104	NPM1
AML104_GTCGTTCTCTCGTCGT-1	309.5	906.76	1	1	AML104	NPM1
AML104_GTCTACCTCACAGTGT-1	429.9	3235.6	3	2	AML104	NPM1
AML104_GTCTACCTCTGTCGCT-1	458.97	3342.2	2	2	AML104	NPM1
AML104_GTCTAGAGTCTGTCAA-1	-3.5335	2581.3	1	2	AML104	NPM1
AML104_GTCTAGATCCACGTGG-1	126.19	3296.1	1	2	AML104	NPM1
AML104_GTCTAGATCGTGAGAG-1	318.8	3103.2	14	16	AML104	NPM1
AML104_GTCTCACAGCTCGGCT-1	251.99	3143.8	5	5	AML104	NPM1
AML104_GTCTCACCAGACAAGC-1	167.96	2708.2	0	0	AML104	NPM1
AML104_GTCTGTCAGAGTGAAG-1	-119.11	2668.7	2	2	AML104	NPM1
AML104_GTCTGTCAGTCCGCGT-1	525.29	3201.4	4	1	AML104	NPM1
AML104_GTCTGTCCATTAGGAA-1	269.11	3036	6	3	AML104	NPM1
AML104_GTCTGTCTCCACCCTA-1	340.62	3160.5	3	5	AML104	NPM1
AML104_GTCTGTCTCGAGCCAC-1	444.39	3324.9	3	1	AML104	NPM1
AML104_GTCTTTATCATTTGCT-1	34.516	2760.9	6	5	AML104	NPM1
AML104_GTGACGCCATGACTGT-1	414.22	3351.2	9	5	AML104	NPM1
AML104_GTGACGCGTCTTGCGG-1	342.3	758.84	1	1	AML104	NPM1
AML104_GTGAGCCAGAAAGCGA-1	93.865	2974.4	0	0	AML104	NPM1
AML104_GTGAGCCAGAAGGCTC-1	321.85	3279	2	1	AML104	NPM1
AML104_GTGAGCCAGAGCAACC-1	539.29	3083.1	2	4	AML104	NPM1
AML104_GTGAGCCAGGACTGGT-1	431.17	702.97	1	0	AML104	NPM1
AML104_GTGAGCCAGTTACGTC-1	214.91	2590.6	3	1	AML104	NPM1
AML104_GTGAGCCCAGTGAGCA-1	631.14	-91.029	0	0	AML104	NPM1
AML104_GTGAGGACAGTCTACA-1	420	3102.3	5	2	AML104	NPM1
AML104_GTGAGGAGTCCGAAAG-1	360.69	3270.6	2	3	AML104	NPM1
AML104_GTGAGGAGTTACACTG-1	87.834	2839.2	1	4	AML104	NPM1
AML104_GTGAGTTAGTCTTGGT-1	420.09	613.34	0	3	AML104	NPM1
AML104_GTGAGTTCACAGTCCG-1	2015.6	-950.47	0	10	AML104	NPM1
AML104_GTGAGTTGTCATCAGT-1	596.94	3091.2	3	6	AML104	NPM1
AML104_GTGATGTAGTAACCGG-1	86.218	2658.6	1	0	AML104	NPM1
AML104_GTGATGTGTACAGAAT-1	522.61	2983.2	5	3	AML104	NPM1
AML104_GTGCACGAGGTTCAGG-1	-744.57	2592.5	7	11	AML104	NPM1
AML104_GTGCACGCAGAAACCG-1	-435.26	2711	2	3	AML104	NPM1
AML104_GTGCACGGTTCAAACC-1	-127.06	3194.5	4	2	AML104	NPM1
AML104_GTGCACGGTTCCAAAC-1	42.77	3054.5	1	3	AML104	NPM1
AML104_GTGCGTGGTATTTCTC-1	424.76	3166.2	4	3	AML104	NPM1
AML104_GTGCGTGGTGGGTCAA-1	149.04	2671	0	3	AML104	NPM1
AML104_GTGCGTGTCCCGATCT-1	357.83	3241.8	3	0	AML104	NPM1
AML104_GTGCTGGAGCATAGGC-1	167.96	2923.2	4	5	AML104	NPM1
AML104_GTGCTGGGTAGACGTG-1	419.79	3510.1	0	2	AML104	NPM1
AML104_GTGCTGGTCCACCTGT-1	189.78	3111	6	5	AML104	NPM1
AML104_GTGCTGGTCTCCTACG-1	-1130.5	-2126.5	0	1	AML104	NPM1
AML104_GTGCTTCAGATAGCTA-1	113.3	3144.3	5	3	AML104	NPM1
AML104_GTGCTTCGTGCTTCAA-1	430.52	3186.3	1	1	AML104	NPM1
AML104_GTGGAAGAGGTGCCAA-1	449.33	578.95	0	0	AML104	NPM1
AML104_GTGGAGAAGTATGTAG-1	358.82	3194.2	2	3	AML104	NPM1
AML104_GTGGGAAAGTTTCAGC-1	274.79	692.18	0	1	AML104	NPM1
AML104_GTGGGAATCATGCCCT-1	689.6	3168.4	4	2	AML104	NPM1
AML104_GTGGGAATCTTCCACG-1	180.61	3203.6	1	2	AML104	NPM1
AML104_GTGGTTAAGACATAGT-1	509.37	2990.1	5	4	AML104	NPM1
AML104_GTGGTTAAGCCAAGCA-1	36.934	2954.4	3	5	AML104	NPM1
AML104_GTGGTTAAGTCGGCCT-1	274.61	3220.8	3	0	AML104	NPM1
AML104_GTGGTTACAGAATTCC-1	564.51	3113.5	3	7	AML104	NPM1
AML104_GTGGTTAGTGGAACCA-1	68.989	2728.9	2	1	AML104	NPM1
AML104_GTGGTTAGTTATCTGG-1	194.83	2960.5	0	0	AML104	NPM1
AML104_GTGTAACAGTTAGTAG-1	305.31	3076.7	6	3	AML104	NPM1
AML104_GTGTAACTCCTGTTGC-1	-1169.6	-1914.1	0	3	AML104	NPM1
AML104_GTGTGATAGTGGAAAG-1	579.49	3214.6	5	6	AML104	NPM1
AML104_GTGTGATCAGGCCCTA-1	73.866	2952.3	5	2	AML104	NPM1
AML104_GTGTGATGTACTCGCG-1	238.97	3274.6	5	8	AML104	NPM1
AML104_GTGTGATTCAAGCCTA-1	428.88	460.55	2	1	AML104	NPM1
AML104_GTGTGATTCTTTCGAT-1	549.45	3370.3	8	5	AML104	NPM1
AML104_GTGTGGCAGAAATTCG-1	173.65	2971.3	2	4	AML104	NPM1
AML104_GTGTGGCAGGCGTTAG-1	200.29	3270.3	3	3	AML104	NPM1
AML104_GTGTGGCAGTTAACAG-1	367.6	642.29	0	0	AML104	NPM1
AML104_GTGTGGCTCAGCTTGA-1	422.03	3254.4	3	5	AML104	NPM1
AML104_GTGTTCCCAACAAGTA-1	367.62	614.7	1	2	AML104	NPM1
AML104_GTGTTCCCAAGGACAC-1	240.3	2461.2	2	0	AML104	NPM1
AML104_GTGTTCCCACGCGTGT-1	641.12	3165.4	5	3	AML104	NPM1
AML104_GTGTTCCCAGCTTTCC-1	595.63	3185.3	1	2	AML104	NPM1
AML104_GTGTTCCGTAACCCTA-1	363.71	3162.5	3	3	AML104	NPM1
AML104_GTGTTCCTCCGATAGT-1	674.8	3000.4	5	3	AML104	NPM1
AML104_GTGTTCCTCTCTAGGA-1	268.26	3094.5	2	1	AML104	NPM1
AML104_GTTACAGCACATTACG-1	-304.8	2984.5	4	7	AML104	NPM1
AML104_GTTACAGCAGACCTGC-1	364.41	3183.6	5	7	AML104	NPM1
AML104_GTTACAGTCAAATGCC-1	387.17	3198.8	10	1	AML104	NPM1
AML104_GTTACCCGTCGTATGT-1	117.95	3181.8	6	1	AML104	NPM1
AML104_GTTACCCGTGGCCTCA-1	432.97	465.23	0	1	AML104	NPM1
AML104_GTTACCCGTTATTCTC-1	214.26	2930.7	0	0	AML104	NPM1
AML104_GTTACCCTCGACCTAA-1	526.08	343.45	0	0	AML104	NPM1
AML104_GTTAGACAGACTACCT-1	-279.61	2914.6	2	2	AML104	NPM1
AML104_GTTAGACAGAGCCGTA-1	147.38	3234.6	1	1	AML104	NPM1
AML104_GTTAGACTCTCATTTG-1	-262.44	2958.7	1	3	AML104	NPM1
AML104_GTTAGTGAGTGTAGAT-1	-117.88	1775.4	2	1	AML104	NPM1
AML104_GTTAGTGTCTCGCTCA-1	485.17	3133.6	4	2	AML104	NPM1
AML104_GTTATGGCAACTCCCT-1	270.99	3315.6	1	1	AML104	NPM1
AML104_GTTCATTCAGACACAG-1	263.13	3088.6	4	2	AML104	NPM1
AML104_GTTCCGTCAGTTACCA-1	67.648	2649.7	0	0	AML104	NPM1
AML104_GTTCCGTTCATAGACC-1	3240.6	-1249.9	0	0	AML104	NPM1
AML104_GTTCCGTTCCCGTTGT-1	470.08	3090.1	4	5	AML104	NPM1
AML104_GTTCCGTTCGAAACAA-1	413.74	3152.3	2	0	AML104	NPM1
AML104_GTTCGCTAGCACGGAT-1	325.12	3270.8	0	2	AML104	NPM1
AML104_GTTCGCTGTACTGAGG-1	427.1	366.49	0	0	AML104	NPM1
AML104_GTTCGCTGTCTAATCG-1	235.16	1790.9	1	0	AML104	NPM1
AML104_GTTCGCTGTTCGGCTG-1	207.48	872.04	3	2	AML104	NPM1
AML104_GTTCTATAGGGCCTCT-1	-128.75	2570.3	2	2	AML104	NPM1
AML104_GTTGAACAGATTGCGG-1	264.63	3310.4	1	0	AML104	NPM1
AML104_GTTGAACAGTTGCGCC-1	196.86	2913.9	0	1	AML104	NPM1
AML104_GTTGAACTCGGCTGTG-1	-21.185	2527	5	1	AML104	NPM1
AML104_GTTGCGGAGCATCCCG-1	205.24	2743.9	2	1	AML104	NPM1
AML104_GTTGCGGAGTTCCTGA-1	494.15	383.76	0	0	AML104	NPM1
AML104_GTTGCGGCAGAGTTGG-1	323.53	3107.4	5	5	AML104	NPM1
AML104_GTTGCTCAGAAACCCG-1	240.22	1928.1	0	0	AML104	NPM1
AML104_GTTGCTCGTCTCCTGT-1	-83.289	2669.8	4	3	AML104	NPM1
AML104_GTTGCTCGTGTCATCA-1	514.5	3337	2	4	AML104	NPM1
AML104_GTTGTAGGTTTCACTT-1	-39.664	2680.5	2	1	AML104	NPM1
AML104_GTTGTGAGTAGCGTAG-1	531.09	3105.4	4	5	AML104	NPM1
AML104_GTTGTGAGTGAATAAC-1	535.05	3199.5	9	4	AML104	NPM1
AML104_GTTGTGAGTGTTCAGT-1	460.35	3058.5	0	1	AML104	NPM1
AML104_GTTTACTAGTTGCTCA-1	200.52	3103.3	5	8	AML104	NPM1
AML104_GTTTACTGTTTGATCG-1	426.37	3214.7	1	1	AML104	NPM1
AML104_GTTTGGAAGTCATTGC-1	305.28	3212.9	7	4	AML104	NPM1
AML104_GTTTGGAGTCAATGGG-1	249.63	893.64	1	0	AML104	NPM1
AML104_GTTTGGAGTGCGTTTA-1	-3417.8	2712.9	2	3	AML104	NPM1
AML104_GTTTGGATCGCAATTG-1	429.74	3177.6	1	6	AML104	NPM1
AML104_GTTTGGATCTGAGAAA-1	86.657	3078.9	3	6	AML104	NPM1
AML104_TAACACGAGTTTCGGT-1	302.74	805.77	0	0	AML104	NPM1
AML104_TAACACGCAAATACGA-1	268.16	3334.4	11	12	AML104	NPM1
AML104_TAACACGCAACGATTC-1	489.37	3288	1	2	AML104	NPM1
AML104_TAACCAGCAATAGTAG-1	253.38	3237.7	1	2	AML104	NPM1
AML104_TAACCAGCATGCGTGC-1	387.71	3209.7	6	5	AML104	NPM1
AML104_TAACCAGTCGCGGACT-1	281.12	804.72	1	2	AML104	NPM1
AML104_TAACGACCAAGACAAT-1	272.54	3187.9	1	7	AML104	NPM1
AML104_TAACGACCAGCAGAAC-1	682.04	3161.6	8	9	AML104	NPM1
AML104_TAACGACGTATTCCTT-1	132.17	3044.6	3	1	AML104	NPM1
AML104_TAACGACGTCACCCTT-1	-139.08	3058.8	2	1	AML104	NPM1
AML104_TAACGACGTCATACCA-1	355.04	3349.3	0	3	AML104	NPM1
AML104_TAACGACTCCATTGCC-1	454.79	386.19	0	0	AML104	NPM1
AML104_TAACTTCCAGGTAGTG-1	-291.23	3067.2	6	2	AML104	NPM1
AML104_TAAGCACCATCGTCCT-1	273.35	3100.5	3	4	AML104	NPM1
AML104_TAAGCACTCCATTTAC-1	278.56	1435	1	0	AML104	NPM1
AML104_TAAGCCAAGATGCTGG-1	172.56	2836.8	0	0	AML104	NPM1
AML104_TAAGCCAAGGCACAAC-1	-644.31	2622.6	0	3	AML104	NPM1
AML104_TAAGCCATCTTACGTT-1	346.7	2212.4	1	0	AML104	NPM1
AML104_TAAGCGTAGAATTGTG-1	92.191	2823.1	1	4	AML104	NPM1
AML104_TAAGTCGCAACCACAT-1	124.12	2965.1	1	0	AML104	NPM1
AML104_TAAGTCGCACCCAACG-1	-1144.7	-1986.5	0	2	AML104	NPM1
AML104_TAAGTCGCACGGATCC-1	278.04	2825.8	7	7	AML104	NPM1
AML104_TAAGTCGGTCGTGTTA-1	310.74	2864.8	6	7	AML104	NPM1
AML104_TAAGTCGTCCTTCTTC-1	199.2	3155.4	7	9	AML104	NPM1
AML104_TAATCTCCACAAGCAG-1	-113.96	2552.7	4	3	AML104	NPM1
AML104_TAATCTCGTAGGCTGA-1	84.145	2852.6	0	0	AML104	NPM1
AML104_TAATCTCTCCCTTGGT-1	403.21	451.93	0	0	AML104	NPM1
AML104_TAATTCCCAATTTCGG-1	572.37	3051.5	7	5	AML104	NPM1
AML104_TAATTCCGTATAATGG-1	299.47	3221.7	4	2	AML104	NPM1
AML104_TAATTCCGTCCCACGA-1	273.96	3242.5	3	5	AML104	NPM1
AML104_TAATTCCGTCGAGCTC-1	354.86	607.75	1	2	AML104	NPM1
AML104_TAATTCCTCGACGCTG-1	324.92	580.63	1	1	AML104	NPM1
AML104_TACAACGAGCCGTTGC-1	512.95	2974.4	5	8	AML104	NPM1
AML104_TACAACGAGCTGGCTC-1	348.97	3229.8	4	8	AML104	NPM1
AML104_TACAACGAGTTCAACC-1	197.45	3231	7	3	AML104	NPM1
AML104_TACAACGCACTTGGGC-1	127.39	2879.1	6	6	AML104	NPM1
AML104_TACAACGGTAAGCTCT-1	412.48	2608.9	4	4	AML104	NPM1
AML104_TACACCCAGACCCTTA-1	312.71	3295.4	3	3	AML104	NPM1
AML104_TACACCCAGGATCACG-1	522.66	3151.4	8	5	AML104	NPM1
AML104_TACACCCCAATATCCG-1	148.71	3195.6	3	5	AML104	NPM1
AML104_TACACCCTCTGAGAGG-1	595.13	3169.1	3	5	AML104	NPM1
AML104_TACACCCTCTTCACGC-1	301.75	3349.1	1	6	AML104	NPM1
AML104_TACAGGTAGCAACCAG-1	514.03	269.99	1	0	AML104	NPM1
AML104_TACAGGTAGCCATATC-1	402.95	467.39	0	0	AML104	NPM1
AML104_TACAGGTAGCTAGATA-1	453.59	435.63	0	0	AML104	NPM1
AML104_TACAGGTAGTATGCAA-1	328.88	3099.7	3	3	AML104	NPM1
AML104_TACAGGTCAACGTAAA-1	373.27	1626.9	0	0	AML104	NPM1
AML104_TACAGGTTCCATTTAC-1	428.36	2997.9	5	2	AML104	NPM1
AML104_TACAGGTTCCCTCGAT-1	421.24	3138	7	5	AML104	NPM1
AML104_TACATTCAGACCACGA-1	301.69	3140.2	3	6	AML104	NPM1
AML104_TACATTCTCCTCTAAT-1	369.09	3121.5	14	6	AML104	NPM1
AML104_TACATTCTCTAGACAC-1	495.8	277.08	1	0	AML104	NPM1
AML104_TACCCACCAACTGGTT-1	-261.72	2516.1	1	1	AML104	NPM1
AML104_TACCCACGTCATAGTC-1	441.16	3263.8	4	9	AML104	NPM1
AML104_TACCCACGTCTCACGG-1	-28.307	3114.4	6	5	AML104	NPM1
AML104_TACCCACTCCCGAAAT-1	436.49	3202.2	2	1	AML104	NPM1
AML104_TACCCGTGTGTACAGG-1	21.805	2595.2	7	9	AML104	NPM1
AML104_TACCCGTTCTCATTGT-1	278.65	3340.2	5	2	AML104	NPM1
AML104_TACCGAAGTAACACGG-1	369.01	544	0	1	AML104	NPM1
AML104_TACCGAATCCCGAACG-1	270.55	3370.3	2	4	AML104	NPM1
AML104_TACCGGGAGCGTGAGT-1	380.65	721.83	2	1	AML104	NPM1
AML104_TACCGGGAGTTTGTCG-1	143.47	2799.7	4	1	AML104	NPM1
AML104_TACCTCGGTATCGCAT-1	247.88	3299.7	7	0	AML104	NPM1
AML104_TACCTCGGTGCCGTTG-1	332.94	3153.6	1	0	AML104	NPM1
AML104_TACCTCGGTTAACAGA-1	385.73	3342.5	1	3	AML104	NPM1
AML104_TACCTCGTCATCGTAG-1	144.75	2960.1	6	4	AML104	NPM1
AML104_TACCTGCAGGCTAAAT-1	-784.86	3069.9	0	0	AML104	NPM1
AML104_TACCTGCGTAGTGATA-1	3257.9	2446.1	0	0	AML104	NPM1
AML104_TACCTGCGTGCTATTG-1	367.26	3458.5	5	7	AML104	NPM1
AML104_TACCTGCTCGGCCCAA-1	264.62	3460.1	1	2	AML104	NPM1
AML104_TACCTGCTCTCTTCAA-1	-2554.3	2748.2	5	7	AML104	NPM1
AML104_TACGCTCGTGGGCTTC-1	453.14	3251	5	3	AML104	NPM1
AML104_TACGCTCTCCGTCAAA-1	400.24	3187.9	3	1	AML104	NPM1
AML104_TACGCTCTCGGTCGAC-1	473.58	3367.8	2	3	AML104	NPM1
AML104_TACGGGCTCTTAATCC-1	266.21	2483.7	3	1	AML104	NPM1
AML104_TACGGTACACCCAAGC-1	229.83	-4633.9	0	2	AML104	NPM1
AML104_TACGGTACATGAGAAT-1	-1035	2658	8	9	AML104	NPM1
AML104_TACGTCCGTCACCTTC-1	530.89	3126.8	3	2	AML104	NPM1
AML104_TACGTCCGTTGTCATG-1	315.52	3351.7	1	6	AML104	NPM1
AML104_TACTGCCCACCGGTCA-1	563.05	3438.9	5	5	AML104	NPM1
AML104_TACTGCCCAGCAGTAG-1	124.17	3069.3	1	2	AML104	NPM1
AML104_TACTGCCCATGGGTTT-1	277.48	3300	5	2	AML104	NPM1
AML104_TACTTACCACTACCCT-1	754.25	3060.7	5	6	AML104	NPM1
AML104_TACTTACCATCTCATT-1	377.55	3247.8	1	2	AML104	NPM1
AML104_TACTTACGTCATGGCC-1	3286.5	2386.5	0	0	AML104	NPM1
AML104_TACTTACGTTCTAAGC-1	263.78	2497.4	0	1	AML104	NPM1
AML104_TACTTACTCGATGGAG-1	249.45	1927.4	0	3	AML104	NPM1
AML104_TACTTACTCTGAGGTT-1	231.94	3099.6	3	1	AML104	NPM1
AML104_TACTTCATCTTTCCAA-1	654.1	-14.799	1	0	AML104	NPM1
AML104_TACTTGTGTCTCTCTG-1	-746.4	2520.4	4	2	AML104	NPM1
AML104_TACTTGTTCGCTTGAA-1	329.41	1648.9	0	1	AML104	NPM1
AML104_TAGACCAAGTTGGCTT-1	510.69	3349.1	4	4	AML104	NPM1
AML104_TAGACCACAGATCCAT-1	372.37	3154.8	5	1	AML104	NPM1
AML104_TAGACCACAGGGCTTC-1	5.2757	2926	4	1	AML104	NPM1
AML104_TAGACCAGTCGCCTAG-1	-214.99	2880.8	4	1	AML104	NPM1
AML104_TAGACCAGTGGTCTGC-1	572.02	3308.5	4	3	AML104	NPM1
AML104_TAGACCATCATCGCTC-1	395.45	3197.6	7	0	AML104	NPM1
AML104_TAGAGTCGTACAGTAA-1	482.26	3127.3	5	6	AML104	NPM1
AML104_TAGAGTCGTATGCAAA-1	213.88	2507.8	1	0	AML104	NPM1
AML104_TAGATCGAGCAGTAAT-1	342.08	3228.6	4	14	AML104	NPM1
AML104_TAGATCGAGTTCCATG-1	599.19	146.46	0	0	AML104	NPM1
AML104_TAGATCGCAAAGAACT-1	82.911	2895.8	1	2	AML104	NPM1
AML104_TAGCACATCTTCCGTG-1	50.398	2030.9	0	2	AML104	NPM1
AML104_TAGGAGGAGCCACAAG-1	453.17	3161.1	3	2	AML104	NPM1
AML104_TAGGAGGAGGAGATAG-1	38.805	2898.1	2	4	AML104	NPM1
AML104_TAGGGTTAGGCTGAAC-1	-157.73	3017.7	5	1	AML104	NPM1
AML104_TAGGGTTTCAAGATAG-1	186.84	3074.4	6	2	AML104	NPM1
AML104_TAGGGTTTCCCTCTTT-1	307.85	3149.8	3	6	AML104	NPM1
AML104_TAGGTACGTCCCTAAA-1	-268.17	2828.8	2	1	AML104	NPM1
AML104_TAGGTTGGTACTCGTA-1	-3723	2127.4	1	2	AML104	NPM1
AML104_TAGGTTGGTAGGTAGC-1	-157.21	3147.4	3	8	AML104	NPM1
AML104_TAGTGCAAGGTCGACA-1	214.19	2975.6	3	1	AML104	NPM1
AML104_TAGTGCATCACTACTT-1	-38.202	2724.7	6	5	AML104	NPM1
AML104_TAGTGCATCCAATGCA-1	143.47	1986.6	0	1	AML104	NPM1
AML104_TATACCTGTTGAAGTA-1	3396.8	2550.2	0	0	AML104	NPM1
AML104_TATATCCAGACAGCGT-1	-1333.6	-2791.6	0	0	AML104	NPM1
AML104_TATATCCAGCCATGCC-1	650.04	-71.442	0	0	AML104	NPM1
AML104_TATATCCAGGTACCTT-1	386.51	3184.6	5	5	AML104	NPM1
AML104_TATATCCAGTAACGAT-1	454.57	2969.8	8	4	AML104	NPM1
AML104_TATCAGGCATCCTGTC-1	365.9	3209.5	4	3	AML104	NPM1
AML104_TATCCTAAGACCATTC-1	450.5	3142.9	7	4	AML104	NPM1
AML104_TATCCTAAGAGAACCC-1	357.38	3315.9	1	1	AML104	NPM1
AML104_TATCCTAAGTTGGCTT-1	162.11	2432.9	2	0	AML104	NPM1
AML104_TATCCTACAGTCGCAC-1	342.76	621.19	1	0	AML104	NPM1
AML104_TATCCTAGTTTCGTTT-1	23.993	3007.5	1	2	AML104	NPM1
AML104_TATCCTATCCATAAGC-1	275.35	3181.1	3	1	AML104	NPM1
AML104_TATCCTATCTCGACCT-1	404.04	406.92	3	0	AML104	NPM1
AML104_TATCGCCAGACTCAAA-1	647.91	3029.5	6	6	AML104	NPM1
AML104_TATCGCCCAGACCAAG-1	3401.2	2397.3	0	0	AML104	NPM1
AML104_TATCTGTCAAGTGGAC-1	422.89	3136.3	2	10	AML104	NPM1
AML104_TATCTGTTCGTACACA-1	519.2	3319.8	5	2	AML104	NPM1
AML104_TATCTTGAGTAACGAT-1	278.59	2052.1	0	1	AML104	NPM1
AML104_TATGTTCGTAGTGGCA-1	676.78	3005.9	3	6	AML104	NPM1
AML104_TATTCCACACGAAAGC-1	584.28	3105.5	2	4	AML104	NPM1
AML104_TATTCCAGTCAGTTTG-1	225.38	1321.5	0	0	AML104	NPM1
AML104_TATTGCTAGGAGAGTA-1	287.29	1060.4	1	0	AML104	NPM1
AML104_TATTGCTAGTTCACTG-1	206	3369.5	1	0	AML104	NPM1
[truncated: 181,976 more rows]
