# Supplementary material for: The AML cellular state space unveils NPM1 immune evasion subtypes with distinct clinical outcomes
Source: Nat Commun. 2025 Nov 25;16:10592. doi: 10.1038/s41467-025-66546-6 (PMC12658069; doi:10.1038/s41467-025-66546-6)
Supplement: Supplementary file 6 — Source Data [file 41467_2025_66546_MOESM6_ESM.zip › SourceData/SourceData_Sfig6A.csv]

id	x	y	celltype.l4
NBM10-CD34_AAACCCAAGCGTATGG-1	2559.2	-2282.6	T-cells
NBM10-CD34_AAACCCAAGCGTTACT-1	-844.53	2871.5	LMPP
NBM10-CD34_AAACCCAGTGACTAAA-1	-751.69	3543.1	HSC
NBM10-CD34_AAACCCAGTTTCGACA-1	-820.72	458.52	B-cells
NBM10-CD34_AAACGAAAGTCATGCT-1	-766.94	3616.5	HSC
NBM10-CD34_AAACGAACACTACCCT-1	377.16	1905.0	Megakaryocytic cells
NBM10-CD34_AAACGAACAGTTTCGA-1	-838.2	3587.5	LMPP
NBM10-CD34_AAACGAACATGACTAC-1	53.456	-4664.4	NK-cells
NBM10-CD34_AAACGAAGTACCGGCT-1	-1316.8	3084.5	LMPP
NBM10-CD34_AAACGAAGTGGAAATT-1	804.19	4319.7	HSC
NBM10-CD34_AAACGAAGTGGACCTC-1	-1109.2	3354.4	LMPP
NBM10-CD34_AAACGAAGTTACCTGA-1	-460.5	167.96	B-cells
NBM10-CD34_AAACGCTAGAAGGGAT-1	-975.46	3373.5	LMPP
NBM10-CD34_AAACGCTAGCTCCACG-1	-1487.8	1750.0	LMPP
NBM10-CD34_AAACGCTAGGTTCTTG-1	-1266.3	2686.1	LMPP
NBM10-CD34_AAACGCTAGTATGAGT-1	-868.24	1781.7	LMPP
NBM10-CD34_AAACGCTGTTCTAACG-1	338.97	3807.4	HSC
NBM10-CD34_AAACGCTTCGATTTCT-1	283.02	3975.5	HSC
NBM10-CD34_AAACGCTTCTCCGCAT-1	692.42	2260.8	Erythroid cells
NBM10-CD34_AAAGAACAGGCCGCTT-1	-3075.4	2676.2	GMP
NBM10-CD34_AAAGAACAGTGCAACG-1	-972.95	1895.4	LMPP
NBM10-CD34_AAAGAACCAAACCACT-1	867.34	4420.5	HSC
NBM10-CD34_AAAGAACCATGAGTAA-1	-542.16	1083.7	B-cells
NBM10-CD34_AAAGAACGTAGATCGG-1	-896.16	1472.7	LMPP
NBM10-CD34_AAAGGATAGACGATAT-1	828.12	2241.6	Erythroid cells
NBM10-CD34_AAAGGATCAGCAAGAC-1	-173.77	4245.8	HSC
NBM10-CD34_AAAGGGCAGATACATG-1	-212.8	2371.2	HSC
NBM10-CD34_AAAGGGCAGCCAAGGT-1	105.21	2896.5	HSC
NBM10-CD34_AAAGGGCAGGAGAATG-1	555.54	4225.8	HSC
NBM10-CD34_AAAGGGCAGTCATCGT-1	-2728.9	2733.8	GMP
NBM10-CD34_AAAGGGCCAGCGTATT-1	754.11	2561.1	Megakaryocytic cells
NBM10-CD34_AAAGGGCCATACCACA-1	736.87	4362.4	HSC
NBM10-CD34_AAAGGGCGTAATTAGG-1	30.53	2646.3	LMPP
NBM10-CD34_AAAGGGCGTTATCTTC-1	912.18	4524.7	HSC
NBM10-CD34_AAAGGGCGTTTGGGAG-1	-2328.2	2748.5	LMPP
NBM10-CD34_AAAGGTAAGAAGGGAT-1	-764.63	1413.3	B-cells
NBM10-CD34_AAAGGTAAGACAAGCC-1	-1314.2	713.49	B-cells
NBM10-CD34_AAAGGTAAGGCCTGCT-1	-1292.1	3146.0	LMPP
NBM10-CD34_AAAGGTAAGTGCAACG-1	582.37	2200.1	Erythroid cells
NBM10-CD34_AAAGGTAGTACCTTCC-1	277.81	2298.3	Megakaryocytic cells
NBM10-CD34_AAAGGTAGTGACTATC-1	-319.2	2778.6	LMPP
NBM10-CD34_AAAGGTAGTTAGAGTA-1	-650.11	3226.3	HSC
NBM10-CD34_AAAGGTATCATTACGG-1	-1056.6	3041.9	LMPP
NBM10-CD34_AAAGGTATCGACCACG-1	-842.45	1391.3	B-cells
NBM10-CD34_AAAGGTATCGGCTCTT-1	-1002.8	3112.3	LMPP
NBM10-CD34_AAAGGTATCTACTCAT-1	28.885	3258.6	HSC
NBM10-CD34_AAAGGTATCTCTAGGA-1	1234.5	2138.2	Erythroid cells
NBM10-CD34_AAAGTCCAGCGGTATG-1	441.97	4044.8	HSC
NBM10-CD34_AAAGTCCAGGGCAGTT-1	66.217	3546.7	HSC
NBM10-CD34_AAAGTCCAGTTATGGA-1	-2338.9	2498.6	LMPP
NBM10-CD34_AAAGTCCCAACTGAAA-1	807.2	4354.5	HSC
NBM10-CD34_AAAGTCCCACGTAGTT-1	-2771.7	1832.8	GMP
NBM10-CD34_AAAGTCCGTACAGGTG-1	152.81	3690.6	HSC
NBM10-CD34_AAAGTCCGTCCACATA-1	-604.71	3789.5	HSC
NBM10-CD34_AAAGTCCTCTCGTCAC-1	-1667.3	1116.3	Dendritic cells
NBM10-CD34_AAAGTCCTCTTAAGGC-1	-1162.5	3163.2	LMPP
NBM10-CD34_AAAGTGAAGATGCTTC-1	-2894.8	2730.1	GMP
NBM10-CD34_AAAGTGAAGCTTTCCC-1	779.28	3187.2	Megakaryocytic cells
NBM10-CD34_AAAGTGAAGTAAATGC-1	871.11	-3555.0	NK-cells
NBM10-CD34_AAAGTGAGTGTTCATG-1	-815.96	1802.8	LMPP
NBM10-CD34_AAAGTGAGTTGCGAAG-1	-178.41	2324.9	Megakaryocytic cells
NBM10-CD34_AAAGTGAGTTGGCTAT-1	-401.74	211.88	B-cells
NBM10-CD34_AAAGTGAGTTGGTACT-1	486.75	4113.5	HSC
NBM10-CD34_AAAGTGAGTTTCGATG-1	-110.56	4125.8	HSC
NBM10-CD34_AAAGTGATCATTATCC-1	-230.15	2379.7	Megakaryocytic cells
NBM10-CD34_AAAGTGATCTTAGTTC-1	-476.16	2939.2	LMPP
NBM10-CD34_AAATGGAAGACTGTTC-1	-827.91	1565.0	B-cells
NBM10-CD34_AAATGGACAACCAATC-1	-1317.5	2755.9	LMPP
NBM10-CD34_AAATGGACAAGGCGTA-1	638.94	4424.7	HSC
NBM10-CD34_AAATGGACAGCTTCGG-1	137.76	3784.6	HSC
NBM10-CD34_AAATGGAGTATCTCGA-1	-1632.2	2718.0	LMPP
NBM10-CD34_AAATGGAGTTCTCTCG-1	-880.19	782.42	B-cells
NBM10-CD34_AAATGGAGTTGCCATA-1	806.4	4525.5	HSC
NBM10-CD34_AAATGGAGTTGGGCCT-1	-1361.6	1125.0	B-cells
NBM10-CD34_AACAAAGAGGCCTTGC-1	521.2	3509.5	HSC
NBM10-CD34_AACAAAGCACGGTGAA-1	949.62	2589.5	Megakaryocytic cells
NBM10-CD34_AACAAAGCATGCCGGT-1	478.31	3782.6	HSC
NBM10-CD34_AACAAAGGTGCTTCAA-1	47.234	3536.5	HSC
NBM10-CD34_AACAAAGTCGATCCCT-1	-740.7	3189.8	LMPP
NBM10-CD34_AACAAAGTCTCGACGG-1	593.82	3928.6	HSC
NBM10-CD34_AACAACCAGACAGTCG-1	417.57	4373.7	HSC
NBM10-CD34_AACAACCCACTTGGCG-1	632.71	4194.9	HSC
NBM10-CD34_AACAACCCAGGACATG-1	-2564.2	2105.0	LMPP
NBM10-CD34_AACAACCCATAGGCGA-1	-298.41	3617.3	HSC
NBM10-CD34_AACAACCGTCGTTGGC-1	-19.854	4301.4	HSC
NBM10-CD34_AACAACCGTGGTCTTA-1	801.11	4369.7	HSC
NBM10-CD34_AACAACCTCAAGTGGG-1	-1057.3	3136.6	LMPP
NBM10-CD34_AACAACCTCCAGTGCG-1	2.7034	3971.1	HSC
NBM10-CD34_AACAACCTCGGCCCAA-1	-473.75	3305.5	HSC
NBM10-CD34_AACAAGAAGCATCAGG-1	-862.06	1652.0	LMPP
NBM10-CD34_AACAAGAAGCCAGAGT-1	-951.87	1734.3	LMPP
NBM10-CD34_AACAAGACAACTGGTT-1	-2032.3	2638.8	LMPP
NBM10-CD34_AACAAGACAATTGTGC-1	-521.97	2980.3	LMPP
NBM10-CD34_AACAAGACAGTTTCGA-1	546.53	3627.3	HSC
NBM10-CD34_AACAAGAGTCGCAGTC-1	558.14	3558.8	HSC
NBM10-CD34_AACAAGAGTCGTCAGC-1	-1581.8	2840.9	LMPP
NBM10-CD34_AACAAGAGTGCCTGCA-1	-706.48	2280.5	B-cells
NBM10-CD34_AACAAGAGTTTCCATT-1	622.62	4178.9	HSC
NBM10-CD34_AACAAGATCCCTGGTT-1	-455.86	101.01	B-cells
NBM10-CD34_AACAAGATCCGATTAG-1	-3952.0	2553.8	GMP
NBM10-CD34_AACAAGATCGGCAGTC-1	-3027.1	2668.0	GMP
NBM10-CD34_AACACACCAAGATGGC-1	797.12	4171.3	HSC
NBM10-CD34_AACACACCAAGGACAC-1	747.52	4346.4	HSC
NBM10-CD34_AACACACCACCATTCC-1	-1282.2	671.61	B-cells
NBM10-CD34_AACACACCAGATCACT-1	569.0	4104.5	HSC
NBM10-CD34_AACACACCAGTATGAA-1	917.53	2044.6	Erythroid cells
NBM10-CD34_AACACACGTATCTCGA-1	-1277.9	3154.5	LMPP
NBM10-CD34_AACACACGTGAGGAAA-1	-2406.2	2690.1	LMPP
NBM10-CD34_AACACACGTTACTCAG-1	-1774.3	2214.4	LMPP
NBM10-CD34_AACACACGTTATAGCC-1	98.704	3620.5	HSC
NBM10-CD34_AACACACTCGCCAACG-1	749.53	4847.5	HSC
NBM10-CD34_AACACACTCTGGTCAA-1	267.26	3868.4	HSC
NBM10-CD34_AACAGGGAGAGGTGCT-1	-191.22	3498.0	HSC
NBM10-CD34_AACAGGGAGCCTATCA-1	493.28	-3893.0	NK-cells
NBM10-CD34_AACAGGGAGGTGCCTC-1	977.3	2304.9	LMPP
NBM10-CD34_AACAGGGCATCCTCAC-1	-1742.6	2983.1	LMPP
NBM10-CD34_AACAGGGGTCCCGCAA-1	313.27	3929.5	HSC
NBM10-CD34_AACAGGGGTGCGTGCT-1	-858.46	786.37	B-cells
NBM10-CD34_AACAGGGTCTTCGTGC-1	-770.81	1637.5	B-cells
NBM10-CD34_AACCAACAGGTAGATT-1	816.74	4116.9	HSC
NBM10-CD34_AACCAACAGGTCTTTG-1	600.11	3626.0	HSC
NBM10-CD34_AACCAACAGGTTCCGC-1	-1054.1	3221.2	LMPP
NBM10-CD34_AACCAACCACCATAAC-1	-936.3	2928.3	LMPP
NBM10-CD34_AACCAACGTCGCGTCA-1	710.06	4363.9	HSC
NBM10-CD34_AACCAACGTGCATGAG-1	277.23	4314.8	HSC
NBM10-CD34_AACCAACGTGCGTTTA-1	600.93	3873.6	HSC
NBM10-CD34_AACCAACGTTCGAAGG-1	345.88	1915.2	Megakaryocytic cells
NBM10-CD34_AACCAACTCTTACTGT-1	-890.37	2946.2	LMPP
NBM10-CD34_AACCACAAGGTAGGCT-1	384.84	2529.9	Megakaryocytic cells
NBM10-CD34_AACCACACAACTGTGT-1	786.95	2567.8	Megakaryocytic cells
NBM10-CD34_AACCACACATGGCGCT-1	-3581.3	2728.6	GMP
NBM10-CD34_AACCACAGTAGCTCGC-1	787.31	4512.6	HSC
NBM10-CD34_AACCATGAGCGTTCCG-1	281.66	2256.1	Megakaryocytic cells
NBM10-CD34_AACCATGAGGTTGCCC-1	52.385	3601.1	HSC
NBM10-CD34_AACCATGAGTCCCAGC-1	-1461.1	3017.2	LMPP
NBM10-CD34_AACCATGCACTGTCCT-1	154.4	1661.7	HSC
NBM10-CD34_AACCATGGTCCACTCT-1	560.61	3787.3	HSC
NBM10-CD34_AACCATGGTCGGCTAC-1	-1995.3	2647.0	LMPP
NBM10-CD34_AACCATGTCCATTTCA-1	-1647.9	2887.4	LMPP
NBM10-CD34_AACCCAAAGATGAACT-1	-794.22	960.57	B-cells
NBM10-CD34_AACCCAAAGGAACTCG-1	-1346.3	1389.6	LMPP
NBM10-CD34_AACCCAAAGGTAGATT-1	-1323.4	1309.9	LMPP
NBM10-CD34_AACCCAAAGTATGATG-1	-1140.3	2715.6	LMPP
NBM10-CD34_AACCCAACACTTGAGT-1	-1899.3	2329.3	LMPP
NBM10-CD34_AACCTGACAGAATTCC-1	-659.5	2462.2	LMPP
NBM10-CD34_AACCTGAGTAGTCCTA-1	926.37	2236.7	Erythroid cells
NBM10-CD34_AACCTGAGTCGGCACT-1	197.38	3377.7	HSC
NBM10-CD34_AACCTGAGTGGGCTTC-1	-1244.0	2479.1	LMPP
NBM10-CD34_AACCTGATCCCGAATA-1	672.59	4241.7	HSC
NBM10-CD34_AACCTTTAGTCTGTAC-1	-582.72	3454.9	HSC
NBM10-CD34_AACCTTTCAGTCCCGA-1	476.47	4174.3	HSC
NBM10-CD34_AACCTTTGTGTTCGAT-1	620.94	4424.8	HSC
NBM10-CD34_AACCTTTTCCGGTAGC-1	181.85	3680.5	HSC
NBM10-CD34_AACCTTTTCTTAATCC-1	-1185.5	2860.7	LMPP
NBM10-CD34_AACGAAACAATTGAAG-1	945.54	-3542.0	NK-cells
NBM10-CD34_AACGAAACAGAGATTA-1	510.06	3882.3	HSC
NBM10-CD34_AACGAAACAGTTGTCA-1	-449.25	465.81	B-cells
NBM10-CD34_AACGAAAGTCACTGAT-1	-1309.8	1321.2	LMPP
NBM10-CD34_AACGAAATCGACGACC-1	-968.73	2473.2	LMPP
NBM10-CD34_AACGAAATCTATCGTT-1	578.47	3912.6	HSC
NBM10-CD34_AACGGGAAGACACACG-1	-1790.7	1798.6	LMPP
NBM10-CD34_AACGGGAAGCGGGTTA-1	-1352.6	2619.0	LMPP
NBM10-CD34_AACGGGAGTCTTTCAT-1	-1035.5	1860.7	LMPP
NBM10-CD34_AACGGGAGTGAGCCAA-1	-651.88	3420.6	LMPP
NBM10-CD34_AACGGGATCTCTATAC-1	602.69	4378.6	HSC
NBM10-CD34_AACGTCAAGACTGAGC-1	581.46	2488.1	Erythroid cells
NBM10-CD34_AACGTCAAGCATCAAA-1	-1102.4	2098.5	LMPP
NBM10-CD34_AACGTCACAGTGTGCC-1	866.93	4616.0	HSC
NBM10-CD34_AACGTCAGTACCGCGT-1	-869.2	1791.8	LMPP
NBM10-CD34_AACGTCAGTCGTCTCT-1	552.03	3567.2	HSC
NBM10-CD34_AACTTCTAGATTGACA-1	-1193.3	3256.2	LMPP
NBM10-CD34_AACTTCTGTTCGCGTG-1	-31.228	-4683.2	NK-cells
NBM10-CD34_AACTTCTTCAAGAGGC-1	-1195.0	1464.3	LMPP
NBM10-CD34_AACTTCTTCCCTCGAT-1	-814.09	2840.1	LMPP
NBM10-CD34_AACTTCTTCTGCATAG-1	1151.3	2295.2	Erythroid cells
NBM10-CD34_AAGAACAAGATCGGTG-1	-1284.2	806.1	B-cells
NBM10-CD34_AAGAACACACCAATTG-1	-3743.2	2619.2	GMP
NBM10-CD34_AAGAACACAGCAGATG-1	525.35	-4432.3	NK-cells
NBM10-CD34_AAGAACACATCAACCA-1	-896.57	3508.7	LMPP
NBM10-CD34_AAGAACACATGACTTG-1	835.91	3023.7	Megakaryocytic cells
NBM10-CD34_AAGAACACATGCGTGC-1	747.87	4371.5	HSC
NBM10-CD34_AAGAACAGTACCTAAC-1	762.47	3505.6	HSC
NBM10-CD34_AAGAACAGTTCGGCCA-1	-2772.2	2730.5	GMP
NBM10-CD34_AAGAACATCAGCTTCC-1	-1031.3	3196.1	LMPP
NBM10-CD34_AAGACAAAGCATTTCG-1	-3592.6	2575.6	GMP
NBM10-CD34_AAGACAAAGGGAACAA-1	175.4	3654.9	HSC
NBM10-CD34_AAGACAACAAGCGATG-1	973.29	4372.7	HSC
NBM10-CD34_AAGACAACACTTCAAG-1	612.3	3916.8	HSC
NBM10-CD34_AAGACAACAGGACATG-1	2733.2	-366.55	T-cells
NBM10-CD34_AAGACAAGTGTTCGAT-1	-459.97	466.93	B-cells
NBM10-CD34_AAGACAATCCACTTCG-1	1535.8	1889.5	Erythroid cells
NBM10-CD34_AAGACTCAGACCATGG-1	-212.76	4029.0	HSC
NBM10-CD34_AAGACTCAGGGCAGAG-1	-3286.1	2467.4	GMP
NBM10-CD34_AAGACTCAGTCTCGTA-1	491.22	4367.5	HSC
NBM10-CD34_AAGACTCTCGCCAACG-1	-982.91	1686.9	LMPP
NBM10-CD34_AAGATAGAGATCGACG-1	-3936.2	2566.1	GMP
NBM10-CD34_AAGATAGCAGACACCC-1	-1130.7	2056.5	LMPP
NBM10-CD34_AAGATAGCAGTTTCGA-1	-1877.6	2118.7	LMPP
NBM10-CD34_AAGATAGGTACGATCT-1	-1632.2	2965.7	LMPP
NBM10-CD34_AAGATAGGTTCCGGTG-1	-3832.9	2611.0	GMP
NBM10-CD34_AAGATAGTCACCGGGT-1	-393.15	250.4	B-cells
NBM10-CD34_AAGATAGTCATAGCAC-1	-105.96	3308.6	HSC
NBM10-CD34_AAGCATCAGGCTCCCA-1	-866.42	720.63	B-cells
NBM10-CD34_AAGCATCTCGTAGCCG-1	-304.82	2781.9	LMPP
NBM10-CD34_AAGCCATTCGCTTAAG-1	15.777	3338.4	HSC
NBM10-CD34_AAGCGAGAGGATACGC-1	856.44	3338.3	Megakaryocytic cells
NBM10-CD34_AAGCGAGCACGCTGCA-1	802.38	3174.6	Megakaryocytic cells
NBM10-CD34_AAGCGAGCAGTTCCAA-1	62.701	-4893.9	NK-cells
NBM10-CD34_AAGCGAGGTATCAGCT-1	-1477.1	1769.7	LMPP
NBM10-CD34_AAGCGAGGTTATGACC-1	476.2	3412.5	HSC
NBM10-CD34_AAGCGAGTCCTTATCA-1	-1222.8	2512.8	LMPP
NBM10-CD34_AAGCGAGTCGGCAGTC-1	-772.2	745.43	B-cells
NBM10-CD34_AAGCGAGTCTACTTCA-1	286.03	4045.7	HSC
NBM10-CD34_AAGCGTTAGAAGCGAA-1	190.81	3799.0	HSC
NBM10-CD34_AAGCGTTAGACGTCGA-1	-1482.8	2481.7	LMPP
NBM10-CD34_AAGCGTTCACTACTTT-1	752.11	4168.5	HSC
NBM10-CD34_AAGCGTTCACTGGACC-1	2197.7	-899.82	T-cells
NBM10-CD34_AAGCGTTCAGCGCGTT-1	-207.95	2454.4	B-cells
NBM10-CD34_AAGCGTTCATAGCTGT-1	-939.76	3456.1	LMPP
NBM10-CD34_AAGCGTTTCCCTCGAT-1	718.56	4597.0	HSC
NBM10-CD34_AAGGAATAGTAGTCCT-1	331.79	4104.8	HSC
NBM10-CD34_AAGGAATTCTCGCTCA-1	-1274.8	2733.4	LMPP
NBM10-CD34_AAGGTAAAGCTAAACA-1	-834.17	1689.2	LMPP
NBM10-CD34_AAGGTAAAGGTTGAGC-1	1814.9	-1048.3	T-cells
NBM10-CD34_AAGGTAAAGTTCTCTT-1	82.191	2706.4	Megakaryocytic cells
NBM10-CD34_AAGGTAACACAGTGTT-1	309.99	3906.4	HSC
NBM10-CD34_AAGGTAACAGCATTGT-1	964.15	2963.6	Megakaryocytic cells
NBM10-CD34_AAGGTAACATGTAACC-1	-819.24	3160.0	LMPP
NBM10-CD34_AAGTACCAGATCGCTT-1	-1093.7	3095.5	LMPP
NBM10-CD34_AAGTACCAGCCTCTGG-1	-1752.6	3009.1	LMPP
NBM10-CD34_AAGTACCCACAAATCC-1	-61.88	3234.6	HSC
NBM10-CD34_AAGTACCCAGCTTTCC-1	865.16	4228.9	HSC
NBM10-CD34_AAGTACCCATGACGAG-1	1603.0	-3359.1	T-cells
NBM10-CD34_AAGTACCTCACCTCAC-1	-499.57	3939.3	HSC
NBM10-CD34_AAGTACCTCGGTCTAA-1	487.24	3621.8	HSC
NBM10-CD34_AAGTCGTAGATTGCGG-1	125.0	3897.8	HSC
NBM10-CD34_AAGTCGTAGGTTCTTG-1	516.27	4232.2	HSC
NBM10-CD34_AAGTCGTCACAACGCC-1	-2164.4	2777.2	LMPP
NBM10-CD34_AAGTCGTTCATCCCGT-1	-978.05	3213.4	LMPP
NBM10-CD34_AAGTCGTTCCACGGGT-1	-827.31	3126.0	LMPP
NBM10-CD34_AAGTCGTTCCCTATTA-1	-2787.1	-469.73	Monocytes
NBM10-CD34_AAGTCGTTCCTTATGT-1	70.15	2158.6	Megakaryocytic cells
NBM10-CD34_AAGTCGTTCTTCACGC-1	587.77	2322.3	Erythroid cells
NBM10-CD34_AAGTGAAAGGCTCTCG-1	-423.93	456.76	B-cells
NBM10-CD34_AAGTGAAAGTGCCAGA-1	580.32	4667.0	HSC
NBM10-CD34_AAGTGAAAGTTGAATG-1	-467.92	3845.3	HSC
NBM10-CD34_AAGTGAACAATACGAA-1	439.62	3893.9	HSC
NBM10-CD34_AAGTGAACAGGCTTGC-1	387.19	3844.5	HSC
NBM10-CD34_AAGTGAAGTAACATCC-1	-958.62	3322.7	LMPP
NBM10-CD34_AAGTGAAGTACAGTCT-1	460.94	4428.4	HSC
NBM10-CD34_AAGTGAATCTGCCCTA-1	953.6	4488.1	HSC
NBM10-CD34_AAGTGAATCTTCGTAT-1	-572.97	3031.2	LMPP
NBM10-CD34_AAGTTCGAGAACGTGC-1	-2609.0	1288.7	Dendritic cells
NBM10-CD34_AAGTTCGAGACAACAT-1	-1112.0	-2557.5	B-cells
NBM10-CD34_AAGTTCGAGATGGCAC-1	-1064.3	2978.9	LMPP
NBM10-CD34_AAGTTCGTCGTGGCGT-1	-86.67	3006.3	HSC
NBM10-CD34_AATAGAGAGTCACGCC-1	-1390.1	1263.3	LMPP
NBM10-CD34_AATAGAGCATGTCTAG-1	99.313	3105.0	HSC
NBM10-CD34_AATAGAGGTCGCATCG-1	-1132.8	2381.4	LMPP
NBM10-CD34_AATAGAGTCTGGGCCA-1	709.69	4315.7	HSC
NBM10-CD34_AATCACGAGCTAAACA-1	-2147.2	1686.3	Dendritic cells
NBM10-CD34_AATCACGAGGAGACCT-1	-427.01	3137.9	LMPP
NBM10-CD34_AATCACGAGGCTGGAT-1	728.5	3929.6	HSC
NBM10-CD34_AATCACGCATTGGATC-1	614.85	3470.6	HSC
NBM10-CD34_AATCACGGTAGCTGTT-1	678.13	4581.5	HSC
NBM10-CD34_AATCACGGTTTACTTC-1	-1802.5	2994.4	LMPP
NBM10-CD34_AATCGACAGAGATGCC-1	-2747.2	1817.5	GMP
NBM10-CD34_AATCGACCACTCCTGT-1	491.6	4190.6	HSC
NBM10-CD34_AATCGACCAGTTCACA-1	724.47	4140.9	HSC
NBM10-CD34_AATCGACCATGTTTGG-1	-729.4	1826.2	B-cells
NBM10-CD34_AATCGACGTAGTTACC-1	-939.67	1638.4	LMPP
NBM10-CD34_AATCGACGTTGTGTTG-1	-1281.8	2543.6	LMPP
NBM10-CD34_AATCGACTCCAAGCAT-1	-1256.7	746.13	B-cells
NBM10-CD34_AATCGTGAGTGGCGAT-1	-980.22	1762.1	LMPP
NBM10-CD34_AATCGTGGTAGGAGGG-1	-1066.7	2777.3	LMPP
NBM10-CD34_AATCGTGGTTACACAC-1	327.55	3827.9	HSC
NBM10-CD34_AATGAAGCATCGTGGC-1	723.42	3941.0	HSC
NBM10-CD34_AATGAAGGTGAACCGA-1	-1805.7	2741.4	LMPP
NBM10-CD34_AATGAAGGTGCGAACA-1	-344.09	3315.1	HSC
NBM10-CD34_AATGAAGGTTCCTTGC-1	-435.38	272.22	B-cells
NBM10-CD34_AATGAAGTCAACCCGG-1	-1300.9	1560.3	LMPP
NBM10-CD34_AATGAAGTCACGGAGA-1	-1016.0	3317.9	LMPP
NBM10-CD34_AATGAAGTCGAACTCA-1	-118.05	3458.8	HSC
NBM10-CD34_AATGACCAGGGTCTTT-1	812.52	2575.8	Megakaryocytic cells
NBM10-CD34_AATGACCCAACGCATT-1	-945.96	3346.3	LMPP
NBM10-CD34_AATGACCCAGTTACCA-1	-363.75	1348.4	B-cells
NBM10-CD34_AATGACCGTCACTTCC-1	-3922.6	2603.0	GMP
NBM10-CD34_AATGACCGTGGACCTC-1	736.17	4750.3	HSC
NBM10-CD34_AATGACCTCATTCGTT-1	-1865.6	1716.8	LMPP
NBM10-CD34_AATGACCTCCTTCTAA-1	903.25	3698.7	HSC
NBM10-CD34_AATGACCTCGACTCCT-1	709.24	4341.8	HSC
NBM10-CD34_AATGACCTCGCTACAA-1	779.06	4521.3	HSC
NBM10-CD34_AATGCCAAGGGTCTTT-1	-1367.8	1233.5	LMPP
NBM10-CD34_AATGCCAAGTCTAGCT-1	666.2	3827.1	HSC
NBM10-CD34_AATGCCACAACAACAA-1	-3815.8	2365.4	GMP
NBM10-CD34_AATGCCACAGGGTCTC-1	13.219	1814.1	Erythroid cells
NBM10-CD34_AATGCCACATTCGGGC-1	-408.65	290.2	B-cells
NBM10-CD34_AATGCCAGTCCTCCAT-1	45.268	3520.7	HSC
NBM10-CD34_AATGGAAAGACGCCCT-1	993.31	2221.4	Erythroid cells
NBM10-CD34_AATGGAAAGTCTGCAT-1	896.42	4189.9	HSC
NBM10-CD34_AATGGAACAGCATACT-1	-399.77	3275.2	HSC
NBM10-CD34_AATGGAACAGGCTATT-1	630.02	4657.8	HSC
NBM10-CD34_AATGGCTAGGATTACA-1	-1010.9	2507.0	LMPP
NBM10-CD34_AATGGCTCACACGGTC-1	-1190.0	2744.4	LMPP
NBM10-CD34_AATGGCTCACATCATG-1	-484.65	500.81	B-cells
NBM10-CD34_AATGGCTGTTTCACTT-1	849.07	4049.8	HSC
NBM10-CD34_AATGGCTTCAACTCTT-1	-1321.8	890.4	B-cells
NBM10-CD34_AATGGCTTCCAACTGA-1	-238.84	4027.3	HSC
NBM10-CD34_AATGGCTTCCGTGACG-1	-350.06	498.52	B-cells
NBM10-CD34_AATGGCTTCCTCTAAT-1	-834.23	1728.4	B-cells
NBM10-CD34_AATTCCTAGAGCCGAT-1	-62.088	2769.8	LMPP
NBM10-CD34_AATTCCTAGATTAGAC-1	-3631.3	2767.7	GMP
NBM10-CD34_AATTCCTCACGGGTAA-1	-395.16	3586.7	HSC
NBM10-CD34_AATTCCTGTTCGGCCA-1	-2639.4	2235.3	LMPP
NBM10-CD34_AATTTCCAGCAATTCC-1	-2255.4	2695.2	LMPP
NBM10-CD34_AATTTCCCAAAGACGC-1	-1307.0	801.56	B-cells
NBM10-CD34_AATTTCCCACAGTACT-1	898.44	4185.1	HSC
NBM10-CD34_AATTTCCCACGTAGTT-1	-566.22	1734.6	Erythroid cells
NBM10-CD34_AATTTCCCAGACCATT-1	703.0	4453.6	HSC
NBM10-CD34_AATTTCCCAGACTGCC-1	882.62	4292.6	HSC
NBM10-CD34_AATTTCCCATAACGGG-1	159.21	3849.4	HSC
NBM10-CD34_AATTTCCGTCTTACTT-1	-1249.3	534.75	B-cells
NBM10-CD34_AATTTCCTCCCATTTA-1	982.92	2877.8	Megakaryocytic cells
NBM10-CD34_ACAAAGACAAACGAGC-1	-402.06	1003.3	B-cells
NBM10-CD34_ACAAAGACAAGTGACG-1	-2459.2	2575.5	LMPP
NBM10-CD34_ACAAAGACACGCTGCA-1	86.036	3825.1	HSC
NBM10-CD34_ACAAAGACATACTGTG-1	-1655.8	1760.6	LMPP
NBM10-CD34_ACAAAGACATTCAGCA-1	-3921.5	2552.8	GMP
NBM10-CD34_ACAAAGAGTTAGCGGA-1	-2203.6	2764.8	LMPP
NBM10-CD34_ACAAAGAGTTCAGCGC-1	-1877.1	2618.4	LMPP
NBM10-CD34_ACAAAGATCTTCGGAA-1	217.09	3033.1	HSC
NBM10-CD34_ACAACCACAACCAGAG-1	-2545.5	2645.4	LMPP
NBM10-CD34_ACAACCACAGGCTCTG-1	-2811.8	2446.8	GMP
NBM10-CD34_ACAACCAGTAGTCTGT-1	-1839.5	1272.2	Dendritic cells
NBM10-CD34_ACAACCAGTGACTGTT-1	-913.22	3444.1	LMPP
NBM10-CD34_ACAACCAGTGCAATAA-1	63.911	3173.7	HSC
NBM10-CD34_ACAAGCTAGATGAATC-1	907.56	4196.2	HSC
NBM10-CD34_ACAAGCTAGCCTCCAG-1	-800.84	2611.1	LMPP
NBM10-CD34_ACAAGCTAGTATCCTG-1	425.49	4123.7	HSC
NBM10-CD34_ACAAGCTAGTTAACGA-1	2970.4	-301.17	T-cells
NBM10-CD34_ACAAGCTGTACCCGAC-1	1116.7	2420.0	Megakaryocytic cells
NBM10-CD34_ACAAGCTGTCGTATGT-1	-1901.6	2797.6	LMPP
NBM10-CD34_ACAAGCTGTGGCCTCA-1	-1630.6	1786.6	B-cells
NBM10-CD34_ACAAGCTTCACGATAC-1	-2810.8	1862.0	GMP
NBM10-CD34_ACAAGCTTCATTCCTA-1	601.37	-3830.9	NK-cells
NBM10-CD34_ACAAGCTTCTATCCAT-1	2063.6	-1219.1	T-cells
NBM10-CD34_ACACAGTAGTAAATGC-1	-4273.4	-1381.3	Monocytes
NBM10-CD34_ACACAGTAGTTCACTG-1	-3851.3	2576.0	GMP
NBM10-CD34_ACACAGTCAAGATGTA-1	557.24	3758.0	HSC
NBM10-CD34_ACACAGTCACAAGTGG-1	488.88	3429.5	HSC
NBM10-CD34_ACACAGTCAGTTGTTG-1	-4175.2	-1231.0	Monocytes
NBM10-CD34_ACACAGTGTATTCTCT-1	180.09	3697.7	HSC
NBM10-CD34_ACACAGTTCGGTCTGG-1	-1167.5	2868.7	LMPP
NBM10-CD34_ACACCAAAGCTCTATG-1	362.0	1836.2	Megakaryocytic cells
NBM10-CD34_ACACCAACAATCGCCG-1	67.981	-4363.9	NK-cells
NBM10-CD34_ACACCAACAGCTGTAT-1	-2675.3	2721.6	GMP
NBM10-CD34_ACACCAACAGGTCCCA-1	-2946.9	2263.4	GMP
NBM10-CD34_ACACCAACAGTCTGGC-1	233.35	3357.2	HSC
NBM10-CD34_ACACCAACATGAAGGC-1	-1248.0	1619.1	LMPP
NBM10-CD34_ACACGCGAGTACGTCT-1	-2047.1	2871.4	LMPP
NBM10-CD34_ACACGCGAGTATGACA-1	-3549.1	2028.4	GMP
NBM10-CD34_ACACGCGCAAAGGCAC-1	1197.3	2012.1	Erythroid cells
NBM10-CD34_ACACGCGCAGAGAATT-1	-80.464	2784.8	HSC
NBM10-CD34_ACACGCGTCGAACGCC-1	-1066.9	2421.0	LMPP
NBM10-CD34_ACACTGAAGGGATGTC-1	196.15	2328.9	Megakaryocytic cells
NBM10-CD34_ACACTGAGTAGGATAT-1	531.33	4367.9	HSC
NBM10-CD34_ACACTGAGTGACCGTC-1	673.13	4263.7	HSC
NBM10-CD34_ACACTGATCGAACCAT-1	-846.71	2532.9	LMPP
NBM10-CD34_ACAGAAAAGCGACTGA-1	438.42	2554.9	Erythroid cells
NBM10-CD34_ACAGAAACAGAACTCT-1	962.35	2652.7	Megakaryocytic cells
NBM10-CD34_ACAGAAACATCGAACT-1	-1087.2	1912.4	LMPP
NBM10-CD34_ACAGAAAGTAGACGGT-1	669.8	3458.4	HSC
NBM10-CD34_ACAGAAAGTTCTTGCC-1	-453.62	272.52	B-cells
NBM10-CD34_ACAGAAATCCTTCTTC-1	-105.22	3461.3	HSC
NBM10-CD34_ACAGAAATCTATGCCC-1	-486.31	334.46	B-cells
NBM10-CD34_ACAGAAATCTTGGCTC-1	470.82	3567.3	HSC
NBM10-CD34_ACAGCCGAGAGGTTTA-1	-2232.5	2359.6	LMPP
NBM10-CD34_ACAGCCGCAATTGCGT-1	1683.0	1926.1	Erythroid cells
NBM10-CD34_ACAGCCGCACATATGC-1	687.58	4011.7	HSC
NBM10-CD34_ACAGCCGCAGCTTTCC-1	-497.93	3121.7	Megakaryocytic cells
NBM10-CD34_ACAGCCGGTGAATTGA-1	665.36	4127.5	HSC
NBM10-CD34_ACAGCCGTCTGGACTA-1	1076.0	2333.3	Erythroid cells
NBM10-CD34_ACAGGGAAGCTCTTCC-1	-857.49	3257.1	LMPP
NBM10-CD34_ACAGGGACATCCGTGG-1	-1258.5	1537.8	LMPP
NBM10-CD34_ACAGGGAGTAAGATAC-1	-2271.8	2741.8	LMPP
NBM10-CD34_ACAGGGAGTATGCTAC-1	367.91	3885.4	HSC
NBM10-CD34_ACAGGGAGTCTACAGT-1	-1806.9	2961.0	LMPP
NBM10-CD34_ACAGGGATCCTTATCA-1	-908.69	2997.8	LMPP
NBM10-CD34_ACAGGGATCGAGAATA-1	-2590.4	1308.3	Dendritic cells
NBM10-CD34_ACAGGGATCTCTGCCA-1	-826.17	3240.7	LMPP
NBM10-CD34_ACATCCCAGCGCCTTG-1	875.4	4348.3	HSC
NBM10-CD34_ACATCCCAGGTAGACC-1	835.18	4894.1	HSC
NBM10-CD34_ACATCCCGTATGAGCG-1	227.8	3836.4	HSC
NBM10-CD34_ACATCCCTCACAGTGT-1	721.67	4089.4	HSC
NBM10-CD34_ACATCGAAGGAACTCG-1	-1470.2	1224.3	Dendritic cells
NBM10-CD34_ACATCGACAAGAGATT-1	241.79	2210.3	Megakaryocytic cells
NBM10-CD34_ACATCGACACGGGCTT-1	-229.29	3158.6	HSC
NBM10-CD34_ACATCGACAGAGGCTA-1	-929.7	3371.7	LMPP
NBM10-CD34_ACATCGACATGTGCTA-1	96.176	3745.2	HSC
NBM10-CD34_ACATCGAGTGACACAG-1	-2058.3	2844.3	LMPP
NBM10-CD34_ACATCGAGTTCTTGCC-1	-3570.7	2343.7	GMP
NBM10-CD34_ACATCGATCATGCCCT-1	-162.6	3213.7	HSC
NBM10-CD34_ACATCGATCCTAGAGT-1	-3001.1	2682.4	GMP
NBM10-CD34_ACATCGATCGATAACC-1	-2940.9	2613.6	GMP
NBM10-CD34_ACATCGATCTCCTGTG-1	-3685.9	2564.8	GMP
NBM10-CD34_ACATCGATCTGGGTCG-1	560.26	2878.2	Megakaryocytic cells
NBM10-CD34_ACATCGATCTTTGATC-1	-420.46	3262.2	HSC
NBM10-CD34_ACATGCAAGAGACAAG-1	242.1	3179.8	HSC
NBM10-CD34_ACATGCAAGCGCTGAA-1	-1774.5	1204.4	Dendritic cells
NBM10-CD34_ACATGCAGTATTTCCT-1	613.34	4755.5	HSC
NBM10-CD34_ACATGCAGTCGTGGTC-1	-1042.6	3083.7	LMPP
NBM10-CD34_ACATGCAGTTGGCCGT-1	-255.66	2486.0	HSC
NBM10-CD34_ACATGCATCCAAGCCG-1	-2203.8	2664.8	GMP
NBM10-CD34_ACATGCATCTCCTACG-1	848.88	3739.7	HSC
NBM10-CD34_ACATTTCAGAGTCTGG-1	317.66	3970.2	HSC
NBM10-CD34_ACATTTCAGATCCCGC-1	702.88	4198.2	HSC
NBM10-CD34_ACATTTCAGGAATGTT-1	-506.05	167.76	B-cells
NBM10-CD34_ACATTTCCAACTGATC-1	-4002.6	-1248.8	Monocytes
NBM10-CD34_ACATTTCCACAATCTG-1	1270.7	2268.6	Erythroid cells
NBM10-CD34_ACATTTCCACTCCGGA-1	694.04	2294.3	Erythroid cells
NBM10-CD34_ACATTTCCACTGGCCA-1	-1275.2	3096.0	LMPP
NBM10-CD34_ACATTTCCATTGCTGA-1	-1114.7	3027.7	LMPP
NBM10-CD34_ACATTTCGTAACTTCG-1	662.79	1939.3	Erythroid cells
NBM10-CD34_ACATTTCGTCACCGCA-1	385.12	1833.8	Megakaryocytic cells
NBM10-CD34_ACATTTCGTGATGTAA-1	564.38	3981.5	HSC
NBM10-CD34_ACATTTCGTTATGGTC-1	852.73	1932.7	Erythroid cells
NBM10-CD34_ACATTTCGTTGGCCTG-1	-1691.9	2781.8	LMPP
NBM10-CD34_ACATTTCTCTACGCGG-1	181.27	3432.8	HSC
NBM10-CD34_ACATTTCTCTCTCTAA-1	-409.92	3553.1	HSC
NBM10-CD34_ACCAAACAGACATCCT-1	-898.79	3305.5	LMPP
NBM10-CD34_ACCAAACAGCTCGCAC-1	482.64	4010.8	HSC
NBM10-CD34_ACCAAACAGTACAGCG-1	-1910.6	2831.0	LMPP
NBM10-CD34_ACCAAACCAAGAGTGC-1	-821.51	1696.6	B-cells
NBM10-CD34_ACCAAACCAGATACTC-1	1051.5	2903.8	Megakaryocytic cells
NBM10-CD34_ACCAAACGTACGAGCA-1	-1947.4	2892.2	LMPP
NBM10-CD34_ACCAAACGTCTGTGTA-1	325.0	3784.7	HSC
NBM10-CD34_ACCAAACGTTATTCTC-1	403.88	4099.4	HSC
NBM10-CD34_ACCAACAAGTAGCATA-1	-3913.5	2646.9	GMP
NBM10-CD34_ACCAACACAACTCCCT-1	260.95	2064.2	Megakaryocytic cells
NBM10-CD34_ACCAACACAGGCATTT-1	-1288.4	3087.7	LMPP
NBM10-CD34_ACCAACAGTAGCACAG-1	749.44	4426.1	HSC
NBM10-CD34_ACCAACAGTTTGAAAG-1	-258.55	2495.6	HSC
NBM10-CD34_ACCAACATCCCAACTC-1	-630.02	465.71	B-cells
NBM10-CD34_ACCAACATCGAACCTA-1	-2122.8	2762.3	LMPP
NBM10-CD34_ACCACAAAGCAAGTCG-1	694.08	4084.3	HSC
NBM10-CD34_ACCACAAAGGTCATTC-1	-1090.5	3253.8	LMPP
NBM10-CD34_ACCACAAGTACTGGGA-1	895.62	2734.0	Megakaryocytic cells
NBM10-CD34_ACCACAAGTGCGGATA-1	-1115.8	3085.0	LMPP
NBM10-CD34_ACCACAATCATGCGGC-1	373.6	3825.9	HSC
NBM10-CD34_ACCACAATCTCCGATC-1	-302.18	3656.6	HSC
NBM10-CD34_ACCATTTAGCAACTCT-1	-206.19	3057.5	LMPP
NBM10-CD34_ACCATTTAGCTCGTGC-1	821.54	4621.8	HSC
NBM10-CD34_ACCATTTAGGGTGAGG-1	363.56	4509.1	HSC
NBM10-CD34_ACCATTTCAAACGTGG-1	-3053.1	2549.6	GMP
NBM10-CD34_ACCATTTCAACCGTAT-1	-894.27	777.18	B-cells
NBM10-CD34_ACCATTTCAGTAGTGG-1	-1182.5	1622.3	LMPP
NBM10-CD34_ACCATTTCAGTTCCAA-1	-1248.7	2866.1	LMPP
NBM10-CD34_ACCATTTCAGTTTCGA-1	800.98	4608.1	HSC
NBM10-CD34_ACCATTTCATGACGAG-1	-1234.2	3107.9	LMPP
NBM10-CD34_ACCATTTGTATACGGG-1	1.8719	3816.7	HSC
NBM10-CD34_ACCATTTGTGCCCTTT-1	861.1	4051.8	HSC
NBM10-CD34_ACCCAAAAGTGTTGTC-1	-414.8	3575.4	HSC
NBM10-CD34_ACCCAAACACCAAAGG-1	790.74	2300.0	Erythroid cells
NBM10-CD34_ACCCAAACAGGGTCTC-1	-2840.4	2693.8	GMP
NBM10-CD34_ACCCAAAGTACGACTT-1	-370.77	506.24	B-cells
NBM10-CD34_ACCCAAATCGTGTGAT-1	-2013.7	1571.4	Dendritic cells
NBM10-CD34_ACCCTCAAGTGCAAAT-1	125.19	3518.2	HSC
NBM10-CD34_ACCCTCAGTGCATTAC-1	704.94	3959.5	HSC
NBM10-CD34_ACCCTCATCAGTGTCA-1	199.19	3867.3	HSC
NBM10-CD34_ACCCTCATCCTATGGA-1	-1282.7	2787.9	LMPP
NBM10-CD34_ACCCTCATCTACCAGA-1	897.32	2951.8	Megakaryocytic cells
NBM10-CD34_ACCCTTGAGAGCCTGA-1	248.27	2122.9	Megakaryocytic cells
NBM10-CD34_ACCCTTGAGCTGGAGT-1	-440.45	140.97	B-cells
NBM10-CD34_ACCCTTGAGTTATGGA-1	-1097.0	3248.9	LMPP
NBM10-CD34_ACCCTTGCAAACTCGT-1	492.46	4038.5	HSC
NBM10-CD34_ACCCTTGCACTAGGCC-1	352.01	3859.7	HSC
NBM10-CD34_ACCCTTGCAGTCTTCC-1	-773.24	1435.8	B-cells
NBM10-CD34_ACCCTTGGTACTGCGC-1	1248.0	2251.2	Erythroid cells
NBM10-CD34_ACCCTTGGTCACTCGG-1	-1647.8	1111.9	Dendritic cells
NBM10-CD34_ACCCTTGTCAAGAAAC-1	-1410.3	3077.7	LMPP
NBM10-CD34_ACCGTTCAGACGACTG-1	9.1406	3435.1	HSC
NBM10-CD34_ACCGTTCAGGAGGTTC-1	823.07	3729.4	HSC
NBM10-CD34_ACCGTTCAGTATGGCG-1	665.87	4481.6	HSC
NBM10-CD34_ACCGTTCCAGGGTTGA-1	29.635	3536.9	HSC
NBM10-CD34_ACCGTTCGTATCTCTT-1	478.63	3429.9	B-cells
NBM10-CD34_ACCGTTCGTCTACTGA-1	-421.99	427.83	B-cells
NBM10-CD34_ACCGTTCGTGCGGCTT-1	-1750.6	2676.4	LMPP
NBM10-CD34_ACCGTTCGTGTACATC-1	280.79	3555.7	HSC
NBM10-CD34_ACCGTTCGTTAGAAAC-1	871.8	3274.6	Megakaryocytic cells
NBM10-CD34_ACCGTTCGTTCGGACC-1	-1320.5	1529.2	LMPP
NBM10-CD34_ACCGTTCTCAGTCACA-1	637.9	4355.3	HSC
NBM10-CD34_ACCGTTCTCCCACAGG-1	735.34	4512.5	HSC
NBM10-CD34_ACCTACCAGGTGAGAA-1	-3580.1	2570.5	GMP
NBM10-CD34_ACCTACCGTGACAACG-1	517.03	3678.8	HSC
NBM10-CD34_ACCTACCGTTACACAC-1	-3676.0	2391.5	GMP
NBM10-CD34_ACCTACCTCAACCTCC-1	-257.92	2410.9	HSC
NBM10-CD34_ACCTACCTCGAACGCC-1	-908.59	3342.8	HSC
NBM10-CD34_ACCTGAAAGCGTTCAT-1	847.78	4481.8	HSC
NBM10-CD34_ACCTGAAAGGGATCGT-1	-1285.2	1325.8	LMPP
NBM10-CD34_ACCTGAAAGTCGTCTA-1	-1071.7	2906.2	LMPP
NBM10-CD34_ACCTGAAAGTTACGTC-1	-2635.0	1977.0	GMP
NBM10-CD34_ACCTGAAGTGTTCCTC-1	-202.34	4122.4	HSC
NBM10-CD34_ACCTGAATCAGGAGAC-1	653.0	4567.0	HSC
NBM10-CD34_ACCTGAATCCGTAATG-1	108.0	4387.9	HSC
NBM10-CD34_ACCTGTCAGCGACTGA-1	-1310.1	2597.2	LMPP
NBM10-CD34_ACCTGTCCAAAGGGCT-1	378.74	2036.6	Erythroid cells
NBM10-CD34_ACCTGTCCACTTTATC-1	-320.36	3348.2	HSC
NBM10-CD34_ACCTGTCTCAATCCAG-1	240.9	3486.9	HSC
NBM10-CD34_ACCTGTCTCCAACTAG-1	231.04	4038.6	HSC
NBM10-CD34_ACCTGTCTCCGACATA-1	-971.11	852.12	B-cells
NBM10-CD34_ACGATCACAATACGCT-1	-65.167	3492.1	HSC
NBM10-CD34_ACGATCACAATGGCCC-1	-1559.0	2595.5	LMPP
NBM10-CD34_ACGATCACAGAGTGTG-1	530.73	4266.4	HSC
NBM10-CD34_ACGATCACATACCAGT-1	141.42	2227.4	Megakaryocytic cells
NBM10-CD34_ACGATCATCAGGAACG-1	-3853.8	2448.7	GMP
NBM10-CD34_ACGATCATCCTCGATC-1	-1229.0	1492.0	LMPP
NBM10-CD34_ACGATCATCGAGAGCA-1	691.23	4283.9	HSC
NBM10-CD34_ACGATCATCTTCTGTA-1	573.98	2145.0	Erythroid cells
NBM10-CD34_ACGATGTAGGTTTGAA-1	-800.96	1547.4	B-cells
NBM10-CD34_ACGATGTCAGTTAGGG-1	774.52	4103.1	HSC
NBM10-CD34_ACGATGTGTACACGTT-1	-600.55	3439.0	HSC
NBM10-CD34_ACGATGTGTATGTCAC-1	487.81	4232.7	HSC
NBM10-CD34_ACGATGTGTGACATCT-1	-1135.7	3002.0	LMPP
NBM10-CD34_ACGATGTGTGCCCGTA-1	727.67	2259.8	Erythroid cells
NBM10-CD34_ACGATGTGTGGATGAC-1	68.652	4336.1	HSC
NBM10-CD34_ACGATGTTCACGGGCT-1	724.22	3489.0	HSC
NBM10-CD34_ACGATGTTCATGGATC-1	-1901.2	2491.2	LMPP
NBM10-CD34_ACGATGTTCGATACTG-1	-2600.5	2717.3	GMP
NBM10-CD34_ACGCACGAGCAGAAAG-1	321.14	-4153.6	NK-cells
NBM10-CD34_ACGCACGAGCTCAGAG-1	887.58	4746.6	HSC
NBM10-CD34_ACGCACGAGTAAACTG-1	-2005.7	1590.1	Dendritic cells
NBM10-CD34_ACGCACGAGTGTACCT-1	-554.72	2188.7	B-cells
NBM10-CD34_ACGCACGCACGACAGA-1	1293.1	1991.0	Erythroid cells
NBM10-CD34_ACGCACGGTCCGGATC-1	-3584.5	2175.2	GMP
NBM10-CD34_ACGCACGGTTGCTTGA-1	214.5	3183.3	HSC
NBM10-CD34_ACGCACGTCCTAAGTG-1	-1541.9	2035.8	LMPP
NBM10-CD34_ACGGAAGAGGTACAAT-1	-2076.3	2788.6	LMPP
NBM10-CD34_ACGGAAGCACCCTAGG-1	-1751.3	2996.6	LMPP
NBM10-CD34_ACGGAAGCAGGGATAC-1	-447.63	3343.0	HSC
NBM10-CD34_ACGGAAGCAGTCCGTG-1	-2162.5	2214.2	LMPP
NBM10-CD34_ACGGAAGCATCCGGTG-1	-890.14	3208.3	LMPP
NBM10-CD34_ACGGAAGTCCACTTCG-1	-2838.0	2589.7	GMP
NBM10-CD34_ACGGAAGTCGCGTAGC-1	234.09	2910.8	HSC
NBM10-CD34_ACGGAAGTCTCTAAGG-1	921.73	2317.2	Erythroid cells
NBM10-CD34_ACGGAAGTCTTTACAC-1	-1543.8	1161.5	Dendritic cells
NBM10-CD34_ACGGGTCAGCAGCGAT-1	268.16	-4615.5	NK-cells
NBM10-CD34_ACGGGTCCACAATGCT-1	-1097.6	1925.0	LMPP
NBM10-CD34_ACGGGTCTCTTACTGT-1	-2876.1	2711.2	GMP
NBM10-CD34_ACGGTCGAGTCGAATA-1	-1263.5	1978.2	LMPP
NBM10-CD34_ACGGTCGGTTATGTCG-1	-1006.7	1983.7	LMPP
NBM10-CD34_ACGGTCGTCCATAGAC-1	475.66	3901.2	HSC
NBM10-CD34_ACGGTCGTCCTCTCTT-1	-831.83	1512.7	B-cells
NBM10-CD34_ACGGTCGTCGGTGAAG-1	-2483.6	2424.6	LMPP
NBM10-CD34_ACGGTCGTCTGGGCAC-1	451.22	3699.1	HSC
NBM10-CD34_ACGGTTAAGAAACACT-1	-3786.5	-1383.7	Monocytes
NBM10-CD34_ACGGTTAAGAAGGCTC-1	333.93	1909.0	Megakaryocytic cells
NBM10-CD34_ACGGTTAAGAGATCGC-1	-274.34	3284.6	HSC
NBM10-CD34_ACGGTTAAGAGTCTTC-1	883.87	4761.5	HSC
NBM10-CD34_ACGGTTAAGCGTCTCG-1	-356.82	2416.6	B-cells
NBM10-CD34_ACGGTTAAGCGTGAGT-1	-1328.2	794.02	B-cells
NBM10-CD34_ACGGTTAAGGGTCACA-1	737.24	4204.6	HSC
NBM10-CD34_ACGGTTAGTCTGATCA-1	-1294.2	1365.9	LMPP
NBM10-CD34_ACGGTTATCCAAATGC-1	368.53	3751.4	HSC
NBM10-CD34_ACGGTTATCGTCCTTG-1	209.86	3981.3	HSC
NBM10-CD34_ACGGTTATCTCTTAAC-1	-2384.2	2715.1	LMPP
NBM10-CD34_ACGTAACAGTAAGAGG-1	-676.76	3505.4	HSC
NBM10-CD34_ACGTAACCACGTGTGC-1	697.54	4174.2	HSC
NBM10-CD34_ACGTAACGTATGCGGA-1	-1683.9	1170.1	Dendritic cells
NBM10-CD34_ACGTAACGTCATCTAG-1	396.22	1887.6	Megakaryocytic cells
NBM10-CD34_ACGTAACGTGCGAGTA-1	395.72	3496.0	HSC
NBM10-CD34_ACGTAACGTTCCAAAC-1	-63.537	3449.1	HSC
NBM10-CD34_ACGTAACGTTCTCCCA-1	-1293.6	1662.9	LMPP
NBM10-CD34_ACGTACAAGTACTGTC-1	920.45	2568.5	Megakaryocytic cells
NBM10-CD34_ACGTACAGTACAGTAA-1	-410.5	1349.2	B-cells
NBM10-CD34_ACGTACAGTACTGTTG-1	-403.7	3272.1	HSC
NBM10-CD34_ACGTACAGTGCCTTTC-1	-1288.4	3102.6	LMPP
NBM10-CD34_ACGTACAGTGCTGCAC-1	336.86	4334.0	HSC
NBM10-CD34_ACGTACATCCATCAGA-1	486.52	4104.6	HSC
NBM10-CD34_ACGTACATCCCTCTCC-1	561.33	-4389.9	NK-cells
NBM10-CD34_ACGTACATCGCTAATG-1	-2068.1	2671.1	LMPP
NBM10-CD34_ACGTAGTCAACGTATC-1	182.69	3303.9	HSC
NBM10-CD34_ACGTAGTCAACTGGTT-1	-581.67	3283.8	LMPP
NBM10-CD34_ACGTAGTCAAGGTCGA-1	-896.76	1728.9	LMPP
NBM10-CD34_ACGTAGTCAGAACCGA-1	-688.96	3458.5	HSC
NBM10-CD34_ACGTAGTCATCGCTGG-1	-1284.2	751.88	B-cells
NBM10-CD34_ACGTAGTGTGCTTCAA-1	-1018.6	2146.9	LMPP
NBM10-CD34_ACGTAGTTCAACTGGT-1	906.16	4379.7	HSC
NBM10-CD34_ACGTAGTTCCAGCAAT-1	372.92	3677.0	HSC
NBM10-CD34_ACGTCCTCACGCTTAA-1	547.77	3421.3	HSC
NBM10-CD34_ACGTCCTCATAATGCC-1	-1235.3	3033.2	LMPP
NBM10-CD34_ACGTCCTGTGACTATC-1	858.56	4509.8	HSC
NBM10-CD34_ACGTCCTTCCAAGGGA-1	-608.6	3059.8	LMPP
NBM10-CD34_ACGTCCTTCCCTAGGG-1	544.07	3793.9	HSC
NBM10-CD34_ACGTTCCCAAACGGCA-1	-1121.0	1513.9	LMPP
NBM10-CD34_ACGTTCCCAACAACAA-1	-1455.5	1182.4	Dendritic cells
NBM10-CD34_ACGTTCCCAGAGTTGG-1	-330.75	430.77	B-cells
NBM10-CD34_ACGTTCCCATGCCATA-1	1001.5	2992.8	Megakaryocytic cells
NBM10-CD34_ACGTTCCGTGCATTAC-1	731.17	4403.1	HSC
NBM10-CD34_ACGTTCCGTTCAAGTC-1	-258.66	3796.6	HSC
NBM10-CD34_ACGTTCCTCAAGCCTA-1	-416.8	3306.0	HSC
NBM10-CD34_ACGTTCCTCTGAATGC-1	-326.07	3238.8	HSC
NBM10-CD34_ACGTTCCTCTGCTTTA-1	-1252.9	1606.6	LMPP
NBM10-CD34_ACGTTCCTCTGTGCAA-1	695.98	4276.4	HSC
NBM10-CD34_ACTACGACAAGTGGGT-1	651.37	3267.8	Megakaryocytic cells
NBM10-CD34_ACTACGAGTACACGTT-1	-1686.5	1849.8	LMPP
NBM10-CD34_ACTACGATCACTACGA-1	-958.77	3311.6	LMPP
NBM10-CD34_ACTACGATCCGTAGTA-1	-1366.4	2626.8	LMPP
NBM10-CD34_ACTACGATCTCATGGA-1	128.42	2899.3	Megakaryocytic cells
NBM10-CD34_ACTACGATCTGCTTTA-1	435.57	2137.2	Erythroid cells
NBM10-CD34_ACTACGATCTGGACTA-1	-405.0	3775.3	HSC
NBM10-CD34_ACTATCTAGATGCTTC-1	-146.14	3425.2	HSC
NBM10-CD34_ACTATCTGTCTGATCA-1	312.61	2664.0	Megakaryocytic cells
NBM10-CD34_ACTATCTGTTTCGTGA-1	-1242.4	669.26	B-cells
NBM10-CD34_ACTATCTTCCAAGCTA-1	-309.26	3310.5	HSC
NBM10-CD34_ACTATCTTCTAAGAAG-1	249.45	2917.0	HSC
NBM10-CD34_ACTATCTTCTCACCCA-1	534.79	416.92	Megakaryocytic cells
NBM10-CD34_ACTATCTTCTCGTCGT-1	-710.84	3390.2	HSC
NBM10-CD34_ACTATGGAGCCATGCC-1	-1156.8	1538.6	LMPP
NBM10-CD34_ACTATGGCACCTTCGT-1	-797.93	1566.0	B-cells
NBM10-CD34_ACTATGGCAGACACAG-1	137.12	-4730.7	NK-cells
NBM10-CD34_ACTATGGGTGTTGAGG-1	-1173.8	1851.8	LMPP
NBM10-CD34_ACTATGGTCAATCCAG-1	750.33	3931.1	HSC
NBM10-CD34_ACTATTCAGAACAGGA-1	751.08	4574.4	HSC
NBM10-CD34_ACTATTCAGAGCAGTC-1	-1092.3	2787.9	LMPP
NBM10-CD34_ACTATTCAGCGAATGC-1	883.06	3196.7	Megakaryocytic cells
NBM10-CD34_ACTATTCAGCTAATCC-1	1028.5	2200.2	Erythroid cells
NBM10-CD34_ACTATTCCAGCTGAAG-1	648.98	4400.0	HSC
NBM10-CD34_ACTATTCCAGTGTGCC-1	-520.16	2743.4	LMPP
NBM10-CD34_ACTATTCGTGAGGAAA-1	-1208.7	2733.9	LMPP
NBM10-CD34_ACTATTCGTTACACAC-1	-798.54	3183.1	LMPP
NBM10-CD34_ACTATTCTCGGAGTAG-1	959.92	3201.0	Megakaryocytic cells
NBM10-CD34_ACTATTCTCTACAGGT-1	160.51	3720.1	HSC
NBM10-CD34_ACTCCCACACCCAACG-1	-1319.1	921.95	B-cells
NBM10-CD34_ACTCCCACACTGAGGA-1	-722.67	2363.4	Megakaryocytic cells
NBM10-CD34_ACTCCCACATCTCATT-1	852.8	2527.9	Megakaryocytic cells
NBM10-CD34_ACTCCCAGTCAAGCCC-1	-1133.9	690.34	B-cells
NBM10-CD34_ACTCCCAGTCGGAAAC-1	1384.1	2134.6	Erythroid cells
NBM10-CD34_ACTCCCAGTCTTACTT-1	-3518.1	2545.8	GMP
NBM10-CD34_ACTCCCAGTTCCTACC-1	-2752.3	2722.5	GMP
NBM10-CD34_ACTCCCAGTTCTTGTT-1	-16.876	3308.8	HSC
NBM10-CD34_ACTCCCATCACTGCTC-1	504.06	-4154.6	NK-cells
NBM10-CD34_ACTCCCATCTGCCCTA-1	745.33	4107.9	HSC
NBM10-CD34_ACTCCCATCTGCGGGT-1	-1261.5	676.56	B-cells
NBM10-CD34_ACTCTCGAGCAGAAAG-1	-1665.3	2574.5	LMPP
NBM10-CD34_ACTCTCGAGGCGAAGG-1	313.73	4084.0	HSC
NBM10-CD34_ACTCTCGTCACAATGC-1	2276.2	-3276.9	T-cells
NBM10-CD34_ACTCTCGTCATTTCGT-1	657.02	3749.6	HSC
NBM10-CD34_ACTCTCGTCTTCTGTA-1	-949.37	3348.6	HSC
NBM10-CD34_ACTGATGCAACCTAAC-1	-3644.5	2784.5	GMP
NBM10-CD34_ACTGATGGTTCGAGCC-1	-710.42	2879.4	LMPP
NBM10-CD34_ACTGATGTCAGGTAAA-1	-1954.8	1830.2	LMPP
NBM10-CD34_ACTGATGTCGCTGTCT-1	889.63	2329.7	Erythroid cells
NBM10-CD34_ACTGCAAAGCTTAAGA-1	-1868.3	2805.1	LMPP
NBM10-CD34_ACTGCAACACCTCTGT-1	-1283.0	708.35	B-cells
NBM10-CD34_ACTGCAAGTACTCCGG-1	-1114.3	3203.4	LMPP
NBM10-CD34_ACTGCAAGTATACGGG-1	-87.007	3787.8	HSC
NBM10-CD34_ACTGCAATCCCATGGG-1	859.12	4434.4	HSC
NBM10-CD34_ACTGCAATCCGCACTT-1	1552.1	1951.9	Erythroid cells
NBM10-CD34_ACTGTCCAGACTTCCA-1	-781.7	1562.4	B-cells
NBM10-CD34_ACTGTCCAGTCTGCGC-1	-388.39	3230.7	HSC
NBM10-CD34_ACTGTCCCAACAGTGG-1	286.04	1892.8	Megakaryocytic cells
NBM10-CD34_ACTGTCCCAAGGAGTC-1	313.44	3581.9	HSC
NBM10-CD34_ACTGTCCCAGTCGCTG-1	156.74	3026.8	HSC
NBM10-CD34_ACTGTCCGTACCCAGC-1	-2714.4	1267.6	Dendritic cells
NBM10-CD34_ACTGTCCGTCGTGCCA-1	-1303.2	756.1	B-cells
NBM10-CD34_ACTGTCCGTCTAGGTT-1	-950.94	2633.7	LMPP
NBM10-CD34_ACTGTCCTCGAGTACT-1	-8.0041	3461.1	HSC
NBM10-CD34_ACTGTCCTCGTAACTG-1	-646.13	1429.0	B-cells
NBM10-CD34_ACTGTGACACGATAGG-1	739.86	2238.5	Erythroid cells
NBM10-CD34_ACTGTGAGTATCGAAA-1	2306.4	-3441.4	T-cells
NBM10-CD34_ACTGTGAGTGCACATT-1	421.99	3865.7	HSC
NBM10-CD34_ACTGTGATCCGTGCGA-1	676.13	-4279.3	NK-cells
NBM10-CD34_ACTTAGGAGGATAATC-1	-3752.8	2656.3	GMP
NBM10-CD34_ACTTAGGAGTCACGAG-1	-3937.8	2514.7	GMP
NBM10-CD34_ACTTAGGCAAATACAG-1	-516.89	3327.4	HSC
NBM10-CD34_ACTTAGGCAGGTGACA-1	-1220.6	2578.0	LMPP
NBM10-CD34_ACTTAGGCAGTCGCAC-1	674.76	4392.8	HSC
NBM10-CD34_ACTTAGGGTCGGTAAG-1	-3142.5	2141.5	GMP
NBM10-CD34_ACTTAGGGTCTGGTTA-1	-1167.5	2710.8	LMPP
NBM10-CD34_ACTTAGGTCCCTCTCC-1	421.54	-4276.8	NK-cells
NBM10-CD34_ACTTAGGTCTCTTCAA-1	-3348.9	-1254.2	Monocytes
NBM10-CD34_ACTTATCAGACAGCTG-1	-1926.9	2747.9	LMPP
NBM10-CD34_ACTTATCAGGCCTGCT-1	633.39	3891.2	HSC
NBM10-CD34_ACTTATCCAAACTAAG-1	-2673.3	2046.2	LMPP
NBM10-CD34_ACTTATCCAGCTACTA-1	963.27	4860.4	HSC
NBM10-CD34_ACTTATCCAGTAGAAT-1	-489.29	221.97	B-cells
NBM10-CD34_ACTTATCGTGTTAGCT-1	-293.22	3027.3	LMPP
NBM10-CD34_ACTTATCTCAGAGTTC-1	383.93	-4149.9	NK-cells
NBM10-CD34_ACTTATCTCGCCTTGT-1	-2840.6	1861.0	GMP
NBM10-CD34_ACTTCCGAGACTACCT-1	-1607.4	2262.2	LMPP
NBM10-CD34_ACTTCCGAGGATTTAG-1	122.34	2943.5	Megakaryocytic cells
NBM10-CD34_ACTTCCGAGTGGTGGT-1	-2842.6	1182.2	Dendritic cells
NBM10-CD34_ACTTCCGGTCCTGTCT-1	576.42	3705.4	HSC
NBM10-CD34_ACTTCCGGTGGCAGAT-1	-991.71	-2367.0	B-cells
NBM10-CD34_ACTTCCGTCACGGGAA-1	807.27	4375.8	HSC
NBM10-CD34_ACTTCGCAGATTGGGC-1	-379.32	581.84	B-cells
NBM10-CD34_ACTTCGCAGGCGAAGG-1	-46.148	3333.6	Megakaryocytic cells
NBM10-CD34_ACTTCGCCAAGATTGA-1	23.023	3901.4	HSC
NBM10-CD34_ACTTCGCCATATACCG-1	861.92	3403.2	Megakaryocytic cells
NBM10-CD34_ACTTCGCCATGTTCAG-1	-176.76	3962.8	HSC
NBM10-CD34_ACTTCGCGTTATTCCT-1	835.46	4444.0	HSC
NBM10-CD34_ACTTCGCGTTCCAAAC-1	870.06	2787.4	Megakaryocytic cells
NBM10-CD34_ACTTTCACAACAGTGG-1	922.65	2778.5	Megakaryocytic cells
NBM10-CD34_ACTTTCAGTTCTCCCA-1	-1367.3	2999.5	LMPP
NBM10-CD34_ACTTTCATCAGGAGAC-1	-1013.8	1989.6	B-cells
NBM10-CD34_ACTTTCATCGTGAGAG-1	816.05	2307.1	Erythroid cells
NBM10-CD34_ACTTTGTAGCACAAAT-1	-623.58	3514.4	LMPP
NBM10-CD34_ACTTTGTAGCTTCGTA-1	497.29	3133.4	Megakaryocytic cells
NBM10-CD34_ACTTTGTAGGCTATCT-1	-864.96	828.58	B-cells
NBM10-CD34_ACTTTGTCACCAGTTA-1	-136.22	4008.4	HSC
NBM10-CD34_ACTTTGTGTCCAGCAC-1	-901.16	1877.9	LMPP
NBM10-CD34_ACTTTGTGTCTTGTCC-1	-1167.1	2423.0	LMPP
NBM10-CD34_ACTTTGTTCCGGTAAT-1	708.58	4137.9	HSC
NBM10-CD34_AGAAATGCACCAATTG-1	-443.99	169.1	B-cells
NBM10-CD34_AGAAATGCATTGCCGG-1	515.84	3563.8	HSC
NBM10-CD34_AGAAATGGTAAGCAAT-1	400.38	4032.4	HSC
NBM10-CD34_AGAAATGTCTCGCTCA-1	377.87	3833.4	HSC
NBM10-CD34_AGAACAAAGAGTGGCT-1	-2434.0	2673.1	LMPP
NBM10-CD34_AGAACAAAGGGCCAAT-1	-1723.0	1794.4	Dendritic cells
NBM10-CD34_AGAACAAAGGTTCTTG-1	-183.75	3337.0	HSC
NBM10-CD34_AGAACAAGTATCAGCT-1	-715.13	3470.5	HSC
NBM10-CD34_AGAACAAGTCCGACGT-1	690.31	3994.7	HSC
NBM10-CD34_AGAACAAGTCGCAACC-1	-1118.6	2912.0	LMPP
NBM10-CD34_AGAACAAGTCGCTTGG-1	-1291.5	851.28	B-cells
NBM10-CD34_AGAACAATCGAGAAGC-1	-332.81	394.02	B-cells
NBM10-CD34_AGAACAATCGGCCTTT-1	1004.1	2890.9	Megakaryocytic cells
NBM10-CD34_AGAACCTAGATAGCTA-1	-745.8	1546.8	B-cells
NBM10-CD34_AGAACCTAGCCTCTCT-1	-1330.9	2919.8	LMPP
NBM10-CD34_AGAACCTAGTCCTACA-1	165.64	-4634.7	NK-cells
NBM10-CD34_AGAACCTCACCGCTAG-1	91.914	3783.1	HSC
NBM10-CD34_AGAACCTCAGCTGAGA-1	335.1	2274.9	Megakaryocytic cells
NBM10-CD34_AGAACCTGTGTACAGG-1	-2673.4	1248.0	Dendritic cells
NBM10-CD34_AGAAGCGAGAGTATAC-1	444.68	3954.1	HSC
NBM10-CD34_AGAAGCGAGCAGTAAT-1	414.44	3629.3	HSC
NBM10-CD34_AGAAGCGCAACGCATT-1	-719.68	3339.6	HSC
NBM10-CD34_AGAAGCGCAGAGTTGG-1	545.26	3812.3	HSC
NBM10-CD34_AGAAGCGCATCGTGCG-1	-839.78	1778.7	LMPP
NBM10-CD34_AGAAGCGGTGTTGCCG-1	-763.69	3408.5	HSC
NBM10-CD34_AGAAGCGGTTACCTGA-1	800.12	4499.3	HSC
NBM10-CD34_AGAAGCGGTTCCTAGA-1	858.73	3496.2	HSC
NBM10-CD34_AGAAGTAAGCGATGGT-1	-2194.8	2815.0	LMPP
NBM10-CD34_AGAAGTAAGTAACCGG-1	-696.72	3798.8	HSC
NBM10-CD34_AGAAGTACACTGAGTT-1	-2704.3	1284.5	Dendritic cells
NBM10-CD34_AGAAGTATCACTTTGT-1	-3228.9	2711.4	GMP
NBM10-CD34_AGAAGTATCGGTCTGG-1	-1543.2	1865.4	LMPP
NBM10-CD34_AGAAGTATCTAAGCGT-1	811.01	2883.7	Megakaryocytic cells
NBM10-CD34_AGACAAAAGCGATGCA-1	-830.37	3277.6	LMPP
NBM10-CD34_AGACAAACAAACAGGC-1	-1223.5	2438.8	LMPP
NBM10-CD34_AGACAAACAAACGTGG-1	-1589.9	2535.0	LMPP
NBM10-CD34_AGACAAACACATTCGA-1	-1583.6	2999.1	LMPP
NBM10-CD34_AGACAAACAGGCACAA-1	-1222.7	1712.3	LMPP
NBM10-CD34_AGACAAACATTGTGCA-1	-1846.2	1683.9	LMPP
NBM10-CD34_AGACAAAGTAAGGTCG-1	-340.16	2458.5	HSC
NBM10-CD34_AGACAAAGTGGCTTAT-1	-909.7	3178.2	LMPP
NBM10-CD34_AGACAAATCACATCAG-1	-1385.9	2143.2	LMPP
NBM10-CD34_AGACACTAGGATACAT-1	-1713.3	3037.6	LMPP
NBM10-CD34_AGACACTAGGTACCTT-1	-710.04	3367.5	LMPP
NBM10-CD34_AGACACTCACTCAGAT-1	-354.85	361.67	B-cells
NBM10-CD34_AGACACTCAGAGTGTG-1	199.93	4159.6	HSC
NBM10-CD34_AGACACTCATCGTGCG-1	-1320.8	828.73	B-cells
NBM10-CD34_AGACACTTCCACCTGT-1	-157.82	4008.0	HSC
NBM10-CD34_AGACAGGAGAAACCCG-1	-206.25	3316.4	HSC
NBM10-CD34_AGACAGGAGGACTGGT-1	-377.1	837.03	B-cells
NBM10-CD34_AGACAGGCAAATGCGG-1	-337.81	2405.0	B-cells
NBM10-CD34_AGACAGGCACTCTCGT-1	-167.2	3413.7	HSC
NBM10-CD34_AGACAGGCAGAACCGA-1	-1192.4	1948.4	LMPP
NBM10-CD34_AGACAGGCATCCTATT-1	586.64	4423.6	HSC
NBM10-CD34_AGACAGGGTCGCTTGG-1	420.55	3403.0	HSC
NBM10-CD34_AGACAGGGTGATGGCA-1	-2058.5	2645.5	LMPP
NBM10-CD34_AGACCATAGAGGGTCT-1	552.06	3467.8	HSC
NBM10-CD34_AGACCATAGGATCACG-1	490.53	4053.7	HSC
NBM10-CD34_AGACCATAGGCACGAT-1	-505.55	2191.3	B-cells
NBM10-CD34_AGACCATCAGGCCCTA-1	718.29	3718.4	HSC
NBM10-CD34_AGACCATCATGGAATA-1	-1142.7	3060.5	LMPP
NBM10-CD34_AGACCATGTCACTAGT-1	610.97	4395.2	HSC
NBM10-CD34_AGACCATGTCCGAAGA-1	-887.16	2191.5	LMPP
NBM10-CD34_AGACCATTCACCCATC-1	-1098.7	3065.5	LMPP
NBM10-CD34_AGACCATTCGGAGATG-1	-527.58	3544.1	HSC
NBM10-CD34_AGACCCGCATAAGATG-1	-1862.6	2636.3	LMPP
NBM10-CD34_AGACCCGCATAGGAGC-1	-3893.2	2510.6	GMP
NBM10-CD34_AGACCCGGTAAGACCG-1	249.48	3412.6	HSC
NBM10-CD34_AGACCCGGTCGATTCA-1	-223.33	3139.9	HSC
NBM10-CD34_AGACCCGGTGTGACCC-1	-491.52	233.22	B-cells
NBM10-CD34_AGACCCGTCCTGGTCT-1	-28.653	3678.0	HSC
NBM10-CD34_AGACCCGTCTTCCCAG-1	-1272.0	688.37	B-cells
NBM10-CD34_AGACTCAAGGCTAAAT-1	-1288.5	2455.7	LMPP
NBM10-CD34_AGACTCAGTGCATACT-1	-1535.0	3069.9	LMPP
NBM10-CD34_AGACTCAGTTTACTTC-1	-2667.4	2543.7	LMPP
NBM10-CD34_AGAGAATCACAGCATT-1	655.63	3518.6	HSC
NBM10-CD34_AGAGAATCAGAGGCTA-1	259.21	4113.6	HSC
NBM10-CD34_AGAGAATCATACCATG-1	-866.07	959.14	B-cells
NBM10-CD34_AGAGAATGTTTGACAC-1	793.26	4370.2	HSC
NBM10-CD34_AGAGAATTCCAAGCCG-1	-1323.9	1772.4	LMPP
NBM10-CD34_AGAGAGCAGATCGCTT-1	-253.55	3375.7	HSC
NBM10-CD34_AGAGAGCCAAGGTCTT-1	-1194.6	2997.2	LMPP
NBM10-CD34_AGAGAGCCACTTTAGG-1	73.44	3681.0	HSC
NBM10-CD34_AGAGAGCGTATGTCTG-1	588.37	3773.8	HSC
NBM10-CD34_AGAGAGCTCAGACAAA-1	-3054.4	2517.3	GMP
NBM10-CD34_AGAGAGCTCCGTTGGG-1	-821.85	1767.1	LMPP
NBM10-CD34_AGAGCAGCAACGACTT-1	1376.0	1922.1	Erythroid cells
NBM10-CD34_AGAGCAGCAGACAAAT-1	-384.2	487.2	B-cells
NBM10-CD34_AGAGCAGTCACTGCTC-1	828.76	4292.2	HSC
NBM10-CD34_AGAGCAGTCGAGAAAT-1	536.05	4128.2	HSC
NBM10-CD34_AGAGCAGTCGCCTAGG-1	900.0	2930.4	Megakaryocytic cells
NBM10-CD34_AGAGCCCAGACCAGCA-1	-739.34	3256.8	HSC
NBM10-CD34_AGAGCCCAGTCCTGTA-1	-402.91	3685.0	HSC
NBM10-CD34_AGAGCCCCAAGCTACT-1	-3865.4	2633.8	GMP
NBM10-CD34_AGAGCCCCATCGTGCG-1	-514.24	259.07	B-cells
NBM10-CD34_AGAGCCCCATTACTCT-1	297.04	3806.6	HSC
NBM10-CD34_AGAGCCCTCAAGAGGC-1	-751.83	1074.3	B-cells
NBM10-CD34_AGAGCCCTCACGAACT-1	-955.69	3125.1	LMPP
NBM10-CD34_AGATAGAAGAAGGGAT-1	-60.097	3897.1	HSC
NBM10-CD34_AGATAGAAGCATGGGT-1	443.47	2453.3	Megakaryocytic cells
NBM10-CD34_AGATAGAAGCGAGGAG-1	-3327.8	2179.8	GMP
NBM10-CD34_AGATAGAAGGCATGCA-1	-1587.7	1788.4	LMPP
NBM10-CD34_AGATAGACAGAATGTA-1	-84.514	3626.0	HSC
NBM10-CD34_AGATAGACATAGAATG-1	-901.46	3343.0	LMPP
NBM10-CD34_AGATAGACATTCCTAT-1	-996.14	2115.3	LMPP
NBM10-CD34_AGATAGAGTCGCATGC-1	466.21	3460.7	HSC
NBM10-CD34_AGATCCAAGATAGCAT-1	-923.49	1759.1	LMPP
NBM10-CD34_AGATCCAAGCCGGAAT-1	1704.8	-2449.1	T-cells
NBM10-CD34_AGATCCAAGGTGCATG-1	455.97	3507.0	HSC
NBM10-CD34_AGATCCAAGTATTGCC-1	-1303.7	1742.9	LMPP
NBM10-CD34_AGATCCACAATAGTGA-1	640.43	4044.3	HSC
NBM10-CD34_AGATCCACATCGGTTA-1	501.69	3462.3	HSC
NBM10-CD34_AGATCCATCCAGCAAT-1	324.29	2270.3	Megakaryocytic cells
NBM10-CD34_AGATCCATCCCAGGCA-1	-429.36	253.86	B-cells
NBM10-CD34_AGATCCATCTAGATCG-1	-1240.0	1773.7	LMPP
NBM10-CD34_AGATCGTAGTAAGAGG-1	735.06	4570.8	HSC
NBM10-CD34_AGATCGTCACTCACTC-1	973.68	2679.0	Megakaryocytic cells
NBM10-CD34_AGATCGTGTCACTTAG-1	-1039.0	1743.0	LMPP
NBM10-CD34_AGATCGTGTTACGGAG-1	-643.5	3341.6	HSC
NBM10-CD34_AGATCGTGTTTCGTAG-1	-830.73	816.3	B-cells
NBM10-CD34_AGATGAAAGAGATGCC-1	-965.32	1873.7	LMPP
NBM10-CD34_AGATGAAAGATAGTGT-1	167.69	3087.8	HSC
NBM10-CD34_AGATGAAAGGTAGGCT-1	-2222.2	2714.2	LMPP
NBM10-CD34_AGATGAACACGACAAG-1	-1183.4	3010.6	LMPP
NBM10-CD34_AGATGAACAGTCAGCC-1	730.64	4810.0	HSC
NBM10-CD34_AGATGAAGTTGATGTC-1	-1405.4	3029.3	LMPP
NBM10-CD34_AGATGAATCATTTGTC-1	297.21	2512.4	HSC
NBM10-CD34_AGATGAATCGAGTCTA-1	591.19	3781.9	HSC
NBM10-CD34_AGATGAATCGTGGACC-1	-1272.3	1499.2	LMPP
NBM10-CD34_AGATGAATCGTGGCGT-1	-504.78	399.15	B-cells
NBM10-CD34_AGATGCTAGCTGGCCT-1	-1092.8	2984.5	LMPP
NBM10-CD34_AGATGCTAGGACGCTA-1	-1540.5	1830.9	B-cells
NBM10-CD34_AGATGCTAGTCATAGA-1	-2501.8	2345.9	LMPP
NBM10-CD34_AGATGCTCAACGCATT-1	874.18	3067.1	Megakaryocytic cells
NBM10-CD34_AGATGCTCACGACAAG-1	-1250.3	1419.3	LMPP
NBM10-CD34_AGATGCTCACGCAAAG-1	-1079.5	2762.3	LMPP
NBM10-CD34_AGATGCTCACGTATAC-1	-1370.8	3162.5	LMPP
NBM10-CD34_AGATGCTCAGGCCTGT-1	-412.88	119.11	B-cells
NBM10-CD34_AGATGCTCAGTAACAA-1	729.19	4280.1	HSC
NBM10-CD34_AGATGCTGTCACTAGT-1	529.48	3568.9	HSC
NBM10-CD34_AGCATCAAGCAACAAT-1	-722.48	617.74	B-cells
NBM10-CD34_AGCATCACACATTGTG-1	-250.99	3497.7	HSC
NBM10-CD34_AGCATCAGTTGCTCGG-1	-1342.3	417.98	Monocytes
NBM10-CD34_AGCCAATAGCCTTCTC-1	-126.08	2681.2	HSC
NBM10-CD34_AGCCAATCAACCACGC-1	566.21	3400.5	HSC
NBM10-CD34_AGCCAATCACCAGTTA-1	-577.08	544.38	B-cells
NBM10-CD34_AGCCAATCACGGATCC-1	358.27	4011.1	HSC
NBM10-CD34_AGCCAATCAGCACCCA-1	-400.03	130.76	B-cells
NBM10-CD34_AGCCAATGTCTCACAA-1	1037.3	2172.7	Erythroid cells
NBM10-CD34_AGCCAATTCCAACTGA-1	-765.23	3562.4	LMPP
NBM10-CD34_AGCCAATTCTCTATAC-1	720.99	4288.8	HSC
NBM10-CD34_AGCCACGAGATGGCAC-1	340.97	3701.3	HSC
NBM10-CD34_AGCCACGCACAGTCCG-1	277.8	4334.0	HSC
NBM10-CD34_AGCCACGCATCATTGG-1	-111.65	2837.0	Megakaryocytic cells
NBM10-CD34_AGCCACGTCCCGTGAG-1	646.21	4260.0	HSC
NBM10-CD34_AGCCACGTCGTGTTCC-1	905.36	2295.1	Megakaryocytic cells
NBM10-CD34_AGCCAGCAGCGTGCTC-1	404.44	3951.5	HSC
NBM10-CD34_AGCCAGCAGTCGCTAT-1	-1422.4	1783.9	LMPP
NBM10-CD34_AGCCAGCCAGAGCGTA-1	-2068.1	2896.4	LMPP
NBM10-CD34_AGCCAGCGTGTATCCA-1	-1323.4	2519.2	LMPP
NBM10-CD34_AGCCAGCTCCCATTTA-1	292.53	4086.3	HSC
NBM10-CD34_AGCCAGCTCCGTTGGG-1	-951.22	3100.1	LMPP
NBM10-CD34_AGCGATTAGAATCCCT-1	647.39	4366.2	HSC
NBM10-CD34_AGCGATTAGATGAATC-1	-381.72	3389.2	HSC
NBM10-CD34_AGCGATTCACCAGACC-1	548.0	4509.2	HSC
NBM10-CD34_AGCGATTCAGATAAAC-1	408.58	4013.8	HSC
NBM10-CD34_AGCGATTGTGTGTGGA-1	225.45	2029.7	Megakaryocytic cells
NBM10-CD34_AGCGATTTCAACCTTT-1	-2175.6	2736.6	LMPP
NBM10-CD34_AGCGATTTCCGCAGTG-1	297.56	3624.5	HSC
NBM10-CD34_AGCGATTTCGCACGGT-1	1352.5	1933.5	Erythroid cells
NBM10-CD34_AGCGATTTCGCTCATC-1	-1276.0	2903.0	LMPP
NBM10-CD34_AGCGATTTCGGAGTGA-1	-1140.2	3232.8	LMPP
NBM10-CD34_AGCGATTTCGGCTTCT-1	188.06	4338.4	HSC
NBM10-CD34_AGCGATTTCGGTGCAC-1	891.93	2695.2	Megakaryocytic cells
NBM10-CD34_AGCGCCAAGAGAGTTT-1	-512.16	318.26	B-cells
NBM10-CD34_AGCGCCAAGGCCTAGA-1	348.61	1964.9	Megakaryocytic cells
NBM10-CD34_AGCGCCACAATGAAAC-1	-1994.3	1604.6	Dendritic cells
NBM10-CD34_AGCGCCACACGGCACT-1	-28.955	3499.3	HSC
NBM10-CD34_AGCGCTGAGGATTCCT-1	236.15	3212.5	HSC
NBM10-CD34_AGCGCTGAGTAACCTC-1	-1393.4	-2431.6	B-cells
NBM10-CD34_AGCGCTGCACCTGCAG-1	838.71	4193.6	HSC
NBM10-CD34_AGCGCTGCACGTAACT-1	-1563.8	2078.8	LMPP
NBM10-CD34_AGCGCTGCACTGGCGT-1	-916.49	1723.8	LMPP
NBM10-CD34_AGCGCTGCAGCGTAGA-1	439.69	4011.1	HSC
NBM10-CD34_AGCGCTGCAGGAATCG-1	-299.31	2401.3	HSC
NBM10-CD34_AGCGCTGCATTAAGCC-1	-936.58	3358.2	LMPP
NBM10-CD34_AGCGCTGCATTGCTTT-1	895.33	2893.3	Megakaryocytic cells
NBM10-CD34_AGCGCTGGTCGATTAC-1	-2454.0	2164.0	LMPP
NBM10-CD34_AGCGCTGTCCCGAACG-1	-898.4	1181.9	B-cells
NBM10-CD34_AGCGCTGTCTTGGATG-1	-513.02	3479.4	HSC
NBM10-CD34_AGCGTATAGGGAGGGT-1	717.21	4480.0	HSC
NBM10-CD34_AGCGTATCACAGAAGC-1	849.6	3898.1	HSC
NBM10-CD34_AGCGTATTCGACGAGA-1	-2613.1	2249.9	LMPP
NBM10-CD34_AGCGTCGCACGGATCC-1	-760.51	2555.6	LMPP
NBM10-CD34_AGCGTCGGTACAACGG-1	-845.62	2492.0	LMPP
NBM10-CD34_AGCGTCGGTCTACTGA-1	-1120.9	729.18	B-cells
NBM10-CD34_AGCGTCGTCATGGAGG-1	-457.8	2722.7	LMPP
NBM10-CD34_AGCTACAAGAAATGGG-1	767.42	4221.8	HSC
NBM10-CD34_AGCTACAAGATTCGAA-1	827.6	4351.7	HSC
NBM10-CD34_AGCTACAAGGTTGACG-1	124.12	3231.1	HSC
NBM10-CD34_AGCTACAAGTGGTTGG-1	-756.19	2528.7	LMPP
NBM10-CD34_AGCTACACAAGGACAC-1	398.69	4401.0	HSC
NBM10-CD34_AGCTACACACAGCATT-1	-659.31	3669.0	HSC
NBM10-CD34_AGCTACACACCTCTGT-1	-1205.2	2819.8	LMPP
NBM10-CD34_AGCTACACAGAACTTC-1	761.1	3087.3	Megakaryocytic cells
NBM10-CD34_AGCTACACAGCTGTCG-1	-1341.0	2999.4	LMPP
NBM10-CD34_AGCTACACATTAAAGG-1	304.77	3992.6	HSC
NBM10-CD34_AGCTACATCACCCTTG-1	-790.22	3630.3	HSC
NBM10-CD34_AGCTACATCCGAGCTG-1	-1254.6	3175.9	LMPP
NBM10-CD34_AGCTACATCGCTAATG-1	782.88	2996.1	Megakaryocytic cells
NBM10-CD34_AGCTACATCGTCTCAC-1	-3685.6	2770.7	GMP
NBM10-CD34_AGCTACATCTTCTGTA-1	-2626.4	1311.0	Dendritic cells
NBM10-CD34_AGCTCAAAGCGCTTCG-1	-1209.7	1478.0	LMPP
NBM10-CD34_AGCTCAAAGTCATCCA-1	2022.7	-3021.8	T-cells
NBM10-CD34_AGCTCAACACGCTGAC-1	803.19	3113.6	HSC
NBM10-CD34_AGCTCAACAGGACATG-1	352.36	-4020.7	NK-cells
NBM10-CD34_AGCTCAAGTAGGACCA-1	510.47	4179.4	HSC
NBM10-CD34_AGCTCAAGTGACTAAA-1	902.34	4459.3	HSC
NBM10-CD34_AGCTCAATCGAGCTGC-1	767.66	4372.4	HSC
NBM10-CD34_AGCTTCCGTACTCCGG-1	416.82	-3990.7	NK-cells
NBM10-CD34_AGCTTCCGTTGTGCCG-1	-2666.0	1079.7	Dendritic cells
NBM10-CD34_AGCTTCCTCCAGCCTT-1	1182.5	1868.6	Erythroid cells
NBM10-CD34_AGCTTCCTCGCGGTAC-1	610.47	3601.0	HSC
NBM10-CD34_AGGAAATAGGCGCTTC-1	-2214.2	1384.5	Dendritic cells
NBM10-CD34_AGGAAATCAAGAATGT-1	-1294.3	2567.1	LMPP
NBM10-CD34_AGGAAATCAGGCATTT-1	633.03	3507.8	HSC
NBM10-CD34_AGGAAATTCTTAAGGC-1	528.02	4109.2	HSC
NBM10-CD34_AGGAATAAGCATCCTA-1	-76.06	2931.7	HSC
NBM10-CD34_AGGAATAAGCGATGCA-1	842.42	3031.4	Megakaryocytic cells
NBM10-CD34_AGGAATAAGCTAGAGC-1	-491.67	3667.1	HSC
NBM10-CD34_AGGAATAAGGTATTGA-1	994.68	2707.4	Megakaryocytic cells
NBM10-CD34_AGGAATACAAGTGATA-1	1155.8	2035.9	Erythroid cells
NBM10-CD34_AGGAATATCACTGTCC-1	830.13	3519.8	HSC
NBM10-CD34_AGGACGAAGGTTAAAC-1	-1311.1	721.1	B-cells
NBM10-CD34_AGGACGAAGTTCCGTA-1	-1622.7	3041.9	LMPP
NBM10-CD34_AGGACGACAGTTTCAG-1	-773.13	2344.7	LMPP
NBM10-CD34_AGGACGACATGAATCC-1	300.87	3836.1	HSC
NBM10-CD34_AGGACGAGTAGTAAGT-1	-52.88	3739.9	HSC
NBM10-CD34_AGGACGATCACATTGG-1	-446.07	2406.9	B-cells
NBM10-CD34_AGGACGATCACCGCTT-1	531.25	3703.8	HSC
NBM10-CD34_AGGACGATCCTCACGT-1	340.55	4444.0	HSC
NBM10-CD34_AGGACTTAGGTTGTTC-1	866.63	4407.0	HSC
NBM10-CD34_AGGACTTCAAGCGGAT-1	-1057.7	3297.4	LMPP
NBM10-CD34_AGGACTTCACTACGGC-1	-1421.5	2727.4	LMPP
NBM10-CD34_AGGACTTCATTGCCGG-1	759.54	3572.1	HSC
NBM10-CD34_AGGACTTGTAGAATAC-1	1098.3	2142.0	Erythroid cells
NBM10-CD34_AGGACTTGTTAGGCCC-1	-1033.8	3149.8	LMPP
NBM10-CD34_AGGACTTGTTGTAAAG-1	357.31	3732.7	HSC
NBM10-CD34_AGGACTTTCAGCTTGA-1	-2495.8	2623.3	LMPP
NBM10-CD34_AGGACTTTCATGCCAA-1	-1232.2	1598.6	LMPP
NBM10-CD34_AGGACTTTCCCATTCG-1	-1237.8	681.16	B-cells
NBM10-CD34_AGGACTTTCCTACGAA-1	281.72	4117.7	HSC
NBM10-CD34_AGGACTTTCGCTCATC-1	615.0	4526.0	HSC
NBM10-CD34_AGGACTTTCGGTAGGA-1	-924.89	2629.4	LMPP
NBM10-CD34_AGGAGGTAGGGAGTGG-1	-628.34	2776.8	LMPP
NBM10-CD34_AGGAGGTCACGATTCA-1	-956.72	2324.7	LMPP
NBM10-CD34_AGGAGGTCACTAGGCC-1	397.3	3656.0	HSC
NBM10-CD34_AGGAGGTCAGCTACTA-1	234.08	3827.8	HSC
NBM10-CD34_AGGAGGTCAGTGGGTA-1	-1665.2	1131.2	Dendritic cells
NBM10-CD34_AGGAGGTCATTGCCTC-1	612.51	4106.1	HSC
NBM10-CD34_AGGAGGTGTGAGACGT-1	-1132.9	3186.0	LMPP
NBM10-CD34_AGGAGGTTCTGTGCTC-1	-137.1	2684.8	HSC
NBM10-CD34_AGGATAAAGATGCCGA-1	-519.35	2150.5	B-cells
NBM10-CD34_AGGATAACAAGCCATT-1	-2494.3	2807.1	GMP
NBM10-CD34_AGGATAACATGTCAGT-1	-851.15	-1717.4	B-cells
NBM10-CD34_AGGATAAGTGAGATAT-1	173.69	3722.4	HSC
NBM10-CD34_AGGATAAGTTGCCGAC-1	307.86	3886.6	HSC
NBM10-CD34_AGGATAATCATGAAAG-1	916.6	4549.5	HSC
NBM10-CD34_AGGATAATCTTAGCAG-1	-322.63	1950.5	Megakaryocytic cells
NBM10-CD34_AGGATCTAGGTACTGG-1	-829.38	3084.3	LMPP
NBM10-CD34_AGGATCTCACGACGAA-1	-255.85	3193.3	HSC
NBM10-CD34_AGGATCTCAGAGTCAG-1	797.8	4034.8	HSC
NBM10-CD34_AGGATCTCAGCGTGCT-1	-1658.4	2720.1	LMPP
NBM10-CD34_AGGATCTTCTACAGGT-1	-1873.2	1729.9	Dendritic cells
NBM10-CD34_AGGCATTCACCCAAGC-1	660.46	3790.8	HSC
NBM10-CD34_AGGCATTCATCCTGTC-1	-987.87	2551.5	LMPP
NBM10-CD34_AGGCCACAGACATGCG-1	-1868.0	1738.5	LMPP
NBM10-CD34_AGGCCACAGTCAGAGC-1	-453.08	320.37	B-cells
NBM10-CD34_AGGCCACCAGGTCTCG-1	918.45	2527.4	Megakaryocytic cells
NBM10-CD34_AGGCCACCAGTTAGAA-1	-353.53	385.31	B-cells
NBM10-CD34_AGGCCACCATCCTTCG-1	362.09	4257.9	HSC
NBM10-CD34_AGGCCACGTAGGCTGA-1	1025.3	2907.2	Megakaryocytic cells
NBM10-CD34_AGGCCACGTCAATCTG-1	-1313.0	2937.6	LMPP
NBM10-CD34_AGGCCACGTTAGCGGA-1	92.979	-4725.7	NK-cells
NBM10-CD34_AGGCTGCAGGGTTTCT-1	-1285.9	1654.4	LMPP
NBM10-CD34_AGGCTGCAGTAAACTG-1	-398.03	452.21	B-cells
NBM10-CD34_AGGCTGCCAAGACCTT-1	-1153.7	2394.1	LMPP
NBM10-CD34_AGGCTGCTCAGCTAGT-1	-1006.7	3315.5	LMPP
NBM10-CD34_AGGCTGCTCATTACGG-1	-115.25	3481.3	HSC
NBM10-CD34_AGGCTGCTCTGATGGT-1	-1278.5	916.8	B-cells
NBM10-CD34_AGGGAGTAGAGCAAGA-1	-1007.2	3232.7	LMPP
NBM10-CD34_AGGGAGTAGTGGTGAC-1	-422.45	358.89	B-cells
NBM10-CD34_AGGGAGTCAACCAGAG-1	-683.61	3173.7	LMPP
NBM10-CD34_AGGGAGTCAACCGCCA-1	296.19	4269.5	HSC
NBM10-CD34_AGGGAGTCATCGGCCA-1	721.47	4065.8	HSC
NBM10-CD34_AGGGAGTCATCGTGCG-1	-240.82	3428.2	HSC
NBM10-CD34_AGGGAGTGTGAGTGAC-1	738.56	3980.8	HSC
NBM10-CD34_AGGGAGTGTTACACTG-1	371.15	3843.1	HSC
NBM10-CD34_AGGGAGTGTTGCATCA-1	-2545.5	2340.4	LMPP
NBM10-CD34_AGGGCCTAGCCTTTCC-1	617.15	4381.9	HSC
NBM10-CD34_AGGGCCTAGGGATGTC-1	-905.2	2868.5	LMPP
NBM10-CD34_AGGGCCTAGGGTTGCA-1	876.67	2580.8	Erythroid cells
NBM10-CD34_AGGGCCTCAAAGGAGA-1	-1007.3	-2028.8	B-cells
NBM10-CD34_AGGGCCTCAAAGGTTA-1	-915.88	3327.0	HSC
NBM10-CD34_AGGGCCTGTAATCAGA-1	-1098.0	3006.6	LMPP
NBM10-CD34_AGGGCCTGTGAGATAT-1	3507.6	-1962.5	T-cells
NBM10-CD34_AGGGCTCAGCGCTGCT-1	-3871.5	2694.3	GMP
NBM10-CD34_AGGGCTCAGCTGAAAT-1	-122.54	3450.9	HSC
NBM10-CD34_AGGGCTCGTGATGGCA-1	379.06	3414.9	HSC
NBM10-CD34_AGGGCTCGTGTCATGT-1	959.19	4268.6	HSC
NBM10-CD34_AGGGCTCGTTATTCTC-1	-605.32	3465.5	HSC
NBM10-CD34_AGGGCTCTCTGAGAGG-1	496.04	3411.7	HSC
NBM10-CD34_AGGGTCCAGCAGGCTA-1	-1053.8	3159.4	LMPP
NBM10-CD34_AGGGTCCAGGGAGTGG-1	-650.66	3735.0	HSC
NBM10-CD34_AGGGTCCCAAACGAGC-1	-214.64	4080.9	HSC
NBM10-CD34_AGGGTCCCAATCACGT-1	-816.94	856.42	B-cells
NBM10-CD34_AGGGTCCCAGCTTCCT-1	-1274.5	668.95	B-cells
NBM10-CD34_AGGGTCCGTGATCGTT-1	-774.32	3061.6	Megakaryocytic cells
NBM10-CD34_AGGGTGAAGTTCCTGA-1	726.68	4680.8	HSC
NBM10-CD34_AGGGTGACAGGTTCGC-1	-345.56	3879.4	HSC
NBM10-CD34_AGGGTGAGTCCGGACT-1	-2739.2	1683.8	GMP
NBM10-CD34_AGGGTGAGTCGTGGAA-1	922.71	2823.8	Megakaryocytic cells
NBM10-CD34_AGGGTGAGTGCCTACG-1	2755.3	-350.84	T-cells
NBM10-CD34_AGGGTGAGTGTCATTG-1	-981.83	2759.7	LMPP
NBM10-CD34_AGGGTGAGTTGCATGT-1	-754.6	1000.3	B-cells
NBM10-CD34_AGGGTGATCTTACTGT-1	-3081.5	2647.8	GMP
NBM10-CD34_AGGGTTTAGATGAATC-1	-298.77	3854.5	HSC
NBM10-CD34_AGGGTTTAGCTGACAG-1	-137.58	3975.3	HSC
NBM10-CD34_AGGGTTTAGGTAGTCG-1	563.35	4072.8	HSC
NBM10-CD34_AGGTAGGCACAATGAA-1	810.17	4028.7	HSC
NBM10-CD34_AGGTAGGCAGAGCGTA-1	-1179.7	1558.2	LMPP
NBM10-CD34_AGGTAGGGTAGGTTTC-1	580.48	4202.0	HSC
NBM10-CD34_AGGTAGGGTTTACGAC-1	-1182.3	3074.6	LMPP
NBM10-CD34_AGGTAGGTCTCCCATG-1	-492.7	314.62	B-cells
NBM10-CD34_AGGTCATAGGTGCTTT-1	-296.68	2341.9	HSC
NBM10-CD34_AGGTCATCAGCAGTCC-1	447.56	2362.8	Erythroid cells
NBM10-CD34_AGGTCATCAGCCGGTT-1	-2918.8	2690.7	GMP
NBM10-CD34_AGGTCATCAGCTTCGG-1	-1721.2	1126.5	Dendritic cells
NBM10-CD34_AGGTCATCAGGACTTT-1	732.8	4412.0	HSC
NBM10-CD34_AGGTCTAAGCTCGCAC-1	-64.328	3597.2	HSC
NBM10-CD34_AGGTCTAAGCTGTTAC-1	-639.33	3856.2	HSC
NBM10-CD34_AGGTCTAAGTGAACAT-1	752.95	3825.9	HSC
NBM10-CD34_AGGTCTAAGTGGATAT-1	-113.82	3326.5	HSC
NBM10-CD34_AGGTCTACAAAGACTA-1	-985.7	3344.9	LMPP
NBM10-CD34_AGGTCTACAGCTTTCC-1	466.79	3915.4	HSC
NBM10-CD34_AGGTCTAGTACAACGG-1	-2201.5	2775.2	LMPP
NBM10-CD34_AGGTCTAGTAGGTAGC-1	-703.58	3326.8	LMPP
NBM10-CD34_AGGTCTATCCGAAGGA-1	-2381.1	1410.6	Dendritic cells
NBM10-CD34_AGGTGTTAGTCGTTAC-1	881.18	4591.3	HSC
NBM10-CD34_AGGTGTTCATCCTTGC-1	-2058.9	2589.6	LMPP
NBM10-CD34_AGGTGTTCATGTGACT-1	-1248.2	3083.4	LMPP
NBM10-CD34_AGGTGTTGTCCGTACG-1	-725.37	1559.0	B-cells
NBM10-CD34_AGGTGTTTCAAACTGC-1	-458.5	2088.8	Erythroid cells
NBM10-CD34_AGGTGTTTCGCTGTCT-1	-3635.8	2677.6	GMP
NBM10-CD34_AGGTGTTTCTCCACTG-1	578.3	66.954	HSC
NBM10-CD34_AGGTTACCAAGCGCTC-1	-1420.1	2310.8	LMPP
NBM10-CD34_AGGTTACCACCGGTCA-1	-772.33	1519.6	B-cells
NBM10-CD34_AGGTTACCACTATCCC-1	-1326.1	1504.7	LMPP
NBM10-CD34_AGGTTACCACTATGTG-1	852.65	2406.4	Erythroid cells
NBM10-CD34_AGGTTACCAGGACGAT-1	-1228.8	642.2	B-cells
NBM10-CD34_AGGTTACGTAACGTTC-1	-1547.5	1072.7	Dendritic cells
NBM10-CD34_AGGTTACGTTGCTAGT-1	-2450.4	2327.0	LMPP
NBM10-CD34_AGGTTACGTTGCTCGG-1	825.72	4407.5	HSC
NBM10-CD34_AGGTTACTCAAGGACG-1	-333.33	1778.6	Erythroid cells
NBM10-CD34_AGGTTACTCAAGTGTC-1	544.08	2124.3	Erythroid cells
NBM10-CD34_AGGTTACTCAGTGATC-1	281.66	2171.1	Megakaryocytic cells
NBM10-CD34_AGGTTACTCATGCTAG-1	-770.76	807.13	B-cells
NBM10-CD34_AGGTTACTCATTCCTA-1	589.35	3852.4	HSC
NBM10-CD34_AGGTTACTCGCAACAT-1	-968.19	3314.4	LMPP
NBM10-CD34_AGGTTGTAGAAATGGG-1	-2734.7	2146.6	GMP
NBM10-CD34_AGGTTGTAGGGCCTCT-1	106.04	2242.5	Megakaryocytic cells
NBM10-CD34_AGGTTGTAGTGGCAGT-1	-1827.0	2994.1	LMPP
NBM10-CD34_AGGTTGTCAAGACTGG-1	2752.6	-686.54	T-cells
NBM10-CD34_AGGTTGTCACACCTAA-1	280.12	3464.9	HSC
NBM10-CD34_AGGTTGTGTAACTGCT-1	-1259.2	1791.7	LMPP
NBM10-CD34_AGGTTGTGTCCAACGC-1	-979.45	3441.6	LMPP
NBM10-CD34_AGGTTGTTCAACCCGG-1	148.49	3499.1	HSC
NBM10-CD34_AGTAACCAGGATGCGT-1	0.39558	3672.8	HSC
NBM10-CD34_AGTAACCAGGCATCTT-1	112.85	3551.8	HSC
NBM10-CD34_AGTAACCAGTGAGGCT-1	-186.47	4100.9	HSC
NBM10-CD34_AGTAACCCACCGGAAA-1	259.85	4047.0	HSC
NBM10-CD34_AGTAACCCAGCTGGTC-1	888.74	4502.3	HSC
NBM10-CD34_AGTAACCTCATGCCGG-1	-984.14	1712.9	B-cells
NBM10-CD34_AGTAACCTCGCCGAAC-1	-3055.3	2734.3	GMP
NBM10-CD34_AGTAACCTCGCTCTCA-1	-939.25	3235.2	LMPP
NBM10-CD34_AGTAACCTCTCATGGA-1	-801.35	1402.1	B-cells
NBM10-CD34_AGTACCACACACACTA-1	-2377.4	1428.2	Dendritic cells
NBM10-CD34_AGTACCACACTAGTAC-1	736.62	4448.5	HSC
NBM10-CD34_AGTACCACAGATAAAC-1	-831.57	3309.5	LMPP
NBM10-CD34_AGTACCAGTACTCCGG-1	-1226.2	1915.8	B-cells
NBM10-CD34_AGTACCAGTACTCGAT-1	718.28	4666.3	HSC
NBM10-CD34_AGTACCAGTCTGATCA-1	-1443.2	1503.6	LMPP
NBM10-CD34_AGTACCAGTGACTCGC-1	-216.78	3764.9	HSC
NBM10-CD34_AGTACCATCTAGCAAC-1	607.92	3734.7	HSC
NBM10-CD34_AGTACTGAGAATTCAG-1	359.29	3218.2	HSC
NBM10-CD34_AGTACTGAGACTAGAT-1	179.79	3513.3	HSC
NBM10-CD34_AGTACTGGTATGGTAA-1	-290.19	2999.6	HSC
NBM10-CD34_AGTACTGTCAGCGTCG-1	-1181.2	2766.6	LMPP
NBM10-CD34_AGTACTGTCGAGAGCA-1	964.03	-4207.7	T-cells
NBM10-CD34_AGTAGCTAGAGGTCGT-1	-242.24	2261.2	HSC
NBM10-CD34_AGTAGCTAGCACGGAT-1	634.01	3485.2	HSC
NBM10-CD34_AGTAGCTAGGAGTACC-1	-993.45	2561.8	LMPP
NBM10-CD34_AGTAGCTAGGCTCAAG-1	-2919.7	-1106.5	Monocytes
NBM10-CD34_AGTAGCTAGGTTGACG-1	-2931.4	2616.7	GMP
NBM10-CD34_AGTAGCTGTCAAACGG-1	619.06	3983.6	HSC
NBM10-CD34_AGTAGCTGTGACCGAA-1	-715.89	3152.8	LMPP
NBM10-CD34_AGTAGTCCATAGAATG-1	391.3	3976.4	HSC
NBM10-CD34_AGTAGTCGTATGAGGC-1	-389.58	338.18	B-cells
NBM10-CD34_AGTAGTCGTTATGACC-1	-963.06	3285.3	LMPP
NBM10-CD34_AGTAGTCTCGCACGGT-1	751.24	4215.4	HSC
NBM10-CD34_AGTAGTCTCTAGCATG-1	-896.2	3273.9	LMPP
NBM10-CD34_AGTCAACCAAATCAAG-1	972.68	3555.3	Megakaryocytic cells
NBM10-CD34_AGTCAACCACAGTCAT-1	845.0	3489.6	HSC
NBM10-CD34_AGTCAACCAGCTGCCA-1	302.51	2439.5	Megakaryocytic cells
NBM10-CD34_AGTCAACCAGGTGGAT-1	-1261.3	3130.7	LMPP
NBM10-CD34_AGTCAACGTAGACTGG-1	928.92	2622.2	Megakaryocytic cells
NBM10-CD34_AGTCAACGTAGAGACC-1	747.35	4193.1	HSC
NBM10-CD34_AGTCAACGTGTTAAAG-1	-1575.5	3069.9	LMPP
NBM10-CD34_AGTCAACGTTGGCTAT-1	-970.75	3391.3	LMPP
NBM10-CD34_AGTCAACTCCGTTGGG-1	-1567.6	3028.4	LMPP
NBM10-CD34_AGTCAACTCGGCTATA-1	-1256.1	2904.8	LMPP
NBM10-CD34_AGTCACAAGACGGATC-1	-291.25	3791.4	HSC
NBM10-CD34_AGTCACAAGGTAAGGA-1	-1008.4	1843.1	LMPP
NBM10-CD34_AGTCACACAGATCCAT-1	-1988.4	1952.0	LMPP
NBM10-CD34_AGTCACACATGACTTG-1	394.04	3722.5	HSC
NBM10-CD34_AGTCACAGTCACTCAA-1	448.85	3317.3	HSC
NBM10-CD34_AGTCACAGTCCCTCAT-1	-2697.9	2701.1	LMPP
NBM10-CD34_AGTCACAGTGCCTTTC-1	832.68	2175.1	Erythroid cells
NBM10-CD34_AGTCACAGTTCGGGTC-1	757.23	4399.6	HSC
NBM10-CD34_AGTCACATCAAGTGGG-1	790.6	4303.2	HSC
NBM10-CD34_AGTCACATCGACCTAA-1	-3682.4	2111.8	GMP
NBM10-CD34_AGTCACATCGAGCCTG-1	-322.68	3488.9	HSC
NBM10-CD34_AGTCATGAGAGAGAAC-1	-1305.7	1484.0	LMPP
NBM10-CD34_AGTCATGAGCTGCCAC-1	-3698.0	2599.6	GMP
NBM10-CD34_AGTCATGAGGAGTACC-1	-1054.7	3035.3	HSC
NBM10-CD34_AGTCATGCAATCGAAA-1	399.71	3792.3	HSC
NBM10-CD34_AGTCATGCACCCTCTA-1	-1043.7	2058.2	LMPP
NBM10-CD34_AGTCATGGTTGTCAGT-1	-1115.7	1678.1	LMPP
NBM10-CD34_AGTCATGTCGAGATAA-1	571.07	3251.8	HSC
NBM10-CD34_AGTCATGTCGCTATTT-1	-635.3	3724.5	HSC
NBM10-CD34_AGTCATGTCTGGTGGC-1	-825.6	1918.5	LMPP
NBM10-CD34_AGTCTCCAGCCTGTGC-1	840.42	3139.9	Megakaryocytic cells
NBM10-CD34_AGTCTCCCAGAATCGG-1	361.48	-4213.2	NK-cells
NBM10-CD34_AGTCTCCGTAACGATA-1	-1442.2	2504.0	LMPP
NBM10-CD34_AGTCTCCTCCAGCTCT-1	539.31	4100.7	HSC
NBM10-CD34_AGTCTCCTCGCATAGT-1	-426.8	574.34	B-cells
NBM10-CD34_AGTCTCCTCGCCTCTA-1	737.7	2439.4	Erythroid cells
NBM10-CD34_AGTCTCCTCTCATTTG-1	-1183.2	761.55	B-cells
NBM10-CD34_AGTCTCCTCTGCCCTA-1	45.16	2994.7	HSC
NBM10-CD34_AGTCTCCTCTGTCCCA-1	-37.836	550.33	B-cells
NBM10-CD34_AGTGACTAGAGGCCAT-1	-1338.8	3060.8	LMPP
NBM10-CD34_AGTGACTAGCGACCCT-1	-622.2	3288.9	HSC
NBM10-CD34_AGTGACTAGGAGCTGT-1	-2003.4	2770.3	LMPP
NBM10-CD34_AGTGACTGTCCAATCA-1	354.23	1977.3	Megakaryocytic cells
NBM10-CD34_AGTGACTGTCCGGACT-1	497.43	4157.5	HSC
NBM10-CD34_AGTGACTGTTATCTGG-1	845.55	3368.2	Megakaryocytic cells
NBM10-CD34_AGTGACTTCCCGTAAA-1	-2431.6	2483.8	LMPP
NBM10-CD34_AGTGATCAGTTCTCTT-1	-62.106	3396.9	HSC
NBM10-CD34_AGTGATCCAAAGGCTG-1	-877.11	1764.0	LMPP
NBM10-CD34_AGTGATCCAGAGACTG-1	-1946.5	1493.0	Dendritic cells
NBM10-CD34_AGTGATCCAGCTGGTC-1	-936.78	2719.4	LMPP
NBM10-CD34_AGTGATCCAGTATTCG-1	-931.49	2430.0	LMPP
NBM10-CD34_AGTGATCCATCCGAAT-1	-856.57	2951.7	LMPP
NBM10-CD34_AGTGATCGTACCCGAC-1	349.75	4391.7	HSC
NBM10-CD34_AGTGCCGCAGGGTTGA-1	-184.22	2565.9	HSC
NBM10-CD34_AGTGCCGTCGGACAAG-1	-1184.0	2854.9	LMPP
NBM10-CD34_AGTGCCGTCTAGTGTG-1	-3862.8	2415.2	GMP
NBM10-CD34_AGTGCCGTCTGCTTTA-1	-2372.1	2664.1	LMPP
NBM10-CD34_AGTGTTGAGAACTCCT-1	-1012.5	3295.5	LMPP
NBM10-CD34_AGTGTTGAGAGGGCGA-1	851.63	3946.0	HSC
NBM10-CD34_AGTGTTGAGGAAGTGA-1	-332.07	3617.0	HSC
NBM10-CD34_AGTGTTGAGGTGCATG-1	851.18	3628.3	HSC
NBM10-CD34_AGTGTTGAGTGGATTA-1	-3015.6	-533.27	GMP
NBM10-CD34_AGTGTTGAGTTTGTCG-1	-398.29	2301.3	B-cells
NBM10-CD34_AGTGTTGCACAAGTTC-1	-2019.2	1669.1	Dendritic cells
NBM10-CD34_AGTGTTGCACCAAAGG-1	145.75	3729.0	HSC
NBM10-CD34_AGTGTTGCAGCGTGAA-1	-1254.3	1782.1	LMPP
NBM10-CD34_AGTGTTGGTACCTTCC-1	721.2	2944.5	Megakaryocytic cells
NBM10-CD34_AGTGTTGGTAGCTGTT-1	607.38	3810.3	HSC
NBM10-CD34_AGTGTTGGTCTGTGAT-1	27.228	3622.9	HSC
NBM10-CD34_AGTGTTGGTGTTCGAT-1	880.46	4436.6	HSC
NBM10-CD34_AGTGTTGGTTCCTAGA-1	-1250.9	649.19	B-cells
NBM10-CD34_AGTGTTGTCCCTAGGG-1	541.48	2972.0	HSC
NBM10-CD34_AGTGTTGTCGGCTGGT-1	-3181.8	1741.8	GMP
NBM10-CD34_AGTGTTGTCGTTGTAG-1	-215.55	4148.1	HSC
NBM10-CD34_AGTGTTGTCTCTGACC-1	-2517.4	2555.5	LMPP
NBM10-CD34_AGTTAGCAGGTAACTA-1	632.18	3266.9	HSC
NBM10-CD34_AGTTAGCCAAGAAACT-1	-1670.3	3022.2	LMPP
NBM10-CD34_AGTTAGCCAATAGTAG-1	-1263.3	1640.9	LMPP
NBM10-CD34_AGTTAGCCATAGAGGC-1	334.66	4038.3	HSC
NBM10-CD34_AGTTAGCGTGATGTAA-1	-96.366	3508.2	HSC
NBM10-CD34_AGTTAGCGTGTCGCTG-1	-361.2	2446.4	HSC
NBM10-CD34_AGTTAGCTCCGTGTCT-1	-51.495	3233.4	HSC
NBM10-CD34_AGTTAGCTCTCTGAGA-1	-1367.3	1538.1	LMPP
NBM10-CD34_AGTTCCCAGGAACATT-1	-789.42	3349.2	HSC
NBM10-CD34_AGTTCCCAGTTAGTGA-1	-3126.0	2681.9	GMP
NBM10-CD34_AGTTCCCCAGAGTAAT-1	670.81	4116.4	HSC
NBM10-CD34_AGTTCCCGTATATGGA-1	-658.54	557.77	B-cells
NBM10-CD34_AGTTCCCGTCCAACGC-1	-1320.6	1331.7	LMPP
NBM10-CD34_AGTTCCCGTGTCCATA-1	-744.85	2891.3	LMPP
NBM10-CD34_AGTTCCCGTGTCCGTG-1	628.72	3952.3	HSC
NBM10-CD34_AGTTCCCTCAGACTGT-1	1603.8	1950.8	Erythroid cells
NBM10-CD34_AGTTCCCTCATACGAC-1	75.564	3427.7	HSC
NBM10-CD34_AGTTCCCTCCCGTGTT-1	919.79	4307.5	HSC
NBM10-CD34_AGTTCCCTCGTGGGAA-1	-733.53	3509.9	LMPP
NBM10-CD34_AGTTCCCTCTACCCAC-1	-200.19	3254.4	HSC
NBM10-CD34_AGTTCCCTCTTGGGCG-1	-1238.7	1393.7	LMPP
NBM10-CD34_AGTTCGATCGAACGGA-1	-748.09	1924.2	B-cells
NBM10-CD34_AGTTCGATCTCATGGA-1	-2570.7	2574.5	LMPP
NBM10-CD34_ATACCGAAGCAACAGC-1	-317.59	2357.0	HSC
NBM10-CD34_ATACCGAAGTTGTCGT-1	-1217.9	715.62	B-cells
NBM10-CD34_ATACCGACACCCATAA-1	489.5	4374.6	HSC
NBM10-CD34_ATACCGACACCTCTAC-1	-17.254	3325.7	HSC
NBM10-CD34_ATACCGACAGTAACCT-1	-1583.3	1244.8	Dendritic cells
NBM10-CD34_ATACCGACAGTAGTGG-1	82.66	3783.0	HSC
NBM10-CD34_ATACCGACATGTCTAG-1	-1607.3	1805.4	LMPP
NBM10-CD34_ATACCGAGTACTCGCG-1	-403.46	3607.4	HSC
NBM10-CD34_ATACCGAGTAGCTGCC-1	848.59	3783.3	HSC
NBM10-CD34_ATACCGAGTCGAGCAA-1	717.32	4177.2	HSC
NBM10-CD34_ATACCGATCCTTATAC-1	-459.19	189.38	B-cells
NBM10-CD34_ATACCTTAGGAGAGTA-1	-1338.1	1754.0	LMPP
NBM10-CD34_ATACCTTAGGTTTGAA-1	-2369.3	2340.3	LMPP
NBM10-CD34_ATACCTTCAACCAATC-1	-461.68	123.24	B-cells
NBM10-CD34_ATACCTTCAGATTCGT-1	-1337.9	1653.5	LMPP
NBM10-CD34_ATACCTTCAGCACACC-1	300.09	4103.7	HSC
NBM10-CD34_ATACCTTCAGCTTTCC-1	-398.59	1764.1	B-cells
NBM10-CD34_ATACCTTCATCCCGTT-1	-1790.1	2984.5	LMPP
NBM10-CD34_ATACCTTGTAGTCGGA-1	-1007.9	1311.3	B-cells
NBM10-CD34_ATACCTTGTGGATTTC-1	-1455.3	1160.0	Dendritic cells
NBM10-CD34_ATACCTTGTTACAGCT-1	-1496.6	2868.7	LMPP
NBM10-CD34_ATACCTTTCGAGCCTG-1	146.32	3626.8	HSC
NBM10-CD34_ATACCTTTCGTTGTGA-1	511.97	4566.1	HSC
NBM10-CD34_ATACTTCCACCAAATC-1	576.88	4194.3	HSC
NBM10-CD34_ATACTTCGTAACTAAG-1	-1816.4	2837.0	LMPP
NBM10-CD34_ATACTTCGTGTAAACA-1	-752.01	2910.8	LMPP
NBM10-CD34_ATACTTCTCCTGTACC-1	1056.4	2301.9	Erythroid cells
NBM10-CD34_ATAGACCAGGGCCCTT-1	-370.34	484.41	B-cells
NBM10-CD34_ATAGACCAGGTAAGGA-1	-3645.6	2651.7	GMP
NBM10-CD34_ATAGACCCACGAGAAC-1	-1761.0	1964.8	LMPP
NBM10-CD34_ATAGACCCAGTGTGGA-1	-438.67	2398.8	LMPP
NBM10-CD34_ATAGACCGTGCGGTAA-1	617.0	3335.6	Megakaryocytic cells
NBM10-CD34_ATAGACCTCCAAGAGG-1	347.77	3151.8	HSC
NBM10-CD34_ATAGACCTCCGTGTAA-1	-591.41	3135.4	LMPP
NBM10-CD34_ATAGACCTCTACTATC-1	-2599.5	2585.2	GMP
NBM10-CD34_ATAGAGAAGCCTCGTG-1	-2726.6	1266.5	Dendritic cells
NBM10-CD34_ATAGAGAAGGATCATA-1	-900.94	3316.0	LMPP
NBM10-CD34_ATAGAGAAGGTTGCCC-1	496.33	384.85	LMPP
NBM10-CD34_ATAGAGACAAGCGAGT-1	193.26	3657.9	HSC
NBM10-CD34_ATAGAGACAATTGCTG-1	1219.6	2232.7	Erythroid cells
NBM10-CD34_ATAGAGACAGTCCGTG-1	779.27	4502.4	HSC
NBM10-CD34_ATAGAGACATCCTTGC-1	257.98	-4078.0	NK-cells
NBM10-CD34_ATAGAGAGTGAGAACC-1	603.73	-4048.4	NK-cells
NBM10-CD34_ATAGAGAGTGATTGGG-1	176.86	-4380.5	NK-cells
NBM10-CD34_ATAGAGATCCCATAGA-1	216.45	3856.9	HSC
NBM10-CD34_ATAGAGATCCCGAGAC-1	-789.92	1372.8	B-cells
NBM10-CD34_ATAGAGATCCTATTTG-1	341.54	3758.6	HSC
NBM10-CD34_ATAGGCTAGATGGCAC-1	456.01	4336.2	HSC
NBM10-CD34_ATAGGCTAGGATTCAA-1	-2513.6	1351.5	Dendritic cells
NBM10-CD34_ATAGGCTAGTAAGACT-1	-1133.4	1003.1	B-cells
NBM10-CD34_ATAGGCTCATAGGTAA-1	-297.26	3009.5	LMPP
NBM10-CD34_ATAGGCTCATGTTACG-1	-3345.2	-1333.1	Monocytes
NBM10-CD34_ATAGGCTGTGACGTCC-1	-2494.8	2222.9	GMP
NBM10-CD34_ATAGGCTGTGATAGTA-1	593.2	3970.2	HSC
NBM10-CD34_ATAGGCTGTGGAACAC-1	-2271.5	2591.6	LMPP
NBM10-CD34_ATAGGCTGTTGCAAGG-1	671.77	4135.6	HSC
NBM10-CD34_ATAGGCTTCAAGATAG-1	-378.95	335.46	B-cells
NBM10-CD34_ATATCCTAGACGATAT-1	-1429.6	2695.1	LMPP
NBM10-CD34_ATATCCTCACCCAATA-1	-2474.3	2706.9	GMP
NBM10-CD34_ATATCCTGTGTTCCTC-1	760.75	4772.9	HSC
NBM10-CD34_ATATCCTGTTATTCTC-1	-55.809	3413.1	HSC
NBM10-CD34_ATCACAGAGCACTTTG-1	-397.89	603.53	B-cells
NBM10-CD34_ATCACAGAGCGCCATC-1	-471.26	3564.7	HSC
NBM10-CD34_ATCACAGAGTAAGACT-1	-1260.5	1621.7	LMPP
NBM10-CD34_ATCACAGAGTTGAAGT-1	-1151.1	697.93	B-cells
NBM10-CD34_ATCACAGCAGACAAGC-1	-2837.7	1261.5	Dendritic cells
NBM10-CD34_ATCACAGCATGTACGT-1	-309.8	393.14	B-cells
NBM10-CD34_ATCACAGGTACAGTCT-1	252.13	3913.7	HSC
NBM10-CD34_ATCACAGGTGAATAAC-1	-1144.8	3179.5	LMPP
NBM10-CD34_ATCACAGTCAAATGAG-1	-1959.1	2697.2	GMP
NBM10-CD34_ATCACAGTCTCGACGG-1	-1720.1	1541.2	LMPP
NBM10-CD34_ATCACGACAAAGCGTG-1	562.3	3424.4	Megakaryocytic cells
NBM10-CD34_ATCACGACAAGACCGA-1	-604.33	2837.8	LMPP
NBM10-CD34_ATCACGACATCGCTCT-1	878.18	4354.3	HSC
NBM10-CD34_ATCACGAGTTAATGAG-1	-1382.6	2370.2	LMPP
NBM10-CD34_ATCACGATCGCCAGTG-1	-235.06	3624.1	HSC
NBM10-CD34_ATCACGATCTACAGGT-1	235.09	3745.6	HSC
NBM10-CD34_ATCACGATCTATCACT-1	-3665.0	2213.8	GMP
NBM10-CD34_ATCACGATCTGGCCAG-1	769.74	4073.9	HSC
NBM10-CD34_ATCACTTAGCAACAGC-1	785.76	4460.3	HSC
NBM10-CD34_ATCACTTCAAATCGGG-1	798.47	3375.5	HSC
NBM10-CD34_ATCACTTCACTACCCT-1	-2683.8	1895.4	GMP
NBM10-CD34_ATCACTTGTATCAGCT-1	-56.991	4162.1	HSC
NBM10-CD34_ATCACTTGTCAACCTA-1	711.34	4214.1	HSC
NBM10-CD34_ATCACTTGTCAAGCCC-1	-480.41	252.7	B-cells
NBM10-CD34_ATCACTTGTCATAGTC-1	-2484.4	2583.8	GMP
NBM10-CD34_ATCACTTGTTTCGTGA-1	98.481	2981.9	Megakaryocytic cells
NBM10-CD34_ATCACTTTCTGAATCG-1	-896.41	3321.8	LMPP
NBM10-CD34_ATCAGGTAGCTACGTT-1	-976.27	2733.4	LMPP
NBM10-CD34_ATCAGGTAGGAACGAA-1	948.28	2618.1	Megakaryocytic cells
NBM10-CD34_ATCAGGTAGTGGAAGA-1	775.88	2826.3	Megakaryocytic cells
NBM10-CD34_ATCAGGTCAAATCGTC-1	-471.93	287.9	B-cells
NBM10-CD34_ATCAGGTCAAGGCAAC-1	-2936.8	2721.4	GMP
NBM10-CD34_ATCAGGTCACATTGTG-1	-1907.5	1743.0	LMPP
NBM10-CD34_ATCAGGTCAGTTAAAG-1	-3660.9	1894.4	GMP
NBM10-CD34_ATCAGGTGTGAGATTA-1	-2026.4	1635.9	Dendritic cells
NBM10-CD34_ATCAGGTGTTCGAGCC-1	-1293.5	1334.0	LMPP
NBM10-CD34_ATCATTCAGACTGTTC-1	103.35	3617.5	HSC
NBM10-CD34_ATCATTCAGTAATACG-1	-845.59	3278.5	LMPP
NBM10-CD34_ATCATTCAGTGTCATC-1	-1180.4	2701.4	LMPP
NBM10-CD34_ATCATTCCAGGATGAC-1	360.24	1902.7	Megakaryocytic cells
NBM10-CD34_ATCATTCGTTCTGACA-1	-1130.9	1433.7	Erythroid cells
NBM10-CD34_ATCATTCTCACGGAGA-1	-1208.2	3192.1	LMPP
NBM10-CD34_ATCATTCTCGACATAC-1	614.02	2363.3	Erythroid cells
NBM10-CD34_ATCCACCAGCGATGCA-1	-866.51	1627.9	B-cells
NBM10-CD34_ATCCACCTCACTCCGT-1	414.7	-4132.4	NK-cells
NBM10-CD34_ATCCACCTCGTGTGGC-1	987.31	2917.4	Megakaryocytic cells
NBM10-CD34_ATCCACCTCTCTCAAT-1	241.26	3844.3	HSC
NBM10-CD34_ATCCACCTCTTCTGGC-1	815.9	4367.3	HSC
NBM10-CD34_ATCCATTAGCCTGTCG-1	-975.33	2660.6	LMPP
NBM10-CD34_ATCCATTAGCTGAAAT-1	-1053.9	-1342.0	B-cells
NBM10-CD34_ATCCATTAGGTACCTT-1	763.82	4304.6	HSC
NBM10-CD34_ATCCATTAGTAACAGT-1	763.93	3792.0	HSC
NBM10-CD34_ATCCATTCAAAGCTAA-1	-3632.2	1857.2	GMP
NBM10-CD34_ATCCATTCATAAGCGG-1	428.9	3267.9	HSC
NBM10-CD34_ATCCATTGTGAGGCAT-1	-657.98	3236.2	LMPP
NBM10-CD34_ATCCATTGTGCGGATA-1	-638.31	2034.1	B-cells
NBM10-CD34_ATCCATTGTGGTCTTA-1	108.84	3370.8	HSC
NBM10-CD34_ATCCATTGTTTGATCG-1	-1225.5	2682.5	LMPP
NBM10-CD34_ATCCATTTCCCTTTGG-1	125.91	3589.2	HSC
NBM10-CD34_ATCCCTGAGGAGGCAG-1	861.3	4274.1	HSC
NBM10-CD34_ATCCCTGCAACTACGT-1	909.54	4263.5	HSC
NBM10-CD34_ATCCCTGCAAGGTCTT-1	-861.59	1665.3	LMPP
NBM10-CD34_ATCCCTGCACCGTCTT-1	-2076.9	1624.4	Dendritic cells
NBM10-CD34_ATCCCTGCAGCGCTTG-1	-987.17	3113.7	LMPP
NBM10-CD34_ATCCCTGCATGGATCT-1	-80.378	3482.4	HSC
NBM10-CD34_ATCCCTGGTAATTGGA-1	197.91	3677.3	HSC
NBM10-CD34_ATCCCTGGTTCTTCAT-1	-834.81	3510.5	LMPP
NBM10-CD34_ATCCCTGTCAGTCCGG-1	246.39	4255.4	HSC
NBM10-CD34_ATCCCTGTCCGCACGA-1	-3583.8	2609.6	GMP
NBM10-CD34_ATCCCTGTCTCCCATG-1	-692.84	3767.8	HSC
NBM10-CD34_ATCCGTCAGATCCAAA-1	343.78	2173.6	Megakaryocytic cells
NBM10-CD34_ATCCGTCCATCTCGTC-1	-1222.6	1484.3	LMPP
NBM10-CD34_ATCCGTCTCCTACAAG-1	-223.4	2700.4	HSC
NBM10-CD34_ATCCGTCTCGGCATCG-1	727.48	4335.4	HSC
NBM10-CD34_ATCCGTCTCGGCCCAA-1	908.72	2822.8	Megakaryocytic cells
NBM10-CD34_ATCCGTCTCTGTCCCA-1	577.47	3699.0	HSC
NBM10-CD34_ATCCTATAGAGTCGAC-1	-1552.5	2749.6	LMPP
NBM10-CD34_ATCCTATAGCGATTCT-1	861.74	4615.4	HSC
NBM10-CD34_ATCCTATAGGAGAGGC-1	-123.08	3492.0	HSC
NBM10-CD34_ATCCTATCATGGCACC-1	-960.73	736.74	B-cells
NBM10-CD34_ATCCTATTCAGACATC-1	-2638.8	1829.2	GMP
NBM10-CD34_ATCCTATTCTCGCTTG-1	-1980.6	2691.7	LMPP
NBM10-CD34_ATCCTATTCTTCACGC-1	-929.36	3136.8	LMPP
NBM10-CD34_ATCGATGAGATCCAAA-1	-888.17	-2073.5	B-cells
NBM10-CD34_ATCGATGAGCTAGAGC-1	-540.75	3887.1	HSC
NBM10-CD34_ATCGATGAGGCTGTAG-1	560.73	4257.3	HSC
NBM10-CD34_ATCGATGAGTGGACGT-1	-1171.3	2999.2	LMPP
NBM10-CD34_ATCGATGCAAGTGTCT-1	-266.73	3463.9	HSC
NBM10-CD34_ATCGATGCATTAAAGG-1	1547.1	1908.9	Erythroid cells
NBM10-CD34_ATCGATGGTATCGAAA-1	-1138.1	2342.3	LMPP
NBM10-CD34_ATCGATGTCCCTCGTA-1	-3483.2	2734.4	GMP
NBM10-CD34_ATCGATGTCTACACTT-1	-817.42	3194.8	LMPP
NBM10-CD34_ATCGCCTAGCGACTGA-1	427.26	3840.0	HSC
NBM10-CD34_ATCGCCTAGCGCCTTG-1	131.61	3661.2	HSC
NBM10-CD34_ATCGCCTAGGTTACAA-1	-826.4	1619.2	LMPP
NBM10-CD34_ATCGCCTTCACTTGTT-1	-895.93	3377.5	LMPP
NBM10-CD34_ATCGCCTTCAGTGTGT-1	-747.09	743.63	B-cells
NBM10-CD34_ATCGCCTTCGTTGTGA-1	-1331.0	2860.0	LMPP
NBM10-CD34_ATCGGATAGCACAAAT-1	-748.3	3737.6	HSC
NBM10-CD34_ATCGGATAGTAAATGC-1	-654.8	3720.6	HSC
NBM10-CD34_ATCGGATCAACGATTC-1	309.96	3666.8	HSC
NBM10-CD34_ATCGGCGAGAGGCGGA-1	-2437.7	2337.3	LMPP
NBM10-CD34_ATCGGCGAGGCTAAAT-1	-466.98	3240.7	HSC
NBM10-CD34_ATCGGCGAGGTCCGAA-1	-3742.0	2791.1	GMP
NBM10-CD34_ATCGGCGCACTCCTGT-1	298.8	3238.3	HSC
NBM10-CD34_ATCGGCGGTACCTAGT-1	-1306.3	985.73	B-cells
NBM10-CD34_ATCGGCGGTCCTGTTC-1	-2922.3	1264.2	Dendritic cells
NBM10-CD34_ATCGGCGTCTGTTGGA-1	-1408.1	3108.7	LMPP
NBM10-CD34_ATCGTAGAGAGTCTTC-1	-1587.4	1820.4	LMPP
NBM10-CD34_ATCGTAGAGGTGCCTC-1	311.52	3634.2	HSC
NBM10-CD34_ATCGTAGCAATACGAA-1	-1258.1	2916.2	LMPP
NBM10-CD34_ATCGTAGCATATCTGG-1	-1223.0	1582.4	LMPP
NBM10-CD34_ATCGTAGGTGGGCTCT-1	658.78	3168.3	Megakaryocytic cells
NBM10-CD34_ATCGTAGGTTTGAAAG-1	-1392.7	3089.8	LMPP
NBM10-CD34_ATCGTAGTCGTGCACG-1	-3478.3	2692.2	GMP
NBM10-CD34_ATCGTCCAGTAACGAT-1	-2153.2	1495.7	B-cells
NBM10-CD34_ATCGTCCAGTTGCGCC-1	3032.3	-1472.9	T-cells
NBM10-CD34_ATCGTCCCAGAACTCT-1	378.45	3243.1	HSC
NBM10-CD34_ATCGTCCCATCATGAC-1	-1276.1	746.54	B-cells
NBM10-CD34_ATCGTCCTCCGACGGT-1	673.66	-3987.6	NK-cells
NBM10-CD34_ATCGTGAAGAATAACC-1	661.85	3404.7	HSC
NBM10-CD34_ATCGTGAAGAGTACCG-1	-494.98	3083.4	HSC
NBM10-CD34_ATCGTGAAGAGTTGCG-1	641.68	4050.7	HSC
NBM10-CD34_ATCGTGAAGGTCTACT-1	-2774.3	1226.1	Dendritic cells
NBM10-CD34_ATCGTGAAGGTTCATC-1	-3572.9	2708.2	GMP
NBM10-CD34_ATCGTGACATACCAGT-1	293.58	1973.3	Megakaryocytic cells
NBM10-CD34_ATCGTGATCCACGTAA-1	-3168.2	1243.3	Dendritic cells
NBM10-CD34_ATCGTGATCCTGATAG-1	-2521.1	2579.2	LMPP
NBM10-CD34_ATCGTGATCGATTGAC-1	256.93	2810.1	Megakaryocytic cells
NBM10-CD34_ATCTCTAAGAAATCCA-1	-976.85	-2509.2	B-cells
NBM10-CD34_ATCTCTACAGGCTTGC-1	-36.938	3302.0	HSC
NBM10-CD34_ATCTCTACATCATGAC-1	-2746.8	2674.0	GMP
NBM10-CD34_ATCTCTAGTAGCGTCC-1	855.68	4676.6	HSC
NBM10-CD34_ATCTCTAGTCTTAGTG-1	-914.94	3190.8	LMPP
NBM10-CD34_ATCTCTAGTGAGCCAA-1	-611.22	3283.0	HSC
NBM10-CD34_ATCTCTAGTGGCTAGA-1	280.24	3991.0	HSC
NBM10-CD34_ATCTTCAAGTACAGAT-1	-232.77	2573.8	LMPP
NBM10-CD34_ATCTTCAAGTGGCCTC-1	875.77	4465.4	HSC
NBM10-CD34_ATCTTCACAAGACGGT-1	341.93	2066.6	Megakaryocytic cells
NBM10-CD34_ATCTTCACAGGCCTGT-1	2997.0	2317.8	Erythroid cells
NBM10-CD34_ATCTTCATCGACCAAT-1	548.21	3929.1	HSC
NBM10-CD34_ATGAAAGAGACTCCGC-1	865.75	4384.9	HSC
NBM10-CD34_ATGAAAGAGAGGACTC-1	137.05	3876.2	HSC
NBM10-CD34_ATGAAAGAGGTACAGC-1	580.3	3207.4	HSC
NBM10-CD34_ATGAAAGGTGACTATC-1	-615.05	2057.3	B-cells
NBM10-CD34_ATGAAAGTCACCTTAT-1	-1166.0	3136.1	LMPP
NBM10-CD34_ATGAAAGTCGACATAC-1	-1117.1	1847.0	LMPP
NBM10-CD34_ATGACCAAGCTTGTGT-1	762.43	2407.7	Megakaryocytic cells
NBM10-CD34_ATGACCAGTCGAGCAA-1	-914.98	720.86	B-cells
NBM10-CD34_ATGACCAGTCTCAGAT-1	-920.05	2338.7	LMPP
NBM10-CD34_ATGACCAGTGTGGACA-1	-3736.1	2109.4	GMP
NBM10-CD34_ATGACCATCGTCTAAG-1	-1159.1	1477.2	LMPP
NBM10-CD34_ATGACCATCGTTCTCG-1	-3610.1	2654.7	GMP
NBM10-CD34_ATGACCATCTCGCCTA-1	-2162.1	2783.9	LMPP
NBM10-CD34_ATGAGGGGTCGTCATA-1	-1463.9	1102.6	Dendritic cells
NBM10-CD34_ATGAGGGGTTGATGTC-1	-2477.6	2666.8	LMPP
NBM10-CD34_ATGAGGGTCGCCCAGA-1	-135.42	3368.6	HSC
NBM10-CD34_ATGAGGGTCGGTGTAT-1	692.82	4314.6	HSC
NBM10-CD34_ATGAGGGTCGTTAGAC-1	943.0	2344.8	Erythroid cells
NBM10-CD34_ATGAGGGTCTAGCATG-1	-94.8	2654.0	HSC
NBM10-CD34_ATGAGGGTCTGTGCGG-1	279.4	2138.8	Megakaryocytic cells
NBM10-CD34_ATGAGTCAGGTTGGAC-1	421.3	3980.2	HSC
NBM10-CD34_ATGAGTCAGTGATAGT-1	-2541.9	2723.4	LMPP
NBM10-CD34_ATGAGTCCAATGAGCG-1	-803.53	1505.8	B-cells
NBM10-CD34_ATGAGTCCAGGTTTAC-1	-984.28	2542.7	LMPP
NBM10-CD34_ATGAGTCGTATCAGGG-1	640.4	4034.5	HSC
NBM10-CD34_ATGAGTCGTCATATGC-1	168.4	1428.9	B-cells
NBM10-CD34_ATGAGTCGTCTGTGTA-1	282.89	2989.1	HSC
NBM10-CD34_ATGAGTCGTTTAGAGA-1	-888.25	2515.1	LMPP
NBM10-CD34_ATGAGTCTCCATGATG-1	-1663.5	1139.5	Dendritic cells
NBM10-CD34_ATGATCGCAGACAAAT-1	759.34	3736.1	HSC
NBM10-CD34_ATGATCGGTGCTGATT-1	-1392.3	2818.9	LMPP
NBM10-CD34_ATGATCGTCATGAGGG-1	597.01	4430.8	HSC
NBM10-CD34_ATGATCGTCCCAGGCA-1	-607.47	3774.9	HSC
NBM10-CD34_ATGCATGAGGTACAAT-1	422.47	3761.7	HSC
NBM10-CD34_ATGCATGAGTAGTCAA-1	330.33	3374.1	HSC
NBM10-CD34_ATGCATGCAAATCCCA-1	1337.8	2008.0	Erythroid cells
NBM10-CD34_ATGCATGCAGTTGTTG-1	-537.64	3213.8	Megakaryocytic cells
NBM10-CD34_ATGCATGGTGCAGTGA-1	-892.05	767.45	B-cells
NBM10-CD34_ATGCATGTCGCATAGT-1	559.56	3865.7	HSC
NBM10-CD34_ATGCATGTCGCGTTTC-1	-3804.2	2404.1	GMP
NBM10-CD34_ATGCATGTCTTGGCTC-1	-1207.0	2267.7	LMPP
NBM10-CD34_ATGCCTCCAACGGCCT-1	-3009.9	2639.5	GMP
NBM10-CD34_ATGCCTCCAGAGATTA-1	-1118.0	2889.4	LMPP
NBM10-CD34_ATGCCTCCAGTAGAAT-1	-110.41	3497.3	HSC
NBM10-CD34_ATGCCTCGTCAAGCCC-1	-875.42	2089.7	LMPP
NBM10-CD34_ATGCCTCGTGGCAACA-1	862.04	4365.4	HSC
NBM10-CD34_ATGCCTCGTTGGACCC-1	-1228.8	3163.3	LMPP
NBM10-CD34_ATGCCTCTCCGTGTCT-1	-1251.3	1454.8	LMPP
NBM10-CD34_ATGCGATAGCAAGGAA-1	-2558.1	2728.5	LMPP
NBM10-CD34_ATGCGATCAAAGAGTT-1	-36.4	3773.0	HSC
NBM10-CD34_ATGCGATTCCAACCGG-1	-1632.7	2083.2	LMPP
NBM10-CD34_ATGGAGGAGCGTCAAG-1	-1343.1	1480.5	LMPP
NBM10-CD34_ATGGAGGCAAGCGAAC-1	-19.844	3803.0	HSC
NBM10-CD34_ATGGAGGCACTGCACG-1	-502.51	3395.1	LMPP
NBM10-CD34_ATGGAGGGTAACGGTG-1	-1228.0	873.61	B-cells
NBM10-CD34_ATGGAGGGTACATTGC-1	-539.29	3955.0	HSC
NBM10-CD34_ATGGAGGGTTCTCTAT-1	177.81	3830.4	HSC
NBM10-CD34_ATGGAGGGTTTCGACA-1	-3786.1	2218.7	GMP
NBM10-CD34_ATGGAGGTCTTGCGCT-1	-3765.4	2591.4	GMP
NBM10-CD34_ATGGATCAGAGTCTTC-1	1064.1	-2881.6	T-cells
NBM10-CD34_ATGGATCCACGGCTAC-1	1237.1	2313.1	Erythroid cells
NBM10-CD34_ATGGATCCAGCTTTGA-1	766.36	4770.2	HSC
NBM10-CD34_ATGGATCGTCACAATC-1	-826.84	840.14	B-cells
NBM10-CD34_ATGGATCGTTCAAAGA-1	393.03	1858.8	Megakaryocytic cells
NBM10-CD34_ATGGATCTCAGCAATC-1	-334.2	2392.6	B-cells
NBM10-CD34_ATGGATCTCCGAGCTG-1	-2097.3	2207.4	LMPP
NBM10-CD34_ATGGATCTCGCTTAAG-1	-967.28	-1877.5	B-cells
NBM10-CD34_ATGGATCTCGGCCTTT-1	772.45	2002.9	Erythroid cells
NBM10-CD34_ATGGATCTCGTTCCCA-1	-342.69	3022.4	LMPP
NBM10-CD34_ATGGATCTCGTTCTGC-1	-672.91	706.07	B-cells
NBM10-CD34_ATGGATCTCTTCCGTG-1	-2106.6	2916.5	LMPP
NBM10-CD34_ATGGGAGAGATGCTAA-1	-2714.8	1910.0	GMP
NBM10-CD34_ATGGGAGCATGAAGGC-1	1078.8	2684.5	Megakaryocytic cells
NBM10-CD34_ATGGGAGGTGATACCT-1	3243.5	-310.96	T-cells
NBM10-CD34_ATGGGAGTCCAATCCC-1	-234.55	3287.2	HSC
NBM10-CD34_ATGGGAGTCCGGTAAT-1	-1293.5	1275.9	LMPP
NBM10-CD34_ATGGGTTAGGTTCTTG-1	625.37	4232.3	HSC
NBM10-CD34_ATGGGTTAGTTCGCAT-1	498.84	4222.9	HSC
NBM10-CD34_ATGGGTTCACTAGGTT-1	-2077.8	2839.6	LMPP
NBM10-CD34_ATGGGTTCACTGTTCC-1	901.38	3143.8	Megakaryocytic cells
NBM10-CD34_ATGGGTTGTGTGAATA-1	-416.46	556.6	B-cells
NBM10-CD34_ATGGGTTTCGAGAGCA-1	560.18	4556.8	HSC
NBM10-CD34_ATGGGTTTCGCTGTTC-1	-401.51	98.815	B-cells
NBM10-CD34_ATGGGTTTCGGACTGC-1	-1956.8	2300.2	LMPP
NBM10-CD34_ATGGTTGAGAGAATCT-1	-19.291	3716.0	HSC
NBM10-CD34_ATGGTTGAGGCTATCT-1	-2204.2	2884.3	LMPP
NBM10-CD34_ATGGTTGCATAGAATG-1	-2213.2	2695.5	LMPP
NBM10-CD34_ATGGTTGTCATCGGGC-1	-2233.7	2601.6	LMPP
NBM10-CD34_ATGGTTGTCCGCTTAC-1	-1345.2	1542.2	LMPP
NBM10-CD34_ATGTCCCCAAGAGTTA-1	-387.62	735.58	B-cells
NBM10-CD34_ATGTCCCCAGCTGGTC-1	-830.15	3570.8	LMPP
NBM10-CD34_ATGTCCCTCGCCGTGA-1	-185.66	3277.2	LMPP
NBM10-CD34_ATGTCCCTCGGCTGTG-1	458.89	2503.9	Monocytes
NBM10-CD34_ATGTCTTAGGTCATAA-1	272.66	-4446.3	NK-cells
NBM10-CD34_ATGTCTTCATCGGCCA-1	-796.48	3197.8	LMPP
NBM10-CD34_ATGTCTTGTACCACGC-1	-333.88	3477.7	HSC
NBM10-CD34_ATGTCTTGTAGCTTTG-1	-196.07	2835.0	HSC
NBM10-CD34_ATGTCTTGTATAGGGC-1	-907.21	889.34	B-cells
NBM10-CD34_ATGTCTTGTCGTTATG-1	-3746.7	2584.1	GMP
NBM10-CD34_ATGTCTTGTGGCTGCT-1	-2907.3	2705.3	GMP
NBM10-CD34_ATGTCTTTCCACTAGA-1	622.29	3724.5	HSC
NBM10-CD34_ATGTCTTTCGAGGCAA-1	479.17	3623.4	Megakaryocytic cells
NBM10-CD34_ATGTCTTTCGTTCATT-1	-217.44	3447.4	HSC
NBM10-CD34_ATTACCTAGAGTATAC-1	-213.09	4137.1	HSC
NBM10-CD34_ATTACCTCAATACCTG-1	3179.1	-398.63	T-cells
NBM10-CD34_ATTACCTGTATAGGGC-1	-514.36	575.61	B-cells
NBM10-CD34_ATTACCTGTCAGGTAG-1	-2775.7	2599.9	GMP
NBM10-CD34_ATTACCTGTCCTGGTG-1	390.41	3625.0	HSC
NBM10-CD34_ATTACCTGTGTTCCAA-1	-23.457	3613.1	HSC
NBM10-CD34_ATTACCTTCGTGCAGC-1	584.37	3760.0	HSC
NBM10-CD34_ATTACTCAGAGGCCAT-1	-1153.9	1491.0	LMPP
NBM10-CD34_ATTACTCAGCACACCC-1	929.29	4412.4	HSC
NBM10-CD34_ATTACTCCAAAGACGC-1	-463.85	3012.7	LMPP
NBM10-CD34_ATTACTCCAGAGGTTG-1	-2261.5	2679.6	GMP
NBM10-CD34_ATTACTCCAGCTGAGA-1	482.2	3914.5	HSC
NBM10-CD34_ATTACTCCATGGCCAC-1	924.25	4582.1	HSC
NBM10-CD34_ATTACTCGTAACGTTC-1	123.67	3022.5	Megakaryocytic cells
NBM10-CD34_ATTATCCAGTGAGGCT-1	572.35	3647.5	HSC
NBM10-CD34_ATTATCCAGTTCATCG-1	-116.13	2579.7	HSC
NBM10-CD34_ATTATCCCAAGCGAAC-1	-1262.5	2032.5	LMPP
NBM10-CD34_ATTATCCCACAGAAGC-1	579.2	4112.8	HSC
NBM10-CD34_ATTATCCGTGTTAAAG-1	1198.3	2063.6	Erythroid cells
NBM10-CD34_ATTATCCTCCATCCGT-1	-144.66	3431.1	HSC
NBM10-CD34_ATTATCCTCGCGTAGC-1	192.72	3932.5	HSC
NBM10-CD34_ATTATCCTCTCGACGG-1	952.62	3998.8	HSC
NBM10-CD34_ATTCACTAGACTTCGT-1	-2164.7	2625.5	LMPP
NBM10-CD34_ATTCACTAGGGAGGCA-1	623.43	3668.1	HSC
NBM10-CD34_ATTCACTCAAACCACT-1	1376.0	480.42	Monocytes
NBM10-CD34_ATTCACTCAGGTACGA-1	-934.02	-2471.5	B-cells
NBM10-CD34_ATTCACTGTCAAGCGA-1	630.42	3935.6	HSC
NBM10-CD34_ATTCACTGTGTGGACA-1	745.55	2963.7	Megakaryocytic cells
NBM10-CD34_ATTCACTGTTCTGAGT-1	848.62	4403.0	HSC
NBM10-CD34_ATTCACTTCCGACATA-1	-953.1	3426.7	HSC
NBM10-CD34_ATTCACTTCCTCTAGC-1	-1223.3	3055.7	LMPP
NBM10-CD34_ATTCAGGAGTAATACG-1	640.4	3326.2	HSC
NBM10-CD34_ATTCAGGGTAGAGGAA-1	-233.57	2450.6	HSC
NBM10-CD34_ATTCAGGGTCTAGATC-1	-2477.6	1367.6	Dendritic cells
NBM10-CD34_ATTCAGGTCCCGAGAC-1	443.7	3206.1	HSC
NBM10-CD34_ATTCAGGTCCGTGCGA-1	-3626.5	2729.6	GMP
NBM10-CD34_ATTCATCGTAATGTGA-1	380.68	3592.7	HSC
NBM10-CD34_ATTCATCGTCCTCAGG-1	2488.7	-583.39	T-cells
NBM10-CD34_ATTCATCTCTCTATAC-1	-2322.4	2447.2	LMPP
NBM10-CD34_ATTCCATCACGTCGGT-1	-2125.5	2686.8	GMP
NBM10-CD34_ATTCCATGTGGACTGA-1	513.22	3593.1	HSC
NBM10-CD34_ATTCCATGTGGATTTC-1	570.14	4165.2	HSC
NBM10-CD34_ATTCCATTCAAATAGG-1	-956.4	3386.4	LMPP
NBM10-CD34_ATTCCATTCTACTGAG-1	834.1	4413.6	HSC
NBM10-CD34_ATTCCATTCTCTCCGA-1	229.75	3990.8	HSC
NBM10-CD34_ATTCCCGAGTATGGAT-1	587.39	3662.4	HSC
NBM10-CD34_ATTCCCGCAGGTGTTT-1	-545.91	468.67	B-cells
NBM10-CD34_ATTCCCGCATGACCCG-1	-2683.9	1883.7	GMP
NBM10-CD34_ATTCCCGGTAAGCAAT-1	-2762.0	670.22	Dendritic cells
NBM10-CD34_ATTCCCGGTGTAGTGG-1	-2790.6	2690.7	GMP
NBM10-CD34_ATTCCCGTCTGTTCAT-1	-1288.9	689.46	B-cells
NBM10-CD34_ATTCCTAAGAGGGTAA-1	551.75	2383.4	Megakaryocytic cells
NBM10-CD34_ATTCCTAAGCTGAAGC-1	103.86	3677.0	HSC
NBM10-CD34_ATTCCTAGTGACCTGC-1	264.49	3877.2	HSC
NBM10-CD34_ATTCCTAGTGAGATCG-1	-68.676	3769.4	HSC
NBM10-CD34_ATTCCTAGTGTACGCC-1	-1114.1	2633.9	LMPP
NBM10-CD34_ATTCCTATCGAACCTA-1	-2941.9	2628.0	GMP
NBM10-CD34_ATTCGTTAGCACCAGA-1	-293.72	3737.1	HSC
NBM10-CD34_ATTCGTTAGTAATTGG-1	1130.9	-3131.4	NK-cells
NBM10-CD34_ATTCGTTCAACGCCCA-1	82.758	3098.2	HSC
NBM10-CD34_ATTCGTTCACAACGCC-1	370.31	3592.0	HSC
NBM10-CD34_ATTCGTTGTTCCGTTC-1	-1356.2	2959.8	LMPP
NBM10-CD34_ATTCGTTGTTGTTGCA-1	-976.9	2463.3	LMPP
NBM10-CD34_ATTCGTTTCAGCAGAG-1	895.0	3229.2	Megakaryocytic cells
NBM10-CD34_ATTCGTTTCAGGGATG-1	-841.48	3369.7	HSC
NBM10-CD34_ATTCTACAGCATGCAG-1	-942.75	738.56	B-cells
NBM10-CD34_ATTCTACCACTAACGT-1	-668.46	3181.2	LMPP
NBM10-CD34_ATTCTACCACTCGATA-1	930.78	4369.4	HSC
NBM10-CD34_ATTCTACCATTGACCA-1	-806.92	3257.2	LMPP
NBM10-CD34_ATTCTACGTTTCTATC-1	176.29	4105.2	HSC
NBM10-CD34_ATTCTACTCCTATTGT-1	19.403	4164.0	HSC
NBM10-CD34_ATTCTTGAGAGTCGAC-1	18.596	4193.3	HSC
NBM10-CD34_ATTCTTGAGGCTAGCA-1	843.19	-3079.8	NK-cells
NBM10-CD34_ATTCTTGAGGTGAGCT-1	847.01	2456.9	Megakaryocytic cells
NBM10-CD34_ATTCTTGCACTCTCGT-1	-2205.5	1629.6	Dendritic cells
NBM10-CD34_ATTCTTGGTTTAGAGA-1	-399.9	363.31	B-cells
NBM10-CD34_ATTCTTGTCATTTGGG-1	-2130.4	1999.6	LMPP
NBM10-CD34_ATTGGGTAGGCGTCCT-1	-369.4	283.71	B-cells
NBM10-CD34_ATTGGGTAGTAGGTTA-1	-875.78	1738.3	LMPP
NBM10-CD34_ATTGGGTCACCAAATC-1	283.27	3718.7	HSC
NBM10-CD34_ATTGGGTCACCAATTG-1	335.7	1917.0	Megakaryocytic cells
NBM10-CD34_ATTGGGTCACTTCAAG-1	991.77	2283.1	Erythroid cells
NBM10-CD34_ATTGGGTCAGTGCCTG-1	503.19	3757.4	HSC
NBM10-CD34_ATTGGGTGTACCAGAG-1	-2434.7	2617.5	LMPP
NBM10-CD34_ATTGGGTTCAGGTGTT-1	-1656.6	1727.2	LMPP
NBM10-CD34_ATTGGGTTCCAAGGGA-1	-1071.8	2281.2	LMPP
NBM10-CD34_ATTGGGTTCCCGAACG-1	745.81	2985.2	Megakaryocytic cells
NBM10-CD34_ATTGGGTTCCTCTCTT-1	-794.81	1504.6	B-cells
NBM10-CD34_ATTGGGTTCCTTATAC-1	-3950.5	2529.4	GMP
NBM10-CD34_ATTGTTCAGATCCAAA-1	-1291.7	2558.5	LMPP
NBM10-CD34_ATTGTTCGTCGTACAT-1	504.49	3890.5	HSC
NBM10-CD34_ATTGTTCTCATAGGCT-1	-403.07	3971.7	HSC
NBM10-CD34_ATTGTTCTCGTGCAGC-1	-941.11	-2448.1	B-cells
NBM10-CD34_ATTTACCAGGTAAAGG-1	-65.533	3512.0	HSC
NBM10-CD34_ATTTACCCACCCGTAG-1	-503.49	191.25	B-cells
NBM10-CD34_ATTTACCCATTACTCT-1	-3362.8	1790.0	GMP
NBM10-CD34_ATTTACCGTACAGTAA-1	-464.69	434.84	B-cells
NBM10-CD34_ATTTACCGTACCTAAC-1	-43.983	3679.2	HSC
NBM10-CD34_ATTTACCGTCGATTAC-1	757.63	4044.7	HSC
NBM10-CD34_ATTTACCTCCCAATAG-1	-351.22	707.23	B-cells
NBM10-CD34_ATTTACCTCGGCTGTG-1	-1198.3	3054.4	LMPP
NBM10-CD34_ATTTACCTCTTCCAGC-1	510.09	415.23	HSC
NBM10-CD34_ATTTCACAGTCTTGGT-1	793.46	4178.6	HSC
NBM10-CD34_ATTTCACCAATACCTG-1	-1221.2	875.69	B-cells
NBM10-CD34_ATTTCACCACTGTGTA-1	-1131.0	3085.3	LMPP
NBM10-CD34_ATTTCACGTACTGGGA-1	-423.19	314.27	B-cells
NBM10-CD34_ATTTCACGTGTATTGC-1	-1253.4	2966.1	LMPP
NBM10-CD34_ATTTCACGTGTTGATC-1	-1675.0	1103.0	Dendritic cells
NBM10-CD34_ATTTCACGTTCATCTT-1	-1605.2	2997.5	LMPP
NBM10-CD34_ATTTCACTCGTTCGCT-1	117.15	3626.6	HSC
NBM10-CD34_ATTTCACTCTTGCAAG-1	666.79	4369.8	HSC
NBM10-CD34_ATTTCTGAGCGAAACC-1	74.054	3521.8	HSC
NBM10-CD34_ATTTCTGCACAATTCG-1	1093.9	2279.2	Erythroid cells
NBM10-CD34_ATTTCTGCATAACTCG-1	-1959.0	1494.1	Dendritic cells
NBM10-CD34_ATTTCTGGTAGACGGT-1	-1147.7	1694.0	LMPP
NBM10-CD34_CAAAGAAAGGTACAGC-1	631.58	3980.2	HSC
NBM10-CD34_CAAAGAACAAACACGG-1	77.387	2248.8	Megakaryocytic cells
NBM10-CD34_CAAAGAACACTATCGA-1	714.94	4015.3	HSC
NBM10-CD34_CAAAGAAGTCCAATCA-1	-3691.7	2620.0	GMP
NBM10-CD34_CAAAGAATCACATACG-1	-3346.5	2644.0	GMP
NBM10-CD34_CAACAACAGCACCTGC-1	-290.49	3995.3	HSC
NBM10-CD34_CAACAACAGGATGCGT-1	-687.69	3585.1	HSC
NBM10-CD34_CAACAACCACGTCGGT-1	697.72	-4284.1	NK-cells
NBM10-CD34_CAACAACCAGCTCTGG-1	-256.59	3371.2	HSC
NBM10-CD34_CAACAACCATGACTTG-1	353.87	1917.7	Megakaryocytic cells
NBM10-CD34_CAACAACCATGAGATA-1	-1577.7	2529.2	LMPP
NBM10-CD34_CAACAACGTACGGGAT-1	-1513.3	2931.6	LMPP
NBM10-CD34_CAACAGTAGACAACTA-1	-431.25	173.88	B-cells
NBM10-CD34_CAACAGTAGTATAGGT-1	-1339.3	3075.5	LMPP
NBM10-CD34_CAACAGTCACATGTTG-1	-2282.5	2354.3	LMPP
NBM10-CD34_CAACAGTCAGCAGTAG-1	-2988.6	2700.0	GMP
NBM10-CD34_CAACAGTGTCCCTGTT-1	618.23	4146.8	HSC
NBM10-CD34_CAACAGTTCCATCTCG-1	-1981.7	2825.4	LMPP
NBM10-CD34_CAACAGTTCCTACTGC-1	-2888.5	1228.0	Dendritic cells
NBM10-CD34_CAACAGTTCTGCTAGA-1	102.04	4245.5	HSC
NBM10-CD34_CAACCAAAGCCTATCA-1	1328.4	-1876.7	NK-cells
NBM10-CD34_CAACCAACACGCGGTT-1	-845.96	473.41	B-cells
NBM10-CD34_CAACCAACATAATGCC-1	-3762.0	2111.5	GMP
NBM10-CD34_CAACCAACATGCACTA-1	-1576.4	1990.0	LMPP
NBM10-CD34_CAACCAAGTCGCTGCA-1	-890.68	1751.2	LMPP
NBM10-CD34_CAACCAAGTGAACGGT-1	793.4	4523.3	HSC
NBM10-CD34_CAACCTCCACGATTCA-1	-806.34	1541.2	B-cells
NBM10-CD34_CAACCTCGTACGAGTG-1	-1009.8	3265.0	LMPP
NBM10-CD34_CAACCTCGTTAATGAG-1	-2536.8	2594.5	LMPP
NBM10-CD34_CAACCTCTCCCAAGCG-1	-433.73	3325.4	HSC
NBM10-CD34_CAACCTCTCGACTCCT-1	-1318.5	1998.0	LMPP
NBM10-CD34_CAACCTCTCGGTTGTA-1	360.7	-4272.2	NK-cells
NBM10-CD34_CAACCTCTCTTTGCTA-1	-1395.4	2753.8	LMPP
NBM10-CD34_CAACGATAGAATCGTA-1	-1052.0	2924.4	LMPP
NBM10-CD34_CAACGATAGGTCGACA-1	140.44	3495.1	HSC
NBM10-CD34_CAACGATGTGCCGGTT-1	-410.05	487.28	B-cells
NBM10-CD34_CAACGATTCCACTAGA-1	300.99	4019.6	HSC
NBM10-CD34_CAACGATTCCGCAAAT-1	1199.9	2306.3	Erythroid cells
NBM10-CD34_CAACGATTCTCGCTCA-1	-1263.7	982.25	B-cells
NBM10-CD34_CAACGGCAGTCTCCTC-1	-244.94	3355.8	HSC
NBM10-CD34_CAACGGCCAATACCCA-1	475.36	2915.8	Megakaryocytic cells
NBM10-CD34_CAACGGCTCTCCTGCA-1	974.06	4442.3	HSC
NBM10-CD34_CAACGGCTCTTGAGCA-1	778.78	4479.9	HSC
NBM10-CD34_CAAGACTAGCAAATGT-1	-3648.6	2017.0	GMP
NBM10-CD34_CAAGACTCAGTAGGAC-1	-3760.6	2166.7	GMP
NBM10-CD34_CAAGACTCAGTGTGCC-1	-1166.7	1664.0	LMPP
NBM10-CD34_CAAGACTTCTACTGCC-1	-1315.4	865.1	B-cells
NBM10-CD34_CAAGAGGAGACAGCGT-1	-1327.4	2940.9	LMPP
NBM10-CD34_CAAGAGGAGCTGAGTG-1	-342.94	3044.6	LMPP
NBM10-CD34_CAAGAGGAGGACTATA-1	-1082.8	2268.9	LMPP
NBM10-CD34_CAAGAGGAGGCATCGA-1	-1247.9	715.03	B-cells
NBM10-CD34_CAAGAGGCATTCCTAT-1	847.21	3577.5	HSC
NBM10-CD34_CAAGAGGGTGCGGATA-1	119.73	3489.6	HSC
NBM10-CD34_CAAGAGGGTTGACGGA-1	-838.52	694.83	B-cells
NBM10-CD34_CAAGAGGGTTTGACAC-1	-1287.8	2519.5	LMPP
NBM10-CD34_CAAGAGGTCACCTCTG-1	-1876.5	1970.4	LMPP
NBM10-CD34_CAAGAGGTCCGCGATG-1	-3826.6	2555.9	GMP
NBM10-CD34_CAAGCTAAGAAGCGGG-1	3058.9	-729.5	T-cells
NBM10-CD34_CAAGCTAAGCCTGCCA-1	349.9	-4087.1	NK-cells
NBM10-CD34_CAAGCTACAACGACAG-1	-351.22	2340.0	B-cells
NBM10-CD34_CAAGCTACAACGAGGT-1	268.32	4084.2	HSC
NBM10-CD34_CAAGCTACAAGACCGA-1	-1339.1	1180.6	LMPP
NBM10-CD34_CAAGCTACACATTACG-1	-1943.0	2787.4	LMPP
NBM10-CD34_CAAGCTACACTGGCCA-1	-551.45	1769.5	Erythroid cells
NBM10-CD34_CAAGCTAGTACATTGC-1	744.93	4549.8	HSC
NBM10-CD34_CAAGCTATCCCAGGCA-1	269.67	2380.9	Monocytes
NBM10-CD34_CAAGCTATCTGTCAGA-1	468.23	4136.7	HSC
NBM10-CD34_CAAGGGAAGGCTTAAA-1	612.15	4291.4	HSC
NBM10-CD34_CAAGGGACACCTCAGG-1	102.7	3019.9	Megakaryocytic cells
NBM10-CD34_CAAGGGACATACTGAC-1	-1724.4	1119.8	Dendritic cells
NBM10-CD34_CAAGGGAGTCAATCTG-1	-2248.1	2351.8	LMPP
NBM10-CD34_CAAGGGAGTTCTGAGT-1	41.558	3443.7	HSC
NBM10-CD34_CAAGGGATCCAACTAG-1	90.305	3893.0	HSC
NBM10-CD34_CAAGGGATCGACGATT-1	-476.75	3923.9	HSC
NBM10-CD34_CAAGGGATCTTCGGTC-1	-1000.3	2886.1	LMPP
NBM10-CD34_CAATACGAGATGCAGC-1	-2606.2	1310.1	Dendritic cells
NBM10-CD34_CAATACGAGTGGATAT-1	-2691.1	2747.7	LMPP
NBM10-CD34_CAATACGCACCTTCGT-1	-1251.0	1114.8	LMPP
NBM10-CD34_CAATACGGTCCAACGC-1	-3240.4	2509.4	GMP
NBM10-CD34_CAATACGGTTAGCTAC-1	-940.98	3428.1	LMPP
NBM10-CD34_CAATACGTCCCTCTCC-1	-2039.0	2644.7	LMPP
NBM10-CD34_CAATACGTCGCTAAAC-1	-3897.8	2633.4	GMP
NBM10-CD34_CAATACGTCTGTAAGC-1	749.93	3566.5	HSC
NBM10-CD34_CAATCGAGTCTAGTGT-1	824.03	4445.7	HSC
NBM10-CD34_CAATCGATCGTCCATC-1	-2617.4	1290.8	Dendritic cells
NBM10-CD34_CAATGACCAAATGGTA-1	-1081.7	1721.5	LMPP
NBM10-CD34_CAATGACCATTGACAC-1	-808.06	3564.5	HSC
NBM10-CD34_CAATGACGTACGGGAT-1	722.48	2853.6	Megakaryocytic cells
NBM10-CD34_CAATGACGTACGGTTT-1	-3597.8	2717.3	GMP
NBM10-CD34_CAATGACGTCCGGCAT-1	-998.66	3137.2	LMPP
NBM10-CD34_CAATGACGTGTAAATG-1	662.37	2052.2	Erythroid cells
NBM10-CD34_CAATGACGTTCAGGTT-1	1639.6	1941.1	Erythroid cells
NBM10-CD34_CAATGACTCAAGGAGC-1	-2500.0	1337.6	Dendritic cells
NBM10-CD34_CAATTTCAGGACGCAT-1	-1312.2	958.47	B-cells
NBM10-CD34_CAATTTCAGGACTGGT-1	222.03	4029.1	HSC
NBM10-CD34_CAATTTCAGGATTTCC-1	-3601.0	2662.1	GMP
NBM10-CD34_CAATTTCAGGTACATA-1	-3619.6	2617.2	GMP
NBM10-CD34_CAATTTCCAGAGGTTG-1	784.69	2653.6	Erythroid cells
NBM10-CD34_CAATTTCGTTGCGTAT-1	1132.9	2406.9	Erythroid cells
NBM10-CD34_CACAACAAGACGGAAA-1	-888.98	2158.1	B-cells
NBM10-CD34_CACAACAAGAGATCGC-1	-484.93	151.65	B-cells
NBM10-CD34_CACAACAAGTCGAGGT-1	-464.56	3696.2	HSC
NBM10-CD34_CACAACAAGTTCTCTT-1	-347.61	2287.6	B-cells
NBM10-CD34_CACAACACAGCACAAG-1	-1346.5	1257.5	LMPP
NBM10-CD34_CACAACAGTGCGTTTA-1	768.01	3405.2	HSC
NBM10-CD34_CACAACATCAAAGGAT-1	-1275.7	3057.9	LMPP
NBM10-CD34_CACAACATCATGCCAA-1	-1328.7	960.32	B-cells
NBM10-CD34_CACAACATCATTTCGT-1	685.42	4323.7	HSC
NBM10-CD34_CACAACATCTCGACGG-1	-92.497	3689.2	HSC
NBM10-CD34_CACACAAAGACAGTCG-1	411.12	-3941.5	NK-cells
NBM10-CD34_CACACAAAGCTTACGT-1	-92.195	3699.6	HSC
NBM10-CD34_CACACAAAGGATACGC-1	-1346.6	3048.9	LMPP
NBM10-CD34_CACACAACATCCTATT-1	150.25	-4263.4	NK-cells
NBM10-CD34_CACACAACATGGAGAC-1	479.19	3837.6	HSC
NBM10-CD34_CACACAAGTATCCTTT-1	334.82	1873.8	Megakaryocytic cells
NBM10-CD34_CACACAAGTTTCGTGA-1	-1075.1	1936.8	B-cells
NBM10-CD34_CACACAATCGTGTGGC-1	228.7	-4410.8	NK-cells
NBM10-CD34_CACAGATAGATTACCC-1	-2236.2	2719.5	LMPP
NBM10-CD34_CACAGATAGTGCCAGA-1	-1227.0	3093.3	LMPP
NBM10-CD34_CACAGATAGTGCGACA-1	-1056.3	2524.7	LMPP
NBM10-CD34_CACAGATCAACCTAAC-1	477.88	4196.5	HSC
NBM10-CD34_CACAGATCAATAGGGC-1	-623.87	555.13	B-cells
NBM10-CD34_CACAGATGTAGGCTGA-1	-2530.0	2732.0	LMPP
NBM10-CD34_CACAGATGTGGTTTGT-1	792.69	2506.7	Megakaryocytic cells
NBM10-CD34_CACAGGCAGCCTCCAG-1	-2225.5	2333.3	LMPP
NBM10-CD34_CACAGGCAGTATAGAC-1	711.66	3884.1	HSC
NBM10-CD34_CACAGGCAGTTGCGAG-1	-3272.8	1667.6	GMP
NBM10-CD34_CACAGGCCAGCGACAA-1	-527.5	240.21	B-cells
NBM10-CD34_CACAGGCGTCGCATTA-1	99.439	3638.3	HSC
NBM10-CD34_CACAGGCGTTTCGACA-1	-1048.3	3067.4	LMPP
NBM10-CD34_CACAGGCTCACACGAT-1	-712.0	3535.3	HSC
NBM10-CD34_CACATGACATGCCATA-1	-922.75	3391.6	LMPP
NBM10-CD34_CACATGAGTCGGAACA-1	-3016.7	1955.6	GMP
NBM10-CD34_CACCAAAAGTATTGCC-1	903.15	4404.1	HSC
NBM10-CD34_CACCAAAGTACGATTC-1	-467.96	2771.1	LMPP
NBM10-CD34_CACCAAAGTCATGACT-1	-677.24	3017.9	LMPP
NBM10-CD34_CACCAAATCCCAGGCA-1	-84.627	3452.4	HSC
NBM10-CD34_CACCAAATCGTGGGTC-1	-424.28	201.06	B-cells
NBM10-CD34_CACCAAATCTTCGTAT-1	-375.77	402.47	B-cells
NBM10-CD34_CACCGTTCAGCGTAGA-1	51.366	3390.9	HSC
NBM10-CD34_CACCGTTCATTGAAAG-1	438.72	3963.6	HSC
NBM10-CD34_CACCGTTGTAGCTGCC-1	882.31	3329.4	Megakaryocytic cells
NBM10-CD34_CACCGTTGTGTGTGGA-1	-449.21	3479.1	HSC
NBM10-CD34_CACCGTTTCAAAGGAT-1	-457.49	114.1	B-cells
NBM10-CD34_CACCGTTTCATCGCTC-1	669.93	2909.5	Megakaryocytic cells
NBM10-CD34_CACCGTTTCGCTGTTC-1	-693.14	417.56	B-cells
NBM10-CD34_CACGAATAGAGCCTGA-1	-454.95	147.42	B-cells
NBM10-CD34_CACGAATAGAGTTGCG-1	468.41	3870.3	HSC
NBM10-CD34_CACGAATAGCGTATAA-1	452.92	3614.7	HSC
NBM10-CD34_CACGAATCAAGTGGGT-1	-1238.3	1497.0	LMPP
NBM10-CD34_CACGAATCATCGATGT-1	-1708.7	1199.5	Dendritic cells
NBM10-CD34_CACGAATGTGCAACAG-1	121.25	4249.0	HSC
NBM10-CD34_CACGAATTCATTTGTC-1	-2128.6	1486.6	Dendritic cells
NBM10-CD34_CACGAATTCCCATTTA-1	1034.7	2859.0	Megakaryocytic cells
NBM10-CD34_CACGAATTCGATCCCT-1	884.82	3621.4	HSC
NBM10-CD34_CACGGGTCACGCCACA-1	-411.97	3558.9	HSC
NBM10-CD34_CACGGGTCACTCCGGA-1	761.09	4578.4	HSC
NBM10-CD34_CACGGGTCATTAAAGG-1	709.75	3426.8	HSC
NBM10-CD34_CACGGGTGTAACATCC-1	-552.77	3402.9	HSC
NBM10-CD34_CACGGGTGTTAAGTCC-1	-598.85	1232.5	B-cells
NBM10-CD34_CACGGGTTCATAGAGA-1	-289.84	3341.1	HSC
NBM10-CD34_CACGGGTTCTCAACGA-1	-107.74	3450.6	HSC
NBM10-CD34_CACGGGTTCTGCGGCA-1	-2515.1	2379.6	LMPP
NBM10-CD34_CACGGGTTCTTACGGA-1	760.47	3883.9	HSC
NBM10-CD34_CACGTGGAGCGTTGTT-1	810.25	3943.3	HSC
NBM10-CD34_CACGTGGAGTTGAAAC-1	569.18	4200.1	HSC
NBM10-CD34_CACGTGGCACAAATCC-1	472.43	3914.3	HSC
NBM10-CD34_CACGTGGGTATACGGG-1	-304.33	3101.9	Megakaryocytic cells
NBM10-CD34_CACGTGGGTGGAGGTT-1	911.91	2988.9	Megakaryocytic cells
NBM10-CD34_CACGTGGTCATCTACT-1	-1205.6	3102.4	LMPP
NBM10-CD34_CACGTGGTCCCTATTA-1	-2430.2	2451.3	LMPP
NBM10-CD34_CACGTGGTCTGAGGTT-1	-46.498	4047.6	HSC
NBM10-CD34_CACGTTCAGCAACCAG-1	-1134.4	711.38	B-cells
NBM10-CD34_CACGTTCAGTTTGGCT-1	-1289.7	762.69	B-cells
NBM10-CD34_CACGTTCCAAGTCGTT-1	964.04	4810.3	HSC
NBM10-CD34_CACGTTCCACATTGTG-1	-424.78	383.9	B-cells
NBM10-CD34_CACGTTCCACTCCGGA-1	680.1	3965.0	HSC
NBM10-CD34_CACGTTCGTGAGACCA-1	-1173.5	1728.2	LMPP
NBM10-CD34_CACGTTCTCCAGTGTA-1	-343.46	3122.5	HSC
NBM10-CD34_CACGTTCTCTTAGCTT-1	-878.0	3313.5	HSC
NBM10-CD34_CACGTTCTCTTCGCTG-1	-1320.3	2053.4	LMPP
NBM10-CD34_CACTAAGAGCAGCACA-1	-3244.2	1721.2	GMP
NBM10-CD34_CACTAAGCAACCACGC-1	881.83	3674.5	HSC
NBM10-CD34_CACTAAGCAACCGACC-1	-835.22	3350.4	HSC
NBM10-CD34_CACTAAGCAATGACCT-1	652.29	3726.6	HSC
NBM10-CD34_CACTAAGCACTACTTT-1	365.55	1950.4	Megakaryocytic cells
NBM10-CD34_CACTAAGCAGATACCT-1	-742.02	3246.6	LMPP
NBM10-CD34_CACTAAGCAGATTCGT-1	-3340.4	1264.7	Dendritic cells
NBM10-CD34_CACTAAGGTATTCTCT-1	-611.69	3659.3	HSC
NBM10-CD34_CACTAAGGTGCTCTCT-1	-1062.6	3109.4	LMPP
NBM10-CD34_CACTAAGTCAGCTCTC-1	634.91	3645.3	HSC
NBM10-CD34_CACTAAGTCGCCTAGG-1	-949.19	3024.0	LMPP
NBM10-CD34_CACTGAAAGGGCTTCC-1	-867.82	2719.4	LMPP
NBM10-CD34_CACTGAACATGCCATA-1	-1273.9	1721.6	LMPP
NBM10-CD34_CACTGAACATGCCGCA-1	-3101.1	2624.9	GMP
NBM10-CD34_CACTGAATCACCATGA-1	-1656.6	1823.3	LMPP
NBM10-CD34_CACTGAATCTATACTC-1	-960.71	3375.8	LMPP
NBM10-CD34_CACTGGGAGGACAAGA-1	-3834.1	2697.5	GMP
NBM10-CD34_CACTGGGCAGACCTAT-1	819.86	4035.7	HSC
NBM10-CD34_CACTGGGCATGACACT-1	-2011.7	2821.0	LMPP
NBM10-CD34_CACTGGGGTGATAGAT-1	-1107.3	3123.3	LMPP
NBM10-CD34_CACTGGGGTGATGAAT-1	-1379.0	3055.7	LMPP
NBM10-CD34_CACTGGGGTTGAAGTA-1	-444.02	3979.1	HSC
NBM10-CD34_CACTGGGTCCCGTTGT-1	246.06	1954.8	Erythroid cells
NBM10-CD34_CACTGGGTCGCCAGAC-1	-738.43	3534.2	HSC
NBM10-CD34_CACTGTCCAATCAAGA-1	-2573.5	1316.3	Dendritic cells
NBM10-CD34_CACTGTCGTACACGTT-1	394.92	3685.0	HSC
NBM10-CD34_CACTGTCTCATGCCGG-1	-251.44	2421.4	HSC
NBM10-CD34_CACTGTCTCGCAGAGA-1	-1011.9	3158.0	LMPP
NBM10-CD34_CACTTCGAGCCAACCC-1	-1182.2	3118.4	LMPP
NBM10-CD34_CACTTCGCACGCTGAC-1	-2569.0	2508.3	LMPP
NBM10-CD34_CACTTCGCACTTCAAG-1	819.85	3105.3	Megakaryocytic cells
NBM10-CD34_CACTTCGGTAACTTCG-1	433.1	3715.3	HSC
NBM10-CD34_CACTTCGTCAAGCCAT-1	393.63	3326.7	HSC
NBM10-CD34_CACTTCGTCCTGATAG-1	592.05	-4611.5	NK-cells
NBM10-CD34_CACTTCGTCGAGAAGC-1	-707.04	3600.4	HSC
NBM10-CD34_CACTTCGTCTTGTGCC-1	632.2	2209.7	Erythroid cells
NBM10-CD34_CAGAGCCAGCGTCTCG-1	632.96	3898.8	HSC
NBM10-CD34_CAGAGCCAGCTCCCTT-1	257.63	3957.5	HSC
NBM10-CD34_CAGAGCCTCCCGAATA-1	270.67	-4132.7	NK-cells
NBM10-CD34_CAGATACAGAGATCGC-1	-2209.2	2839.0	LMPP
NBM10-CD34_CAGATACAGTGGAAAG-1	-152.51	3786.3	HSC
NBM10-CD34_CAGATACAGTTTGAGA-1	-249.37	3522.4	HSC
NBM10-CD34_CAGATACCAATGAGCG-1	459.79	4080.4	HSC
NBM10-CD34_CAGATACCAATTTCGG-1	-394.64	3394.4	HSC
NBM10-CD34_CAGATACCACCACTGG-1	-1221.5	762.27	B-cells
NBM10-CD34_CAGATACCATTGCTTT-1	1272.4	2038.0	Erythroid cells
NBM10-CD34_CAGATACGTCAGACTT-1	772.16	4800.7	HSC
NBM10-CD34_CAGATACTCAAGAATG-1	-2575.2	2718.7	LMPP
NBM10-CD34_CAGATACTCGTTAGTG-1	462.67	4146.1	HSC
NBM10-CD34_CAGATCAAGCCATCCG-1	-83.752	3467.3	HSC
NBM10-CD34_CAGATCACAAGTGCAG-1	580.34	4057.8	HSC
NBM10-CD34_CAGATCACATGGCACC-1	717.73	4068.2	HSC
NBM10-CD34_CAGATCAGTCGAAGCA-1	-1192.6	693.01	B-cells
NBM10-CD34_CAGATCAGTGAATGTA-1	-161.32	3542.0	HSC
NBM10-CD34_CAGATCAGTTCTCGTC-1	-1810.6	1692.1	LMPP
NBM10-CD34_CAGATCATCGTAACAC-1	-859.38	1732.8	LMPP
NBM10-CD34_CAGATCATCGTGGTAT-1	-227.51	3280.6	HSC
NBM10-CD34_CAGATCATCTGTTGGA-1	-495.89	3549.3	HSC
NBM10-CD34_CAGATTGAGCCATCCG-1	756.55	4582.6	HSC
NBM10-CD34_CAGATTGAGTAGACAT-1	-1530.2	2430.6	LMPP
NBM10-CD34_CAGATTGCACTGGACC-1	-113.97	3767.6	HSC
NBM10-CD34_CAGATTGCATCCCGTT-1	-52.953	2603.3	B-cells
NBM10-CD34_CAGATTGGTCAGCTTA-1	226.8	2234.4	Megakaryocytic cells
NBM10-CD34_CAGATTGGTGCCGGTT-1	-1191.9	2964.1	LMPP
NBM10-CD34_CAGATTGTCCGATTAG-1	-1465.9	2886.2	LMPP
NBM10-CD34_CAGATTGTCCTTACCG-1	-3510.4	2088.6	GMP
NBM10-CD34_CAGCAATCAAACGAGC-1	-247.21	2580.7	HSC
NBM10-CD34_CAGCAATCATAGGCGA-1	-3892.0	2531.9	GMP
NBM10-CD34_CAGCAATGTCGCACGT-1	-1028.4	2422.8	LMPP
NBM10-CD34_CAGCAATGTCTAACGT-1	-1409.8	2759.9	LMPP
NBM10-CD34_CAGCAATGTTAAACCC-1	150.61	3408.2	HSC
NBM10-CD34_CAGCAATGTTGATCGT-1	869.21	4324.0	HSC
NBM10-CD34_CAGCACGCAAGTAGTA-1	-689.03	2767.3	LMPP
NBM10-CD34_CAGCACGGTCTGCCTT-1	-493.72	3511.5	HSC
NBM10-CD34_CAGCACGGTTGGGCCT-1	836.35	4428.1	HSC
NBM10-CD34_CAGCACGTCTACCTTA-1	-2498.5	1632.1	GMP
NBM10-CD34_CAGCACGTCTGAGATC-1	-2026.1	2832.7	LMPP
NBM10-CD34_CAGCAGCCAGTAGAAT-1	875.76	3795.3	HSC
NBM10-CD34_CAGCAGCTCAAGGCTT-1	-440.68	86.554	B-cells
NBM10-CD34_CAGCAGCTCCAGCACG-1	-1190.1	2782.1	LMPP
NBM10-CD34_CAGCAGCTCTAGACCA-1	580.02	3996.8	HSC
NBM10-CD34_CAGCCAGAGAAATTCG-1	-600.79	876.37	B-cells
NBM10-CD34_CAGCCAGAGCGCGTTC-1	-685.19	2678.3	LMPP
NBM10-CD34_CAGCCAGAGGTAGCAC-1	392.48	3480.8	HSC
NBM10-CD34_CAGCCAGAGTATGAAC-1	-1223.5	1607.6	LMPP
NBM10-CD34_CAGCCAGAGTTGCGCC-1	659.48	3895.5	HSC
NBM10-CD34_CAGCCAGCAACCGATT-1	-701.32	3578.6	HSC
NBM10-CD34_CAGCCAGTCGCTGTTC-1	-674.82	3154.5	LMPP
NBM10-CD34_CAGCCAGTCGGCTTGG-1	953.64	2467.7	Erythroid cells
NBM10-CD34_CAGCCAGTCGTAGGAG-1	-3192.3	2712.9	GMP
NBM10-CD34_CAGCGTGCAAGTGGCA-1	-726.98	1322.9	B-cells
NBM10-CD34_CAGCGTGCAATGTGGG-1	-1682.4	2997.7	LMPP
NBM10-CD34_CAGCGTGCAGTCGCTG-1	-73.71	3492.0	HSC
NBM10-CD34_CAGCGTGCATGAAGGC-1	-348.06	2709.4	LMPP
NBM10-CD34_CAGCGTGGTCGTTCAA-1	-1431.8	2920.0	LMPP
NBM10-CD34_CAGGCCAAGCGATTCT-1	244.6	3789.2	HSC
NBM10-CD34_CAGGCCAAGGTTTGAA-1	275.9	2084.3	Megakaryocytic cells
NBM10-CD34_CAGGCCAAGTACCCTA-1	-804.91	3714.4	HSC
NBM10-CD34_CAGGCCAAGTAGGCCA-1	-339.62	3395.3	HSC
NBM10-CD34_CAGGCCAAGTGCCCGT-1	468.99	3419.3	HSC
NBM10-CD34_CAGGCCAAGTTCCGGC-1	712.32	3996.9	HSC
NBM10-CD34_CAGGCCACATTGCAAC-1	-884.79	752.61	B-cells
NBM10-CD34_CAGGCCAGTTCAGCGC-1	995.07	4640.6	HSC
NBM10-CD34_CAGGCCATCCAGCACG-1	-541.87	3281.6	LMPP
NBM10-CD34_CAGGCCATCCTCACCA-1	604.02	4396.9	HSC
NBM10-CD34_CAGGGCTAGATGGCAC-1	-1866.5	2834.0	LMPP
NBM10-CD34_CAGGGCTAGCGTGCTC-1	1610.4	1934.8	Erythroid cells
NBM10-CD34_CAGGGCTAGGTTGAGC-1	86.912	4042.9	HSC
NBM10-CD34_CAGGGCTCAAGCGCAA-1	862.12	4880.1	HSC
NBM10-CD34_CAGGGCTCAAGTGGGT-1	972.7	2837.1	Megakaryocytic cells
NBM10-CD34_CAGGGCTCACCGTGGT-1	-165.15	3497.3	HSC
NBM10-CD34_CAGGGCTCACCTGCTT-1	-1677.4	2543.7	LMPP
NBM10-CD34_CAGGGCTCATGACTCA-1	95.911	4161.9	HSC
NBM10-CD34_CAGGGCTGTACGGTTT-1	-763.64	3513.5	LMPP
NBM10-CD34_CAGGGCTGTAGCTCGC-1	-356.22	3283.4	LMPP
NBM10-CD34_CAGGGCTGTTTACGAC-1	2062.8	-751.06	T-cells
NBM10-CD34_CAGGTATAGGAACTCG-1	951.25	3222.9	Megakaryocytic cells
NBM10-CD34_CAGGTATCATCGGTTA-1	-703.05	2998.8	LMPP
NBM10-CD34_CAGGTATGTTCGCGTG-1	-171.12	2354.1	HSC
NBM10-CD34_CAGGTATTCAACCTCC-1	627.28	3516.8	HSC
NBM10-CD34_CAGGTATTCGGAGCAA-1	1152.4	2499.3	Erythroid cells
NBM10-CD34_CAGGTATTCTTCGGAA-1	295.64	3918.1	HSC
NBM10-CD34_CAGTGCGGTGGTCAAG-1	940.31	4368.1	HSC
NBM10-CD34_CAGTTAGAGATGACAT-1	-556.33	3205.7	LMPP
NBM10-CD34_CAGTTAGAGCTCGAAG-1	-1056.9	3129.2	LMPP
NBM10-CD34_CAGTTAGAGGCGTTAG-1	709.18	4252.4	HSC
NBM10-CD34_CAGTTAGAGGTTGGTG-1	-1046.8	2189.0	B-cells
NBM10-CD34_CAGTTAGAGTGGTTAA-1	1225.2	2169.0	Erythroid cells
NBM10-CD34_CAGTTAGAGTTTCGAC-1	-788.77	1618.4	B-cells
NBM10-CD34_CAGTTAGCATCATCTT-1	832.66	2755.0	Megakaryocytic cells
NBM10-CD34_CAGTTAGCATGACACT-1	-177.75	3387.7	HSC
NBM10-CD34_CAGTTAGGTCCTCATC-1	148.44	3724.3	HSC
NBM10-CD34_CAGTTAGGTGTCCGGT-1	-472.08	2569.7	LMPP
NBM10-CD34_CAGTTAGTCAAGAATG-1	857.67	4444.3	HSC
NBM10-CD34_CAGTTCCAGGGAGATA-1	-411.08	3757.9	HSC
NBM10-CD34_CAGTTCCAGTAAACGT-1	665.87	4083.3	HSC
NBM10-CD34_CAGTTCCCAACGATCT-1	-1224.2	1596.0	LMPP
NBM10-CD34_CAGTTCCCAATGTGGG-1	-374.13	3203.6	HSC
NBM10-CD34_CAGTTCCCACATTGTG-1	-437.46	2197.1	B-cells
NBM10-CD34_CAGTTCCTCGATGCTA-1	-1560.2	2938.2	LMPP
NBM10-CD34_CAGTTCCTCTGATGGT-1	881.8	3297.9	Megakaryocytic cells
NBM10-CD34_CATAAGCAGCGACTAG-1	796.81	4582.0	HSC
NBM10-CD34_CATAAGCAGGCCGCTT-1	-220.51	4060.1	HSC
NBM10-CD34_CATAAGCAGGTCTTTG-1	697.88	4215.0	HSC
NBM10-CD34_CATAAGCCAGCGACCT-1	-131.85	2331.1	HSC
NBM10-CD34_CATAAGCGTAGGATAT-1	-1054.6	3208.1	LMPP
NBM10-CD34_CATAAGCGTATCCTTT-1	-860.57	845.12	B-cells
NBM10-CD34_CATAAGCGTGACATCT-1	-427.24	831.66	B-cells
NBM10-CD34_CATAAGCGTTGCTCGG-1	360.89	1893.9	Megakaryocytic cells
NBM10-CD34_CATAAGCTCCCTAGGG-1	-103.79	2967.2	HSC
NBM10-CD34_CATAAGCTCCGAGAAG-1	804.32	4479.2	HSC
NBM10-CD34_CATAAGCTCTTCTGGC-1	795.35	4646.9	HSC
NBM10-CD34_CATACAGAGCTACTGT-1	-753.63	3355.4	LMPP
NBM10-CD34_CATACAGCAGTGTGGA-1	-33.974	3501.7	HSC
NBM10-CD34_CATACAGGTATTCTCT-1	-1275.5	3068.2	LMPP
NBM10-CD34_CATACAGTCCGTGACG-1	-416.29	503.08	B-cells
NBM10-CD34_CATACAGTCGAAGGAC-1	327.08	2001.1	Megakaryocytic cells
NBM10-CD34_CATACCCAGCAAGTGC-1	32.966	3745.9	HSC
NBM10-CD34_CATACCCCACTGGATT-1	1108.5	2716.6	Megakaryocytic cells
NBM10-CD34_CATACCCGTCGAACAG-1	-2673.7	1279.4	Dendritic cells
NBM10-CD34_CATACCCGTGATCGTT-1	-301.43	3377.0	HSC
NBM10-CD34_CATACCCTCGGATTAC-1	486.09	-3955.9	NK-cells
NBM10-CD34_CATACCCTCGTCTCAC-1	-2903.0	2671.1	GMP
NBM10-CD34_CATACTTCAACATACC-1	-955.76	3479.7	LMPP
NBM10-CD34_CATACTTCAAGGCGTA-1	-1548.5	2643.1	LMPP
NBM10-CD34_CATACTTCAGCCCAGT-1	-510.71	163.58	B-cells
NBM10-CD34_CATACTTGTCATCAGT-1	538.52	3789.2	HSC
NBM10-CD34_CATACTTGTGATCGTT-1	853.55	4689.8	HSC
NBM10-CD34_CATACTTGTGGACTAG-1	731.0	4393.4	HSC
NBM10-CD34_CATACTTTCACTGGGC-1	-809.38	594.18	B-cells
NBM10-CD34_CATACTTTCGCGGTAC-1	963.1	2557.8	Megakaryocytic cells
NBM10-CD34_CATACTTTCTTACCGC-1	1141.7	2405.2	NK-cells
NBM10-CD34_CATAGACAGCCTGAAG-1	836.79	-3599.5	NK-cells
NBM10-CD34_CATAGACAGCTTGTGT-1	-273.01	2497.7	HSC
NBM10-CD34_CATAGACCAACGACTT-1	897.25	4353.2	HSC
NBM10-CD34_CATAGACCACCAGACC-1	695.52	-3216.1	NK-cells
[truncated: 46,657 more rows]
