# Supplementary material for: The AML cellular state space unveils NPM1 immune evasion subtypes with distinct clinical outcomes
Source: Nat Commun. 2025 Nov 25;16:10592. doi: 10.1038/s41467-025-66546-6 (PMC12658069; doi:10.1038/s41467-025-66546-6)
Supplement: Supplementary file 6 — Source Data [file 41467_2025_66546_MOESM6_ESM.zip › SourceData/Sourcedata_SFig25C.csv]

%Marker of CD33
	Class I				Class II
SurfaceProt	AML25	AML27	AML28	AML92	AML16	AML176	AML9	AML170
PDL2	0.73	0.2	0.32	0.29	0.26	0.62	0.27	0.88
PDL1	2.41	1.41	0.52	1.55	0.94	3.34	1.96	2.57
SLAMF6	0.87	0.49	1.83	2.52	88.9	63.4	7.36	80.5
CD200	71.6	1.4	2.23	8.84	5.96	3.28	5.74	14.7
CD155	18.7	27.2	47.7	30.4	7.37	46	13	15.6
VISTA	31.6	39.7	92.2	25.2	84.7	77	87.4	53.6
GAL9	2.2	0.14	0.3	0.27	2.72	1.85	1.96	2.32
CD47	99.8	99.2	99.3	97	99.2	99.7	99.4	97.6
CD80	2.05	2.34	0.78	3.48	1.31	3.88	2.66	4.44
CD86	30.3	13.7	32	11.6	31.1	59	96.8	18.3
C3AR	20.4	42.6	82.4	45.4	90.7	93.5	83.8	57.6
