# Supplementary material for: The AML cellular state space unveils NPM1 immune evasion subtypes with distinct clinical outcomes
Source: Nat Commun. 2025 Nov 25;16:10592. doi: 10.1038/s41467-025-66546-6 (PMC12658069; doi:10.1038/s41467-025-66546-6)
Supplement: Supplementary file 6 — Source Data [file 41467_2025_66546_MOESM6_ESM.zip › SourceData/Sourcedata_SFig28D.csv]

Case	NPM1 class	CD8 Cell type	Proportion of CD8
AML24	NPM1 class I	Naive cells	0.0302
AML24	NPM1 class I	Central memory cells	0.0052
AML24	NPM1 class I	Effector memory cells	0.694
AML24	NPM1 class I	TEMRA cells	0.271
AML136	NPM1 class I	Naive cells	0.26
AML136	NPM1 class I	Central memory cells	0.0305
AML136	NPM1 class I	Effector memory cells	0.346
AML136	NPM1 class I	TEMRA cells	0.364
AML25	NPM1 class I	Naive cells	0.0383
AML25	NPM1 class I	Central memory cells	0.0383
AML25	NPM1 class I	Effector memory cells	0.445
AML25	NPM1 class I	TEMRA cells	0.478
AML27	NPM1 class I	Naive cells	0.0474
AML27	NPM1 class I	Central memory cells	0.007
AML27	NPM1 class I	Effector memory cells	0.399
AML27	NPM1 class I	TEMRA cells	0.547
AML28	NPM1 class I	Naive cells	0.0543
AML28	NPM1 class I	Central memory cells	0.0814
AML28	NPM1 class I	Effector memory cells	0.525
AML28	NPM1 class I	TEMRA cells	0.339
AML92	NPM1 class I	Naive cells	0.0559
AML92	NPM1 class I	Central memory cells	0.017
AML92	NPM1 class I	Effector memory cells	0.527
AML92	NPM1 class I	TEMRA cells	0.4
AML97	NPM1 class II	Naive cells	0.202
AML97	NPM1 class II	Central memory cells	0.0085
AML97	NPM1 class II	Effector memory cells	0.415
AML97	NPM1 class II	TEMRA cells	0.374
AML7	NPM1 class II	Naive cells	0.162
AML7	NPM1 class II	Central memory cells	0.0216
AML7	NPM1 class II	Effector memory cells	0.38
AML7	NPM1 class II	TEMRA cells	0.436
AML16	NPM1 class II	Naive cells	0.106
AML16	NPM1 class II	Central memory cells	0.0191
AML16	NPM1 class II	Effector memory cells	0.296
AML16	NPM1 class II	TEMRA cells	0.578
AML176	NPM1 class II	Naive cells	0.168
AML176	NPM1 class II	Central memory cells	0.0187
AML176	NPM1 class II	Effector memory cells	0.336
AML176	NPM1 class II	TEMRA cells	0.477
AML9	NPM1 class II	Naive cells	0.257
AML9	NPM1 class II	Central memory cells	0.0299
AML9	NPM1 class II	Effector memory cells	0.398
AML9	NPM1 class II	TEMRA cells	0.315
AML170	NPM1 class II	Naive cells	0.0571
AML170	NPM1 class II	Central memory cells	0.0214
AML170	NPM1 class II	Effector memory cells	0.693
AML170	NPM1 class II	TEMRA cells	0.229
