# Supplementary material for: The AML cellular state space unveils NPM1 immune evasion subtypes with distinct clinical outcomes
Source: Nat Commun. 2025 Nov 25;16:10592. doi: 10.1038/s41467-025-66546-6 (PMC12658069; doi:10.1038/s41467-025-66546-6)
Supplement: Supplementary file 6 — Source Data [file 41467_2025_66546_MOESM6_ESM.zip › SourceData/SourceData_5A.csv]

Sample	Celltype	AML.type	Gene	In heatmap, scale(log(rawSCT+0.01))	Expression, rawSCT
NBM8-CD34	HSC	NBM-CD34	HLA-F	0.200294531710689	0.27910052910053
NBM10-CD34	HSC	NBM-CD34	HLA-F	-0.199728402130744	0.141020490156689
NBM11-CD34	HSC	NBM-CD34	HLA-F	-0.0295721649234833	0.189064895247827
AML24	AML Immature	NPM1 class I	HLA-F	-0.892409732581055	0.0390570021111893
AML25	AML Immature	NPM1 class I	HLA-F	-0.469594425834607	0.0874501380791654
AML27	AML Immature	NPM1 class I	HLA-F	-1.42077491325882	0.010806916426513
AML28	AML Immature	NPM1 class I	HLA-F	-1.0624754739356	0.0272225395012375
AML33	AML Immature	NPM1 class II	HLA-F	-0.711703370116761	0.0557805596465389
AML79	AML Immature	NPM1 class I	HLA-F	-1.78317673834436	0.00155359917141378
AML104	AML Immature	NPM1 class I	HLA-F	-1.6644390189287	0.00400962309542903
AML136	AML Immature	NPM1 class I	HLA-F	-0.393620246358016	0.100241129865656
AML7	AML Immature	NPM1 class II	HLA-F	-0.81964201267298	0.0452079566003616
AML9	AML Immature	NPM1 class II	HLA-F	-0.71381411976427	0.0555555555555555
AML97	AML Immature	NPM1 class II	HLA-F	-0.297715247687739	0.118811881188119
AML105	AML Immature	NPM1 class II	HLA-F	0.0721711841224556	0.224813432835822
AML10	AML Immature	AML-MR	HLA-F	0.781319672729725	0.732449680903287
AML21	AML Immature	AML-MR	HLA-F	-1.57337387025707	0.00624151967435549
AML32	AML Immature	AML-MR	HLA-F	-0.275131167530478	0.123621862538119
AML55	AML Immature	AML-MR	HLA-F	0.748693291194077	0.694150810429883
AML110	AML Immature	AML-MR	HLA-F	-0.472722732892847	0.0869565217391304
AML111	AML Immature	AML-MR	HLA-F	-0.460565901505616	0.0888888888888889
AML126	AML Immature	AML-MR	HLA-F	-0.140268034269348	0.156324017053529
AML138	AML Immature	AML-MR	HLA-F	-0.222092573612273	0.135636190778005
AML151	AML Immature	AML-MR	HLA-F	0.0981442985018162	0.234925373134327
AML157	AML Immature	AML-MR	HLA-F	-0.0524162640176951	0.181818181818182
AML172	AML Immature	AML-MR	HLA-F	-0.000615036305141284	0.198645598194131
AML34	AML Immature	Other	HLA-F	-1.46369919946628	0.00940646528881824
AML37	AML Immature	TP53	HLA-F	-0.268810178380434	0.125
AML48	AML Immature	TP53	HLA-F	-0.59522249554481	0.0694722778891116
AML62	AML Immature	TP53	HLA-F	-0.0833841227840401	0.172413793103448
AML80	AML Immature	TP53	HLA-F	-0.143413095383629	0.15547703180212
AML83	AML Immature	TP53	HLA-F	0.00659493619815531	0.201101928374656
AML85-D	AML Immature	TP53	HLA-F	0.243636206223846	0.300173310225306
AML85-R	AML Immature	TP53	HLA-F	-1.20014283015092	0.0197681331747919
AML155	AML Immature	Other	HLA-F	0.378054960380305	0.375805651958351
AML61	AML Immature	RUNX1::RUNX1T1	HLA-F	-0.549794499722665	0.0755543388995346
AML117	AML Immature	RUNX1::RUNX1T1	HLA-F	-0.236029339028266	0.132378365028401
AML161	AML Immature	RUNX1::RUNX1T1	HLA-F	-0.869130365198371	0.0409463148316651
AML23	AML Immature	CBFB::MYH11	HLA-F	-1.02584351751089	0.0295031055900621
AML123	AML Immature	CBFB::MYH11	HLA-F	-0.949399916075815	0.0347222222222223
AML124	AML Immature	CBFB::MYH11	HLA-F	-0.815031606598954	0.0456226880394575
NBM8-CD34	HSC	NBM-CD34	HLA-A	-0.41873980574114	4.29828042328042
NBM10-CD34	HSC	NBM-CD34	HLA-A	-0.474099900584513	4.10526315789486
NBM11-CD34	HSC	NBM-CD34	HLA-A	0.285933590656482	7.71129279509472
AML24	AML Immature	NPM1 class I	HLA-A	-0.675967548512596	3.47185080928921
AML25	AML Immature	NPM1 class I	HLA-A	-0.260998497191349	4.89935563056148
AML27	AML Immature	NPM1 class I	HLA-A	-0.878300059958968	2.9347982708934
AML28	AML Immature	NPM1 class I	HLA-A	-0.312146264335436	4.69579288025881
AML33	AML Immature	NPM1 class II	HLA-A	0.0108923984759823	6.13880706921985
AML79	AML Immature	NPM1 class I	HLA-A	-1.2160253366256	2.21646815121695
AML104	AML Immature	NPM1 class I	HLA-A	-1.14997417983402	2.34161988773056
AML136	AML Immature	NPM1 class I	HLA-A	-0.252623315030281	4.93351705132621
AML7	AML Immature	NPM1 class II	HLA-A	-0.395451532762326	4.38215792646174
AML9	AML Immature	NPM1 class II	HLA-A	-0.196963388776958	5.16666666666667
AML97	AML Immature	NPM1 class II	HLA-A	0.533525138632723	9.46804680468044
AML105	AML Immature	NPM1 class II	HLA-A	0.21316004405317	7.25979477611939
AML10	AML Immature	AML-MR	HLA-A	0.23872554212597	7.41531664212074
AML21	AML Immature	AML-MR	HLA-A	-0.545955588320557	3.86757123473537
AML32	AML Immature	AML-MR	HLA-A	-0.214022169049247	5.09406521229176
AML55	AML Immature	AML-MR	HLA-A	-0.238188763829391	4.99295278365047
AML110	AML Immature	AML-MR	HLA-A	-0.117893094977366	5.5169082125604
AML111	AML Immature	AML-MR	HLA-A	-0.0437820551424488	5.86666666666667
AML126	AML Immature	AML-MR	HLA-A	-0.0598091493862478	5.78919943154908
AML138	AML Immature	AML-MR	HLA-A	-0.365660968757698	4.49183964506431
AML151	AML Immature	AML-MR	HLA-A	-0.175244652747598	5.26059701492542
AML157	AML Immature	AML-MR	HLA-A	-0.654138184817349	3.53535353535353
AML172	AML Immature	AML-MR	HLA-A	-0.678342375647888	3.46501128668172
AML34	AML Immature	Other	HLA-A	-0.23313972535778	5.01391096979315
AML37	AML Immature	TP53	HLA-A	-0.623978321173763	3.625
AML48	AML Immature	TP53	HLA-A	0.0902615817475878	6.55644622578489
AML62	AML Immature	TP53	HLA-A	0.296882882292602	7.7816091954023
AML80	AML Immature	TP53	HLA-A	-0.922651871673565	2.82862190812722
AML83	AML Immature	TP53	HLA-A	-0.0973819386594843	5.61157024793387
AML85-D	AML Immature	TP53	HLA-A	0.166817130130391	6.98613518197576
AML85-R	AML Immature	TP53	HLA-A	-0.627390733775933	3.61474435196197
AML155	AML Immature	Other	HLA-A	0.0937808057585278	6.57560733763018
AML61	AML Immature	RUNX1::RUNX1T1	HLA-A	-0.0116895229010971	6.02491103202852
AML117	AML Immature	RUNX1::RUNX1T1	HLA-A	0.249658332043705	7.48283526796751
AML161	AML Immature	RUNX1::RUNX1T1	HLA-A	-0.0115761178895273	6.02547770700634
AML23	AML Immature	CBFB::MYH11	HLA-A	-0.570490729110528	3.78959627329195
AML123	AML Immature	CBFB::MYH11	HLA-A	-0.250477520518445	4.94230769230779
AML124	AML Immature	CBFB::MYH11	HLA-A	-0.0571261590310152	5.80209617755856
NBM8-CD34	HSC	NBM-CD34	HLA-E	0.515275059211541	4.55224867724868
NBM10-CD34	HSC	NBM-CD34	HLA-E	0.321404821649121	3.60385697067106
NBM11-CD34	HSC	NBM-CD34	HLA-E	0.308274423640224	3.54726622381203
AML24	AML Immature	NPM1 class I	HLA-E	-0.797050994465135	0.932090077410292
AML25	AML Immature	NPM1 class I	HLA-E	-0.660581428960504	1.10003068425894
AML27	AML Immature	NPM1 class I	HLA-E	-1.05381067087322	0.68191642651296
AML28	AML Immature	NPM1 class I	HLA-E	-1.14289843325436	0.611650485436896
AML33	AML Immature	NPM1 class II	HLA-E	-0.35487726955691	1.59296759941089
AML79	AML Immature	NPM1 class I	HLA-E	-1.19221827700861	0.575867426204034
AML104	AML Immature	NPM1 class I	HLA-E	-1.24766681789858	0.538091419406569
AML136	AML Immature	NPM1 class I	HLA-E	-0.184939163455717	1.95625215294528
AML7	AML Immature	NPM1 class II	HLA-E	-0.382785869353982	1.54008438818566
AML9	AML Immature	NPM1 class II	HLA-E	-0.0691065780638473	2.25
AML97	AML Immature	NPM1 class II	HLA-E	-0.00220823911926113	2.43924392439243
AML105	AML Immature	NPM1 class II	HLA-E	-0.103994500875672	2.15718283582087
AML10	AML Immature	AML-MR	HLA-E	0.221621811926645	3.19538537064309
AML21	AML Immature	AML-MR	HLA-E	-0.891812983736829	0.830664857530537
AML32	AML Immature	AML-MR	HLA-E	0.344661640671359	3.70631011025095
AML55	AML Immature	AML-MR	HLA-E	0.238594204749571	3.26145172656801
AML110	AML Immature	AML-MR	HLA-E	-0.45533773412283	1.41062801932367
AML111	AML Immature	AML-MR	HLA-E	-0.148437755036882	2.04444444444444
AML126	AML Immature	AML-MR	HLA-E	-0.329158663691785	1.64329701563239
AML138	AML Immature	AML-MR	HLA-E	-0.40471285369301	1.49976231975922
AML151	AML Immature	AML-MR	HLA-E	-0.88525946396139	0.837313432835806
AML157	AML Immature	AML-MR	HLA-E	0.422478443335453	4.07070707070707
AML172	AML Immature	AML-MR	HLA-E	0.24726092724001	3.29571106094809
AML34	AML Immature	Other	HLA-E	-1.7190541719414	0.301006889242176
AML37	AML Immature	TP53	HLA-E	0.0781101737844946	2.6875
AML48	AML Immature	TP53	HLA-E	0.0722827833065925	2.66867067468272
AML62	AML Immature	TP53	HLA-E	-0.034912493188525	2.3448275862069
AML80	AML Immature	TP53	HLA-E	-0.169562596698085	1.99293286219082
AML83	AML Immature	TP53	HLA-E	0.0213661628185616	2.50964187327823
AML85-D	AML Immature	TP53	HLA-E	0.429235404619287	4.10398613518196
AML85-R	AML Immature	TP53	HLA-E	-0.0959615166869549	2.17821046373361
AML155	AML Immature	Other	HLA-E	0.253544355535431	3.32077342588001
AML61	AML Immature	RUNX1::RUNX1T1	HLA-E	-0.0040287769862257	2.43388995346292
AML117	AML Immature	RUNX1::RUNX1T1	HLA-E	0.132312588209807	2.86910348234141
AML161	AML Immature	RUNX1::RUNX1T1	HLA-E	0.171310078746737	3.00727934485894
AML23	AML Immature	CBFB::MYH11	HLA-E	-0.714571447761959	1.03027950310558
AML123	AML Immature	CBFB::MYH11	HLA-E	-0.322799649095021	1.6559829059829
AML124	AML Immature	CBFB::MYH11	HLA-E	-0.179230789182821	1.96979038224412
NBM8-CD34	HSC	NBM-CD34	HLA-C	-0.499505282644978	2.93253968253967
NBM10-CD34	HSC	NBM-CD34	HLA-C	-0.693758700474219	2.41261550823631
NBM11-CD34	HSC	NBM-CD34	HLA-C	-0.215009263052261	3.90189064895257
AML24	AML Immature	NPM1 class I	HLA-C	-1.17308790756536	1.48944405348346
AML25	AML Immature	NPM1 class I	HLA-C	-0.570205909228596	2.73151273396739
AML27	AML Immature	NPM1 class I	HLA-C	-0.726286117447578	2.33501440922193
AML28	AML Immature	NPM1 class I	HLA-C	-1.1252931126386	1.56291642870744
AML33	AML Immature	NPM1 class II	HLA-C	-0.824258392626182	2.11597938144329
AML79	AML Immature	NPM1 class I	HLA-C	-1.57818126488827	0.989642672190562
AML104	AML Immature	NPM1 class I	HLA-C	-1.35569869150694	1.23897353648755
AML136	AML Immature	NPM1 class I	HLA-C	-0.291616035015002	3.61315880124012
AML7	AML Immature	NPM1 class II	HLA-C	-0.905182778256821	1.95057263411694
AML9	AML Immature	NPM1 class II	HLA-C	-0.922612552517718	1.91666666666667
AML97	AML Immature	NPM1 class II	HLA-C	-0.124940162257635	4.27092709270927
AML105	AML Immature	NPM1 class II	HLA-C	-0.0584966066138679	4.56529850746266
AML10	AML Immature	AML-MR	HLA-C	0.56210096799193	8.50490918016688
AML21	AML Immature	AML-MR	HLA-C	-0.80173492647395	2.16445047489823
AML32	AML Immature	AML-MR	HLA-C	0.243789303004204	6.18179685667364
AML55	AML Immature	AML-MR	HLA-C	0.421371501626013	7.38618745595488
AML110	AML Immature	AML-MR	HLA-C	-0.367601275968721	3.34782608695653
AML111	AML Immature	AML-MR	HLA-C	-0.577668872814974	2.71111111111111
AML126	AML Immature	AML-MR	HLA-C	-0.447573461305289	3.08953102794886
AML138	AML Immature	AML-MR	HLA-C	-0.24741247162738	3.77705593408351
AML151	AML Immature	AML-MR	HLA-C	-0.436847522748142	3.12298507462693
AML157	AML Immature	AML-MR	HLA-C	-0.144753530700496	4.18686868686868
AML172	AML Immature	AML-MR	HLA-C	-0.1212699756299	4.28668171557563
AML34	AML Immature	Other	HLA-C	0.101979104491954	5.36248012718584
AML37	AML Immature	TP53	HLA-C	0.138500924269346	5.5625
AML48	AML Immature	TP53	HLA-C	-0.363177800037468	3.36272545090183
AML62	AML Immature	TP53	HLA-C	-0.228202326684395	3.85057471264368
AML80	AML Immature	TP53	HLA-C	-0.512072332171572	2.8957597173145
AML83	AML Immature	TP53	HLA-C	-0.197148208858171	3.97245179063361
AML85-D	AML Immature	TP53	HLA-C	0.195696930756599	5.89081455805896
AML85-R	AML Immature	TP53	HLA-C	-0.434123108891688	3.13153983353156
AML155	AML Immature	Other	HLA-C	0.494699329395619	7.94942984630642
AML61	AML Immature	RUNX1::RUNX1T1	HLA-C	0.300537852014573	6.54366274295105
AML117	AML Immature	RUNX1::RUNX1T1	HLA-C	0.216721202587956	6.01630032106706
AML161	AML Immature	RUNX1::RUNX1T1	HLA-C	-0.0499421354752224	4.60464058234755
AML23	AML Immature	CBFB::MYH11	HLA-C	-0.713630653831734	2.36490683229813
AML123	AML Immature	CBFB::MYH11	HLA-C	-0.137634313414334	4.21688034188044
AML124	AML Immature	CBFB::MYH11	HLA-C	-0.104682626871647	4.35861076859843
NBM8-CD34	HSC	NBM-CD34	HLA-B	-0.169835443634042	6.07804232804234
NBM10-CD34	HSC	NBM-CD34	HLA-B	-0.756246312052731	3.15869827239865
NBM11-CD34	HSC	NBM-CD34	HLA-B	-1.07020358163225	2.2238119570772
AML24	AML Immature	NPM1 class I	HLA-B	-1.62979716981722	1.18789584799437
AML25	AML Immature	NPM1 class I	HLA-B	-0.87381248999221	2.76986805768632
AML27	AML Immature	NPM1 class I	HLA-B	-0.726974027096267	3.26368876080695
AML28	AML Immature	NPM1 class I	HLA-B	-0.556072414513066	3.94993337140681
AML33	AML Immature	NPM1 class II	HLA-B	-0.356040509301133	4.93796023564086
AML79	AML Immature	NPM1 class I	HLA-B	-1.89361472854322	0.882962195753485
AML104	AML Immature	NPM1 class I	HLA-B	-2.23784537120376	0.598636728147546
AML136	AML Immature	NPM1 class I	HLA-B	-0.281446266487346	5.36651739579742
AML7	AML Immature	NPM1 class II	HLA-B	-0.803286802176599	2.99698613622665
AML9	AML Immature	NPM1 class II	HLA-B	-0.582911616293836	3.83333333333333
AML97	AML Immature	NPM1 class II	HLA-B	0.131826456223325	8.5085508550855
AML105	AML Immature	NPM1 class II	HLA-B	0.0631673910385042	7.88152985074628
AML10	AML Immature	AML-MR	HLA-B	0.421933310288655	11.7569955817378
AML21	AML Immature	AML-MR	HLA-B	-1.08280986974588	2.19267299864314
AML32	AML Immature	AML-MR	HLA-B	-0.360629954163776	4.91273750879655
AML55	AML Immature	AML-MR	HLA-B	0.296903200529664	10.2276250880902
AML110	AML Immature	AML-MR	HLA-B	-1.03093033362322	2.32367149758455
AML111	AML Immature	AML-MR	HLA-B	0.00662856136477032	7.4
AML126	AML Immature	AML-MR	HLA-B	-0.250244546456491	5.55660824253913
AML138	AML Immature	AML-MR	HLA-B	-0.620765137473734	3.67469497702442
AML151	AML Immature	AML-MR	HLA-B	-0.246766613597889	5.57820895522392
AML157	AML Immature	AML-MR	HLA-B	-0.192813208207175	5.92424242424242
AML172	AML Immature	AML-MR	HLA-B	0.0538673849058348	7.80022573363431
AML34	AML Immature	Other	HLA-B	-0.535110467156852	4.04345521992571
AML37	AML Immature	TP53	HLA-B	0.218814253067525	9.375
AML48	AML Immature	TP53	HLA-B	0.0559435344990976	7.81830327321306
AML62	AML Immature	TP53	HLA-B	0.455628138222749	12.2068965517241
AML80	AML Immature	TP53	HLA-B	-0.399358870305653	4.70494699646645
AML83	AML Immature	TP53	HLA-B	0.219835119587384	9.38567493112946
AML85-D	AML Immature	TP53	HLA-B	0.458556053256228	12.246793760832
AML85-R	AML Immature	TP53	HLA-B	-0.42467756181786	4.57387039239002
AML155	AML Immature	Other	HLA-B	0.534752705686653	13.3321764997522
AML61	AML Immature	RUNX1::RUNX1T1	HLA-B	0.0352877765413522	7.64029564741313
AML117	AML Immature	RUNX1::RUNX1T1	HLA-B	0.371917138511148	11.1195356878242
AML161	AML Immature	RUNX1::RUNX1T1	HLA-B	0.0884054110344198	8.10646041856227
AML23	AML Immature	CBFB::MYH11	HLA-B	-0.756775290160715	3.15683229813666
AML123	AML Immature	CBFB::MYH11	HLA-B	-0.574834989014264	3.86805555555564
AML124	AML Immature	CBFB::MYH11	HLA-B	-0.134373535545015	6.32326346074804
NBM8-CD34	HSC	NBM-CD34	HLA-DRA	0.4825741531854	7.3730158730159
NBM10-CD34	HSC	NBM-CD34	HLA-DRA	0.462489737293496	7.13740458015288
NBM11-CD34	HSC	NBM-CD34	HLA-DRA	0.358045794725165	6.02810424118562
AML24	AML Immature	NPM1 class I	HLA-DRA	-1.65450984055362	0.224137931034482
AML25	AML Immature	NPM1 class I	HLA-DRA	-1.83017790948781	0.166308683645289
AML27	AML Immature	NPM1 class I	HLA-DRA	-1.47057211888399	0.305115273775217
AML28	AML Immature	NPM1 class I	HLA-DRA	-1.66282092392427	0.221016561964589
AML33	AML Immature	NPM1 class II	HLA-DRA	0.0319089718833392	3.55596465390279
AML79	AML Immature	NPM1 class I	HLA-DRA	-1.36609972044906	0.363024339720352
AML104	AML Immature	NPM1 class I	HLA-DRA	-1.9680645599771	0.131114675220528
AML136	AML Immature	NPM1 class I	HLA-DRA	-0.368115548079746	1.85911126420949
AML7	AML Immature	NPM1 class II	HLA-DRA	-0.504329143349171	1.49005424954792
AML9	AML Immature	NPM1 class II	HLA-DRA	-0.192436883136503	2.47222222222222
AML97	AML Immature	NPM1 class II	HLA-DRA	0.0186895010721472	3.48064806480647
AML105	AML Immature	NPM1 class II	HLA-DRA	0.478580855930986	7.32555970149254
AML10	AML Immature	AML-MR	HLA-DRA	0.728038923808525	10.9644084437898
AML21	AML Immature	AML-MR	HLA-DRA	-0.934688947789259	0.738670284938943
AML32	AML Immature	AML-MR	HLA-DRA	0.829509586833146	12.9183673469388
AML55	AML Immature	AML-MR	HLA-DRA	0.806919511250106	12.4552501761804
AML110	AML Immature	AML-MR	HLA-DRA	0.190151617134862	4.59420289855073
AML111	AML Immature	AML-MR	HLA-DRA	0.329443042366414	5.75555555555556
AML126	AML Immature	AML-MR	HLA-DRA	0.354668436407118	5.99526290857418
AML138	AML Immature	AML-MR	HLA-DRA	0.994381534595473	16.8621454603074
AML151	AML Immature	AML-MR	HLA-DRA	0.464856713097628	7.164776119403
AML157	AML Immature	AML-MR	HLA-DRA	0.474533961353174	7.27777777777778
AML172	AML Immature	AML-MR	HLA-DRA	0.451962695780967	7.01693002257338
AML34	AML Immature	Other	HLA-DRA	-0.236660474907478	2.30113937466878
AML37	AML Immature	TP53	HLA-DRA	0.361563370553181	6.0625
AML48	AML Immature	TP53	HLA-DRA	0.828715685936922	12.9018036072144
AML62	AML Immature	TP53	HLA-DRA	0.104583273392273	4
AML80	AML Immature	TP53	HLA-DRA	0.612904896422573	9.10247349823326
AML83	AML Immature	TP53	HLA-DRA	-0.842032496429798	0.859504132231406
AML85-D	AML Immature	TP53	HLA-DRA	-0.242238277600204	2.28041594454074
AML85-R	AML Immature	TP53	HLA-DRA	-0.558684227726962	1.36400118906051
AML155	AML Immature	Other	HLA-DRA	0.831966241139114	12.969757064948
AML61	AML Immature	RUNX1::RUNX1T1	HLA-DRA	0.782565751935587	11.9745414727621
AML117	AML Immature	RUNX1::RUNX1T1	HLA-DRA	0.799050317322614	12.297851321314
AML161	AML Immature	RUNX1::RUNX1T1	HLA-DRA	0.83866897067346	13.1110100090991
AML23	AML Immature	CBFB::MYH11	HLA-DRA	0.290540862639981	5.40450310559009
AML123	AML Immature	CBFB::MYH11	HLA-DRA	0.410309949209199	6.55982905982919
AML124	AML Immature	CBFB::MYH11	HLA-DRA	0.356299134890243	6.01109741060421
NBM8-CD34	HSC	NBM-CD34	HLA-DRB5	0.52742381310235	0.500661375661372
NBM10-CD34	HSC	NBM-CD34	HLA-DRB5	1.21821958826237	2.2896745680997
NBM11-CD34	HSC	NBM-CD34	HLA-DRB5	0.420417231735478	0.39448134900358
AML24	AML Immature	NPM1 class I	HLA-DRB5	-0.971521783716732	0.00950035186488389
AML25	AML Immature	NPM1 class I	HLA-DRB5	-1.10429483464122	0.00460263884627186
AML27	AML Immature	NPM1 class I	HLA-DRB5	-1.27810153359371	0
AML28	AML Immature	NPM1 class I	HLA-DRB5	-1.25260599934808	0.00057110222729868
AML33	AML Immature	NPM1 class II	HLA-DRB5	0.29511964195905	0.297864506627392
AML79	AML Immature	NPM1 class I	HLA-DRB5	-1.27810153359371	0
AML104	AML Immature	NPM1 class I	HLA-DRB5	-1.27810153359371	0
AML136	AML Immature	NPM1 class I	HLA-DRB5	-1.06649316999536	0.00585601102307957
AML7	AML Immature	NPM1 class II	HLA-DRB5	-1.07914570292954	0.0054249547920434
AML9	AML Immature	NPM1 class II	HLA-DRB5	-1.27810153359371	0
AML97	AML Immature	NPM1 class II	HLA-DRB5	0.659273886017692	0.670567056705669
AML105	AML Immature	NPM1 class II	HLA-DRB5	0.880276246104497	1.09141791044777
AML10	AML Immature	AML-MR	HLA-DRB5	-0.783186983530488	0.0193912616593029
AML21	AML Immature	AML-MR	HLA-DRB5	0.0687511436326858	0.178018995929443
AML32	AML Immature	AML-MR	HLA-DRB5	-0.628159462120241	0.0311986863711002
AML55	AML Immature	AML-MR	HLA-DRB5	1.70022868395124	6.56166314305852
AML110	AML Immature	AML-MR	HLA-DRB5	0.968110894264476	1.32367149758454
AML111	AML Immature	AML-MR	HLA-DRB5	0.450868397571802	0.422222222222222
AML126	AML Immature	AML-MR	HLA-DRB5	0.96462949997205	1.31359545239223
AML138	AML Immature	AML-MR	HLA-DRB5	1.48134298863191	4.06940263032815
AML151	AML Immature	AML-MR	HLA-DRB5	0.489042400199776	0.459701492537307
AML157	AML Immature	AML-MR	HLA-DRB5	0.574294330543805	0.555555555555555
AML172	AML Immature	AML-MR	HLA-DRB5	1.22766297487295	2.33747178329572
AML34	AML Immature	Other	HLA-DRB5	-1.22639014157647	0.00119236883942766
AML37	AML Immature	TP53	HLA-DRB5	-1.27810153359371	0
AML48	AML Immature	TP53	HLA-DRB5	-0.827270802054269	0.0167000668002672
AML62	AML Immature	TP53	HLA-DRB5	0.694056864753492	0.724137931034482
AML80	AML Immature	TP53	HLA-DRB5	1.39682126844538	3.38339222614843
AML83	AML Immature	TP53	HLA-DRB5	-0.743596565427723	0.0220385674931129
AML85-D	AML Immature	TP53	HLA-DRB5	0.161475210860842	0.220103986135184
AML85-R	AML Immature	TP53	HLA-DRB5	-0.921570845493895	0.0117419738406659
AML155	AML Immature	Other	HLA-DRB5	0.746557833816579	0.813088745661871
AML61	AML Immature	RUNX1::RUNX1T1	HLA-DRB5	-0.704180832848791	0.0249110320284697
AML117	AML Immature	RUNX1::RUNX1T1	HLA-DRB5	-0.510623443960012	0.0432205482835267
AML161	AML Immature	RUNX1::RUNX1T1	HLA-DRB5	0.9612589131035	1.30391264786168
AML23	AML Immature	CBFB::MYH11	HLA-DRB5	-0.747907149404825	0.0217391304347826
AML123	AML Immature	CBFB::MYH11	HLA-DRB5	1.1837665329602	2.12339743589744
AML124	AML Immature	CBFB::MYH11	HLA-DRB5	1.00441150097912	1.43341553637485
NBM8-CD34	HSC	NBM-CD34	HLA-DRB1	0.422256445396935	3.24404761904761
NBM10-CD34	HSC	NBM-CD34	HLA-DRB1	0.128283986584419	2.07030936118929
NBM11-CD34	HSC	NBM-CD34	HLA-DRB1	0.34206699024527	2.87020950434344
AML24	AML Immature	NPM1 class I	HLA-DRB1	-1.90359813111091	0.0844475721323011
AML25	AML Immature	NPM1 class I	HLA-DRB1	-1.96442577074445	0.0760969622583615
AML27	AML Immature	NPM1 class I	HLA-DRB1	-1.50246642783424	0.163904899135448
AML28	AML Immature	NPM1 class I	HLA-DRB1	-2.03934929882362	0.0668189605939465
AML33	AML Immature	NPM1 class II	HLA-DRB1	-0.215158205586506	1.22349042709867
AML79	AML Immature	NPM1 class I	HLA-DRB1	-1.32443850356008	0.218021750388402
AML104	AML Immature	NPM1 class I	HLA-DRB1	-2.04848936054345	0.065757818765036
AML136	AML Immature	NPM1 class I	HLA-DRB1	-0.27141076680735	1.12228728901137
AML7	AML Immature	NPM1 class II	HLA-DRB1	-0.313621094831728	1.05183845690174
AML9	AML Immature	NPM1 class II	HLA-DRB1	0.0488143901222822	1.83333333333333
AML97	AML Immature	NPM1 class II	HLA-DRB1	0.136164764944963	2.09540954095409
AML105	AML Immature	NPM1 class II	HLA-DRB1	0.346126782048631	2.88805970149251
AML10	AML Immature	AML-MR	HLA-DRB1	0.759394692079352	5.42562592047126
AML21	AML Immature	AML-MR	HLA-DRB1	-0.604095277745814	0.672455902306648
AML32	AML Immature	AML-MR	HLA-DRB1	1.02772072384949	8.16701853155051
AML55	AML Immature	AML-MR	HLA-DRB1	0.80354344544027	5.80338266384781
AML110	AML Immature	AML-MR	HLA-DRB1	0.0582182089968445	1.85990338164252
AML111	AML Immature	AML-MR	HLA-DRB1	0.408736359907593	3.17777777777778
AML126	AML Immature	AML-MR	HLA-DRB1	-0.00155999382569737	1.69729985788725
AML138	AML Immature	AML-MR	HLA-DRB1	0.635794455731093	4.49358263349723
AML151	AML Immature	AML-MR	HLA-DRB1	0.456745011437613	3.41940298507468
AML157	AML Immature	AML-MR	HLA-DRB1	0.401197679978487	3.14141414141414
AML172	AML Immature	AML-MR	HLA-DRB1	0.195559101097027	2.29458239277653
AML34	AML Immature	Other	HLA-DRB1	-0.709838815328797	0.571012188659208
AML37	AML Immature	TP53	HLA-DRB1	0.423457318300102	3.25
AML48	AML Immature	TP53	HLA-DRB1	1.19641972440759	10.5604542418169
AML62	AML Immature	TP53	HLA-DRB1	0.124216338335236	2.05747126436782
AML80	AML Immature	TP53	HLA-DRB1	0.307501201553354	2.72261484098941
AML83	AML Immature	TP53	HLA-DRB1	-1.41943752362786	0.18732782369146
AML85-D	AML Immature	TP53	HLA-DRB1	-0.53360334212835	0.749740034662056
AML85-R	AML Immature	TP53	HLA-DRB1	-0.594475184438403	0.6825208085612
AML155	AML Immature	Other	HLA-DRB1	0.724723954106066	5.14625681705505
AML61	AML Immature	RUNX1::RUNX1T1	HLA-DRB1	1.09607915224886	9.06350944429239
AML117	AML Immature	RUNX1::RUNX1T1	HLA-DRB1	1.06539475609878	8.6495430970611
AML161	AML Immature	RUNX1::RUNX1T1	HLA-DRB1	0.651996074614674	4.60600545950862
AML23	AML Immature	CBFB::MYH11	HLA-DRB1	0.438311436548688	3.32453416149071
AML123	AML Immature	CBFB::MYH11	HLA-DRB1	-0.134234693439185	1.38514957264957
AML124	AML Immature	CBFB::MYH11	HLA-DRB1	0.409960865424117	3.18372379778047
NBM8-CD34	HSC	NBM-CD34	HLA-DQA1	0.331399336261165	0.305555555555555
NBM10-CD34	HSC	NBM-CD34	HLA-DQA1	0.620112856851642	0.555243069505832
NBM11-CD34	HSC	NBM-CD34	HLA-DQA1	0.412608044405972	0.361778231987738
AML24	AML Immature	NPM1 class I	HLA-DQA1	-1.13520255247478	0.00633356790992259
AML25	AML Immature	NPM1 class I	HLA-DQA1	-1.18038516399684	0.00490948143602332
AML27	AML Immature	NPM1 class I	HLA-DQA1	-1.32738314304474	0.0010806916426513
AML28	AML Immature	NPM1 class I	HLA-DQA1	-1.36886901646059	0.00019036740909956
AML33	AML Immature	NPM1 class II	HLA-DQA1	-1.1488073271269	0.00589101620029455
AML79	AML Immature	NPM1 class I	HLA-DQA1	-1.37820905336812	0
AML104	AML Immature	NPM1 class I	HLA-DQA1	-1.34000295820345	0.0008019246190858
AML136	AML Immature	NPM1 class I	HLA-DQA1	-0.197276248166279	0.0985187736823974
AML7	AML Immature	NPM1 class II	HLA-DQA1	-0.728540755908553	0.027124773960217
AML9	AML Immature	NPM1 class II	HLA-DQA1	-1.37820905336812	0
AML97	AML Immature	NPM1 class II	HLA-DQA1	-0.203287186837294	0.0972097209720974
AML105	AML Immature	NPM1 class II	HLA-DQA1	0.280469921054468	0.274720149253733
AML10	AML Immature	AML-MR	HLA-DQA1	0.696303131036882	0.649239077074126
AML21	AML Immature	AML-MR	HLA-DQA1	-1.18121015815178	0.00488466757123474
AML32	AML Immature	AML-MR	HLA-DQA1	0.511624664320248	0.444053483462351
AML55	AML Immature	AML-MR	HLA-DQA1	1.19360156800036	1.78928823114871
AML110	AML Immature	AML-MR	HLA-DQA1	-0.0695812237715745	0.130434782608696
AML111	AML Immature	AML-MR	HLA-DQA1	0.46107669576505	0.4
AML126	AML Immature	AML-MR	HLA-DQA1	-0.0331127600112418	0.141165324490762
AML138	AML Immature	AML-MR	HLA-DQA1	1.09080989566783	1.45206781809545
AML151	AML Immature	AML-MR	HLA-DQA1	0.180513764267383	0.222686567164178
AML157	AML Immature	AML-MR	HLA-DQA1	0.268063447945977	0.267676767676768
AML172	AML Immature	AML-MR	HLA-DQA1	0.488396293242332	0.423250564334086
AML34	AML Immature	Other	HLA-DQA1	-1.2884326944039	0.00198728139904611
AML37	AML Immature	TP53	HLA-DQA1	0.62643118241	0.5625
AML48	AML Immature	TP53	HLA-DQA1	0.761607183203381	0.742150968603877
AML62	AML Immature	TP53	HLA-DQA1	-0.525147689006394	0.0459770114942529
AML80	AML Immature	TP53	HLA-DQA1	0.84191872598747	0.87455830388693
AML83	AML Immature	TP53	HLA-DQA1	-1.25769361381356	0.00275482093663912
AML85-D	AML Immature	TP53	HLA-DQA1	-1.07838790717958	0.00831889081455806
AML85-R	AML Immature	TP53	HLA-DQA1	-1.26662991074819	0.00252675386444709
AML155	AML Immature	Other	HLA-DQA1	0.921979177447442	1.02974714923153
AML61	AML Immature	RUNX1::RUNX1T1	HLA-DQA1	-0.56015469857754	0.0421571311251027
AML117	AML Immature	RUNX1::RUNX1T1	HLA-DQA1	-0.0593488632294489	0.133366263274882
AML161	AML Immature	RUNX1::RUNX1T1	HLA-DQA1	1.20684135710843	1.83803457688807
AML23	AML Immature	CBFB::MYH11	HLA-DQA1	0.241366315471373	0.25310559006211
AML123	AML Immature	CBFB::MYH11	HLA-DQA1	0.477701622515979	0.413995726495725
AML124	AML Immature	CBFB::MYH11	HLA-DQA1	0.481646130275478	0.417385943279908
NBM8-CD34	HSC	NBM-CD34	HLA-DQB1	0.25272008373433	0.457010582010579
NBM10-CD34	HSC	NBM-CD34	HLA-DQB1	0.452202194476965	0.685415829650473
NBM11-CD34	HSC	NBM-CD34	HLA-DQB1	0.720428019185255	1.17782319877365
AML24	AML Immature	NPM1 class I	HLA-DQB1	-1.40610527232683	0.00703729767769177
AML25	AML Immature	NPM1 class I	HLA-DQB1	-1.57557208092246	0.0021478981282602
AML27	AML Immature	NPM1 class I	HLA-DQB1	-1.62164119881624	0.0010806916426513
AML28	AML Immature	NPM1 class I	HLA-DQB1	-1.61886759474248	0.00114220445459737
AML33	AML Immature	NPM1 class II	HLA-DQB1	-0.604557989495955	0.0743740795287185
AML79	AML Immature	NPM1 class I	HLA-DQB1	-1.67305459032979	0
AML104	AML Immature	NPM1 class I	HLA-DQB1	-1.51868200195205	0.00360866078588613
AML136	AML Immature	NPM1 class I	HLA-DQB1	0.281548855149504	0.484671029969001
AML7	AML Immature	NPM1 class II	HLA-DQB1	-0.505463874958527	0.0928270042194093
AML9	AML Immature	NPM1 class II	HLA-DQB1	-1.00714105736046	0.0277777777777778
AML97	AML Immature	NPM1 class II	HLA-DQB1	0.371078744086108	0.581458145814579
AML105	AML Immature	NPM1 class II	HLA-DQB1	0.220251357724502	0.427705223880601
AML10	AML Immature	AML-MR	HLA-DQB1	0.78133551014648	1.33136966126656
AML21	AML Immature	AML-MR	HLA-DQB1	0.241508239365409	0.446675712347343
AML32	AML Immature	AML-MR	HLA-DQB1	0.885989538025176	1.64297443115182
AML55	AML Immature	AML-MR	HLA-DQB1	0.770368143785959	1.30232558139536
AML110	AML Immature	AML-MR	HLA-DQB1	0.476385965020029	0.719806763285025
AML111	AML Immature	AML-MR	HLA-DQB1	0.671202283236563	1.06666666666667
AML126	AML Immature	AML-MR	HLA-DQB1	0.33598755565161	0.54144954997631
AML138	AML Immature	AML-MR	HLA-DQB1	1.00223231887077	2.0746315956268
AML151	AML Immature	AML-MR	HLA-DQB1	0.218604309536253	0.426268656716412
AML157	AML Immature	AML-MR	HLA-DQB1	0.113110895511985	0.343434343434343
AML172	AML Immature	AML-MR	HLA-DQB1	0.521021738828167	0.787810383747176
AML34	AML Immature	Other	HLA-DQB1	-1.28586074895725	0.0116587175410705
AML37	AML Immature	TP53	HLA-DQB1	0.724493064613606	1.1875
AML48	AML Immature	TP53	HLA-DQB1	0.928563807547513	1.78957915831664
AML62	AML Immature	TP53	HLA-DQB1	0.00680192676159298	0.275862068965517
AML80	AML Immature	TP53	HLA-DQB1	0.423459454240323	0.646643109540638
AML83	AML Immature	TP53	HLA-DQB1	-1.67305459032979	0
AML85-D	AML Immature	TP53	HLA-DQB1	-1.15676857507386	0.0180242634315425
AML85-R	AML Immature	TP53	HLA-DQB1	-1.55427611158273	0.00267538644470868
AML155	AML Immature	Other	HLA-DQB1	0.857248323951954	1.55081804660385
AML61	AML Immature	RUNX1::RUNX1T1	HLA-DQB1	0.420277251542755	0.642485628250742
AML117	AML Immature	RUNX1::RUNX1T1	HLA-DQB1	0.826410125489755	1.45764386268218
AML161	AML Immature	RUNX1::RUNX1T1	HLA-DQB1	0.669179913796679	1.06232939035486
AML23	AML Immature	CBFB::MYH11	HLA-DQB1	0.00227702694006798	0.273291925465837
AML123	AML Immature	CBFB::MYH11	HLA-DQB1	0.0399351589105039	0.295405982905982
AML124	AML Immature	CBFB::MYH11	HLA-DQB1	0.438965199176339	0.667283189478028
NBM8-CD34	HSC	NBM-CD34	HLA-DQA2	1.36204424624933	0.527116402116398
NBM10-CD34	HSC	NBM-CD34	HLA-DQA2	1.22132982089406	0.406187223784655
NBM11-CD34	HSC	NBM-CD34	HLA-DQA2	1.01128671714144	0.274399591211037
AML24	AML Immature	NPM1 class I	HLA-DQA2	-0.477148743061772	0.0091484869809993
AML25	AML Immature	NPM1 class I	HLA-DQA2	-0.687892255714974	0.00306842589751458
AML27	AML Immature	NPM1 class I	HLA-DQA2	-0.835521255582867	0
AML28	AML Immature	NPM1 class I	HLA-DQA2	-0.835521255582867	0
AML33	AML Immature	NPM1 class II	HLA-DQA2	-0.786946332710315	0.00092047128129602
AML79	AML Immature	NPM1 class I	HLA-DQA2	-0.835521255582867	0
AML104	AML Immature	NPM1 class I	HLA-DQA2	-0.835521255582867	0
AML136	AML Immature	NPM1 class I	HLA-DQA2	-0.835521255582867	0
AML7	AML Immature	NPM1 class II	HLA-DQA2	-0.803232986828496	0.00060277275467148
AML9	AML Immature	NPM1 class II	HLA-DQA2	-0.835521255582867	0
AML97	AML Immature	NPM1 class II	HLA-DQA2	-0.744206959596924	0.0018001800180018
AML105	AML Immature	NPM1 class II	HLA-DQA2	-0.263796167178366	0.0181902985074627
AML10	AML Immature	AML-MR	HLA-DQA2	-0.643139301704516	0.00417280314187531
AML21	AML Immature	AML-MR	HLA-DQA2	-0.835521255582867	0
AML32	AML Immature	AML-MR	HLA-DQA2	-0.798005169116735	0.00070372976776917
AML55	AML Immature	AML-MR	HLA-DQA2	-0.835521255582867	0
AML110	AML Immature	AML-MR	HLA-DQA2	0.470050303644104	0.0966183574879227
AML111	AML Immature	AML-MR	HLA-DQA2	1.26984208829162	0.444444444444444
AML126	AML Immature	AML-MR	HLA-DQA2	0.779091034474995	0.176693510184746
AML138	AML Immature	AML-MR	HLA-DQA2	1.61245462888552	0.835683726826154
AML151	AML Immature	AML-MR	HLA-DQA2	1.17006520889472	0.369253731343279
AML157	AML Immature	AML-MR	HLA-DQA2	1.0552277303499	0.297979797979798
AML172	AML Immature	AML-MR	HLA-DQA2	0.938572249505934	0.239277652370204
AML34	AML Immature	Other	HLA-DQA2	-0.835521255582867	0
AML37	AML Immature	TP53	HLA-DQA2	-0.835521255582867	0
AML48	AML Immature	TP53	HLA-DQA2	-0.649590901683385	0.00400801603206413
AML62	AML Immature	TP53	HLA-DQA2	-0.835521255582867	0
AML80	AML Immature	TP53	HLA-DQA2	1.38453774066983	0.549469964664313
AML83	AML Immature	TP53	HLA-DQA2	-0.357786650687175	0.0137741046831956
AML85-D	AML Immature	TP53	HLA-DQA2	-0.780948056895376	0.00103986135181976
AML85-R	AML Immature	TP53	HLA-DQA2	-0.819361663273796	0.00029726516052318
AML155	AML Immature	Other	HLA-DQA2	1.5015813634042	0.681705503222604
AML61	AML Immature	RUNX1::RUNX1T1	HLA-DQA2	-0.835521255582867	0
AML117	AML Immature	RUNX1::RUNX1T1	HLA-DQA2	-0.759293175211824	0.00148184736972092
AML161	AML Immature	RUNX1::RUNX1T1	HLA-DQA2	0.715961721138948	0.156505914467698
AML23	AML Immature	CBFB::MYH11	HLA-DQA2	-0.720014368550047	0.00232919254658385
AML123	AML Immature	CBFB::MYH11	HLA-DQA2	1.291460199487	0.462606837606836
AML124	AML Immature	CBFB::MYH11	HLA-DQA2	-0.835521255582867	0
NBM8-CD34	HSC	NBM-CD34	HLA-DQB2	0.91438183772205	0.00925925925925926
NBM10-CD34	HSC	NBM-CD34	HLA-DQB2	-0.273138715308618	0.00080353555644837
NBM11-CD34	HSC	NBM-CD34	HLA-DQB2	-0.0498801188938014	0.00204394481349004
AML24	AML Immature	NPM1 class I	HLA-DQB2	-0.431897704993074	0
AML25	AML Immature	NPM1 class I	HLA-DQB2	-0.431897704993074	0
AML27	AML Immature	NPM1 class I	HLA-DQB2	-0.431897704993074	0
AML28	AML Immature	NPM1 class I	HLA-DQB2	-0.431897704993074	0
AML33	AML Immature	NPM1 class II	HLA-DQB2	-0.321474522422345	0.00055228276877761
AML79	AML Immature	NPM1 class I	HLA-DQB2	-0.431897704993074	0
AML104	AML Immature	NPM1 class I	HLA-DQB2	-0.431897704993074	0
AML136	AML Immature	NPM1 class I	HLA-DQB2	-0.431897704993074	0
AML7	AML Immature	NPM1 class II	HLA-DQB2	-0.431897704993074	0
AML9	AML Immature	NPM1 class II	HLA-DQB2	-0.431897704993074	0
AML97	AML Immature	NPM1 class II	HLA-DQB2	-0.431897704993074	0
AML105	AML Immature	NPM1 class II	HLA-DQB2	-0.431897704993074	0
AML10	AML Immature	AML-MR	HLA-DQB2	0.174854923684869	0.00343642611683849
AML21	AML Immature	AML-MR	HLA-DQB2	-0.431897704993074	0
AML32	AML Immature	AML-MR	HLA-DQB2	0.077573499267459	0.00281491907107671
AML55	AML Immature	AML-MR	HLA-DQB2	-0.431897704993074	0
AML110	AML Immature	AML-MR	HLA-DQB2	-0.431897704993074	0
AML111	AML Immature	AML-MR	HLA-DQB2	-0.431897704993074	0
AML126	AML Immature	AML-MR	HLA-DQB2	-0.431897704993074	0
AML138	AML Immature	AML-MR	HLA-DQB2	0.711422721696936	0.0074473142132784
AML151	AML Immature	AML-MR	HLA-DQB2	0.241659970405064	0.00388059701492537
AML157	AML Immature	AML-MR	HLA-DQB2	0.407877911961062	0.00505050505050505
AML172	AML Immature	AML-MR	HLA-DQB2	0.167132150381494	0.00338600451467269
AML34	AML Immature	Other	HLA-DQB2	-0.431897704993074	0
AML37	AML Immature	TP53	HLA-DQB2	-0.431897704993074	0
AML48	AML Immature	TP53	HLA-DQB2	0.619041622470129	0.00668002672010688
AML62	AML Immature	TP53	HLA-DQB2	-0.431897704993074	0
AML80	AML Immature	TP53	HLA-DQB2	-0.431897704993074	0
AML83	AML Immature	TP53	HLA-DQB2	-0.431897704993074	0
AML85-D	AML Immature	TP53	HLA-DQB2	-0.361904129092281	0.00034662045060658
AML85-R	AML Immature	TP53	HLA-DQB2	-0.401591567993979	0.00014863258026159
AML155	AML Immature	Other	HLA-DQB2	-0.0602761738957031	0.00198314328210213
AML61	AML Immature	RUNX1::RUNX1T1	HLA-DQB2	1.26700141437298	0.0128661374212976
AML117	AML Immature	RUNX1::RUNX1T1	HLA-DQB2	2.25113187045057	0.0269202272165967
AML161	AML Immature	RUNX1::RUNX1T1	HLA-DQB2	0.205693833068849	0.00363967242948135
AML23	AML Immature	CBFB::MYH11	HLA-DQB2	-0.278305054225327	0.00077639751552795
AML123	AML Immature	CBFB::MYH11	HLA-DQB2	0.139187041026859	0.00320512820512821
AML124	AML Immature	CBFB::MYH11	HLA-DQB2	-0.431897704993074	0
NBM8-CD34	HSC	NBM-CD34	HLA-DOB	-0.277518729142048	0.00396825396825397
NBM10-CD34	HSC	NBM-CD34	HLA-DOB	-0.201603043317221	0.00522298111691442
NBM11-CD34	HSC	NBM-CD34	HLA-DOB	-0.486590551255256	0.00102197240674502
AML24	AML Immature	NPM1 class I	HLA-DOB	-0.378145294281853	0.00246305418719212
AML25	AML Immature	NPM1 class I	HLA-DOB	-0.257062788848155	0.00429579625652041
AML27	AML Immature	NPM1 class I	HLA-DOB	-0.51106936247535	0.00072046109510086
AML28	AML Immature	NPM1 class I	HLA-DOB	-0.390887230361388	0.00228440890919475
AML33	AML Immature	NPM1 class II	HLA-DOB	-0.540556831251364	0.0003681885125184
AML79	AML Immature	NPM1 class I	HLA-DOB	-0.572467224890308	0
AML104	AML Immature	NPM1 class I	HLA-DOB	-0.537771509297432	0.0004009623095429
AML136	AML Immature	NPM1 class I	HLA-DOB	-0.267129722813688	0.00413365483982088
AML7	AML Immature	NPM1 class II	HLA-DOB	-0.30001910064768	0.00361663652802893
AML9	AML Immature	NPM1 class II	HLA-DOB	-0.572467224890308	0
AML97	AML Immature	NPM1 class II	HLA-DOB	-0.0487898837912784	0.0081008100810081
AML105	AML Immature	NPM1 class II	HLA-DOB	-0.421495133679657	0.00186567164179104
AML10	AML Immature	AML-MR	HLA-DOB	-0.361520561523003	0.00270004909180167
AML21	AML Immature	AML-MR	HLA-DOB	-0.418975733336498	0.00189959294436906
AML32	AML Immature	AML-MR	HLA-DOB	-0.403420370478371	0.00211118930330753
AML55	AML Immature	AML-MR	HLA-DOB	0.324096572991952	0.0176180408738548
AML110	AML Immature	AML-MR	HLA-DOB	-0.572467224890308	0
AML111	AML Immature	AML-MR	HLA-DOB	-0.572467224890308	0
AML126	AML Immature	AML-MR	HLA-DOB	-0.288874609658792	0.00378967314069162
AML138	AML Immature	AML-MR	HLA-DOB	-0.258147015505266	0.00427824433528759
AML151	AML Immature	AML-MR	HLA-DOB	-0.2642962723484	0.00417910447761194
AML157	AML Immature	AML-MR	HLA-DOB	0.241533507874194	0.0151515151515152
AML172	AML Immature	AML-MR	HLA-DOB	0.0942927023342973	0.0112866817155756
AML34	AML Immature	Other	HLA-DOB	-0.494195938492892	0.00092739798622151
AML37	AML Immature	TP53	HLA-DOB	-0.572467224890308	0
AML48	AML Immature	TP53	HLA-DOB	-0.194613540492443	0.00534402137608551
AML62	AML Immature	TP53	HLA-DOB	-0.572467224890308	0
AML80	AML Immature	TP53	HLA-DOB	-0.305419514502725	0.00353356890459364
AML83	AML Immature	TP53	HLA-DOB	-0.185138555242284	0.00550964187327824
AML85-D	AML Immature	TP53	HLA-DOB	-0.265520754460699	0.00415944540727903
AML85-R	AML Immature	TP53	HLA-DOB	-0.521497789013009	0.00059453032104637
AML155	AML Immature	Other	HLA-DOB	0.299426585974692	0.0168567178978681
AML61	AML Immature	RUNX1::RUNX1T1	HLA-DOB	-0.459252352106325	0.00136873802354229
AML117	AML Immature	RUNX1::RUNX1T1	HLA-DOB	-0.43173289770238	0.00172882193134107
AML161	AML Immature	RUNX1::RUNX1T1	HLA-DOB	-0.113328062126818	0.00682438580527753
AML23	AML Immature	CBFB::MYH11	HLA-DOB	-0.333779511588653	0.0031055900621118
AML123	AML Immature	CBFB::MYH11	HLA-DOB	-0.135323598232376	0.00641025641025641
AML124	AML Immature	CBFB::MYH11	HLA-DOB	-0.407518859783565	0.0020550760378134
NBM8-CD34	HSC	NBM-CD34	HLA-DMB	0.400039753803565	0.301587301587302
NBM10-CD34	HSC	NBM-CD34	HLA-DMB	0.418862410860734	0.312173563680193
NBM11-CD34	HSC	NBM-CD34	HLA-DMB	0.192096467759277	0.205416453755748
AML24	AML Immature	NPM1 class I	HLA-DMB	-1.07641837639076	0.0126671358198452
AML25	AML Immature	NPM1 class I	HLA-DMB	-1.01357333177153	0.0153421294875729
AML27	AML Immature	NPM1 class I	HLA-DMB	-1.01831604137545	0.0151296829971182
AML28	AML Immature	NPM1 class I	HLA-DMB	-1.41286679828774	0.00247477631829431
AML33	AML Immature	NPM1 class II	HLA-DMB	-0.553838079757713	0.0473122238586155
AML79	AML Immature	NPM1 class I	HLA-DMB	-1.48191914620312	0.00103573278094252
AML104	AML Immature	NPM1 class I	HLA-DMB	-1.53744109518492	0
AML136	AML Immature	NPM1 class I	HLA-DMB	-0.0610148644655518	0.127454357561143
AML7	AML Immature	NPM1 class II	HLA-DMB	-0.48420630906992	0.0548523206751054
AML9	AML Immature	NPM1 class II	HLA-DMB	0.454699117643353	0.333333333333333
AML97	AML Immature	NPM1 class II	HLA-DMB	-0.109534834841853	0.116111611161116
AML105	AML Immature	NPM1 class II	HLA-DMB	0.502605282654487	0.363805970149256
AML10	AML Immature	AML-MR	HLA-DMB	0.594198066468346	0.429798723613155
AML21	AML Immature	AML-MR	HLA-DMB	-0.663465046972564	0.0371777476255089
AML32	AML Immature	AML-MR	HLA-DMB	1.01694473987004	0.921416842599126
AML55	AML Immature	AML-MR	HLA-DMB	0.603256495536519	0.436927413671603
AML110	AML Immature	AML-MR	HLA-DMB	0.321144272646036	0.260869565217391
AML111	AML Immature	AML-MR	HLA-DMB	0.584408216694022	0.422222222222222
AML126	AML Immature	AML-MR	HLA-DMB	0.220324610220707	0.216485078162009
AML138	AML Immature	AML-MR	HLA-DMB	0.979902807404091	0.862145460307376
AML151	AML Immature	AML-MR	HLA-DMB	0.109740453270133	0.176119402985075
AML157	AML Immature	AML-MR	HLA-DMB	0.365058346385664	0.282828282828283
AML172	AML Immature	AML-MR	HLA-DMB	0.439050350343618	0.32392776523702
AML34	AML Immature	Other	HLA-DMB	-0.680518357018859	0.03577106518283
AML37	AML Immature	TP53	HLA-DMB	0.143176524671514	0.1875
AML48	AML Immature	TP53	HLA-DMB	0.872492379454995	0.710754843019375
AML62	AML Immature	TP53	HLA-DMB	-0.0652010084237076	0.126436781609195
AML80	AML Immature	TP53	HLA-DMB	0.284510159277142	0.243816254416962
AML83	AML Immature	TP53	HLA-DMB	-0.647109243318329	0.0385674931129477
AML85-D	AML Immature	TP53	HLA-DMB	-0.282075241193681	0.082842287694974
AML85-R	AML Immature	TP53	HLA-DMB	-1.2905632537643	0.00549940546967895
AML155	AML Immature	Other	HLA-DMB	0.889443788071688	0.732771442736734
AML61	AML Immature	RUNX1::RUNX1T1	HLA-DMB	0.522075211532876	0.376950451683546
AML117	AML Immature	RUNX1::RUNX1T1	HLA-DMB	0.768512432794173	0.589281304025679
AML161	AML Immature	RUNX1::RUNX1T1	HLA-DMB	0.904549749830612	0.752957233848953
AML23	AML Immature	CBFB::MYH11	HLA-DMB	0.468126899246753	0.341614906832296
AML123	AML Immature	CBFB::MYH11	HLA-DMB	0.611990586883785	0.443910256410255
AML124	AML Immature	CBFB::MYH11	HLA-DMB	0.173210874525662	0.198314837648994
NBM8-CD34	HSC	NBM-CD34	HLA-DMA	0.538820138116638	1.11706349206349
NBM10-CD34	HSC	NBM-CD34	HLA-DMA	0.514341894770176	1.07633587786262
NBM11-CD34	HSC	NBM-CD34	HLA-DMA	0.578303262820886	1.18599897802762
AML24	AML Immature	NPM1 class I	HLA-DMA	-1.01343850153086	0.0992258972554538
AML25	AML Immature	NPM1 class I	HLA-DMA	-0.637368066305114	0.182264498312364
AML27	AML Immature	NPM1 class I	HLA-DMA	-1.05053890271257	0.0932997118155621
AML28	AML Immature	NPM1 class I	HLA-DMA	-1.14677672300715	0.0793832095945173
AML33	AML Immature	NPM1 class II	HLA-DMA	0.468183579377331	1.00349779086892
AML79	AML Immature	NPM1 class I	HLA-DMA	-1.51438122799809	0.0414293112377007
AML104	AML Immature	NPM1 class I	HLA-DMA	-1.68033534730566	0.0300721732157177
AML136	AML Immature	NPM1 class I	HLA-DMA	-0.339843654204973	0.290733723734069
AML7	AML Immature	NPM1 class II	HLA-DMA	-0.136262108230232	0.398432790837852
AML9	AML Immature	NPM1 class II	HLA-DMA	0.27674487057222	0.75
AML97	AML Immature	NPM1 class II	HLA-DMA	0.328076626172798	0.810981098109809
AML105	AML Immature	NPM1 class II	HLA-DMA	0.822610728366997	1.71688432835818
AML10	AML Immature	AML-MR	HLA-DMA	0.716933484214473	1.46318114874815
AML21	AML Immature	AML-MR	HLA-DMA	-0.297615219496625	0.310447761194023
AML32	AML Immature	AML-MR	HLA-DMA	0.772326031073124	1.59113300492616
AML55	AML Immature	AML-MR	HLA-DMA	1.03496399622493	2.3664552501762
AML110	AML Immature	AML-MR	HLA-DMA	0.496958151946411	1.04830917874396
AML111	AML Immature	AML-MR	HLA-DMA	0.435954507988434	0.955555555555555
AML126	AML Immature	AML-MR	HLA-DMA	0.525515999248123	1.09474182851729
AML138	AML Immature	AML-MR	HLA-DMA	0.834869525389279	1.74900966566322
AML151	AML Immature	AML-MR	HLA-DMA	0.407147772102753	0.914626865671625
AML157	AML Immature	AML-MR	HLA-DMA	0.482308405602638	1.02525252525252
AML172	AML Immature	AML-MR	HLA-DMA	0.596995772210563	1.22009029345372
AML34	AML Immature	Other	HLA-DMA	-0.791234532759521	0.142554319024908
AML37	AML Immature	TP53	HLA-DMA	0.505816881233006	1.0625
AML48	AML Immature	TP53	HLA-DMA	0.785805256645598	1.62391449565799
AML62	AML Immature	TP53	HLA-DMA	-0.0114323987879447	0.482758620689655
AML80	AML Immature	TP53	HLA-DMA	0.62636042715397	1.27561837455831
AML83	AML Immature	TP53	HLA-DMA	-0.668204135440112	0.173553719008264
AML85-D	AML Immature	TP53	HLA-DMA	-0.0179005030562497	0.477989601386483
AML85-R	AML Immature	TP53	HLA-DMA	-0.714285621378676	0.161266349583829
AML155	AML Immature	Other	HLA-DMA	0.675792996197308	1.37481408031729
AML61	AML Immature	RUNX1::RUNX1T1	HLA-DMA	0.845024729379852	1.77607445934849
AML117	AML Immature	RUNX1::RUNX1T1	HLA-DMA	0.765883425166851	1.57569770313662
AML161	AML Immature	RUNX1::RUNX1T1	HLA-DMA	0.843869748199112	1.77297543221109
AML23	AML Immature	CBFB::MYH11	HLA-DMA	0.403766444775729	0.909937888198749
AML123	AML Immature	CBFB::MYH11	HLA-DMA	0.756700094967198	1.55395299145299
AML124	AML Immature	CBFB::MYH11	HLA-DMA	0.504397608150099	1.06021372790796
NBM8-CD34	HSC	NBM-CD34	HLA-DOA	1.39438716328297	0.220899470899472
NBM10-CD34	HSC	NBM-CD34	HLA-DOA	1.04972924489465	0.137002812374448
NBM11-CD34	HSC	NBM-CD34	HLA-DOA	0.743333023283041	0.088400613183444
AML24	AML Immature	NPM1 class I	HLA-DOA	-0.901431824923879	0.00140745953553835
AML25	AML Immature	NPM1 class I	HLA-DOA	-0.797673872816432	0.00306842589751458
AML27	AML Immature	NPM1 class I	HLA-DOA	-0.899196008085929	0.00144092219020173
AML28	AML Immature	NPM1 class I	HLA-DOA	-0.987551961990879	0.00019036740909956
AML33	AML Immature	NPM1 class II	HLA-DOA	-0.564734926243895	0.0077319587628866
AML79	AML Immature	NPM1 class I	HLA-DOA	-1.00194631713284	0
AML104	AML Immature	NPM1 class I	HLA-DOA	-1.00194631713284	0
AML136	AML Immature	NPM1 class I	HLA-DOA	-0.719480484732701	0.00447812607647261
AML7	AML Immature	NPM1 class II	HLA-DOA	-0.53489747623781	0.00843881856540084
AML9	AML Immature	NPM1 class II	HLA-DOA	-1.00194631713284	0
AML97	AML Immature	NPM1 class II	HLA-DOA	-0.240917254043827	0.0171017101710171
AML105	AML Immature	NPM1 class II	HLA-DOA	0.213917818552636	0.039179104477612
AML10	AML Immature	AML-MR	HLA-DOA	0.984365787766446	0.124938635247913
AML21	AML Immature	AML-MR	HLA-DOA	-0.886800978525392	0.00162822252374491
AML32	AML Immature	AML-MR	HLA-DOA	1.2847530406152	0.190007037297676
AML55	AML Immature	AML-MR	HLA-DOA	1.36480188356785	0.212121212121212
AML110	AML Immature	AML-MR	HLA-DOA	-0.485876684456372	0.00966183574879227
AML111	AML Immature	AML-MR	HLA-DOA	0.747111293305534	0.0888888888888889
AML126	AML Immature	AML-MR	HLA-DOA	-0.166020789003544	0.019895783988631
AML138	AML Immature	AML-MR	HLA-DOA	1.15082076677958	0.15781967992394
AML151	AML Immature	AML-MR	HLA-DOA	0.551834781727668	0.0665671641791044
AML157	AML Immature	AML-MR	HLA-DOA	0.901843024560889	0.111111111111111
AML172	AML Immature	AML-MR	HLA-DOA	0.831517604436825	0.100451467268623
AML34	AML Immature	Other	HLA-DOA	-0.544257430011734	0.00821409644939057
AML37	AML Immature	TP53	HLA-DOA	-1.00194631713284	0
AML48	AML Immature	TP53	HLA-DOA	1.01389171637141	0.130260521042084
AML62	AML Immature	TP53	HLA-DOA	-0.417861099744422	0.0114942528735632
AML80	AML Immature	TP53	HLA-DOA	1.0807974125238	0.143109540636042
AML83	AML Immature	TP53	HLA-DOA	-1.00194631713284	0
AML85-D	AML Immature	TP53	HLA-DOA	-0.648331337732628	0.00589254766031196
AML85-R	AML Immature	TP53	HLA-DOA	-0.97958648659084	0.00029726516052318
AML155	AML Immature	Other	HLA-DOA	0.808524921599044	0.0971740208230047
AML61	AML Immature	RUNX1::RUNX1T1	HLA-DOA	0.636549522882656	0.0755543388995348
AML117	AML Immature	RUNX1::RUNX1T1	HLA-DOA	0.991490254724879	0.126204000987897
AML161	AML Immature	RUNX1::RUNX1T1	HLA-DOA	1.26605949348637	0.185168334849864
AML23	AML Immature	CBFB::MYH11	HLA-DOA	0.52233589364553	0.063664596273292
AML123	AML Immature	CBFB::MYH11	HLA-DOA	0.749581288016565	0.0892094017094016
AML124	AML Immature	CBFB::MYH11	HLA-DOA	0.112967089130533	0.0330867242087958
NBM8-CD34	HSC	NBM-CD34	HLA-DPA1	0.355729288173801	2.98478835978836
NBM10-CD34	HSC	NBM-CD34	HLA-DPA1	0.522056670216202	3.84210526315801
NBM11-CD34	HSC	NBM-CD34	HLA-DPA1	0.438556083566892	3.38477261113957
AML24	AML Immature	NPM1 class I	HLA-DPA1	-1.87143623344553	0.0928923293455311
AML25	AML Immature	NPM1 class I	HLA-DPA1	-2.19788245531625	0.0527769254372507
AML27	AML Immature	NPM1 class I	HLA-DPA1	-1.67977006203124	0.127521613832854
AML28	AML Immature	NPM1 class I	HLA-DPA1	-1.71149763763205	0.121073672187321
AML33	AML Immature	NPM1 class II	HLA-DPA1	-0.410984315042536	0.928387334315166
AML79	AML Immature	NPM1 class I	HLA-DPA1	-1.35171281479026	0.215950284826517
AML104	AML Immature	NPM1 class I	HLA-DPA1	-2.11333271761925	0.0613472333600642
AML136	AML Immature	NPM1 class I	HLA-DPA1	-0.684742363002642	0.610058560110237
AML7	AML Immature	NPM1 class II	HLA-DPA1	-0.753796675796094	0.548523206751053
AML9	AML Immature	NPM1 class II	HLA-DPA1	-0.160439740616999	1.36111111111111
AML97	AML Immature	NPM1 class II	HLA-DPA1	-0.0099016488070032	1.7119711971197
AML105	AML Immature	NPM1 class II	HLA-DPA1	0.600242252075682	4.32602611940296
AML10	AML Immature	AML-MR	HLA-DPA1	0.717507290272935	5.16813942071672
AML21	AML Immature	AML-MR	HLA-DPA1	-0.922294751595081	0.42279511533242
AML32	AML Immature	AML-MR	HLA-DPA1	0.758675416950666	5.50105559465154
AML55	AML Immature	AML-MR	HLA-DPA1	0.861074778691436	6.42494714587741
AML110	AML Immature	AML-MR	HLA-DPA1	-0.185950519862628	1.30917874396135
AML111	AML Immature	AML-MR	HLA-DPA1	0.259218952535857	2.57777777777778
AML126	AML Immature	AML-MR	HLA-DPA1	-0.511988878213306	0.795357650402653
AML138	AML Immature	AML-MR	HLA-DPA1	0.898243814708432	6.79733798130261
AML151	AML Immature	AML-MR	HLA-DPA1	0.365077428941948	3.02746268656722
AML157	AML Immature	AML-MR	HLA-DPA1	0.388350302699987	3.13636363636363
AML172	AML Immature	AML-MR	HLA-DPA1	0.444480427391912	3.4153498871332
AML34	AML Immature	Other	HLA-DPA1	-0.365870736954417	0.9947005829358
AML37	AML Immature	TP53	HLA-DPA1	0.271166738539347	2.625
AML48	AML Immature	TP53	HLA-DPA1	0.903499359603697	6.85170340681359
AML62	AML Immature	TP53	HLA-DPA1	-0.523365136762211	0.781609195402299
AML80	AML Immature	TP53	HLA-DPA1	0.715211384837279	5.15017667844526
AML83	AML Immature	TP53	HLA-DPA1	-1.04422137210624	0.349862258953168
AML85-D	AML Immature	TP53	HLA-DPA1	-0.745844846274566	0.555285961871754
AML85-R	AML Immature	TP53	HLA-DPA1	-0.715452800272491	0.581896551724127
AML155	AML Immature	Other	HLA-DPA1	0.661757599684404	4.74913237481409
AML61	AML Immature	RUNX1::RUNX1T1	HLA-DPA1	0.990958943600663	7.82288529975369
AML117	AML Immature	RUNX1::RUNX1T1	HLA-DPA1	0.846911158812785	6.28846628797247
AML161	AML Immature	RUNX1::RUNX1T1	HLA-DPA1	0.875991496328779	6.5718835304822
AML23	AML Immature	CBFB::MYH11	HLA-DPA1	0.227927664796169	2.45807453416149
AML123	AML Immature	CBFB::MYH11	HLA-DPA1	0.493368015569263	3.67841880341888
AML124	AML Immature	CBFB::MYH11	HLA-DPA1	0.291100813816151	2.70571311138507
NBM8-CD34	HSC	NBM-CD34	HLA-DPB1	0.67295400539444	4.31944444444445
NBM10-CD34	HSC	NBM-CD34	HLA-DPB1	0.574667912032868	3.74929690638822
NBM11-CD34	HSC	NBM-CD34	HLA-DPB1	0.542687630442637	3.58048032703124
AML24	AML Immature	NPM1 class I	HLA-DPB1	-1.96155272655863	0.0883180858550315
AML25	AML Immature	NPM1 class I	HLA-DPB1	-2.22456320510653	0.0573795642835226
AML27	AML Immature	NPM1 class I	HLA-DPB1	-1.73347134152263	0.126440922190203
AML28	AML Immature	NPM1 class I	HLA-DPB1	-1.19951288918423	0.283837806967442
AML33	AML Immature	NPM1 class II	HLA-DPB1	-0.0862298665180718	1.44458762886597
AML79	AML Immature	NPM1 class I	HLA-DPB1	-1.33162319578923	0.233039875712069
AML104	AML Immature	NPM1 class I	HLA-DPB1	-2.21675653530695	0.0581395348837209
AML136	AML Immature	NPM1 class I	HLA-DPB1	-0.712982744779783	0.581122976231493
AML7	AML Immature	NPM1 class II	HLA-DPB1	-0.947072727787297	0.412296564195297
AML9	AML Immature	NPM1 class II	HLA-DPB1	-0.217575651525446	1.19444444444444
AML97	AML Immature	NPM1 class II	HLA-DPB1	-0.0738234207753233	1.47074707470746
AML105	AML Immature	NPM1 class II	HLA-DPB1	0.538192925217462	3.55736940298504
AML10	AML Immature	AML-MR	HLA-DPB1	0.657495272686449	4.22434953362787
AML21	AML Immature	AML-MR	HLA-DPB1	-0.825987953888079	0.492537313432823
AML32	AML Immature	AML-MR	HLA-DPB1	0.868711161692447	5.72554539056991
AML55	AML Immature	AML-MR	HLA-DPB1	0.986193721537887	6.78012684989431
AML110	AML Immature	AML-MR	HLA-DPB1	0.0459517906066749	1.7487922705314
AML111	AML Immature	AML-MR	HLA-DPB1	0.3324479504183	2.64444444444444
AML126	AML Immature	AML-MR	HLA-DPB1	-0.431015551370956	0.876361913784936
AML138	AML Immature	AML-MR	HLA-DPB1	0.991494915540722	6.8320392964666
AML151	AML Immature	AML-MR	HLA-DPB1	0.390978809039561	2.87731343283588
AML157	AML Immature	AML-MR	HLA-DPB1	0.426915926534071	3.03030303030303
AML172	AML Immature	AML-MR	HLA-DPB1	0.494377839023479	3.33972911963884
AML34	AML Immature	Other	HLA-DPB1	-0.521643875579557	0.768150503444555
AML37	AML Immature	TP53	HLA-DPB1	0.359590284683524	2.75
AML48	AML Immature	TP53	HLA-DPB1	0.56974065021757	3.72277889111559
AML62	AML Immature	TP53	HLA-DPB1	-0.451566107379632	0.850574712643678
AML80	AML Immature	TP53	HLA-DPB1	0.628440995012091	4.05123674911663
AML83	AML Immature	TP53	HLA-DPB1	-1.01705749496684	0.371900826446282
AML85-D	AML Immature	TP53	HLA-DPB1	-0.591411675059107	0.693934142114395
AML85-R	AML Immature	TP53	HLA-DPB1	-0.720513096180121	0.574762187871573
AML155	AML Immature	Other	HLA-DPB1	0.476827071797844	3.25632126921167
AML61	AML Immature	RUNX1::RUNX1T1	HLA-DPB1	1.02947099548658	7.2157131125103
AML117	AML Immature	RUNX1::RUNX1T1	HLA-DPB1	0.623749759799519	4.02395653247729
AML161	AML Immature	RUNX1::RUNX1T1	HLA-DPB1	0.951056586658332	6.44585987261141
AML23	AML Immature	CBFB::MYH11	HLA-DPB1	0.435039313209191	3.06599378881988
AML123	AML Immature	CBFB::MYH11	HLA-DPB1	0.573412275746448	3.74252136752145
AML124	AML Immature	CBFB::MYH11	HLA-DPB1	0.257601353699456	2.37381833127823
NBM8-CD34	HSC	NBM-CD34	CIITA	0.565019284825613	0.115079365079366
NBM10-CD34	HSC	NBM-CD34	CIITA	0.466286507449365	0.0988348734431501
NBM11-CD34	HSC	NBM-CD34	CIITA	0.398434265131778	0.0889115993868165
AML24	AML Immature	NPM1 class I	CIITA	-0.927176346674343	0.00527797325826882
AML25	AML Immature	NPM1 class I	CIITA	-0.888359737062123	0.00613685179502915
AML27	AML Immature	NPM1 class I	CIITA	-1.13243613812335	0.00144092219020173
AML28	AML Immature	NPM1 class I	CIITA	-1.04970072570601	0.00285551113649343
AML33	AML Immature	NPM1 class II	CIITA	0.501564203190684	0.104381443298969
AML79	AML Immature	NPM1 class I	CIITA	-1.12548066690331	0.00155359917141378
AML104	AML Immature	NPM1 class I	CIITA	-1.098291219546	0.00200481154771451
AML136	AML Immature	NPM1 class I	CIITA	0.127534648568035	0.0575266965208404
AML7	AML Immature	NPM1 class II	CIITA	0.208643819575615	0.0657022302591922
AML9	AML Immature	NPM1 class II	CIITA	0.542138122647156	0.111111111111111
AML97	AML Immature	NPM1 class II	CIITA	0.580911471106837	0.117911791179118
AML105	AML Immature	NPM1 class II	CIITA	0.913914694605186	0.194496268656717
AML10	AML Immature	AML-MR	CIITA	0.919533679789226	0.196121747668139
AML21	AML Immature	AML-MR	CIITA	-0.0644845549263794	0.0415196743554954
AML32	AML Immature	AML-MR	CIITA	1.26497246177499	0.325357729298615
AML55	AML Immature	AML-MR	CIITA	0.886513009983336	0.186751233262861
AML110	AML Immature	AML-MR	CIITA	0.857025348571293	0.178743961352657
AML111	AML Immature	AML-MR	CIITA	0.217628348805786	0.0666666666666667
AML126	AML Immature	AML-MR	CIITA	0.840211497998664	0.174324964471814
AML138	AML Immature	AML-MR	CIITA	1.18395147428476	0.289177626366655
AML151	AML Immature	AML-MR	CIITA	0.852755924088489	0.177611940298507
AML157	AML Immature	AML-MR	CIITA	0.700624192527898	0.141414141414141
AML172	AML Immature	AML-MR	CIITA	0.643968921834126	0.129796839729119
AML34	AML Immature	Other	CIITA	-0.281356743477781	0.0279544250132486
AML37	AML Immature	TP53	CIITA	-1.22797155945362	0
AML48	AML Immature	TP53	CIITA	1.17774605052046	0.286573146292586
AML62	AML Immature	TP53	CIITA	0.564242437424685	0.114942528735632
AML80	AML Immature	TP53	CIITA	0.674988160087942	0.136042402826855
AML83	AML Immature	TP53	CIITA	-0.0672085237374494	0.0413223140495868
AML85-D	AML Immature	TP53	CIITA	0.206851250403368	0.0655112651646447
AML85-R	AML Immature	TP53	CIITA	-0.373455205349638	0.0233353151010701
AML155	AML Immature	Other	CIITA	0.664313158709112	0.133862171541894
AML61	AML Immature	RUNX1::RUNX1T1	CIITA	0.943232229888222	0.203120722693678
AML117	AML Immature	RUNX1::RUNX1T1	CIITA	1.19564234665378	0.2941467028896
AML161	AML Immature	RUNX1::RUNX1T1	CIITA	1.37107538666475	0.379435850773428
AML23	AML Immature	CBFB::MYH11	CIITA	0.725154750118047	0.146739130434783
AML123	AML Immature	CBFB::MYH11	CIITA	0.94635267296623	0.204059829059829
AML124	AML Immature	CBFB::MYH11	CIITA	0.430657098000408	0.0935059597205094
NBM8-CD34	HSC	NBM-CD34	HLA-G	0.337341924239536	0.00661375661375661
NBM10-CD34	HSC	NBM-CD34	HLA-G	0.314468493288678	0.00642828445158698
NBM11-CD34	HSC	NBM-CD34	HLA-G	0.277366916038026	0.00613183444047011
AML24	AML Immature	NPM1 class I	HLA-G	-0.30669560154125	0.00211118930330753
AML25	AML Immature	NPM1 class I	HLA-G	-0.200117930319216	0.00276158330776312
AML27	AML Immature	NPM1 class I	HLA-G	-0.422693529842478	0.00144092219020173
AML28	AML Immature	NPM1 class I	HLA-G	-0.51170804217147	0.00095183704549781
AML33	AML Immature	NPM1 class II	HLA-G	0.099939794417445	0.00478645066273933
AML79	AML Immature	NPM1 class I	HLA-G	-0.696956423188879	0
AML104	AML Immature	NPM1 class I	HLA-G	-0.616858047374487	0.0004009623095429
AML136	AML Immature	NPM1 class I	HLA-G	-0.256824200745518	0.00241129865656218
AML7	AML Immature	NPM1 class II	HLA-G	0.800082401365108	0.0108499095840868
AML9	AML Immature	NPM1 class II	HLA-G	-0.696956423188879	0
AML97	AML Immature	NPM1 class II	HLA-G	1.04398083240763	0.0135013501350135
AML105	AML Immature	NPM1 class II	HLA-G	0.146816650542213	0.00513059701492537
AML10	AML Immature	AML-MR	HLA-G	-0.696956423188879	0
AML21	AML Immature	AML-MR	HLA-G	0.113428454640174	0.00488466757123473
AML32	AML Immature	AML-MR	HLA-G	0.243308900656079	0.00586441473140981
AML55	AML Immature	AML-MR	HLA-G	-0.696956423188879	0
AML110	AML Immature	AML-MR	HLA-G	-0.696956423188879	0
AML111	AML Immature	AML-MR	HLA-G	-0.696956423188879	0
AML126	AML Immature	AML-MR	HLA-G	0.220071993906502	0.00568450971103742
AML138	AML Immature	AML-MR	HLA-G	-0.0403048000553202	0.00380288385358897
AML151	AML Immature	AML-MR	HLA-G	0.331619999525885	0.00656716417910447
AML157	AML Immature	AML-MR	HLA-G	-0.696956423188879	0
AML172	AML Immature	AML-MR	HLA-G	0.489350210461768	0.00790067720090293
AML34	AML Immature	Other	HLA-G	-0.491705990171411	0.00105988341282459
AML37	AML Immature	TP53	HLA-G	-0.696956423188879	0
AML48	AML Immature	TP53	HLA-G	0.425456848748613	0.00734802939211757
AML62	AML Immature	TP53	HLA-G	0.862093891771042	0.0114942528735632
AML80	AML Immature	TP53	HLA-G	-0.365473870482	0.00176678445229682
AML83	AML Immature	TP53	HLA-G	0.530340868986014	0.00826446280991736
AML85-D	AML Immature	TP53	HLA-G	0.0609342865280175	0.00450606585788561
AML85-R	AML Immature	TP53	HLA-G	-0.495293190831542	0.00104042806183115
AML155	AML Immature	Other	HLA-G	0.435854451042002	0.007436787307883
AML61	AML Immature	RUNX1::RUNX1T1	HLA-G	0.493671133636981	0.00793868053654531
AML117	AML Immature	RUNX1::RUNX1T1	HLA-G	0.432632710344937	0.00740923684860459
AML161	AML Immature	RUNX1::RUNX1T1	HLA-G	1.01714299858478	0.0131938125568699
AML23	AML Immature	CBFB::MYH11	HLA-G	0.876423957012111	0.0116459627329193
AML123	AML Immature	CBFB::MYH11	HLA-G	-0.130506948268486	0.00320512820512821
AML124	AML Immature	CBFB::MYH11	HLA-G	0.0630542443469075	0.00452116728318948
