# Supplementary material for: The AML cellular state space unveils NPM1 immune evasion subtypes with distinct clinical outcomes
Source: Nat Commun. 2025 Nov 25;16:10592. doi: 10.1038/s41467-025-66546-6 (PMC12658069; doi:10.1038/s41467-025-66546-6)
Supplement: Supplementary file 6 — Source Data [file 41467_2025_66546_MOESM6_ESM.zip › SourceData/Sourcedata_SFig14.csv]

PATIENT_ID	SAMPLE_ID	SEX	NPM1group	OS_MONTHS	OS_STATUS	Treatment	SCT.group	Age.group	WBC.group	BMblast.group	FLT3.ITD.group	WBC	cohort
2374	BA2480R	Male	NPM1 class I	57.002053388090346	2	Chemo	no	low	low	low	pos	7.9	Beat-AML (Waves1+2)
2469	BA2068R	Female	NPM1 class I	36.53388090349076	1	Chemo	no	high	low	low	neg	1.5	Beat-AML (Waves1+2)
2540	BA2485R	Male	NPM1 class I	45.634496919917865	1	Chemo	no	low	low	high	pos	13.26	Beat-AML (Waves1+2)
2144	BA2902R	Male	NPM1 class I	1.5441478439425051	2	Chemo	no	high	NA	low	pos	NA	Beat-AML (Waves1+2)
2141	BA2789R	Female	NPM1 class I	56.34496919917864	2	Chemo	yes	high	high	high	neg	66.67	Beat-AML (Waves1+2)
2445	BA2036R	Female	NPM1 class I	0.6899383983572895	2	Chemo	no	high	NA	NA	neg	NA	Beat-AML (Waves1+2)
2292	BA2386R	Female	NPM1 class I	20.79671457905544	2	Chemo	no	low	low	high	neg	22.1	Beat-AML (Waves1+2)
2386	BA2271R	Male	NPM1 class I	64.29568788501027	1	Chemo	no	low	high	low	neg	67.53	Beat-AML (Waves1+2)
2420	BA3004R	Female	NPM1 class I	0.8542094455852156	2	Chemo	no	high	low	high	pos	27.17	Beat-AML (Waves1+2)
2044	BA2280R	Female	NPM1 class I	3.876796714579056	2	Chemo	no	high	low	high	pos	24.01	Beat-AML (Waves1+2)
2507	BA2242R	Female	NPM1 class I	66.59548254620123	1	Chemo	yes	high	high	low	neg	67.36	Beat-AML (Waves1+2)
2004	BA2846R	Male	NPM1 class I	0.5585215605749486	2	NA	no	high	high	high	neg	62.87	Beat-AML (Waves1+2)
2138	BA2775R	Male	NPM1 class I	21.25667351129363	1	Chemo	no	low	NA	low	neg	NA	Beat-AML (Waves1+2)
2090	BA2911R	Female	NPM1 class I	28.28747433264887	2	Chemo	no	low	high	high	pos	181.66	Beat-AML (Waves1+2)
2316	BA2233R	Male	NPM1 class I	3.1211498973305956	1	Chemo	no	high	high	high	neg	125.9	Beat-AML (Waves1+2)
2232	BA2744R	Male	NPM1 class I	0.26283367556468173	2	NA	no	high	high	NA	pos	230.05	Beat-AML (Waves1+2)
2310	BA2124R	Male	NPM1 class I	19.02258726899384	1	Chemo	no	high	low	low	neg	16.24	Beat-AML (Waves1+2)
2471	BA2211R	Female	NPM1 class I	4.6652977412731005	2	Chemo	no	high	high	high	pos	166.91	Beat-AML (Waves1+2)
2321	BA2171R	Female	NPM1 class I	0.13141683778234087	2	Chemo	no	high	high	high	pos	122.89	Beat-AML (Waves1+2)
2255	BA2704R	Female	NPM1 class I	0.26283367556468173	2	Chemo	no	high	low	high	pos	30.54	Beat-AML (Waves1+2)
2203	BA2552R	Female	NPM1 class I	31.014373716632445	2	Chemo	yes	high	high	NA	pos	108.9	Beat-AML (Waves1+2)
2493	BA2563R	Male	NPM1 class I	13.075975359342916	1	Chemo	yes	high	high	high	pos	115.15	Beat-AML (Waves1+2)
2520	BA2984R	Male	NPM1 class I	19.08829568788501	2	Chemo	no	high	low	low	neg	33.81	Beat-AML (Waves1+2)
2431	BA2776R	Female	NPM1 class I	10.381930184804927	2	NA	no	high	NA	NA	pos	NA	Beat-AML (Waves1+2)
2216	BA2160R	Male	NPM1 class I	1.9055441478439423	2	Chemo	no	high	NA	NA	neg	NA	Beat-AML (Waves1+2)
2131	BA2590R	Male	NPM1 class I	9.264887063655031	2	Chemo	yes	low	low	high	pos	24.9	Beat-AML (Waves1+2)
2391	BA3037R	Female	NPM1 class II	23.227926078028748	2	Chemo	yes	low	low	high	pos	17.9	Beat-AML (Waves1+2)
2271	BA2865R	Female	NPM1 class II	102.80082135523614	1	Chemo	yes	low	high	high	neg	84.1	Beat-AML (Waves1+2)
2157	BA2452R	Male	NPM1 class II	19.548254620123203	2	Chemo	no	low	low	high	pos	0.6	Beat-AML (Waves1+2)
2446	BA2236R	Male	NPM1 class II	45.27310061601643	2	Chemo	no	low	low	low	neg	33.8	Beat-AML (Waves1+2)
2491	BA2003R	Female	NPM1 class II	8.4435318275154	2	Chemo	no	low	NA	NA	pos	NA	Beat-AML (Waves1+2)
2407	BA2235R	Female	NPM1 class II	92.0246406570842	1	Chemo	no	high	high	low	neg	53.9	Beat-AML (Waves1+2)
2239	BA3006R	Female	NPM1 class II	14.42299794661191	2	Chemo	yes	low	NA	low	pos	NA	Beat-AML (Waves1+2)
2022	BA2032R	Female	NPM1 class II	14.948665297741274	2	Chemo	no	high	low	high	pos	26	Beat-AML (Waves1+2)
2055	BA2106R	Female	NPM1 class II	25.00205338809035	2	Chemo	yes	low	high	high	neg	140	Beat-AML (Waves1+2)
2261	BA2910R	Female	NPM1 class II	4.073921971252567	2	Chemo	no	high	NA	NA	pos	NA	Beat-AML (Waves1+2)
2079	BA3029R	Male	NPM1 class II	18.6611909650924	2	Chemo	yes	high	low	high	pos	1.8	Beat-AML (Waves1+2)
2405	BA2418R	Female	NPM1 class II	30.68583162217659	2	NA	no	low	low	high	neg	1.2	Beat-AML (Waves1+2)
2369	BA2631R	Male	NPM1 class II	90.97330595482546	1	Chemo	no	high	low	low	neg	11.93	Beat-AML (Waves1+2)
2225	BA2523R	Male	NPM1 class II	28.71457905544148	1	Chemo	no	low	NA	high	neg	NA	Beat-AML (Waves1+2)
2029	BA2474R	Female	NPM1 class II	45.1088295687885	2	Chemo	no	low	high	low	neg	57.23	Beat-AML (Waves1+2)
2397	BA2772R	Male	NPM1 class II	2.3326488706365502	1	Chemo	no	high	high	high	neg	152.75	Beat-AML (Waves1+2)
2149	BA3023R	Female	NPM1 class II	25.987679671457904	1	Chemo	no	low	low	low	neg	5.1	Beat-AML (Waves1+2)
2455	BA2893R	Female	NPM1 class II	8.344969199178644	2	Chemo	yes	low	high	low	pos	89.17	Beat-AML (Waves1+2)
2285	BA2806R	Male	NPM1 class II	33.379876796714576	1	Chemo	yes	low	high	high	pos	48.03	Beat-AML (Waves1+2)
2000	BA2123R	Male	NPM1 class II	8.837782340862423	2	NA	no	high	low	low	neg	1.6	Beat-AML (Waves1+2)
2242	BA2836R	Male	NPM1 class II	14.127310061601642	2	Chemo	no	low	low	low	neg	3.6	Beat-AML (Waves1+2)
2366	BA2714R	Male	NPM1 class II	28.583162217659137	2	Chemo	no	high	high	high	neg	70.84	Beat-AML (Waves1+2)
2495	BA2410R	Female	NPM1 class II	2.6611909650924024	2	Chemo	no	low	low	low	pos	26.5	Beat-AML (Waves1+2)
2065	BA2020R	Male	NPM1 class II	25.034907597535938	1	Chemo	yes	low	low	low	pos	12	Beat-AML (Waves1+2)
2014	BA2226R	Female	NPM1 class II	60.2217659137577	1	Chemo	no	low	high	high	neg	42.34	Beat-AML (Waves1+2)
2371	BA2200R	Male	NPM1 class II	8.410677618069816	2	Chemo	no	low	high	high	pos	42.91	Beat-AML (Waves1+2)
2238	BA2829R	Male	NPM1 class II	5.519507186858316	2	Chemo	no	low	low	high	pos	16.65	Beat-AML (Waves1+2)
2433	BA2521R	Female	NPM1 class II	10.480492813141684	2	Chemo	yes	low	high	low	pos	69.84	Beat-AML (Waves1+2)
2344	BA3001R	Female	NPM1 class II	62.75154004106776	1	Chemo	no	low	low	high	neg	25.02	Beat-AML (Waves1+2)
2219	BA2477R	Male	NPM1 class II	28.386036960985628	2	Chemo	yes	high	high	high	neg	125.16	Beat-AML (Waves1+2)
2426	BA2400R	Female	NPM1 class II	60.97741273100616	1	Chemo	no	low	low	low	neg	2.41	Beat-AML (Waves1+2)
2061	BA2762R	Female	NPM1 class II	19.811088295687885	1	Chemo	yes	low	low	low	pos	22.01	Beat-AML (Waves1+2)
2206	BA2813R	Male	NPM1 class II	20.8952772073922	1	Chemo	yes	high	high	high	pos	53.3	Beat-AML (Waves1+2)
2441	BA2588R	Male	NPM1 class II	19.613963039014372	2	Chemo	no	low	low	low	neg	4.4	Beat-AML (Waves1+2)
2181	BA2240R	Female	NPM1 class II	8.640657084188911	2	Chemo	no	high	high	NA	pos	73.28	Beat-AML (Waves1+2)
2100	BA2705R	Male	NPM1 class II	2.6940451745379876	1	Chemo	no	low	low	low	pos	3.6	Beat-AML (Waves1+2)
2284	BA2450R	Female	NPM1 class II	8.837782340862423	2	Chemo	no	low	low	NA	pos	6.18	Beat-AML (Waves1+2)
2282	BA2218R	Female	NPM1 class II	14.2258726899384	2	Chemo	no	low	high	NA	neg	73	Beat-AML (Waves1+2)
2475	BA2924R	Male	NPM1 class II	9.856262833675563	1	Chemo	no	high	low	NA	neg	9	Beat-AML (Waves1+2)
2378	BA2104R	Male	NPM1 No group	0.29568788501026694	2	NA	NA	high	high	NA	neg	82	Beat-AML (Waves1+2)
2326	BA2239R	Male	NPM1 No group	90.54620123203286	1	Chemo	no	high	low	high	neg	28	Beat-AML (Waves1+2)
2235	BA2782R	Male	NPM1 No group	24.70636550308008	2	NA	NA	low	low	low	neg	22.79	Beat-AML (Waves1+2)
2543	BA2525R	Female	NPM1 No group	13.79876796714579	2	Chemo	no	high	NA	NA	pos	NA	Beat-AML (Waves1+2)
2179	BA2069R	Male	NPM1 No group	8.082135523613964	2	Chemo	no	low	low	low	pos	10.21	Beat-AML (Waves1+2)
2553	BA2656R	Male	NPM1 No group	0	NA	NA	NA	NA	NA	NA	neg	NA	Beat-AML (Waves1+2)
2373	BA2455R	Male	NPM1 No group	1.0841889117043122	2	NA	no	high	low	high	neg	24.2	Beat-AML (Waves1+2)
2492	BA2325R	Female	NPM1 No group	0.9527720739219712	1	Chemo	no	high	low	low	neg	35.91	Beat-AML (Waves1+2)
2314	BA2603R	Female	NPM1 No group	80.09856262833675	1	Chemo	yes	high	high	low	neg	63.75	Beat-AML (Waves1+2)
2305	BA2110R	Female	NPM1 No group	14.42299794661191	2	Chemo	yes	high	high	low	pos	58.86	Beat-AML (Waves1+2)
2376	BA2856R	Male	NPM1 No group	33.57700205338809	1	Chemo	no	low	low	low	neg	16.11	Beat-AML (Waves1+2)
2385	BA2377R	Male	NPM1 No group	37.97946611909651	1	Chemo	yes	low	NA	high	pos	NA	Beat-AML (Waves1+2)
2529	BA2901R	Male	NPM1 No group	39.52361396303901	1	Chemo	no	high	low	low	neg	41.4	Beat-AML (Waves1+2)
2058	BA2054R	Female	NPM1 No group	38.37371663244353	1	Chemo	yes	low	NA	low	neg	NA	Beat-AML (Waves1+2)
2364	BA2870R	Female	NPM1 No group	0.5256673511293635	2	NA	no	high	low	high	neg	3.65	Beat-AML (Waves1+2)
2362	BA2479R	Female	NPM1 No group	34.299794661190965	1	Chemo	no	high	low	low	neg	1.6	Beat-AML (Waves1+2)
2342	BA2139R	Female	NPM1 No group	30.850102669404517	1	Chemo	yes	low	high	high	pos	81	Beat-AML (Waves1+2)
2327	BA2970R	Male	NPM1 No group	0.26283367556468173	2	NA	no	high	high	high	pos	73.4	Beat-AML (Waves1+2)
2291	BA2201R	Male	NPM1 No group	28.28747433264887	2	Chemo	yes	high	high	high	pos	134.36	Beat-AML (Waves1+2)
2513	BA2376R	Male	NPM1 No group	62.12731006160164	1	Chemo	no	high	low	low	neg	16.84	Beat-AML (Waves1+2)
2122	BA2024R	Male	NPM1 No group	1.0841889117043122	2	Chemo	no	low	low	low	pos	6.3	Beat-AML (Waves1+2)
2393	BA2662R	Female	NPM1 No group	64.4599589322382	1	Chemo	yes	high	high	low	pos	84.69	Beat-AML (Waves1+2)
2257	BA2512R	Female	NPM1 No group	5.880903490759754	2	NA	no	high	NA	low	neg	NA	Beat-AML (Waves1+2)
2139	BA2885R	Female	NPM1 No group	0.459958932238193	2	Chemo	no	high	high	high	neg	97.26	Beat-AML (Waves1+2)
2041	BA2724R	Female	NPM1 No group	1.1170431211498972	1	NA	no	high	high	high	neg	56.03	Beat-AML (Waves1+2)
2197	BA2301R	Female	NPM1 No group	22.11088295687885	1	Chemo	no	low	low	high	neg	18.3	Beat-AML (Waves1+2)
2383	BA2133R	Female	NPM1 No group	18.39835728952772	2	Chemo	no	high	low	NA	neg	3.8	Beat-AML (Waves1+2)
2522	BA2746R	Female	NPM1 No group	10.611909650924025	2	Chemo	yes	low	high	low	pos	58.7	Beat-AML (Waves1+2)
2309	BA2726R	Female	NPM1 No group	4.238193018480493	2	Chemo	yes	low	low	high	neg	2.42	Beat-AML (Waves1+2)
2572	BA2228R	Female	NPM1 No group	8.509240246406572	2	Chemo	no	high	low	low	neg	5.54	Beat-AML (Waves1+2)
2209	BA2764R	Male	NPM1 No group	16.427104722792606	1	Chemo	no	high	NA	NA	pos	NA	Beat-AML (Waves1+2)
2414	BA2098R	Female	NPM1 No group	60.12320328542094	1	Chemo	yes	high	high	high	neg	44.83	Beat-AML (Waves1+2)
2083	BA2778R	Female	NPM1 No group	59.17043121149897	1	Chemo	yes	high	low	low	neg	34.6	Beat-AML (Waves1+2)
2542	BA2820R	Male	NPM1 No group	0.919917864476386	2	Chemo	no	high	high	high	pos	58.97	Beat-AML (Waves1+2)
2481	BA2456R	Male	NPM1 No group	0.06570841889117043	2	NA	no	high	NA	NA	neg	NA	Beat-AML (Waves1+2)
2508	BA2914R	Female	NPM1 No group	52.106776180698155	1	Chemo	no	low	high	low	neg	46.27	Beat-AML (Waves1+2)
2570	BA2303R	Female	NPM1 No group	9.724845995893224	1	Chemo	yes	low	high	low	pos	190	Beat-AML (Waves1+2)
2733	BA3135R	Male	NPM1 class I	1.5770020533880904	1	Chemo	no	high	NA	NA	pos	NA	Beat-AML (Waves3+4)
2608	BA3299R	Female	NPM1 class I	8.640657084188911	1	Chemo	yes	low	high	low	neg	66.7	Beat-AML (Waves3+4)
2818	BA3277R	Male	NPM1 class I	6.93223819301848	1	Chemo	no	high	low	low	neg	8.6	Beat-AML (Waves3+4)
2681	BA3433R	Male	NPM1 class I	7.063655030800821	1	Chemo	yes	high	high	high	neg	52.1	Beat-AML (Waves3+4)
2755	BA3436R	Female	NPM1 class I	49.609856262833674	1	Chemo	yes	low	low	low	neg	29.58	Beat-AML (Waves3+4)
2699	BA3352R	Male	NPM1 class I	0.7227926078028748	2	Chemo	no	high	high	high	pos	64.4	Beat-AML (Waves3+4)
2770	BA3180R	Male	NPM1 class I	3.811088295687885	1	Chemo	yes	low	NA	NA	pos	NA	Beat-AML (Waves3+4)
2738	BA3197R	Female	NPM1 class I	0.32854209445585214	2	NA	NA	low	high	NA	pos	134.63	Beat-AML (Waves3+4)
2741	BA3328R	Female	NPM1 class I	5.486652977412731	2	Chemo	yes	high	high	high	pos	59.23	Beat-AML (Waves3+4)
2746	BA3333R	Male	NPM1 class I	0.06570841889117043	2	NA	NA	NA	NA	high	neg	NA	Beat-AML (Waves3+4)
2636	BA3422R	Female	NPM1 class I	17.117043121149898	1	Chemo	no	high	NA	high	neg	NA	Beat-AML (Waves3+4)
2657	BA3297R	Female	NPM1 class I	38.078028747433265	1	Chemo	no	low	high	high	neg	61.13	Beat-AML (Waves3+4)
2650	BA3227R	Female	NPM1 class I	39.030800821355236	1	Chemo	yes	high	high	high	pos	159.73	Beat-AML (Waves3+4)
2778	BA3119R	Female	NPM1 class I	25.75770020533881	1	Chemo	no	high	low	high	neg	4.68	Beat-AML (Waves3+4)
2716	BA3310R	Male	NPM1 class I	0.5585215605749486	2	NA	NA	high	high	high	neg	44.35	Beat-AML (Waves3+4)
2665	BA3200R	Female	NPM1 class I	13.963039014373717	2	Targeted Therapy - Other	no	high	high	NA	neg	97.67	Beat-AML (Waves3+4)
2749	BA3375R	Female	NPM1 class I	5.618069815195072	2	Chemo	yes	high	high	high	pos	62.54	Beat-AML (Waves3+4)
2811	BA3306R	Female	NPM1 class II	9.494866529774129	1	Chemo	yes	low	high	high	pos	138.2	Beat-AML (Waves3+4)
2194	BA3164R	Female	NPM1 class II	11.827515400410675	2	Chemo	yes	low	low	high	pos	23.68	Beat-AML (Waves3+4)
2792	BA3271R	Female	NPM1 class II	0.75564681724846	2	Chemo	no	high	low	high	pos	28.53	Beat-AML (Waves3+4)
2605	BA3423R	Female	NPM1 class II	11.3347022587269	1	Chemo	no	low	low	high	neg	19	Beat-AML (Waves3+4)
2614	BA3157R	Male	NPM1 class II	46.81724845995893	1	Chemo	yes	high	low	high	neg	23.32	Beat-AML (Waves3+4)
2622	BA3269R	Female	NPM1 class II	2.004106776180698	2	NA	no	high	high	low	neg	70.1	Beat-AML (Waves3+4)
2734	BA3226R	Female	NPM1 class II	1.215605749486653	2	NA	NA	high	high	low	pos	88.2	Beat-AML (Waves3+4)
2714	BA3232R	Female	NPM1 class II	12.15605749486653	2	Chemo	yes	low	high	low	pos	59.05	Beat-AML (Waves3+4)
2725	BA3255R	Male	NPM1 class II	8.936344969199178	2	Chemo	yes	low	high	high	pos	118.21	Beat-AML (Waves3+4)
2764	BA3453R	Female	NPM1 class II	0.6242299794661191	1	NA	no	high	high	high	neg	44.4	Beat-AML (Waves3+4)
2648	BA3280R	Male	NPM1 class II	2.6940451745379876	1	Chemo	no	low	NA	low	pos	NA	Beat-AML (Waves3+4)
2748	BA3332R	Female	NPM1 class II	23.65503080082135	1	Chemo	no	low	NA	low	neg	NA	Beat-AML (Waves3+4)
2224	BA3099R	Female	NPM1 class II	18.365503080082135	2	Chemo	no	low	low	NA	pos	7.66	Beat-AML (Waves3+4)
2798	BA3183R	Male	NPM1 class II	11.071868583162216	2	Chemo	yes	high	low	low	neg	15.38	Beat-AML (Waves3+4)
2602	BA3335R	Female	NPM1 class II	16.8870636550308	1	Chemo	no	low	NA	low	pos	NA	Beat-AML (Waves3+4)
2685	BA3293R	Female	NPM1 class II	27.433264887063658	2	Chemo	yes	low	high	NA	pos	43.57	Beat-AML (Waves3+4)
2654	BA3386R	Female	NPM1 class II	34.365503080082135	1	Chemo	yes	high	low	NA	pos	40.36	Beat-AML (Waves3+4)
2765	BA3176R	Female	NPM1 class II	10.71047227926078	2	Chemo	no	low	low	low	neg	1.87	Beat-AML (Waves3+4)
2679	BA3454R	Female	NPM1 class II	0.459958932238193	2	NA	NA	high	high	low	pos	87.73	Beat-AML (Waves3+4)
2692	BA3083R	Female	NPM1 class II	0	NA	NA	NA	NA	NA	NA	pos	NA	Beat-AML (Waves3+4)
2672	BA3266R	Female	NPM1 class II	0.919917864476386	2	NA	NA	high	high	low	pos	44.85	Beat-AML (Waves3+4)
2776	BA3146R	Male	NPM1 class II	4.59958932238193	2	Chemo	yes	low	low	low	pos	22.79	Beat-AML (Waves3+4)
2781	BA3376R	Female	NPM1 class II	26.38193018480493	1	Chemo	yes	low	high	high	pos	145	Beat-AML (Waves3+4)
2594	BA3385R	Female	NPM1 class II	8.673511293634498	2	Chemo	yes	low	low	high	pos	31.8	Beat-AML (Waves3+4)
2780	BA3451R	Female	NPM1 No group	38.80082135523614	1	Chemo	no	low	high	high	neg	58.66	Beat-AML (Waves3+4)
2708	BA3347R	Female	NPM1 No group	7.655030800821355	1	Chemo	no	high	low	high	neg	22	Beat-AML (Waves3+4)
2835	BA3109R	Female	NPM1 No group	96.22997946611908	1	Chemo	no	low	NA	NA	neg	NA	Beat-AML (Waves3+4)
2631	BA3114R	Female	NPM1 No group	3.055441478439425	2	Chemo	no	high	NA	NA	neg	NA	Beat-AML (Waves3+4)
2784	BA3173R	Female	NPM1 No group	15.014373716632443	2	Chemo	no	low	low	NA	pos	9.3	Beat-AML (Waves3+4)
2659	BA3421R	Female	NPM1 No group	5.946611909650924	1	Chemo	yes	low	NA	NA	pos	NA	Beat-AML (Waves3+4)
2740	BA3162R	Male	NPM1 No group	3.252566735112936	1	Chemo	no	low	high	low	neg	68.59	Beat-AML (Waves3+4)
2662	BA3169R	Female	NPM1 No group	0.16427104722792607	2	NA	NA	high	low	low	neg	23.4	Beat-AML (Waves3+4)
2647	BA3431R	Female	NPM1 No group	2.2340862422997945	1	NA	NA	low	NA	low	neg	NA	Beat-AML (Waves3+4)
2658	BA3225R	Male	NPM1 No group	0.5256673511293635	2	Chemo	no	high	NA	high	neg	NA	Beat-AML (Waves3+4)
2814	BA3270R	Female	NPM1 No group	14.193018480492814	1	Chemo	no	low	high	low	neg	65.11	Beat-AML (Waves3+4)
2739	BA3258R	Female	NPM1 No group	37.125256673511295	1	Chemo	yes	high	high	high	neg	145.55	Beat-AML (Waves3+4)
2744	BA3390R	Male	NPM1 No group	0	NA	NA	NA	NA	NA	NA	neg	NA	Beat-AML (Waves3+4)
2688	BA3234R	Male	NPM1 No group	2.9897330595482545	2	Chemo	no	high	high	low	neg	84.29	Beat-AML (Waves3+4)
2731	BA3219R	Male	NPM1 No group	0.13141683778234087	2	Chemo	no	high	high	high	neg	104.23	Beat-AML (Waves3+4)
ALG16_009	ALG16_009	Male	NPM1 class I	3.0882956878850103	2	Hypomethylating treatment (azacitidine or similar)	no	high	low	low	neg	3.2	Clinseq
ALG16_023	ALG16_023	Male	NPM1 class I	4.59958932238193	2	Hypomethylating treatment (azacitidine or similar)	no	high	low	low	neg	34.6	Clinseq
ALG17_024	ALG17_024	Male	NPM1 class I	31.080082135523615	1	Chemo	yes	high	low	low	neg	12.8	Clinseq
ALG17_032	ALG17_032	Male	NPM1 class I	11.170431211498974	2	Hypomethylating treatment (azacitidine or similar)	no	high	low	low	neg	36.8	Clinseq
ALG18_017	ALG18_017	Male	NPM1 class I	20.205338809034902	1	Chemo	no	high	low	low	neg	37	Clinseq
ALG18_022	ALG18_022	Female	NPM1 class I	19.351129363449697	1	Chemo	no	high	low	high	neg	38.7	Clinseq
ALG20_004	ALG20_004	Male	NPM1 class I	4.271047227926078	1	Chemo	no	high	high	low	neg	85.3	Clinseq
ALG20_015	ALG20_015	Male	NPM1 class I	8.640657084188911	1	Chemo	yes	low	low	high	pos	374.3	Clinseq
ALG2015_1	ALG2015_1	Female	NPM1 class I	0.75564681724846	2	No, none or palliative treatment	no	high	low	low	NA	10.8	Clinseq
ALG2015_29	ALG2015_29	Male	NPM1 class I	4.336755646817249	2	Hypomethylating treatment (azacitidine or similar)	no	high	low	low	NA	1.6	Clinseq
ALBB13002	ALBB13002	Male	NPM1 class I	46.6	1	Chemo	yes	low	low	high	pos	35	Clinseq
ALBB13003	ALBB13003	Male	NPM1 class I	35.45161290322581	2	Chemo	no	high	low	high	pos	132.2	Clinseq
ALBB13032	ALBB13032	Male	NPM1 class I	16.096774193548388	2	Chemo	no	high	low	high	pos	111	Clinseq
ALBB13038	ALBB13038	Female	NPM1 class I	41.06666666666667	1	Chemo	no	high	low	low	pos	2.3	Clinseq
ALBB13051	ALBB13051	Male	NPM1 class I	29.70967741935484	2	Chemo	no	high	high	high	neg	48.2	Clinseq
ALBB13075	ALBB13075	Male	NPM1 class I	0.41935483870967744	2	Chemo	no	high	low	high	neg	110	Clinseq
ALBB13080	ALBB13080	Female	NPM1 class I	18.785714285714285	1	Chemo	yes	high	low	low	pos	27	Clinseq
ALBB13104	ALBB13104	Female	NPM1 class I	8.419354838709678	2	Chemo	no	low	low	high	pos	24.6	Clinseq
ALBB13139	ALBB13139	Female	NPM1 class I	0.12903225806451613	2	Chemo	no	high	low	high	neg	139.9	Clinseq
ALBB14012	ALBB14012	Male	NPM1 class I	32.03333333333333	1	Chemo	no	high	low	high	neg	4.2	Clinseq
ALBB14014	ALBB14014	Male	NPM1 class I	4.870967741935484	2	No, none or palliative treatment	no	high	high	low	pos	5.9	Clinseq
ALBB14084	ALBB14084	Female	NPM1 class I	23.903225806451612	2	Chemo	no	high	high	low	pos	70	Clinseq
ALBB14091	ALBB14091	Female	NPM1 class I	3.258064516129032	2	Chemo	no	high	low	NA	pos	109.2	Clinseq
ALBB14107	ALBB14107	Male	NPM1 class I	8.419354838709678	1	No, none or palliative treatment	no	high	low	high	neg	301.5	Clinseq
ALBB14115	ALBB14115	Female	NPM1 class I	0.1	2	No, none or palliative treatment	no	high	low	NA	pos	118	Clinseq
ALG199722	ALG199722	Male	NPM1 class I	229.93548387096777	1	Chemo	no	high	NA	NA	neg	NA	Clinseq
ALG199849	ALG199849	Female	NPM1 class I	0.03225806451612903	2	No, none or palliative treatment	no	high	NA	NA	pos	NA	Clinseq
ALG19992	ALG19992	Female	NPM1 class I	3.3	2	No, none or palliative treatment	no	high	NA	NA	neg	NA	Clinseq
ALG20002	ALG20002	Female	NPM1 class I	0.6129032258064516	2	Chemo	no	high	NA	NA	neg	NA	Clinseq
ALG200022	ALG200022	Female	NPM1 class I	24.677419354838708	2	Chemo	no	high	low	high	neg	17	Clinseq
ALG200127	ALG200127	Female	NPM1 class I	0.03333333333333333	2	Chemo	no	low	NA	NA	pos	NA	Clinseq
ALG200317	ALG200317	Female	NPM1 class I	0.6451612903225806	2	Chemo	no	high	NA	NA	pos	NA	Clinseq
ALG200322	ALG200322	Female	NPM1 class I	0.6	2	No, none or palliative treatment	no	high	low	high	neg	101.7	Clinseq
ALG20037	ALG20037	Female	NPM1 class I	165.53333333333333	1	Chemo	no	high	low	low	neg	32	Clinseq
ALG200426	ALG200426	Female	NPM1 class I	0.03333333333333333	2	Chemo	no	high	NA	NA	neg	NA	Clinseq
ALG200512	ALG200512	Female	NPM1 class I	1.4193548387096775	2	Chemo	no	high	NA	NA	pos	NA	Clinseq
ALG200547	ALG200547	Female	NPM1 class I	1.6333333333333333	2	No, none or palliative treatment	no	high	NA	NA	neg	NA	Clinseq
ALG20061	ALG20061	Female	NPM1 class I	0.8064516129032258	2	Chemo	no	high	NA	NA	neg	NA	Clinseq
ALG200619	ALG200619	Male	NPM1 class I	95.48387096774194	1	Chemo	yes	low	NA	NA	pos	NA	Clinseq
ALG20065	ALG20065	Female	NPM1 class I	11.129032258064516	2	Chemo	yes	low	NA	NA	neg	NA	Clinseq
ALG20069	ALG20069	Female	NPM1 class I	5.2	2	Chemo	no	high	NA	NA	pos	NA	Clinseq
ALG200710	ALG200710	Female	NPM1 class I	110.06666666666666	1	Chemo	no	high	low	low	pos	102.4	Clinseq
ALG20083	ALG20083	Female	NPM1 class I	99.66666666666669	2	Chemo	no	high	high	low	pos	48.7	Clinseq
ALG20094	ALG20094	Female	NPM1 class I	5.4	2	Chemo	no	high	low	low	neg	1.6	Clinseq
ALG201136	ALG201136	Female	NPM1 class I	0.7741935483870968	2	No, none or palliative treatment	no	high	low	high	pos	36	Clinseq
ALG201139	ALG201139	Male	NPM1 class I	9.935483870967742	2	Chemo	no	high	high	low	neg	62.5	Clinseq
ALG201145	ALG201145	Female	NPM1 class I	59.61290322580645	1	Chemo	yes	high	high	low	pos	7.2	Clinseq
ALG201225	ALG201225	Female	NPM1 class I	48.12903225806452	1	Chemo	no	low	low	low	neg	2.7	Clinseq
ALG201233	ALG201233	Female	NPM1 class I	41.225806451612904	2	Chemo	no	high	low	low	pos	14.6	Clinseq
ALG201236	ALG201236	Female	NPM1 class I	49.1	1	Chemo	no	high	high	high	neg	8.4	Clinseq
ALG201318	ALG201318	Female	NPM1 class I	37.833333333333336	1	Chemo	yes	high	high	low	pos	93.7	Clinseq
ALG16_011	ALG16_011	Male	NPM1 class II	8.509240246406572	2	Chemo	yes	low	low	high	pos	148.5	Clinseq
ALG19_002	ALG19_002	Male	NPM1 class II	15.31006160164271	1	Chemo	no	low	high	low	pos	53.8	Clinseq
ALG19_014	ALG19_014	Female	NPM1 class II	14.258726899383984	1	Chemo	no	high	low	low	pos	104	Clinseq
ALG19_033	ALG19_033	Male	NPM1 class II	12.09034907597536	1	Chemo	yes	low	low	low	pos	37.4	Clinseq
ALG19_038	ALG19_038	Female	NPM1 class II	10.97330595482546	1	Chemo	no	low	low	low	pos	31.6	Clinseq
ALG19_045	ALG19_045	Female	NPM1 class II	9.232032854209445	1	Chemo	yes	low	high	low	pos	67.8	Clinseq
ALG20_006	ALG20_006	Male	NPM1 class II	0.26283367556468173	2	Chemo	no	high	low	low	pos	31.2	Clinseq
ALG20_016	ALG20_016	Female	NPM1 class II	3.02258726899384	1	Chemo	no	high	low	low	neg	104	Clinseq
ALBB13062	ALBB13062	Female	NPM1 class II	0.5666666666666667	2	Chemo	no	high	low	high	pos	159	Clinseq
ALBB13118	ALBB13118	Male	NPM1 class II	9.67741935483871	2	Chemo	no	low	low	low	pos	132.8	Clinseq
ALBB14005	ALBB14005	Female	NPM1 class II	0.7096774193548387	2	No, none or palliative treatment	no	high	low	low	pos	233	Clinseq
ALG19971	ALG19971	Female	NPM1 class II	2.2666666666666666	2	Chemo	no	high	low	NA	pos	36	Clinseq
ALG199735	ALG199735	Female	NPM1 class II	9.714285714285714	2	Chemo	no	high	NA	NA	pos	NA	Clinseq
ALG199750	ALG199750	Male	NPM1 class II	237.16666666666663	2	Chemo	no	high	NA	low	neg	NA	Clinseq
ALG199816	ALG199816	Female	NPM1 class II	6.466666666666667	2	Chemo	no	low	NA	NA	pos	NA	Clinseq
ALG199841	ALG199841	Male	NPM1 class II	0.7096774193548387	2	Chemo	no	high	NA	NA	pos	NA	Clinseq
ALG20011	ALG20011	Male	NPM1 class II	3.8	2	No, none or palliative treatment	no	high	high	high	pos	75.6	Clinseq
ALG20041	ALG20041	Female	NPM1 class II	7.709677419354839	2	Chemo	no	high	high	high	pos	46.9	Clinseq
ALG20044	ALG20044	Female	NPM1 class II	4.903225806451613	2	Chemo	no	low	low	high	pos	249.7	Clinseq
ALG200531	ALG200531	Female	NPM1 class II	18.870967741935484	2	No, none or palliative treatment	no	high	NA	NA	neg	NA	Clinseq
ALG20062	ALG20062	Male	NPM1 class II	3.6666666666666665	2	Chemo	no	low	NA	NA	pos	NA	Clinseq
ALG200637	ALG200637	Female	NPM1 class II	32.4	2	Chemo	no	high	NA	NA	neg	NA	Clinseq
ALG200643	ALG200643	Female	NPM1 class II	81.61290322580645	1	Chemo	no	high	NA	NA	neg	NA	Clinseq
ALG200719	ALG200719	Female	NPM1 class II	9.7	2	Chemo	yes	low	low	low	neg	2	Clinseq
ALG200825	ALG200825	Female	NPM1 class II	97	1	Chemo	no	low	low	low	neg	12.9	Clinseq
ALG200921	ALG200921	Male	NPM1 class II	7.838709677419355	2	Chemo	no	high	high	low	pos	54.9	Clinseq
ALG20099	ALG20099	Male	NPM1 class II	92.46666666666668	1	Chemo	no	high	low	low	pos	38	Clinseq
ALG201016	ALG201016	Male	NPM1 class II	44.61290322580645	1	Chemo	yes	low	low	low	pos	106.1	Clinseq
ALG201125	ALG201125	Male	NPM1 class II	1.6666666666666663	2	Chemo	no	high	high	low	neg	42.7	Clinseq
ALG201126	ALG201126	Male	NPM1 class II	48.67741935483871	2	Chemo	no	high	high	low	neg	64.9	Clinseq
ALG20138	ALG20138	Female	NPM1 class II	6.3	2	Chemo	no	high	high	low	pos	48.2	Clinseq
ALG201411	ALG201411	Female	NPM1 class II	2.096774193548387	2	No, none or palliative treatment	no	high	high	low	NA	6	Clinseq
ALG16_021	ALG16_021	Male	NPM1 No group	16.262833675564682	2	Chemo	no	high	high	low	pos	92.8	Clinseq
ALG16_028	ALG16_028	Female	NPM1 No group	42.809034907597535	1	Chemo	no	low	low	low	neg	1.8	Clinseq
ALG16_030	ALG16_030	Female	NPM1 No group	21.25667351129363	2	Hypomethylating treatment (azacitidine or similar)	no	high	low	low	neg	1.9	Clinseq
ALG17_014	ALG17_014	Male	NPM1 No group	34.13552361396304	1	Chemo	yes	high	low	low	neg	20.6	Clinseq
ALG17_016	ALG17_016	Female	NPM1 No group	20.566735112936342	2	Hypomethylating treatment (azacitidine or similar)	no	high	high	low	pos	8.8	Clinseq
ALG17_025	ALG17_025	Female	NPM1 No group	7.523613963039014	2	Chemo	no	high	low	low	pos	102.9	Clinseq
ALG18_014	ALG18_014	Male	NPM1 No group	21.48665297741273	1	Chemo	no	high	low	low	neg	12.5	Clinseq
ALG18_030	ALG18_030	Male	NPM1 No group	17.149897330595483	1	Chemo	yes	high	low	low	pos	15.7	Clinseq
ALG19_007	ALG19_007	Male	NPM1 No group	14.981519507186858	1	Chemo	no	high	low	low	neg	116.2	Clinseq
ALG19_012	ALG19_012	Male	NPM1 No group	11.071868583162216	2	Chemo	yes	high	low	low	pos	135	Clinseq
ALG19_028	ALG19_028	Female	NPM1 No group	0.16427104722792607	2	No, none or palliative treatment	no	high	high	high	neg	42.5	Clinseq
ALG19_047	ALG19_047	Male	NPM1 No group	8.772073921971252	1	Chemo	yes	low	high	low	neg	8.6	Clinseq
ALG19_048	ALG19_048	Female	NPM1 No group	8.574948665297741	1	Chemo	no	high	high	low	neg	98.4	Clinseq
ALG20_013	ALG20_013	Female	NPM1 No group	3.811088295687885	1	Chemo	no	high	low	low	pos	35.6	Clinseq
ALBB13011	ALBB13011	Male	NPM1 No group	6.096774193548387	2	Chemo	no	low	high	low	neg	92.6	Clinseq
ALBB13044	ALBB13044	Female	NPM1 No group	21.419354838709676	1	Chemo	yes	high	low	low	pos	1.2	Clinseq
ALBB13053	ALBB13053	Male	NPM1 No group	19.225806451612904	2	Chemo	yes	high	low	low	pos	36.9	Clinseq
ALBB13063	ALBB13063	Male	NPM1 No group	0.6666666666666666	2	No, none or palliative treatment	no	high	high	high	neg	58.8	Clinseq
ALBB13099	ALBB13099	Female	NPM1 No group	35.96774193548387	1	Chemo	no	low	high	low	neg	48	Clinseq
ALBB13132	ALBB13132	NA	NPM1 No group	NA	NA	NA	NA	NA	NA	NA	neg	NA	Clinseq
ALBB13133	ALBB13133	Female	NPM1 No group	33.87096774193548	1	Chemo	no	low	low	high	neg	34.8	Clinseq
ALBB13137	ALBB13137	Male	NPM1 No group	35.833333333333336	1	Chemo	no	high	high	low	neg	45.3	Clinseq
ALBB14060	ALBB14060	Female	NPM1 No group	0.0967741935483871	2	No, none or palliative treatment	no	high	high	low	pos	63.8	Clinseq
ALBB14095	ALBB14095	Female	NPM1 No group	15.35483870967742	1	Chemo	NA	high	low	low	neg	27.7	Clinseq
ALBB14133	ALBB14133	Female	NPM1 No group	25.806451612903224	1	Chemo	no	high	low	low	neg	25.9	Clinseq
ALBB14142	ALBB14142	Female	NPM1 No group	4.193548387096774	2	Chemo	no	low	low	low	pos	267.2	Clinseq
ALG19997	ALG19997	Male	NPM1 No group	7.3	2	Chemo	no	high	NA	NA	pos	NA	Clinseq
ALG200117	ALG200117	Male	NPM1 No group	157.61290322580646	1	Chemo	yes	low	high	low	pos	69.6	Clinseq
ALG20017	ALG20017	Female	NPM1 No group	14.64516129032258	2	Chemo	no	high	NA	NA	neg	NA	Clinseq
ALG20019	ALG20019	Female	NPM1 No group	34.12903225806452	2	Chemo	no	low	low	low	neg	25.9	Clinseq
ALG200213	ALG200213	Female	NPM1 No group	0.1935483870967742	2	Chemo	no	high	NA	NA	pos	NA	Clinseq
ALG200412	ALG200412	Female	NPM1 No group	45.12903225806452	2	Chemo	no	high	NA	NA	neg	NA	Clinseq
ALG200415	ALG200415	Female	NPM1 No group	91.27586206896552	2	Chemo	no	high	NA	NA	neg	NA	Clinseq
ALG20051	ALG20051	Male	NPM1 No group	0.967741935483871	2	No, none or palliative treatment	no	low	NA	NA	pos	NA	Clinseq
ALG200611	ALG200611	Female	NPM1 No group	97.51612903225806	1	Chemo	no	low	NA	NA	neg	NA	Clinseq
ALG200617	ALG200617	Male	NPM1 No group	53	2	Chemo	no	low	NA	NA	neg	NA	Clinseq
ALG200630	ALG200630	Male	NPM1 No group	120.66666666666669	1	Chemo	no	low	NA	NA	neg	NA	Clinseq
ALG200823	ALG200823	Female	NPM1 No group	98.36666666666666	1	Chemo	yes	low	low	low	pos	116.9	Clinseq
ALG200918	ALG200918	Male	NPM1 No group	93.06666666666666	1	Chemo	no	low	high	low	neg	48.4	Clinseq
ALG200933	ALG200933	Male	NPM1 No group	28.7	2	Chemo	no	high	low	low	neg	1.8	Clinseq
ALG20125	ALG20125	Male	NPM1 No group	56.13333333333333	1	Chemo	no	high	low	low	neg	100.7	Clinseq
ALG20131	ALG20131	Female	NPM1 No group	47	1	Chemo	no	high	low	low	neg	16.4	Clinseq
ALG201325	ALG201325	Male	NPM1 No group	36.46666666666667	1	Chemo	yes	low	high	low	neg	72.2	Clinseq
ALG201327	ALG201327	Female	NPM1 No group	5.2	2	Hypomethylating treatment (azacitidine or similar)	no	high	high	low	neg	5.1	Clinseq
AML2	AML2-Relapse-1	Female	NPM1 class I	29.39178082	2	Chemo	no	high	low	low	neg	10	Lund
AML24	AML24-AML-1	Male	NPM1 class I	12.49315068	2	Chemo	no	high	low	low	pos	5.5	Lund
AML25	AML25-AML-1	Male	NPM1 class I	7.693150685	2	Palliative	no	high	low	low	neg	2.2	Lund
AML27	AML27-AML-1	Male	NPM1 class I	55.56164384	1	Chemo	yes	low	high	high	pos	47	Lund
AML28	AML28-AML-1	Male	NPM1 class I	2.334246575	2	Palliative	no	high	low	low	pos	37.5	Lund
AML66	AML66-AML-1	Male	NPM1 class I	47.04657534	1	Chemo	yes	high	low	low	neg	2.7	Lund
AML79	AML79-AML-1	Male	NPM1 class I	27.58356164	2	Chemo	no	low	high	high	pos	73	Lund
AML92	AML92-AML-1	Female	NPM1 class I	41.12876712	1	Chemo	no	high	low	high	pos	1.8	Lund
AML104	AML104-AML-1	Male	NPM1 class I	37.80821918	1	Chemo	no	high	high	high	pos	140	Lund
AML121	AML121-AML-1	Male	NPM1 class I	34.22465753	1	Chemo	no	high	low	low	neg	26.9	Lund
AML136	AML136-AML-1	Female	NPM1 class I	31.75890411	1	Chemo	yes	high	high	high	neg	318	Lund
AML156	AML156-AML-1	Female	NPM1 class I	29.42465753	1	Chemo	yes	high	low	low	pos	21	Lund
AML162	AML162-AML-1	Female	NPM1 class I	2.104109589	2	Chemo	no	high	high	low	pos	56.2	Lund
AML168	AML168-AML-1	Male	NPM1 class I	0.06570842	2	Palliative	no	high	high	low	pos	93.1	Lund
AML169	AML169-AML-1	Male	NPM1 class I	26.82739726	1	Chemo	yes	high	low	high	neg	7	Lund
AML173	AML173-AML-1	Male	NPM1 class I	22.5	1	Chemo	yes	low	low	low	neg	1.3	Lund
AML180	AML180-AML-1	Male	NPM1 class I	0.821917808	2	Chemo	no	high	NA	high	pos	NA	Lund
AML185	AML185-AML-1	Female	NPM1 class I	0	2	Palliative	no	low	NA	high	pos	NA	Lund
AML7	AML7-AML-1	Female	NPM1 class II	35.07945205	2	Chemo	yes	high	low	low	neg	8.2	Lund
AML9	AML9-AML-1	Female	NPM1 class II	30.47671233	2	Chemo	yes	low	low	low	neg	25.3	Lund
AML11	AML11-AML-1	Female	NPM1 class II	34.6	2	Chemo	yes	high	high	low	neg	58	Lund
AML16	AML16-AML-1	Male	NPM1 class II	58.19178082	1	Chemo	no	high	low	high	neg	24.9	Lund
AML17	AML17-AML-1	Male	NPM1 class II	4.142465753	2	Palliative	no	high	low	high	neg	12.1	Lund
AML33	AML33-AML-1	Female	NPM1 class II	12.95342466	2	Chemo	no	low	high	NA	pos	83.3	Lund
AML45	AML45-AML-1	Female	NPM1 class II	7.232876712	2	Chemo	no	low	low	low	pos	6.1	Lund
AML97	AML97-AML-1	Female	NPM1 class II	39.74794521	1	Chemo	yes	high	high	low	pos	97.7	Lund
AML105	AML105-AML-1	Female	NPM1 class II	37.64383562	1	Chemo	yes	low	high	low	pos	53.8	Lund
AML164	AML164-AML-1	Female	NPM1 class II	16.30684932	2	Chemo	no	high	high	low	pos	311	Lund
AML170	AML170-AML-1	Female	NPM1 class II	10.78356164	2	Chemo	no	high	low	high	pos	34.3	Lund
AML176	AML176-AML-1	Female	NPM1 class II	22.224657530000002	1	Chemo	no	high	low	low	neg	32.6	Lund
AML81	AML81-AML-1	Female	NPM1 class II	9.994520548	2	Chemo	no	high	low	low	pos	10	Lund
TCGA-AB-2826	TCGA-AB-2826	Female	NPM1 class I	24.1	2	Chemo	no	high	high	low	neg	131.5	TCGA
TCGA-AB-2848	TCGA-AB-2848	Male	NPM1 class I	14.5	2	Chemo	yes	high	high	low	neg	118.8	TCGA
TCGA-AB-2877	TCGA-AB-2877	Female	NPM1 class I	41.4	1	Chemo	yes	high	low	high	pos	11.5	TCGA
TCGA-AB-2879	TCGA-AB-2879	Female	NPM1 class I	31.9	1	Chemo	no	high	high	high	pos	59.9	TCGA
TCGA-AB-2903	TCGA-AB-2903	Female	NPM1 class I	0.4	2	Chemo	no	high	high	high	neg	297.4	TCGA
TCGA-AB-2919	TCGA-AB-2919	Female	NPM1 class I	26.8	1	Chemo	no	low	low	low	neg	13.1	TCGA
TCGA-AB-2984	TCGA-AB-2984	Male	NPM1 class I	71.3	1	Chemo	no	low	low	high	neg	39.8	TCGA
TCGA-AB-2990	TCGA-AB-2990	Male	NPM1 class I	42.1	1	Chemo	yes	low	high	high	neg	63.7	TCGA
TCGA-AB-3011	TCGA-AB-3011	Female	NPM1 class I	81.9	1	Chemo	yes	low	low	high	neg	8.2	TCGA
TCGA-AB-2810	TCGA-AB-2810	Female	NPM1 class I	1.3	2	no treatment	no	high	high	low	neg	61.6	TCGA
TCGA-AB-2811	TCGA-AB-2811	Male	NPM1 class II	8.2	2	Chemo	no	high	high	high	neg	90.6	TCGA
TCGA-AB-2812	TCGA-AB-2812	Female	NPM1 class II	11.5	2	Chemo	yes	low	low	low	pos	34.2	TCGA
TCGA-AB-2839	TCGA-AB-2839	Female	NPM1 class II	16.3	2	Chemo	yes	low	high	low	neg	42.1	TCGA
TCGA-AB-2853	TCGA-AB-2853	Male	NPM1 class II	3.1	2	Chemo	no	low	high	high	pos	103.6	TCGA
TCGA-AB-2859	TCGA-AB-2859	Male	NPM1 class II	10.2	2	Chemo	no	low	low	low	neg	8.3	TCGA
TCGA-AB-2869	TCGA-AB-2869	Female	NPM1 class II	27.1	1	Chemo	no	high	low	low	pos	2.6	TCGA
TCGA-AB-2871	TCGA-AB-2871	Male	NPM1 class II	22.6	1	Chemo	yes	low	low	low	pos	1.5	TCGA
TCGA-AB-2896	TCGA-AB-2896	Female	NPM1 class II	7.5	2	Chemo	yes	low	high	high	neg	93	TCGA
TCGA-AB-2913	TCGA-AB-2913	Male	NPM1 class II	52.6	1	Chemo	yes	high	high	high	pos	61.6	TCGA
TCGA-AB-2931	TCGA-AB-2931	Male	NPM1 class II	0.1	2	no treatment	no	high	high	low	pos	98.2	TCGA
TCGA-AB-2963	TCGA-AB-2963	Male	NPM1 class II	53.9	2	Chemo	yes	low	low	high	neg	30.5	TCGA
TCGA-AB-2972	TCGA-AB-2972	Female	NPM1 class II	1.5	2	Decitabine	no	high	low	low	neg	1.4	TCGA
TCGA-AB-2976	TCGA-AB-2976	Male	NPM1 class II	30	2	Chemo	yes	low	high	high	pos	88.1	TCGA
TCGA-AB-2986	TCGA-AB-2986	Female	NPM1 class II	6.6	2	Chemo	yes	low	low	low	pos	12.6	TCGA
TCGA-AB-2988	TCGA-AB-2988	Female	NPM1 class II	0.8	2	hydrea, didn't get add'l chemo	no	high	high	low	pos	45.6	TCGA
TCGA-AB-2993	TCGA-AB-2993	Female	NPM1 class II	24.6	2	Chemo	yes	low	high	high	pos	102.5	TCGA
TCGA-AB-2895	TCGA-AB-2895	Female	NPM1 class II	5.7	2	Chemo	no	low	high	high	pos	134.4	TCGA
TCGA-AB-2915	TCGA-AB-2915	Female	NPM1 class II	0.5	2	Decitabine	no	high	low	low	pos	15.1	TCGA
TCGA-AB-2816	TCGA-AB-2816	Female	NPM1 No group	7.5	2	Chemo	no	low	high	high	neg	87.5	TCGA
TCGA-AB-2818	TCGA-AB-2818	Female	NPM1 No group	10.2	2	Chemo	no	high	high	low	neg	75.2	TCGA
TCGA-AB-2824	TCGA-AB-2824	Male	NPM1 No group	0.3	2	Chemo	no	low	low	low	neg	8.8	TCGA
TCGA-AB-2825	TCGA-AB-2825	Female	NPM1 No group	7.5	2	Chemo	yes	low	high	high	pos	137.2	TCGA
TCGA-AB-2835	TCGA-AB-2835	Male	NPM1 No group	77.3	1	Chemo	no	low	high	high	neg	116.2	TCGA
TCGA-AB-2837	TCGA-AB-2837	Female	NPM1 No group	0.7	2	Chemo	no	high	high	high	neg	111.8	TCGA
TCGA-AB-2884	TCGA-AB-2884	Female	NPM1 No group	24.8	2	Chemo	yes	low	low	high	neg	13.5	TCGA
TCGA-AB-2900	TCGA-AB-2900	Male	NPM1 No group	6.3	2	CLAM	no	high	high	high	neg	48	TCGA
TCGA-AB-2924	TCGA-AB-2924	Male	NPM1 No group	26	1	Chemo	yes	low	low	low	neg	29.7	TCGA
TCGA-AB-2925	TCGA-AB-2925	Male	NPM1 No group	7.9	2	Chemo	no	low	high	low	pos	99.2	TCGA
TCGA-AB-2932	TCGA-AB-2932	Male	NPM1 No group	42.1	1	Chemo	no	high	high	high	neg	59.3	TCGA
TCGA-AB-2965	TCGA-AB-2965	Male	NPM1 No group	11.3	2	Chemo	yes	high	high	high	pos	67.5	TCGA
TCGA-AB-2967	TCGA-AB-2967	Male	NPM1 No group	56.5	1	Chemo	yes	low	low	low	neg	19.9	TCGA
TCGA-AB-2969	TCGA-AB-2969	Male	NPM1 No group	62.3	1	Chemo	yes	low	high	high	neg	72.6	TCGA
TCGA-AB-2973	TCGA-AB-2973	Female	NPM1 No group	20.5	2	Chemo	no	high	low	low	neg	15.2	TCGA
TCGA-AB-2981	TCGA-AB-2981	Female	NPM1 No group	44.4	1	Chemo	yes	low	high	high	pos	72.1	TCGA
TCGA-AB-2987	TCGA-AB-2987	Female	NPM1 No group	6.3	2	Revlimid	no	high	low	low	neg	7.3	TCGA
TCGA-AB-2992	TCGA-AB-2992	Female	NPM1 No group	56.3	2	Chemo	yes	low	low	high	neg	5.1	TCGA
TCGA-AB-2836	TCGA-AB-2836	Male	NPM1 No group	17	2	Chemo	no	low	high	high	pos	52.9	TCGA
TCGA-AB-2861	TCGA-AB-2861	Male	NPM1 No group	0.6	2	low dose Ara C	no	high	low	low	neg	4	TCGA
