# Supplementary material for: The AML cellular state space unveils NPM1 immune evasion subtypes with distinct clinical outcomes
Source: Nat Commun. 2025 Nov 25;16:10592. doi: 10.1038/s41467-025-66546-6 (PMC12658069; doi:10.1038/s41467-025-66546-6)
Supplement: Supplementary file 6 — Source Data [file 41467_2025_66546_MOESM6_ESM.zip › SourceData/SourceData_Sfig1B.csv]

Gene	status	n	percent	GeneTotal	GeneTotalPercent	Cohort
NPM1	HET	31	27.68	31	27.68	Lund
FLT3.ITD	CHET	8	7.14	29	25.89	Lund
FLT3.ITD	HET	16	14.29	29	25.89	Lund
FLT3.ITD	HOM	5	4.46	29	25.89	Lund
DNMT3A	HET	26	23.21	26	23.21	Lund
TET2	CHET	11	9.82	22	19.64	Lund
TET2	HET	8	7.14	22	19.64	Lund
TET2	HOM	3	2.68	22	19.64	Lund
RUNX1	CHET	5	4.46	17	15.18	Lund
RUNX1	HET	11	9.82	17	15.18	Lund
RUNX1	HOM	1	0.89	17	15.18	Lund
IDH2	HET	15	13.39	15	13.39	Lund
SRSF2	HET	14	12.5	15	13.39	Lund
SRSF2	HOM	1	0.89	15	13.39	Lund
IDH1	HET	13	11.61	13	11.61	Lund
NRAS	HET	13	11.61	13	11.61	Lund
TP53	CHET	2	1.79	13	11.61	Lund
TP53	HET	5	4.46	13	11.61	Lund
TP53	HOM	6	5.36	13	11.61	Lund
ASXL1	HET	12	10.71	12	10.71	Lund
STAG2	HET	5	4.46	10	8.93	Lund
STAG2	HOM	5	4.46	10	8.93	Lund
BCOR	CHET	1	0.89	9	8.04	Lund
BCOR	HET	3	2.68	9	8.04	Lund
BCOR	HOM	5	4.46	9	8.04	Lund
CEBPA	CHET	3	2.68	8	7.14	Lund
CEBPA	HET	4	3.57	8	7.14	Lund
CEBPA	HOM	1	0.89	8	7.14	Lund
FLT3	CHET	1	0.89	8	7.14	Lund
FLT3	HET	7	6.25	8	7.14	Lund
WT1	CHET	1	0.89	8	7.14	Lund
WT1	HET	6	5.36	8	7.14	Lund
WT1	HOM	1	0.89	8	7.14	Lund
JAK2	CHET	1	0.89	7	6.25	Lund
JAK2	HET	3	2.68	7	6.25	Lund
JAK2	HOM	3	2.68	7	6.25	Lund
U2AF1	HET	7	6.25	7	6.25	Lund
NF1	HET	5	4.46	6	5.36	Lund
NF1	HOM	1	0.89	6	5.36	Lund
PTPN11	CHET	1	0.89	6	5.36	Lund
PTPN11	HET	5	4.46	6	5.36	Lund
APOB	HET	4	3.57	4	3.57	Lund
BCORL1	HET	2	1.79	4	3.57	Lund
BCORL1	HOM	2	1.79	4	3.57	Lund
KRAS	HET	4	3.57	4	3.57	Lund
PDS5B	HET	4	3.57	4	3.57	Lund
SMC1A	HET	1	0.89	4	3.57	Lund
SMC1A	HOM	3	2.68	4	3.57	Lund
SRCAP	HET	4	3.57	4	3.57	Lund
ZRSR2	HET	1	0.89	4	3.57	Lund
ZRSR2	HOM	3	2.68	4	3.57	Lund
BPTF	HET	3	2.68	3	2.68	Lund
CBL	HET	2	1.79	3	2.68	Lund
CBL	HOM	1	0.89	3	2.68	Lund
CSMD3	HET	3	2.68	3	2.68	Lund
DDX41	HET	3	2.68	3	2.68	Lund
DNAH17	HET	3	2.68	3	2.68	Lund
ERC2	HET	3	2.68	3	2.68	Lund
EZH2	HET	3	2.68	3	2.68	Lund
FHOD3	HET	3	2.68	3	2.68	Lund
GATA2	HET	3	2.68	3	2.68	Lund
GRM4	HET	3	2.68	3	2.68	Lund
KIT	CHET	1	0.89	3	2.68	Lund
KIT	HET	2	1.79	3	2.68	Lund
KMT2C	HET	3	2.68	3	2.68	Lund
MECOM	HET	3	2.68	3	2.68	Lund
PHF6	HOM	3	2.68	3	2.68	Lund
PTPRB	CHET	1	0.89	3	2.68	Lund
PTPRB	HET	2	1.79	3	2.68	Lund
RAD21	HET	3	2.68	3	2.68	Lund
SLC26A3	HET	3	2.68	3	2.68	Lund
SPTBN2	HET	3	2.68	3	2.68	Lund
TENM3	HET	3	2.68	3	2.68	Lund
UNC13C	HET	3	2.68	3	2.68	Lund
UNC79	HET	3	2.68	3	2.68	Lund
NPM1	CHET	1	0.2	116	22.79	Beat-AML
NPM1	HET	115	22.59	116	22.79	Beat-AML
FLT3_ITD	HET	103	20.24	108	21.22	Beat-AML
FLT3_ITD	HOM	5	0.98	108	21.22	Beat-AML
DNMT3A	CHET	11	2.16	113	22.2	Beat-AML
DNMT3A	HET	99	19.45	113	22.2	Beat-AML
DNMT3A	HOM	3	0.59	113	22.2	Beat-AML
TET2	CHET	21	4.13	61	11.98	Beat-AML
TET2	HET	38	7.47	61	11.98	Beat-AML
TET2	HOM	2	0.39	61	11.98	Beat-AML
RUNX1	CHET	10	1.96	60	11.79	Beat-AML
RUNX1	HET	38	7.47	60	11.79	Beat-AML
RUNX1	HOM	12	2.36	60	11.79	Beat-AML
SRSF2	HET	61	11.98	62	12.18	Beat-AML
SRSF2	HOM	1	0.2	62	12.18	Beat-AML
IDH2	CHET	1	0.2	65	12.77	Beat-AML
IDH2	HET	64	12.57	65	12.77	Beat-AML
TP53	CHET	12	2.36	47	9.23	Beat-AML
TP53	HET	14	2.75	47	9.23	Beat-AML
TP53	HOM	21	4.13	47	9.23	Beat-AML
NRAS	CHET	1	0.2	69	13.56	Beat-AML
NRAS	HET	67	13.16	69	13.56	Beat-AML
NRAS	HOM	1	0.2	69	13.56	Beat-AML
IDH1	HET	42	8.25	42	8.25	Beat-AML
ASXL1	CHET	2	0.39	43	8.45	Beat-AML
ASXL1	HET	41	8.06	43	8.45	Beat-AML
STAG2	HET	16	3.14	30	5.89	Beat-AML
STAG2	HOM	14	2.75	30	5.89	Beat-AML
BCOR	HET	20	3.93	34	6.68	Beat-AML
BCOR	HOM	14	2.75	34	6.68	Beat-AML
WT1	CHET	12	2.36	44	8.64	Beat-AML
WT1	HET	29	5.7	44	8.64	Beat-AML
WT1	HOM	3	0.59	44	8.64	Beat-AML
FLT3	CHET	6	1.18	51	10.02	Beat-AML
FLT3	HET	43	8.45	51	10.02	Beat-AML
FLT3	HOM	2	0.39	51	10.02	Beat-AML
CEBPA	CHET	10	1.96	33	6.48	Beat-AML
CEBPA	HET	22	4.32	33	6.48	Beat-AML
CEBPA	HOM	1	0.2	33	6.48	Beat-AML
U2AF1	CHET	1	0.2	26	5.11	Beat-AML
U2AF1	HET	25	4.91	26	5.11	Beat-AML
JAK2	HET	15	2.95	18	3.54	Beat-AML
JAK2	HOM	3	0.59	18	3.54	Beat-AML
PTPN11	CHET	1	0.2	25	4.91	Beat-AML
PTPN11	HET	24	4.72	25	4.91	Beat-AML
NF1	CHET	1	0.2	9	1.77	Beat-AML
NF1	HET	7	1.38	9	1.77	Beat-AML
NF1	HOM	1	0.2	9	1.77	Beat-AML
ZRSR2	HET	3	0.59	11	2.16	Beat-AML
ZRSR2	HOM	8	1.57	11	2.16	Beat-AML
SRCAP	HET	2	0.39	2	0.39	Beat-AML
SMC1A	HET	5	0.98	8	1.57	Beat-AML
SMC1A	HOM	3	0.59	8	1.57	Beat-AML
PDS5B	HET	12	2.36	13	2.55	Beat-AML
PDS5B	HOM	1	0.2	13	2.55	Beat-AML
KRAS	CHET	1	0.2	23	4.52	Beat-AML
KRAS	HET	22	4.32	23	4.52	Beat-AML
BCORL1	HET	9	1.77	11	2.16	Beat-AML
BCORL1	HOM	2	0.39	11	2.16	Beat-AML
APOB	NA	0	0	0	0	Beat-AML
UNC79	HET	1	0.2	1	0.2	Beat-AML
UNC13C	HET	1	0.2	1	0.2	Beat-AML
TENM3	HET	1	0.2	1	0.2	Beat-AML
SPTBN2	HET	1	0.2	1	0.2	Beat-AML
SLC26A3	NA	0	0	0	0	Beat-AML
RAD21	CHET	1	0.2	14	2.75	Beat-AML
RAD21	HET	12	2.36	14	2.75	Beat-AML
RAD21	HOM	1	0.2	14	2.75	Beat-AML
PTPRB	HET	1	0.2	1	0.2	Beat-AML
PHF6	CHET	2	0.39	17	3.34	Beat-AML
PHF6	HET	9	1.77	17	3.34	Beat-AML
PHF6	HOM	6	1.18	17	3.34	Beat-AML
MECOM	NA	0	0	0	0	Beat-AML
KMT2C	NA	0	0	0	0	Beat-AML
KIT	CHET	1	0.2	10	1.96	Beat-AML
KIT	HET	9	1.77	10	1.96	Beat-AML
GRM4	HET	1	0.2	1	0.2	Beat-AML
GATA2	CHET	3	0.59	18	3.54	Beat-AML
GATA2	HET	15	2.95	18	3.54	Beat-AML
FHOD3	NA	0	0	0	0	Beat-AML
EZH2	CHET	2	0.39	15	2.95	Beat-AML
EZH2	HET	9	1.77	15	2.95	Beat-AML
EZH2	HOM	4	0.79	15	2.95	Beat-AML
ERC2	NA	0	0	0	0	Beat-AML
DNAH17	NA	0	0	0	0	Beat-AML
DDX41	HET	3	0.59	4	0.79	Beat-AML
DDX41	HOM	1	0.2	4	0.79	Beat-AML
CSMD3	NA	0	0	0	0	Beat-AML
CBL	HET	6	1.18	7	1.38	Beat-AML
CBL	HOM	1	0.2	7	1.38	Beat-AML
BPTF	HET	2	0.39	2	0.39	Beat-AML
NPM1	CHET	1	0.5	54	27	TCGA
NPM1	HET	53	26.5	54	27	TCGA
FLT3_ITD	HET	39	19.5	39	19.5	TCGA
DNMT3A	CHET	6	3	51	25.5	TCGA
DNMT3A	HET	43	21.5	51	25.5	TCGA
DNMT3A	HOM	2	1	51	25.5	TCGA
TET2	CHET	11	5.5	17	8.5	TCGA
TET2	HET	6	3	17	8.5	TCGA
RUNX1	CHET	3	1.5	18	9	TCGA
RUNX1	HET	12	6	18	9	TCGA
RUNX1	HOM	3	1.5	18	9	TCGA
SRSF2	HET	1	0.5	1	0.5	TCGA
IDH2	HET	20	10	20	10	TCGA
TP53	CHET	4	2	15	7.5	TCGA
TP53	HET	7	3.5	15	7.5	TCGA
TP53	HOM	4	2	15	7.5	TCGA
NRAS	HET	15	7.5	15	7.5	TCGA
IDH1	HET	19	9.5	19	9.5	TCGA
ASXL1	HET	5	2.5	5	2.5	TCGA
STAG2	HET	5	2.5	6	3	TCGA
STAG2	HOM	1	0.5	6	3	TCGA
BCOR	HET	2	1	2	1	TCGA
WT1	CHET	1	0.5	12	6	TCGA
WT1	HET	10	5	12	6	TCGA
WT1	HOM	1	0.5	12	6	TCGA
FLT3	HET	17	8.5	17	8.5	TCGA
CEBPA	CHET	5	2.5	13	6.5	TCGA
CEBPA	HET	8	4	13	6.5	TCGA
U2AF1	HET	8	4	8	4	TCGA
JAK2	HET	1	0.5	1	0.5	TCGA
PTPN11	HET	9	4.5	9	4.5	TCGA
NF1	HOM	2	1	2	1	TCGA
ZRSR2	NA	0	0	0	0	TCGA
SRCAP	NA	0	0	0	0	TCGA
SMC1A	HET	3	1.5	7	3.5	TCGA
SMC1A	HOM	4	2	7	3.5	TCGA
PDS5B	HET	1	0.5	1	0.5	TCGA
KRAS	HET	7	3.5	8	4	TCGA
KRAS	HOM	1	0.5	8	4	TCGA
BCORL1	HET	1	0.5	1	0.5	TCGA
APOB	HET	2	1	2	1	TCGA
APOB	NA	0	0	2	1	TCGA
UNC79	NA	0	0	0	0	TCGA
UNC13C	NA	0	0	0	0	TCGA
TENM3	HET	1	0.5	1	0.5	TCGA
SPTBN2	NA	0	0	0	0	TCGA
SLC26A3	NA	0	0	0	0	TCGA
RAD21	HET	5	2.5	5	2.5	TCGA
PTPRB	NA	0	0	0	0	TCGA
PHF6	HET	3	1.5	6	3	TCGA
PHF6	HOM	3	1.5	6	3	TCGA
MECOM	NA	0	0	0	0	TCGA
KMT2C	HET	1	0.5	1	0.5	TCGA
KIT	CHET	2	1	8	4	TCGA
KIT	HET	6	3	8	4	TCGA
GRM4	NA	0	0	0	0	TCGA
GATA2	HET	2	1	2	1	TCGA
FHOD3	NA	0	0	0	0	TCGA
EZH2	CHET	1	0.5	3	1.5	TCGA
EZH2	HET	1	0.5	3	1.5	TCGA
EZH2	HOM	1	0.5	3	1.5	TCGA
ERC2	NA	0	0	0	0	TCGA
DNAH17	NA	0	0	0	0	TCGA
DDX41	HET	2	1	2	1	TCGA
CSMD3	HET	2	1	2	1	TCGA
CSMD3	NA	0	0	2	1	TCGA
CBL	HET	1	0.5	2	1	TCGA
CBL	HOM	1	0.5	2	1	TCGA
BPTF	HET	1	0.5	1	0.5	TCGA
NPM1	HET	440	28.57	440	28.57	Papaemmanuil
FLT3_ITD	HET	345	22.4	345	22.4	Papaemmanuil
DNMT3A	CHET	20	1.3	362	23.51	Papaemmanuil
DNMT3A	HET	328	21.3	362	23.51	Papaemmanuil
DNMT3A	HOM	14	0.91	362	23.51	Papaemmanuil
TET2	CHET	48	3.12	156	10.13	Papaemmanuil
TET2	HET	96	6.23	156	10.13	Papaemmanuil
TET2	HOM	12	0.78	156	10.13	Papaemmanuil
RUNX1	CHET	14	0.91	137	8.9	Papaemmanuil
RUNX1	HET	108	7.01	137	8.9	Papaemmanuil
RUNX1	HOM	15	0.97	137	8.9	Papaemmanuil
SRSF2	HET	88	5.71	93	6.04	Papaemmanuil
SRSF2	HOM	5	0.32	93	6.04	Papaemmanuil
IDH2	CHET	1	0.06	151	9.81	Papaemmanuil
IDH2	HET	147	9.55	151	9.81	Papaemmanuil
IDH2	HOM	3	0.19	151	9.81	Papaemmanuil
TP53	CHET	8	0.52	101	6.56	Papaemmanuil
TP53	HET	51	3.31	101	6.56	Papaemmanuil
TP53	HOM	42	2.73	101	6.56	Papaemmanuil
NRAS	CHET	22	1.43	270	17.53	Papaemmanuil
NRAS	HET	244	15.84	270	17.53	Papaemmanuil
NRAS	HOM	4	0.26	270	17.53	Papaemmanuil
IDH1	HET	105	6.82	106	6.88	Papaemmanuil
IDH1	HOM	1	0.06	106	6.88	Papaemmanuil
ASXL1	HET	71	4.61	71	4.61	Papaemmanuil
STAG2	CHET	2	0.13	67	4.35	Papaemmanuil
STAG2	HET	37	2.4	67	4.35	Papaemmanuil
STAG2	HOM	28	1.82	67	4.35	Papaemmanuil
BCOR	HET	24	1.56	36	2.34	Papaemmanuil
BCOR	HOM	12	0.78	36	2.34	Papaemmanuil
WT1	CHET	4	0.26	77	5	Papaemmanuil
WT1	HET	65	4.22	77	5	Papaemmanuil
WT1	HOM	8	0.52	77	5	Papaemmanuil
FLT3	CHET	22	1.43	203	13.18	Papaemmanuil
FLT3	HET	178	11.56	203	13.18	Papaemmanuil
FLT3	HOM	3	0.19	203	13.18	Papaemmanuil
CEBPA	CHET	79	5.13	138	8.96	Papaemmanuil
CEBPA	HET	52	3.38	138	8.96	Papaemmanuil
CEBPA	HOM	7	0.45	138	8.96	Papaemmanuil
U2AF1	CHET	1	0.06	37	2.4	Papaemmanuil
U2AF1	HET	36	2.34	37	2.4	Papaemmanuil
JAK2	HET	6	0.39	11	0.71	Papaemmanuil
JAK2	HOM	5	0.32	11	0.71	Papaemmanuil
PTPN11	CHET	11	0.71	120	7.79	Papaemmanuil
PTPN11	HET	109	7.08	120	7.79	Papaemmanuil
NF1	CHET	4	0.26	36	2.34	Papaemmanuil
NF1	HET	28	1.82	36	2.34	Papaemmanuil
NF1	HOM	4	0.26	36	2.34	Papaemmanuil
ZRSR2	HET	8	0.52	13	0.84	Papaemmanuil
ZRSR2	HOM	5	0.32	13	0.84	Papaemmanuil
SRCAP	NA	0	0	0	0	Papaemmanuil
SMC1A	NA	0	0	0	0	Papaemmanuil
PDS5B	NA	0	0	0	0	Papaemmanuil
KRAS	CHET	1	0.06	79	5.13	Papaemmanuil
KRAS	HET	77	5	79	5.13	Papaemmanuil
KRAS	HOM	1	0.06	79	5.13	Papaemmanuil
BCORL1	NA	0	0	0	0	Papaemmanuil
APOB	NA	0	0	0	0	Papaemmanuil
UNC79	NA	0	0	0	0	Papaemmanuil
UNC13C	NA	0	0	0	0	Papaemmanuil
TENM3	NA	0	0	0	0	Papaemmanuil
SPTBN2	NA	0	0	0	0	Papaemmanuil
SLC26A3	NA	0	0	0	0	Papaemmanuil
RAD21	CHET	1	0.06	54	3.51	Papaemmanuil
RAD21	HET	52	3.38	54	3.51	Papaemmanuil
RAD21	HOM	1	0.06	54	3.51	Papaemmanuil
PTPRB	NA	0	0	0	0	Papaemmanuil
PHF6	CHET	2	0.13	45	2.92	Papaemmanuil
PHF6	HET	25	1.62	45	2.92	Papaemmanuil
PHF6	HOM	18	1.17	45	2.92	Papaemmanuil
MECOM	NA	0	0	0	0	Papaemmanuil
KMT2C	HET	9	0.58	10	0.65	Papaemmanuil
KMT2C	HOM	1	0.06	10	0.65	Papaemmanuil
KIT	CHET	4	0.26	66	4.29	Papaemmanuil
KIT	HET	61	3.96	66	4.29	Papaemmanuil
KIT	HOM	1	0.06	66	4.29	Papaemmanuil
GRM4	NA	0	0	0	0	Papaemmanuil
GATA2	HET	35	2.27	37	2.4	Papaemmanuil
GATA2	HOM	2	0.13	37	2.4	Papaemmanuil
FHOD3	NA	0	0	0	0	Papaemmanuil
EZH2	CHET	2	0.13	46	2.99	Papaemmanuil
EZH2	HET	35	2.27	46	2.99	Papaemmanuil
EZH2	HOM	9	0.58	46	2.99	Papaemmanuil
ERC2	NA	0	0	0	0	Papaemmanuil
DNAH17	NA	0	0	0	0	Papaemmanuil
DDX41	NA	0	0	0	0	Papaemmanuil
CSMD3	NA	0	0	0	0	Papaemmanuil
CBL	CHET	4	0.26	38	2.47	Papaemmanuil
CBL	HET	26	1.69	38	2.47	Papaemmanuil
CBL	HOM	8	0.52	38	2.47	Papaemmanuil
BPTF	NA	0	0	0	0	Papaemmanuil
