# Supplementary material for: The AML cellular state space unveils NPM1 immune evasion subtypes with distinct clinical outcomes
Source: Nat Commun. 2025 Nov 25;16:10592. doi: 10.1038/s41467-025-66546-6 (PMC12658069; doi:10.1038/s41467-025-66546-6)
Supplement: Supplementary file 6 — Source Data [file 41467_2025_66546_MOESM6_ESM.zip › SourceData/SourceData_Sfig12E.csv]

gene	dgap_rnaseq_sample	BA3333R	BA2124R	BA3200R	BA2160R	BA2242R	BA2036R	BA3004R	BA3375R	BA2171R	BA2590R	BA2552R	BA2984R	BA2776R	BA2704R	BA2211R	BA2563R	BA3119R	BA3227R	BA2485R	BA3197R	BA2744R	BA3135R	BA2233R	BA3310R	BA2789R	BA2846R	BA2277R	BA2280R	BA3297R	BA3436R	BA2911R	BA3328R	BA2775R	BA3422R	BA3433R	BA2902R	BA2068R	BA3352R	BA2386R	BA3180R	BA2480R	BA3277R	BA3299R	BA2473R	BA3400R	BA2271R	BA3280R	BA3001R
NA	NPM1 class	NPM1 class I	NPM1 class I	NPM1 class I	NPM1 class I	NPM1 class I	NPM1 class I	NPM1 class I	NPM1 class I	NPM1 class I	NPM1 class I	NPM1 class I	NPM1 class I	NPM1 class I	NPM1 class I	NPM1 class I	NPM1 class I	NPM1 class I	NPM1 class I	NPM1 class I	NPM1 class I	NPM1 class I	NPM1 class I	NPM1 class I	NPM1 class I	NPM1 class I	NPM1 class I	NPM1 class I	NPM1 class I	NPM1 class I	NPM1 class I	NPM1 class I	NPM1 class I	NPM1 class I	NPM1 class I	NPM1 class I	NPM1 class I	NPM1 class I	NPM1 class I	NPM1 class I	NPM1 class I	NPM1 class I	NPM1 class I	NPM1 class I	NPM1 class I	NPM1 class I	NPM1 class I	NPM1 class II	NPM1 class II
PWAR6	NA	4.1683	3.1122	3.546	2.7118	-0.13293	3.1355	3.1162	3.7265	2.5981	3.8413	4.3683	0.059872	3.1077	3.4366	1.7238	2.6136	4.0624	3.2828	1.8435	4.514	1.747	3.4415	-1.5436	1.0059	3.4029	2.6262	1.8575	2.6216	3.156	1.783	-1.485	3.2324	-1.1412	3.3734	3.136	1.8793	-1.5802	-3.486	3.5696	0.85558	-2.0129	2.7882	1.8391	-0.21113	3.9996	1.7545	2.2871	3.18
PAWR	NA	4.0265	-2.1606	-1.2344	-2.1887	2.3926	3.468	-2.0087	3.4655	-0.13728	3.6546	4.7767	3.9581	3.7382	4.8923	2.4321	0.020492	3.414	3.4089	0.74676	4.3524	-1.3168	3.6675	4.6094	4.8987	4.8923	0.65667	-2.8244	-3.4148	2.753	-1.2089	5.1203	-1.2151	-0.5537	-0.09743	3.309	2.4804	0.50095	-1.9469	-1.3472	-2.8958	0.45613	3.4985	0.9157	3.3677	-1.6132	-0.95776	4.3543	3.5014
PON2	NA	6.3056	5.8928	6.0935	6.4418	6.1952	5.2746	6.0756	5.9931	5.3694	5.6499	6.1592	5.4085	5.8702	6.1535	6.1605	6.2878	5.7587	5.1327	6.222	5.8868	5.8507	5.079	6.3364	5.8638	5.4736	5.5439	6.1317	6.1385	5.3263	5.829	4.8054	5.192	5.0378	6.3135	5.7176	5.8758	6.1935	5.5503	5.2875	4.8376	6.7037	5.1977	4.0748	4.745	5.2104	5.188	3.662	-0.80226
SLC4A7	NA	6.7813	6.0875	5.6371	6.3822	5.3993	5.1126	5.2044	4.962	4.6133	5.5239	5.0741	4.7735	5.4721	4.8103	3.8239	5.0329	6.6689	4.7235	7.0777	4.8113	5.5488	4.6286	6.7473	5.5727	6.157	5.2898	5.4381	4.7815	5.4479	6.3703	4.4536	3.7521	3.618	6.0266	5.8455	5.2336	5.9369	4.3278	6.3401	4.996	5.016	5.734	4.4648	4.2125	4.9742	4.0305	2.0324	1.9971
FAM110B	NA	4.7298	5.4925	6.2358	4.982	5.279	4.7482	4.8341	4.4303	4.052	4.447	4.1413	4.2625	4.2279	3.5638	3.7796	3.927	5.5929	5.1973	6.2869	4.5165	5.8345	3.2423	4.7467	3.2738	5.0332	5.1909	1.9584	1.833	4.6395	4.0987	3.2175	5.1053	4.4357	4.2541	5.4289	4.5605	5.9422	3.6675	5.467	4.92	5.6758	4.0017	4.7998	3.5353	6.025	6.0369	-1.4294	-0.7832
LIN7A	NA	6.4074	6.8759	6.1083	6.1428	6.7874	6.3168	5.531	6.4151	6.1725	6.0735	6.0461	6.4108	4.1047	5.6178	5.1759	4.408	6.5197	5.4677	5.8924	5.5236	5.6849	6.0503	6.1446	5.904	6.2353	6.3898	5.475	4.3628	6.1738	5.0459	6.1992	7.0154	6.9224	5.4082	6.1338	5.0593	5.2736	5.9076	6.5803	4.5445	4.8938	6.8372	6.7666	6.3469	5.1774	6.7218	1.4702	1.541
MS4A3	NA	9.7641	11.121	9.074	7.8154	10.987	11.546	6.6854	8.3267	7.9772	8.9442	5.632	9.3431	7.0807	8.1901	9.8763	7.5033	10.089	9.326	10.342	8.2534	10.548	4.7513	7.2196	7.7495	7.1791	7.9382	6.6241	5.0393	6.6903	9.2634	4.676	10.349	10.445	7.5969	8.4916	7.5185	8.5953	7.3914	9.53	6.3638	7.716	8.8622	9.1795	9.4935	9.9301	9.506	5.0589	7.0327
TPBG	NA	3.3235	3.8374	3.5222	4.1166	4.1217	5.4355	4.0078	0.32943	2.817	3.5527	3.1254	4.5136	3.0271	0.48033	3.7663	4.3491	4.1519	4.1582	4.6803	2.8108	3.381	3.7968	3.5445	2.3102	4.2889	2.9911	2.4911	2.9785	2.1862	2.7623	-1.1832	3.7008	2.2569	5.3884	4.784	5.0115	4.7735	3.9299	3.5155	3.891	4.3705	2.324	1.2187	3.244	4.6058	3.0465	-0.017221	2.2613
SLC45A3	NA	7.3473	8.2679	10.205	8.9544	8.8087	9.8389	6.687	7.6955	6.022	6.2473	6.6952	7.8299	7.2229	7.6268	7.3104	7.7647	9.5446	8.748	9.5807	8.8558	8.875	5.1394	7.1824	6.901	8.8912	7.9479	7.4333	7.1516	8.4066	9.3388	8.2472	8.875	8.772	5.5328	5.9164	5.9859	7.6268	6.5335	4.7066	6.2211	9.3049	6.1952	5.4703	4.4938	7.0971	5.1987	4.3716	7.0205
KANSL1L	NA	5.0104	5.4347	5.5068	5.5138	5.4019	5.1242	5.3898	4.8934	4.1087	4.2829	5.1295	4.3675	4.5866	4.5944	4.8134	5.5491	5.415	5.2739	4.7411	5.2758	5.5663	4.3731	5.1309	4.8717	4.9323	4.6232	4.4062	4.5287	4.7397	4.9092	4.5151	5.3336	4.9855	5.2653	4.7387	4.1309	4.593	4.416	4.3668	3.6876	4.5581	4.397	4.3342	3.7499	4.8474	4.2129	3.0825	3.2612
FTO	NA	7.7868	8.7469	9.5593	9.409	9.0486	8.1356	7.8696	7.2781	6.1338	6.6881	6.7048	8.1606	8.1017	6.8237	6.6474	7.6661	8.4916	8.2409	7.5945	7.5208	8.2597	6.3736	7.2295	7.2138	7.5587	6.9704	8.0907	7.3194	7.1174	7.773	6.7195	7.2304	7.1931	7.0637	7.4828	6.4069	6.51	6.8728	7.7096	6.4461	5.9004	6.1803	5.861	5.6458	7.5288	7.9366	2.9018	3.894
USP44	NA	4.8358	5.437	6.3817	5.8511	5.5076	4.9802	6.2747	5.2257	5.2008	4.4117	5.2861	5.0024	5.078	4.7671	5.9716	4.505	5.8666	5.5372	6.3121	4.8201	5.7007	4.5908	5.4685	3.7915	5.7629	5.8813	4.3543	4.859	4.9375	5.6743	2.6991	5.3241	4.4681	5.5436	5.6949	5.236	6.9725	5.6698	6.4238	5.3314	5.2603	4.3937	3.7977	3.8936	5.5046	4.226	-0.57926	-1.0304
SNCAIP	NA	7.8154	6.3037	8.4941	8.1356	7.9479	6.5106	5.7401	6.2303	4.8428	4.8362	5.7952	6.1965	6.1037	6.1574	5.4483	5.8231	8.0671	6.8231	5.9439	7.3316	6.3364	4.7829	5.9789	6.5628	6.3222	7.6208	6.5384	5.6417	7.2694	2.8182	6.454	7.353	6.5404	5.8022	6.2303	4.9333	5.1228	2.782	4.3543	3.5557	6.218	5.5992	3.3441	-0.40419	3.0141	-0.59997	-0.83932	-0.34458
HHIP-AS1	NA	4.6424	4.299	7.9992	7.4324	3.6876	4.8934	6.9416	4.9551	3.6785	3.6935	3.8098	2.0723	6.4733	3.7553	6.8188	4.3904	5.6823	4.056	6.2255	5.7129	6.3647	3.0237	4.1249	1.8435	3.1243	2.8188	3.6406	4.1214	3.7044	6.2656	3.0101	4.219	1.6275	7.0749	6.2036	5.2582	5.1351	5.5217	5.4432	0.52652	1.2841	2.771	2.3558	-1.2151	3.4124	-1.6285	1.5298	-1.7892
NEK10	NA	5.6766	5.4966	5.8674	5.8872	4.455	5.1539	5.768	3.4211	2.999	4.296	3.0837	2.4403	4.3196	2.7331	0.99229	5.3793	6.5268	3.1892	6.0469	2.161	5.1416	2.8858	6.3305	2.9779	3.7427	4.5273	4.0148	3.5841	3.0971	4.9935	1.979	0.86986	1.7322	5.221	6.2048	5.445	7.0756	4.5624	6.0088	3.2386	0.7084	3.9705	1.94	0.34358	5.0393	0.5553	-1.3168	-1.9343
GPC6	NA	2.9996	2.9911	2.8381	2.2561	3.7972	3.8761	3.5019	5.5195	3.894	3.7017	5.1934	3.2726	2.268	2.6255	1.6668	1.3085	3.6298	3.8073	2.6738	3.5729	3.2391	4.3215	4.6877	3.4612	1.5674	4.141	4.8604	2.9905	4.216	3.5392	4.6601	3.193	1.4797	1.3663	4.4484	3.3317	3.5994	5.3604	5.7522	3.0181	2.5234	4.8899	1.9172	-1.5767	5.3884	0.73889	-2.976	0.12704
LARP6	NA	2.0619	1.5743	3.1664	3.3306	3.1794	3.0316	5.1603	3.5789	3.2991	2.5619	2.497	1.0529	3.1854	1.7424	3.277	4.2945	1.9628	2.7343	1.9305	2.8738	1.8758	0.55014	1.3696	1.4169	1.0209	1.979	2.8073	3.6976	1.6072	1.4774	1.2581	2.5988	0.96685	3.0141	4.0624	2.9325	-0.019342	3.357	0.71145	2.462	2.7592	1.6246	-0.79679	-3.2062	3.1604	0.36308	1.2687	-1.8792
GPR12	NA	-0.35144	-1.867	2.6769	3.237	1.9442	0.77234	2.165	2.926	3.3826	2.6472	2.611	2.6001	3.7355	3.2902	2.5981	3.7959	3.3027	4.1983	2.7635	1.5734	3.8343	1.6083	3.9634	2.4176	0.045431	2.843	3.0164	4.4117	3.4916	1.6494	0.77852	0.81592	-1.0707	3.8195	3.2505	3.7476	-1.8754	0.86708	2.2553	2.4925	3.5822	-1.4433	-0.4604	-4.1222	1.1409	1.5592	-2.3565	-3.8066
KHDRBS3	NA	2.6183	3.6219	3.2634	2.943	1.9823	2.0108	4.0836	2.3088	0.18768	3.2354	2.4314	1.9442	3.9418	2.5026	3.6835	5.4787	2.9984	2.7262	2.9553	2.0999	3.5899	2.7136	3.2738	3.1887	3.5023	2.9692	2.0184	2.0889	0.22314	2.4458	1.3358	1.0542	2.2819	4.9932	4.6264	2.55	4.5355	4.8678	3.3168	1.3696	0.54183	2.6421	1.2888	2.8061	4.7594	2.8486	0.77991	-0.15948
RP11-704M14.1	NA	8.0743	7.6577	8.0269	8.281	8.8718	8.0372	5.939	5.4479	1.3663	3.2148	4.4956	6.5663	4.6757	4.9344	3.6582	3.5681	7.6749	5.9191	8.3219	8.3672	7.1915	3.6953	3.9849	7.2089	7.6304	6.1446	4.7478	4.0844	4.1624	8.4304	2.6643	5.7557	4.9456	5.6736	6.5638	5.7633	5.1862	5.1032	5.803	5.708	6.711	6.4609	3.0848	5.6047	7.7373	0.24652	0.27174	4.0423
ZNF521	NA	7.5119	6.7031	8.1185	7.6125	7.5419	7.5563	7.9789	7.353	7.0763	7.0248	7.8563	7.7647	7.4711	7.5231	7.9479	8.243	7.7675	8.1981	7.5022	8.2703	7.6789	7.5969	7.6661	7.2105	7.3787	7.7467	6.8049	7.7467	6.9842	6.8534	8.0852	7.6686	7.0882	8.4424	7.7509	6.9766	7.2676	6.6585	7.4081	7.6388	7.7716	6.9107	4.9382	4.7383	7.4454	4.5531	-1.5396	0.78135
FNBP1L	NA	4.766	5.2479	4.5017	5.0153	5.214	5.639	5.4326	5.1344	4.7267	4.7938	5.4257	5.1098	5.0136	4.4558	5.2571	5.691	4.8299	5.3071	5.3822	5.2129	5.5331	4.676	5.214	4.7432	4.5384	4.9523	4.9249	5.4714	4.0188	4.5302	4.1722	5.016	4.777	5.3241	5.7405	5.2905	4.8411	5.3716	4.9323	4.812	5.0505	4.4776	3.6008	3.9064	-0.38277	2.0452	0.013944	-0.021355
HDGFRP3	NA	6.1747	6.0348	4.9291	5.6261	5.0231	5.6054	5.8116	6.3846	6.0076	7.0645	6.542	6.2326	6.0697	6.4846	6.4935	6.536	6.3893	6.5145	6.2014	6.3638	6.3139	6.788	4.8998	6.3698	6.3554	6.3613	4.6926	5.6371	5.4157	4.2229	3.2094	6.1062	5.4432	6.5176	6.7212	5.4955	3.7748	6.2057	5.9105	6.9732	5.7696	6.017	5.1419	6.1751	2.2435	3.5277	-0.92345	-0.72808
SRGAP3	NA	4.8001	4.0103	5.0238	4.3724	5.948	2.9996	3.6346	3.8094	3.0664	3.0345	2.7623	4.0768	3.0848	2.5686	3.6008	2.8906	4.9749	4.2591	4.9012	3.7761	4.139	2.7969	4.2837	4.4069	4.5755	4.6175	3.4965	3.2939	3.9431	3.9423	3.7445	3.7598	3.296	3.6162	4.2106	2.8726	4.5744	2.0787	2.308	3.0566	2.9547	4.1547	2.9012	1.9904	5.2293	2.9945	1.036	1.1409
CACHD1	NA	4.2141	4.3095	4.6012	4.1667	3.5856	3.1366	5.0184	3.7151	3.7947	4.4412	4.2545	2.947	4.3181	4.2934	4.1918	4.4252	4.4506	3.8098	4.5363	4.1131	3.6912	2.8443	4.0078	3.5676	4.2663	4.1217	3.136	4.1198	3.5937	2.8888	2.4797	3.3764	2.1287	4.784	4.3278	3.9506	4.1095	4.3398	3.3915	3.7668	4.1031	3.4665	2.161	3.5914	4.4131	2.5181	1.8109	2.2027
MEX3A	NA	3.1533	5.0024	4.3054	3.7526	2.3197	4.0596	4.4484	3.3961	2.8834	4.7284	4.1894	1.7498	5.5138	4.4022	6.2023	5.5947	4.9823	5.0529	5.107	5.1653	4.8752	2.986	4.3237	2.4885	3.5504	3.9351	2.5494	4.72	2.746	3.9258	2.3572	3.1289	2.152	4.7105	4.1621	4.7116	3.856	4.1601	2.9541	2.2797	5.157	2.1997	-1.1262	0.26792	4.139	2.0873	1.7994	-0.82192
DST	NA	7.684	6.0676	6.7042	6.9283	7.168	6.6767	6.2437	6.9569	7.2447	6.8635	6.6824	6.2625	7.6136	6.609	7.2279	6.7003	6.376	6.0183	7.5678	7.1476	7.2772	7.487	6.0274	6.5894	7.4979	7.6853	7.0725	7.1508	6.7502	6.8779	7.4795	6.2974	5.4681	5.7007	6.9462	6.6519	5.0115	7.4081	6.2263	7.4101	7.373	6.6311	5.0444	4.852	6.4713	3.9242	6.8018	5.0059
NETO1	NA	5.4876	5.2596	4.2648	4.5079	4.8022	5.2072	5.9184	0.92682	4.6785	6.8603	6.2796	1.1487	5.6545	5.165	5.1447	5.403	5.6537	3.9992	6.0786	5.4395	0.60965	4	4.1783	0.9062	3.8199	4.5894	0.38842	2.5	-2.8563	-1.2121	1.8776	5.1412	1.6718	4.9088	5.0188	5.7995	-5.0428	5.9728	6.1108	-4.9021	6.052	3.2807	1.5934	-0.17781	4.8745	2.7679	-2.4352	-3.2214
LTBP1	NA	8.3026	8.0441	10.244	8.5245	8.4066	9.326	7.2339	8.875	5.7336	8.2853	6.2375	8.598	6.846	7.4926	8.1374	5.9148	10.749	10.933	10.762	9.6505	8.4791	4.0964	8.7011	7.5011	8.6034	9.2511	5.739	5.0572	7.5864	7.243	3.0742	9.9364	9.1795	5.8333	7.0205	4.7369	8.9749	5.0632	7.1219	6.2427	7.012	8.5425	7.9253	8.1781	6.3314	6.4885	3.6867	3.7076
ZNF711	NA	7.1476	8.0688	7.5818	7.5737	7.2746	6.8665	7.3653	6.1455	-0.48019	6.7014	6.2864	5.7873	6.4935	6.3879	6.6706	7.2031	7.3691	5.9227	6.4836	6.0373	6.6519	6.4108	7.5163	6.5936	6.8509	6.7014	5.6401	6.3218	5.7225	6.4485	-0.25205	5.6694	5.8161	8.0302	7.5153	7.4828	7.5409	6.1515	6.4295	5.68	6.3347	6.9423	5.1192	5.3749	2.0052	4.733	6.7461	1.7958
DCBLD2	NA	3.5227	3.6685	3.3136	3.2526	3.1746	3.3585	3.0282	3.1843	2.7466	3.4901	2.8388	3.1773	3.0232	2.9343	2.713	3.2244	3.3611	2.9377	3.3431	3.619	2.7992	2.2131	3.392	3.0402	3.3147	2.947	2.0483	2.0217	2.4486	2.7845	2.2986	2.8935	2.171	3.1266	2.419	1.338	3.0886	2.5711	2.2256	2.7212	2.9836	2.6129	1.4829	1.9069	1.7322	2.2509	-1.6975	2.2442
ZFYVE9	NA	4.3535	3.4156	4.0931	4.0124	3.6448	3.8147	2.158	3.8339	4.164	4.1794	4.2041	4.084	3.8727	3.5696	3.9005	3.7021	3.8204	4.1891	3.4451	4.0152	2.0396	4.5226	4.1131	3.8439	3.833	4.1775	2.2086	2.2131	3.9161	3.4691	4.0728	3.8658	3.044	4.9662	4.5841	2.3741	3.4294	4.4463	4.1241	4.2712	3.3925	4.1976	4.074	2.2913	0.41193	3.3512	-0.11497	2.236
ACVR2B	NA	4.0188	3.7174	4.1491	3.3518	3.6999	4.0868	3.4916	3.4351	2.6719	3.3126	2.2123	3.1843	3.4216	2.6954	3.4591	2.6478	3.1941	3.8247	3.4823	3.8855	3.3971	2.3472	3.7476	3.6111	3.9502	3.2701	1.2605	2.1161	2.4648	3.5633	2.0524	3.1294	1.3436	4.0245	2.8067	1.7618	0.62785	3.4415	2.7169	3.2019	2.9641	2.4479	1.1971	2.0467	3.0792	2.2972	0.81304	1.6879
PTPN14	NA	4.5951	3.4535	4.8127	5.4865	4.8197	6.4253	6.1185	6.7121	6.9436	6.3563	6.1652	6.3679	6.6058	5.853	6.405	6.9185	4.6065	6.2992	5.8463	7.1548	3.8825	6.6441	4.9386	5.1611	4.8671	5.5921	5.4106	6.8273	5.7405	1.9015	6.0867	6.6992	3.7526	6.8188	5.5228	4.8025	5.2136	7.1046	5.0943	7.7294	5.2111	4.8657	4.3331	0.024555	5.7912	4.0204	4.3974	1.6523
FOXC1	NA	9.2389	9.294	10.92	9.9877	10.51	8.9544	9.4777	9.4777	8.3468	8.4766	9.4824	9.4045	9.5891	8.751	8.2202	9.1951	9.5397	8.9544	9.0149	9.1146	8.6088	9.3956	9.3346	8.0044	8.3581	7.4904	8.5608	8.6782	9.074	8.3833	8.766	9.2309	8.1684	9.893	10.375	8.9308	9.8808	9.3665	9.6768	9.9239	7.953	8.8211	8.4966	8.2574	10.021	9.3912	4.6054	1.7719
CNTN1	NA	2.8298	3.9605	2.077	2.5659	2.2278	4.4197	-0.89993	6.6651	5.3329	8.1167	6.0965	3.4794	2.9652	6.76	5.7137	1.7901	3.6083	4.5053	5.5491	5.9418	7.18	5.6861	3.3415	2.7249	3.8962	3.7885	4.5833	6.6563	1.7238	0.17032	2.8206	6.5973	2.0108	0.68343	4.3635	5.4147	2.6104	3.3425	3.4755	3.1138	7.6293	4.3427	3.2391	1.7794	-0.15725	-0.48787	-2.7073	-1.4964
ITGB8	NA	2.9529	2.1472	3.0158	1.5945	3.5571	4.5588	1.1385	2.4819	1.9033	2.4963	2.9535	1.5764	2.0292	2.348	4.2198	3.1055	3.5282	2.7605	4.6856	3.7233	3.1794	4.2572	4.0756	1.9315	1.6906	2.5758	1.9172	1.6266	1.7609	4.2252	1.6879	3.441	2.0476	1.3928	3.7085	3.1355	1.3841	4.5783	0.65351	2.9607	2.7895	2.7549	1.9087	-0.78854	1.7719	-2.876	-1.0707	-0.17105
PALM	NA	3.2164	4.144	4.5384	4.2784	4.3937	4.2313	4.3705	4.7323	4.7896	4.4521	4.2644	4.4339	4.6912	5.4011	4.7879	5.1984	4.8513	5.3708	4.7003	5.3053	5.1816	4.3922	4.7151	4.7355	4.2332	5.121	3.675	4.497	3.5975	3.8431	4.9169	4.121	4.5694	3.946	4.0748	4.4859	3.4063	4.7109	4.2045	3.6716	4.9207	3.8161	2.9488	2.7931	4.5833	2.2391	2.7907	3.4007
MLLT11	NA	4.3383	4.5531	5.5697	5.1521	4.3683	4.8569	4.9946	6.405	4.8253	6.2805	6.1917	5.0086	6.2371	6.3595	6.9056	6.7577	5.5712	6.5232	5.7557	7.8283	6.3455	6.1812	5.5065	5.5633	6.2837	5.4391	3.4114	5.7037	4.6905	4.4895	5.0034	5.8407	5.3252	4.9837	4.8639	5.5117	3.4134	5.1876	3.956	4.6385	5.4322	4.0624	3.4955	1.9896	4.8601	2.1565	4.3782	4.3219
CEP70	NA	5.2164	5.0455	5.5521	5.5835	6.5566	5.5061	6.8267	5.0249	4.5366	6.7642	5.8833	4.6636	7.5508	6.3396	7.6051	6.7218	5.5537	6.3998	6.5365	6.1472	7.3539	5.894	5.5079	5.072	4.9886	4.9855	5.0653	7.5772	3.7606	4.8702	4.3058	5.6302	4.6356	5.376	6.4223	6.5825	5.8003	5.9337	4.8745	4.6933	5.9896	4.2829	3.9659	3.9355	5.6972	3.4294	6.1317	4.5086
KIAA1147	NA	6.9276	6.6474	7.416	7.4596	7.0499	6.7037	7.1281	6.806	6.7855	6.914	7.176	6.6032	7.1948	7.409	6.6734	6.514	7.8241	7.5508	7.8211	7.012	6.6563	6.7935	7.3268	7.2772	7.2817	6.7445	7.1009	6.967	7.1613	7.7267	6.8067	6.2455	6.2778	7.3576	7.0919	6.7155	6.8145	7.0912	6.9342	7.1476	7.0064	6.5404	5.2836	4.739	6.7807	5.7268	6.5979	7.1964
GPC2	NA	3.9576	4.727	4.4579	3.9115	3.1055	4.0374	3.3405	3.6822	2.1695	4.0152	4.8271	2.6744	3.6237	4.648	4.3349	3.4033	4.8137	4.5524	4.4456	4.9949	4.9082	3.9688	4.4826	4.2708	5.2008	3.9759	1.8214	2.9343	2.5268	3.636	2.9337	2.8906	3.3769	4.7791	4.8762	3.672	4.3834	2.8468	3.9282	3.3374	4.08	3.9413	1.8444	3.4156	3.9746	2.4655	2.6776	4.007
PLXNB1	NA	6.537	6.4413	6.8503	6.488	6.6366	6.2313	6.405	5.5043	4.542	5.9712	6.2136	4.4787	6.0536	6.3042	6.7849	6.3869	6.8534	6.4846	6.5488	6.797	6.3988	5.5087	6.45	5.7542	5.7443	5.3851	4.7362	5.3644	5.3985	5.6648	4.7587	5.6174	5.5786	6.6143	6.49	5.7275	5.8864	5.6648	5.6789	5.6972	6.0977	5.1905	3.5537	4.2632	6.4698	4.5855	4.0689	3.2838
SOX4	NA	10.819	10.155	11.829	9.8747	10.068	9.7308	9.9364	10.445	9.9364	10.598	10.51	10.358	10.392	10.048	10.569	8.951	10.392	10.418	10.245	10.869	10.308	9.8869	11.439	10.291	10.401	10.65	9.6144	9.4225	10.299	9.7418	9.0272	10.568	9.6874	11.922	11.001	9.7363	10.807	9.7827	9.1834	10.041	10.161	10.221	8.2163	8.7588	10.704	9.6874	8.9817	9.7585
CASC15	NA	3.9242	3.0548	4.3189	4.1217	4.1417	3.3038	0.1998	3.2116	-0.20456	2.782	2.9331	3.3544	0.090491	1.8913	3.8012	1.5216	3.9535	3.5106	3.7307	4.123	4.5277	2.6529	3.8086	3.5096	4.0552	2.9559	0.89612	0.59846	2.1909	2.1535	2.1458	2.1982	2.9541	3.7832	4.2708	1.9256	3.8003	1.0807	2.3777	2.1123	2.7642	2.4239	0.28844	1.2841	4.0062	1.2356	-0.20905	1.6218
TMSB15B	NA	1.6395	1.9231	1.993	1.5664	1.4136	2.3593	0.88602	2.1997	1.1208	2.0999	3.2644	1.9375	2.2561	2.0644	2.4978	2.3424	2.2071	2.0491	2.6466	2.9939	1.7683	1.506	2.5133	1.9535	2.4273	1.5551	0.70378	1.8455	1.2247	1.9248	2.2673	1.5885	1.2996	3.1088	3.0067	1.5653	1.9806	1.9678	1.6976	2.4729	1.7655	1.7692	0.99096	1.0476	2.4695	-0.62577	1.9518	1.8057
C1orf186	NA	8.0671	8.1761	10.168	9.0131	9.4824	8.8273	8.381	8.4304	7.513	6.4418	7.2397	8.9817	9.1912	8.5168	8.1412	8.3833	9.3823	9.7529	9.029	9.1601	8.8462	6.5121	7.9925	8.1509	8.44	8.3536	8.1981	8.5529	8.7011	9.6928	9.3648	8.3513	8.5245	7.3068	6.5299	6.6112	7.8327	6.935	7.1234	5.4421	8.4545	5.896	3.7898	2.7673	6.1614	3.8791	5.0844	8.1017
CPA3	NA	10.383	10.465	10.661	10.308	10.608	11.418	10.619	10.418	10.409	10.907	10.844	10.131	10.92	11.459	10.948	10.76	10.881	11.216	10.821	11.502	11.717	10.236	10.558	10.844	10.772	10.933	9.7529	10.619	10.075	10.608	10.869	10.299	9.9747	9.0379	9.7198	10.283	9.6093	10.317	9.4316	9.1563	10.795	10.041	7.9577	6.4036	9.3049	4.8159	10.146	10.244
DPY19L2	NA	6.9766	4.9109	7.8024	6.9711	7.265	6.0278	6.8509	5.4545	4.4768	5.1028	6.6143	5.9386	6.2362	5.8011	6.027	5.9255	7.1516	6.9903	6.9793	6.7507	7.305	4.7731	6.6252	6.6101	6.0137	5.2264	5.4464	5.6374	4.8141	6.4504	5.0901	4.5248	3.9347	6.2918	6.4258	6.3703	5.3698	4.7408	4.905	4.2727	5.8769	4.8741	3.6624	2.3634	6.3502	1.5216	5.1284	4.8526
AC135178.1	NA	6.5035	6.2918	6.6941	7.3511	7.5713	5.6526	7.2473	6.6338	5.9089	4.8488	6.1476	6.6711	5.9699	6.5111	5.3559	5.6751	6.225	6.4535	6.67	6.3769	5.7463	5.7068	7.1964	6.4604	5.5402	5.4351	5.376	5.4707	5.8682	5.8247	6.5571	5.4929	4.1968	7.047	6.4648	5.796	5.7152	5.2246	5.5619	5.0336	5.677	5.0614	3.063	2.6732	4.8141	4.4815	5.1305	5.1291
GMDS	NA	6.5227	6.5222	6.7172	6.6133	6.4599	5.8514	6.2905	6.1205	6.1721	6.2299	6.5867	6.3502	6.3093	5.8973	5.5842	6.5217	5.7741	4.9571	5.803	5.5499	6.9185	5.9035	6.2974	5.5917	5.1938	6.1838	5.5547	6.0332	5.6751	6.0402	6.3731	5.2901	5.6571	5.9199	6.3213	5.5236	6.3328	6.0096	5.9839	5.9064	5.2181	5.9	5.9321	5.1675	5.2847	5.5009	5.6261	5.5636
ALDH7A1	NA	3.0339	1.7563	2.4911	2.2108	1.4829	2.9647	2.3522	2.1215	2.6542	3.357	2.5632	2.0507	3.7695	3.087	3.4495	2.9876	3.4018	3.1043	2.651	2.3331	3.1439	2.7199	1.9758	3.1382	2.5168	1.4956	1.7479	2.6104	1.2066	1.893	2.0834	0.78757	0.5468	3.3147	2.8583	2.8012	2.4341	3.0719	0.66922	1.6354	2.0564	1.0168	1.5135	-1.4817	1.1886	1.0912	1.2042	1.1524
ZNF117	NA	6.4915	6.2625	4.9742	6.683	5.5985	5.339	5.677	5.7378	5.1083	5.855	6.1066	5.6439	5.279	6.416	4.9578	5.634	6.7548	6.3135	6.3531	7.1541	5.1253	3.922	6.1531	6.4045	5.8081	5.255	5.3855	4.8639	4.9868	6.0569	6.0101	5.3129	4.7063	5.8829	5.5398	5.4037	5.2364	4.8137	5.0354	4.4153	5.4249	5.335	4.7281	3.0424	3.3441	4.3001	4.9589	6.2167
ADAMTS1	NA	4.9932	6.5899	3.4828	1.6452	2.3919	7.8549	0.71145	6.2693	6.1817	5.0206	2.245	5.4216	1.6976	2.9813	8.1336	1.6171	4.3375	6.0191	5.6317	6.1921	4.7956	1.1788	-1.5037	3.748	7.6268	5.9268	2.6104	2.276	4.5687	-2.1837	2.5831	8.8494	8.2982	1.4136	2.5093	2.2324	2.0723	2.8786	2.456	0.4476	4.1872	3.9918	4.682	1.9087	1.6484	5.0671	-0.56136	-0.1736
SERPINH1	NA	4.2167	5.1841	4.4869	4.8888	4.778	5.7518	5.3866	5.867	5.912	6.0084	4.8945	5.5604	4.8201	5.1408	4.805	6.7696	5.6309	5.6628	4.2283	5.9614	5.9008	5.0153	4.866	5.4154	5.0667	5.6865	4.6324	4.9008	5.4333	3.6341	6.1769	5.1774	4.9837	4.4794	3.8608	3.4641	3.1882	5.2568	4.4259	3.2775	4.2625	3.3343	3.6471	3.3861	2.4417	4.1111	1.94	0.86434
CENPU	NA	7.4626	7.3816	5.8124	7.0235	7.5309	7.2295	6.7479	6.6795	7.042	7.1281	6.5679	6.2671	7.7122	7.3682	7.0543	6.7195	7.0844	6.3287	6.5586	6.9016	6.1596	7.6161	7.4474	7.2287	6.5973	6.4471	6.0528	6.215	4.6417	7.055	5.0339	5.7176	6.1342	6.8151	6.8109	6.2053	6.2679	7.1204	7.1728	7.487	6.2608	6.6021	6.6241	8.2553	7.2527	5.353	5.3793	5.7248
STMN1	NA	6.912	7.373	7.296	7.4444	5.8026	7.8054	7.532	7.9545	7.6749	8.3787	7.8728	6.8005	8.8399	8.6007	8.5469	8.1432	7.8696	7.7426	8.1722	8.3536	8.6334	7.4668	7.422	7.8269	8.4866	7.4616	6.7766	7.4293	7.0305	7.6077	6.9609	7.3914	7.2943	6.8115	7.0696	6.8823	6.0315	6.5699	6.3969	6.8534	7.3167	7.3662	6.9315	7.4647	7.1107	7.2097	6.0498	7.2997
CEP128	NA	3.8591	4.0616	3.8723	3.2429	3.7116	3.7985	3.5282	4.4851	4.2553	4.0943	4.1297	4.4303	3.868	3.6926	3.9107	3.4456	3.7889	3.9601	3.5742	3.7841	4.3446	3.6839	4.1012	4.4306	4.3416	4.4044	3.561	3.5666	3.2675	3.7668	3.7111	3.9225	4.1836	3.7242	3.8795	3.0459	4.2408	4.0991	3.1232	3.5942	3.3322	4.035	4.0669	3.9192	3.0396	3.0624	3.8326	3.8812
TOP1MT	NA	8.2224	7.9723	8.2514	7.5266	7.4596	7.3464	7.2313	6.6219	6.9075	7.1266	7.6125	6.8899	7.4616	7.2482	7.0905	7.5197	7.7006	7.6232	7.2154	7.1622	7.4915	7.2347	7.324	7.544	7.47	8.1881	7.0807	7.18	7.1031	8.2451	7.5969	6.4334	7.2146	6.5586	6.5715	7.1122	7.4752	7.935	7.2465	7.5713	6.8803	7.4242	6.4673	7.569	5.3161	5.5678	6.1817	6.9192
HIST1H4E	NA	6.2983	7.5208	4.7707	5.6728	5.2271	7.0942	6.9502	5.9279	7.8269	3.6144	6.0701	5.9843	2.7312	5.5379	8.5891	6.2974	6.1703	6.1935	7.7647	6.0298	6.1868	2.9871	4.0399	4.1217	6.449	6.3415	3.3621	4.4945	3.474	7.9004	5.9748	5.737	6.8684	6.6552	6.6925	8.4966	8.2982	3.8893	2.9348	3.6461	4.0796	2.0234	3.7147	1.1016	4.6633	3.0067	3.2796	7.544
RHOBTB3	NA	4.8407	4.5615	4.8551	4.9893	3.856	4.2806	4.0744	4.2515	4.4492	4.5287	5.114	3.8795	4.6126	4.5773	4.6732	4.2432	5.0667	4.7154	5.0396	4.785	4.2541	4.8688	4.9183	4.897	4.4477	4.5086	4.416	4.7696	4.4539	4.9585	4.2806	4.785	3.3805	5.2385	4.9834	5.3967	4.4844	6.4466	6.0587	4.3576	4.832	4.4324	4.2677	4.593	1.4234	-1.2769	-1.4924	-0.59215
MAP4K3	NA	5.1941	4.3778	4.5262	4.4804	4.833	4.2294	4.4703	4.4393	4.3133	4.6346	5.5748	4.8477	4.3103	4.6961	4.5709	4.8162	4.6796	4.5445	4.6661	5.1077	3.6689	5.6598	5.551	5.096	4.3062	4.2814	3.8654	4.3058	4.176	4.5737	4.5748	4.4266	3.7704	5.4078	5.6662	5.2664	5.2568	6.0735	5.449	5.4106	4.4765	5.0407	5.6035	4.4837	5.8451	3.0926	4.9424	3.5761
DSE	NA	4.0685	3.9124	4.3016	5.0389	5.9678	4.4054	4.7326	4.6558	5.157	4.4659	4.5983	4.2366	4.4754	4.5423	4.9036	4.3911	4.7956	4.6672	5.2861	4.4985	4.9375	4.4368	4.0636	3.9983	4.0564	4.5377	4.5783	4.6576	4.7664	3.7845	5.387	4.5844	4.086	3.98	5.2497	5.0191	3.9039	4.0764	4.0792	4.3631	4.1817	4.6441	4.6651	2.4149	4.348	3.3204	2.7473	2.2293
SERPINE1	NA	3.7328	3.6853	4.4783	5.2147	4.3412	5.3942	7.8413	7.3041	7.0703	6.052	4.355	7.2465	4.5684	5.4022	8.4934	6.0939	5.079	6.1428	5.3924	10.001	3.6826	2.5214	3.0402	4.6498	5.6279	4.8977	5.6103	6.4354	4.552	2.6922	4.6533	9.9554	5.744	5.8841	2.8346	5.6332	2.1741	6.3186	4.5669	2.0167	4.2975	1.549	5.3705	0.86708	4.6654	-0.20245	3.4446	5.2129
ZNF682	NA	2.2783	2.1154	2.199	2.1495	2.0684	1.6728	1.3652	2.1893	2.2242	2.3593	3.1327	2.7567	2.3374	2.358	1.9384	1.1257	2.7826	2.303	2.1953	2.4273	2.6897	2.202	3.3698	3.2644	1.7229	2.1302	1.3178	1.4202	2.0491	2.56	2.152	1.1886	0.70689	3.2796	3.038	3.2596	2.6719	3.5034	2.8322	2.8689	2.1997	2.4938	0.82036	1.8003	0.1998	-0.71454	3.6675	1.8205
ARHGAP5	NA	2.5571	3.0176	4.2837	4.9589	3.8417	4.9112	4.791	4.5183	5.2468	5.0297	6.0553	4.8085	5.7336	5.4685	5.4278	4.6746	4.9281	5.7206	4.1527	5.3808	4.8973	5.5741	5.016	4.5577	4.3911	4.451	4.8533	5.214	4.7865	4.5527	5.1848	5.1795	3.0965	5.3538	5.6443	5.3216	4.5259	6.0617	5.849	5.8988	2.95	5.1108	4.1894	3.9605	3.0192	2.4911	5.2872	5.1228
ZNF730	NA	2.187	2.3649	2.1749	1.9718	0.93918	1.8339	1.8853	2.5659	2.7808	2.5221	2.4266	2.2168	2.7004	3.2051	3.017	1.9636	2.7746	2.7505	-2.5343	2.9629	2.7424	2.0548	2.1595	2.617	2.7703	1.7865	0.63576	1.4502	1.2724	2.3565	2.2709	1.6113	1.0807	1.618	1.795	1.9163	2.1557	2.8042	0.080385	1.7479	2.7318	1.533	0.51972	1.5954	1.025	0.35092	1.5267	2.145
ISPD	NA	3.2281	3.0943	3.3354	2.8424	4.785	2.8418	3.0067	3.2869	2.82	2.6255	4.2648	2.8346	2.5314	3.2233	2.8158	1.918	3.6448	3.1648	3.0504	3.9849	2.5791	2.3572	2.6954	1.542	1.5206	2.6149	1.7873	2.4552	2.8552	2.9785	3.4852	2.913	1.9384	2.8479	4.1226	2.4797	3.2558	3.5808	2.4121	3.3317	1.6925	2.9681	2.4791	2.9512	2.5771	1.4103	3.1338	2.4993
AMOTL1	NA	3.8859	4.1119	3.7138	3.387	3.1768	3.9216	4.5955	4.08	3.9497	4.6413	4.7161	3.4546	5.3855	4.6866	5.0975	5.0076	4.1558	5.0434	4.6427	3.0537	3.6831	4.3767	4.3535	4.593	4.3256	4.2822	3.3855	5.0638	3.5383	3.6517	3.197	3.1172	2.4533	4.0951	4.9739	3.4068	3.4784	4.6775	4.7875	4.3911	5.0678	3.5585	3.546	3.5267	3.4646	3.2807	3.1088	2.7256
RBFOX2	NA	2.7194	2.7679	2.0936	2.0125	2.0226	4.6047	4.148	3.5719	4.1683	3.5851	2.7368	1.7145	4.7422	3.6555	4.8502	4.6004	2.2027	2.7642	2.6058	3.9663	2.1401	1.8921	1.0729	1.3074	0.4527	1.2163	1.7069	4.5039	-0.58944	0.53158	0.33113	5.0848	-0.32509	4.4423	3.2796	3.9439	2.1688	3.1615	2.7944	2.1332	4.3472	0.5468	0.94178	1.7709	2.7765	1.7192	2.1997	1.6995
RGS12	NA	4.0156	4.7429	4.2629	4.0632	3.3855	3.4804	3.8646	4.2198	3.5771	3.531	4.3121	3.0176	3.8195	3.7663	4.3598	4.4474	4.0208	4.3937	4.0995	4.2994	3.7761	3.0026	4.2693	2.9796	2.4526	3.6953	3.203	3.3193	3.4461	3.3896	3.2344	3.7544	3.6433	4.0964	4.4058	3.2207	3.3905	3.5696	4.0107	3.1832	3.8992	3.6176	4.2493	3.9165	4.3852	4.1265	2.3138	1.5247
PTGFRN	NA	2.0595	2.3833	4.4011	2.7679	3.9502	4.6232	5.4918	4.6743	5.7633	4.6743	3.862	3.6768	6.0344	5.0681	4.9354	5.1221	4.0888	4.7021	5.3447	4.9488	4.2048	2.3656	2.0951	3.0385	1.0316	3.5756	4.4208	5.7294	3.18	2.8114	3.7179	3.9902	-0.017221	3.5841	3.7708	3.571	0.11504	4.0094	3.7238	4.885	5.3443	2.5818	1.4818	-0.26816	4.8137	2.0723	0.56547	0.79362
MOB3B	NA	5.3902	5.1246	5.5906	6.0022	6.6165	3.9111	5.7576	5.1956	4.7295	4.0277	3.765	5.3789	4.6512	3.9367	4.0983	5.344	4.4768	3.868	4.8393	4.2175	3.8273	3.6629	5.6435	3.6073	4.8116	5.3368	4.8752	4.6693	5.1087	2.5948	4.9207	4.5165	3.8216	4.7802	5.3571	4.3716	4.9498	4.8295	4.4992	5.7045	5.4414	4.0608	4.7179	3.7598	5.9577	5.2678	1.8532	1.9872
NHSL1	NA	4.1694	2.8989	2.9331	3.2558	3.6064	3.1393	3.817	3.5412	3.6707	3.3896	3.197	4.1805	3.3961	3.0452	3.1604	3.8082	3.0926	3.111	2.7974	3.0792	2.5168	2.6667	3.2618	2.8708	2.7231	3.3286	3.1271	3.5513	2.2324	2.7318	3.2045	2.7175	1.7655	3.3431	3.3121	3.1043	2.5435	4.7836	3.9308	4.3163	3.8949	2.4266	2.1247	1.6103	3.1681	3.3875	1.9417	2.0715
CTTNBP2NL	NA	2.5825	2.6142	3.7589	3.3713	2.872	3.5067	3.5237	3.7242	3.6962	2.9624	2.8108	2.8436	3.7558	3.0955	4.3137	3.612	3.6601	4.5252	3.2716	4.0995	3.9788	1.5914	2.2219	2.0579	3.6369	3.4471	3.2606	4.2511	3.9853	2.2913	3.8264	3.7792	2.8212	2.3282	3.2639	1.2581	1.4891	3.0305	3.0043	3.5286	3.6675	1.5674	2.7882	-0.68145	3.0237	2.4552	1.5258	2.1816
NEGR1	NA	6.693	3.5761	3.426	5.838	4.3557	2.8474	6.5539	6.0415	6.1424	7.4484	7.4636	4.8407	5.9888	6.6236	5.1203	6.2321	5.5131	6.7364	6.6568	5.9851	4.0395	7.1328	6.4384	7.2263	6.7696	6.9575	7.1824	6.5915	6.4485	0.75602	6.7952	6.2842	3.6322	6.0005	6.534	6.3903	4.5165	5.6465	6.1045	6.4108	6.2805	7.414	5.335	2.7199	4.3219	4.9595	0.8469	-1.5729
CNFN	NA	1.7154	1.8602	2.8935	1.8767	2.803	1.8715	1.6591	2.0905	1.66	-0.17781	1.6304	1.6354	3.2159	2.5928	2.161	2.7486	2.6033	3.0921	2.6802	1.4544	2.9243	-1.4053	0.68187	0.55698	1.7106	0.52478	1.431	3.4405	1.3132	1.175	1.7275	2.0865	1.4384	2.2899	2.5334	1.6334	1.6513	1.2971	0.94047	0.62472	-0.48019	0.52652	0.74191	0.50261	2.2731	1.8214	0.39016	0.88886
GPRC5C	NA	-0.23158	-0.85105	1.3201	0.1937	0.7252	-0.92943	-0.23863	-0.92943	-0.1038	-0.67872	-0.034658	-2.1419	0.31433	-0.19547	-1.1322	0.72675	-0.78854	-0.72531	-0.027885	-1.6516	-2.6302	-0.65176	-0.74439	-2.1695	-0.78045	-0.24976	0.37222	-0.032402	-0.87739	0.58853	1.0168	-2.4775	-1.3774	0.72835	0.27174	2.4669	0.45099	2.532	1.0329	1.338	-0.073912	-0.96369	-0.62054	-1.8134	1.6132	-2.1788	2.0944	0.89028
LATS2	NA	6.5628	4.3546	5.9703	6.222	6.3125	5.4534	6.0795	6.0947	5.4754	6.0278	6.4767	6.3337	5.482	5.3126	4.4146	5.9072	5.1504	5.7053	5.7549	5.6484	5.015	6.0701	6.5694	6.1385	5.2804	6.3139	5.4828	5.5674	6.431	5.7952	5.9871	4.7112	5.3669	6.8868	7.3446	6.5335	6.8219	5.9936	6.9738	6.1973	5.9456	7.4343	7.1152	5.7834	7.222	6.0981	7.2702	5.2681
PAQR6	NA	4.6022	4.0358	3.4655	4.3502	3.8633	3.9877	3.5869	3.5605	3.8654	3.1892	4.5563	5.2557	3.8919	4.365	3.0327	3.6438	4.1043	3.765	3.5798	3.7849	2.0668	5.6854	6.0411	5.5951	5.335	3.9642	4.0564	4.2366	3.8396	4.4106	6.6842	3.0617	3.5813	5.3046	5.3705	4.5894	4.4906	4.064	4.5691	5.9761	4.408	4.9148	3.7624	5.0417	5.3833	2.8285	4.6693	2.7648
GOLGA8M	NA	2.4613	1.3596	1.8913	1.7618	1.7378	0.11295	1.5963	1.8656	1.7079	1.8566	1.971	1.8418	1.2234	1.4363	2.1247	1.6591	1.8947	1.8242	1.6484	2.2649	0.09268	0.99911	2.152	2.1028	2.3586	1.3346	1.3763	1.848	1.4352	2.1664	2.4486	1.0372	1.175	2.2673	1.9059	1.29	2.2523	1.3696	0.48548	2.5079	1.8638	1.3928	0.90047	2.0692	2.0388	1.0073	2.6674	1.975
RP11-473M20.16	NA	0.22314	0.0014718	0.65993	-0.078273	0.082321	0.39954	-0.16868	-0.16868	-0.34915	0.2407	-0.49525	-0.65449	0.88886	0.88886	1.687	1.1044	1.2724	-0.16384	1.353	1.3267	0.084341	0.83656	0.4279	1.1194	-0.26124	0.16609	-0.051962	-0.26816	-2.8182	-0.22467	0.50424	0.013944	0.62954	0.41193	-1.158	0.6147	1.7967	0.84241	-0.52981	0.36134	-1.3807	0.22904	-1.6855	-1.2504	1.2758	0.009633	0.95022	0.11902
CITF22-92A6.1	NA	3.679	1.5674	2.8894	3.0215	2.8346	2.5981	3.5319	3.0548	3.1941	3.043	3.7346	3.4799	2.6007	2.9618	2.8328	2.8358	2.7175	2.6674	2.9595	3.2233	4.423	4.3845	3.7066	2.7362	3.0282	4.2904	2.7175	3.217	2.7256	2.2249	3.3265	3.2807	3.5957	1.1145	3.0129	4.4332	3.2536	4.3609	2.4375	3.4053	2.8678	3.1189	4.0784	3.8348	3.2159	2.9476	1.9384	3.0742
JAG1	NA	6.9958	5.2872	2.2264	3.9456	6.0133	4.1636	4.4321	6.6524	6.4618	7.1563	5.3519	7.4732	3.6223	4.4186	4.5762	4.9679	3.837	3.5633	5.2553	3.3467	2.276	6.1398	5.453	5.3176	4.6239	5.9048	3.9705	4.9696	3.3301	3.1428	3.3754	6.7335	7.2685	6.1982	6.2014	7.532	9.1525	7.0334	8.3491	5.6476	8.457	6.9944	7.5609	7.4967	6.9965	7.2916	5.6552	3.7307
AC147651.4	NA	3.6661	3.466	4.3368	3.9539	3.3446	3.192	4.6133	4.0467	4.3778	3.5348	5.0174	6.0311	3.9742	4.4346	5.0217	4.5028	4.2674	4.9544	3.6976	3.9456	4.3613	3.9572	4.1437	2.1356	3.1778	3.8379	4.7007	4.603	4.4456	4.6863	4.1961	4.0899	3.5942	4.7017	3.0854	4.4368	3.059	3.9149	4.0836	3.9857	2.5606	1.9256	2.9831	2.2027	2.2353	3.2228	4.5104	4.784
ARHGEF35	NA	-0.63614	-0.71198	1.1572	-0.81617	-2.4997	-0.33493	-0.032402	1.2114	0.21903	-1.4534	2.196	-0.50005	0.35443	-0.66785	-2.3155	0.078289	-0.032402	-0.37526	0.096674	0.55014	-3.5704	-1.8216	-0.6055	-3.6998	-3.4063	-4.0186	-1.6588	-0.88891	-0.17571	-1.1044	-0.22707	-0.78045	-2.3057	-0.43051	-1.0423	-0.98873	1.1281	1.4234	0.48727	-0.3182	-0.20456	-2.4081	0.96125	-2.7016	-1.674	-0.63614	-3.7096	1.2127
MROH7	NA	-1.0394	-1.0766	-0.5486	-1.5072	-0.99184	-1.0394	-2.0537	0.43831	1.2427	-2.2081	0.93102	0.6929	1.1081	0.41025	-0.043193	0.14255	0.52993	0.39205	0.65667	0.9062	-2.1273	-1.2022	-0.74959	0.92818	0.39016	-1.3472	0.18768	1.2393	-0.3372	1.5813	2.2064	-0.64919	-0.13728	0.94744	-1.3101	-0.57926	0.71773	0.56043	0.55698	0.24256	-1.0862	-1.0218	-3.034	-0.67616	-1.0956	-1.7686	2.2442	1.9863
ACOT11	NA	0.86138	1.2699	1.0964	0.66455	0.47856	1.1738	-0.46514	2.0778	3.1038	1.0781	2.6389	2.5791	2.5974	2.611	2.1231	2.1511	2.2368	1.8732	2.2688	2.276	0.47479	1.9231	1.3289	3.203	2.5968	1.1775	2.1239	2.6783	1.7572	3.45	3.618	1.8566	2.0905	2.0108	1.3652	1.6879	2.7549	2.548	2.3008	2.3152	1.3324	1.3785	1.3358	2.1725	0.66767	0.49238	4.2791	3.8565
SMPDL3B	NA	1.252	-0.62054	2.9453	1.5166	0.61979	1.4374	-0.59739	1.9584	1.8418	0.48033	1.8135	1.5081	2.2906	3.9253	2.2936	3.7102	3.721	1.1208	2.1177	3.0635	2.6337	0.30141	2.2569	4.1856	2.9202	2.0036	2.4938	3.7355	0.37951	3.4435	2.9505	0.34183	1.662	3.4823	2.5798	2.6732	2.2197	2.0476	1.2007	1.0925	0.69746	1.8152	2.3649	2.995	1.534	-1.5252	3.6917	5.0914
PLXND1	NA	5.6556	6.3268	5.3288	5.9456	4.681	3.7179	6.7987	6.8628	7.2089	6.6005	6.8334	6.4495	6.5404	6.859	6.4817	6.3186	6.8303	6.3056	5.3964	6.7975	6.7654	6.1032	5.7545	7.1484	6.6037	6.7387	7.1136	7.279	6.5508	7.1446	7.3278	7.1695	7.1304	5.3136	5.1678	6.8925	6.1773	7.2553	6.1433	5.9977	7.8535	6.2711	5.0638	5.31	6.491	6.0432	6.2932	8.4232
IL12A-AS1	NA	4.1983	3.9597	6.6397	4.5071	3.6219	3.5435	5.035	3.1752	3.8816	4.4898	4.2401	5.0136	6.0254	4.6243	4.8748	4.7031	5.3383	6.7719	5.8015	4.4095	5.9981	4.9375	4.5345	6.0262	6.1002	4.9368	5.6694	5.7057	5.1341	6.2969	4.9407	4.2187	5.28	4.123	5.0565	6.4098	5.1167	4.5183	4.2451	4.0448	6.501	3.7436	0.28485	0.84973	3.6097	0.25219	5.4257	7.296
KIAA0125	NA	6.0365	2.9791	4.7703	5.5812	6.6634	4.7597	6.8978	5.0752	6.6848	4.745	6.0137	5.2203	6.9521	6.6492	6.4841	7.1469	5.5447	6.5075	6.2136	5.8337	6.2119	6.959	7.4404	7.9447	6.809	5.9667	6.7439	8.381	5.5083	8.6142	8.0441	4.39	5.7244	6.659	5.737	5.3705	5.7359	6.0026	4.4524	7.6028	7.2331	4.4102	1.6004	1.3885	6.3955	1.2996	8.0707	8.2767
TTC24	NA	0.09268	2.0834	3.4013	3.9918	2.5	2.5659	4.2606	5.0731	3.8684	3.802	5.25	5.0031	3.9927	5.0434	3.3482	4.0592	5.6223	6.0332	4.604	4.0318	4.8222	4.8162	4.2267	5.5775	4.229	3.5771	4.5887	4.9116	4.8362	5.7237	-0.84508	1.4395	3.2035	7.18	4.2187	3.9409	4.6682	5.2525	2.7086	5.0883	3.7445	2.5086	0.69592	2.5805	2.6763	0.61301	5.2136	6.0803
SV2A	NA	2.1725	1.4427	4.7692	4.3457	3.0452	4.0979	3.7681	3.1088	3.2902	2.9154	3.2062	4.5122	4.6845	4.8302	5.5712	4.4386	4.7541	5.1112	4.4393	4.0717	5.7155	3.7102	4.0322	4.1745	4.3495	2.4607	4.6342	5.7152	4.2125	5.0003	5.3314	2.5863	3.9824	4.6456	4.7942	4.2332	5.1129	5.7244	3.5479	5.8297	2.9161	2.3727	0.80866	1.3685	3.8957	1.4416	5.2008	5.8459
SPNS3	NA	5.0794	5.9223	7.0161	6.6258	6.8225	4.1324	7.1077	6.1965	6.5979	5.3877	6.4036	5.9184	7.0681	7.353	6.194	6.5601	7.649	6.9179	6.8899	6.2119	6.6058	7.2997	7.5086	7.3826	6.9173	6.4113	7.0042	7.0378	6.5792	8.0743	7.7812	4.4091	5.9927	6.4585	6.7725	6.3236	8.0337	7.3185	5.9378	6.5365	5.9349	6.874	5.8239	6.5431	8.9076	4.2279	8.6754	9.0594
ANGPT1	NA	7.1289	5.0487	6.3112	6.3846	6.3698	4.1035	4.687	6.0377	5.0946	3.1445	5.2264	5.1059	5.3372	4.5355	-0.36795	4.0062	6.0599	6.3199	5.0852	5.0371	5.9035	5.2786	5.6613	7.0449	7.3856	7.4231	6.9657	4.3263	7.1312	7.2969	7.6339	4.0709	4.9214	2.6357	5.203	5.0727	4.9739	4.812	5.8777	4.3301	4.4164	5.3209	2.735	0.041398	5.4736	4.9477	4.5776	7.2544
SH3D21	NA	4.376	3.674	3.3713	4.157	3.3379	3.1554	3.9022	2.03	1.536	1.4223	2.1923	2.1488	2.9613	2.5114	2.9911	2.7518	3.2786	2.7802	1.6748	1.661	3.2223	1.5825	1.2983	1.5091	2.0564	0.35267	4.0685	3.6158	2.0755	4.2336	1.4039	1.3485	0.60488	4.176	4.2795	4.4244	4.5611	4.2163	3.7111	3.7521	3.837	2.2412	2.0842	2.2523	3.7365	2.5539	6.0578	5.6789
TNNT3	NA	2.4925	2.9831	2.5026	2.2189	2.1945	-0.35839	2.4196	1.0437	2.0644	-0.10609	2.2724	-0.12604	0.7995	0.35624	1.7023	1.29	1.1475	0.92548	-1.4534	1.3449	1.9518	-1.4606	-0.29889	-1.6895	-0.68995	-0.4604	2.9734	1.8339	1.2629	4.6434	1.9904	-0.33981	1.1725	3.6862	2.7598	2.7406	3.953	2.7666	2.8534	2.943	1.9197	0.73443	1.84	0.59846	2.279	0.86285	3.7261	5.1189
HESX1	NA	3.6228	3.5329	3.9869	2.8858	2.9905	2.1341	4.3215	2.2583	3.0915	2.9601	3.0652	3.1599	4.0318	2.9018	3.1724	3.4294	2.9118	3.0339	2.4232	1.9033	3.7955	4.5634	3.0487	3.2375	3.6972	3.494	2.8816	3.5832	2.1465	3.36	2.9183	2.4593	1.9888	3.493	3.2691	4.5762	3.4435	4.06	3.466	3.5837	4.2125	2.6478	1.103	2.7118	3.4622	1.6286	4.397	4.3304
PAQR7	NA	5.2153	4.519	4.996	5.706	5.1	4.5805	4.8923	4.7295	5.0041	4.6958	5.1277	4.1656	5.2991	5.054	5.0685	4.9064	5.2389	5.1717	5.4634	3.636	5.0519	5.0876	5.7607	5.5574	4.1868	4.8393	5.4769	5.2629	5.0336	6.2455	5.8322	3.9325	3.963	5.7924	5.3808	5.1	5.4213	5.7421	5.5131	5.7645	5.4194	5.0692	4.0852	4.2214	5.4969	5.1472	4.7218	5.5563
OAF	NA	5.1717	4.982	3.7699	3.9086	3.0333	5.4685	4.1809	3.8082	4.4992	4.9012	4.2674	4.5748	4.9978	4.4499	4.5972	4.9795	4.5481	4.7795	4.8639	4.6236	4.4368	4.4587	4.3043	4.8134	4.1876	4.752	4.242	5.2934	4.1663	4.9162	4.8029	4.8341	5.3085	4.4426	4.5719	4.5488	5.216	4.0407	2.367	4.5905	4.9078	4.7218	4.7924	4.4601	3.85	2.8067	5.798	5.449
PFKP	NA	5.8451	5.4399	5.6804	6.4209	6.1682	6.3898	5.9651	6.5952	7.027	6.7595	6.6756	7.1454	7.7825	7.0428	6.5268	7.3682	5.6151	5.9736	6.4319	7.077	6.8267	6.4017	5.6926	6.6656	6.6074	6.7375	6.8577	7.158	6.1917	7.1556	6.4185	4.7622	5.8952	5.5228	5.4442	5.8475	5.7272	6.336	5.7463	6.5015	5.6556	4.8558	4.5427	4.1733	6.8354	4.0872	6.9211	7.7281
NAPA-AS1	NA	1.9636	3.2468	2.9535	2.7163	2.4382	2.202	2.3188	2.2346	2.3536	2.0818	3.1321	2.6997	2.5882	2.7524	2.7105	2.4716	2.872	3.3173	2.7029	2.7269	2.9196	1.8845	2.1495	1.6423	1.8242	2.0084	2.6941	3.0515	3.1283	2.995	3.3343	2.5889	2.3367	2.8042	2.4093	2.4626	2.4819	2.8983	2.077	2.3165	1.6523	2.1208	2.3763	1.2675	1.6861	1.94	3.5247	3.5082
MYLK-AS1	NA	2.303	2.6763	3.2457	2.6847	3.0657	2.1044	2.3388	2.5375	2.6149	2.158	2.9296	2.5133	2.7331	2.8726	2.774	2.4819	3.1953	3.308	2.5968	3.1675	3.8671	2.0834	2.3296	1.8998	2.6235	1.6093	2.2797	2.5961	2.4266	2.5844	2.872	2.2849	3.2185	3.1533	2.2405	3.002	1.7901	1.4289	1.2947	1.5532	0.69443	1.2485	1.2451	1.7052	2.4891	1.1106	2.2249	3.1138
SLC27A5	NA	0.67409	1.5845	1.4234	0.96125	1.0768	1.0263	0.50261	1.252	1.0899	1.3301	1.8741	1.0554	2.0201	1.3018	1.1182	1.0925	1.3178	1.2404	1.3391	1.5532	2.5033	0.52819	0.90757	0.82907	1.6776	0.85983	0.82036	1.264	0.99364	1.7582	1.6728	0.6147	0.58687	1.2163	1.5029	1.2079	0.88323	1.2344	1.0846	1.3425	-0.84508	0.45787	0.20947	1.4005	0.39593	0.28485	0.93244	1.9467
PDE6B	NA	3.0265	3.0543	2.7306	2.6523	2.3558	2.3996	2.3353	2.3593	2.2927	2.8279	2.8744	2.0579	2.5758	2.4832	2.358	2.6414	3.0096	2.9476	2.5863	2.5711	3.3384	2.4669	2.4294	2.3353	2.5737	3.1827	2.5857	2.6235	2.5448	2.4079	2.9266	2.4729	2.7789	2.5086	2.2986	2.2811	2.3066	3.0112	2.7698	2.6965	1.8895	2.3996	2.1603	2.5751	1.8646	2.0951	2.6033	2.9905
RP11-111M22.3	NA	2.6504	4.7696	4.3442	3.9204	4.0665	3.8923	3.3384	3.6885	3.7521	2.9337	3.7748	3.5208	3.9035	4.1659	3.8694	4.2121	4.1706	3.9355	3.8287	3.443	3.8612	2.8219	3.2024	3.0299	3.18	3.0391	4.2908	3.9684	3.3992	4.1722	3.8365	3.6858	4.206	3.9576	3.1975	4.2859	3.0971	2.8158	3.3359	3.2928	1.2019	2.2293	2.866	3.3011	2.7151	3.438	3.871	4.3502
DLEU1	NA	0.75009	1.0567	1.5318	0.58339	0.38842	0.45613	0.52316	2.088	2.0516	1.9806	3.1887	1.8472	1.5206	1.7674	1.4754	1.8845	1.2912	2.0715	1.5019	2.0099	2.5354	2.8363	1.5803	1.7701	1.8463	2.1786	0.92818	1.1094	1.0607	2.8449	2.8768	1.7266	1.8074	1.0153	1.5855	1.6237	2.3001	2.5107	2.9314	3.6318	0.049362	1.9305	2.362	2.8492	2.2906	1.1069	2.766	2.3862
DUSP14	NA	3.1094	2.7479	3.4755	3.8833	2.0201	4.3394	4.2746	4.6434	4.2393	4.7809	4.3576	3.1066	4.3591	3.6596	5.0319	5.3687	4.0504	4.6033	3.0765	4.5858	4.2121	3.7544	2.9865	2.9577	3.9975	4.7168	4.6792	5.4717	3.3322	4.4175	4.0856	3.1794	4.4415	3.6725	4.2632	4.1706	3.7854	3.7183	3.4435	5.5484	3.7311	4.3054	3.9581	4.2541	5.5428	3.8461	5.0922	5.0858
CASC10	NA	3.455	2.3059	3.5985	4.2953	1.9024	3.8702	2.1021	3.777	3.662	4.0764	-3.9681	4.9827	3.8413	4.4594	3.9047	-2.1043	4.2006	5.1021	4.2267	4.8274	4.3039	2.8864	3.0657	3.9824	4.4139	4.2556	4.3664	4.947	5.2629	4.4634	5.888	3.7328	4.6427	2.4533	2.1664	2.158	-4.2035	1.0912	-1.1703	2.6078	1.3256	2.4403	1.8793	2.443	1.3108	-3.3034	2.7549	4.376
ERMP1	NA	6.1189	3.8901	4.8572	6.0875	6.1648	4.4058	5.849	6.4093	6.488	5.7718	5.7865	6.0901	5.3673	5.7672	4.6374	5.672	5.5615	5.5317	6.1155	6.3907	5.0336	5.9871	6.6761	6.2787	6.2334	6.923	7.6232	6.8297	7.2764	5.9707	7.2162	6.5477	6.3441	4.0196	4.2568	5.4216	4.2194	4.4656	5.0794	5.1738	6.8207	5.7745	5.5495	4.3468	4.5169	6.2652	5.3512	6.8005
SUCNR1	NA	5.0364	6.2207	4.7376	2.5086	3.8565	6.6138	6.341	7.5713	6.502	5.6579	5.662	6.0461	4.6863	5.5265	4.6409	1.5124	3.8365	6.2141	6.3586	5.3103	4.0012	5.494	6.0357	6.3512	6.6789	6.7795	6.218	5.2617	6.9075	7.798	4.471	7.5842	6.6981	4.4815	3.1516	4.4898	5.1112	6.1838	5.4326	6.0101	6.803	7.0844	6.8213	7.9158	5.9251	7.9464	4.9544	7.2405
NRG4	NA	5.5674	4.4826	5.241	5.9594	5.4772	0.12494	5.7049	5.0094	4.7302	4.2822	4.4408	4.9238	3.6666	3.5971	1.9154	3.9005	4.6629	3.7668	4.0124	2.2927	2.9202	4.9214	4.9277	5.1635	4.8741	5.6827	5.6514	4.7759	5.8789	4.6452	4.9749	3.4405	4.1012	3.3774	4.4208	3.712	4.4135	4.3107	5.3789	5.1401	4.1883	4.588	5.706	3.3976	2.6859	5.0252	3.8365	3.8208
RP13-580F15.2	NA	0.11504	0.57529	1.6533	2.0332	1.8313	0.024555	1.3472	1.5146	1.6582	-0.74157	2.367	1.2864	1.6861	1.252	1.4016	0.79212	1.6785	2.2457	1.7592	1.2663	0.88032	0.5468	1.8296	0.99783	1.7803	0.39593	1.7709	1.687	2.3339	1.4902	2.1264	0.67562	-0.12604	2.872	1.6964	0.19573	1.8304	-0.40891	1.8286	2.1401	0.14451	0.73294	-3.0703	-1.9002	1.9015	-0.99477	0.31805	1.1585
CPA6	NA	-3.0408	-1.1895	-3.4229	-4.3032	-1.0572	-4.0309	-4.1763	-0.21801	3.1116	-0.15039	1.3863	1.537	-1.6783	-0.5246	-2.6133	-2.5167	-3.1987	-3.495	-2.902	-1.3306	-1.7892	1.2282	-0.89452	-0.049936	-0.49266	-0.12845	-2.1788	-2.0582	-0.23158	-1.4223	1.1133	0.46128	-1.391	-2.0675	-4.0565	-2.3615	-3.5041	-0.89452	-1.2998	-0.22014	-0.90581	-0.50739	-0.10609	-2.8626	3.1604	1.5875	2.1733	1.9774
ILDR2	NA	-0.71198	-1.4329	-1.7413	-0.84508	-2.0675	-2.5167	-2.3565	1.5623	2.4819	2.1295	1.2947	0.21697	0.28666	0.29599	-1.2866	-2.8313	0.20162	-0.73078	0.83955	-0.4066	-1.6321	2.2673	0.63903	1.9855	1.7088	0.19785	1.7967	0.53494	1.3007	-1.1171	1.3301	-0.96369	-0.90276	-0.87739	1.4764	-0.17571	-1.4817	0.45099	0.53669	2.2621	-1.761	2.5981	3.0374	1.086	-0.25437	-4.3032	2.9036	2.0427
ADRB1	NA	3.9413	-1.2282	1.687	1.5914	-0.065359	-1.1171	4.1898	4.2844	4.9623	2.3981	3.0765	3.4955	1.6218	1.544	3.8043	-0.42816	1.8178	1.0649	2.4852	3.2644	3.9178	3.3188	2.872	3.4847	4.518	5.6518	5.0702	4.9148	3.6475	-0.66513	2.9308	2.8816	2.5922	1.6432	2.3932	4.6739	1.5825	2.6149	-1.3537	4.9753	1.7247	2.8804	3.5174	-0.52981	0.055734	-2.9831	5.9008	5.6394
NR6A1	NA	4.8868	2.9601	2.2271	3.6064	3.5628	1.4028	0.18959	3.0566	0.70689	3.6716	2.8237	3.7463	1.0168	2.8977	2.4963	1.3763	1.7674	0.61138	2.6985	3.4833	1.5885	3.1138	1.9485	3.5044	0.82763	3.3219	2.7206	3.6624	3.0803	2.8406	2.5281	2.9106	2.0826	3.0008	3.3816	3.5208	-0.24976	2.4507	3.7849	3.8654	2.2688	4.6901	3.8199	1.547	0.84829	1.6852	3.5086	0.8512
LDLRAD2	NA	0.055734	-0.61551	0.58016	0.57051	2.2086	-1.0335	0.20162	-2.8626	-0.90276	-4.3187	-0.63107	-2.1175	1.2877	0.25219	1.0372	-0.11497	-0.6623	-0.45769	-2.0129	-2.2265	0.60163	-2.7609	-1.7571	-2.9227	-4.5119	-3.9329	2.1458	2.4389	-0.53235	5.1416	-0.22707	-3.1822	-1.9601	1.0101	1.4692	2.0491	1.505	1.1585	-0.89452	-0.14371	0.43652	-4.4945	-1.4817	-2.5226	-3.1596	-0.32771	7.0428	6.9979
SCARF1	NA	3.1004	1.9855	2.6835	2.4328	2.4314	2.5626	2.1756	1.9653	1.4103	1.1397	2.0778	1.5885	1.9323	2.0249	3.0898	1.8084	2.1364	1.6324	3.0714	2.2175	1.4289	1.0386	1.6552	1.9426	1.9069	2.099	3.674	4.239	1.9392	4.7467	3.0135	2.1688	2.7617	2.7092	2.3898	3.4073	3.2324	1.4671	1.4627	1.9476	2.4819	2.3684	2.2972	2.8684	2.0982	2.0372	5.1147	5.6171
ANGPTL6	NA	1.5602	0.24846	1.8724	-0.60264	-0.74439	-0.805	0.7603	-0.67616	-0.27982	-0.32052	1.5176	0.055734	0.85837	1.4671	0.36308	0.8785	0.12893	0.85413	-0.31102	1.3928	0.94047	1.3952	0.19785	1.2271	1.5794	0.42271	0.71296	1.9921	-0.35377	2.9757	1.9205	-0.084539	1.6659	1.2294	1.2947	0.78439	3.1355	0.91163	0.13274	1.2223	0.66302	0.5146	-1.0064	1.1385	0.46975	-0.3081	5.3064	5.2008
EGFL7	NA	1.4681	2.7802	1.1824	2.4348	-0.9701	2.2234	2.1324	2.679	3.3805	2.4031	2.0959	1.9848	3.2753	4.9256	4.6856	4.1821	4.4717	4.6289	3.324	2.6719	1.4491	1.0729	2.3088	1.6162	1.7294	-0.36795	4.6728	4.2519	3.8234	7.4373	7.077	2.9488	4.8678	4.7249	3.8876	3.1582	5.5009	5.1614	3.4033	4.0046	2.6796	4.7137	3.9161	5.2794	0.76471	2.196	7.5587	8.0286
LINC00982	NA	-1.4397	-4.6373	-1.8833	-4.1483	-1.7534	-2.2314	-3.0479	-3.1523	-4.3499	-3.5127	-3.6797	-5.635	-3.3546	-2.7016	-3.1523	-3.1671	-3.993	-1.4817	-3.2214	-2.1273	-4.8154	-3.0631	-4.7134	-2.8182	-4.8803	-3.6092	-5.6744	-2.7016	-2.7434	-2.2314	-1.8915	-4.4452	2.4641	-3.4413	-3.495	-3.7313	1.7601	-5.1749	-5.3523	-2.2697	-5.4498	-4.8577	-5.9486	-1.391	-3.4679	-3.2943	3.9775	4.6083
PRDM16	NA	-1.3607	-1.3774	-0.030115	-0.34915	-0.88322	-0.46769	-2.8313	-1.6399	-2.4188	-2.392	-3.7959	-2.936	-3.3452	-1.8626	-2.2848	-1.8955	-1.0218	0.69592	-1.5072	0.27925	-0.59997	-3.4229	-1.5948	-2	-2.6246	-1.4885	-3.2864	-1.3472	-1.3504	-1.5987	0.12704	-2.45	3.8038	-2.7803	-0.97648	-6.0032	3.7933	-3.0479	-4.2454	-0.68995	-4.0309	-2.8062	-3.6479	0.58339	-1.5873	-3.2379	5.2865	5.8392
ANO7	NA	-0.7642	-0.37526	-0.84508	-1.4674	-0.62861	-0.50005	-1.7648	-0.1801	0.17228	-1.7971	-0.62334	-1.2966	-1.3409	1.4223	-1.3672	-1.2803	0.21515	-0.43051	-0.36552	0.74191	-2.3104	-1.5037	-0.31102	0.43999	0.066008	-0.88052	-1.4189	-0.44502	-1.0394	2.2696	0.48033	-1.3267	-0.56136	-0.76159	-2.2801	-2.5452	0.78135	-0.85999	-0.88601	0.16609	-2.8958	0.281	-0.98299	-0.13073	-0.87172	-3.3637	5.1639	5.1966
AGXT	NA	-4.2593	-3.7528	-3.9211	-4.9948	-4.1622	-5.6744	-5.4157	-4.0565	-4.9473	-4.3032	-4.3343	-3.9448	-4.9709	-5.1749	-5.8499	-6.0578	-4.9709	-4.2736	-2.3252	-3.9811	-4.5291	-4.0822	-4.3032	-4.7326	-4.6184	-4.9709	-5.4498	-5.2915	-5.2915	-4.2736	-3.6587	-5.3832	-6.1149	-3.0703	-5.3218	-4.5996	-3.5601	-4.8367	-3.3971	-3.7528	-6.1757	-5.3832	-5.7574	-4.7326	-4.0309	-0.55119	2.1916	0.13477
CD96	NA	1.0289	1.3875	2.5638	2.7746	2.248	2.4586	3.0993	1.7891	1.9518	2.5876	1.893	2.4938	0.64231	2.05	1.4093	-0.42106	1.8584	1.374	0.053553	0.97735	4.0616	2.6203	2.4016	1.3425	1.447	1.9485	3.2563	1.3425	2.2972	1.0846	1.049	3.3512	3.4862	1.1702	0.87412	2.9517	3.1456	1.2792	3.0362	1.7042	2.4695	2.4149	3.2585	3.5705	3.6129	3.2864	8.2122	8.2724
TRIM71	NA	-0.78045	-1.7848	-3.115	-3.3285	-1.6321	-2.6777	-0.805	-2.6246	-2.9089	-0.94344	-0.29889	-1.867	-0.20035	-0.93793	-3.3201	-2.6777	-1.4569	-3.3721	-1.5289	-2.265	-4.0694	-2.3713	-2.8563	-3.3546	-6.241	-3.1443	-0.43785	-0.97369	-1.0796	-1.9873	-1.7971	-3.1298	-3.255	-2.6959	-2.5343	1.0168	-4.413	-1.8418	-3.7959	-2.5667	1.0086	-0.99781	-3.1443	-3.9811	-1.8874	-4.3968	4.4906	3.6475
PRODH	NA	-5.5209	-3.4679	-5.4157	-6.0032	-6.0578	-4.6942	-2.2081	-1.6361	-0.89725	-3.3114	-0.28944	-2.9968	-0.60814	-0.42106	-1.6625	-2.5395	-1.7892	-2.3765	-2.1374	-2.1985	-1.8056	-1.8178	-2.6133	-1.9514	-4.2736	-3.1071	-0.088877	0.35796	-2.9968	-2.7803	-1.3672	-3.7638	0.032906	-2.8822	-5.3832	-1.7971	-3.1368	-6.0578	-5.0953	-0.8247	-1.7016	-2.9292	-5.5209	-2.7934	-4.2169	-1.5837	0.3866	1.5945
HTR1F	NA	-2.8122	-2.936	-2.7803	-2.5848	-3.6184	-2.8182	-2.4721	-3.6893	-2.7374	-4.0943	-3.2943	-1.5396	-2.9968	-3.3114	-2.6246	-2.4666	-4.6556	-2.8439	-3.2469	-3.1221	-2.403	-1.9343	-2.3408	-3.1987	-2.7434	-4.0694	-3.5407	-2.1222	-2.2407	-3.551	-2.7193	-2.7434	-2.8313	-2.3665	-4.1077	-4.925	-1.0158	-2.725	-1.344	-2.2265	-2.7016	-1.8915	-3.4229	-0.13934	-1.9514	-4.3499	0.53669	-2.1374
SLC5A10	NA	-4.9709	-1.9829	-4.6184	-3.8628	-3.4148	-6.4613	-1.6094	-2.8244	-2.7868	-3.3285	-1.1171	-2.976	-3.5704	-1.9178	-2.9423	-5.0184	-5.596	-4.9709	-3.4229	-4.6942	-2.8958	-6.241	-3.1071	-3.1443	-3.8294	-5.7574	-6.1757	-2.445	-3.3034	-2.1742	-2.4721	-6.0578	-3.2787	-2.4135	-4.8367	-4.4774	-3.0118	-2.1837	-1.0512	-3.3374	-3.5896	-4.3343	-6.3825	-2.4242	-1.6895	-3.2627	2.7913	0.7995
LGALS3BP	NA	4.6675	2.4225	1.5071	3.6568	2.8285	3.1806	2.0676	4.1158	3.9767	7.908	4.9872	2.3862	8.9956	5.1416	4.2912	6.5689	1.8296	1.6718	2.1741	4.3178	3.6484	7.9111	2.0834	4.5398	5.7455	2.2702	4.7373	6.2353	2.8858	4.5032	1.3289	2.5467	2.0644	3.9934	5.1319	7.6172	7.1956	4.275	3.2276	4.9277	9.3735	3.5029	3.1986	4.3521	4.6097	6.1678	8.9308	7.4849
S100Z	NA	1.9006	1.9636	1.3097	3.8116	3.452	-0.64407	1.7655	1.3607	3.8732	-2.1606	3.2786	3.002	3.5392	4.4992	2.0125	3.1434	2.6116	2.3734	2.9911	1.1119	2.837	5.0943	4.4077	3.1522	1.6533	1.8169	4.8215	4.1667	3.1599	4.1786	5.072	0.18182	1.6582	3.0459	2.7857	4.5983	3.4456	3.0537	1.8681	2.6337	3.2292	2.5261	2.8279	0.94047	1.1435	2.3066	4.9749	5.8876
LINC00211	NA	-1.7338	-1.4053	1.3358	0.69746	0.86572	-1.7338	0.85413	0.56043	-0.62861	-2.2453	-1.1895	1.1057	-1.7413	-0.14371	-0.6623	-3.3452	-0.093174	1.2187	0.61138	0.13081	0.14636	-3.1221	0.92253	-0.27736	0.17604	-2.403	0.86986	0.84973	1.8506	1.0316	3.7584	0.64394	-0.14834	0.30872	-0.61077	0.38304	-0.14606	-1.12	-0.3372	-1.3235	-3.9563	-4.5463	-0.70635	-1.8503	-0.93216	1.3402	0.009633	1.6888
NYNRIN	NA	2.5474	1.875	2.8194	2.4878	-0.32052	1.6659	4.719	3.0993	3.3764	3.4425	2.5013	0.62316	4.2183	4.0808	4.3073	5.4736	2.9172	1.2368	2.7685	3.4675	2.3324	2.6605	2.2435	2.8726	3.0831	2.2628	4.455	5.8157	2.8883	2.475	2.6599	2.0069	2.0564	3.1332	2.2892	3.0452	2.0929	2.8738	0.99229	2.5175	4.7333	1.5071	-0.68995	1.7266	0.78921	0.9713	4.9407	4.8103
S100A1	NA	-2.774	-3.742	-1.2089	-3.3114	-3.5995	-4.7533	-1.5546	-2.2548	-1.0707	-0.27516	-1.4329	-2.0087	-0.3372	-0.45501	1.1208	1.062	-2.6363	-2.5848	-3.1743	-1.5072	-1.4817	-2.4833	-3.3721	-1.7218	-0.24976	-4.3187	-1.5108	2.0011	-4.4286	-0.080437	-2.8563	-3.026	-2.9089	-0.71198	0.14062	-1.2057	-2.2801	1.8426	-4.3808	0.26386	1.546	-3.8066	-5.1209	0.56885	-2.45	-3.0408	4.3513	1.4374
ASB13	NA	3.862	4.3035	4.4967	4.8449	3.8322	3.6026	3.9853	4.3914	4.8236	5.0076	3.9668	4.3572	4.92	4.7742	4.5434	4.0987	4.4412	4.1941	4.533	3.3718	3.9312	4.29	3.968	4.0216	4.3631	4.5517	4.8692	5.0621	4.5873	5.1966	4.8421	3.7307	4.4022	3.927	4.6395	3.1122	3.8191	3.7818	4.765	6.5952	5.0734	4.4826	4.2366	5.2931	4.4804	5.2157	5.2062	6.1019
ZC3H12C	NA	-2.1837	0.0076481	-0.85105	-1.2966	-3.2139	-2.876	-0.8541	0.30872	2.3226	1.6442	0.99096	0.074224	1.547	1.3819	2.5066	-0.86591	1.8391	1.5813	1.0289	0.82907	1.6533	1.4596	0.19573	1.8758	3.0055	1.6707	1.7683	1.4671	0.55698	1.0276	2.5301	-0.78045	1.2699	1.8602	-0.26577	2.1465	-1.7848	2.1007	1.8187	1.9323	0.80565	1.2758	1.8837	1.536	-1.7648	-0.85105	2.1771	2.4149
ADCY3	NA	1.6083	1.4071	1.9375	1.7042	0.46814	3.278	1.3224	2.7685	3.4955	2.7293	1.9163	2.0708	3.5656	3.7494	3.12	2.0372	2.0125	2.635	2.4396	2.0913	2.2606	3.7265	2.8972	3.6438	2.6941	1.6897	3.8461	3.1631	2.8188	3.9522	2.8146	1.1677	2.1634	2.4682	3.6808	4.1764	3.3723	3.4655	2.9882	3.7467	1.5081	3.1741	3.3332	4.2198	2.2368	2.0661	5.6941	5.0624
WFDC1	NA	-2.2697	0.03721	-4.3499	-3.551	-4.3808	-5.6744	-4.3032	-1.7892	-1.2022	-1.0453	0.03916	-5.2618	-1.8178	-1.1412	0.47681	-5.9486	-2.5226	-0.4402	-2.9901	-0.59739	-0.25897	-3.5896	-2.1935	-1.344	0.1998	-1.384	-1.7413	1.2404	-2.6959	0.14451	0.70232	-2.4401	-2.1419	-1.0035	-0.87172	-1.7534	-2.6657	-3.551	-5.2618	-2.2548	-1.5472	-1.384	-3.0479	1.3108	-2.4135	-2.086	2.7863	2.5208
IGF2BP3	NA	-0.81617	-3.8628	-1.5289	-1.1322	-1.5729	-2.6959	-1.9343	-2.7016	0.26978	-3.026	1.3211	-0.46514	0.22314	-0.63875	-3.486	-0.2727	-1.3982	-1.7139	-1.4329	-3.4148	-0.97648	2.4688	-0.11276	-0.13728	-0.15725	0.03916	0.33825	0.19171	0.42073	0.59013	1.662	-4.1077	-0.99781	-0.15039	1.1334	2.5221	1.8921	2.0184	1.1422	1.8784	-1.3472	1.025	0.50601	-0.14834	-5.9486	2.2264	1.4607	1.3841
RAB27B	NA	4.054	-0.20245	-1.2504	3.204	-1.2183	-0.65715	3.2457	-0.72531	2.7629	-0.51477	3.4119	-0.13293	3.995	2.7863	1.2174	2.9973	-0.44751	1.5703	2.2516	0.68977	1.5602	-0.4066	2.7746	2.995	6.2427	5.5053	4.2187	5.0024	3.4601	1.4692	5.2586	4.2613	5.5566	0.71773	-0.021355	4.0927	3.1382	0.87275	-0.36086	4.4109	3.4221	4.2045	0.92117	2.9308	0.46302	-1.7769	5.5409	6.0819
ZNF185	NA	0.21903	0.78921	0.49238	0.62632	0.60326	0.20748	1.0073	-0.14143	-0.56136	0.15449	0.68187	1.3663	1.5835	1.2958	0.39593	1.6354	0.77991	0.71448	0.4245	0.34916	0.83955	0.78757	0.90332	0.21697	1.3256	0.51629	2.5261	3.0993	1.7629	4.3286	2.03	0.5076	1.6344	0.61979	0.84532	2.6567	1.5973	1.7442	1.1044	1.3585	2.5301	0.70534	0.91702	2.5415	0.88464	1.8955	6.3628	6.2317
STAB1	NA	4.1617	4.012	-0.48286	1.9734	0.35624	2.2523	2.9167	0.0055256	3.7708	2.0944	1.0412	3.5363	1.5541	2.2161	2.9248	3.6633	2.7543	0.43999	5.1433	0.14451	2.1565	3.0731	0.21335	2.6097	4.7267	2.1923	5.2765	4.4194	5.2167	5.6004	2.0889	1.8878	6.2349	0.88323	3.1735	5.5432	3.6466	1.0502	5.2991	4.5705	6.7935	4.5053	6.4083	4.7274	0.31622	9.2389	7.2204	7.8399
VENTX	NA	0.49238	-0.24759	-3.1298	-0.29408	-0.013033	-1.3267	2.4023	-0.85999	-1.0006	0.31622	1.5571	0.66767	-0.20687	0.46814	0.30501	0.5076	-0.37759	-0.68995	-3.1221	1.5267	-0.82192	2.6649	-0.46266	-0.29408	-0.17781	1.2103	1.3907	-0.53492	-0.8686	-2.4997	-0.89171	-1.5651	0.41193	-0.095263	0.81005	-0.16868	-1.5396	0.49581	2.2957	2.1091	2.4211	1.8143	3.7721	-0.27982	0.51629	-0.37252	6.4295	4.5666
RGS10	NA	2.8541	2.1565	2.587	3.2265	2.7938	3.7796	3.688	2.6808	3.3204	3.3636	2.4944	2.9768	2.8583	3.7951	4.1166	3.197	2.1504	1.9694	0.65015	1.6678	4.0261	3.5257	1.6083	1.893	2.0913	2.5181	5.8053	4.8938	4.2236	2.1387	1.9087	3.5532	3.6443	1.8084	2.3529	4.2283	3.149	2.8449	4.3914	3.2292	4.1139	4.6385	5.3096	5.2005	4.4303	4.0685	7.199	6.4485
SEPN1	NA	6.2671	4.8155	5.0908	5.5513	5.3252	6.0511	4.3133	5.9843	6.1519	6.3159	5.8318	4.3211	5.4121	5.9176	5.5232	5.6043	5.5105	4.2014	5.0421	5.3815	5.7482	3.7414	5.0671	5.6091	4.0912	5.7144	5.5346	5.446	5.1472	5.6302	5.3746	5.9414	5.8785	4.435	5.7313	5.1607	4.1151	5.5425	5.6831	5.0167	6.1691	6.498	6.8354	6.6618	5.0993	5.3161	6.643	6.5643
PROM1	NA	-2.2548	-1.1412	-0.68995	-1.2998	-3.6587	-3.5601	-1.3134	-2.0398	-1.8056	-2.9901	-1.3409	-1.4712	-2.8439	0.28281	-3.7749	-2.2124	-1.0189	2.8994	-3.0848	-2.3204	2.6713	1.0741	1.0345	1.5845	0.58016	-1.9917	3.3354	-0.3081	0.49581	3.4013	5.7945	-2.0489	1.5754	-1.4639	-0.49023	0.19171	1.7958	-1.4964	-1.7892	-1.0829	-3.0772	-1.3409	-4.5818	1.8566	-2.3565	-2.2697	-3.2139	-1.6021
RP1-249H1.4	NA	3.5904	5.7649	4.8169	-1.5146	-1.8915	-2.45	-0.054271	0.67076	1.7479	3.7818	-1.5729	-1.5324	-2.5612	-1.6321	3.2848	-1.5146	4.4098	-1.8874	0.83513	-3.1523	5.8662	-3.2379	-0.84508	4.3461	3.4764	4.3675	3.9547	2.803	1.014	6.3107	-2.8889	3.5952	4.9357	0.74344	2.7337	5.2671	2.7986	3.4622	3.6666	2.3996	4.1672	4.3461	2.9053	4.1269	-0.15039	4.853	5.6655	6.8073
MICALL2	NA	3.6917	4.3498	3.7756	4.0636	2.9296	3.5523	2.7243	4.2791	4.9609	4.3749	4.0947	4.6792	2.9676	3.5	3.8914	3.217	4.4514	4.2942	4.1063	3.8152	3.0192	2.2138	1.3007	2.713	2.4757	3.7004	4.2591	4.0111	2.7666	4.989	4.0496	4.4619	5.5868	4.5413	3.494	3.4405	4.9795	3.5775	4.583	4.4357	4.9739	3.3497	4.0964	5.6648	4.3749	4.1737	4.9974	4.9763
HYAL3	NA	3.6643	3.703	3.5856	3.1004	2.9337	4.5046	2.8781	3.6596	3.2939	4.1926	2.8564	3.6313	4.2949	4.3383	4.3683	5.349	3.953	4.6246	5.0147	4.7373	5.4887	2.9825	3.5846	4.2447	4.6161	4.2374	3.672	4.5951	3.9816	4.8748	3.9009	3.7247	5.209	4.4898	3.1088	4.5359	4.1694	2.3663	3.0848	3.044	4.2953	5.226	4.5007	4.5255	4.4186	4.6672	5.9426	5.8658
CPNE2	NA	3.3936	4.2324	3.0617	2.7049	2.9459	3.8629	4.5201	4.9648	4.8219	4.5684	3.7044	4.6477	4.308	4.7443	4.7049	4.8306	3.4043	3.8152	3.8534	4.2244	3.9095	3.6214	3.1468	4.32	3.3595	4.2893	3.6256	4.8717	4.3001	3.3043	4.5662	5.2847	5.5165	3.4201	3.1599	3.9601	3.7467	3.3163	3.339	3.4724	5.2546	4.9036	5.2167	5.5061	3.9589	4.8963	4.7667	4.6129
DGCR6	NA	0.61138	1.8037	1.547	0.5587	2.0564	1.2958	1.3574	1.8629	1.7638	1.9087	2.1725	1.5029	1.6295	1.8382	1.6237	1.7358	1.6198	1.6934	1.1812	0.26792	1.5945	1.9726	2.5626	0.75303	0.68977	0.85701	1.881	2.2943	0.54836	1.2271	1.1861	1.257	1.893	3.4535	4.0354	3.7085	3.5942	1.5592	0.90332	2.7642	0.67409	2.6667	3.2365	2.8822	3.6703	1.8629	4.3256	2.8516
IL17RC	NA	0.049362	1.2819	2.8786	3.427	5.2857	-0.20687	1.0101	0.2619	-0.24976	-1.384	0.22106	0.76781	1.5522	0.9239	1.9766	2.6203	1.7931	-0.37252	-0.91783	-0.32509	-0.68738	-0.92628	0.29039	0.281	-0.59739	-0.65176	2.6808	2.5844	-0.4402	1.9493	0.21515	-0.047664	-1.1801	4.0876	2.3939	2.8816	4.8313	1.1257	3.7449	0.11295	1.4585	-0.26124	2.9377	-0.10157	4.3863	2.5474	1.8913	1.4945
FAM124B	NA	2.668	2.8067	-2.4188	1.6275	1.5653	2.7023	2.2182	-2.7073	2.9698	0.12093	2.6624	2.5347	3.2451	1.9806	3.5813	3.5212	2.9698	2.372	2.2457	2.3954	3.9409	2.6149	5.8617	2.4938	2.9488	4.4488	3.2891	4.0257	2.2049	3.0176	3.5484	1.3144	2.8261	4.9172	4.4452	4.6954	6.8849	-0.34915	2.4093	2.4778	3.3549	3.9103	2.9266	3.2494	5.535	-1.9554	4.4357	3.6822
BAI1	NA	3.0702	2.6885	1.5135	2.0175	2.2197	1.6563	1.9839	1.8037	1.7985	2.1504	2.0259	2.0564	2.2863	1.506	2.7118	3.0976	1.9223	2.3833	1.9315	1.8776	2.3145	2.0076	2.4826	2.3777	2.4423	2.331	0.92959	1.8776	0.99783	1.975	2.1511	1.7958	2.0507	2.696	2.6064	1.6152	2.872	1.7701	1.6023	0.70232	3.7315	2.4451	1.9467	2.1786	1.84	1.6861	5.1035	3.0781
CLU	NA	3.0362	2.875	0.4245	3.9043	0.94744	5.794	4.897	4.946	5.8318	5.5232	5.6827	5.0536	4.4477	6.1251	5.4534	6.9495	4.4175	3.2297	3.7445	5.449	4.3024	6.4012	4.2768	4.5295	2.4925	4.4812	4.3506	7.086	4.0383	2.3898	5.5121	4.2328	8.1704	2.3748	4.4953	4.4288	3.45	4.0951	3.5232	3.7792	6.4461	5.2307	6.2281	4.1012	1.1662	0.03721	7.0993	5.8101
H2AFY2	NA	5.2582	5.6831	4.1253	5.2836	3.3826	4.29	4.8952	1.7154	0.049362	5.941	4.8481	0.030875	4.6548	1.4786	6.5862	6.2334	1.7535	-0.19781	-0.61551	-0.53773	4.1876	-0.87434	-1.158	0.44401	1.547	-0.088877	-0.65176	1.1397	0.75303	4.0124	-0.34915	0.21335	1.4881	4.0237	4.2606	4.4645	4.4992	4.27	2.196	4.2527	5.5199	2.9442	1.2558	-1.8292	1.3785	5.4407	5.2228	6.3079
LAMA5	NA	0.48894	0.088442	1.0005	0.18385	0.098754	1.8972	-0.46266	0.69746	0.34916	-0.00061248	0.59688	0.29039	-0.14606	-0.17105	0.84532	0.96819	-0.78045	0.03916	0.6486	0.17228	0.69135	0.35092	-0.021355	-0.1801	0.17228	0.35092	1.2079	1.0222	-0.65176	1.875	0.86572	-0.64407	1.8549	-0.55618	0.51629	-0.26577	1.1725	2.165	0.21515	1.7767	1.6915	0.14832	1.7847	2.3131	0.045431	1.1081	1.4234	3.1077
UTF1	NA	-1.0796	-0.76687	-0.805	-0.81085	0.36308	-0.76159	1.7757	-0.11943	-2.2265	0.50926	1.8497	-0.59215	1.2356	-0.58659	-0.66785	0.66609	0.57212	0.29039	-0.95502	0.69906	-0.43785	-0.66513	-0.093174	-1.7056	-1.3306	-2.1935	-0.20035	0.28281	-1.4817	-0.91241	-0.37024	-2.1222	-1.4817	2.0201	1.2581	0.96269	-0.93216	1.3763	-1.3739	1.2462	1.5764	-0.10157	1.4028	-1.7056	0.68187	-0.069658	2.5415	1.6861
CCNYL1	NA	4.1147	4.3694	3.7476	4.2332	4.3416	4.5021	4.738	4.9162	5.009	5.3296	5.1077	4.8054	4.2998	4.9921	4.9043	4.8137	3.9055	4.0058	4.2469	4.5327	4.4106	4.4656	4.5287	4.0552	4.0305	4.4058	4.4335	4.9095	4.2447	4.035	4.435	5.015	4.3701	4.365	4.7805	5.4055	4.5595	4.5057	4.6658	4.7141	5.1305	4.8636	5.078	4.5687	5.3891	3.8979	5.2257	4.0832
ADAMTSL4	NA	3.2505	2.5046	2.7105	3.2418	3.468	3.3235	4.9599	3.4171	4.7373	4.5079	3.5135	3.5884	4.2938	5.4505	5.5708	6.1251	3.187	2.9077	3.4326	3.9418	4.0968	4.4153	2.6189	2.967	2.2913	3.6073	2.9425	4.9218	3.8495	2.9704	4.6058	4.8523	4.7749	2.308	2.9284	4.9252	3.1543	5.8368	3.1768	2.9077	5.6949	3.0938	4.6065	1.4692	1.3472	4.9375	5.5629	3.5923
PLA2G4A	NA	3.6443	4.1083	3.1416	4.1289	2.7728	3.2939	4.8327	3.9456	4.866	4.32	3.8573	3.7659	4.4931	4.6558	4.4579	4.1531	4.3914	4.0528	4.4783	4.0366	4.0188	4.4506	3.8008	3.8448	5.0014	3.8534	4.7653	5.4809	5.3694	4.573	4.9252	4.2841	4.9046	4.2723	3.052	4.2397	5.1242	4.5259	3.9359	3.7681	4.6944	4.0792	4.1918	3.9659	2.1379	4.1012	4.9326	5.2282
TLDC1	NA	0.9742	2.0324	2.2797	1.6484	1.103	1.7865	-2	1.854	1.6286	0.78293	2.0467	-0.74439	2.0532	1.542	2.236	2.4465	1.4713	2.1231	0.30501	-0.071874	2.2154	0.59846	0.24256	0.46975	1.8793	-1.1136	1.993	2.6997	2.2863	2.2004	2.3755	1.5258	1.6304	1.4234	1.7535	1.3618	1.1983	1.0101	0.73146	0.93382	2.2537	0.25219	0.98556	0.12093	1.0885	2.4757	2.2212	2.3805
RP11-4F5.2	NA	4.2677	1.5623	0.90047	4.0895	4.542	3.7999	5.4695	1.7847	1.7498	0.22516	3.9435	5.4663	2.6529	2.4114	0.75009	4.4223	3.7405	2.4757	3.4425	3.9229	3.1892	5.384	2.995	5.1298	3.5899	1.3369	5.0943	5.4117	5.8128	5.8011	3.5666	1.6103	5.6492	2.7473	3.7955	4.1258	5.8483	5.2083	6.0845	0.84532	5.6698	5.7928	4.573	4.5484	5.403	1.6823	4.6413	5.4048
ANPEP	NA	5.0731	4.7629	5.4615	6.0068	5.4799	5.9227	6.6925	2.696	2.7124	3.2753	4.8439	3.2531	5.5473	5.46	6.7589	7.1069	4.4931	6.7929	5.2332	4.007	5.8686	1.7489	3.0949	5.3307	1.2199	4.0132	6.7375	7.8609	5.867	7.591	4.7443	5.653	7.3484	5.6567	6.1807	6.8249	6.3822	5.0052	7.0277	4.4252	7.0334	6.8103	6.4555	6.1415	8.3491	8.2204	7.5163	7.4071
GPR97	NA	3.6396	4.1706	1.6053	2.6504	4.4706	5.6378	5.9361	3.0107	3.6826	4.2271	2.5592	2.8804	2.8091	3.4606	3.9157	2.967	2.3458	2.1215	3.0079	2.2041	2.5147	4.659	2.8804	5.6324	3.5334	3.6976	2.2332	4.1174	3.802	4.1186	3.0865	5.9523	5.6857	3.0708	3.4038	4.9312	4.2218	5.0939	5.8738	4.8159	4.419	6.3931	5.4326	7.5	5.7865	5.3884	5.7945	3.8282
CMTM2	NA	0.7299	1.4438	-0.18667	-0.36086	0.082321	1.5934	2.6142	0.96685	-0.032402	-0.42349	-0.08252	0.20562	-0.84818	-0.76687	0.29414	0.3218	-0.86591	0.053553	-0.28944	0.40847	-1.3569	0.49062	0.63742	2.4655	1.3246	0.52147	-0.39699	1.7665	0.045431	0.73443	0.63111	0.8512	1.9059	-0.6055	0.13081	1.3097	0.87698	0.60326	1.3062	0.7603	-0.3182	2.7758	1.3029	2.5737	3.0452	2.893	1.4103	1.1106
PADI4	NA	4.5484	6.5545	1.9766	3.6171	4.8358	4.0717	7.9205	4.8047	4.4916	3.9987	1.7838	3.4842	3.604	3.9359	4.7738	3.9539	3.6568	2.9836	4.3598	1.8101	4.2469	3.2265	3.5775	5.4175	4.3893	3.8322	3.5445	6.2585	5.9316	6.1799	3.1882	7.2339	6.8747	3.1615	4.0078	4.5618	5.639	3.1854	6.6854	3.342	6.3708	5.9452	6.9848	7.2287	5.1483	8.1567	5.1454	4.8811
DYSF	NA	3.6087	3.9009	1.3563	3.252	3.7977	3.6073	5.5439	2.6421	4.3401	2.1839	3.5789	1.0567	3.8135	1.9636	2.6991	5.2923	1.257	0.39016	1.1995	1.537	1.4049	1.8549	1.7414	4.963	1.7202	3.3291	3.3966	5.1483	5.4933	2.3727	3.642	4.8123	6.2198	2.5915	2.2494	4.4761	2.8678	2.6389	4.8837	2.3331	3.5174	5.2657	6.5145	5.9564	4.4754	8.4643	6.3342	6.4452
LRG1	NA	4.6629	4.3602	4.9676	4.4018	4.6622	5.8606	4.532	3.1049	3.8719	4.5086	2.6222	3.8787	3.2483	4.0383	4.0576	2.6649	3.5994	3.6242	3.7615	2.5552	2.245	4.6668	2.4586	4.4128	5.0234	4.234	4.176	4.2477	4.0136	4.281	2.8989	5.2317	5.0794	2.7237	2.245	5.6953	4.317	3.8534	4.1413	4.234	5.2271	5.0132	5.0198	5.5346	4.542	5.4604	2.3606	3.6406
ZBTB34	NA	4.604	4.6576	4.946	4.9382	4.879	5.2364	5.0466	5.0104	5.108	4.3922	5.1589	5.014	4.423	4.6968	4.8565	4.1174	4.9266	5.3727	5.2012	4.84	4.4339	5.4973	5.5098	4.9068	5.306	5.3989	5.3789	5.0911	5.3559	5.5035	4.8681	5.2058	5.0368	5.203	6.044	5.6709	5.7355	5.9761	6.115	6.1476	5.0332	6.0469	5.8196	5.7952	6.3181	5.7637	5.8061	5.5682
F12	NA	1.9392	0.91027	1.1873	1.2958	1.4115	-0.10609	1.9509	2.587	3.2568	1.1372	2.9042	3.3549	1.2259	1.7767	1.5934	1.9006	0.56203	1.1347	1.4627	1.7701	-0.14834	3.3734	3.145	3.063	2.1741	3.2019	1.8057	2.303	2.0092	2.148	3.8208	2.5375	3.4033	1.6696	1.5237	2.5863	1.0717	0.59519	2.8714	2.8504	1.9467	3.0396	3.4945	3.3554	1.9831	3.5766	2.5532	2.8906
C17orf51	NA	0.25032	0.61979	-0.73078	-0.09743	-1.4294	0.71605	0.44205	-0.11276	-1.674	0.42618	-2.6474	-2.0772	1.6198	-0.5486	0.33825	0.55365	-0.50005	0.24448	-2.8958	-0.027885	-1.1865	-1.5213	-1.0707	-1.4674	0.48727	-0.038848	-0.023417	-0.15948	-1.4088	0.31433	-1.1136	-1.0646	0.37394	0.20748	-0.68995	-1.2282	-0.56417	0.6182	-2.4081	-4.1222	0.082321	-2.9556	-3.1596	-2.392	-1.7098	-1.2121	-1.5002	0.75602
SLC22A5	NA	0.44577	1.3796	2.0276	1.9742	-0.49525	1.1003	-0.35144	0.88323	1.6375	0.84532	1.2114	0.77541	1.6063	0.38842	0.43652	1.8895	1.3885	2.0516	1.722	-0.53492	-0.015069	1.2319	0.86847	1.0991	2.2332	2.4479	2.1231	1.2223	1.9734	2.6287	2.4266	-0.5486	0.62316	0.98556	2.2398	1.993	1.3074	1.1824	-0.75229	1.3346	1.1702	1.9459	0.81887	2.7486	-0.83668	2.2523	2.5	3.0747
LY6G5C	NA	2.7605	2.4045	2.5889	2.7777	2.9177	3.0731	2.1778	2.7399	2.7605	2.4709	2.5507	3.7057	2.4662	1.9576	2.2709	3.2612	2.7752	2.4963	2.9482	3.1778	2.2599	2.0427	2.7783	1.9367	2.7212	2.5798	2.6853	3.1687	2.3558	2.6872	3.8825	2.5968	3.3064	2.6052	1.8356	2.6306	2.2472	1.8463	2.2004	2.8455	2.0661	2.1953	2.7035	1.8426	4.2363	3.2743	2.2264	2.7356
CYP51A1	NA	0.051579	0.62316	0.38304	0.68187	0.70072	0.31805	0.75009	0.96125	0.8512	1.7582	0.87275	1.5019	1.3414	0.94744	1.3652	2.0507	0.25032	0.46641	0.91163	1.1933	0.35443	-0.073912	0.93781	-0.1934	1.5773	1.7414	1.0516	1.3628	0.17418	0.72221	1.4384	1.6286	1.1397	1.7358	1.4267	1.214	1.7729	0.1998	0.20947	0.73889	1.2079	0.64394	0.78921	1.2792	2.3395	1.5743	1.6141	0.6929
[truncated: 126 more columns]
