# Supplementary material for: The AML cellular state space unveils NPM1 immune evasion subtypes with distinct clinical outcomes
Source: Nat Commun. 2025 Nov 25;16:10592. doi: 10.1038/s41467-025-66546-6 (PMC12658069; doi:10.1038/s41467-025-66546-6)
Supplement: Supplementary file 6 — Source Data [file 41467_2025_66546_MOESM6_ESM.zip › SourceData/SourceData_Sfig12D.csv]

bcr_patient_barcode	NPM1.class	BM.Blasts	PB.Blasts	tumor_tissue_site	TissueBlasts	FAB
TCGA-AB-2810	NPM1 class I	48	88	BONE MARROW	48	M2
TCGA-AB-2826	NPM1 class I	72	90	BONE MARROW	72	M4
TCGA-AB-2848	NPM1 class I	65	65	BONE MARROW	65	M4
TCGA-AB-2877	NPM1 class I	86	43	BONE MARROW	86	M1
TCGA-AB-2879	NPM1 class I	90	91	BONE MARROW	90	M1
TCGA-AB-2903	NPM1 class I	99	98	BONE MARROW	99	M1
TCGA-AB-2919	NPM1 class I	72	90	BONE MARROW	72	M1
TCGA-AB-2984	NPM1 class I	86	97	BONE MARROW	86	M1
TCGA-AB-2990	NPM1 class I	85	85	BONE MARROW	85	M1
TCGA-AB-3011	NPM1 class I	91	83	BONE MARROW	91	M1
TCGA-AB-2811	NPM1 class II	98	37	BONE MARROW	98	M4
TCGA-AB-2812	NPM1 class II	53	87	BONE MARROW	53	M2
TCGA-AB-2839	NPM1 class II	64	79	BONE MARROW	64	M2
TCGA-AB-2853	NPM1 class II	85	85	BONE MARROW	85	M1
TCGA-AB-2859	NPM1 class II	47	23	BONE MARROW	47	M2
TCGA-AB-2869	NPM1 class II	80	46	BONE MARROW	80	M2
TCGA-AB-2871	NPM1 class II	62	10	BONE MARROW	62	M1
TCGA-AB-2895	NPM1 class II	92	90	BONE MARROW	92	M1
TCGA-AB-2896	NPM1 class II	90	72	BONE MARROW	90	M5
TCGA-AB-2913	NPM1 class II	95	86	BONE MARROW	95	M0
TCGA-AB-2915	NPM1 class II	11	11	BONE MARROW	11	M2
TCGA-AB-2931	NPM1 class II	76	80	BONE MARROW	76	M2
TCGA-AB-2963	NPM1 class II	90	45	BONE MARROW	90	M1
TCGA-AB-2972	NPM1 class II	53	25	BONE MARROW	53	M2
TCGA-AB-2976	NPM1 class II	86	52	BONE MARROW	86	M1
TCGA-AB-2986	NPM1 class II	63	45	BONE MARROW	63	M2
TCGA-AB-2988	NPM1 class II	76	49	BONE MARROW	76	M1
TCGA-AB-2993	NPM1 class II	6	91	BONE MARROW	6	M4
TCGA-AB-2816	NPM1 No group	90	84	BONE MARROW	90	M4
TCGA-AB-2818	NPM1 No group	46	53	BONE MARROW	46	M2
TCGA-AB-2824	NPM1 No group	74	5	BONE MARROW	74	M5
TCGA-AB-2825	NPM1 No group	83	6	BONE MARROW	83	M5
TCGA-AB-2835	NPM1 No group	83	3	BONE MARROW	83	M5
TCGA-AB-2836	NPM1 No group	90	18	BONE MARROW	90	M4
TCGA-AB-2837	NPM1 No group	90	7	BONE MARROW	90	M5
TCGA-AB-2861	NPM1 No group	78	0	BONE MARROW	78	M5
TCGA-AB-2884	NPM1 No group	86	17	BONE MARROW	86	M1
TCGA-AB-2900	NPM1 No group	84	49	BONE MARROW	84	M1
TCGA-AB-2924	NPM1 No group	75	17	BONE MARROW	75	M4
TCGA-AB-2925	NPM1 No group	52	4	BONE MARROW	52	M5
TCGA-AB-2932	NPM1 No group	85	22	BONE MARROW	85	M5
TCGA-AB-2965	NPM1 No group	89	56	BONE MARROW	89	M4
TCGA-AB-2967	NPM1 No group	58	10	BONE MARROW	58	M4
TCGA-AB-2969	NPM1 No group	97	8	BONE MARROW	97	M5
TCGA-AB-2973	NPM1 No group	75	10	BONE MARROW	75	M4
TCGA-AB-2981	NPM1 No group	87	8	BONE MARROW	87	M5
TCGA-AB-2987	NPM1 No group	41	0	BONE MARROW	41	M5
TCGA-AB-2992	NPM1 No group	94	70	BONE MARROW	94	M1
