# Supplementary material for: The AML cellular state space unveils NPM1 immune evasion subtypes with distinct clinical outcomes
Source: Nat Commun. 2025 Nov 25;16:10592. doi: 10.1038/s41467-025-66546-6 (PMC12658069; doi:10.1038/s41467-025-66546-6)
Supplement: Supplementary file 6 — Source Data [file 41467_2025_66546_MOESM6_ESM.zip › SourceData/SourceData_Sfig1C.csv]

Gene	status	n	percent	GeneTotal	GeneTotalPercent	Cohort
NPM1	HET	31	100	31	100	Lund
FLT3_ITD	HET	10	32.26	17	54.84	Lund
FLT3_ITD	HOM	3	9.68	17	54.84	Lund
FLT3_ITD	CHET	4	12.9	17	54.84	Lund
DNMT3A	HET	15	48.39	15	48.39	Lund
TET2	HET	4	12.9	11	35.48	Lund
TET2	CHET	6	19.35	11	35.48	Lund
TET2	HOM	1	3.23	11	35.48	Lund
IDH2	HET	9	29.03	9	29.03	Lund
IDH1	HET	5	16.13	5	16.13	Lund
FLT3	HET	3	9.68	4	12.9	Lund
FLT3	CHET	1	3.23	4	12.9	Lund
WT1	HET	2	6.45	3	9.68	Lund
WT1	CHET	1	3.23	3	9.68	Lund
SRCAP	HET	3	9.68	3	9.68	Lund
PDS5B	HET	3	9.68	3	9.68	Lund
NRAS	HET	3	9.68	3	9.68	Lund
U2AF1	HET	2	6.45	2	6.45	Lund
STAG2	HOM	2	6.45	2	6.45	Lund
SRSF2	HET	1	3.23	2	6.45	Lund
SRSF2	HOM	1	3.23	2	6.45	Lund
SPTBN2	HET	2	6.45	2	6.45	Lund
PTPN11	HET	2	6.45	2	6.45	Lund
KRAS	HET	2	6.45	2	6.45	Lund
APOB	HET	2	6.45	2	6.45	Lund
ZRSR2	HOM	1	3.23	1	3.23	Lund
TENM3	HET	1	3.23	1	3.23	Lund
SLC26A3	HET	1	3.23	1	3.23	Lund
RAD21	HET	1	3.23	1	3.23	Lund
PTPRB	CHET	1	3.23	1	3.23	Lund
PHF6	HOM	1	3.23	1	3.23	Lund
MECOM	HET	1	3.23	1	3.23	Lund
KMT2C	HET	1	3.23	1	3.23	Lund
JAK2	HOM	1	3.23	1	3.23	Lund
GRM4	HET	1	3.23	1	3.23	Lund
GATA2	HET	1	3.23	1	3.23	Lund
ERC2	HET	1	3.23	1	3.23	Lund
DNAH17	HET	1	3.23	1	3.23	Lund
CSMD3	HET	1	3.23	1	3.23	Lund
CEBPA	HET	1	3.23	1	3.23	Lund
BPTF	HET	1	3.23	1	3.23	Lund
NPM1	CHET	1	0.76	132	100	Beat-AML
NPM1	HET	131	99.24	132	100	Beat-AML
FLT3_ITD	HET	44	33.33	49	37.12	Beat-AML
FLT3_ITD	HOM	5	3.79	49	37.12	Beat-AML
DNMT3A	HET	55	41.67	56	42.42	Beat-AML
DNMT3A	CHET	1	0.76	56	42.42	Beat-AML
TET2	CHET	8	6.06	22	16.67	Beat-AML
TET2	HET	13	9.85	22	16.67	Beat-AML
TET2	HOM	1	0.76	22	16.67	Beat-AML
IDH2	HET	21	15.91	21	15.91	Beat-AML
IDH1	HET	16	12.12	16	12.12	Beat-AML
FLT3	CHET	5	3.79	24	18.18	Beat-AML
FLT3	HET	18	13.64	24	18.18	Beat-AML
FLT3	HOM	1	0.76	24	18.18	Beat-AML
WT1	HET	13	9.85	15	11.36	Beat-AML
WT1	CHET	2	1.52	15	11.36	Beat-AML
SRCAP	NA	0	0	0	0	Beat-AML
PDS5B	HET	4	3.03	5	3.79	Beat-AML
PDS5B	HOM	1	0.76	5	3.79	Beat-AML
NRAS	HET	15	11.36	15	11.36	Beat-AML
U2AF1	NA	0	0	0	0	Beat-AML
STAG2	HOM	1	0.76	6	4.55	Beat-AML
STAG2	HET	5	3.79	6	4.55	Beat-AML
SRSF2	HET	10	7.58	10	7.58	Beat-AML
SPTBN2	NA	0	0	0	0	Beat-AML
PTPN11	HET	12	9.09	12	9.09	Beat-AML
KRAS	HET	3	2.27	3	2.27	Beat-AML
APOB	NA	0	0	0	0	Beat-AML
ZRSR2	HOM	2	1.52	2	1.52	Beat-AML
TENM3	NA	0	0	0	0	Beat-AML
SLC26A3	NA	0	0	0	0	Beat-AML
RAD21	HET	6	4.55	7	5.3	Beat-AML
RAD21	HOM	1	0.76	7	5.3	Beat-AML
PTPRB	HET	1	0.76	1	0.76	Beat-AML
PHF6	CHET	1	0.76	3	2.27	Beat-AML
PHF6	HET	2	1.52	3	2.27	Beat-AML
MECOM	NA	0	0	0	0	Beat-AML
KMT2C	NA	0	0	0	0	Beat-AML
JAK2	HET	2	1.52	2	1.52	Beat-AML
GRM4	HET	1	0.76	1	0.76	Beat-AML
GATA2	NA	0	0	0	0	Beat-AML
ERC2	NA	0	0	0	0	Beat-AML
DNAH17	NA	0	0	0	0	Beat-AML
CSMD3	NA	0	0	0	0	Beat-AML
CEBPA	HET	5	3.79	5	3.79	Beat-AML
BPTF	NA	0	0	0	0	Beat-AML
NPM1	CHET	1	1.92	52	100	TCGA
NPM1	HET	51	98.08	52	100	TCGA
FLT3_ITD	HET	18	34.62	18	34.62	TCGA
DNMT3A	HET	27	51.92	27	51.92	TCGA
TET2	CHET	1	1.92	2	3.85	TCGA
TET2	HET	1	1.92	2	3.85	TCGA
IDH2	HET	4	7.69	4	7.69	TCGA
IDH1	HET	8	15.38	8	15.38	TCGA
FLT3	HET	9	17.31	9	17.31	TCGA
WT1	HET	4	7.69	5	9.62	TCGA
WT1	HOM	1	1.92	5	9.62	TCGA
SRCAP	NA	0	0	0	0	TCGA
PDS5B	NA	0	0	0	0	TCGA
NRAS	HET	5	9.62	5	9.62	TCGA
U2AF1	HET	1	1.92	1	1.92	TCGA
STAG2	HET	2	3.85	3	5.77	TCGA
STAG2	HOM	1	1.92	3	5.77	TCGA
SRSF2	NA	0	0	0	0	TCGA
SPTBN2	NA	0	0	0	0	TCGA
PTPN11	HET	6	11.54	6	11.54	TCGA
KRAS	HET	3	5.77	3	5.77	TCGA
APOB	NA	0	0	0	0	TCGA
ZRSR2	NA	0	0	0	0	TCGA
TENM3	NA	0	0	0	0	TCGA
SLC26A3	NA	0	0	0	0	TCGA
RAD21	HET	3	5.77	3	5.77	TCGA
PTPRB	NA	0	0	0	0	TCGA
PHF6	HOM	1	1.92	1	1.92	TCGA
MECOM	NA	0	0	0	0	TCGA
KMT2C	NA	0	0	0	0	TCGA
JAK2	NA	0	0	0	0	TCGA
GRM4	NA	0	0	0	0	TCGA
GATA2	HET	1	1.92	1	1.92	TCGA
ERC2	NA	0	0	0	0	TCGA
DNAH17	NA	0	0	0	0	TCGA
CSMD3	NA	0	0	0	0	TCGA
CEBPA	HET	2	3.85	2	3.85	TCGA
BPTF	NA	0	0	0	0	TCGA
NPM1	HET	418	100	418	100	Papaemmanuil
FLT3_ITD	HET	164	39.23	164	39.23	Papaemmanuil
DNMT3A	CHET	7	1.67	224	53.59	Papaemmanuil
DNMT3A	HET	212	50.72	224	53.59	Papaemmanuil
DNMT3A	HOM	5	1.2	224	53.59	Papaemmanuil
TET2	CHET	21	5.02	66	15.79	Papaemmanuil
TET2	HET	38	9.09	66	15.79	Papaemmanuil
TET2	HOM	7	1.67	66	15.79	Papaemmanuil
IDH2	HET	55	13.16	56	13.4	Papaemmanuil
IDH2	HOM	1	0.24	56	13.4	Papaemmanuil
IDH1	HET	56	13.4	57	13.64	Papaemmanuil
IDH1	HOM	1	0.24	57	13.64	Papaemmanuil
FLT3	CHET	7	1.67	79	18.9	Papaemmanuil
FLT3	HET	72	17.22	79	18.9	Papaemmanuil
WT1	CHET	1	0.24	13	3.11	Papaemmanuil
WT1	HET	12	2.87	13	3.11	Papaemmanuil
SRCAP	NA	0	0	0	0	Papaemmanuil
PDS5B	NA	0	0	0	0	Papaemmanuil
NRAS	CHET	3	0.72	78	18.66	Papaemmanuil
NRAS	HET	75	17.94	78	18.66	Papaemmanuil
U2AF1	NA	0	0	0	0	Papaemmanuil
STAG2	HET	7	1.67	11	2.63	Papaemmanuil
STAG2	HOM	4	0.96	11	2.63	Papaemmanuil
SRSF2	HET	12	2.87	12	2.87	Papaemmanuil
SPTBN2	NA	0	0	0	0	Papaemmanuil
PTPN11	CHET	9	2.15	64	15.31	Papaemmanuil
PTPN11	HET	55	13.16	64	15.31	Papaemmanuil
KRAS	HET	18	4.31	18	4.31	Papaemmanuil
APOB	NA	0	0	0	0	Papaemmanuil
ZRSR2	HOM	2	0.48	2	0.48	Papaemmanuil
ZRSR2	NA	0	0	2	0.48	Papaemmanuil
TENM3	NA	0	0	0	0	Papaemmanuil
SLC26A3	NA	0	0	0	0	Papaemmanuil
RAD21	CHET	1	0.24	32	7.66	Papaemmanuil
RAD21	HET	30	7.18	32	7.66	Papaemmanuil
RAD21	HOM	1	0.24	32	7.66	Papaemmanuil
PTPRB	NA	0	0	0	0	Papaemmanuil
PHF6	HET	4	0.96	8	1.91	Papaemmanuil
PHF6	HOM	4	0.96	8	1.91	Papaemmanuil
MECOM	NA	0	0	0	0	Papaemmanuil
KMT2C	NA	0	0	0	0	Papaemmanuil
JAK2	NA	0	0	0	0	Papaemmanuil
GRM4	NA	0	0	0	0	Papaemmanuil
GATA2	HET	8	1.91	8	1.91	Papaemmanuil
ERC2	NA	0	0	0	0	Papaemmanuil
DNAH17	NA	0	0	0	0	Papaemmanuil
CSMD3	NA	0	0	0	0	Papaemmanuil
CEBPA	HET	23	5.5	24	5.74	Papaemmanuil
CEBPA	HOM	1	0.24	24	5.74	Papaemmanuil
BPTF	NA	0	0	0	0	Papaemmanuil
