# Supplementary material for: The AML cellular state space unveils NPM1 immune evasion subtypes with distinct clinical outcomes
Source: Nat Commun. 2025 Nov 25;16:10592. doi: 10.1038/s41467-025-66546-6 (PMC12658069; doi:10.1038/s41467-025-66546-6)
Supplement: Supplementary file 6 — Source Data [file 41467_2025_66546_MOESM6_ESM.zip › SourceData/Sourcedata_SFig25B.csv]

MFI marker on CD14
	Class I				Class II
SurfaceProt	AML25	AML27	AML28	AML92	AML16	AML176	AML9	AML170
PDL2	28.8	28.1	23.6	29.9	28.7	37.4	17.1	33
PDL1	187	213	143	266	193	343	111	182
SLAMF6	23.7	53	59.7	202	73.4	204	24.3	123
CD200	73.6	129	75.4	114	124	79.4	74.2	36.3
CD155	42	75.8	101	81.6	65.6	82.9	32.6	72.8
VISTA	2381	698	1362	766	1353	3062	2832	1004
GAL9	60.4	67.6	46.8	42.5	170	59.9	43.8	23.7
CD47	1414	1358	1072	1438	1432	1220	1040	1144
CD80	187	206	160	189	177	359	129	199
CD86	960	280	283	292	615	389	966	476
C3AR	885	616	500	206	630	1779	1436	814
