# Supplementary material for: The AML cellular state space unveils NPM1 immune evasion subtypes with distinct clinical outcomes
Source: Nat Commun. 2025 Nov 25;16:10592. doi: 10.1038/s41467-025-66546-6 (PMC12658069; doi:10.1038/s41467-025-66546-6)
Supplement: Supplementary file 6 — Source Data [file 41467_2025_66546_MOESM6_ESM.zip › SourceData/SourceData_Sfig9.csv]

cell	UMAP_1	UMAP_2	seurat_clusters	celltype.l4	AML.type	celltype.aml
AML10_AAACCCACAACGAGGT-1	-10.91	2.59	26	HSC	AML-MR	AML Immature
AML10_AAACCCATCAGTGTTG-1	-10.12	1.54	26	HSC	AML-MR	AML Immature
AML10_AAACGAAAGGTTCATC-1	11.94	3.51	45	Monocytes	AML-MR	Monocytes
AML10_AAACGAAAGTCCGCCA-1	-10.22	1.65	26	HSC	AML-MR	AML Immature
AML10_AAACGCTCACAACGCC-1	-10.63	2.02	26	HSC	AML-MR	AML Immature
AML10_AAACGCTCAGGTTCGC-1	-10	2.38	26	HSC	AML-MR	AML Immature
AML10_AAACGCTTCACAAGGG-1	12.46	3.58	45	Monocytes	AML-MR	Monocytes
AML10_AAAGAACAGAGCACTG-1	11.57	2.54	1	Monocytes	AML-MR	Monocytes
AML10_AAAGAACAGCCGTAAG-1	-10.34	1.77	26	HSC	AML-MR	AML Immature
AML10_AAAGAACAGTTTCAGC-1	-5.66	-2.19	16	HSC	AML-MR	AML Immature
AML10_AAAGAACCACTGGAAG-1	12.62	3.76	45	GMP	AML-MR	GMP
AML10_AAAGAACGTAGAGACC-1	-10.1	2.27	26	Megakaryocytic cells	AML-MR	AML Immature
AML10_AAAGAACTCCGTATGA-1	-12.42	1.47	39	LMPP	AML-MR	AML Immature
AML10_AAAGAACTCTCGTCGT-1	-8.61	1.74	16	LMPP	AML-MR	AML Immature
AML10_AAAGGATAGACTGGGT-1	5.09	4.87	11	GMP	AML-MR	GMP
AML10_AAAGGATAGGAAGTCC-1	-9.94	2.42	26	Megakaryocytic cells	AML-MR	AML Immature
AML10_AAAGGATAGTCGCCAC-1	13.44	3.7	45	Monocytes	AML-MR	Monocytes
AML10_AAAGGATCACGATTCA-1	-9.79	2.06	26	GMP	AML-MR	AML Immature
AML10_AAAGGATCACTTGTCC-1	-10.62	2.18	26	HSC	AML-MR	AML Immature
AML10_AAAGGATCATGACCCG-1	13.51	3.49	45	Monocytes	AML-MR	Monocytes
AML10_AAAGGATGTTGGATCT-1	-10.03	1.62	26	HSC	AML-MR	AML Immature
AML10_AAAGGATTCATGCTAG-1	13.62	3.48	45	Monocytes	AML-MR	Monocytes
AML10_AAAGGGCAGATCGGTG-1	-10.57	2.6	26	HSC	AML-MR	AML Immature
AML10_AAAGGGCGTATGAGCG-1	11.56	1.67	34	Monocytes	AML-MR	Monocytes
AML10_AAAGGGCTCAAGCCAT-1	-10.13	2.21	26	HSC	AML-MR	AML Immature
AML10_AAAGGGCTCCCGAGTG-1	-10.53	1.98	26	HSC	AML-MR	AML Immature
AML10_AAAGGGCTCGAACGGA-1	-10.61	2.49	26	HSC	AML-MR	AML Immature
AML10_AAAGGGCTCGCTAGCG-1	-10.68	2.69	26	HSC	AML-MR	AML Immature
AML10_AAAGGTAAGGATGGCT-1	-9.26	1.71	26	LMPP	AML-MR	AML Immature
AML10_AAAGGTAGTTGGACTT-1	-10.14	2.81	26	Megakaryocytic cells	AML-MR	AML Immature
AML10_AAAGGTATCTGGTGCG-1	-10.18	2.65	26	HSC	AML-MR	AML Immature
AML10_AAAGTCCAGACGACGT-1	-10.21	2.62	26	Megakaryocytic cells	AML-MR	AML Immature
AML10_AAAGTCCAGGAGAGGC-1	-10.67	2.59	26	HSC	AML-MR	AML Immature
AML10_AAAGTCCGTAGGCTCC-1	-9.25	1.67	26	LMPP	AML-MR	AML Immature
AML10_AAAGTCCTCAACGCTA-1	1.26	5.77	18	GMP	AML-MR	GMP
AML10_AAAGTCCTCAGGACGA-1	-10.04	2.29	26	LMPP	AML-MR	AML Immature
AML10_AAAGTGAGTCATCGGC-1	-11.59	0.74	26	HSC	AML-MR	AML Immature
AML10_AAAGTGATCCATGCAA-1	-10.17	2.07	26	HSC	AML-MR	AML Immature
AML10_AAAGTGATCGCAATTG-1	13.54	3.73	45	Monocytes	AML-MR	Monocytes
AML10_AAATGGAAGGAAGTCC-1	-9.37	1.79	26	HSC	AML-MR	AML Immature
AML10_AAATGGACAGCTACAT-1	13.08	3.65	45	Monocytes	AML-MR	Monocytes
AML10_AAATGGAGTTCTTAGG-1	11.82	3.63	11	Monocytes	AML-MR	Monocytes
AML10_AAATGGATCATGTCAG-1	13.61	3.62	45	Monocytes	AML-MR	Monocytes
AML10_AAATGGATCTACGGGC-1	-10.32	2.21	26	HSC	AML-MR	AML Immature
AML10_AACAAAGAGAGCCCAA-1	-10.55	2.24	26	HSC	AML-MR	AML Immature
AML10_AACAAAGAGCAACAAT-1	-10.71	2.82	26	HSC	AML-MR	AML Immature
AML10_AACAAAGAGGAGGCAG-1	-10.52	2.04	26	LMPP	AML-MR	AML Immature
AML10_AACAAAGAGGGAGAAT-1	12.82	3.65	45	Monocytes	AML-MR	Monocytes
AML10_AACAAAGAGTGGTGAC-1	-9.05	1.88	26	LMPP	AML-MR	AML Immature
AML10_AACAAAGGTAGTTACC-1	-10.24	2.16	26	HSC	AML-MR	AML Immature
AML10_AACAAAGTCCGAAATC-1	11.56	0.24	26	HSC	AML-MR	AML Immature
AML10_AACAAAGTCTACTGAG-1	1.3	-1.11	41	Erythroid	AML-MR	Erythroid
AML10_AACAACCCAGATTAAG-1	-10.23	2.65	26	HSC	AML-MR	AML Immature
AML10_AACAACCCATTCGGGC-1	13.36	3.49	45	Monocytes	AML-MR	Monocytes
AML10_AACAACCGTAGACAAT-1	-3.81	0.06	31	LMPP	AML-MR	LMPP
AML10_AACAACCGTCCTCATC-1	-8.7	2.02	26	LMPP	AML-MR	AML Immature
AML10_AACAACCTCCTCGCAT-1	-9.52	1.72	26	LMPP	AML-MR	AML Immature
AML10_AACAACCTCGATTGAC-1	-10.82	2.48	26	HSC	AML-MR	AML Immature
AML10_AACAAGAAGCTGGAGT-1	-10.4	2.12	26	HSC	AML-MR	AML Immature
AML10_AACAAGAAGTGATAGT-1	-10.51	2.73	26	HSC	AML-MR	AML Immature
AML10_AACAAGACAACTCCAA-1	0.16	2.5	6	LMPP	AML-MR	AML Immature
AML10_AACACACAGGGCAGTT-1	-9.32	1.46	26	LMPP	AML-MR	AML Immature
AML10_AACACACCAACACGTT-1	11.62	3.54	45	Monocytes	AML-MR	Monocytes
AML10_AACACACGTCATTGCA-1	-10.27	2.15	26	HSC	AML-MR	AML Immature
AML10_AACACACGTCCGGTGT-1	-9.49	1.77	26	LMPP	AML-MR	AML Immature
AML10_AACACACTCAACTGAC-1	-10.49	2.52	26	HSC	AML-MR	AML Immature
AML10_AACACACTCACTTTGT-1	-10.52	2.83	26	HSC	AML-MR	AML Immature
AML10_AACAGGGAGAAGATCT-1	-10.03	1.71	26	LMPP	AML-MR	AML Immature
AML10_AACAGGGAGCCTTTGA-1	-9.69	2.62	26	LMPP	AML-MR	AML Immature
AML10_AACAGGGAGCTGTTCA-1	10.04	3.67	2	Monocytes	AML-MR	Monocytes
AML10_AACAGGGCAGAACATA-1	-10.13	2.77	26	LMPP	AML-MR	AML Immature
AML10_AACAGGGCAGAGCTAG-1	-10.91	2.44	26	HSC	AML-MR	AML Immature
AML10_AACAGGGCATCGGCCA-1	-10.31	1.95	26	HSC	AML-MR	AML Immature
AML10_AACAGGGCATGACGGA-1	-9.7	1.68	26	LMPP	AML-MR	AML Immature
AML10_AACAGGGGTTGGGTAG-1	-8.6	1.72	26	LMPP	AML-MR	AML Immature
AML10_AACAGGGTCATTACGG-1	1.26	5.76	26	GMP	AML-MR	AML Immature
AML10_AACAGGGTCCTATTTG-1	-7	-2.26	23	B-cells	AML-MR	AML Immature
AML10_AACAGGGTCTGCGGAC-1	13.39	3.65	45	Monocytes	AML-MR	Monocytes
AML10_AACCAACAGAAGCCAC-1	-10.02	2.18	26	HSC	AML-MR	AML Immature
AML10_AACCAACCAAGACGAC-1	6.78	0.31	45	Monocytes	AML-MR	Monocytes
AML10_AACCAACCACAGTACT-1	-9.01	1.79	26	LMPP	AML-MR	AML Immature
AML10_AACCAACCAGGTGACA-1	0.46	-10.43	5	T-cells	AML-MR	T-cells
AML10_AACCAACCATACAGAA-1	-10.18	1.76	26	HSC	AML-MR	AML Immature
AML10_AACCAACTCCAAGCTA-1	-10.49	2.82	26	HSC	AML-MR	AML Immature
AML10_AACCAACTCCGCTTAC-1	13.52	3.73	45	Monocytes	AML-MR	Monocytes
AML10_AACCAACTCGCAACAT-1	3.17	5.77	18	GMP	AML-MR	GMP
AML10_AACCACAGTTTGTTCT-1	-10.33	2.05	26	HSC	AML-MR	AML Immature
AML10_AACCACATCAGACTGT-1	-10.67	2.83	26	HSC	AML-MR	AML Immature
AML10_AACCACATCAGCTTCC-1	-10.44	2.34	26	HSC	AML-MR	AML Immature
AML10_AACCACATCTGACGCG-1	4.1	5.52	18	GMP	AML-MR	GMP
AML10_AACCATGAGCCACAAG-1	11.77	0.41	10	HSC	AML-MR	HSC
AML10_AACCATGAGTTGGACG-1	-9.24	1.6	26	LMPP	AML-MR	AML Immature
AML10_AACCATGCACTGTCCT-1	12.83	3.33	45	Monocytes	AML-MR	Monocytes
AML10_AACCATGGTTCCGGTG-1	13.5	3.63	45	Monocytes	AML-MR	Monocytes
AML10_AACCATGTCCACGTAA-1	13.36	3.75	45	Monocytes	AML-MR	Monocytes
AML10_AACCATGTCCAGTGTA-1	-10.39	2.17	26	HSC	AML-MR	AML Immature
AML10_AACCCAAAGAATAGTC-1	-9.12	1.51	26	LMPP	AML-MR	AML Immature
AML10_AACCCAAAGACCAAGC-1	-10.32	2.02	26	LMPP	AML-MR	AML Immature
AML10_AACCCAAAGCGATGAC-1	13.56	3.72	45	Monocytes	AML-MR	Monocytes
AML10_AACCCAAAGCTAGATA-1	-8.56	1.72	16	LMPP	AML-MR	AML Immature
AML10_AACCCAACATGACAAA-1	-9.66	1.74	26	HSC	AML-MR	AML Immature
AML10_AACCCAAGTCTGTGTA-1	-8.54	1.25	31	LMPP	AML-MR	LMPP
AML10_AACCCAATCGAAGTGG-1	-10.25	2.26	26	HSC	AML-MR	AML Immature
AML10_AACCTGAAGACCCGCT-1	-1.3	-9.74	5	T-cells	AML-MR	T-cells
AML10_AACCTGACAAGTCCAT-1	-10.02	1.14	26	B-cells	AML-MR	AML Immature
AML10_AACCTGACAGCACGAA-1	-10.35	2.28	26	HSC	AML-MR	AML Immature
AML10_AACCTGAGTACAATAG-1	-9.78	1.9	26	LMPP	AML-MR	AML Immature
AML10_AACCTGAGTATAATGG-1	1.35	-0.47	41	Megakaryocytic cells	AML-MR	Megakaryocytic cells
AML10_AACCTTTAGATGACCG-1	-10.89	2.34	26	HSC	AML-MR	AML Immature
AML10_AACCTTTAGGTGCATG-1	-10.47	2.1	26	HSC	AML-MR	AML Immature
AML10_AACCTTTCACCTGATA-1	-10.65	2.16	26	HSC	AML-MR	AML Immature
AML10_AACGAAAAGCCGCACT-1	-9.43	1.77	26	LMPP	AML-MR	AML Immature
AML10_AACGAAAAGCGACTAG-1	-10.17	2.18	26	Megakaryocytic cells	AML-MR	AML Immature
AML10_AACGAAAAGGATGGCT-1	-9.92	2.69	26	LMPP	AML-MR	AML Immature
AML10_AACGAAATCAGCGGAA-1	-10.27	2.5	26	HSC	AML-MR	AML Immature
AML10_AACGAAATCCCACAGG-1	-10.58	2.07	26	HSC	AML-MR	AML Immature
AML10_AACGAAATCCTCTAGC-1	-9.15	1.82	26	LMPP	AML-MR	AML Immature
AML10_AACGAAATCCTGCCAT-1	-9.93	1.6	26	HSC	AML-MR	AML Immature
AML10_AACGAAATCTTTGATC-1	-10.15	2.31	26	LMPP	AML-MR	AML Immature
AML10_AACGGGAAGAAACTGT-1	-8.35	1.7	26	LMPP	AML-MR	AML Immature
AML10_AACGGGAAGGCACGAT-1	13.14	3.61	45	Monocytes	AML-MR	Monocytes
AML10_AACGGGACAACACACT-1	-10.12	2.33	26	Megakaryocytic cells	AML-MR	AML Immature
AML10_AACGGGACAATGAGCG-1	-8.63	1.8	26	LMPP	AML-MR	AML Immature
AML10_AACGGGACAGGAATAT-1	-10.84	2.67	26	HSC	AML-MR	AML Immature
AML10_AACGGGAGTATAGGGC-1	11.97	3.59	45	Monocytes	AML-MR	Monocytes
AML10_AACGGGAGTTCGGTAT-1	-10.07	1.86	26	LMPP	AML-MR	AML Immature
AML10_AACGGGATCCCAAGTA-1	13.59	3.74	45	Monocytes	AML-MR	Monocytes
AML10_AACGGGATCCGTTGGG-1	-9.03	1.8	26	LMPP	AML-MR	AML Immature
AML10_AACGGGATCGCCGTGA-1	1.38	-0.94	41	Megakaryocytic cells	AML-MR	Megakaryocytic cells
AML10_AACGGGATCTCTTCAA-1	-9.5	1.56	26	LMPP	AML-MR	AML Immature
AML10_AACGTCAAGTCCCGAC-1	-10.24	2.5	26	HSC	AML-MR	AML Immature
AML10_AACGTCACAAATTGGA-1	-10.1	2.5	26	HSC	AML-MR	AML Immature
AML10_AACGTCACACAAGTGG-1	-8.43	1.67	26	LMPP	AML-MR	AML Immature
AML10_AACGTCACACACCTAA-1	-10.14	2.06	26	HSC	AML-MR	AML Immature
AML10_AACGTCACACCGCTGA-1	11	1.42	45	Monocytes	AML-MR	Monocytes
AML10_AACGTCACATGGCCCA-1	-10.24	1.92	26	LMPP	AML-MR	AML Immature
AML10_AACGTCAGTACCGTCG-1	-10.55	2.34	26	HSC	AML-MR	AML Immature
AML10_AACGTCATCGCCAATA-1	-10.6	2.45	26	HSC	AML-MR	AML Immature
AML10_AACTTCTAGGACAGTC-1	-9.95	2.04	26	HSC	AML-MR	AML Immature
AML10_AACTTCTAGTGGATAT-1	13.57	3.73	45	Monocytes	AML-MR	Monocytes
AML10_AACTTCTCATGACGAG-1	-10.08	3.04	26	HSC	AML-MR	AML Immature
AML10_AACTTCTGTAATGCTC-1	-10.24	2.37	26	HSC	AML-MR	AML Immature
AML10_AACTTCTGTACAGTAA-1	-10.08	2.65	26	Megakaryocytic cells	AML-MR	AML Immature
AML10_AACTTCTGTCAAACGG-1	-10.41	1.98	26	LMPP	AML-MR	AML Immature
AML10_AACTTCTGTCAAATCC-1	-10.59	2.04	26	HSC	AML-MR	AML Immature
AML10_AACTTCTGTGACTCGC-1	-10.53	2.52	26	HSC	AML-MR	AML Immature
AML10_AACTTCTGTGTATCCA-1	-9.87	1.96	26	HSC	AML-MR	AML Immature
AML10_AACTTCTGTTTGGGTT-1	10.28	-5.84	47	Erythroid	AML-MR	Erythroid
AML10_AACTTCTTCATGCCAA-1	-9.49	1.94	26	LMPP	AML-MR	AML Immature
AML10_AACTTCTTCCGTCACT-1	1.72	5.38	18	GMP	AML-MR	GMP
AML10_AAGAACAAGGCGACAT-1	-10.83	2.42	26	HSC	AML-MR	AML Immature
AML10_AAGAACACAGAGGCTA-1	-10.17	2.09	26	HSC	AML-MR	AML Immature
AML10_AAGAACACATAAGATG-1	-10.03	1.69	26	HSC	AML-MR	AML Immature
AML10_AAGAACAGTGTGTACT-1	13.02	3.57	45	Monocytes	AML-MR	Monocytes
AML10_AAGACAAAGGTGGTTG-1	-10.4	1.87	26	LMPP	AML-MR	AML Immature
AML10_AAGACAACAAATTGGA-1	12.8	3.64	45	Monocytes	AML-MR	Monocytes
AML10_AAGACAACAACCGGAA-1	-10.47	2.13	26	HSC	AML-MR	AML Immature
AML10_AAGACAAGTCGAGTGA-1	13.67	3.56	45	Monocytes	AML-MR	Monocytes
AML10_AAGACAAGTCTTCATT-1	-0.68	-9.92	5	T-cells	AML-MR	T-cells
AML10_AAGACAAGTTGTGGCC-1	-10	2.25	26	HSC	AML-MR	AML Immature
AML10_AAGACAATCTTTGCTA-1	13.14	3.78	45	Monocytes	AML-MR	Monocytes
AML10_AAGACTCAGCCTAACT-1	-8.55	1.7	26	LMPP	AML-MR	AML Immature
AML10_AAGACTCCAATCGCCG-1	-10.17	2.17	26	HSC	AML-MR	AML Immature
AML10_AAGACTCCAATTGCGT-1	-9.86	2.97	26	Megakaryocytic cells	AML-MR	AML Immature
AML10_AAGACTCCACTAGAGG-1	-10.8	2.74	26	HSC	AML-MR	AML Immature
AML10_AAGACTCCATGGCACC-1	-10.32	2.65	26	HSC	AML-MR	AML Immature
AML10_AAGACTCTCTAGTACG-1	-10.38	2.43	26	HSC	AML-MR	AML Immature
AML10_AAGACTCTCTGGACTA-1	9.27	-0.03	45	Monocytes	AML-MR	Monocytes
AML10_AAGATAGCAGACAAGC-1	-9.84	2.12	26	HSC	AML-MR	AML Immature
AML10_AAGATAGCAGCAAGAC-1	-10.78	2.23	26	HSC	AML-MR	AML Immature
AML10_AAGATAGGTGTTAAAG-1	-10.11	2.33	26	Megakaryocytic cells	AML-MR	AML Immature
AML10_AAGATAGTCCGCATAA-1	-9.72	1.87	26	LMPP	AML-MR	AML Immature
AML10_AAGATAGTCGGAGTAG-1	-3.68	0.07	31	LMPP	AML-MR	LMPP
AML10_AAGATAGTCTGTACAG-1	-10.27	2.23	26	HSC	AML-MR	AML Immature
AML10_AAGATAGTCTTACCGC-1	-10.53	2.55	26	HSC	AML-MR	AML Immature
AML10_AAGCATCAGACAACTA-1	-10.51	2.88	26	HSC	AML-MR	AML Immature
AML10_AAGCATCCAGCGGTCT-1	12.15	3.49	45	Monocytes	AML-MR	Monocytes
AML10_AAGCATCGTCGTTTCC-1	-10.17	1.97	26	HSC	AML-MR	AML Immature
AML10_AAGCATCGTGAGGAAA-1	-10.65	2.74	26	HSC	AML-MR	AML Immature
AML10_AAGCCATCAAGCAGGT-1	-9.69	2.15	26	HSC	AML-MR	AML Immature
AML10_AAGCCATCATCTCATT-1	-10.4	2.74	26	HSC	AML-MR	AML Immature
AML10_AAGCCATTCTTGGTCC-1	-10.07	1.94	26	HSC	AML-MR	AML Immature
AML10_AAGCGAGAGGCTCAAG-1	-9.67	1.8	26	HSC	AML-MR	AML Immature
AML10_AAGCGAGAGTAATTGG-1	12.6	3.61	45	Monocytes	AML-MR	Monocytes
AML10_AAGCGAGCAGCTGGTC-1	-9.86	2.09	26	Megakaryocytic cells	AML-MR	AML Immature
AML10_AAGCGAGCATCCAATG-1	-10.22	1.82	26	HSC	AML-MR	AML Immature
AML10_AAGCGAGTCCATGATG-1	-10	1.81	26	LMPP	AML-MR	AML Immature
AML10_AAGCGAGTCCGATTAG-1	-10.75	2.64	26	HSC	AML-MR	AML Immature
AML10_AAGCGAGTCTGGGAGA-1	-9.92	1.75	26	HSC	AML-MR	AML Immature
AML10_AAGCGTTAGCCTTGAT-1	8.47	-4.23	25	Erythroid	AML-MR	Erythroid
AML10_AAGCGTTCACGTACTA-1	-7.03	-2.16	29	HSC	AML-MR	HSC
AML10_AAGCGTTTCCATCTAT-1	-10.37	1.88	26	HSC	AML-MR	AML Immature
AML10_AAGCGTTTCGCTATTT-1	-10.41	1.58	26	HSC	AML-MR	AML Immature
AML10_AAGGAATAGACTGGGT-1	-9.77	2.39	26	HSC	AML-MR	AML Immature
AML10_AAGGAATAGGCAGGGA-1	-3.98	0.04	31	LMPP	AML-MR	LMPP
AML10_AAGGAATAGTGATTCC-1	-10.11	1.87	26	LMPP	AML-MR	AML Immature
AML10_AAGGAATGTACCGGCT-1	-9.62	1.93	26	HSC	AML-MR	AML Immature
AML10_AAGGAATGTCACAGTT-1	-9.64	1.76	26	HSC	AML-MR	AML Immature
AML10_AAGGAATTCCATTCGC-1	1.48	5.62	26	GMP	AML-MR	AML Immature
AML10_AAGGTAAAGCTGTACT-1	-10.75	2.68	26	HSC	AML-MR	AML Immature
AML10_AAGGTAACACATATGC-1	-10.48	2.5	26	HSC	AML-MR	AML Immature
AML10_AAGTACCAGCGATGCA-1	-10.14	2.2	26	HSC	AML-MR	AML Immature
AML10_AAGTACCCAATTGAGA-1	-10.61	2.27	26	HSC	AML-MR	AML Immature
AML10_AAGTACCCACAACGCC-1	-9.91	2.13	26	HSC	AML-MR	AML Immature
AML10_AAGTACCGTCTTCGAA-1	-10.49	2.08	26	HSC	AML-MR	AML Immature
AML10_AAGTACCGTGGACCAA-1	13.52	3.72	45	Monocytes	AML-MR	Monocytes
AML10_AAGTACCTCGTGCGAC-1	-8.81	1.74	26	LMPP	AML-MR	AML Immature
AML10_AAGTACCTCTATCACT-1	-9.99	2.5	26	Megakaryocytic cells	AML-MR	AML Immature
AML10_AAGTACCTCTGCGTCT-1	10.32	4.27	1	Monocytes	AML-MR	Monocytes
AML10_AAGTACCTCTTTCTAG-1	-6.8	-2.4	29	B-cells	AML-MR	B-cells
AML10_AAGTCGTAGTCTGCAT-1	-10.07	1.91	26	LMPP	AML-MR	AML Immature
AML10_AAGTCGTCATAATGCC-1	-4.65	-10.86	0	T-cells	AML-MR	T-cells
AML10_AAGTCGTTCCTCAGAA-1	-10.44	2.89	26	HSC	AML-MR	AML Immature
AML10_AAGTCGTTCGAGGCAA-1	1.16	5.82	18	GMP	AML-MR	GMP
AML10_AAGTCGTTCGGCCAAC-1	12.94	3.46	45	Monocytes	AML-MR	Monocytes
AML10_AAGTGAAAGCAACAGC-1	-9.6	2.01	26	LMPP	AML-MR	AML Immature
AML10_AAGTGAACACCCTGTT-1	-10.52	2.8	26	HSC	AML-MR	AML Immature
AML10_AAGTGAAGTGCGTCGT-1	6.76	0.27	45	Monocytes	AML-MR	Monocytes
AML10_AAGTGAATCAACTGAC-1	11.17	3.71	20	Monocytes	AML-MR	Monocytes
AML10_AAGTGAATCTGCAGCG-1	1.89	-1.25	41	Megakaryocytic cells	AML-MR	Megakaryocytic cells
AML10_AAGTTCGAGTAGCATA-1	-10.82	2.65	26	HSC	AML-MR	AML Immature
AML10_AAGTTCGCACATGGTT-1	-9.08	1.86	26	LMPP	AML-MR	AML Immature
AML10_AAGTTCGTCTCTGCTG-1	-10.14	2.75	26	Megakaryocytic cells	AML-MR	AML Immature
AML10_AATAGAGAGATGACCG-1	-9.89	1.56	26	HSC	AML-MR	AML Immature
AML10_AATAGAGCACCTGCTT-1	-10.38	1.91	26	HSC	AML-MR	AML Immature
AML10_AATAGAGCATGTGACT-1	-9.77	2.12	26	HSC	AML-MR	AML Immature
AML10_AATAGAGGTATCGCAT-1	-0.51	-1.37	16	HSC	AML-MR	AML Immature
AML10_AATAGAGGTGTCTTAG-1	-10.44	2.29	26	HSC	AML-MR	AML Immature
AML10_AATAGAGTCTAACACG-1	10.32	2.79	20	Monocytes	AML-MR	Monocytes
AML10_AATCACGCACATAGCT-1	-9.26	1.51	26	HSC	AML-MR	AML Immature
AML10_AATCGACAGTTAGTGA-1	6.63	-0.09	45	Monocytes	AML-MR	Monocytes
AML10_AATCGACAGTTATGGA-1	-10.23	-7.25	17	B-cells	AML-MR	B-cells
AML10_AATCGACCATGGCCAC-1	12.72	3.53	45	Monocytes	AML-MR	Monocytes
AML10_AATCGACGTAAGTTGA-1	11.92	3.69	45	Monocytes	AML-MR	Monocytes
AML10_AATCGACTCTGGTTGA-1	13.66	3.59	45	Monocytes	AML-MR	Monocytes
AML10_AATCGACTCTTCTGGC-1	-9.64	2.09	26	Megakaryocytic cells	AML-MR	AML Immature
AML10_AATCGTGAGCGAAACC-1	0.81	5.47	26	GMP	AML-MR	AML Immature
AML10_AATCGTGCACAGTACT-1	12.87	3.72	45	Monocytes	AML-MR	Monocytes
AML10_AATCGTGCAGACCATT-1	-10.22	2.69	26	Megakaryocytic cells	AML-MR	AML Immature
AML10_AATCGTGCATAGCACT-1	-10.59	2	26	HSC	AML-MR	AML Immature
AML10_AATCGTGGTCTACAAC-1	-10.54	2.57	26	HSC	AML-MR	AML Immature
AML10_AATCGTGTCAGATTGC-1	-10.13	2.52	26	HSC	AML-MR	AML Immature
AML10_AATCGTGTCAGCTCTC-1	-10.56	2.42	26	HSC	AML-MR	AML Immature
AML10_AATCGTGTCGTAGGAG-1	0.05	4.06	18	GMP	AML-MR	GMP
AML10_AATCGTGTCTCTCTAA-1	-10.01	1.79	26	LMPP	AML-MR	AML Immature
AML10_AATGAAGCAGGTTCAT-1	-3.5	0.02	31	LMPP	AML-MR	LMPP
AML10_AATGAAGCAGTTAGAA-1	-10.05	2.11	26	LMPP	AML-MR	AML Immature
AML10_AATGAAGGTGTTAACC-1	12.41	3.65	45	Monocytes	AML-MR	Monocytes
AML10_AATGAAGTCGCCGAGT-1	-9.39	2.03	26	LMPP	AML-MR	AML Immature
AML10_AATGACCCACGCACCA-1	-10.35	2.61	26	HSC	AML-MR	AML Immature
AML10_AATGACCCAGCTGTTA-1	13.65	3.74	45	Monocytes	AML-MR	Monocytes
AML10_AATGACCGTCACCACG-1	1.02	-0.8	41	Megakaryocytic cells	AML-MR	Megakaryocytic cells
AML10_AATGACCTCCGCACTT-1	-10.98	2.44	26	HSC	AML-MR	AML Immature
AML10_AATGCCAAGAGGATGA-1	-0.46	-1.12	40	HSC	AML-MR	AML Immature
AML10_AATGCCAAGATGTAGT-1	-9.65	1.95	26	HSC	AML-MR	AML Immature
AML10_AATGCCAAGGCCTAAG-1	-10.39	2.3	26	HSC	AML-MR	AML Immature
AML10_AATGCCAAGGGTTAAT-1	-10.85	2.46	26	HSC	AML-MR	AML Immature
AML10_AATGCCACACATAGCT-1	-10.53	2.32	26	HSC	AML-MR	AML Immature
AML10_AATGCCACATGACTCA-1	-9.5	1.71	26	LMPP	AML-MR	AML Immature
AML10_AATGCCAGTGGTCTCG-1	-10.35	2.47	26	Megakaryocytic cells	AML-MR	AML Immature
AML10_AATGCCAGTTAGTTCG-1	-10.12	1.89	26	HSC	AML-MR	AML Immature
AML10_AATGCCATCATGCAGT-1	-10.4	1.78	26	HSC	AML-MR	AML Immature
AML10_AATGGAAAGAGCAAGA-1	-10.11	2.76	26	Megakaryocytic cells	AML-MR	AML Immature
AML10_AATGGAAAGGTTCACT-1	-9.85	1.68	26	HSC	AML-MR	AML Immature
AML10_AATGGAACACTGAATC-1	-8.43	-6.78	17	B-cells	AML-MR	B-cells
AML10_AATGGAAGTGGATACG-1	-10.57	1.88	26	HSC	AML-MR	AML Immature
AML10_AATGGAAGTTCGGCGT-1	13.13	3.7	45	Monocytes	AML-MR	Monocytes
AML10_AATGGAAGTTGTGGCC-1	-9.22	1.73	26	LMPP	AML-MR	AML Immature
AML10_AATGGAATCAGGGTAG-1	-10.69	2.53	26	HSC	AML-MR	AML Immature
AML10_AATGGCTAGCGACAGT-1	-9.84	2.26	26	LMPP	AML-MR	AML Immature
AML10_AATGGCTAGGCACGAT-1	13.61	3.67	45	Monocytes	AML-MR	Monocytes
AML10_AATGGCTCAATTTCTC-1	-10.33	2	26	HSC	AML-MR	AML Immature
AML10_AATTCCTCAACACTAC-1	-10.66	2.11	26	HSC	AML-MR	AML Immature
AML10_AATTCCTCACGCACCA-1	-9.52	1.76	26	LMPP	AML-MR	AML Immature
AML10_AATTTCCAGGAGTACC-1	-10.37	3.09	12	HSC	AML-MR	AML Immature
AML10_AATTTCCCACATTCTT-1	-8.41	1.87	12	HSC	AML-MR	AML Immature
AML10_AATTTCCCATAGGAGC-1	-10.1	1.79	26	LMPP	AML-MR	AML Immature
AML10_AATTTCCCATGAAAGT-1	-3.58	0.01	31	LMPP	AML-MR	LMPP
AML10_AATTTCCGTAGACAAT-1	1.17	-1.01	41	Megakaryocytic cells	AML-MR	Megakaryocytic cells
AML10_AATTTCCGTAGGATAT-1	-10.53	2.49	26	LMPP	AML-MR	AML Immature
AML10_AATTTCCGTCCAGCCA-1	13.37	3.24	45	Monocytes	AML-MR	Monocytes
AML10_AATTTCCGTGAATTAG-1	-9.46	1.73	26	LMPP	AML-MR	AML Immature
AML10_AATTTCCTCACTGTTT-1	-10.42	2.21	26	HSC	AML-MR	AML Immature
AML10_AATTTCCTCAGAGCAG-1	-10.3	2.48	26	HSC	AML-MR	AML Immature
AML10_ACAAAGAAGGTACTGG-1	12.8	3.74	45	Monocytes	AML-MR	Monocytes
AML10_ACAAAGAAGTTCAACC-1	-10.52	2.57	26	HSC	AML-MR	AML Immature
AML10_ACAAAGACAGGATGAC-1	-10.24	2.72	26	Megakaryocytic cells	AML-MR	AML Immature
AML10_ACAAAGACATACTGTG-1	1.35	5.6	18	GMP	AML-MR	GMP
AML10_ACAAAGACATTCAGCA-1	-6.92	-2.56	29	B-cells	AML-MR	B-cells
AML10_ACAAAGATCCGTGACG-1	13.69	3.51	45	Monocytes	AML-MR	Monocytes
AML10_ACAAAGATCCGTGGCA-1	-10.12	1.98	26	LMPP	AML-MR	AML Immature
AML10_ACAAAGATCGAAACAA-1	-9.71	1.92	26	HSC	AML-MR	AML Immature
AML10_ACAACCAAGGGAGTTC-1	-8.48	1.75	26	LMPP	AML-MR	AML Immature
AML10_ACAACCACACCTCTAC-1	11.82	3.84	45	Monocytes	AML-MR	Monocytes
AML10_ACAACCAGTCTGTGCG-1	-10.75	2.68	26	HSC	AML-MR	AML Immature
AML10_ACAACCAGTTAGGGTG-1	-9.67	1.86	26	HSC	AML-MR	AML Immature
AML10_ACAACCATCGCTTGAA-1	-10.3	2.48	26	HSC	AML-MR	AML Immature
AML10_ACAAGCTAGAGCAGTC-1	-9.54	2.13	26	LMPP	AML-MR	AML Immature
AML10_ACAAGCTAGTTGGAAT-1	-10.75	2.33	26	HSC	AML-MR	AML Immature
AML10_ACACCAAAGTCCCAAT-1	-10.6	2.69	26	HSC	AML-MR	AML Immature
AML10_ACACCAAAGTCTCGTA-1	-9.54	1.7	26	HSC	AML-MR	AML Immature
AML10_ACACCAACAGACAATA-1	-10.91	2.49	26	HSC	AML-MR	AML Immature
AML10_ACACCAACAGTCCGTG-1	-10.24	2.48	26	LMPP	AML-MR	AML Immature
AML10_ACACCAAGTGTCCACG-1	-10.33	2.84	26	HSC	AML-MR	AML Immature
AML10_ACACCAATCCCATACC-1	-9.83	2.06	26	Megakaryocytic cells	AML-MR	AML Immature
AML10_ACACGCGAGCCTATCA-1	-7.88	1.63	31	LMPP	AML-MR	LMPP
AML10_ACACGCGCAGAGGAAA-1	-10.06	2.91	26	Megakaryocytic cells	AML-MR	AML Immature
AML10_ACACGCGGTTCCGCGA-1	-10.28	2.55	26	HSC	AML-MR	AML Immature
AML10_ACACGCGGTTGGTAGG-1	-9.43	1.89	26	HSC	AML-MR	AML Immature
AML10_ACACTGACAGGACATG-1	-10.33	2.9	26	Megakaryocytic cells	AML-MR	AML Immature
AML10_ACACTGAGTGCTGATT-1	-10.72	2.94	26	HSC	AML-MR	AML Immature
AML10_ACACTGAGTTGTGCAT-1	12.83	3.7	45	Monocytes	AML-MR	Monocytes
AML10_ACACTGATCAGAATAG-1	-8.89	1.69	26	LMPP	AML-MR	AML Immature
AML10_ACACTGATCCCTGGTT-1	-10.25	2.4	26	LMPP	AML-MR	AML Immature
AML10_ACACTGATCGTAGGGA-1	-9.95	2.4	26	HSC	AML-MR	AML Immature
AML10_ACACTGATCTCTAAGG-1	-10.67	2.08	26	HSC	AML-MR	AML Immature
AML10_ACAGAAAAGAATTGCA-1	-9.84	1.74	26	HSC	AML-MR	AML Immature
AML10_ACAGAAATCACGGAGA-1	-10.65	2.7	26	HSC	AML-MR	AML Immature
AML10_ACAGAAATCCGCCTAT-1	-9.09	1.52	26	LMPP	AML-MR	AML Immature
AML10_ACAGAAATCCGTAATG-1	1.41	-0.92	41	Megakaryocytic cells	AML-MR	Megakaryocytic cells
AML10_ACAGAAATCTACCCAC-1	-9.57	1.91	26	LMPP	AML-MR	AML Immature
AML10_ACAGCCGAGTTAGTAG-1	1.48	-1.01	41	Megakaryocytic cells	AML-MR	Megakaryocytic cells
AML10_ACAGCCGTCGACACCG-1	-9.95	1.85	26	LMPP	AML-MR	AML Immature
AML10_ACAGGGACAATTGAGA-1	-10.04	2.28	26	HSC	AML-MR	AML Immature
AML10_ACAGGGACACGCAAAG-1	-10.35	2.24	26	HSC	AML-MR	AML Immature
AML10_ACAGGGACATATGCGT-1	-10.22	1.89	26	HSC	AML-MR	AML Immature
AML10_ACAGGGAGTCTGTCCT-1	-10.81	2.24	26	HSC	AML-MR	AML Immature
AML10_ACAGGGAGTTACGCCG-1	-10.36	1.79	26	HSC	AML-MR	AML Immature
AML10_ACATCCCGTTCCTAAG-1	-9.93	2.58	26	HSC	AML-MR	AML Immature
AML10_ACATCCCGTTGGGATG-1	-10.57	2.59	26	HSC	AML-MR	AML Immature
AML10_ACATCCCTCAACCGAT-1	-9.83	2.23	26	HSC	AML-MR	AML Immature
AML10_ACATCGAAGTAGTCAA-1	1.63	-0.95	41	Megakaryocytic cells	AML-MR	Megakaryocytic cells
AML10_ACATCGACAGTTGTCA-1	-10.54	2.37	26	HSC	AML-MR	AML Immature
AML10_ACATCGAGTTGGCTAT-1	-10.09	2.56	26	Megakaryocytic cells	AML-MR	AML Immature
AML10_ACATCGAGTTTAGAGA-1	9.53	1.77	1	Monocytes	AML-MR	Monocytes
AML10_ACATCGAGTTTGATCG-1	-10.51	2.71	26	HSC	AML-MR	AML Immature
AML10_ACATCGATCGTGCGAC-1	9.3	-0.15	45	Monocytes	AML-MR	Monocytes
AML10_ACATGCAAGACTCTTG-1	-10.4	2.53	26	HSC	AML-MR	AML Immature
AML10_ACATGCACATTAAGCC-1	-10.52	2.49	26	HSC	AML-MR	AML Immature
AML10_ACATGCAGTCTGGTTA-1	-10.88	2.49	26	HSC	AML-MR	AML Immature
AML10_ACATGCATCCTACTGC-1	-10.23	1.5	26	HSC	AML-MR	AML Immature
AML10_ACATTTCAGTTGGAAT-1	-10.72	2.83	26	HSC	AML-MR	AML Immature
AML10_ACATTTCGTAGCTTGT-1	11.71	1.11	34	Monocytes	AML-MR	Monocytes
AML10_ACCAAACAGAAACCAT-1	13.59	3.49	45	Monocytes	AML-MR	Monocytes
AML10_ACCAAACAGCTTGTTG-1	-10.84	2.52	26	HSC	AML-MR	AML Immature
AML10_ACCAAACCAAAGGCAC-1	-9.69	2.25	26	LMPP	AML-MR	AML Immature
AML10_ACCAAACCAGTGTGCC-1	-9.62	1.84	26	HSC	AML-MR	AML Immature
AML10_ACCAAACGTAATCAGA-1	1.43	-0.48	41	Megakaryocytic cells	AML-MR	Megakaryocytic cells
AML10_ACCAAACGTCGCAACC-1	13.64	3.65	45	Monocytes	AML-MR	Monocytes
AML10_ACCAAACTCAGCGTCG-1	-9.39	2.49	26	Megakaryocytic cells	AML-MR	AML Immature
AML10_ACCAACAAGGAGTATT-1	-10.6	2.81	26	HSC	AML-MR	AML Immature
AML10_ACCAACAAGTCGAGGT-1	-10.26	2.46	26	Megakaryocytic cells	AML-MR	AML Immature
AML10_ACCAACAAGTCGCCAC-1	-10.45	2.56	26	HSC	AML-MR	AML Immature
AML10_ACCAACACAAGGTACG-1	-8.55	1.81	26	LMPP	AML-MR	AML Immature
AML10_ACCAACACAATGACCT-1	13.54	3.8	45	Monocytes	AML-MR	Monocytes
AML10_ACCAACACAGAATTCC-1	-10.03	2.42	26	HSC	AML-MR	AML Immature
AML10_ACCAACAGTAACATAG-1	-10.2	2.2	26	HSC	AML-MR	AML Immature
AML10_ACCAACATCGGTCTGG-1	-10.1	1.96	26	HSC	AML-MR	AML Immature
AML10_ACCACAAAGAAGCTCG-1	-10.92	2.24	26	HSC	AML-MR	AML Immature
AML10_ACCACAACACGACAGA-1	-9.89	2.43	26	LMPP	AML-MR	AML Immature
AML10_ACCACAAGTGTTATCG-1	-10.13	2.52	26	HSC	AML-MR	AML Immature
AML10_ACCACAATCTTCGCTG-1	13.63	3.47	45	Monocytes	AML-MR	Monocytes
AML10_ACCATTTCACGAGGTA-1	-9.86	1.76	26	LMPP	AML-MR	AML Immature
AML10_ACCATTTCACGTGTGC-1	-10.18	2.11	26	LMPP	AML-MR	AML Immature
AML10_ACCATTTCATGGCTGC-1	-10.27	2.08	26	HSC	AML-MR	AML Immature
AML10_ACCATTTGTGCTGTCG-1	-8.88	1.83	26	HSC	AML-MR	AML Immature
AML10_ACCATTTGTTAGCTAC-1	12.58	3.58	45	GMP	AML-MR	GMP
AML10_ACCATTTTCCTCACTG-1	-9.73	2.17	26	LMPP	AML-MR	AML Immature
AML10_ACCATTTTCCTCGCAT-1	-1.06	-1.73	16	HSC	AML-MR	AML Immature
AML10_ACCCAAAAGAGGTTAT-1	10.54	2.86	1	Monocytes	AML-MR	Monocytes
AML10_ACCCAAAAGTAAACGT-1	-10.18	2.19	26	HSC	AML-MR	AML Immature
AML10_ACCCAAACACGTAGTT-1	-6.95	-2.4	23	B-cells	AML-MR	AML Immature
AML10_ACCCAAACACGTCTCT-1	-10.56	2.69	26	HSC	AML-MR	AML Immature
AML10_ACCCAAACATAAGCGG-1	-10.6	2.66	26	HSC	AML-MR	AML Immature
AML10_ACCCAAAGTTATAGCC-1	-6.87	-2.48	29	B-cells	AML-MR	B-cells
AML10_ACCCTCAAGCAAACAT-1	13.08	3.72	45	Monocytes	AML-MR	Monocytes
AML10_ACCCTCAAGCAGTACG-1	-8.69	1.73	26	LMPP	AML-MR	AML Immature
AML10_ACCCTCAAGTCGAATA-1	-9.92	1.68	26	GMP	AML-MR	AML Immature
AML10_ACCCTCACAGAGATGC-1	-3.7	0.01	31	LMPP	AML-MR	LMPP
AML10_ACCCTCACAGCACGAA-1	-10.36	2.52	26	LMPP	AML-MR	AML Immature
AML10_ACCCTCAGTTCGGCTG-1	-10.7	2.69	26	HSC	AML-MR	AML Immature
AML10_ACCCTCATCCTAGCGG-1	-10.2	2.69	26	Megakaryocytic cells	AML-MR	AML Immature
AML10_ACCCTTGAGAGCCCAA-1	-10	1.86	26	HSC	AML-MR	AML Immature
AML10_ACCCTTGAGCCTAACT-1	-9.85	2.85	15	Megakaryocytic cells	AML-MR	AML Immature
AML10_ACCCTTGTCAAATGCC-1	-10.75	2.57	26	HSC	AML-MR	AML Immature
AML10_ACCCTTGTCAACGCTA-1	1.39	5.56	18	GMP	AML-MR	GMP
AML10_ACCCTTGTCGAAGTGG-1	-10.48	2.72	26	LMPP	AML-MR	AML Immature
AML10_ACCCTTGTCGGTCTGG-1	-9.9	1.69	26	LMPP	AML-MR	AML Immature
AML10_ACCGTTCCAACCGACC-1	-10.34	2.45	26	LMPP	AML-MR	AML Immature
AML10_ACCGTTCCATTGCCTC-1	-9.6	2.45	26	LMPP	AML-MR	AML Immature
AML10_ACCGTTCGTAGCGTAG-1	4.97	5.12	34	GMP	AML-MR	GMP
AML10_ACCGTTCGTCTTCCGT-1	-9.68	1.67	26	LMPP	AML-MR	AML Immature
AML10_ACCGTTCGTGTATCCA-1	-10.08	2.36	26	HSC	AML-MR	AML Immature
AML10_ACCGTTCGTTTCTATC-1	12.89	3.74	45	Monocytes	AML-MR	Monocytes
AML10_ACCGTTCTCATGCCCT-1	-9.66	2.02	26	HSC	AML-MR	AML Immature
AML10_ACCGTTCTCTGGACTA-1	8.15	-4.31	25	Erythroid	AML-MR	Erythroid
AML10_ACCTACCGTCCTGAAT-1	-10.07	2.67	26	Megakaryocytic cells	AML-MR	AML Immature
AML10_ACCTACCTCCTCAGGG-1	5.05	5.18	26	GMP	AML-MR	AML Immature
AML10_ACCTACCTCTCGCTCA-1	-9.86	1.55	26	HSC	AML-MR	AML Immature
AML10_ACCTGAAAGACCAGAC-1	-9.73	1.68	26	HSC	AML-MR	AML Immature
AML10_ACCTGAACAAGTAGTA-1	13.37	3.8	45	Monocytes	AML-MR	Monocytes
AML10_ACCTGAACAGCCGTTG-1	12.47	3.69	45	Monocytes	AML-MR	Monocytes
AML10_ACCTGAACATCGATGT-1	-10.67	2.6	26	HSC	AML-MR	AML Immature
AML10_ACCTGAATCATTTACC-1	-10.4	1.45	26	HSC	AML-MR	AML Immature
AML10_ACCTGAATCTCGCAGG-1	-10.14	1.92	26	HSC	AML-MR	AML Immature
AML10_ACCTGTCAGATACCAA-1	-9.98	1.74	26	HSC	AML-MR	AML Immature
AML10_ACCTGTCCAGTAGATA-1	-9.77	2	26	HSC	AML-MR	AML Immature
AML10_ACCTGTCCAGTCGGTC-1	-10.75	2.32	26	HSC	AML-MR	AML Immature
AML10_ACCTGTCTCCCAGGAC-1	-10.37	2.15	26	LMPP	AML-MR	AML Immature
AML10_ACCTGTCTCGTTAGAC-1	13.1	3.57	45	Monocytes	AML-MR	Monocytes
AML10_ACGATCACAACTGATC-1	-10.53	2.43	26	HSC	AML-MR	AML Immature
AML10_ACGATCACAGCTGGTC-1	-7.96	1.62	26	LMPP	AML-MR	AML Immature
AML10_ACGATCAGTATACGGG-1	-9.99	2.33	26	HSC	AML-MR	AML Immature
AML10_ACGATCAGTATCACCA-1	-8.32	1.65	26	LMPP	AML-MR	AML Immature
AML10_ACGATCAGTTGTACGT-1	-10.5	1.8	26	HSC	AML-MR	AML Immature
AML10_ACGATCATCCATTTCA-1	12.43	3.68	45	Monocytes	AML-MR	Monocytes
AML10_ACGATCATCGAACCAT-1	-10.28	2.4	26	HSC	AML-MR	AML Immature
AML10_ACGATCATCTCGAGTA-1	-9.81	2.29	26	LMPP	AML-MR	AML Immature
AML10_ACGATCATCTGAACGT-1	-10.58	2.1	26	HSC	AML-MR	AML Immature
AML10_ACGATGTAGTGGACGT-1	12.39	3.74	45	Monocytes	AML-MR	Monocytes
AML10_ACGATGTAGTGTCATC-1	-10.46	1.99	26	HSC	AML-MR	AML Immature
AML10_ACGATGTCAAGCGATG-1	-10.34	2.34	26	HSC	AML-MR	AML Immature
AML10_ACGATGTGTTCTCCAC-1	12.05	3.64	45	Monocytes	AML-MR	Monocytes
AML10_ACGATGTTCGATTCCC-1	12.58	3.7	45	Monocytes	AML-MR	Monocytes
AML10_ACGATGTTCGGAGATG-1	-10.21	2.18	26	HSC	AML-MR	AML Immature
AML10_ACGCACGAGTGCCGAA-1	-10.22	1.5	26	HSC	AML-MR	AML Immature
AML10_ACGCACGAGTTACGGG-1	12.43	1.66	1	Monocytes	AML-MR	Monocytes
AML10_ACGCACGCAATTGAGA-1	-8.49	1.82	26	LMPP	AML-MR	AML Immature
AML10_ACGCACGGTGTGTCCG-1	13.44	3.57	45	Monocytes	AML-MR	Monocytes
AML10_ACGCACGGTGTTCCTC-1	-10.09	2.78	26	Megakaryocytic cells	AML-MR	AML Immature
AML10_ACGCACGTCTGCTTAT-1	-8.48	1.73	26	LMPP	AML-MR	AML Immature
AML10_ACGGAAGAGGTAGTAT-1	-10.7	2.34	26	HSC	AML-MR	AML Immature
AML10_ACGGAAGCAACCGACC-1	-9.57	1.82	26	LMPP	AML-MR	AML Immature
AML10_ACGGAAGCACTTCAGA-1	-11.03	2.44	26	HSC	AML-MR	AML Immature
AML10_ACGGAAGCAGGTCCGT-1	-9.99	2.96	26	Megakaryocytic cells	AML-MR	AML Immature
AML10_ACGGAAGGTTAGAGTA-1	-10.78	2.68	26	HSC	AML-MR	AML Immature
AML10_ACGGAAGGTTCGATTG-1	-8.73	1.68	26	LMPP	AML-MR	AML Immature
AML10_ACGGGTCAGGCAGGGA-1	-9.41	1.81	26	HSC	AML-MR	AML Immature
AML10_ACGGGTCAGTGCTACT-1	-10.19	3.16	26	HSC	AML-MR	AML Immature
AML10_ACGGGTCAGTGTCATC-1	-10.09	2.35	26	HSC	AML-MR	AML Immature
AML10_ACGGTCGAGGCAGGTT-1	-9.59	1.93	26	HSC	AML-MR	AML Immature
AML10_ACGGTCGAGTCGGGAT-1	-9.19	1.57	26	HSC	AML-MR	AML Immature
AML10_ACGGTCGAGTTGAAGT-1	-10.35	1.62	26	HSC	AML-MR	AML Immature
AML10_ACGGTCGCACCCATAA-1	-10.43	1.89	26	HSC	AML-MR	AML Immature
AML10_ACGGTCGCAGACCTAT-1	-10.44	2.35	26	HSC	AML-MR	AML Immature
AML10_ACGGTCGGTACACGCC-1	-10.38	2.4	26	HSC	AML-MR	AML Immature
AML10_ACGGTCGGTGCCCGTA-1	-10.71	2.27	26	HSC	AML-MR	AML Immature
AML10_ACGGTCGTCCATGCAA-1	1.56	5.44	18	GMP	AML-MR	GMP
AML10_ACGGTCGTCCTTGACC-1	-9.66	2.36	26	LMPP	AML-MR	AML Immature
AML10_ACGGTCGTCTGGCCTT-1	-10	2.02	26	Megakaryocytic cells	AML-MR	AML Immature
AML10_ACGGTTACACCAACAT-1	8.03	0.19	2	Monocytes	AML-MR	Monocytes
AML10_ACGGTTACATGTGTCA-1	-9.5	3.04	26	Megakaryocytic cells	AML-MR	AML Immature
AML10_ACGGTTAGTTAAAGTG-1	-9.68	2.14	26	HSC	AML-MR	AML Immature
AML10_ACGGTTATCGTCTAAG-1	-9.47	1.85	26	HSC	AML-MR	AML Immature
AML10_ACGTAACAGCCGATTT-1	-10.28	2.52	26	HSC	AML-MR	AML Immature
AML10_ACGTAACGTTAGGGTG-1	-10.41	1.51	26	HSC	AML-MR	AML Immature
AML10_ACGTAACTCGACACTA-1	-9.97	1.85	26	HSC	AML-MR	AML Immature
AML10_ACGTAACTCTTACGGA-1	-10.7	2.3	26	HSC	AML-MR	AML Immature
AML10_ACGTACACATGGCACC-1	-10.2	2.71	26	HSC	AML-MR	AML Immature
AML10_ACGTACAGTGACACGA-1	13.69	3.56	45	Monocytes	AML-MR	Monocytes
AML10_ACGTACATCGGTGTAT-1	-9.58	1.83	26	LMPP	AML-MR	AML Immature
AML10_ACGTACATCTACACAG-1	-9.26	1.9	26	LMPP	AML-MR	AML Immature
AML10_ACGTAGTAGGTCACCC-1	-9.55	2.28	26	LMPP	AML-MR	AML Immature
AML10_ACGTAGTCAAGAGTGC-1	-3.98	0.16	31	LMPP	AML-MR	LMPP
AML10_ACGTAGTGTCACGACC-1	-10	1.95	26	HSC	AML-MR	AML Immature
AML10_ACGTAGTGTCGAATTC-1	-10.57	2.5	26	HSC	AML-MR	AML Immature
AML10_ACGTAGTGTCGCACGT-1	-10.19	2.9	26	Megakaryocytic cells	AML-MR	AML Immature
AML10_ACGTAGTGTGCAATGG-1	-9.48	2.96	26	GMP	AML-MR	AML Immature
AML10_ACGTAGTTCTAGCAAC-1	-10.25	2.16	26	HSC	AML-MR	AML Immature
AML10_ACGTCCTAGCATTGAA-1	-9.9	1.63	26	HSC	AML-MR	AML Immature
AML10_ACGTCCTAGTCTGTAC-1	-10.02	1.4	26	HSC	AML-MR	AML Immature
AML10_ACGTCCTCAAGCGAAC-1	-4.46	-1.14	16	HSC	AML-MR	AML Immature
AML10_ACGTCCTGTTAAGGGC-1	1.09	5.32	26	GMP	AML-MR	AML Immature
AML10_ACGTCCTTCCGTGGTG-1	-10.1	2.15	26	HSC	AML-MR	AML Immature
AML10_ACGTTCCAGCGTACAG-1	13	3.76	45	Monocytes	AML-MR	Monocytes
AML10_ACGTTCCAGGCTAGCA-1	-10.12	2.98	26	Megakaryocytic cells	AML-MR	AML Immature
AML10_ACGTTCCAGGTCGTAG-1	12.93	3.64	45	Monocytes	AML-MR	Monocytes
AML10_ACGTTCCTCACCTGTC-1	-10.47	2.14	26	HSC	AML-MR	AML Immature
AML10_ACTACGAAGATCCCAT-1	1.79	-1.46	41	Megakaryocytic cells	AML-MR	Megakaryocytic cells
AML10_ACTACGAAGATGCCGA-1	-10.04	2.06	26	HSC	AML-MR	AML Immature
AML10_ACTACGAAGGCGATAC-1	-10.47	2.54	26	HSC	AML-MR	AML Immature
AML10_ACTACGACAACTACGT-1	0.52	-9.4	5	NK-cells	AML-MR	NK-cells
AML10_ACTACGACACAAGTGG-1	-1	-9.97	5	T-cells	AML-MR	T-cells
AML10_ACTACGAGTAGGCAAC-1	-1.21	-9.79	5	T-cells	AML-MR	T-cells
AML10_ACTACGAGTGATACCT-1	-9.27	1.88	26	LMPP	AML-MR	AML Immature
AML10_ACTACGAGTGGGTCAA-1	13.22	3.72	45	Monocytes	AML-MR	Monocytes
AML10_ACTACGATCTGCGGGT-1	-8.68	1.71	26	LMPP	AML-MR	AML Immature
AML10_ACTATCTAGAATCGTA-1	-10.17	2.97	26	HSC	AML-MR	AML Immature
AML10_ACTATCTAGCCTTTCC-1	-10.21	2.92	26	Megakaryocytic cells	AML-MR	AML Immature
AML10_ACTATCTCAATCTGCA-1	1.11	5.47	26	GMP	AML-MR	AML Immature
AML10_ACTATCTCAATTGAAG-1	-7.05	3.57	12	LMPP	AML-MR	AML Immature
AML10_ACTATCTGTTCCGTTC-1	-10.35	2.21	26	HSC	AML-MR	AML Immature
AML10_ACTATGGAGCTATCCA-1	-9.75	2.18	26	HSC	AML-MR	AML Immature
AML10_ACTATGGCATAATGAG-1	-10.25	2.37	26	Megakaryocytic cells	AML-MR	AML Immature
AML10_ACTATGGCATCCTAAG-1	-9.83	2.08	26	HSC	AML-MR	AML Immature
AML10_ACTATGGGTCACCTTC-1	-10.18	2.69	26	HSC	AML-MR	AML Immature
AML10_ACTATGGTCCATTTAC-1	13.19	3.67	45	Monocytes	AML-MR	Monocytes
AML10_ACTATTCCAAATTAGG-1	-10.26	1.42	29	LMPP	AML-MR	LMPP
AML10_ACTATTCCAACTACGT-1	8.59	4.47	2	GMP	AML-MR	GMP
AML10_ACTATTCGTCCTATAG-1	-9.85	1.64	26	HSC	AML-MR	AML Immature
AML10_ACTATTCTCATCGACA-1	-10.49	1.68	26	HSC	AML-MR	AML Immature
AML10_ACTCCCAAGTAAACTG-1	-10.39	2.88	26	Megakaryocytic cells	AML-MR	AML Immature
AML10_ACTCCCACAGGTAGTG-1	12.88	3.74	45	Monocytes	AML-MR	Monocytes
AML10_ACTCCCACATGACAAA-1	-10.49	2.75	26	HSC	AML-MR	AML Immature
AML10_ACTCCCATCACATACG-1	13.64	3.6	45	Monocytes	AML-MR	Monocytes
AML10_ACTCCCATCCCGTTCA-1	-9.4	2.69	12	HSC	AML-MR	AML Immature
AML10_ACTCCCATCGTTACCC-1	12.85	3.69	45	Monocytes	AML-MR	Monocytes
AML10_ACTCTCGCAATCCTAG-1	13.65	3.72	45	Monocytes	AML-MR	Monocytes
AML10_ACTCTCGCACTGGAAG-1	-10.38	2.03	26	HSC	AML-MR	AML Immature
AML10_ACTCTCGCAGGAAGTC-1	-9.85	1.99	26	HSC	AML-MR	AML Immature
AML10_ACTCTCGGTACCGGCT-1	6.87	-0.15	45	Monocytes	AML-MR	Monocytes
AML10_ACTCTCGGTGGAATGC-1	-9.54	2.19	26	HSC	AML-MR	AML Immature
AML10_ACTCTCGTCGTGGGAA-1	13.06	3.84	45	Dendritic cells	AML-MR	Dendritic cells
AML10_ACTCTCGTCTCCTACG-1	13.11	3.5	45	Monocytes	AML-MR	Monocytes
AML10_ACTGATGAGATTAGCA-1	-9.76	1.8	26	LMPP	AML-MR	AML Immature
AML10_ACTGATGGTACAGAAT-1	-10.66	2.82	26	LMPP	AML-MR	AML Immature
AML10_ACTGATGGTAGTCCTA-1	-10.67	2.52	26	HSC	AML-MR	AML Immature
AML10_ACTGATGGTCGGCCTA-1	9.51	-0.1	45	Monocytes	AML-MR	Monocytes
AML10_ACTGATGGTCTCACGG-1	-9.85	1.48	26	HSC	AML-MR	AML Immature
AML10_ACTGATGTCACCATAG-1	-10.28	2.15	26	LMPP	AML-MR	AML Immature
AML10_ACTGCAATCGAGTCCG-1	-9.92	2.55	26	LMPP	AML-MR	AML Immature
AML10_ACTGTCCAGGACAGCT-1	-8.74	1.7	26	LMPP	AML-MR	AML Immature
AML10_ACTGTCCAGTGCTCGC-1	-10.64	2.73	26	HSC	AML-MR	AML Immature
AML10_ACTGTCCCAGGCCCTA-1	-10.06	2.28	26	HSC	AML-MR	AML Immature
AML10_ACTGTCCCATAGGTTC-1	9.48	-0.23	45	Monocytes	AML-MR	Monocytes
AML10_ACTGTCCTCCGTGGGT-1	-10.21	1.82	26	LMPP	AML-MR	AML Immature
AML10_ACTGTGAAGATCCCAT-1	13.23	3.72	45	Dendritic cells	AML-MR	Dendritic cells
AML10_ACTGTGAAGGCTCCCA-1	-10.97	2.34	26	B-cells	AML-MR	AML Immature
AML10_ACTGTGAAGTGTTCCA-1	13.47	3.74	45	Dendritic cells	AML-MR	Dendritic cells
AML10_ACTGTGACAGCAGTCC-1	-10.52	2.66	26	HSC	AML-MR	AML Immature
AML10_ACTGTGAGTGCAGATG-1	-9.82	2.06	26	HSC	AML-MR	AML Immature
AML10_ACTTAGGAGCTAATGA-1	0.44	4.93	18	GMP	AML-MR	GMP
AML10_ACTTAGGAGTCTGGAG-1	-9.52	1.65	26	LMPP	AML-MR	AML Immature
AML10_ACTTAGGCAGCAGACA-1	8.53	-4.24	25	Erythroid	AML-MR	Erythroid
AML10_ACTTAGGCAGCCGGTT-1	-10.63	2.7	26	HSC	AML-MR	AML Immature
AML10_ACTTAGGCAGGAATAT-1	-8.55	1.71	26	LMPP	AML-MR	AML Immature
AML10_ACTTAGGTCATTGCGA-1	11.62	3.7	45	Monocytes	AML-MR	Monocytes
AML10_ACTTATCAGTGGAAAG-1	-9.82	1.62	26	LMPP	AML-MR	AML Immature
AML10_ACTTATCGTATCGATC-1	-9.43	1.93	26	LMPP	AML-MR	AML Immature
AML10_ACTTATCGTATCGCAT-1	-10.35	2.37	26	HSC	AML-MR	AML Immature
AML10_ACTTATCGTTCCGCTT-1	5.93	5.2	11	GMP	AML-MR	GMP
AML10_ACTTATCTCCACCTGT-1	-10.61	1.96	26	HSC	AML-MR	AML Immature
AML10_ACTTATCTCGTCGGGT-1	-9.43	1.92	26	LMPP	AML-MR	AML Immature
AML10_ACTTATCTCGTGTTCC-1	-9.69	1.91	26	HSC	AML-MR	AML Immature
AML10_ACTTCCGAGACCAACG-1	-9.16	1.86	26	HSC	AML-MR	AML Immature
AML10_ACTTCCGAGTACTGGG-1	-10.27	2.84	26	HSC	AML-MR	AML Immature
AML10_ACTTCCGCAGGACGAT-1	4.57	5.21	18	GMP	AML-MR	GMP
AML10_ACTTCCGGTCTTAGTG-1	-10	1.71	26	LMPP	AML-MR	AML Immature
AML10_ACTTCCGTCCGAGGCT-1	13.61	3.69	45	Monocytes	AML-MR	Monocytes
AML10_ACTTCCGTCCTGGGTG-1	-8.91	1.78	26	LMPP	AML-MR	AML Immature
AML10_ACTTCCGTCTTCCCGA-1	-10.67	2.6	26	HSC	AML-MR	AML Immature
AML10_ACTTCGCAGGAATTAC-1	12.64	3.69	45	Monocytes	AML-MR	Monocytes
AML10_ACTTCGCGTCTGCAAT-1	13.42	3.73	45	Monocytes	AML-MR	Monocytes
AML10_ACTTCGCGTCTTTCAT-1	-10.65	2.65	26	HSC	AML-MR	AML Immature
AML10_ACTTCGCGTGCCCGTA-1	-7.03	-2.3	23	B-cells	AML-MR	AML Immature
AML10_ACTTTCACAACCAATC-1	-8.88	1.84	26	LMPP	AML-MR	AML Immature
AML10_ACTTTCAGTCCACACG-1	12.37	3.73	45	Monocytes	AML-MR	Monocytes
AML10_ACTTTGTAGCTACTAC-1	-10.21	1.92	26	HSC	AML-MR	AML Immature
AML10_ACTTTGTAGGTCGAGT-1	-9.86	1.78	26	HSC	AML-MR	AML Immature
AML10_ACTTTGTCAGACGATG-1	-10.55	2.67	26	HSC	AML-MR	AML Immature
AML10_ACTTTGTCATGGCTGC-1	-10.08	1.95	39	LMPP	AML-MR	AML Immature
AML10_ACTTTGTGTATTTCTC-1	6.44	6.75	45	Dendritic cells	AML-MR	Dendritic cells
AML10_ACTTTGTTCATCAGTG-1	-9.22	1.64	26	LMPP	AML-MR	AML Immature
AML10_ACTTTGTTCATGGAGG-1	-9.93	2.05	26	HSC	AML-MR	AML Immature
AML10_ACTTTGTTCCTCGCAT-1	-9.91	1.88	26	HSC	AML-MR	AML Immature
AML10_AGAAATGAGGACCCAA-1	-9.43	2.09	26	LMPP	AML-MR	AML Immature
AML10_AGAAATGCAAATGAAC-1	13.67	3.43	45	Monocytes	AML-MR	Monocytes
AML10_AGAAATGCAATCACGT-1	-10.42	1.83	26	HSC	AML-MR	AML Immature
AML10_AGAAATGCACCCTAGG-1	12.94	3.43	45	Monocytes	AML-MR	Monocytes
AML10_AGAAATGGTAGCTTTG-1	-10.48	2.51	26	HSC	AML-MR	AML Immature
AML10_AGAAATGTCAACCGAT-1	12.76	3.59	45	Monocytes	AML-MR	Monocytes
AML10_AGAACAACAGACCGCT-1	12.21	3.6	45	Monocytes	AML-MR	Monocytes
AML10_AGAACAAGTAGAGACC-1	-9.88	1.85	26	LMPP	AML-MR	AML Immature
AML10_AGAACAATCCTCTGCA-1	-10.67	2.83	26	Megakaryocytic cells	AML-MR	AML Immature
AML10_AGAACCTAGCACTCTA-1	13.06	3.58	45	Monocytes	AML-MR	Monocytes
AML10_AGAACCTCAAGTCGTT-1	-9.39	1.91	26	LMPP	AML-MR	AML Immature
AML10_AGAACCTCACATTGTG-1	12.55	3.6	45	Dendritic cells	AML-MR	Dendritic cells
AML10_AGAACCTCATAGGAGC-1	-10.97	2.52	26	HSC	AML-MR	AML Immature
AML10_AGAACCTTCTAACACG-1	-10.53	1.83	26	HSC	AML-MR	AML Immature
AML10_AGAACCTTCTCATTGT-1	8.1	-0.9	45	Monocytes	AML-MR	Monocytes
AML10_AGAACCTTCTCCGAAA-1	-9.95	2.06	26	LMPP	AML-MR	AML Immature
AML10_AGAACCTTCTCGACGG-1	-10.32	2.77	26	HSC	AML-MR	AML Immature
AML10_AGAAGCGAGTCACTAC-1	-9.82	1.79	26	LMPP	AML-MR	AML Immature
AML10_AGAAGCGCAATGCAGG-1	-10.34	2.16	26	HSC	AML-MR	AML Immature
AML10_AGAAGCGCACGGTCTG-1	-9.7	2.57	26	Megakaryocytic cells	AML-MR	AML Immature
AML10_AGAAGCGTCCGATCGG-1	-10.49	2.59	26	HSC	AML-MR	AML Immature
AML10_AGAAGCGTCGGAATTC-1	-10.88	2.4	26	HSC	AML-MR	AML Immature
AML10_AGAAGTAAGCAGGTCA-1	-10.38	2.23	26	HSC	AML-MR	AML Immature
AML10_AGAAGTACAATGAACA-1	4.64	5.31	26	GMP	AML-MR	AML Immature
AML10_AGAAGTACATGACTAC-1	12.93	3.51	45	Monocytes	AML-MR	Monocytes
AML10_AGAAGTATCTGACGCG-1	1.08	5.58	18	GMP	AML-MR	GMP
AML10_AGACAAAAGGTAGTCG-1	-9.92	3	26	Megakaryocytic cells	AML-MR	AML Immature
AML10_AGACAAAAGTTCAACC-1	-10.05	2.21	26	Megakaryocytic cells	AML-MR	AML Immature
AML10_AGACAAACACACCTGG-1	-10.59	2.06	26	HSC	AML-MR	AML Immature
AML10_AGACAAACACCTGTCT-1	-10.67	2.52	26	HSC	AML-MR	AML Immature
AML10_AGACAAAGTAAGAACT-1	13.33	3.71	45	Monocytes	AML-MR	Monocytes
AML10_AGACAAAGTAGTCACT-1	13.65	3.48	45	Monocytes	AML-MR	Monocytes
AML10_AGACAAAGTTTACGTG-1	-10.51	1.8	26	HSC	AML-MR	AML Immature
AML10_AGACAAATCTACGGGC-1	-9.9	2.42	26	HSC	AML-MR	AML Immature
AML10_AGACACTAGCCGAACA-1	-10.71	2.45	26	HSC	AML-MR	AML Immature
AML10_AGACACTAGCCTATCA-1	-9.68	2.78	26	Megakaryocytic cells	AML-MR	AML Immature
AML10_AGACACTCATAACAGA-1	-8.27	1.66	31	LMPP	AML-MR	LMPP
AML10_AGACACTGTGGCTAGA-1	-10.8	2.11	26	HSC	AML-MR	AML Immature
AML10_AGACACTTCGAAGGAC-1	-10.2	2.02	26	HSC	AML-MR	AML Immature
AML10_AGACACTTCTTGCGCT-1	-10.61	2.24	26	HSC	AML-MR	AML Immature
AML10_AGACAGGAGATCACCT-1	-8.69	1.8	26	LMPP	AML-MR	AML Immature
AML10_AGACAGGAGCTGAGTG-1	-10.62	2.13	26	HSC	AML-MR	AML Immature
AML10_AGACAGGAGGATGAGA-1	-9.04	1.72	26	LMPP	AML-MR	AML Immature
AML10_AGACAGGCATGACGGA-1	-10.41	2.7	26	Megakaryocytic cells	AML-MR	AML Immature
AML10_AGACAGGGTACTTGTG-1	-9.43	1.9	26	LMPP	AML-MR	AML Immature
AML10_AGACAGGGTAGTTAGA-1	-8.12	1.67	26	LMPP	AML-MR	AML Immature
AML10_AGACAGGGTATGACAA-1	-9.61	2.08	26	LMPP	AML-MR	AML Immature
AML10_AGACAGGGTCAGGTGA-1	-10.67	2.76	26	HSC	AML-MR	AML Immature
AML10_AGACAGGGTCATCCCT-1	-10.05	1.91	26	HSC	AML-MR	AML Immature
AML10_AGACAGGGTCTGATAC-1	-10.59	2.23	26	HSC	AML-MR	AML Immature
AML10_AGACCATCAATTTCTC-1	12.88	3.64	45	Monocytes	AML-MR	Monocytes
AML10_AGACCATCACTGCGTG-1	-11.25	1.83	26	B-cells	AML-MR	AML Immature
AML10_AGACCATCATCGATAC-1	-8.81	1.84	26	LMPP	AML-MR	AML Immature
AML10_AGACCATCATGCCGGT-1	-9.8	1.61	26	LMPP	AML-MR	AML Immature
AML10_AGACCATGTCAAAGAT-1	-10.5	2.37	26	HSC	AML-MR	AML Immature
AML10_AGACCATGTTGCTAGT-1	-10.79	2.61	26	HSC	AML-MR	AML Immature
AML10_AGACCCGAGACTCTAC-1	-9.63	2	26	HSC	AML-MR	AML Immature
AML10_AGACCCGAGATGAAGG-1	0.39	4.27	26	GMP	AML-MR	AML Immature
AML10_AGACCCGAGCGTATAA-1	-10.51	2.43	26	HSC	AML-MR	AML Immature
AML10_AGACCCGGTCAGCGTC-1	-10.22	1.98	26	HSC	AML-MR	AML Immature
AML10_AGACCCGGTGCATACT-1	-10.26	1.96	26	HSC	AML-MR	AML Immature
AML10_AGACCCGGTGTTGCCG-1	-9.07	1.69	26	LMPP	AML-MR	AML Immature
AML10_AGACCCGTCACTGCTC-1	-10.3	1.96	26	HSC	AML-MR	AML Immature
AML10_AGACCCGTCATCTGTT-1	-10.56	2.35	26	Megakaryocytic cells	AML-MR	AML Immature
AML10_AGACCCGTCGCTGTCT-1	-10.46	1.98	26	HSC	AML-MR	AML Immature
AML10_AGACTCAAGCACTCCG-1	-9.82	1.96	26	HSC	AML-MR	AML Immature
AML10_AGACTCAAGGTTGCCC-1	13.57	3.61	45	Monocytes	AML-MR	Monocytes
AML10_AGACTCACAGGCTCTG-1	-9.85	2.32	26	HSC	AML-MR	AML Immature
AML10_AGACTCACATCGTGCG-1	-10.04	2.5	26	HSC	AML-MR	AML Immature
AML10_AGACTCACATTAAGCC-1	-10.94	1.75	26	HSC	AML-MR	AML Immature
AML10_AGACTCAGTATCGGTT-1	-10.27	2.35	26	HSC	AML-MR	AML Immature
AML10_AGACTCATCAGTGTCA-1	-9.8	1.89	26	HSC	AML-MR	AML Immature
AML10_AGACTCATCATCCCGT-1	-10.04	2.38	26	HSC	AML-MR	AML Immature
AML10_AGACTCATCGAAGCCC-1	-0.91	-1.77	16	HSC	AML-MR	AML Immature
AML10_AGACTCATCTGGGCGT-1	-10.06	1.6	26	HSC	AML-MR	AML Immature
AML10_AGAGAATCAAGTGGAC-1	-10.07	1.85	26	HSC	AML-MR	AML Immature
AML10_AGAGAATCACCAGTAT-1	-8.36	1.82	26	LMPP	AML-MR	AML Immature
AML10_AGAGAATCACTATCCC-1	-8.52	1.71	26	LMPP	AML-MR	AML Immature
AML10_AGAGAATCATGTGGCC-1	-10.25	2.22	26	HSC	AML-MR	AML Immature
AML10_AGAGAATGTACGTTCA-1	-10.97	-7.97	17	B-cells	AML-MR	B-cells
AML10_AGAGAATTCGGCGATC-1	-8.63	1.78	26	LMPP	AML-MR	AML Immature
AML10_AGAGAGCAGCAATTCC-1	-10.57	1.88	26	HSC	AML-MR	AML Immature
AML10_AGAGAGCCATCGGATT-1	-9.97	1.92	26	HSC	AML-MR	AML Immature
AML10_AGAGAGCGTATACGGG-1	-10.6	2.74	26	HSC	AML-MR	AML Immature
AML10_AGAGAGCTCGATACGT-1	12.69	3.68	45	Monocytes	AML-MR	Monocytes
AML10_AGAGAGCTCGGTATGT-1	-10.27	2.3	26	Megakaryocytic cells	AML-MR	AML Immature
AML10_AGAGCAGGTCGACTTA-1	-9.47	3.04	26	Megakaryocytic cells	AML-MR	AML Immature
AML10_AGAGCAGGTCTTTATC-1	11.55	2.59	1	Monocytes	AML-MR	Monocytes
AML10_AGAGCAGTCACTGATG-1	-9.87	2.38	26	HSC	AML-MR	AML Immature
AML10_AGAGCAGTCGTTGCCT-1	13.45	3.7	45	Monocytes	AML-MR	Monocytes
AML10_AGAGCAGTCTCGACGG-1	-8.75	1.38	31	LMPP	AML-MR	LMPP
AML10_AGAGCAGTCTCTAGGA-1	-9.81	2.06	26	HSC	AML-MR	AML Immature
AML10_AGAGCAGTCTTGGAAC-1	-9.58	1.87	26	LMPP	AML-MR	AML Immature
AML10_AGAGCCCAGTTGTAAG-1	-9.41	2.09	26	HSC	AML-MR	AML Immature
AML10_AGAGCCCCACTCTAGA-1	13.6	3.47	45	Monocytes	AML-MR	Monocytes
AML10_AGAGCCCGTACTGAGG-1	-10.36	2.87	26	HSC	AML-MR	AML Immature
AML10_AGAGCCCGTTCGTTCC-1	-6.74	-2.48	26	B-cells	AML-MR	AML Immature
AML10_AGAGCCCGTTTGACAC-1	-10.41	2.78	26	HSC	AML-MR	AML Immature
AML10_AGATAGAGTAGAGATT-1	-9.15	1.78	26	LMPP	AML-MR	AML Immature
AML10_AGATAGAGTCCTTTGC-1	-10.59	2.19	26	HSC	AML-MR	AML Immature
AML10_AGATAGATCCGGACTG-1	-10.52	1.83	26	HSC	AML-MR	AML Immature
AML10_AGATAGATCTACACTT-1	1.28	5.36	26	GMP	AML-MR	AML Immature
AML10_AGATCCAAGATCACCT-1	12.95	3.67	45	Monocytes	AML-MR	Monocytes
AML10_AGATCCAAGCCATTCA-1	-10.52	2.79	26	HSC	AML-MR	AML Immature
AML10_AGATCCACACTAACCA-1	-10.26	2.28	26	HSC	AML-MR	AML Immature
AML10_AGATCCACAGATAAAC-1	1.21	-0.95	41	Megakaryocytic cells	AML-MR	Megakaryocytic cells
AML10_AGATCCACAGTGACCC-1	-9.17	1.78	26	LMPP	AML-MR	AML Immature
AML10_AGATCCAGTAAGTTGA-1	-10.58	2.04	26	HSC	AML-MR	AML Immature
AML10_AGATCCAGTCTTCATT-1	-9.99	2	26	HSC	AML-MR	AML Immature
AML10_AGATCCAGTTTAAGGA-1	-10.45	2.53	26	HSC	AML-MR	AML Immature
AML10_AGATCGTAGTAGATCA-1	1.84	-1.26	41	Megakaryocytic cells	AML-MR	Megakaryocytic cells
AML10_AGATCGTCAATAACCC-1	-10.34	2.57	26	HSC	AML-MR	AML Immature
AML10_AGATCGTCACCAGTAT-1	-10.52	2.21	26	HSC	AML-MR	AML Immature
AML10_AGATCGTCATGTTTGG-1	-8.89	1.55	26	LMPP	AML-MR	AML Immature
AML10_AGATCGTGTACTTCCC-1	-9.23	1.55	26	LMPP	AML-MR	AML Immature
AML10_AGATCGTGTATTGACC-1	12.99	3.6	45	Monocytes	AML-MR	Monocytes
AML10_AGATCGTGTGGGAGAG-1	-1.85	-9.58	19	T-cells	AML-MR	T-cells
AML10_AGATCGTTCAGACCTA-1	12.96	3.64	45	Monocytes	AML-MR	Monocytes
AML10_AGATCGTTCCACACCT-1	-9.95	1.96	26	HSC	AML-MR	AML Immature
AML10_AGATGAAAGATACAGT-1	12.91	3.72	45	Monocytes	AML-MR	Monocytes
AML10_AGATGAAGTTAAGGAT-1	-6.97	-2.36	23	B-cells	AML-MR	AML Immature
AML10_AGATGAATCATTCATC-1	-10.17	4.09	26	HSC	AML-MR	AML Immature
AML10_AGATGAATCCATTGCC-1	-10.55	2.13	26	HSC	AML-MR	AML Immature
AML10_AGATGAATCCTTATAC-1	-10.44	2.55	26	HSC	AML-MR	AML Immature
AML10_AGATGAATCCTTCACG-1	10.73	4.07	2	Monocytes	AML-MR	Monocytes
AML10_AGATGAATCTCCGCAT-1	-10.99	2.32	26	B-cells	AML-MR	AML Immature
AML10_AGATGCTAGCCTGTGC-1	-10.12	2.14	26	Megakaryocytic cells	AML-MR	AML Immature
AML10_AGATGCTAGGTTCTTG-1	-10.39	2.26	26	HSC	AML-MR	AML Immature
AML10_AGATGCTCACCTGATA-1	11.85	3.64	45	Monocytes	AML-MR	Monocytes
AML10_AGATGCTCATAGAAAC-1	-6.95	3.49	12	GMP	AML-MR	AML Immature
AML10_AGATGCTGTACCCGAC-1	-10.45	2.43	26	HSC	AML-MR	AML Immature
AML10_AGATGCTGTATCGAGG-1	1.35	5.34	26	GMP	AML-MR	AML Immature
AML10_AGCATCAAGCTAGATA-1	-10.61	2.11	26	HSC	AML-MR	AML Immature
AML10_AGCATCAAGTCTAGAA-1	-10.31	2.9	26	Megakaryocytic cells	AML-MR	AML Immature
AML10_AGCATCACAAGAGTGC-1	-9.26	1.8	26	LMPP	AML-MR	AML Immature
AML10_AGCATCACAATCGAAA-1	-10.04	2.41	26	HSC	AML-MR	AML Immature
AML10_AGCCAATAGAACAAGG-1	-9.98	1.77	26	LMPP	AML-MR	AML Immature
AML10_AGCCAATAGACGAGCT-1	1.11	-0.92	41	Megakaryocytic cells	AML-MR	Megakaryocytic cells
AML10_AGCCAATGTCACTACA-1	-10.65	2.74	26	HSC	AML-MR	AML Immature
AML10_AGCCAATGTGAGCCAA-1	-10.07	2.03	26	LMPP	AML-MR	AML Immature
AML10_AGCCACGAGAAACCAT-1	-10.43	2.1	26	HSC	AML-MR	AML Immature
AML10_AGCCACGAGTCGGCCT-1	-10.33	2.69	26	HSC	AML-MR	AML Immature
AML10_AGCCACGCACTCAGAT-1	10.34	3.4	2	Monocytes	AML-MR	Monocytes
AML10_AGCCACGGTCCACTCT-1	-10.17	1.95	26	HSC	AML-MR	AML Immature
AML10_AGCCACGTCAAATGCC-1	-1.21	-9.89	5	T-cells	AML-MR	T-cells
AML10_AGCCACGTCATCAGTG-1	-10.05	2.3	26	HSC	AML-MR	AML Immature
AML10_AGCCACGTCATTCCTA-1	-10.56	2.01	26	HSC	AML-MR	AML Immature
AML10_AGCCACGTCTGGCCTT-1	-10.54	2.73	26	HSC	AML-MR	AML Immature
AML10_AGCCAGCAGGCTCCCA-1	-10.5	2.63	26	HSC	AML-MR	AML Immature
AML10_AGCCAGCAGTCTCGTA-1	-10.33	2.24	26	LMPP	AML-MR	AML Immature
AML10_AGCCAGCCACTCAGAT-1	-3.77	0.01	31	LMPP	AML-MR	LMPP
AML10_AGCCAGCGTCAAAGCG-1	12.58	3.7	45	Monocytes	AML-MR	Monocytes
AML10_AGCCAGCGTGACTATC-1	9.09	-5.68	25	Erythroid	AML-MR	Erythroid
AML10_AGCCAGCTCATGCAGT-1	13.64	3.63	45	Monocytes	AML-MR	Monocytes
AML10_AGCCAGCTCCGATGTA-1	13.66	3.61	45	Monocytes	AML-MR	Monocytes
AML10_AGCCAGCTCGTCCTTG-1	-10.36	1.92	26	HSC	AML-MR	AML Immature
AML10_AGCGATTAGTGGTTCT-1	12.2	3.74	45	Monocytes	AML-MR	Monocytes
AML10_AGCGATTGTCGTCTCT-1	0.72	5.29	26	LMPP	AML-MR	AML Immature
AML10_AGCGATTGTTAGAAAC-1	-10.5	2.67	26	HSC	AML-MR	AML Immature
AML10_AGCGATTGTTATCTTC-1	-6.95	-2.28	23	B-cells	AML-MR	AML Immature
AML10_AGCGATTTCCGCTAGG-1	-10.46	2.65	26	HSC	AML-MR	AML Immature
AML10_AGCGCCACAGCGTTTA-1	-8.2	1.74	31	LMPP	AML-MR	LMPP
AML10_AGCGCCAGTCTGATCA-1	13.56	3.73	45	Monocytes	AML-MR	Monocytes
AML10_AGCGCCAGTTCCTAAG-1	-10.02	2.04	26	HSC	AML-MR	AML Immature
AML10_AGCGCTGAGCTCATAC-1	-9.44	1.63	26	LMPP	AML-MR	AML Immature
AML10_AGCGCTGAGCTGAAGC-1	-10.23	1.3	26	HSC	AML-MR	AML Immature
AML10_AGCGCTGAGCTGTTAC-1	13.68	3.49	45	Monocytes	AML-MR	Monocytes
AML10_AGCGCTGCAGCAGACA-1	1.04	-0.86	41	Megakaryocytic cells	AML-MR	Megakaryocytic cells
AML10_AGCGCTGGTAGCGCCT-1	-9.49	2.17	26	LMPP	AML-MR	AML Immature
AML10_AGCGCTGGTGTTTGCA-1	-10.38	2.44	26	HSC	AML-MR	AML Immature
AML10_AGCGCTGGTTCGAAGG-1	-9.95	2.1	26	HSC	AML-MR	AML Immature
AML10_AGCGCTGGTTGGATCT-1	-10.36	2.49	26	HSC	AML-MR	AML Immature
AML10_AGCGCTGTCGGAAGGT-1	-9.55	1.71	26	LMPP	AML-MR	AML Immature
AML10_AGCGTATAGCAATAGT-1	13.65	3.49	45	Monocytes	AML-MR	Monocytes
AML10_AGCGTATCAGAGAGGG-1	-10.64	2.09	26	HSC	AML-MR	AML Immature
AML10_AGCGTATCAGGTCTCG-1	13.67	3.65	45	Monocytes	AML-MR	Monocytes
AML10_AGCGTATGTACTAACC-1	12.04	3.4	45	Monocytes	AML-MR	Monocytes
AML10_AGCGTATTCACGGACC-1	-10.85	2.12	26	HSC	AML-MR	AML Immature
AML10_AGCGTATTCTACGCGG-1	-10.48	2.12	26	HSC	AML-MR	AML Immature
AML10_AGCGTCGAGATGACAT-1	-9.47	2.01	26	HSC	AML-MR	AML Immature
AML10_AGCGTCGAGCTACTAC-1	-10.29	1.93	26	HSC	AML-MR	AML Immature
AML10_AGCGTCGCAGGAACCA-1	-10.19	2.32	26	HSC	AML-MR	AML Immature
AML10_AGCTACAAGTGCGCTC-1	13	3.7	45	Dendritic cells	AML-MR	Dendritic cells
AML10_AGCTACACAGTGGTGA-1	-9.33	2.09	26	LMPP	AML-MR	AML Immature
AML10_AGCTACACATGGGCAA-1	-10.78	2.39	26	HSC	AML-MR	AML Immature
AML10_AGCTACACATTCTCCG-1	-8.63	1.55	26	HSC	AML-MR	AML Immature
AML10_AGCTACAGTGCCCGTA-1	-0.86	-9.87	5	T-cells	AML-MR	T-cells
AML10_AGCTACAGTGTCGATT-1	1.84	-1.39	41	Megakaryocytic cells	AML-MR	Megakaryocytic cells
AML10_AGCTACAGTGTGTGTT-1	-9.67	2.09	26	LMPP	AML-MR	AML Immature
AML10_AGCTCAAGTGCAATAA-1	-10.57	2.15	26	HSC	AML-MR	AML Immature
AML10_AGCTCAAGTTAGGCCC-1	-10.47	2.4	26	HSC	AML-MR	AML Immature
AML10_AGCTCAATCGAGAGCA-1	-10.72	2.4	26	HSC	AML-MR	AML Immature
AML10_AGCTCAATCTCGACGG-1	13.38	3.76	45	Dendritic cells	AML-MR	Dendritic cells
AML10_AGCTTCCAGAAGTGTT-1	13.07	3.73	45	Monocytes	AML-MR	Monocytes
AML10_AGCTTCCAGATGACCG-1	-4.39	-4.39	24	LMPP	AML-MR	AML Immature
AML10_AGCTTCCAGGGACCAT-1	-10.51	1.69	26	HSC	AML-MR	AML Immature
AML10_AGCTTCCAGTGTAGTA-1	-10.33	2.71	26	HSC	AML-MR	AML Immature
AML10_AGCTTCCTCGCGGACT-1	-10.77	2.56	26	HSC	AML-MR	AML Immature
AML10_AGCTTCCTCGGCCAAC-1	-4.43	-4.42	24	HSC	AML-MR	AML Immature
AML10_AGGAAATAGGCATCTT-1	-10.42	2.38	26	HSC	AML-MR	AML Immature
AML10_AGGAAATCAAATGAGT-1	-9.64	2.19	26	HSC	AML-MR	AML Immature
AML10_AGGAAATCAATTGCCA-1	-10.89	2.48	26	HSC	AML-MR	AML Immature
AML10_AGGAAATCACATATGC-1	-10	1.89	26	LMPP	AML-MR	AML Immature
AML10_AGGAAATTCTTCACAT-1	-10.7	2.57	26	HSC	AML-MR	AML Immature
AML10_AGGAATAAGTGCAGCA-1	12.27	3.69	45	Monocytes	AML-MR	Monocytes
AML10_AGGAATAGTGCTATTG-1	-9.78	2.62	26	Megakaryocytic cells	AML-MR	AML Immature
AML10_AGGAATAGTTCGTTCC-1	-8.79	1.75	26	GMP	AML-MR	AML Immature
AML10_AGGAATATCGAAGGAC-1	-10.32	2.26	26	HSC	AML-MR	AML Immature
AML10_AGGAATATCTCGACCT-1	-9.93	2.12	26	HSC	AML-MR	AML Immature
AML10_AGGACGAAGCAGGTCA-1	-9.05	1.69	26	HSC	AML-MR	AML Immature
AML10_AGGACGAAGCAGTAAT-1	-9.82	1.74	26	HSC	AML-MR	AML Immature
AML10_AGGACGAAGCGCCTAC-1	-9.39	1.56	26	LMPP	AML-MR	AML Immature
AML10_AGGACGAAGGAGAATG-1	-8.52	4.04	26	GMP	AML-MR	AML Immature
AML10_AGGACGACAACGGTAG-1	-10.07	2.03	26	LMPP	AML-MR	AML Immature
AML10_AGGACTTAGCATGATA-1	-10.61	2.8	26	HSC	AML-MR	AML Immature
AML10_AGGACTTAGGATCATA-1	-10.42	2.72	26	Megakaryocytic cells	AML-MR	AML Immature
AML10_AGGACTTAGTAGGTTA-1	1.98	-1.58	41	Megakaryocytic cells	AML-MR	Megakaryocytic cells
AML10_AGGACTTGTCGCTCGA-1	-8.96	1.81	26	LMPP	AML-MR	AML Immature
AML10_AGGAGGTAGCGGGTTA-1	-10.28	1.89	26	HSC	AML-MR	AML Immature
AML10_AGGAGGTAGGCTCACC-1	-10.4	1.56	26	HSC	AML-MR	AML Immature
AML10_AGGAGGTGTTCTTAGG-1	-1.42	-9.81	5	T-cells	AML-MR	T-cells
AML10_AGGAGGTTCTGGTGGC-1	-6.94	-2.65	23	B-cells	AML-MR	AML Immature
AML10_AGGATAAAGTCGAATA-1	-10.15	1.97	26	HSC	AML-MR	AML Immature
AML10_AGGATAACATGAGATA-1	-8.94	1.84	26	LMPP	AML-MR	AML Immature
AML10_AGGATAAGTAGAGTTA-1	13.68	3.53	45	Monocytes	AML-MR	Monocytes
AML10_AGGATAAGTCTAGGCC-1	-9.76	1.48	26	HSC	AML-MR	AML Immature
AML10_AGGATAATCGTGGTAT-1	-10.66	2.26	26	HSC	AML-MR	AML Immature
AML10_AGGATCTAGACAAGCC-1	11.8	3.71	45	Monocytes	AML-MR	Monocytes
AML10_AGGATCTAGATTGCGG-1	-10.6	2.71	26	HSC	AML-MR	AML Immature
AML10_AGGATCTAGGCATGCA-1	-10.51	2.58	26	LMPP	AML-MR	AML Immature
AML10_AGGATCTAGGTCCGAA-1	-10.59	2.77	26	HSC	AML-MR	AML Immature
AML10_AGGATCTGTGTGTCGC-1	-10.7	2.14	26	HSC	AML-MR	AML Immature
AML10_AGGATCTTCAAGTGGG-1	-10.41	2.74	26	Megakaryocytic cells	AML-MR	AML Immature
AML10_AGGATCTTCGGCATAT-1	8.43	-8.44	8	Erythroid	AML-MR	Erythroid
AML10_AGGATCTTCTCAGGCG-1	13.51	3.55	45	Monocytes	AML-MR	Monocytes
AML10_AGGCATTAGATACCAA-1	-9.92	1.76	26	LMPP	AML-MR	AML Immature
AML10_AGGCATTAGGCGTTAG-1	13.63	3.34	45	Monocytes	AML-MR	Monocytes
AML10_AGGCATTAGTGCGACA-1	-10.34	2.25	26	HSC	AML-MR	AML Immature
AML10_AGGCATTAGTTGTCGT-1	-11.23	1.99	26	B-cells	AML-MR	AML Immature
AML10_AGGCATTGTCCCTCAT-1	5.1	5.24	26	GMP	AML-MR	AML Immature
AML10_AGGCATTGTCTGTCAA-1	12.73	3.71	45	Monocytes	AML-MR	Monocytes
AML10_AGGCATTGTGAGAGGG-1	-9.23	1.82	26	LMPP	AML-MR	AML Immature
AML10_AGGCATTGTTCGGCGT-1	-10.41	1.69	26	HSC	AML-MR	AML Immature
AML10_AGGCCACCACTTCTCG-1	1.54	-0.97	41	Megakaryocytic cells	AML-MR	Megakaryocytic cells
AML10_AGGCCACCAGTGCGCT-1	1.75	-1.18	41	Megakaryocytic cells	AML-MR	Megakaryocytic cells
AML10_AGGCCACGTAGCACAG-1	-10.44	2.51	26	HSC	AML-MR	AML Immature
AML10_AGGCCACGTCATAAAG-1	-10.11	1.79	26	LMPP	AML-MR	AML Immature
AML10_AGGCCACGTCTTCAAG-1	-10.22	2.53	26	LMPP	AML-MR	AML Immature
AML10_AGGCCACGTGATTGGG-1	7.91	-4.61	25	Erythroid	AML-MR	Erythroid
AML10_AGGCCACTCATCACAG-1	-10.48	2.24	26	HSC	AML-MR	AML Immature
AML10_AGGCTGCAGCGTCTGC-1	-9.97	2.04	26	HSC	AML-MR	AML Immature
AML10_AGGCTGCAGGTAGTCG-1	13.65	3.51	45	Monocytes	AML-MR	Monocytes
AML10_AGGCTGCAGGTCGAGT-1	0.29	4.86	26	GMP	AML-MR	AML Immature
AML10_AGGCTGCCACAATGAA-1	-10.67	1.94	26	HSC	AML-MR	AML Immature
AML10_AGGCTGCCACGGGTAA-1	-10.62	2.31	26	HSC	AML-MR	AML Immature
AML10_AGGCTGCCAGACGGAT-1	13.37	3.73	45	Monocytes	AML-MR	Monocytes
AML10_AGGCTGCCAGGTATGG-1	-10.55	2.46	26	HSC	AML-MR	AML Immature
AML10_AGGCTGCCATGTCTAG-1	-10.28	2.22	26	HSC	AML-MR	AML Immature
AML10_AGGCTGCGTGCACAAG-1	11.02	3.86	11	Monocytes	AML-MR	Monocytes
AML10_AGGCTGCTCACACGAT-1	13.6	3.63	45	Monocytes	AML-MR	Monocytes
AML10_AGGGAGTAGATTGACA-1	-10.35	1.79	26	HSC	AML-MR	AML Immature
AML10_AGGGAGTAGGATTACA-1	13.14	3.7	45	Monocytes	AML-MR	Monocytes
AML10_AGGGAGTAGGTACTGG-1	-6.84	-1.94	23	B-cells	AML-MR	AML Immature
AML10_AGGGAGTAGTCACGAG-1	-10.52	2.07	26	HSC	AML-MR	AML Immature
AML10_AGGGAGTCACGGCACT-1	-10.42	1.94	26	HSC	AML-MR	AML Immature
AML10_AGGGAGTGTCACAATC-1	-9.98	2.98	26	Megakaryocytic cells	AML-MR	AML Immature
AML10_AGGGAGTGTGAGGAAA-1	-10.14	2.2	26	HSC	AML-MR	AML Immature
AML10_AGGGAGTGTGAGTCAG-1	-10.95	2.33	26	HSC	AML-MR	AML Immature
AML10_AGGGAGTTCACATCAG-1	-10.34	2.23	26	LMPP	AML-MR	AML Immature
AML10_AGGGAGTTCATAGACC-1	-10.36	2.8	26	Megakaryocytic cells	AML-MR	AML Immature
AML10_AGGGAGTTCCGTCAAA-1	12.64	3.74	45	Monocytes	AML-MR	Monocytes
AML10_AGGGAGTTCTCGCTTG-1	-9.92	1.67	26	HSC	AML-MR	AML Immature
AML10_AGGGCCTAGGATACCG-1	-10.1	2.69	26	Megakaryocytic cells	AML-MR	AML Immature
AML10_AGGGCCTCAGCGAGTA-1	6.76	-0.03	45	Monocytes	AML-MR	Monocytes
AML10_AGGGCCTCATGTTCGA-1	-9.77	2.3	26	HSC	AML-MR	AML Immature
AML10_AGGGCCTTCTGGAGAG-1	-3.62	-0	31	LMPP	AML-MR	LMPP
AML10_AGGGCTCAGACAGCGT-1	-10.32	2.6	26	HSC	AML-MR	AML Immature
AML10_AGGGCTCAGACCTTTG-1	-10.23	3.02	12	LMPP	AML-MR	AML Immature
AML10_AGGGCTCAGACGGTTG-1	-6.99	-2.19	23	B-cells	AML-MR	AML Immature
AML10_AGGGCTCAGGTAAAGG-1	0.83	5.38	26	GMP	AML-MR	AML Immature
AML10_AGGGCTCAGTAGCTCT-1	-10.4	2.9	26	Megakaryocytic cells	AML-MR	AML Immature
AML10_AGGGCTCAGTCATCCA-1	-9.84	2.86	26	Megakaryocytic cells	AML-MR	AML Immature
AML10_AGGGCTCCACCCTGTT-1	-10.13	1.56	26	LMPP	AML-MR	AML Immature
AML10_AGGGCTCGTGCAATGG-1	-10.63	2.08	26	HSC	AML-MR	AML Immature
AML10_AGGGCTCTCATTGTTC-1	-8.49	1.83	26	LMPP	AML-MR	AML Immature
AML10_AGGGCTCTCGTTGTAG-1	-10.01	2.87	26	Megakaryocytic cells	AML-MR	AML Immature
AML10_AGGGCTCTCTATACGG-1	-9.65	1.97	26	HSC	AML-MR	AML Immature
AML10_AGGGCTCTCTCCTGTG-1	-8.36	1.69	26	LMPP	AML-MR	AML Immature
AML10_AGGGTCCGTAACTAAG-1	12.08	3.6	45	Monocytes	AML-MR	Monocytes
AML10_AGGGTCCGTGTTGAGG-1	-9.93	2.75	26	Megakaryocytic cells	AML-MR	AML Immature
AML10_AGGGTCCGTTCCGCGA-1	-9.61	2.21	26	LMPP	AML-MR	AML Immature
AML10_AGGGTCCTCAAGAATG-1	6.81	0.4	45	Monocytes	AML-MR	Monocytes
AML10_AGGGTCCTCGAAGTGG-1	12.47	3.59	45	Monocytes	AML-MR	Monocytes
AML10_AGGGTGAAGAGATTCA-1	13.6	3.68	45	Monocytes	AML-MR	Monocytes
AML10_AGGGTGACAGATCCTA-1	-10.46	2.06	26	HSC	AML-MR	AML Immature
AML10_AGGGTGACAGTCAGTT-1	-6.86	3.61	12	LMPP	AML-MR	AML Immature
AML10_AGGGTGACATAGCTGT-1	-9.9	2.11	26	HSC	AML-MR	AML Immature
AML10_AGGGTTTAGATAACAC-1	-10.05	2.53	26	LMPP	AML-MR	AML Immature
AML10_AGGGTTTAGGCCGCTT-1	-9.59	2.08	26	HSC	AML-MR	AML Immature
AML10_AGGGTTTAGGGTTGCA-1	-9.55	2.4	26	LMPP	AML-MR	AML Immature
AML10_AGGGTTTCAATCGAAA-1	-8.95	2.01	26	HSC	AML-MR	AML Immature
AML10_AGGGTTTCACCCTTGT-1	-10.26	2.41	26	HSC	AML-MR	AML Immature
AML10_AGGGTTTCATTCACAG-1	-9.42	1.79	26	LMPP	AML-MR	AML Immature
AML10_AGGTAGGAGACGACTG-1	2.04	-1.62	41	Megakaryocytic cells	AML-MR	Megakaryocytic cells
AML10_AGGTAGGAGTCTGGAG-1	-10.37	1.77	26	HSC	AML-MR	AML Immature
AML10_AGGTAGGGTAATCAAG-1	-10.97	2.31	26	HSC	AML-MR	AML Immature
AML10_AGGTAGGGTAGTGTGG-1	-9.55	2.03	26	HSC	AML-MR	AML Immature
AML10_AGGTAGGGTTGCAACT-1	-11.16	1.78	26	B-cells	AML-MR	AML Immature
AML10_AGGTAGGTCATTACGG-1	13.63	3.49	45	Monocytes	AML-MR	Monocytes
AML10_AGGTAGGTCGACATAC-1	13.28	3.68	45	Monocytes	AML-MR	Monocytes
AML10_AGGTAGGTCGCGCTGA-1	13.58	3.63	45	Monocytes	AML-MR	Monocytes
AML10_AGGTCATAGGATTTCC-1	1.34	-0.48	41	Megakaryocytic cells	AML-MR	Megakaryocytic cells
AML10_AGGTCATAGGCCTGCT-1	-9.58	1.79	26	HSC	AML-MR	AML Immature
AML10_AGGTCATAGGTGCCTC-1	-9.27	1.84	26	HSC	AML-MR	AML Immature
AML10_AGGTCATCACAACGTT-1	-9.99	2.45	26	LMPP	AML-MR	AML Immature
AML10_AGGTCATCAGGTACGA-1	-9.29	1.55	26	HSC	AML-MR	AML Immature
AML10_AGGTCATTCATCTACT-1	-8.68	1.62	26	LMPP	AML-MR	AML Immature
AML10_AGGTCATTCGCAGAGA-1	-10.54	2.14	26	HSC	AML-MR	AML Immature
AML10_AGGTCATTCGTAGGGA-1	-10.49	2.37	26	HSC	AML-MR	AML Immature
AML10_AGGTCTACAAGAGAGA-1	12.19	3.56	10	HSC	AML-MR	HSC
AML10_AGGTCTACACAGTCAT-1	-10.65	2.78	26	HSC	AML-MR	AML Immature
AML10_AGGTCTACATCGGAGA-1	13.59	3.69	45	Monocytes	AML-MR	Monocytes
AML10_AGGTCTATCCACGTGG-1	-10.53	2.68	26	HSC	AML-MR	AML Immature
AML10_AGGTGTTCACAAGGTG-1	-10.05	2.06	26	HSC	AML-MR	AML Immature
AML10_AGGTGTTCACCGAATT-1	-9.2	1.51	26	LMPP	AML-MR	AML Immature
AML10_AGGTGTTCACTGGCCA-1	-10.37	2.51	26	HSC	AML-MR	AML Immature
AML10_AGGTGTTTCAGGGATG-1	0.33	-8.56	5	NK-cells	AML-MR	NK-cells
AML10_AGGTGTTTCTCATTTG-1	-10.31	2.29	26	HSC	AML-MR	AML Immature
AML10_AGGTTACAGGTTTGAA-1	-9.44	1.67	26	HSC	AML-MR	AML Immature
AML10_AGGTTACAGTTTGAGA-1	9.19	-4.75	25	Erythroid	AML-MR	Erythroid
AML10_AGGTTACCATATCTCT-1	-9.06	1.71	26	LMPP	AML-MR	AML Immature
AML10_AGGTTACGTCCAATCA-1	-10.57	2.56	26	HSC	AML-MR	AML Immature
AML10_AGGTTACGTCTTCGAA-1	-8.42	1.72	26	LMPP	AML-MR	AML Immature
AML10_AGGTTACTCGCTTGCT-1	-10.16	2.53	26	Megakaryocytic cells	AML-MR	AML Immature
AML10_AGGTTGTAGGCACTAG-1	-9.44	1.97	26	LMPP	AML-MR	AML Immature
AML10_AGGTTGTCATCCCACT-1	-10.33	2.88	26	Megakaryocytic cells	AML-MR	AML Immature
AML10_AGGTTGTGTCAGACGA-1	-3.71	0.05	31	LMPP	AML-MR	LMPP
AML10_AGGTTGTGTCGTACTA-1	9.42	0.03	45	Monocytes	AML-MR	Monocytes
AML10_AGGTTGTGTTCAAAGA-1	-10.66	2.24	26	HSC	AML-MR	AML Immature
AML10_AGGTTGTTCCACAGCG-1	12.86	3.68	45	Monocytes	AML-MR	Monocytes
AML10_AGGTTGTTCCGTAGGC-1	-9.67	1.52	26	HSC	AML-MR	AML Immature
AML10_AGTAACCAGCACTCCG-1	2.03	-1.6	41	Megakaryocytic cells	AML-MR	Megakaryocytic cells
AML10_AGTAACCAGTCATAGA-1	-9.7	2.18	26	HSC	AML-MR	AML Immature
AML10_AGTAACCCAAATTGCC-1	-9.04	1.88	26	LMPP	AML-MR	AML Immature
AML10_AGTAACCCACCCTTAC-1	12.75	3.67	45	Monocytes	AML-MR	Monocytes
AML10_AGTAACCCATATGCGT-1	-10.11	2.31	26	HSC	AML-MR	AML Immature
AML10_AGTAACCTCAGACCCG-1	-10.68	1.92	26	HSC	AML-MR	AML Immature
AML10_AGTAACCTCCAAAGGG-1	-10.23	2.14	26	HSC	AML-MR	AML Immature
AML10_AGTAACCTCTTACCGC-1	-9.78	1.88	26	Megakaryocytic cells	AML-MR	AML Immature
AML10_AGTACCACACAAAGTA-1	-8.83	1.3	31	LMPP	AML-MR	LMPP
AML10_AGTACCACACGGGCTT-1	-10.25	1.86	26	HSC	AML-MR	AML Immature
AML10_AGTACCACAGCTGAAG-1	-10.07	1.96	26	HSC	AML-MR	AML Immature
AML10_AGTACCAGTCTACGTA-1	9.65	0.12	45	Monocytes	AML-MR	Monocytes
AML10_AGTACTGAGTCTGCAT-1	13.43	3.75	45	Monocytes	AML-MR	Monocytes
AML10_AGTACTGAGTGATTCC-1	-9.55	3.12	26	Megakaryocytic cells	AML-MR	AML Immature
AML10_AGTACTGCACTCAGAT-1	-10.38	2.03	26	HSC	AML-MR	AML Immature
AML10_AGTACTGCAGGGAGAG-1	-10	2.87	26	Megakaryocytic cells	AML-MR	AML Immature
AML10_AGTACTGGTAAGGCCA-1	-4.49	0.33	31	LMPP	AML-MR	LMPP
AML10_AGTAGCTAGGTCGACA-1	-10.73	2.62	26	HSC	AML-MR	AML Immature
AML10_AGTAGCTGTCAACCTA-1	1.36	0.51	3	Megakaryocytic cells	AML-MR	AML Immature
AML10_AGTAGCTGTCTCGGAC-1	-10.1	2.47	26	LMPP	AML-MR	AML Immature
AML10_AGTAGCTTCAGAGTGG-1	-9.24	1.92	26	LMPP	AML-MR	AML Immature
AML10_AGTAGCTTCTGACGCG-1	-10.93	2.55	26	HSC	AML-MR	AML Immature
AML10_AGTAGTCAGACTGTTC-1	11.78	3.57	45	Monocytes	AML-MR	Monocytes
AML10_AGTAGTCCAAGATGGC-1	-10.09	2.01	26	HSC	AML-MR	AML Immature
AML10_AGTAGTCGTGCCGAAA-1	-10.32	1.81	26	LMPP	AML-MR	AML Immature
AML10_AGTCAACCAAATCAGA-1	-9.86	2.95	26	Megakaryocytic cells	AML-MR	AML Immature
AML10_AGTCAACGTGTACGCC-1	-10.5	2.25	26	LMPP	AML-MR	AML Immature
AML10_AGTCAACTCACTAGCA-1	-7.03	-2.38	23	LMPP	AML-MR	AML Immature
AML10_AGTCAACTCTTACGGA-1	-10.29	2.67	26	HSC	AML-MR	AML Immature
AML10_AGTCACAAGCATTGTC-1	-10.6	2.69	26	HSC	AML-MR	AML Immature
AML10_AGTCACAAGTACAGCG-1	-9.95	1.83	26	HSC	AML-MR	AML Immature
AML10_AGTCACACAGTAGATA-1	11.48	0.98	45	Monocytes	AML-MR	Monocytes
AML10_AGTCACAGTGAATTGA-1	-10.38	2.62	26	HSC	AML-MR	AML Immature
AML10_AGTCATGAGGGAACAA-1	-10.01	2.02	26	HSC	AML-MR	AML Immature
AML10_AGTCATGCACAACCGC-1	-11.16	1.96	26	LMPP	AML-MR	AML Immature
AML10_AGTCATGCAGAGTTCT-1	-9.16	1.73	26	LMPP	AML-MR	AML Immature
AML10_AGTCATGCATGGAATA-1	-11.3	1.88	39	B-cells	AML-MR	AML Immature
AML10_AGTCATGCATTCACAG-1	-9.96	1.54	26	HSC	AML-MR	AML Immature
AML10_AGTCATGTCTCTATGT-1	-9.26	1.65	26	LMPP	AML-MR	AML Immature
AML10_AGTCTCCAGAGGACTC-1	-9.55	1.82	26	LMPP	AML-MR	AML Immature
AML10_AGTCTCCAGGAAGTGA-1	-9.47	2	26	LMPP	AML-MR	AML Immature
AML10_AGTCTCCAGGCCTGCT-1	-9.34	1.87	26	LMPP	AML-MR	AML Immature
AML10_AGTCTCCCACAATGTC-1	-10.59	1.77	26	HSC	AML-MR	AML Immature
AML10_AGTCTCCCACGTTGGC-1	-8.75	1.59	26	HSC	AML-MR	AML Immature
AML10_AGTCTCCGTACTGCCG-1	-9.26	1.53	26	HSC	AML-MR	AML Immature
AML10_AGTCTCCGTGCCTGCA-1	-10.15	2.84	26	Megakaryocytic cells	AML-MR	AML Immature
AML10_AGTCTCCTCACGATCA-1	-10.27	2.47	26	HSC	AML-MR	AML Immature
AML10_AGTCTCCTCAGGAACG-1	13.45	3.27	45	Monocytes	AML-MR	Monocytes
AML10_AGTCTCCTCCCGAGAC-1	-10.61	1.98	26	HSC	AML-MR	AML Immature
AML10_AGTGACTAGCAAGGAA-1	-9.66	1.84	26	HSC	AML-MR	AML Immature
AML10_AGTGACTCACTTTAGG-1	-10.27	1.85	26	HSC	AML-MR	AML Immature
AML10_AGTGACTCAGCCGTTG-1	-10.31	2.83	26	Megakaryocytic cells	AML-MR	AML Immature
AML10_AGTGACTCATATCTCT-1	-10.47	1.75	26	HSC	AML-MR	AML Immature
AML10_AGTGACTCATTCTCCG-1	-10.29	2.18	26	HSC	AML-MR	AML Immature
AML10_AGTGACTTCAGCTTCC-1	13.1	3.57	45	Monocytes	AML-MR	Monocytes
AML10_AGTGACTTCGCAGAGA-1	-10.42	2.44	26	HSC	AML-MR	AML Immature
AML10_AGTGATCAGATTGAGT-1	-9.71	1.96	26	LMPP	AML-MR	AML Immature
AML10_AGTGATCCAGAACTAA-1	13.66	3.47	45	Monocytes	AML-MR	Monocytes
AML10_AGTGATCCATGGAACG-1	-10.04	2.25	26	HSC	AML-MR	AML Immature
AML10_AGTGATCGTGATTAGA-1	13.59	3.71	45	Monocytes	AML-MR	Monocytes
AML10_AGTGATCGTTCCCAAA-1	11.76	0.84	2	Monocytes	AML-MR	Monocytes
AML10_AGTGATCGTTGTCTAG-1	-10.08	1.7	26	LMPP	AML-MR	AML Immature
AML10_AGTGATCTCTCATGGA-1	-10.57	2.77	26	HSC	AML-MR	AML Immature
AML10_AGTGCCGAGAAACACT-1	-8.69	1.69	26	LMPP	AML-MR	AML Immature
AML10_AGTGCCGAGACATGCG-1	-10.19	2.81	26	Megakaryocytic cells	AML-MR	AML Immature
AML10_AGTGCCGCAGGAATAT-1	13.07	3.69	45	Monocytes	AML-MR	Monocytes
AML10_AGTGCCGGTACCCAGC-1	-9.88	1.99	26	HSC	AML-MR	AML Immature
AML10_AGTGCCGGTGATATAG-1	-10.47	1.94	26	LMPP	AML-MR	AML Immature
AML10_AGTGCCGGTGGATGAC-1	-7.09	-2.35	26	HSC	AML-MR	AML Immature
AML10_AGTGCCGGTTGTCCCT-1	13.43	3.74	45	Dendritic cells	AML-MR	Dendritic cells
AML10_AGTGTTGAGTGATGGC-1	-11.47	1.61	26	LMPP	AML-MR	AML Immature
AML10_AGTGTTGCAACTGAAA-1	-10.77	2.32	26	HSC	AML-MR	AML Immature
AML10_AGTGTTGCAGAGAGGG-1	13.62	3.72	45	Monocytes	AML-MR	Monocytes
AML10_AGTGTTGCAGAGTGAC-1	-9.82	2.16	26	LMPP	AML-MR	AML Immature
AML10_AGTGTTGCATGCAGCC-1	-10.61	2.06	26	HSC	AML-MR	AML Immature
AML10_AGTGTTGGTCGGATTT-1	-8.62	1.69	26	LMPP	AML-MR	AML Immature
AML10_AGTGTTGGTCGGTAAG-1	1.08	5.3	26	GMP	AML-MR	AML Immature
AML10_AGTGTTGGTGTATTCG-1	-9.56	2.68	12	Megakaryocytic cells	AML-MR	AML Immature
AML10_AGTGTTGGTTATCCAG-1	-10.68	2.56	26	HSC	AML-MR	AML Immature
AML10_AGTTAGCAGCCGGATA-1	-11.02	2.44	26	HSC	AML-MR	AML Immature
AML10_AGTTAGCCACTGGCGT-1	-0.92	0.13	46	LMPP	AML-MR	AML Immature
AML10_AGTTAGCCAGACGCTC-1	-10.16	2.1	26	HSC	AML-MR	AML Immature
AML10_AGTTAGCTCGACACCG-1	-10.8	2.45	26	HSC	AML-MR	AML Immature
AML10_AGTTCCCCAAGAGAGA-1	-1.84	-1.72	12	Megakaryocytic cells	AML-MR	AML Immature
AML10_AGTTCCCCACAGCCAC-1	-8.62	1.56	26	HSC	AML-MR	AML Immature
AML10_AGTTCCCCACTAGGCC-1	13.09	3.75	45	Monocytes	AML-MR	Monocytes
AML10_AGTTCCCCAGGACGAT-1	-10.17	2.36	26	Megakaryocytic cells	AML-MR	AML Immature
AML10_AGTTCCCGTTGTTGCA-1	-9.96	2.87	26	Megakaryocytic cells	AML-MR	AML Immature
AML10_AGTTCCCTCATTATCC-1	-10.25	2.19	26	HSC	AML-MR	AML Immature
AML10_AGTTCCCTCGAACCAT-1	-9.66	2.01	26	HSC	AML-MR	AML Immature
AML10_AGTTCGAAGGTGCCAA-1	-10.24	2.68	26	HSC	AML-MR	AML Immature
AML10_AGTTCGAGTGTCCATA-1	2.08	5.38	18	GMP	AML-MR	GMP
AML10_AGTTCGAGTGTTTCTT-1	-4.01	0.24	31	LMPP	AML-MR	LMPP
AML10_AGTTCGAGTTCTCGTC-1	-10.34	2.51	26	HSC	AML-MR	AML Immature
AML10_AGTTCGAGTTTGCCGG-1	-10.61	1.89	26	HSC	AML-MR	AML Immature
AML10_AGTTCGATCTCGTGAA-1	12.38	3.57	45	Monocytes	AML-MR	Monocytes
AML10_ATACCGAAGGAACGAA-1	-8.93	1.62	26	HSC	AML-MR	AML Immature
AML10_ATACCGAAGTCTTGGT-1	-9.92	1.53	26	HSC	AML-MR	AML Immature
AML10_ATACCGACAACGGTAG-1	-10.43	2.58	26	HSC	AML-MR	AML Immature
AML10_ATACCTTAGATCACCT-1	-9.76	2.1	26	LMPP	AML-MR	AML Immature
AML10_ATACCTTAGGACACTG-1	-10.64	2.4	26	HSC	AML-MR	AML Immature
AML10_ATACCTTAGGTCACAG-1	-9.8	2.85	26	Megakaryocytic cells	AML-MR	AML Immature
AML10_ATACCTTGTAAGACCG-1	-10.9	1.93	26	LMPP	AML-MR	AML Immature
AML10_ATACCTTGTGGCATCC-1	-10.61	2.49	26	HSC	AML-MR	AML Immature
AML10_ATACCTTTCAGGTGTT-1	-10.34	2	26	HSC	AML-MR	AML Immature
AML10_ATACTTCAGTAGCCAG-1	-10.41	2.07	26	HSC	AML-MR	AML Immature
AML10_ATACTTCCAAAGCACG-1	-1.15	-9.84	5	T-cells	AML-MR	T-cells
AML10_ATACTTCCAAGTTCCA-1	-9.97	1.72	26	HSC	AML-MR	AML Immature
AML10_ATACTTCCAGCTTTGA-1	-10.71	2.38	26	HSC	AML-MR	AML Immature
AML10_ATACTTCGTCTACACA-1	-10.42	2.74	26	HSC	AML-MR	AML Immature
AML10_ATACTTCGTGTGCCTG-1	-10.3	1.96	26	LMPP	AML-MR	AML Immature
AML10_ATACTTCTCTTCCCAG-1	-10.71	1.79	26	HSC	AML-MR	AML Immature
AML10_ATAGACCCAACCGACC-1	2	-1.51	41	Megakaryocytic cells	AML-MR	Megakaryocytic cells
AML10_ATAGACCCAATGAACA-1	-9.13	2.02	26	LMPP	AML-MR	AML Immature
AML10_ATAGACCCACACGTGC-1	13.71	3.53	45	Monocytes	AML-MR	Monocytes
AML10_ATAGACCCACCTGCGA-1	12.8	3.73	45	Monocytes	AML-MR	Monocytes
AML10_ATAGACCGTGTCATTG-1	-10.03	2.88	26	Megakaryocytic cells	AML-MR	AML Immature
AML10_ATAGACCTCTATCCAT-1	-10.69	2.83	26	HSC	AML-MR	AML Immature
AML10_ATAGAGAAGGTCGTCC-1	-10.19	1.62	26	HSC	AML-MR	AML Immature
AML10_ATAGAGAAGTTGGAAT-1	-9.96	2.04	26	HSC	AML-MR	AML Immature
AML10_ATAGAGACACTGTCGG-1	-10.74	2.54	26	HSC	AML-MR	AML Immature
AML10_ATAGAGACATACGCAT-1	-10.88	2.64	26	HSC	AML-MR	AML Immature
AML10_ATAGAGATCCGGCAAC-1	-10.37	2.43	26	HSC	AML-MR	AML Immature
AML10_ATAGAGATCTAATTCC-1	-10.36	2.25	26	LMPP	AML-MR	AML Immature
AML10_ATAGGCTAGGTCGTGA-1	-10.56	2.84	26	HSC	AML-MR	AML Immature
AML10_ATAGGCTCACTGCGTG-1	-9.57	1.77	26	LMPP	AML-MR	AML Immature
AML10_ATAGGCTCATGTGCTA-1	-10.15	1.98	26	HSC	AML-MR	AML Immature
AML10_ATAGGCTGTACGGCAA-1	-10.06	2.27	26	HSC	AML-MR	AML Immature
AML10_ATAGGCTGTAGAGATT-1	-10.39	1.87	26	HSC	AML-MR	AML Immature
AML10_ATAGGCTGTATCAAGA-1	-10.7	2.82	26	HSC	AML-MR	AML Immature
AML10_ATAGGCTTCCCGAGGT-1	-9.9	2.58	26	HSC	AML-MR	AML Immature
AML10_ATAGGCTTCTGGTGGC-1	1.91	-1.53	41	Megakaryocytic cells	AML-MR	Megakaryocytic cells
AML10_ATATCCTAGAAGTCCG-1	-10.56	1.85	26	HSC	AML-MR	AML Immature
AML10_ATATCCTCAGCTCGGT-1	4.82	5.03	11	GMP	AML-MR	GMP
AML10_ATATCCTCAGGTTTAC-1	13.56	3.72	45	Monocytes	AML-MR	Monocytes
AML10_ATATCCTTCAGACCCG-1	-8.77	1.28	31	LMPP	AML-MR	LMPP
AML10_ATATCCTTCCACCTCA-1	-8.73	1.83	26	LMPP	AML-MR	AML Immature
AML10_ATATCCTTCTTAATCC-1	-7.01	-2.7	29	B-cells	AML-MR	B-cells
AML10_ATCACAGAGGAGTATT-1	-10.43	1.87	26	HSC	AML-MR	AML Immature
AML10_ATCACAGAGGCGACAT-1	-10.57	2.48	26	HSC	AML-MR	AML Immature
AML10_ATCACAGGTATCGCTA-1	-9.99	2.88	26	Megakaryocytic cells	AML-MR	AML Immature
AML10_ATCACAGGTCCCTGTT-1	-10.31	2.87	26	HSC	AML-MR	AML Immature
AML10_ATCACAGGTCCGGTGT-1	-10.57	2.27	26	HSC	AML-MR	AML Immature
AML10_ATCACAGGTCGGTGTC-1	-10.48	2.28	26	HSC	AML-MR	AML Immature
AML10_ATCACAGTCATGGATC-1	-10.36	1.42	26	HSC	AML-MR	AML Immature
AML10_ATCACAGTCGGTATGT-1	-10.59	2.88	26	HSC	AML-MR	AML Immature
AML10_ATCACGAAGTCTAGCT-1	-9.05	1.51	26	LMPP	AML-MR	AML Immature
AML10_ATCACGACAGATCCAT-1	-0.93	-9.66	5	T-cells	AML-MR	T-cells
AML10_ATCACGACATGCCGAC-1	-10.01	2.19	26	HSC	AML-MR	AML Immature
AML10_ATCACGAGTACGACTT-1	-9.24	2.1	26	LMPP	AML-MR	AML Immature
AML10_ATCACGAGTCTTCGAA-1	-9.68	1.79	26	LMPP	AML-MR	AML Immature
AML10_ATCACGAGTGTGTACT-1	1.71	-1.15	41	Megakaryocytic cells	AML-MR	Megakaryocytic cells
AML10_ATCACTTAGATCACCT-1	13.62	3.68	45	Monocytes	AML-MR	Monocytes
AML10_ATCACTTAGATTGGGC-1	0.54	5.27	26	GMP	AML-MR	AML Immature
AML10_ATCACTTCACAACATC-1	-10.37	2.69	26	HSC	AML-MR	AML Immature
AML10_ATCACTTCACGCAGTC-1	-10.42	3.03	26	HSC	AML-MR	AML Immature
AML10_ATCACTTTCACTTATC-1	-10.41	2.14	26	HSC	AML-MR	AML Immature
AML10_ATCAGGTCAAGACCGA-1	-6.99	-2.56	29	B-cells	AML-MR	B-cells
AML10_ATCAGGTCAGGACATG-1	-10.59	2.9	26	HSC	AML-MR	AML Immature
AML10_ATCAGGTTCTATCACT-1	13.38	3.75	45	Monocytes	AML-MR	Monocytes
AML10_ATCATTCAGCAGTCTT-1	-10.92	2.37	26	HSC	AML-MR	AML Immature
AML10_ATCATTCAGTAACCTC-1	-9.89	2.85	26	LMPP	AML-MR	AML Immature
AML10_ATCATTCAGTCATCGT-1	-8.77	-6.75	17	B-cells	AML-MR	B-cells
AML10_ATCATTCAGTGTGTTC-1	-10.04	2.37	26	LMPP	AML-MR	AML Immature
AML10_ATCATTCCACGCACCA-1	-8.88	1.8	26	LMPP	AML-MR	AML Immature
AML10_ATCATTCCATCTCAAG-1	-10.55	2.55	26	HSC	AML-MR	AML Immature
AML10_ATCATTCTCCACGGGT-1	-8.23	1.83	26	LMPP	AML-MR	AML Immature
AML10_ATCCACCAGAACCCGA-1	13.59	3.51	45	Monocytes	AML-MR	Monocytes
AML10_ATCCACCAGAGTAACT-1	13.21	3.72	45	Monocytes	AML-MR	Monocytes
AML10_ATCCACCAGCTAAACA-1	-9.95	2.5	26	Megakaryocytic cells	AML-MR	AML Immature
AML10_ATCCACCGTCCATAGT-1	-10.05	1.3	26	HSC	AML-MR	AML Immature
AML10_ATCCACCGTTAAGTCC-1	13.44	3.73	45	Monocytes	AML-MR	Monocytes
AML10_ATCCACCGTTGTTGAC-1	-10.3	2.41	26	LMPP	AML-MR	AML Immature
AML10_ATCCATTGTAGACAAT-1	8.78	-4.23	25	Erythroid	AML-MR	Erythroid
AML10_ATCCATTGTATCGTAC-1	-9.39	1.98	26	LMPP	AML-MR	AML Immature
AML10_ATCCATTGTGCCTGAC-1	-9.84	2.41	26	Megakaryocytic cells	AML-MR	AML Immature
AML10_ATCCATTGTGTAAATG-1	1.13	5.26	26	GMP	AML-MR	AML Immature
AML10_ATCCATTTCTGTGCGG-1	-10.13	2.93	26	LMPP	AML-MR	AML Immature
AML10_ATCCCTGAGAGTCTTC-1	-10.57	2.74	26	HSC	AML-MR	AML Immature
AML10_ATCCCTGAGCGAAACC-1	-8.69	2.44	6	Megakaryocytic cells	AML-MR	AML Immature
AML10_ATCCCTGAGGGATCGT-1	-10.52	2.09	26	HSC	AML-MR	AML Immature
AML10_ATCCCTGAGGTACATA-1	-9.44	3.46	26	Megakaryocytic cells	AML-MR	AML Immature
AML10_ATCCCTGGTCGGAACA-1	0.67	4.65	26	GMP	AML-MR	AML Immature
AML10_ATCCCTGTCAGTCAGT-1	11.53	-8.4	14	Erythroid	AML-MR	Erythroid
AML10_ATCCCTGTCATCCTAT-1	-6.2	2.82	6	LMPP	AML-MR	AML Immature
AML10_ATCCGTCAGCGAGAAA-1	-10.84	2.65	26	HSC	AML-MR	AML Immature
AML10_ATCCGTCCACGGCGTT-1	-10.05	1.63	26	HSC	AML-MR	AML Immature
AML10_ATCCGTCGTAGCACAG-1	-10.81	2.52	26	HSC	AML-MR	AML Immature
AML10_ATCCGTCGTATGCTTG-1	-10.79	1.68	26	HSC	AML-MR	AML Immature
AML10_ATCCGTCTCGAGAACG-1	-10.91	2	26	B-cells	AML-MR	AML Immature
AML10_ATCCTATAGGGCAGAG-1	-3.7	0.01	31	LMPP	AML-MR	LMPP
AML10_ATCCTATCAGACTGCC-1	-10.05	2.69	26	Megakaryocytic cells	AML-MR	AML Immature
AML10_ATCCTATGTATCCCTC-1	-10.15	2.84	26	Megakaryocytic cells	AML-MR	AML Immature
AML10_ATCCTATTCCATTCAT-1	-9.45	2.02	26	LMPP	AML-MR	AML Immature
AML10_ATCCTATTCCTCTAGC-1	-9.3	1.82	26	LMPP	AML-MR	AML Immature
AML10_ATCGATGAGAGGATGA-1	-9.57	2.39	26	HSC	AML-MR	AML Immature
AML10_ATCGATGAGGCACGAT-1	-8.57	1.88	26	LMPP	AML-MR	AML Immature
AML10_ATCGATGCAGGGTTGA-1	-10.37	2.89	26	Megakaryocytic cells	AML-MR	AML Immature
AML10_ATCGATGGTAGACAGC-1	-10.21	2.31	26	Megakaryocytic cells	AML-MR	AML Immature
AML10_ATCGATGGTAGCTGTT-1	-10.7	2.51	26	HSC	AML-MR	AML Immature
AML10_ATCGATGGTGGTCAAG-1	-10.7	2.77	26	HSC	AML-MR	AML Immature
AML10_ATCGATGTCACTTGTT-1	-10.48	3.56	26	HSC	AML-MR	AML Immature
AML10_ATCGATGTCGTAACCA-1	-10.49	2.08	26	HSC	AML-MR	AML Immature
AML10_ATCGATGTCGTGCATA-1	11.36	1.61	34	Monocytes	AML-MR	Monocytes
AML10_ATCGCCTAGGCCTTCG-1	-10.42	2.44	26	HSC	AML-MR	AML Immature
AML10_ATCGCCTCACAGAAGC-1	3.72	5.67	18	GMP	AML-MR	GMP
AML10_ATCGCCTCAGTTTGGT-1	-9.58	1.71	26	HSC	AML-MR	AML Immature
AML10_ATCGCCTGTCCAACGC-1	-10.29	2.17	26	LMPP	AML-MR	AML Immature
AML10_ATCGCCTGTGCCGTTG-1	12.2	3.68	45	Monocytes	AML-MR	Monocytes
AML10_ATCGCCTGTTCAATCG-1	-10.35	2.28	26	HSC	AML-MR	AML Immature
AML10_ATCGCCTTCGAGAACG-1	8.16	4.29	45	Monocytes	AML-MR	Monocytes
AML10_ATCGCCTTCGAGTGGA-1	1.42	-0.86	41	Megakaryocytic cells	AML-MR	Megakaryocytic cells
AML10_ATCGGATAGTTACGTC-1	-10.5	2.01	26	HSC	AML-MR	AML Immature
AML10_ATCGGATCAGTAACAA-1	-9.94	2	26	HSC	AML-MR	AML Immature
AML10_ATCGGATCATGACTTG-1	13.52	3.51	45	Monocytes	AML-MR	Monocytes
AML10_ATCGGATGTCCAAGAG-1	-9.28	1.78	26	LMPP	AML-MR	AML Immature
AML10_ATCGGATTCGAACGCC-1	13.63	3.62	45	Monocytes	AML-MR	Monocytes
AML10_ATCGGCGAGTATGAAC-1	-9.35	1.88	26	HSC	AML-MR	AML Immature
AML10_ATCGGCGGTGGCGCTT-1	-10.38	1.85	26	HSC	AML-MR	AML Immature
AML10_ATCGGCGGTTACACTG-1	-10.15	2.1	26	LMPP	AML-MR	AML Immature
AML10_ATCGGCGGTTACCGTA-1	0.9	5.25	26	GMP	AML-MR	AML Immature
AML10_ATCGTAGAGTCATTGC-1	-9.64	2.3	26	Megakaryocytic cells	AML-MR	AML Immature
AML10_ATCGTAGGTGATGGCA-1	-0.13	-10.31	5	T-cells	AML-MR	T-cells
AML10_ATCGTAGTCTACTGAG-1	12.66	3.7	45	Monocytes	AML-MR	Monocytes
AML10_ATCGTCCCACATCATG-1	11.5	2.04	2	Monocytes	AML-MR	Monocytes
AML10_ATCGTCCGTATCAGGG-1	-9.39	1.87	26	HSC	AML-MR	AML Immature
AML10_ATCGTCCTCCGATCGG-1	-10.6	2.44	26	HSC	AML-MR	AML Immature
AML10_ATCGTGACAAACTCTG-1	-10.57	2.34	26	HSC	AML-MR	AML Immature
AML10_ATCGTGACACAGTCCG-1	0.37	-10.46	5	T-cells	AML-MR	T-cells
AML10_ATCGTGACACTAACCA-1	12.55	3.57	45	Monocytes	AML-MR	Monocytes
AML10_ATCGTGATCATCGACA-1	12.29	3.75	45	Monocytes	AML-MR	Monocytes
AML10_ATCGTGATCCATCTGC-1	-10.12	2.19	26	HSC	AML-MR	AML Immature
AML10_ATCGTGATCTGCTCTG-1	-10.42	2.1	26	HSC	AML-MR	AML Immature
AML10_ATCGTGATCTTCCTAA-1	-10.47	2.37	26	HSC	AML-MR	AML Immature
AML10_ATCTCTAGTACCATAC-1	-9.15	1.55	26	LMPP	AML-MR	AML Immature
AML10_ATCTCTAGTCTACTGA-1	-9.46	1.77	26	LMPP	AML-MR	AML Immature
AML10_ATCTCTATCCGTGTCT-1	-10.62	2.79	26	HSC	AML-MR	AML Immature
AML10_ATCTCTATCGGTTCAA-1	-10.88	-7.37	17	B-cells	AML-MR	B-cells
AML10_ATCTTCAAGAGTGTTA-1	-10.73	2.38	26	HSC	AML-MR	AML Immature
AML10_ATCTTCAAGCACGATG-1	-10.51	2.42	26	HSC	AML-MR	AML Immature
AML10_ATCTTCACACTTTAGG-1	-10.67	2.56	26	HSC	AML-MR	AML Immature
AML10_ATCTTCATCCATACTT-1	-10.57	2.86	26	HSC	AML-MR	AML Immature
AML10_ATCTTCATCCGCCTAT-1	-9.38	1.92	26	HSC	AML-MR	AML Immature
AML10_ATCTTCATCGATCCCT-1	-9.98	2.57	26	LMPP	AML-MR	AML Immature
AML10_ATCTTCATCTCAACCC-1	12.74	3.74	45	Monocytes	AML-MR	Monocytes
AML10_ATGAAAGCATATCTCT-1	-10.14	2.07	26	HSC	AML-MR	AML Immature
AML10_ATGAAAGGTGGGCTCT-1	-10.37	2.64	26	LMPP	AML-MR	AML Immature
AML10_ATGAAAGTCATCGCTC-1	-10.36	1.64	26	HSC	AML-MR	AML Immature
AML10_ATGAAAGTCGCTTTAT-1	-10.02	1.57	26	HSC	AML-MR	AML Immature
AML10_ATGACCAAGCTCACTA-1	13.57	3.53	45	Monocytes	AML-MR	Monocytes
AML10_ATGACCAGTTACGATC-1	-9.97	1.36	26	HSC	AML-MR	AML Immature
AML10_ATGACCAGTTCCGTTC-1	-10.75	2.29	26	HSC	AML-MR	AML Immature
AML10_ATGACCATCGTTCTAT-1	-8.62	1.61	26	LMPP	AML-MR	AML Immature
AML10_ATGAGGGCACTGAATC-1	2.26	-3.06	49	Megakaryocytic cells	AML-MR	Megakaryocytic cells
AML10_ATGAGGGGTGCCTGAC-1	-0.37	-0.86	40	Megakaryocytic cells	AML-MR	AML Immature
AML10_ATGAGGGTCGTTCTGC-1	-1.11	-9.83	5	T-cells	AML-MR	T-cells
AML10_ATGAGTCAGAAGCTCG-1	-9.89	2.88	26	Megakaryocytic cells	AML-MR	AML Immature
AML10_ATGAGTCAGAATAACC-1	12.52	3.67	45	Monocytes	AML-MR	Monocytes
AML10_ATGAGTCAGCTCCATA-1	13.64	3.67	45	Monocytes	AML-MR	Monocytes
AML10_ATGAGTCCAAATACAG-1	-10.13	1.93	26	HSC	AML-MR	AML Immature
AML10_ATGAGTCCACAATCTG-1	-10.34	2.08	26	HSC	AML-MR	AML Immature
AML10_ATGAGTCGTACAAACA-1	-10.7	2.3	26	HSC	AML-MR	AML Immature
AML10_ATGAGTCGTCGAATGG-1	13.68	3.62	45	Monocytes	AML-MR	Monocytes
AML10_ATGAGTCTCTGTCCGT-1	-0.91	-9.6	5	T-cells	AML-MR	T-cells
AML10_ATGATCGAGCCTCCAG-1	-10.06	2.7	26	Megakaryocytic cells	AML-MR	AML Immature
AML10_ATGATCGCACGCACCA-1	13.29	3.3	45	Monocytes	AML-MR	Monocytes
AML10_ATGATCGCACTTGGCG-1	-10.19	1.98	26	HSC	AML-MR	AML Immature
AML10_ATGATCGGTGAGATTA-1	11.26	3.49	1	Monocytes	AML-MR	Monocytes
AML10_ATGATCGGTTCTCTAT-1	-10.64	2.67	26	HSC	AML-MR	AML Immature
AML10_ATGATCGTCCAGCACG-1	-9.53	1.88	26	LMPP	AML-MR	AML Immature
AML10_ATGATCGTCCGAACGC-1	-9.76	2.18	26	LMPP	AML-MR	AML Immature
AML10_ATGCATGAGGGAGTGG-1	7.53	-0.99	36	Monocytes	AML-MR	Monocytes
AML10_ATGCATGCAAATCAGA-1	12.71	3.65	45	Monocytes	AML-MR	Monocytes
AML10_ATGCATGCACATAACC-1	-8.24	2.85	12	Megakaryocytic cells	AML-MR	AML Immature
AML10_ATGCATGCACGGTGCT-1	-10.37	2.29	26	HSC	AML-MR	AML Immature
AML10_ATGCATGCAGCTCATA-1	-6.38	-1.55	29	Dendritic cells	AML-MR	Dendritic cells
AML10_ATGCATGCATGATGCT-1	-10.21	1.85	26	HSC	AML-MR	AML Immature
AML10_ATGCATGGTACTGACT-1	-10.17	1.81	26	LMPP	AML-MR	AML Immature
AML10_ATGCATGGTGTACAGG-1	12.29	3.61	45	Monocytes	AML-MR	Monocytes
AML10_ATGCATGGTGTTTACG-1	13.65	3.66	45	Monocytes	AML-MR	Monocytes
AML10_ATGCATGTCGCGATCG-1	12.07	3.77	45	GMP	AML-MR	GMP
AML10_ATGCATGTCGGATAAA-1	-8.79	1.75	26	LMPP	AML-MR	AML Immature
AML10_ATGCCTCAGGCTCAAG-1	-10.44	1.59	26	HSC	AML-MR	AML Immature
AML10_ATGCCTCCAAGTTCGT-1	-10.23	3.45	12	HSC	AML-MR	AML Immature
AML10_ATGCCTCCAGTAGGAC-1	-7.01	-2.69	23	B-cells	AML-MR	AML Immature
AML10_ATGCCTCTCATCACCC-1	8.62	4.62	2	GMP	AML-MR	GMP
AML10_ATGCCTCTCCACCTCA-1	-1.64	1.45	32	Megakaryocytic cells	AML-MR	Megakaryocytic cells
AML10_ATGCCTCTCCCAGGAC-1	-10.57	2.25	26	HSC	AML-MR	AML Immature
AML10_ATGCCTCTCTGCGATA-1	-9.67	1.66	26	LMPP	AML-MR	AML Immature
AML10_ATGCGATGTATCGCTA-1	-10.2	2.89	26	Megakaryocytic cells	AML-MR	AML Immature
AML10_ATGCGATGTCTATGAC-1	-10.48	2.43	26	HSC	AML-MR	AML Immature
AML10_ATGCGATGTTTCGTTT-1	-10.2	2.85	26	Megakaryocytic cells	AML-MR	AML Immature
AML10_ATGCGATTCATGTCTT-1	-10.27	1.94	26	HSC	AML-MR	AML Immature
AML10_ATGGAGGAGGGCCTCT-1	-10.34	2.77	26	HSC	AML-MR	AML Immature
AML10_ATGGAGGAGGTCATAA-1	-10.53	1.72	26	HSC	AML-MR	AML Immature
AML10_ATGGAGGCAAGTTCGT-1	-10.02	1.82	26	HSC	AML-MR	AML Immature
AML10_ATGGAGGCACTAGGCC-1	12.78	3.64	45	Monocytes	AML-MR	Monocytes
AML10_ATGGAGGGTATCGCGC-1	-9.36	1.89	26	HSC	AML-MR	AML Immature
AML10_ATGGAGGTCATTCTTG-1	-10.52	2.33	26	HSC	AML-MR	AML Immature
AML10_ATGGAGGTCGATACTG-1	1.75	5.83	18	GMP	AML-MR	GMP
AML10_ATGGATCAGCAACCAG-1	-9.75	1.6	26	LMPP	AML-MR	AML Immature
AML10_ATGGATCCACGTCATA-1	10.19	3.72	2	Monocytes	AML-MR	Monocytes
AML10_ATGGATCCAGACCCGT-1	-10.73	2.59	26	HSC	AML-MR	AML Immature
AML10_ATGGATCGTAAGGTCG-1	13.1	3.7	45	Monocytes	AML-MR	Monocytes
AML10_ATGGATCGTTCGTAAC-1	-10.1	2.8	26	LMPP	AML-MR	AML Immature
AML10_ATGGATCTCATTCGTT-1	-10.86	2.48	26	HSC	AML-MR	AML Immature
AML10_ATGGATCTCTATGTGG-1	13.64	3.5	45	Monocytes	AML-MR	Monocytes
AML10_ATGGATCTCTTAGCAG-1	-10.01	2.01	26	HSC	AML-MR	AML Immature
AML10_ATGGATCTCTTGCAGA-1	-10.14	2.25	26	HSC	AML-MR	AML Immature
AML10_ATGGGAGCATGGATCT-1	-10.46	2.79	26	Megakaryocytic cells	AML-MR	AML Immature
AML10_ATGGGAGGTAGACAAT-1	-10.44	1.93	26	LMPP	AML-MR	AML Immature
AML10_ATGGGAGGTCGACGCT-1	-9.95	1.98	26	HSC	AML-MR	AML Immature
AML10_ATGGGAGTCACGGTCG-1	-9.91	2.41	26	HSC	AML-MR	AML Immature
AML10_ATGGGAGTCATTGCGA-1	-9.72	1.92	26	HSC	AML-MR	AML Immature
AML10_ATGGGTTAGGCTAGCA-1	0.75	5.36	26	GMP	AML-MR	AML Immature
AML10_ATGGGTTAGTCTACCA-1	-9.98	1.62	26	HSC	AML-MR	AML Immature
AML10_ATGGGTTAGTGCGTCC-1	-10.82	2.41	26	HSC	AML-MR	AML Immature
AML10_ATGGGTTCAGCGAGTA-1	13.1	3.7	45	Dendritic cells	AML-MR	Dendritic cells
AML10_ATGGGTTCATACTGAC-1	-6.97	-2.3	29	B-cells	AML-MR	B-cells
AML10_ATGGGTTGTTACCCAA-1	-10.95	2.38	26	HSC	AML-MR	AML Immature
AML10_ATGGTTGAGGCAGCTA-1	-10.74	2.56	26	HSC	AML-MR	AML Immature
AML10_ATGGTTGAGTAATACG-1	-9.43	1.81	26	HSC	AML-MR	AML Immature
AML10_ATGGTTGGTGGCTTAT-1	-8.71	1.74	26	HSC	AML-MR	AML Immature
AML10_ATGGTTGTCCTACCGT-1	6.41	5.03	11	Monocytes	AML-MR	Monocytes
AML10_ATGGTTGTCGTAGCTA-1	-9.1	1.88	26	LMPP	AML-MR	AML Immature
AML10_ATGTCCCCAAGCTCTA-1	-10.71	2.79	26	HSC	AML-MR	AML Immature
AML10_ATGTCCCCAGCGCGTT-1	-8.71	1.76	26	LMPP	AML-MR	AML Immature
AML10_ATGTCCCCATCTAACG-1	-10.59	2.74	26	HSC	AML-MR	AML Immature
AML10_ATGTCCCGTATTGACC-1	13.52	3.73	45	Monocytes	AML-MR	Monocytes
AML10_ATGTCCCGTGCCCGTA-1	13.66	3.45	45	Monocytes	AML-MR	Monocytes
AML10_ATGTCCCGTGTGACCC-1	-9.79	1.49	26	HSC	AML-MR	AML Immature
AML10_ATGTCCCGTTCAAGGG-1	-11.3	1.79	39	LMPP	AML-MR	AML Immature
AML10_ATGTCCCTCGCCTTGT-1	-9.56	1.73	26	HSC	AML-MR	AML Immature
AML10_ATGTCCCTCTCTAAGG-1	-9.8	3.51	26	LMPP	AML-MR	AML Immature
AML10_ATGTCTTAGCTAATCC-1	-10.34	2.77	26	Megakaryocytic cells	AML-MR	AML Immature
AML10_ATGTCTTAGGTTGTTC-1	-10.46	2.48	26	HSC	AML-MR	AML Immature
AML10_ATGTCTTCAAATGCGG-1	-10.4	2.74	26	HSC	AML-MR	AML Immature
AML10_ATGTCTTCAAGGTCAG-1	-10.68	2.69	26	HSC	AML-MR	AML Immature
AML10_ATGTCTTGTCCGTACG-1	5.22	5.27	11	GMP	AML-MR	GMP
AML10_ATGTCTTGTTGGCCTG-1	-10.74	2.65	26	HSC	AML-MR	AML Immature
AML10_ATGTCTTTCTCGTGAA-1	-6.93	-2.33	23	B-cells	AML-MR	AML Immature
AML10_ATTACCTAGGCACTCC-1	-10.19	2.31	26	HSC	AML-MR	AML Immature
AML10_ATTACCTCAGCGGTTC-1	-9.39	2.04	26	LMPP	AML-MR	AML Immature
AML10_ATTACCTTCGATCCCT-1	-10.4	1.82	26	HSC	AML-MR	AML Immature
AML10_ATTACTCAGAATTCAG-1	-9.73	2.21	26	Megakaryocytic cells	AML-MR	AML Immature
AML10_ATTACTCAGAGGTTAT-1	-10.16	2.35	26	HSC	AML-MR	AML Immature
AML10_ATTACTCAGATGCCGA-1	-10.28	1.87	26	HSC	AML-MR	AML Immature
AML10_ATTACTCAGCCTGCCA-1	-9.4	1.82	26	LMPP	AML-MR	AML Immature
AML10_ATTACTCAGGTTGACG-1	-9.95	2.28	26	HSC	AML-MR	AML Immature
AML10_ATTACTCCAACAGAGC-1	-10.66	2.57	26	HSC	AML-MR	AML Immature
AML10_ATTACTCCACTACACA-1	12.3	3.58	45	Monocytes	AML-MR	Monocytes
AML10_ATTACTCCATGCAGCC-1	-10.46	3.02	26	HSC	AML-MR	AML Immature
AML10_ATTACTCTCGGCTATA-1	8.04	-4.4	25	Erythroid	AML-MR	Erythroid
AML10_ATTATCCAGTGGCGAT-1	-10.19	1.87	26	HSC	AML-MR	AML Immature
AML10_ATTATCCCACCTAAAC-1	-10.63	2.91	26	HSC	AML-MR	AML Immature
AML10_ATTATCCCATAACGGG-1	-10.14	1.85	26	HSC	AML-MR	AML Immature
AML10_ATTATCCCATTAGGCT-1	-10.01	1.88	26	HSC	AML-MR	AML Immature
AML10_ATTATCCGTATCGAAA-1	8.18	-4.42	25	Erythroid	AML-MR	Erythroid
AML10_ATTATCCGTGATCGTT-1	-10.63	2.43	26	HSC	AML-MR	AML Immature
AML10_ATTATCCTCTCCCATG-1	-10.46	2.32	26	LMPP	AML-MR	AML Immature
AML10_ATTCACTCAATCGTCA-1	-10.47	2.34	26	HSC	AML-MR	AML Immature
AML10_ATTCACTCAGCATTGT-1	-10.43	2.59	26	HSC	AML-MR	AML Immature
AML10_ATTCACTGTCGAACGA-1	-6.65	-2.88	29	B-cells	AML-MR	B-cells
AML10_ATTCAGGAGGAACGTC-1	-10.16	2.7	26	Megakaryocytic cells	AML-MR	AML Immature
AML10_ATTCAGGCAGAACATA-1	-9.87	2.66	26	GMP	AML-MR	AML Immature
AML10_ATTCAGGTCGTAGTGT-1	12.68	3.75	45	Monocytes	AML-MR	Monocytes
AML10_ATTCATCAGGTGAGAA-1	-10.03	2.01	26	HSC	AML-MR	AML Immature
AML10_ATTCATCAGTCATACC-1	-10.08	2.27	26	HSC	AML-MR	AML Immature
AML10_ATTCATCGTGTTTGCA-1	13.33	3.54	45	Monocytes	AML-MR	Monocytes
AML10_ATTCATCTCAAGCGTT-1	-4.14	0.14	31	LMPP	AML-MR	LMPP
AML10_ATTCATCTCAAGTCGT-1	-10.56	2.64	26	HSC	AML-MR	AML Immature
AML10_ATTCCATAGCTCCGAC-1	-3.69	-0.01	31	LMPP	AML-MR	LMPP
AML10_ATTCCATAGGATGTTA-1	13.4	3.75	45	Monocytes	AML-MR	Monocytes
AML10_ATTCCATAGTGGAAGA-1	-10.06	2.05	26	HSC	AML-MR	AML Immature
AML10_ATTCCATCACAGCCAC-1	-9.77	2.53	26	HSC	AML-MR	AML Immature
AML10_ATTCCATGTGGGTCAA-1	-10.03	2.71	26	Megakaryocytic cells	AML-MR	AML Immature
AML10_ATTCCATTCGGTTGTA-1	-8.86	1.69	26	LMPP	AML-MR	AML Immature
AML10_ATTCCCGGTCCGGTGT-1	-10.7	2.05	26	HSC	AML-MR	AML Immature
AML10_ATTCCCGTCCATCCGT-1	-9.76	3.14	26	HSC	AML-MR	AML Immature
AML10_ATTCCCGTCCTAGCGG-1	-10.71	2.04	26	HSC	AML-MR	AML Immature
AML10_ATTCCTAAGTCATAGA-1	-4.2	0.16	31	LMPP	AML-MR	LMPP
AML10_ATTCCTACACTGCACG-1	12.43	3.61	45	Monocytes	AML-MR	Monocytes
AML10_ATTCCTAGTACTAGCT-1	-10.58	2.19	26	HSC	AML-MR	AML Immature
AML10_ATTCCTATCGCCGAGT-1	12.68	3.7	45	Monocytes	AML-MR	Monocytes
AML10_ATTCGTTCAAGCCTGC-1	-7.05	-2.12	23	B-cells	AML-MR	AML Immature
AML10_ATTCGTTCATGACGTT-1	-10.35	2.16	26	HSC	AML-MR	AML Immature
AML10_ATTCGTTGTATTGGCT-1	-10.58	2.67	26	HSC	AML-MR	AML Immature
AML10_ATTCGTTGTGAGTTGG-1	-10.3	2.9	26	Megakaryocytic cells	AML-MR	AML Immature
AML10_ATTCGTTTCGACCATA-1	-10.24	2.56	26	HSC	AML-MR	AML Immature
AML10_ATTCTACCACTTCATT-1	-10.45	2.34	26	HSC	AML-MR	AML Immature
AML10_ATTCTACGTCTGTGAT-1	-10.67	1.95	26	HSC	AML-MR	AML Immature
AML10_ATTCTACTCCCTTTGG-1	-10.2	2.33	26	HSC	AML-MR	AML Immature
AML10_ATTCTACTCGTGCTCT-1	-8.88	1.97	26	LMPP	AML-MR	AML Immature
AML10_ATTCTACTCTCCCTAG-1	-10.61	2.72	26	HSC	AML-MR	AML Immature
AML10_ATTCTTGAGGTAATCA-1	-10.04	2.05	26	HSC	AML-MR	AML Immature
AML10_ATTCTTGAGTTGGAGC-1	-9.78	1.98	26	LMPP	AML-MR	AML Immature
AML10_ATTCTTGCAACACGAG-1	1.93	-1.54	41	Megakaryocytic cells	AML-MR	Megakaryocytic cells
AML10_ATTCTTGCATGTACGT-1	-9.52	1.95	26	LMPP	AML-MR	AML Immature
AML10_ATTGGGTAGAATTCAG-1	-10.61	2.71	26	HSC	AML-MR	AML Immature
AML10_ATTGGGTCAAGCTACT-1	-10.62	2.85	26	HSC	AML-MR	AML Immature
AML10_ATTGGGTCACGACTAT-1	-9.71	1.89	26	LMPP	AML-MR	AML Immature
AML10_ATTGGGTGTCGTCATA-1	-9.54	2.23	26	HSC	AML-MR	AML Immature
AML10_ATTGGGTTCAGATTGC-1	-10.1	2.34	26	HSC	AML-MR	AML Immature
AML10_ATTGTTCAGAGCATCG-1	-10.3	1.75	26	LMPP	AML-MR	AML Immature
AML10_ATTGTTCAGTAGGGTC-1	-10	1.68	26	HSC	AML-MR	AML Immature
AML10_ATTGTTCGTAGCACGA-1	13.64	3.53	45	Monocytes	AML-MR	Monocytes
AML10_ATTGTTCTCATGCGGC-1	-9.94	1.9	26	HSC	AML-MR	AML Immature
AML10_ATTGTTCTCGTAACTG-1	-10.52	2.31	26	HSC	AML-MR	AML Immature
AML10_ATTGTTCTCTTTCCGG-1	-9.45	1.71	26	HSC	AML-MR	AML Immature
AML10_ATTTACCCACAACATC-1	-10.02	2.22	26	HSC	AML-MR	AML Immature
AML10_ATTTACCCACCAACAT-1	-9.63	2.68	26	Megakaryocytic cells	AML-MR	AML Immature
AML10_ATTTACCGTAGACACG-1	2.19	-2.89	49	Megakaryocytic cells	AML-MR	Megakaryocytic cells
AML10_ATTTACCGTGCATTAC-1	-10.46	2.34	26	HSC	AML-MR	AML Immature
AML10_ATTTACCTCCCTTTGG-1	-9.8	2.28	26	HSC	AML-MR	AML Immature
AML10_ATTTACCTCTGGCTGG-1	11.3	3.21	45	Monocytes	AML-MR	Monocytes
AML10_ATTTACCTCTTCCACG-1	-9.41	1.89	26	LMPP	AML-MR	AML Immature
AML10_ATTTCACAGCCACTCG-1	13.62	3.64	45	Monocytes	AML-MR	Monocytes
AML10_ATTTCACAGTTGCATC-1	-10.46	2.34	26	HSC	AML-MR	AML Immature
AML10_ATTTCACCACCGTGAC-1	-9.82	1.68	26	LMPP	AML-MR	AML Immature
AML10_ATTTCACCAGCATCTA-1	-10.29	1.93	26	LMPP	AML-MR	AML Immature
AML10_ATTTCACGTTCTCTCG-1	-3.03	-12.99	44	T-cells	AML-MR	T-cells
AML10_ATTTCACTCTCCTGAC-1	-10.51	2.07	26	HSC	AML-MR	AML Immature
AML10_ATTTCTGAGAAAGTCT-1	12.35	3.7	45	Monocytes	AML-MR	Monocytes
AML10_ATTTCTGAGCCATTCA-1	6.78	4.62	11	GMP	AML-MR	GMP
AML10_ATTTCTGAGGCTATCT-1	-10.6	2.33	26	HSC	AML-MR	AML Immature
AML10_ATTTCTGAGGGAGGCA-1	-10.42	2.43	26	HSC	AML-MR	AML Immature
AML10_ATTTCTGCAGAGGCAT-1	-8.53	1.79	26	LMPP	AML-MR	AML Immature
AML10_ATTTCTGGTCGCTGCA-1	6.81	-0.14	45	Monocytes	AML-MR	Monocytes
AML10_ATTTCTGTCTACTGAG-1	-10.91	2.45	26	HSC	AML-MR	AML Immature
AML10_CAAAGAAAGTGAGCCA-1	-10.12	2.23	26	HSC	AML-MR	AML Immature
AML10_CAAAGAACACTAGGCC-1	1.77	-1.32	41	Megakaryocytic cells	AML-MR	Megakaryocytic cells
AML10_CAAAGAAGTCGTCTCT-1	-10.53	2.31	26	HSC	AML-MR	AML Immature
AML10_CAAAGAAGTTGCATGT-1	-10.27	2.8	26	Megakaryocytic cells	AML-MR	AML Immature
AML10_CAAAGAATCCGTTGAA-1	-9.78	3.03	26	Megakaryocytic cells	AML-MR	AML Immature
AML10_CAACAACAGGTTCACT-1	-10.57	2.4	26	HSC	AML-MR	AML Immature
AML10_CAACAACAGGTTTACC-1	-10.4	2.76	26	LMPP	AML-MR	AML Immature
AML10_CAACAACAGTGCGCTC-1	-10.04	1.91	26	HSC	AML-MR	AML Immature
AML10_CAACAACGTCCGATCG-1	3.22	5.7	18	GMP	AML-MR	GMP
AML10_CAACAACGTCGGCACT-1	-9.59	1.53	26	LMPP	AML-MR	AML Immature
AML10_CAACAACGTTTGTTGG-1	2.35	-3.18	49	Megakaryocytic cells	AML-MR	Megakaryocytic cells
AML10_CAACAGTAGATGTTAG-1	-10.1	2.76	26	Megakaryocytic cells	AML-MR	AML Immature
AML10_CAACAGTAGGAACATT-1	-10.84	2.27	26	LMPP	AML-MR	AML Immature
AML10_CAACAGTGTCGAGTGA-1	-10.38	3.1	26	HSC	AML-MR	AML Immature
AML10_CAACAGTGTGATATAG-1	-9.99	2.98	26	LMPP	AML-MR	AML Immature
AML10_CAACAGTTCAGGAAGC-1	13.13	3.61	45	Monocytes	AML-MR	Monocytes
AML10_CAACAGTTCGAAGTGG-1	-9.85	2.28	26	HSC	AML-MR	AML Immature
AML10_CAACCAACACGCGCTA-1	-9.91	2.95	26	Megakaryocytic cells	AML-MR	AML Immature
AML10_CAACCAAGTTTCCCAC-1	-9.86	1.61	26	LMPP	AML-MR	AML Immature
AML10_CAACCTCAGGACATCG-1	13.57	3.57	45	Monocytes	AML-MR	Monocytes
AML10_CAACCTCCACCGTACG-1	-9.85	1.94	26	LMPP	AML-MR	AML Immature
AML10_CAACCTCCACTGTTCC-1	-10.41	2.34	26	HSC	AML-MR	AML Immature
AML10_CAACCTCCATATGCGT-1	-9.98	1.66	26	LMPP	AML-MR	AML Immature
AML10_CAACCTCGTGTGTCCG-1	-5.52	-12.04	0	T-cells	AML-MR	T-cells
AML10_CAACCTCTCGTAGGAG-1	-10.74	2.45	26	HSC	AML-MR	AML Immature
AML10_CAACGATAGTTCTCTT-1	-10.57	2.4	26	HSC	AML-MR	AML Immature
AML10_CAACGATGTAGCGATG-1	-10.65	2.88	26	HSC	AML-MR	AML Immature
AML10_CAACGATGTGTAGGAC-1	9.15	-0.13	2	Monocytes	AML-MR	Monocytes
AML10_CAACGATGTGTTCCTC-1	8.36	4.73	2	GMP	AML-MR	GMP
AML10_CAACGATTCAAGTAAG-1	-10.56	2.88	26	HSC	AML-MR	AML Immature
AML10_CAACGATTCGAGCCTG-1	13.6	3.5	45	Monocytes	AML-MR	Monocytes
AML10_CAACGGCAGTTGGAAT-1	-9.31	1.54	26	LMPP	AML-MR	AML Immature
AML10_CAACGGCCAGGAAGTC-1	-10.53	2.73	26	Megakaryocytic cells	AML-MR	AML Immature
AML10_CAACGGCGTAGAGATT-1	-8.69	1.71	26	LMPP	AML-MR	AML Immature
AML10_CAACGGCTCACTTATC-1	-10.71	2.54	26	B-cells	AML-MR	AML Immature
AML10_CAACGGCTCCAAGCCG-1	-9.88	1.73	26	LMPP	AML-MR	AML Immature
AML10_CAAGACTAGCTGTCCG-1	-10.37	2.62	26	HSC	AML-MR	AML Immature
AML10_CAAGACTCAGGAGACT-1	-10.2	2.8	26	Megakaryocytic cells	AML-MR	AML Immature
AML10_CAAGACTTCCAAATGC-1	-10.79	2.46	26	HSC	AML-MR	AML Immature
AML10_CAAGACTTCTCCGATC-1	13.52	3.77	45	Monocytes	AML-MR	Monocytes
AML10_CAAGAGGAGAGGTCGT-1	-9.98	2.09	26	HSC	AML-MR	AML Immature
AML10_CAAGAGGCACACGCCA-1	13.16	3.72	45	Dendritic cells	AML-MR	Dendritic cells
AML10_CAAGAGGCACATCATG-1	-10.33	2.33	26	HSC	AML-MR	AML Immature
AML10_CAAGAGGCACTGATTG-1	-9.65	2.04	26	LMPP	AML-MR	AML Immature
AML10_CAAGAGGGTAGTGTGG-1	-8.59	1.75	26	LMPP	AML-MR	AML Immature
AML10_CAAGCTAAGCCATGCC-1	-9.76	2.78	26	Megakaryocytic cells	AML-MR	AML Immature
AML10_CAAGCTAGTCCAATCA-1	-9.19	1.68	26	LMPP	AML-MR	AML Immature
AML10_CAAGCTAGTTGTGCCG-1	-10.35	2.49	26	HSC	AML-MR	AML Immature
AML10_CAAGCTATCAGTGTTG-1	13.03	3.72	45	Monocytes	AML-MR	Monocytes
AML10_CAAGGGAAGCTTAGTC-1	4.37	5.47	11	GMP	AML-MR	GMP
AML10_CAAGGGACAGTAGATA-1	2.04	-1.55	41	Megakaryocytic cells	AML-MR	Megakaryocytic cells
AML10_CAAGGGATCGCAGTGC-1	-10.39	2.27	26	HSC	AML-MR	AML Immature
AML10_CAAGGGATCGCTGTCT-1	-4.41	-4.48	24	LMPP	AML-MR	AML Immature
AML10_CAAGGGATCTGAACGT-1	-10.03	1.63	26	HSC	AML-MR	AML Immature
AML10_CAATACGAGGTAGGCT-1	12.74	3.71	45	Monocytes	AML-MR	Monocytes
AML10_CAATACGAGTCTGCGC-1	-10.7	2.71	26	HSC	AML-MR	AML Immature
AML10_CAATACGCAATGAGCG-1	-9.54	2.17	26	HSC	AML-MR	AML Immature
AML10_CAATACGCAGTGTACT-1	-10.47	2.65	26	LMPP	AML-MR	AML Immature
AML10_CAATACGCATCGATAC-1	-10.45	1.64	26	HSC	AML-MR	AML Immature
AML10_CAATACGTCACCTACC-1	-10.16	2.09	26	LMPP	AML-MR	AML Immature
AML10_CAATACGTCTAAGCCA-1	-10.52	3.05	26	HSC	AML-MR	AML Immature
AML10_CAATCGAAGCCTCAGC-1	-10.15	2.4	26	HSC	AML-MR	AML Immature
AML10_CAATCGAAGTTCATCG-1	-10.35	2.9	26	Megakaryocytic cells	AML-MR	AML Immature
AML10_CAATCGACAGTTCTAG-1	-10.68	2.6	26	HSC	AML-MR	AML Immature
AML10_CAATCGACATGAATAG-1	-9.4	2.19	26	LMPP	AML-MR	AML Immature
AML10_CAATCGACATGACTCA-1	0.41	5.11	26	GMP	AML-MR	AML Immature
AML10_CAATCGAGTCCTGTCT-1	-10.81	2.35	26	HSC	AML-MR	AML Immature
AML10_CAATCGAGTTCTGACA-1	-10.02	2.43	26	Megakaryocytic cells	AML-MR	AML Immature
AML10_CAATCGAGTTGGCTAT-1	-10.14	1.31	26	HSC	AML-MR	AML Immature
AML10_CAATCGATCCAACCAA-1	13.41	3.73	45	Monocytes	AML-MR	Monocytes
AML10_CAATCGATCTCGCTTG-1	13.34	3.27	45	Monocytes	AML-MR	Monocytes
AML10_CAATGACCATACATCG-1	-10.92	2.25	26	HSC	AML-MR	AML Immature
AML10_CAATGACGTAGGCTCC-1	-10.46	2.36	26	HSC	AML-MR	AML Immature
AML10_CAATGACTCGGTAACT-1	-10.68	2.68	26	HSC	AML-MR	AML Immature
AML10_CAATGACTCTAACGGT-1	-10.59	2.96	26	HSC	AML-MR	AML Immature
AML10_CAATGACTCTATACGG-1	-10.54	2.86	26	HSC	AML-MR	AML Immature
AML10_CAATTTCAGTGCTAGG-1	-9.42	1.44	26	HSC	AML-MR	AML Immature
AML10_CAATTTCCACACGTGC-1	-10.39	2.38	26	HSC	AML-MR	AML Immature
AML10_CAATTTCCAGGCTATT-1	-9.27	2.31	12	HSC	AML-MR	AML Immature
AML10_CAATTTCCATATCTCT-1	-8.99	2.3	26	Megakaryocytic cells	AML-MR	AML Immature
AML10_CAATTTCCATCGCTGG-1	13.41	3.7	45	Monocytes	AML-MR	Monocytes
AML10_CAATTTCGTCCGTTTC-1	-10.24	2.34	26	LMPP	AML-MR	AML Immature
AML10_CAATTTCGTCCTTTGC-1	12.93	3.72	45	Monocytes	AML-MR	Monocytes
AML10_CAATTTCTCGAGTGAG-1	-10.06	2.4	26	LMPP	AML-MR	AML Immature
AML10_CACAACACACTGTGAT-1	-10.19	2.29	26	HSC	AML-MR	AML Immature
AML10_CACAACACAGCAGAAC-1	-10.08	2.17	26	Megakaryocytic cells	AML-MR	AML Immature
AML10_CACAACACATCGTCCT-1	0.99	5.42	26	GMP	AML-MR	AML Immature
AML10_CACAACAGTAATGCTC-1	12.06	3.78	45	Monocytes	AML-MR	Monocytes
AML10_CACAACATCTGAATGC-1	-10.26	2.02	26	HSC	AML-MR	AML Immature
AML10_CACACAACATGCCGGT-1	-10.14	2.11	26	HSC	AML-MR	AML Immature
AML10_CACACAATCACCTTGC-1	-9.94	2.16	26	HSC	AML-MR	AML Immature
AML10_CACAGATAGCACGATG-1	-10.16	2.36	26	HSC	AML-MR	AML Immature
AML10_CACAGATAGGAGAGGC-1	13.53	3.55	45	Monocytes	AML-MR	Monocytes
AML10_CACAGATTCTAAGCCA-1	-10.66	2.56	26	LMPP	AML-MR	AML Immature
AML10_CACAGGCCAACAGTGG-1	-10.78	2.67	26	HSC	AML-MR	AML Immature
AML10_CACAGGCGTATACAGA-1	-10.88	2.65	26	HSC	AML-MR	AML Immature
AML10_CACAGGCTCTGTCGTC-1	-3.82	0.03	31	LMPP	AML-MR	LMPP
AML10_CACATGACACTGGCGT-1	-9.47	1.83	26	HSC	AML-MR	AML Immature
AML10_CACATGAGTGAGCCAA-1	9.53	2.26	2	Monocytes	AML-MR	Monocytes
AML10_CACATGAGTGCGGTAA-1	-10.29	1.91	26	HSC	AML-MR	AML Immature
AML10_CACCAAACAAACCATC-1	-10.21	2.75	26	HSC	AML-MR	AML Immature
AML10_CACCAAAGTAAGTTGA-1	-10.09	1.26	26	HSC	AML-MR	AML Immature
AML10_CACCAAAGTGCAATAA-1	-9.07	1.89	26	LMPP	AML-MR	AML Immature
AML10_CACCAAAGTGGATGAC-1	-9.32	1.81	26	HSC	AML-MR	AML Immature
AML10_CACCAAATCAAGCGTT-1	13.53	3.74	45	Monocytes	AML-MR	Monocytes
AML10_CACCAAATCATGACAC-1	-9.21	2.04	26	LMPP	AML-MR	AML Immature
AML10_CACCGTTAGCACTAGG-1	12.27	3.64	45	Monocytes	AML-MR	Monocytes
AML10_CACCGTTAGTTTCGGT-1	1.22	5.59	18	GMP	AML-MR	GMP
AML10_CACCGTTCAAGCCATT-1	-9.93	1.93	26	HSC	AML-MR	AML Immature
AML10_CACCGTTCAGGTTTAC-1	-10.51	2.69	26	HSC	AML-MR	AML Immature
AML10_CACGAATAGTCAACAA-1	13.27	3.69	45	Monocytes	AML-MR	Monocytes
AML10_CACGGGTAGGGTTAAT-1	-9.88	1.9	26	LMPP	AML-MR	AML Immature
AML10_CACGGGTAGTTACGGG-1	-10.35	2.06	26	HSC	AML-MR	AML Immature
AML10_CACGGGTCACAAGCTT-1	-9.52	1.61	26	HSC	AML-MR	AML Immature
AML10_CACGGGTGTACGGCAA-1	-6.96	-2.4	23	B-cells	AML-MR	AML Immature
AML10_CACGGGTGTGTTCCAA-1	-1.41	-1.75	16	HSC	AML-MR	AML Immature
AML10_CACGTGGCACCAGCCA-1	-3.92	0.07	31	LMPP	AML-MR	LMPP
AML10_CACGTGGCATCTCATT-1	-10.71	2.77	26	HSC	AML-MR	AML Immature
AML10_CACGTGGGTGGCTAGA-1	-10.38	1.85	26	HSC	AML-MR	AML Immature
AML10_CACGTGGGTGTACGCC-1	-10.28	2.28	26	LMPP	AML-MR	AML Immature
AML10_CACGTGGTCACTCCGT-1	13.11	3.71	45	Monocytes	AML-MR	Monocytes
AML10_CACGTGGTCGCAGATT-1	-10.26	2.85	26	HSC	AML-MR	AML Immature
AML10_CACGTGGTCTTACCAT-1	-10.4	2.99	26	HSC	AML-MR	AML Immature
AML10_CACGTTCCAAGTGGGT-1	-10.11	1.97	26	Megakaryocytic cells	AML-MR	AML Immature
AML10_CACGTTCCACAACGAG-1	-10.12	1.97	26	HSC	AML-MR	AML Immature
AML10_CACGTTCCACGACTAT-1	-10.7	2.66	26	HSC	AML-MR	AML Immature
AML10_CACGTTCCATAGGTAA-1	-10.38	2.45	26	HSC	AML-MR	AML Immature
AML10_CACGTTCTCTACCCAC-1	-9.48	1.79	26	LMPP	AML-MR	AML Immature
AML10_CACTAAGGTCGGTAAG-1	-10.54	2.43	26	LMPP	AML-MR	AML Immature
AML10_CACTAAGGTGTTCCAA-1	-10.11	1.81	26	HSC	AML-MR	AML Immature
AML10_CACTGAAAGCATTTGC-1	13.17	3.72	45	Monocytes	AML-MR	Monocytes
AML10_CACTGAACACAGTCGC-1	-10.19	2.23	26	HSC	AML-MR	AML Immature
AML10_CACTGAACAGAGGCTA-1	-6.47	-2.58	29	HSC	AML-MR	HSC
AML10_CACTGAACAGTCGGTC-1	-10.54	2.04	26	HSC	AML-MR	AML Immature
AML10_CACTGAATCAAGTAAG-1	12.93	3.35	45	Monocytes	AML-MR	Monocytes
AML10_CACTGGGCACCGTACG-1	-10.26	2.15	26	HSC	AML-MR	AML Immature
AML10_CACTGGGCACTTTATC-1	-10.37	2.71	26	Megakaryocytic cells	AML-MR	AML Immature
AML10_CACTGGGCAGATGCGA-1	-10.28	2.11	26	HSC	AML-MR	AML Immature
AML10_CACTGGGGTTACCGTA-1	-6.59	-2.76	29	HSC	AML-MR	HSC
AML10_CACTGGGGTTATGACC-1	-10.75	2.28	26	HSC	AML-MR	AML Immature
AML10_CACTGGGTCATAGACC-1	-10.11	2.17	26	HSC	AML-MR	AML Immature
AML10_CACTGGGTCTGGGCCA-1	-9.06	1.41	31	LMPP	AML-MR	LMPP
AML10_CACTGGGTCTGGGCGT-1	12.78	3.72	45	Monocytes	AML-MR	Monocytes
AML10_CACTGTCAGATGCTTC-1	-10.22	2.34	26	LMPP	AML-MR	AML Immature
AML10_CACTGTCAGCAACCAG-1	-10.35	1.84	26	HSC	AML-MR	AML Immature
AML10_CACTGTCCAAGGTACG-1	-10.05	1.82	26	HSC	AML-MR	AML Immature
AML10_CACTGTCGTTCAAAGA-1	1.02	-0.89	41	Megakaryocytic cells	AML-MR	Megakaryocytic cells
AML10_CACTGTCGTTTCAGAC-1	-9.33	1.81	26	HSC	AML-MR	AML Immature
AML10_CACTTCGAGTGTAGTA-1	-10.68	2.42	26	HSC	AML-MR	AML Immature
AML10_CACTTCGCAACGCCCA-1	-8.87	2.42	26	LMPP	AML-MR	AML Immature
AML10_CACTTCGTCGCTTGAA-1	-9.74	1.89	26	LMPP	AML-MR	AML Immature
AML10_CACTTCGTCTGGGCAC-1	-10.64	2.85	26	HSC	AML-MR	AML Immature
AML10_CAGAGCCTCACCTACC-1	11.9	3.11	45	Monocytes	AML-MR	Monocytes
AML10_CAGAGCCTCCACACCT-1	-10.09	1.85	26	HSC	AML-MR	AML Immature
AML10_CAGAGCCTCCTCTTTC-1	-9.41	1.82	26	LMPP	AML-MR	AML Immature
AML10_CAGATACAGCCATATC-1	-10.07	2.16	26	HSC	AML-MR	AML Immature
AML10_CAGATACCAAATCGGG-1	-9.96	2.62	26	Megakaryocytic cells	AML-MR	AML Immature
AML10_CAGATACCAGCTGAGA-1	13.66	3.59	45	Monocytes	AML-MR	Monocytes
AML10_CAGATACGTCAAAGCG-1	-10.18	1.83	26	HSC	AML-MR	AML Immature
AML10_CAGATACGTGCCTACG-1	-10.15	1.8	26	HSC	AML-MR	AML Immature
AML10_CAGATACGTTCACGAT-1	6.09	5.18	11	GMP	AML-MR	GMP
AML10_CAGATACTCAGATTGC-1	-9.31	2.15	26	LMPP	AML-MR	AML Immature
AML10_CAGATCAAGCGACTTT-1	13.63	3.66	45	Monocytes	AML-MR	Monocytes
AML10_CAGATCACAAGCTGCC-1	-9.16	2.15	12	HSC	AML-MR	AML Immature
AML10_CAGATCACACTCATAG-1	12.73	3.69	45	Monocytes	AML-MR	Monocytes
AML10_CAGATCAGTGTGGTCC-1	-10.32	1.95	26	HSC	AML-MR	AML Immature
AML10_CAGATCATCACCTACC-1	-9.52	1.62	26	HSC	AML-MR	AML Immature
AML10_CAGATTGAGATCCCGC-1	2.08	5.81	18	GMP	AML-MR	GMP
AML10_CAGATTGAGGGATCTG-1	-5.09	3.97	6	GMP	AML-MR	AML Immature
AML10_CAGATTGCAATTGCTG-1	-9.68	3.19	12	HSC	AML-MR	AML Immature
AML10_CAGATTGCACCATATG-1	13.36	3.39	45	Monocytes	AML-MR	Monocytes
AML10_CAGATTGCACCTCTAC-1	-10.13	2.21	26	HSC	AML-MR	AML Immature
AML10_CAGATTGCAGACCAAG-1	-10.3	2.54	26	T-cells	AML-MR	AML Immature
AML10_CAGATTGGTAGGATAT-1	-10.37	2.76	26	HSC	AML-MR	AML Immature
AML10_CAGATTGGTAGGTCAG-1	-9.74	1.98	26	HSC	AML-MR	AML Immature
AML10_CAGATTGGTCGGCTAC-1	-10.09	3.08	26	LMPP	AML-MR	AML Immature
AML10_CAGATTGGTGCAATGG-1	-10.06	1.72	26	LMPP	AML-MR	AML Immature
AML10_CAGATTGGTTCCCACT-1	-10.24	2.78	26	HSC	AML-MR	AML Immature
AML10_CAGATTGTCGGCTATA-1	-9.83	2.65	26	LMPP	AML-MR	AML Immature
AML10_CAGATTGTCGTCGCTT-1	-10.54	2.37	26	HSC	AML-MR	AML Immature
AML10_CAGATTGTCTTAGCCC-1	9.84	3.48	2	Monocytes	AML-MR	Monocytes
AML10_CAGCAATAGTTACTCG-1	12.39	3.68	45	Monocytes	AML-MR	Monocytes
AML10_CAGCAATCAGGCTACC-1	-10.37	2.02	26	HSC	AML-MR	AML Immature
AML10_CAGCAATGTCTCAAGT-1	-9.56	1.64	26	LMPP	AML-MR	AML Immature
AML10_CAGCAATTCAGAATAG-1	6.23	6.81	28	Dendritic cells	AML-MR	Dendritic cells
AML10_CAGCAATTCATGCAGT-1	-9.88	2.36	26	Megakaryocytic cells	AML-MR	AML Immature
AML10_CAGCAATTCATGCATG-1	12.77	3.73	45	Monocytes	AML-MR	Monocytes
AML10_CAGCAATTCGATGCTA-1	-10.77	2.22	26	HSC	AML-MR	AML Immature
AML10_CAGCACGCAAAGCGTG-1	-9.36	1.79	26	LMPP	AML-MR	AML Immature
AML10_CAGCACGCACACGGTC-1	-9.92	1.91	26	HSC	AML-MR	AML Immature
AML10_CAGCACGGTCTTTCAT-1	13.63	3.63	45	Monocytes	AML-MR	Monocytes
AML10_CAGCAGCAGAGTGTTA-1	-10.02	2.52	26	LMPP	AML-MR	AML Immature
AML10_CAGCAGCCATATGCGT-1	-10.49	2.74	26	HSC	AML-MR	AML Immature
AML10_CAGCAGCCATTGAAAG-1	13.52	3.6	45	Monocytes	AML-MR	Monocytes
AML10_CAGCCAGCAGCCGTTG-1	12.96	3.65	45	Monocytes	AML-MR	Monocytes
AML10_CAGCCAGCAGGGCTTC-1	6.72	0.01	45	Monocytes	AML-MR	Monocytes
AML10_CAGCCAGCATGTTACG-1	-10.64	2.49	26	HSC	AML-MR	AML Immature
AML10_CAGCCAGGTCCAGGTC-1	12.77	3.73	45	Monocytes	AML-MR	Monocytes
AML10_CAGCCAGGTCCCGGTA-1	-9.68	1.74	26	LMPP	AML-MR	AML Immature
AML10_CAGCCAGGTCTCCTGT-1	-8.48	1.84	26	LMPP	AML-MR	AML Immature
AML10_CAGCCAGGTGATGAAT-1	-10.52	2.01	26	HSC	AML-MR	AML Immature
AML10_CAGCCAGTCATCTGTT-1	-10.57	2.83	26	HSC	AML-MR	AML Immature
AML10_CAGCGTGAGAGAGGTA-1	-9.61	2.1	26	HSC	AML-MR	AML Immature
AML10_CAGCGTGAGTGGAAGA-1	-10.17	2.13	26	HSC	AML-MR	AML Immature
AML10_CAGCGTGGTAGTGTGG-1	-10.36	2.53	26	HSC	AML-MR	AML Immature
AML10_CAGCGTGGTCCAGTTA-1	-10.56	2.52	26	HSC	AML-MR	AML Immature
AML10_CAGGCCACACCCTCTA-1	12.37	3.7	45	Monocytes	AML-MR	Monocytes
AML10_CAGGCCACAGTGAGCA-1	-9.65	2.05	26	HSC	AML-MR	AML Immature
AML10_CAGGCCAGTATGGGAC-1	-10.79	1.95	26	HSC	AML-MR	AML Immature
AML10_CAGGCCAGTGTCCATA-1	-9.19	1.6	26	LMPP	AML-MR	AML Immature
AML10_CAGGCCATCTTCTGTA-1	-10.03	2.29	26	LMPP	AML-MR	AML Immature
AML10_CAGGGCTAGTCAGCGA-1	-9.94	1.7	26	LMPP	AML-MR	AML Immature
AML10_CAGGGCTAGTTAGTAG-1	-10.36	2.51	26	HSC	AML-MR	AML Immature
AML10_CAGGGCTGTATTTCCT-1	-9.73	2.6	26	GMP	AML-MR	AML Immature
AML10_CAGGGCTTCATCGCAA-1	-9.7	2.21	26	HSC	AML-MR	AML Immature
AML10_CAGGGCTTCGGATACT-1	-10.18	2.5	26	HSC	AML-MR	AML Immature
AML10_CAGGGCTTCTTGGAAC-1	-10.39	2.49	26	HSC	AML-MR	AML Immature
AML10_CAGGTATAGTAAACAC-1	-9.88	1.64	26	LMPP	AML-MR	AML Immature
AML10_CAGGTATGTCTCAGAT-1	10.74	3.89	1	Monocytes	AML-MR	Monocytes
AML10_CAGGTATTCCGATCGG-1	-10	1.62	26	HSC	AML-MR	AML Immature
AML10_CAGGTATTCCTAGAGT-1	-9.42	2.01	26	LMPP	AML-MR	AML Immature
AML10_CAGGTATTCGTGCTCT-1	-10.09	1.99	26	HSC	AML-MR	AML Immature
AML10_CAGGTATTCTCCTACG-1	-9.74	1.59	26	HSC	AML-MR	AML Immature
AML10_CAGTGCGAGAGTTGCG-1	-9.88	1.85	26	HSC	AML-MR	AML Immature
AML10_CAGTGCGCAGCTTTCC-1	-9.4	1.95	26	LMPP	AML-MR	AML Immature
AML10_CAGTGCGTCCATTTAC-1	13.6	3.67	45	Monocytes	AML-MR	Monocytes
AML10_CAGTGCGTCGTTCGCT-1	-9.53	2	26	LMPP	AML-MR	AML Immature
AML10_CAGTTAGAGCGAAACC-1	13.63	3.67	45	Monocytes	AML-MR	Monocytes
AML10_CAGTTAGAGGGATGTC-1	-9.24	1.7	26	LMPP	AML-MR	AML Immature
AML10_CAGTTAGCAAAGGCAC-1	-10.97	2.44	26	HSC	AML-MR	AML Immature
AML10_CAGTTAGGTCTCTCAC-1	-10.22	2.18	26	HSC	AML-MR	AML Immature
AML10_CAGTTAGTCCTTACCG-1	12.33	3.66	45	Monocytes	AML-MR	Monocytes
AML10_CAGTTCCAGCAAATGT-1	-10.04	2.12	26	HSC	AML-MR	AML Immature
AML10_CAGTTCCAGCTTCATG-1	-9.97	1.78	26	HSC	AML-MR	AML Immature
AML10_CAGTTCCAGTGCTCAT-1	13.17	3.7	45	Monocytes	AML-MR	Monocytes
AML10_CAGTTCCGTCCGGATC-1	-9.38	2.08	26	LMPP	AML-MR	AML Immature
AML10_CAGTTCCGTCTCGACG-1	13.52	3.74	45	Monocytes	AML-MR	Monocytes
AML10_CATAAGCAGAATTGCA-1	-9.97	1.84	26	GMP	AML-MR	AML Immature
AML10_CATAAGCAGCGAGAAA-1	13.51	3.72	45	Dendritic cells	AML-MR	Dendritic cells
AML10_CATAAGCGTAAGCTCT-1	-9.99	2.2	26	LMPP	AML-MR	AML Immature
AML10_CATACAGAGAATCCCT-1	1.45	5.72	18	GMP	AML-MR	GMP
AML10_CATACAGAGGATGAGA-1	12.36	3.66	45	Monocytes	AML-MR	Monocytes
AML10_CATACAGCAGAACTCT-1	-9.79	1.87	26	HSC	AML-MR	AML Immature
AML10_CATACAGGTGGGATTG-1	-10.23	2.06	26	LMPP	AML-MR	AML Immature
AML10_CATACAGTCGAGAACG-1	-9.53	2.09	26	HSC	AML-MR	AML Immature
AML10_CATACAGTCGCTCCTA-1	-10.84	2.48	26	HSC	AML-MR	AML Immature
AML10_CATACAGTCGGTATGT-1	-9.77	2.04	26	LMPP	AML-MR	AML Immature
AML10_CATACAGTCTAACACG-1	-10.29	2.07	26	HSC	AML-MR	AML Immature
AML10_CATACCCCAGCAGTTT-1	0.93	5.46	26	GMP	AML-MR	AML Immature
AML10_CATACCCCATCATGAC-1	-10.62	2.08	26	HSC	AML-MR	AML Immature
AML10_CATACCCGTCTACGAT-1	-10.39	2.75	26	HSC	AML-MR	AML Immature
AML10_CATACCCTCGCCGATG-1	13.58	3.36	45	Monocytes	AML-MR	Monocytes
AML10_CATACCCTCTGATGGT-1	-10.33	2.54	26	HSC	AML-MR	AML Immature
AML10_CATACTTCAAATCCCA-1	-10.93	2.39	26	HSC	AML-MR	AML Immature
AML10_CATACTTCAACGCCCA-1	-9.79	1.85	26	HSC	AML-MR	AML Immature
AML10_CATACTTGTACGATTC-1	13.45	3.75	45	Monocytes	AML-MR	Monocytes
AML10_CATACTTGTAGCTTGT-1	-10.61	2.62	26	HSC	AML-MR	AML Immature
AML10_CATACTTTCGAGTGAG-1	-10.09	2.33	26	HSC	AML-MR	AML Immature
AML10_CATAGACAGTCCGCCA-1	-10.9	2.63	26	HSC	AML-MR	AML Immature
AML10_CATAGACGTCGATTCA-1	-10.12	2.3	26	Megakaryocytic cells	AML-MR	AML Immature
AML10_CATCAAGAGGCCATAG-1	-9.32	1.73	26	HSC	AML-MR	AML Immature
AML10_CATCAAGCAGGACGAT-1	-9.58	1.5	26	HSC	AML-MR	AML Immature
AML10_CATCAAGCATACCACA-1	-10.5	2.81	26	HSC	AML-MR	AML Immature
AML10_CATCAAGGTTAGGGTG-1	-9.47	2.1	26	LMPP	AML-MR	AML Immature
AML10_CATCAAGGTTTCTTAC-1	-9.94	2.71	26	Megakaryocytic cells	AML-MR	AML Immature
AML10_CATCAAGTCTCGACCT-1	-10.82	2.56	26	HSC	AML-MR	AML Immature
AML10_CATCCACCACGGCTAC-1	-10.77	1.93	26	HSC	AML-MR	AML Immature
AML10_CATCCACGTGACTAAA-1	-9.84	2.5	26	Megakaryocytic cells	AML-MR	AML Immature
AML10_CATCCACTCGACCAAT-1	-9.35	1.91	26	HSC	AML-MR	AML Immature
AML10_CATCCCAAGGAGGTTC-1	12.38	3.47	45	Monocytes	AML-MR	Monocytes
AML10_CATCCCACAAAGACGC-1	-10.36	2.29	26	HSC	AML-MR	AML Immature
AML10_CATCCCACACACGCCA-1	-10.44	2.34	26	HSC	AML-MR	AML Immature
AML10_CATCCCACAGAGTCTT-1	-10.17	2.99	26	Megakaryocytic cells	AML-MR	AML Immature
AML10_CATCCCAGTGAAAGTT-1	-10.08	2.06	26	HSC	AML-MR	AML Immature
AML10_CATCCCATCCCGAGAC-1	-9.45	1.57	26	LMPP	AML-MR	AML Immature
AML10_CATCCCATCCGCACGA-1	-10.46	2.52	26	HSC	AML-MR	AML Immature
AML10_CATCCCATCCGTGTCT-1	-8.7	1.66	26	HSC	AML-MR	AML Immature
AML10_CATCCCATCCTTCTTC-1	-10.66	2.29	26	HSC	AML-MR	AML Immature
AML10_CATCCGTAGCAAGTCG-1	-9.16	3.52	32	Megakaryocytic cells	AML-MR	Megakaryocytic cells
AML10_CATCCGTTCCCGAATA-1	-9.7	1.85	26	HSC	AML-MR	AML Immature
AML10_CATCCGTTCCTGGTCT-1	-10.42	1.99	26	LMPP	AML-MR	AML Immature
AML10_CATCCGTTCTGCATAG-1	-9.45	1.78	26	LMPP	AML-MR	AML Immature
AML10_CATCGCTAGACTCTAC-1	12.44	3.56	45	Monocytes	AML-MR	Monocytes
AML10_CATCGCTAGCATACTC-1	-9.91	2.12	26	HSC	AML-MR	AML Immature
AML10_CATCGCTCAGCTTCGG-1	-9.58	1.77	26	LMPP	AML-MR	AML Immature
AML10_CATCGCTGTGTCTTCC-1	-10.85	2.62	26	HSC	AML-MR	AML Immature
AML10_CATCGCTGTTCTCTAT-1	-8.66	1.71	26	LMPP	AML-MR	AML Immature
AML10_CATCGCTTCAAGAAAC-1	-10.44	2.78	26	HSC	AML-MR	AML Immature
AML10_CATCGCTTCGACGCGT-1	-10.44	2.81	26	HSC	AML-MR	AML Immature
AML10_CATCGGGAGGGACACT-1	-10.55	2.82	26	HSC	AML-MR	AML Immature
AML10_CATCGGGAGGGAGGTG-1	13.58	3.65	45	Dendritic cells	AML-MR	Dendritic cells
AML10_CATCGGGCATCTCGTC-1	13.56	3.72	45	Monocytes	AML-MR	Monocytes
AML10_CATCGGGTCCATTGGA-1	-10.37	2.36	26	LMPP	AML-MR	AML Immature
AML10_CATCGTCAGAGAACCC-1	-10.41	2.21	26	LMPP	AML-MR	AML Immature
AML10_CATCGTCAGTAACGAT-1	-8.76	1.33	31	LMPP	AML-MR	LMPP
AML10_CATCGTCCAGATAAAC-1	-10.05	2.05	26	HSC	AML-MR	AML Immature
AML10_CATCGTCCATAGGAGC-1	-0.77	-1.58	16	LMPP	AML-MR	AML Immature
AML10_CATCGTCCATGGCTAT-1	13.17	3.66	45	Monocytes	AML-MR	Monocytes
AML10_CATCGTCGTCCGAAGA-1	-8.65	1.85	26	LMPP	AML-MR	AML Immature
AML10_CATCGTCGTGCATGTT-1	-9.83	2.43	26	HSC	AML-MR	AML Immature
AML10_CATCGTCGTTTGTTCT-1	-9.55	1.71	26	LMPP	AML-MR	AML Immature
AML10_CATGAGTAGAGCAGAA-1	13.35	3.47	45	Monocytes	AML-MR	Monocytes
AML10_CATGAGTAGTCACACT-1	-9.18	1.94	26	HSC	AML-MR	AML Immature
AML10_CATGAGTAGTCGTTAC-1	13.56	3.68	45	Monocytes	AML-MR	Monocytes
AML10_CATGAGTAGTGAGGCT-1	-9.37	1.94	26	LMPP	AML-MR	AML Immature
AML10_CATGAGTAGTTGGAAT-1	-10.15	2.53	26	LMPP	AML-MR	AML Immature
AML10_CATGAGTCACATGGTT-1	-10.43	2.33	26	HSC	AML-MR	AML Immature
AML10_CATGAGTCAGCTCGGT-1	-10.17	2.2	26	HSC	AML-MR	AML Immature
AML10_CATGAGTCATAGAATG-1	-10.02	2.54	26	Megakaryocytic cells	AML-MR	AML Immature
AML10_CATGCAAAGACTGGGT-1	-10.23	2.48	26	Megakaryocytic cells	AML-MR	AML Immature
AML10_CATGCAACAACTGCTA-1	-10.72	2.57	26	HSC	AML-MR	AML Immature
AML10_CATGCAACAGAGGAAA-1	13.65	3.65	45	Monocytes	AML-MR	Monocytes
AML10_CATGCAAGTGCTAGCC-1	-1.06	-9.62	5	T-cells	AML-MR	T-cells
AML10_CATGCAAGTTAGGGTG-1	-10.33	2.33	26	HSC	AML-MR	AML Immature
AML10_CATGCAATCTCGAGTA-1	-10	2.42	26	HSC	AML-MR	AML Immature
AML10_CATGCCTCAGGGAATC-1	-10.58	1.86	26	HSC	AML-MR	AML Immature
AML10_CATGCCTTCATGGATC-1	-10.07	1.51	26	HSC	AML-MR	AML Immature
AML10_CATGCCTTCGCTATTT-1	-10.97	2.46	26	HSC	AML-MR	AML Immature
AML10_CATGCGGCAACACACT-1	1.71	-1.33	41	Megakaryocytic cells	AML-MR	Megakaryocytic cells
AML10_CATGCGGCACCTAAAC-1	5.61	5.21	26	GMP	AML-MR	AML Immature
AML10_CATGCGGCAGACGCTC-1	-10.59	2.32	26	HSC	AML-MR	AML Immature
AML10_CATGCGGCAGAGAAAG-1	-10.11	2.82	26	Megakaryocytic cells	AML-MR	AML Immature
AML10_CATGCGGCAGAGTGTG-1	-10	1.82	26	HSC	AML-MR	AML Immature
AML10_CATGCGGGTCGGATTT-1	-10.16	2.21	26	HSC	AML-MR	AML Immature
AML10_CATGCGGTCAAGATAG-1	-8.24	1.86	26	LMPP	AML-MR	AML Immature
AML10_CATGCGGTCTGAGGCC-1	13.58	3.68	45	Dendritic cells	AML-MR	Dendritic cells
AML10_CATGCTCAGACGTCCC-1	-9.33	1.86	26	LMPP	AML-MR	AML Immature
AML10_CATGCTCCATGATCTG-1	-9.77	2.19	26	HSC	AML-MR	AML Immature
AML10_CATGCTCCATTGAAGA-1	0.66	-0.51	41	Megakaryocytic cells	AML-MR	Megakaryocytic cells
AML10_CATGCTCGTATTAAGG-1	13.49	3.39	45	Monocytes	AML-MR	Monocytes
AML10_CATGCTCGTCCGCAGT-1	-1.84	-1.34	16	HSC	AML-MR	AML Immature
AML10_CATGCTCGTTGTCTAG-1	6.75	2.5	40	GMP	AML-MR	AML Immature
AML10_CATGCTCTCCGACATA-1	-4.22	0.04	31	LMPP	AML-MR	LMPP
AML10_CATGGATAGCACAAAT-1	-10.16	2.52	26	HSC	AML-MR	AML Immature
AML10_CATGGATCACTGTTCC-1	-10.42	2.13	26	HSC	AML-MR	AML Immature
AML10_CATGGATGTCGCATCG-1	13.33	3.61	45	Monocytes	AML-MR	Monocytes
AML10_CATGGATTCCAGCTCT-1	-9.23	1.6	26	LMPP	AML-MR	AML Immature
AML10_CATGGATTCCGCAACG-1	-9.11	1.56	26	LMPP	AML-MR	AML Immature
AML10_CATGGATTCGTCACCT-1	-9.88	2.23	26	LMPP	AML-MR	AML Immature
AML10_CATGGTAAGATAGGGA-1	2.14	11.12	26	HSC	AML-MR	AML Immature
AML10_CATGGTAAGCGTCGAA-1	-8.96	1.89	26	LMPP	AML-MR	AML Immature
AML10_CATGGTAAGCGTGAGT-1	-9.93	2.21	26	HSC	AML-MR	AML Immature
AML10_CATGGTAAGTAGACAT-1	13.35	3.25	45	Monocytes	AML-MR	Monocytes
AML10_CATGGTACATGCCGCA-1	-8.93	1.58	26	LMPP	AML-MR	AML Immature
AML10_CATGGTAGTAGCCAGA-1	-10.11	2.26	26	HSC	AML-MR	AML Immature
AML10_CATGGTATCAGCCCAG-1	1.36	5.92	18	GMP	AML-MR	GMP
AML10_CATGGTATCCAAGGGA-1	-10.42	1.74	26	HSC	AML-MR	AML Immature
AML10_CATTCATAGGGAGGAC-1	-10.77	2.82	26	HSC	AML-MR	AML Immature
AML10_CATTCATCATCTCGTC-1	1.83	-1.34	41	Megakaryocytic cells	AML-MR	Megakaryocytic cells
AML10_CATTCATTCAGTCCGG-1	-9.84	1.57	26	HSC	AML-MR	AML Immature
AML10_CATTCATTCCGCAAAT-1	-10.24	1.69	26	HSC	AML-MR	AML Immature
AML10_CATTCATTCTCGCAGG-1	13.58	3.74	45	Monocytes	AML-MR	Monocytes
AML10_CATTCCGAGGAACGTC-1	-10.13	2.48	26	HSC	AML-MR	AML Immature
AML10_CATTCCGGTTCCGCGA-1	-10.57	2.6	26	HSC	AML-MR	AML Immature
AML10_CATTCCGGTTCCGTTC-1	-10.43	2.67	26	Megakaryocytic cells	AML-MR	AML Immature
AML10_CATTCCGTCGAAATCC-1	6.63	-0.16	45	Monocytes	AML-MR	Monocytes
AML10_CATTCTACAGGACTTT-1	-10.61	2.21	26	HSC	AML-MR	AML Immature
AML10_CATTCTAGTAGTATAG-1	-9.63	1.71	26	HSC	AML-MR	AML Immature
AML10_CATTCTAGTATTAAGG-1	-10.63	2.42	26	HSC	AML-MR	AML Immature
AML10_CATTCTAGTCTTTCTA-1	12.39	3.5	45	Monocytes	AML-MR	Monocytes
AML10_CATTCTAGTGATAGAT-1	-9.58	1.8	26	LMPP	AML-MR	AML Immature
AML10_CATTCTATCGCTCTAC-1	-10.11	2.89	26	HSC	AML-MR	AML Immature
AML10_CATTGAGAGACGCTCC-1	-10.9	2.57	26	HSC	AML-MR	AML Immature
AML10_CATTGAGAGTTCTCTT-1	-10.4	1.7	26	LMPP	AML-MR	AML Immature
AML10_CATTGAGGTTGTAGCT-1	-10	1.65	26	HSC	AML-MR	AML Immature
AML10_CATTGAGTCAACCCGG-1	-10.38	1.92	26	HSC	AML-MR	AML Immature
AML10_CATTGAGTCTGCGTCT-1	-10.57	2.11	26	HSC	AML-MR	AML Immature
AML10_CATTGCCAGGGAGTTC-1	-9.42	1.77	26	HSC	AML-MR	AML Immature
AML10_CATTGCCCAAGACGAC-1	-10.95	2.35	26	HSC	AML-MR	AML Immature
AML10_CATTGCCGTAGGGTAC-1	-10.34	2.64	26	HSC	AML-MR	AML Immature
AML10_CATTGCCGTGGGCTTC-1	-9.98	1.8	26	HSC	AML-MR	AML Immature
AML10_CATTGCCGTTCAAGGG-1	-10.41	2.27	26	HSC	AML-MR	AML Immature
AML10_CATTGCCTCGGCACTG-1	-10.55	2.31	26	HSC	AML-MR	AML Immature
AML10_CATTGTTCAAACACGG-1	-9.73	2.12	26	HSC	AML-MR	AML Immature
AML10_CATTGTTCATAAGCGG-1	-10.12	1.97	26	HSC	AML-MR	AML Immature
AML10_CATTGTTCATTGTCGA-1	-10.41	2.09	26	HSC	AML-MR	AML Immature
AML10_CATTGTTGTATGAAAC-1	-10.11	2.14	26	HSC	AML-MR	AML Immature
AML10_CATTGTTGTCGTGGTC-1	-9.82	2.33	26	HSC	AML-MR	AML Immature
AML10_CATTTCAAGCTCAGAG-1	-10.68	2.25	26	HSC	AML-MR	AML Immature
AML10_CATTTCACAGCATACT-1	-10.57	2.14	26	HSC	AML-MR	AML Immature
AML10_CATTTCACAGGCCCTA-1	-10.45	2.27	26	HSC	AML-MR	AML Immature
AML10_CATTTCAGTAGCTGTT-1	-10.05	2.43	26	HSC	AML-MR	AML Immature
AML10_CATTTCATCGCTGTTC-1	-10.37	1.55	26	HSC	AML-MR	AML Immature
AML10_CATTTCATCGGACAAG-1	-10.25	2.09	26	HSC	AML-MR	AML Immature
AML10_CCAAGCGCACCTCAGG-1	2.01	5.39	18	GMP	AML-MR	GMP
AML10_CCAAGCGGTACATTGC-1	-10.42	2.77	26	HSC	AML-MR	AML Immature
AML10_CCAATGAAGAAGCTCG-1	-10.26	2.71	26	HSC	AML-MR	AML Immature
AML10_CCAATGAAGGTAGCCA-1	-10.37	2.72	26	HSC	AML-MR	AML Immature
AML10_CCAATGACAAGTGATA-1	-10.65	2.78	26	HSC	AML-MR	AML Immature
AML10_CCAATGACATTGTCGA-1	-10.41	1.93	26	LMPP	AML-MR	AML Immature
AML10_CCAATTTCACGACAAG-1	-9.8	1.59	26	LMPP	AML-MR	AML Immature
AML10_CCAATTTGTAGACACG-1	-9.62	2.22	26	LMPP	AML-MR	AML Immature
AML10_CCAATTTTCCAGGACC-1	-10.65	2.72	26	HSC	AML-MR	AML Immature
AML10_CCAATTTTCTACCAGA-1	-10.11	-7.39	17	B-cells	AML-MR	B-cells
AML10_CCACAAACACCACATA-1	-9.88	1.78	26	LMPP	AML-MR	AML Immature
AML10_CCACAAACAGGACAGT-1	-5.75	-3.56	24	LMPP	AML-MR	AML Immature
AML10_CCACAAACAGTGACCC-1	-10.67	2.76	26	HSC	AML-MR	AML Immature
AML10_CCACAAAGTAGTGTGG-1	13.34	3.72	45	Dendritic cells	AML-MR	Dendritic cells
AML10_CCACAAAGTGCCTTTC-1	7.58	-1.15	36	Monocytes	AML-MR	Monocytes
AML10_CCACAAATCAAGCCAT-1	-9.43	2.08	26	LMPP	AML-MR	AML Immature
AML10_CCACAAATCACCTTAT-1	-10.53	2.58	26	HSC	AML-MR	AML Immature
AML10_CCACAAATCCTGTAGA-1	-10.11	1.85	26	HSC	AML-MR	AML Immature
AML10_CCACACTAGAATCTAG-1	13.61	3.54	45	Monocytes	AML-MR	Monocytes
AML10_CCACACTCAGCCCACA-1	-10.04	2.15	26	LMPP	AML-MR	AML Immature
AML10_CCACACTGTAGACGTG-1	12.95	3.64	45	Monocytes	AML-MR	Monocytes
AML10_CCACACTTCACCTTAT-1	11.78	2.86	1	Monocytes	AML-MR	Monocytes
AML10_CCACACTTCGAAACAA-1	0.44	5.18	26	GMP	AML-MR	AML Immature
AML10_CCACCATAGTCATACC-1	-10.24	1.64	26	LMPP	AML-MR	AML Immature
AML10_CCACCATCAACCGCCA-1	-10.03	1.7	26	HSC	AML-MR	AML Immature
AML10_CCACCATGTATTGCCA-1	-9.59	1.87	26	LMPP	AML-MR	AML Immature
AML10_CCACCATGTGGCAGAT-1	-9.98	2.03	26	LMPP	AML-MR	AML Immature
AML10_CCACCATGTTAAAGTG-1	-9.85	2.2	26	HSC	AML-MR	AML Immature
AML10_CCACGAGAGCCTAACT-1	-10.36	2.06	26	HSC	AML-MR	AML Immature
AML10_CCACGAGAGCGCGTTC-1	-10.42	2.15	26	HSC	AML-MR	AML Immature
AML10_CCACGAGAGGTCGTAG-1	-10.86	2.51	26	HSC	AML-MR	AML Immature
AML10_CCACGAGCACTGTTCC-1	-10.02	1.81	26	HSC	AML-MR	AML Immature
AML10_CCACGAGCAGTCTGGC-1	-10.28	2.17	26	HSC	AML-MR	AML Immature
AML10_CCACGAGGTGAGTGAC-1	-9.99	1.79	26	LMPP	AML-MR	AML Immature
AML10_CCACGAGGTTCTCCCA-1	-9.92	1.76	26	HSC	AML-MR	AML Immature
AML10_CCACGAGTCCGCCTAT-1	-9.38	1.94	26	LMPP	AML-MR	AML Immature
AML10_CCACGTTAGGGACACT-1	-10.39	2.53	26	HSC	AML-MR	AML Immature
AML10_CCACGTTAGGTCACCC-1	-9.57	2.05	26	LMPP	AML-MR	AML Immature
AML10_CCACGTTGTACTTCCC-1	-10.43	2.48	26	HSC	AML-MR	AML Immature
AML10_CCACGTTGTCACTCGG-1	-10.06	1.8	26	HSC	AML-MR	AML Immature
AML10_CCACGTTGTTGCATGT-1	-10.28	1.94	26	HSC	AML-MR	AML Immature
AML10_CCACGTTTCTGTTCAT-1	-10.72	2.66	26	HSC	AML-MR	AML Immature
AML10_CCACGTTTCTTACCAT-1	-9.64	1.81	26	HSC	AML-MR	AML Immature
AML10_CCACTTGAGAGAGTTT-1	-9.64	3.89	26	Megakaryocytic cells	AML-MR	AML Immature
AML10_CCACTTGCAAATACAG-1	-6.94	-2.64	26	HSC	AML-MR	AML Immature
AML10_CCACTTGCATATCTGG-1	-10.56	2.16	26	HSC	AML-MR	AML Immature
AML10_CCACTTGGTCAGTCGC-1	11.92	-8.19	8	Erythroid	AML-MR	Erythroid
AML10_CCACTTGTCGCTTACC-1	-9.94	2.56	26	LMPP	AML-MR	AML Immature
AML10_CCACTTGTCTCGTCGT-1	-10.08	2.51	26	Megakaryocytic cells	AML-MR	AML Immature
AML10_CCATAAGAGCGCCTTG-1	-10.07	2.42	26	HSC	AML-MR	AML Immature
AML10_CCATAAGAGTACAGAT-1	-10.15	2.12	26	HSC	AML-MR	AML Immature
AML10_CCATAAGAGTGGCGAT-1	-10.19	2.23	26	Megakaryocytic cells	AML-MR	AML Immature
AML10_CCATAAGCAAAGAACT-1	-10.71	2.42	26	HSC	AML-MR	AML Immature
AML10_CCATAAGCACGTACAT-1	-10.42	2.03	26	HSC	AML-MR	AML Immature
AML10_CCATAAGGTCTTTCAT-1	-10.58	2.71	26	HSC	AML-MR	AML Immature
AML10_CCATAAGTCTCAATCT-1	-10.53	2.17	26	HSC	AML-MR	AML Immature
AML10_CCATCACCAGAGGTAC-1	-10.66	2.78	26	HSC	AML-MR	AML Immature
AML10_CCATCACGTACACTCA-1	-0.61	-9.95	5	T-cells	AML-MR	T-cells
AML10_CCATCACGTAGTACGG-1	-9.72	2.27	26	HSC	AML-MR	AML Immature
AML10_CCATCACGTCCTATAG-1	-10.48	2.9	26	HSC	AML-MR	AML Immature
AML10_CCCAACTCACTAAACC-1	-10.01	2.84	26	Megakaryocytic cells	AML-MR	AML Immature
AML10_CCCAACTGTCCGAAGA-1	-9.91	2.13	26	HSC	AML-MR	AML Immature
AML10_CCCAACTGTCCTCCAT-1	-10.03	2.28	26	LMPP	AML-MR	AML Immature
AML10_CCCAACTGTCGTATGT-1	-10.59	2.73	26	HSC	AML-MR	AML Immature
AML10_CCCAACTTCGCCGTGA-1	-9.92	1.64	26	LMPP	AML-MR	AML Immature
AML10_CCCATTGAGACGATAT-1	-10.53	1.99	26	HSC	AML-MR	AML Immature
AML10_CCCATTGAGCTGTTAC-1	-8.94	1.84	26	LMPP	AML-MR	AML Immature
AML10_CCCATTGCAAACAGGC-1	-10.53	2.15	26	HSC	AML-MR	AML Immature
AML10_CCCATTGCAACGTAAA-1	-10.18	2.32	26	HSC	AML-MR	AML Immature
AML10_CCCATTGCAATTGCAC-1	-9.78	2.21	26	HSC	AML-MR	AML Immature
AML10_CCCATTGCACATACTG-1	-10.17	2.34	26	HSC	AML-MR	AML Immature
AML10_CCCATTGCATAGGTAA-1	-9.84	2.73	26	Megakaryocytic cells	AML-MR	AML Immature
AML10_CCCATTGCATCACAGT-1	13.1	3.64	45	Monocytes	AML-MR	Monocytes
AML10_CCCATTGCATCGTGCG-1	-9.36	1.49	26	LMPP	AML-MR	AML Immature
AML10_CCCATTGGTATTTCCT-1	-3.83	0.04	31	LMPP	AML-MR	LMPP
AML10_CCCATTGGTCGCATTA-1	13.54	3.43	45	Monocytes	AML-MR	Monocytes
AML10_CCCATTGGTGTCCTAA-1	-10.61	2.43	26	HSC	AML-MR	AML Immature
AML10_CCCATTGGTGTGATGG-1	-9.57	1.86	26	HSC	AML-MR	AML Immature
AML10_CCCATTGGTTCACCGG-1	-8.74	1.63	26	HSC	AML-MR	AML Immature
AML10_CCCATTGTCCAAACCA-1	-10.65	2.24	26	HSC	AML-MR	AML Immature
AML10_CCCGAAGAGACGCTCC-1	-10.16	1.89	26	HSC	AML-MR	AML Immature
AML10_CCCGAAGAGTCTGCGC-1	-10.87	2.7	26	HSC	AML-MR	AML Immature
AML10_CCCGAAGAGTGTCATC-1	-11.16	2.06	26	B-cells	AML-MR	AML Immature
AML10_CCCGAAGCACTCCCTA-1	13.62	3.65	45	Dendritic cells	AML-MR	Dendritic cells
AML10_CCCGAAGGTGCAAGAC-1	-9.46	1.86	26	LMPP	AML-MR	AML Immature
AML10_CCCGAAGTCTGGCCAG-1	-10.31	2.82	26	HSC	AML-MR	AML Immature
AML10_CCCGGAACATTCGGGC-1	-10.53	2.3	26	HSC	AML-MR	AML Immature
AML10_CCCGGAACATTGTACG-1	-10.28	1.94	26	HSC	AML-MR	AML Immature
AML10_CCCGGAAGTGTTTGCA-1	-10.04	2.28	26	HSC	AML-MR	AML Immature
AML10_CCCTAACAGGACGCTA-1	-10.53	2.24	26	HSC	AML-MR	AML Immature
AML10_CCCTAACGTCAAAGAT-1	-9.53	1.87	26	HSC	AML-MR	AML Immature
AML10_CCCTAACGTGAATGAT-1	-10.58	2.69	26	HSC	AML-MR	AML Immature
AML10_CCCTAACGTGATCGTT-1	-10	1.94	26	HSC	AML-MR	AML Immature
AML10_CCCTAACGTTACCCAA-1	-9.15	1.96	26	LMPP	AML-MR	AML Immature
AML10_CCCTAACTCGGCGATC-1	13.21	3.67	45	Monocytes	AML-MR	Monocytes
AML10_CCCTCAAAGATGATTG-1	-10.79	2.83	26	HSC	AML-MR	AML Immature
AML10_CCCTCAAAGCGTCAAG-1	-10.42	2.33	26	LMPP	AML-MR	AML Immature
AML10_CCCTCAAAGGCCTTCG-1	12.55	3.6	45	Monocytes	AML-MR	Monocytes
AML10_CCCTCAAAGTTAACAG-1	12.87	3.72	45	Monocytes	AML-MR	Monocytes
AML10_CCCTCAACACTCCTGT-1	-10.5	2.55	26	HSC	AML-MR	AML Immature
AML10_CCCTCAACAGCGGATA-1	-10.14	2.74	26	Megakaryocytic cells	AML-MR	AML Immature
AML10_CCCTCAACAGTCAGAG-1	0.77	5.25	26	GMP	AML-MR	AML Immature
AML10_CCCTCAATCGCCGTGA-1	-9.79	1.84	26	HSC	AML-MR	AML Immature
AML10_CCCTCAATCGCTAATG-1	-10.4	2.79	26	Megakaryocytic cells	AML-MR	AML Immature
AML10_CCCTCTCCAGTCGCAC-1	13.63	3.5	45	Monocytes	AML-MR	Monocytes
AML10_CCCTCTCGTACGAGTG-1	-9.8	2.09	26	HSC	AML-MR	AML Immature
AML10_CCCTCTCTCCGCTGTT-1	-9.82	1.47	26	HSC	AML-MR	AML Immature
AML10_CCCTGATAGCACGGAT-1	-10.46	2.81	26	HSC	AML-MR	AML Immature
AML10_CCCTGATAGGTAAGTT-1	-10.69	2.78	26	HSC	AML-MR	AML Immature
AML10_CCCTGATGTCAAACGG-1	-9.57	1.7	26	HSC	AML-MR	AML Immature
AML10_CCCTTAGCAATAGTAG-1	-9.39	1.85	26	HSC	AML-MR	AML Immature
AML10_CCCTTAGCACGAGAAC-1	-10.18	1.96	26	HSC	AML-MR	AML Immature
AML10_CCCTTAGCAGGAAGTC-1	-9.56	3.51	12	Megakaryocytic cells	AML-MR	AML Immature
AML10_CCCTTAGGTACCCAGC-1	-10.08	2.83	26	Megakaryocytic cells	AML-MR	AML Immature
AML10_CCCTTAGGTTGACTAC-1	-9.42	2.05	26	LMPP	AML-MR	AML Immature
AML10_CCCTTAGGTTGCCATA-1	-9.41	1.59	26	HSC	AML-MR	AML Immature
AML10_CCCTTAGTCTCGCAGG-1	-9.62	1.79	26	HSC	AML-MR	AML Immature
AML10_CCGAACGAGACCAAGC-1	-10.68	1.89	26	HSC	AML-MR	AML Immature
AML10_CCGAACGAGCGTACAG-1	-10.12	1.52	26	LMPP	AML-MR	AML Immature
AML10_CCGAACGCAGTAACGG-1	9.37	-0.07	45	Monocytes	AML-MR	Monocytes
AML10_CCGAACGCAGTCCGTG-1	7.73	-1.36	36	Monocytes	AML-MR	Monocytes
AML10_CCGAACGGTCGAAGCA-1	13.07	3.75	45	Monocytes	AML-MR	Monocytes
AML10_CCGAACGGTGTTGATC-1	-10.27	1.57	26	HSC	AML-MR	AML Immature
AML10_CCGAACGGTGTTTGCA-1	-10.21	2.7	26	Megakaryocytic cells	AML-MR	AML Immature
AML10_CCGAACGTCACCTGTC-1	-10.69	2.09	26	HSC	AML-MR	AML Immature
AML10_CCGAACGTCAGCTCTC-1	12.31	3.74	45	Monocytes	AML-MR	Monocytes
AML10_CCGATCTCACAGTCGC-1	-10.36	2.15	26	HSC	AML-MR	AML Immature
AML10_CCGATCTCATATACCG-1	-10.14	2.03	26	HSC	AML-MR	AML Immature
AML10_CCGATCTCATCATTTC-1	-10.36	2.46	26	HSC	AML-MR	AML Immature
AML10_CCGATCTTCCGTGGCA-1	-10.8	2.71	26	HSC	AML-MR	AML Immature
AML10_CCGATGGAGTTGGCGA-1	-8.19	1.74	26	LMPP	AML-MR	AML Immature
AML10_CCGATGGCAAGACGAC-1	-10.23	2.59	26	HSC	AML-MR	AML Immature
AML10_CCGATGGGTTTGTTGG-1	-9.51	1.97	26	LMPP	AML-MR	AML Immature
AML10_CCGATGGTCATGAGGG-1	-10.58	2.47	26	HSC	AML-MR	AML Immature
AML10_CCGCAAGCATCGGTTA-1	-10.12	1.78	26	LMPP	AML-MR	AML Immature
AML10_CCGCAAGGTATTGAGA-1	-10.16	2.03	26	HSC	AML-MR	AML Immature
AML10_CCGCAAGGTATTTCTC-1	13.11	3.66	2	Monocytes	AML-MR	Monocytes
AML10_CCGCAAGGTTAAACAG-1	2.55	5.69	18	GMP	AML-MR	GMP
AML10_CCGCAAGTCTGCGGGT-1	12.93	3.47	45	Monocytes	AML-MR	Monocytes
AML10_CCGGACAAGACGAAGA-1	-10.36	2	26	HSC	AML-MR	AML Immature
AML10_CCGGACACACGGCGTT-1	-10.06	1.79	26	HSC	AML-MR	AML Immature
AML10_CCGGACAGTTACCTGA-1	-4.29	-12.44	0	T-cells	AML-MR	T-cells
AML10_CCGGACATCTTACGTT-1	-9.85	1.78	26	LMPP	AML-MR	AML Immature
AML10_CCGGGTAAGATTGCGG-1	1.36	5.3	26	GMP	AML-MR	AML Immature
AML10_CCGGGTATCCTCAGAA-1	-10.24	2.15	26	HSC	AML-MR	AML Immature
AML10_CCGGGTATCTCCGAAA-1	-10.31	2.16	26	HSC	AML-MR	AML Immature
AML10_CCGGTAGAGATACATG-1	-10.17	1.99	26	LMPP	AML-MR	AML Immature
AML10_CCGGTAGAGTCCCAGC-1	-9.18	1.57	26	LMPP	AML-MR	AML Immature
AML10_CCGGTAGGTCGGTGTC-1	-10.06	2.35	26	LMPP	AML-MR	AML Immature
AML10_CCGGTAGGTGCCAAGA-1	13.27	3.7	45	Monocytes	AML-MR	Monocytes
AML10_CCGGTAGGTGCTTCAA-1	13.63	3.42	45	Monocytes	AML-MR	Monocytes
AML10_CCGGTAGGTTTACTGG-1	-10.52	2.72	26	Megakaryocytic cells	AML-MR	AML Immature
AML10_CCGGTAGTCCAACACA-1	-9.41	1.99	26	LMPP	AML-MR	AML Immature
AML10_CCGGTAGTCGGTCAGC-1	-10.26	1.89	26	HSC	AML-MR	AML Immature
AML10_CCGGTGAAGCTGCCTG-1	-10.74	2.71	26	HSC	AML-MR	AML Immature
AML10_CCGGTGACAACTCATG-1	10.33	-5.98	47	Erythroid	AML-MR	Erythroid
AML10_CCGGTGACACCAGCGT-1	8.74	-4.2	25	Erythroid	AML-MR	Erythroid
AML10_CCGGTGACAGAGTCTT-1	-3.66	-0.53	24	LMPP	AML-MR	AML Immature
AML10_CCGGTGACAGGCCTGT-1	-10.73	2.02	26	HSC	AML-MR	AML Immature
AML10_CCGGTGAGTTGGAGAC-1	10.4	-5.83	47	Erythroid	AML-MR	Erythroid
AML10_CCGGTGAGTTTAAGGA-1	-9.04	1.74	26	LMPP	AML-MR	AML Immature
AML10_CCGGTGATCATGGTAC-1	-10.03	2.02	26	HSC	AML-MR	AML Immature
AML10_CCGGTGATCCGTGTCT-1	-9.73	1.72	26	HSC	AML-MR	AML Immature
AML10_CCGGTGATCTCGCTCA-1	11.77	0.63	34	Monocytes	AML-MR	Monocytes
AML10_CCGTAGGAGCAGGCTA-1	-10.01	2	26	HSC	AML-MR	AML Immature
AML10_CCGTAGGCAGGACTTT-1	-10.22	2.88	26	Megakaryocytic cells	AML-MR	AML Immature
AML10_CCGTAGGGTTGCATCA-1	-0.57	-9.79	5	T-cells	AML-MR	T-cells
AML10_CCGTAGGTCATGGAGG-1	-6.31	3.52	6	GMP	AML-MR	AML Immature
AML10_CCGTAGGTCCATGAGT-1	-9.28	1.76	26	LMPP	AML-MR	AML Immature
AML10_CCGTGAGAGGCATCGA-1	-10.45	2.86	26	HSC	AML-MR	AML Immature
AML10_CCGTGAGAGTCATGAA-1	13.32	3.36	45	Monocytes	AML-MR	Monocytes
AML10_CCGTGAGCACAGTCAT-1	-10.2	2.2	26	HSC	AML-MR	AML Immature
AML10_CCGTGAGCACTGTGAT-1	-9.93	2	26	HSC	AML-MR	AML Immature
AML10_CCGTGAGGTAAGATAC-1	-10	1.91	26	HSC	AML-MR	AML Immature
AML10_CCGTGAGGTCAGTCGC-1	-10.48	2.38	26	HSC	AML-MR	AML Immature
AML10_CCGTGAGTCACAGAGG-1	1.14	5.47	26	GMP	AML-MR	AML Immature
AML10_CCGTGAGTCCCTTCCC-1	-10.84	2.51	26	HSC	AML-MR	AML Immature
AML10_CCGTTCAAGGACACTG-1	-10.67	2.64	26	HSC	AML-MR	AML Immature
AML10_CCGTTCACAAGATTGA-1	-9.22	2	26	LMPP	AML-MR	AML Immature
AML10_CCGTTCAGTTACCTGA-1	-10.19	2.33	26	Megakaryocytic cells	AML-MR	AML Immature
AML10_CCGTTCATCGGTAGAG-1	-10.03	2.17	26	HSC	AML-MR	AML Immature
AML10_CCTAACCAGCCGAACA-1	1.24	5.58	18	GMP	AML-MR	GMP
AML10_CCTAACCCACCAGCTG-1	9.39	0.1	2	Monocytes	AML-MR	Monocytes
AML10_CCTAACCCACCGGCTA-1	-10.28	1.98	26	HSC	AML-MR	AML Immature
AML10_CCTAACCGTAAGGAGA-1	10.89	2.31	1	Monocytes	AML-MR	Monocytes
AML10_CCTAACCTCGTTATCT-1	-8.69	1.69	26	LMPP	AML-MR	AML Immature
AML10_CCTAACCTCTAGCAAC-1	-9.72	2.31	26	LMPP	AML-MR	AML Immature
AML10_CCTAAGAAGCACACCC-1	-10.51	1.91	26	HSC	AML-MR	AML Immature
AML10_CCTAAGAAGTTGAATG-1	-9.35	1.88	26	LMPP	AML-MR	AML Immature
AML10_CCTAAGACAGGAAGTC-1	-9.9	2.98	26	Megakaryocytic cells	AML-MR	AML Immature
AML10_CCTAAGACATGTGTCA-1	-10.3	2.28	26	HSC	AML-MR	AML Immature
AML10_CCTAAGAGTTTACTGG-1	-1.41	-1.88	26	LMPP	AML-MR	AML Immature
AML10_CCTAAGATCCGTGGGT-1	-10.21	1.85	26	HSC	AML-MR	AML Immature
AML10_CCTACGTAGACAACTA-1	13.36	3.71	45	Monocytes	AML-MR	Monocytes
AML10_CCTACGTAGGGAACAA-1	-10.55	2.4	26	HSC	AML-MR	AML Immature
AML10_CCTACGTCACTGGATT-1	13.59	3.66	45	Monocytes	AML-MR	Monocytes
AML10_CCTACGTGTAGTTAGA-1	13.62	3.56	45	Monocytes	AML-MR	Monocytes
AML10_CCTATCGAGCATGATA-1	-8.87	1.6	26	HSC	AML-MR	AML Immature
AML10_CCTATCGAGCTTGTTG-1	-10.07	1.51	26	LMPP	AML-MR	AML Immature
AML10_CCTATCGAGTTCATCG-1	-10.12	2.96	26	Megakaryocytic cells	AML-MR	AML Immature
AML10_CCTATCGGTTCTCTAT-1	-10.69	2.26	26	HSC	AML-MR	AML Immature
AML10_CCTCAACAGCTGGCCT-1	12.38	3.72	45	Monocytes	AML-MR	Monocytes
AML10_CCTCAACGTCCAAATC-1	-9.21	1.71	26	LMPP	AML-MR	AML Immature
AML10_CCTCAACGTGATTCAC-1	-3.88	0.07	31	LMPP	AML-MR	LMPP
AML10_CCTCAACTCTTCGGTC-1	-10.82	2.66	26	HSC	AML-MR	AML Immature
AML10_CCTCAACTCTTTGCAT-1	-7.18	-2.32	26	HSC	AML-MR	AML Immature
AML10_CCTCACAAGAAGTCTA-1	13.34	3.73	45	Monocytes	AML-MR	Monocytes
AML10_CCTCACAAGGTAGGCT-1	-10.59	2.4	26	HSC	AML-MR	AML Immature
AML10_CCTCACACATTCAGCA-1	-10.23	2.54	26	HSC	AML-MR	AML Immature
AML10_CCTCACAGTATTCCGA-1	1.58	-1.38	41	Megakaryocytic cells	AML-MR	Megakaryocytic cells
AML10_CCTCACATCGATGCTA-1	13.59	3.68	45	Monocytes	AML-MR	Monocytes
AML10_CCTCACATCTATGTGG-1	-9.52	1.74	26	LMPP	AML-MR	AML Immature
AML10_CCTCACATCTGAGAGG-1	-9.9	2.59	26	Megakaryocytic cells	AML-MR	AML Immature
AML10_CCTCAGTAGTACAGCG-1	-10.47	2.53	26	HSC	AML-MR	AML Immature
AML10_CCTCAGTCACCAATTG-1	-8.71	1.52	26	HSC	AML-MR	AML Immature
AML10_CCTCAGTTCATGGGAG-1	-9.35	1.91	26	LMPP	AML-MR	AML Immature
AML10_CCTCATGAGACCGCCT-1	13.42	3.43	45	Monocytes	AML-MR	Monocytes
AML10_CCTCATGTCACATCAG-1	-10.18	2.31	26	HSC	AML-MR	AML Immature
AML10_CCTCATGTCCGGACTG-1	8.17	-4.36	25	Erythroid	AML-MR	Erythroid
AML10_CCTCCAAAGAGCACTG-1	-8.97	1.59	26	HSC	AML-MR	AML Immature
AML10_CCTCCAAAGGCAGCTA-1	-10.39	2.28	26	HSC	AML-MR	AML Immature
AML10_CCTCCAACAGCTACCG-1	-0.37	-1.33	40	HSC	AML-MR	AML Immature
AML10_CCTCCAACATTGAGCT-1	10.73	3.38	1	Monocytes	AML-MR	Monocytes
AML10_CCTCCAATCATGGAGG-1	-10.38	1.81	26	HSC	AML-MR	AML Immature
AML10_CCTCCAATCGATCCAA-1	13.43	3.67	45	Monocytes	AML-MR	Monocytes
AML10_CCTCCAATCGGTAAGG-1	-10.63	2.65	26	HSC	AML-MR	AML Immature
AML10_CCTCCAATCGTGCGAC-1	-10.44	2.33	26	HSC	AML-MR	AML Immature
AML10_CCTCCTCCAGAAACCG-1	-9.45	1.79	26	LMPP	AML-MR	AML Immature
AML10_CCTCCTCGTCCGCAGT-1	-10	1.9	26	HSC	AML-MR	AML Immature
AML10_CCTCCTCGTGAGCGAT-1	13.44	3.75	45	Monocytes	AML-MR	Monocytes
AML10_CCTCCTCTCAGGAGAC-1	12.04	3.59	45	Monocytes	AML-MR	Monocytes
AML10_CCTCCTCTCTGGGCGT-1	-9.91	2.91	26	Megakaryocytic cells	AML-MR	AML Immature
AML10_CCTCTAGCAGGTACGA-1	-10.22	2.85	26	Megakaryocytic cells	AML-MR	AML Immature
AML10_CCTCTAGGTACGATGG-1	13.22	3.44	45	Monocytes	AML-MR	Monocytes
AML10_CCTCTAGGTTCGTACA-1	-10.73	2.22	26	HSC	AML-MR	AML Immature
AML10_CCTCTAGTCACAACCA-1	-10.99	2.42	26	HSC	AML-MR	AML Immature
AML10_CCTCTAGTCCCGATCT-1	-10.1	1.36	26	HSC	AML-MR	AML Immature
AML10_CCTCTCCAGCGATGAC-1	-10.63	1.73	26	LMPP	AML-MR	AML Immature
AML10_CCTCTCCCACGCAAAG-1	-10.23	2.22	26	HSC	AML-MR	AML Immature
AML10_CCTCTCCCACTCCACT-1	-9.43	1.88	26	LMPP	AML-MR	AML Immature
AML10_CCTCTCCGTCCGGCAT-1	-10.43	2.46	26	HSC	AML-MR	AML Immature
AML10_CCTGCATAGCCTGTGC-1	-10.02	2.42	26	Megakaryocytic cells	AML-MR	AML Immature
AML10_CCTGCATAGCGTATGG-1	8.01	-0.71	36	Monocytes	AML-MR	Monocytes
AML10_CCTGCATAGTGTACCT-1	-10.63	2.53	26	HSC	AML-MR	AML Immature
AML10_CCTGCATGTACCGGCT-1	0.7	5.29	26	GMP	AML-MR	AML Immature
AML10_CCTGCATGTGCCTACG-1	-6.88	-2.16	29	HSC	AML-MR	HSC
AML10_CCTGCATGTGCTGTCG-1	-9.09	1.62	26	LMPP	AML-MR	AML Immature
AML10_CCTGCATTCCGATCGG-1	-9.89	2.49	26	HSC	AML-MR	AML Immature
AML10_CCTGCATTCTGTGCTC-1	-10.37	1.76	26	HSC	AML-MR	AML Immature
AML10_CCTGTTGAGACAGTCG-1	-9.87	2.9	26	Megakaryocytic cells	AML-MR	AML Immature
AML10_CCTGTTGAGCATGTTC-1	-10.71	2.41	26	HSC	AML-MR	AML Immature
AML10_CCTGTTGGTCTTACAG-1	-10.3	2.7	26	HSC	AML-MR	AML Immature
AML10_CCTGTTGGTGGACTGA-1	-9.54	2.34	26	HSC	AML-MR	AML Immature
AML10_CCTGTTGTCCCTGGTT-1	13.51	3.43	45	Monocytes	AML-MR	Monocytes
AML10_CCTGTTGTCCGATCTC-1	-10.55	2.67	26	HSC	AML-MR	AML Immature
AML10_CCTTCAGAGGCCTTCG-1	-9.64	1.85	26	HSC	AML-MR	AML Immature
AML10_CCTTCAGCATTGAGGG-1	-10.12	2.61	26	HSC	AML-MR	AML Immature
AML10_CCTTCAGTCAGCTTCC-1	-10.18	2.56	26	LMPP	AML-MR	AML Immature
AML10_CCTTCAGTCCTAGCCT-1	-8.77	1.75	26	LMPP	AML-MR	AML Immature
AML10_CCTTGTGGTACCCGAC-1	-8.92	1.58	26	LMPP	AML-MR	AML Immature
AML10_CCTTGTGGTTCTTAGG-1	12.37	3.61	45	Monocytes	AML-MR	Monocytes
AML10_CCTTGTGTCTCGGTAA-1	-1.22	-1.8	16	HSC	AML-MR	AML Immature
AML10_CCTTGTGTCTTAGTTC-1	9.33	4.27	45	Monocytes	AML-MR	Monocytes
AML10_CCTTTGGAGATTACCC-1	-7.07	-2.29	26	HSC	AML-MR	AML Immature
AML10_CCTTTGGCAAAGACTA-1	-9.81	2.25	26	LMPP	AML-MR	AML Immature
AML10_CCTTTGGCAACCGTGC-1	13.66	3.61	45	Monocytes	AML-MR	Monocytes
AML10_CCTTTGGTCACCATGA-1	-4.29	0.14	31	LMPP	AML-MR	LMPP
AML10_CCTTTGGTCACGACTA-1	-10.68	2.85	26	HSC	AML-MR	AML Immature
AML10_CCTTTGGTCCGGCAAC-1	-9.85	2.39	26	LMPP	AML-MR	AML Immature
AML10_CGAAGGACACCGTGCA-1	-9.32	1.91	26	LMPP	AML-MR	AML Immature
AML10_CGAAGGAGTCTACTGA-1	1.08	5.41	26	GMP	AML-MR	AML Immature
AML10_CGAAGGAGTCTCCTGT-1	-9.67	2.06	26	HSC	AML-MR	AML Immature
AML10_CGAAGGATCAAGCTTG-1	-10.01	1.96	26	HSC	AML-MR	AML Immature
AML10_CGAAGGATCCTGGGAC-1	-10.66	2.86	26	HSC	AML-MR	AML Immature
AML10_CGAAGGATCGTGCATA-1	-10.98	1.68	26	LMPP	AML-MR	AML Immature
AML10_CGAAGTTCACTAACGT-1	-10.28	1.61	26	HSC	AML-MR	AML Immature
AML10_CGAAGTTCACTTGAGT-1	-9.65	1.76	26	HSC	AML-MR	AML Immature
AML10_CGAATTGAGTCGTTAC-1	-10.13	2.77	26	Megakaryocytic cells	AML-MR	AML Immature
AML10_CGAATTGCAGTGACCC-1	0.42	5.03	26	GMP	AML-MR	AML Immature
AML10_CGAATTGGTCTCCTGT-1	-10.76	2.38	26	HSC	AML-MR	AML Immature
[truncated: 243,074 more rows]
