# Supplementary material for: The AML cellular state space unveils NPM1 immune evasion subtypes with distinct clinical outcomes
Source: Nat Commun. 2025 Nov 25;16:10592. doi: 10.1038/s41467-025-66546-6 (PMC12658069; doi:10.1038/s41467-025-66546-6)
Supplement: Supplementary file 6 — Source Data [file 41467_2025_66546_MOESM6_ESM.zip › SourceData/SourceData_5B.csv]

cell	orig.ident	AML.type.NPM1class	celltype.aml	MHC_class_2
AML10_AAACCCACAACGAGGT-1	AML10	AML-MR	AML Immature	0.437
AML10_AAACCCATCAGTGTTG-1	AML10	AML-MR	AML Immature	0.193
AML10_AAACGAAAGTCCGCCA-1	AML10	AML-MR	AML Immature	0.446
AML10_AAACGCTCACAACGCC-1	AML10	AML-MR	AML Immature	0.392
AML10_AAACGCTCAGGTTCGC-1	AML10	AML-MR	AML Immature	0.377
AML10_AAAGAACAGCCGTAAG-1	AML10	AML-MR	AML Immature	0.34
AML10_AAAGAACAGTTTCAGC-1	AML10	AML-MR	AML Immature	-0.161
AML10_AAAGAACGTAGAGACC-1	AML10	AML-MR	AML Immature	0.283
AML10_AAAGAACTCCGTATGA-1	AML10	AML-MR	AML Immature	0.182
AML10_AAAGAACTCTCGTCGT-1	AML10	AML-MR	AML Immature	0.288
AML10_AAAGGATAGGAAGTCC-1	AML10	AML-MR	AML Immature	0.0716
AML10_AAAGGATCACGATTCA-1	AML10	AML-MR	AML Immature	0.0171
AML10_AAAGGATCACTTGTCC-1	AML10	AML-MR	AML Immature	0.279
AML10_AAAGGATGTTGGATCT-1	AML10	AML-MR	AML Immature	0.201
AML10_AAAGGGCAGATCGGTG-1	AML10	AML-MR	AML Immature	0.164
AML10_AAAGGGCTCAAGCCAT-1	AML10	AML-MR	AML Immature	0.13
AML10_AAAGGGCTCCCGAGTG-1	AML10	AML-MR	AML Immature	0.138
AML10_AAAGGGCTCGAACGGA-1	AML10	AML-MR	AML Immature	0.335
AML10_AAAGGGCTCGCTAGCG-1	AML10	AML-MR	AML Immature	0.185
AML10_AAAGGTAAGGATGGCT-1	AML10	AML-MR	AML Immature	0.392
AML10_AAAGGTAGTTGGACTT-1	AML10	AML-MR	AML Immature	0.189
AML10_AAAGGTATCTGGTGCG-1	AML10	AML-MR	AML Immature	0.165
AML10_AAAGTCCAGACGACGT-1	AML10	AML-MR	AML Immature	0.315
AML10_AAAGTCCAGGAGAGGC-1	AML10	AML-MR	AML Immature	0.136
AML10_AAAGTCCGTAGGCTCC-1	AML10	AML-MR	AML Immature	0.0783
AML10_AAAGTCCTCAGGACGA-1	AML10	AML-MR	AML Immature	0.461
AML10_AAAGTGAGTCATCGGC-1	AML10	AML-MR	AML Immature	0.234
AML10_AAAGTGATCCATGCAA-1	AML10	AML-MR	AML Immature	0.219
AML10_AAATGGAAGGAAGTCC-1	AML10	AML-MR	AML Immature	0.0476
AML10_AAATGGATCTACGGGC-1	AML10	AML-MR	AML Immature	0.375
AML10_AACAAAGAGAGCCCAA-1	AML10	AML-MR	AML Immature	0.202
AML10_AACAAAGAGCAACAAT-1	AML10	AML-MR	AML Immature	0.239
AML10_AACAAAGAGGAGGCAG-1	AML10	AML-MR	AML Immature	0.696
AML10_AACAAAGAGTGGTGAC-1	AML10	AML-MR	AML Immature	0.106
AML10_AACAAAGGTAGTTACC-1	AML10	AML-MR	AML Immature	0.271
AML10_AACAAAGTCCGAAATC-1	AML10	AML-MR	AML Immature	0.19
AML10_AACAACCCAGATTAAG-1	AML10	AML-MR	AML Immature	-0.00194
AML10_AACAACCGTCCTCATC-1	AML10	AML-MR	AML Immature	-0.0466
AML10_AACAACCTCCTCGCAT-1	AML10	AML-MR	AML Immature	0.344
AML10_AACAACCTCGATTGAC-1	AML10	AML-MR	AML Immature	0.418
AML10_AACAAGAAGCTGGAGT-1	AML10	AML-MR	AML Immature	0.707
AML10_AACAAGAAGTGATAGT-1	AML10	AML-MR	AML Immature	0.0769
AML10_AACAAGACAACTCCAA-1	AML10	AML-MR	AML Immature	0.312
AML10_AACACACAGGGCAGTT-1	AML10	AML-MR	AML Immature	0.176
AML10_AACACACGTCATTGCA-1	AML10	AML-MR	AML Immature	0.215
AML10_AACACACGTCCGGTGT-1	AML10	AML-MR	AML Immature	0.409
AML10_AACACACTCAACTGAC-1	AML10	AML-MR	AML Immature	0.207
AML10_AACACACTCACTTTGT-1	AML10	AML-MR	AML Immature	0.175
AML10_AACAGGGAGAAGATCT-1	AML10	AML-MR	AML Immature	0.0752
AML10_AACAGGGAGCCTTTGA-1	AML10	AML-MR	AML Immature	0.12
AML10_AACAGGGCAGAACATA-1	AML10	AML-MR	AML Immature	0.202
AML10_AACAGGGCAGAGCTAG-1	AML10	AML-MR	AML Immature	0.328
AML10_AACAGGGCATCGGCCA-1	AML10	AML-MR	AML Immature	0.226
AML10_AACAGGGCATGACGGA-1	AML10	AML-MR	AML Immature	0.164
AML10_AACAGGGGTTGGGTAG-1	AML10	AML-MR	AML Immature	0.127
AML10_AACAGGGTCATTACGG-1	AML10	AML-MR	AML Immature	-0.178
AML10_AACAGGGTCCTATTTG-1	AML10	AML-MR	AML Immature	0.419
AML10_AACCAACAGAAGCCAC-1	AML10	AML-MR	AML Immature	0.531
AML10_AACCAACCACAGTACT-1	AML10	AML-MR	AML Immature	0.161
AML10_AACCAACCATACAGAA-1	AML10	AML-MR	AML Immature	0.371
AML10_AACCAACTCCAAGCTA-1	AML10	AML-MR	AML Immature	0.176
AML10_AACCACAGTTTGTTCT-1	AML10	AML-MR	AML Immature	0.0641
AML10_AACCACATCAGACTGT-1	AML10	AML-MR	AML Immature	0.132
AML10_AACCACATCAGCTTCC-1	AML10	AML-MR	AML Immature	0.1
AML10_AACCATGAGTTGGACG-1	AML10	AML-MR	AML Immature	0.0537
AML10_AACCATGTCCAGTGTA-1	AML10	AML-MR	AML Immature	0.252
AML10_AACCCAAAGAATAGTC-1	AML10	AML-MR	AML Immature	0.238
AML10_AACCCAAAGACCAAGC-1	AML10	AML-MR	AML Immature	0.451
AML10_AACCCAAAGCTAGATA-1	AML10	AML-MR	AML Immature	0.191
AML10_AACCCAACATGACAAA-1	AML10	AML-MR	AML Immature	-0.0339
AML10_AACCCAATCGAAGTGG-1	AML10	AML-MR	AML Immature	0.218
AML10_AACCTGACAAGTCCAT-1	AML10	AML-MR	AML Immature	0.151
AML10_AACCTGACAGCACGAA-1	AML10	AML-MR	AML Immature	0.428
AML10_AACCTGAGTACAATAG-1	AML10	AML-MR	AML Immature	0.114
AML10_AACCTTTAGATGACCG-1	AML10	AML-MR	AML Immature	0.172
AML10_AACCTTTAGGTGCATG-1	AML10	AML-MR	AML Immature	-0.135
AML10_AACCTTTCACCTGATA-1	AML10	AML-MR	AML Immature	0.125
AML10_AACGAAAAGCCGCACT-1	AML10	AML-MR	AML Immature	0.103
AML10_AACGAAAAGCGACTAG-1	AML10	AML-MR	AML Immature	0.334
AML10_AACGAAAAGGATGGCT-1	AML10	AML-MR	AML Immature	-0.0524
AML10_AACGAAATCAGCGGAA-1	AML10	AML-MR	AML Immature	0.172
AML10_AACGAAATCCCACAGG-1	AML10	AML-MR	AML Immature	0.25
AML10_AACGAAATCCTCTAGC-1	AML10	AML-MR	AML Immature	-0.0927
AML10_AACGAAATCCTGCCAT-1	AML10	AML-MR	AML Immature	0.296
AML10_AACGAAATCTTTGATC-1	AML10	AML-MR	AML Immature	0.0747
AML10_AACGGGAAGAAACTGT-1	AML10	AML-MR	AML Immature	0.13
AML10_AACGGGACAACACACT-1	AML10	AML-MR	AML Immature	0.441
AML10_AACGGGACAATGAGCG-1	AML10	AML-MR	AML Immature	0.432
AML10_AACGGGACAGGAATAT-1	AML10	AML-MR	AML Immature	0.271
AML10_AACGGGAGTTCGGTAT-1	AML10	AML-MR	AML Immature	0.324
AML10_AACGGGATCCGTTGGG-1	AML10	AML-MR	AML Immature	0.46
AML10_AACGGGATCTCTTCAA-1	AML10	AML-MR	AML Immature	0.493
AML10_AACGTCAAGTCCCGAC-1	AML10	AML-MR	AML Immature	0.193
AML10_AACGTCACAAATTGGA-1	AML10	AML-MR	AML Immature	0.131
AML10_AACGTCACACAAGTGG-1	AML10	AML-MR	AML Immature	0.00611
AML10_AACGTCACACACCTAA-1	AML10	AML-MR	AML Immature	0.372
AML10_AACGTCACATGGCCCA-1	AML10	AML-MR	AML Immature	0.312
AML10_AACGTCAGTACCGTCG-1	AML10	AML-MR	AML Immature	0.0329
AML10_AACGTCATCGCCAATA-1	AML10	AML-MR	AML Immature	0.305
AML10_AACTTCTAGGACAGTC-1	AML10	AML-MR	AML Immature	0.333
AML10_AACTTCTCATGACGAG-1	AML10	AML-MR	AML Immature	-0.0476
AML10_AACTTCTGTAATGCTC-1	AML10	AML-MR	AML Immature	0.504
AML10_AACTTCTGTACAGTAA-1	AML10	AML-MR	AML Immature	0.0919
AML10_AACTTCTGTCAAACGG-1	AML10	AML-MR	AML Immature	0.589
AML10_AACTTCTGTCAAATCC-1	AML10	AML-MR	AML Immature	0.283
AML10_AACTTCTGTGACTCGC-1	AML10	AML-MR	AML Immature	0.549
AML10_AACTTCTGTGTATCCA-1	AML10	AML-MR	AML Immature	0.314
AML10_AACTTCTTCATGCCAA-1	AML10	AML-MR	AML Immature	0.189
AML10_AAGAACAAGGCGACAT-1	AML10	AML-MR	AML Immature	0.248
AML10_AAGAACACAGAGGCTA-1	AML10	AML-MR	AML Immature	0.205
AML10_AAGAACACATAAGATG-1	AML10	AML-MR	AML Immature	0.161
AML10_AAGACAAAGGTGGTTG-1	AML10	AML-MR	AML Immature	0.616
AML10_AAGACAACAACCGGAA-1	AML10	AML-MR	AML Immature	0.143
AML10_AAGACAAGTTGTGGCC-1	AML10	AML-MR	AML Immature	-0.0418
AML10_AAGACTCAGCCTAACT-1	AML10	AML-MR	AML Immature	0.145
AML10_AAGACTCCAATCGCCG-1	AML10	AML-MR	AML Immature	0.203
AML10_AAGACTCCAATTGCGT-1	AML10	AML-MR	AML Immature	0.305
AML10_AAGACTCCACTAGAGG-1	AML10	AML-MR	AML Immature	0.162
AML10_AAGACTCCATGGCACC-1	AML10	AML-MR	AML Immature	-0.0685
AML10_AAGACTCTCTAGTACG-1	AML10	AML-MR	AML Immature	0.233
AML10_AAGATAGCAGACAAGC-1	AML10	AML-MR	AML Immature	0.384
AML10_AAGATAGCAGCAAGAC-1	AML10	AML-MR	AML Immature	0.222
AML10_AAGATAGGTGTTAAAG-1	AML10	AML-MR	AML Immature	0.167
AML10_AAGATAGTCCGCATAA-1	AML10	AML-MR	AML Immature	0.375
AML10_AAGATAGTCTGTACAG-1	AML10	AML-MR	AML Immature	0.183
AML10_AAGATAGTCTTACCGC-1	AML10	AML-MR	AML Immature	0.0945
AML10_AAGCATCAGACAACTA-1	AML10	AML-MR	AML Immature	0.171
AML10_AAGCATCGTCGTTTCC-1	AML10	AML-MR	AML Immature	0.493
AML10_AAGCATCGTGAGGAAA-1	AML10	AML-MR	AML Immature	0.246
AML10_AAGCCATCAAGCAGGT-1	AML10	AML-MR	AML Immature	0.204
AML10_AAGCCATCATCTCATT-1	AML10	AML-MR	AML Immature	0.208
AML10_AAGCCATTCTTGGTCC-1	AML10	AML-MR	AML Immature	0.151
AML10_AAGCGAGAGGCTCAAG-1	AML10	AML-MR	AML Immature	0.124
AML10_AAGCGAGCAGCTGGTC-1	AML10	AML-MR	AML Immature	0.241
AML10_AAGCGAGCATCCAATG-1	AML10	AML-MR	AML Immature	-0.202
AML10_AAGCGAGTCCATGATG-1	AML10	AML-MR	AML Immature	0.36
AML10_AAGCGAGTCCGATTAG-1	AML10	AML-MR	AML Immature	0.507
AML10_AAGCGAGTCTGGGAGA-1	AML10	AML-MR	AML Immature	0.117
AML10_AAGCGTTTCCATCTAT-1	AML10	AML-MR	AML Immature	0.664
AML10_AAGCGTTTCGCTATTT-1	AML10	AML-MR	AML Immature	0.222
AML10_AAGGAATAGACTGGGT-1	AML10	AML-MR	AML Immature	0.117
AML10_AAGGAATAGTGATTCC-1	AML10	AML-MR	AML Immature	0.383
AML10_AAGGAATGTACCGGCT-1	AML10	AML-MR	AML Immature	0.338
AML10_AAGGAATGTCACAGTT-1	AML10	AML-MR	AML Immature	0.412
AML10_AAGGAATTCCATTCGC-1	AML10	AML-MR	AML Immature	-0.069
AML10_AAGGTAAAGCTGTACT-1	AML10	AML-MR	AML Immature	0.422
AML10_AAGGTAACACATATGC-1	AML10	AML-MR	AML Immature	0.151
AML10_AAGTACCAGCGATGCA-1	AML10	AML-MR	AML Immature	0.442
AML10_AAGTACCCAATTGAGA-1	AML10	AML-MR	AML Immature	0.00967
AML10_AAGTACCCACAACGCC-1	AML10	AML-MR	AML Immature	0.0884
AML10_AAGTACCGTCTTCGAA-1	AML10	AML-MR	AML Immature	0.153
AML10_AAGTACCTCGTGCGAC-1	AML10	AML-MR	AML Immature	0.358
AML10_AAGTACCTCTATCACT-1	AML10	AML-MR	AML Immature	0.151
AML10_AAGTCGTAGTCTGCAT-1	AML10	AML-MR	AML Immature	0.0891
AML10_AAGTCGTTCCTCAGAA-1	AML10	AML-MR	AML Immature	0.0711
AML10_AAGTGAAAGCAACAGC-1	AML10	AML-MR	AML Immature	0.388
AML10_AAGTGAACACCCTGTT-1	AML10	AML-MR	AML Immature	0.0125
AML10_AAGTTCGAGTAGCATA-1	AML10	AML-MR	AML Immature	0.392
AML10_AAGTTCGCACATGGTT-1	AML10	AML-MR	AML Immature	0.108
AML10_AAGTTCGTCTCTGCTG-1	AML10	AML-MR	AML Immature	-0.0342
AML10_AATAGAGAGATGACCG-1	AML10	AML-MR	AML Immature	0.0816
AML10_AATAGAGCACCTGCTT-1	AML10	AML-MR	AML Immature	0.5
AML10_AATAGAGCATGTGACT-1	AML10	AML-MR	AML Immature	0.148
AML10_AATAGAGGTATCGCAT-1	AML10	AML-MR	AML Immature	0.306
AML10_AATAGAGGTGTCTTAG-1	AML10	AML-MR	AML Immature	0.111
AML10_AATCACGCACATAGCT-1	AML10	AML-MR	AML Immature	0.336
AML10_AATCGACTCTTCTGGC-1	AML10	AML-MR	AML Immature	0.201
AML10_AATCGTGAGCGAAACC-1	AML10	AML-MR	AML Immature	-0.199
AML10_AATCGTGCAGACCATT-1	AML10	AML-MR	AML Immature	0.0362
AML10_AATCGTGCATAGCACT-1	AML10	AML-MR	AML Immature	0.236
AML10_AATCGTGGTCTACAAC-1	AML10	AML-MR	AML Immature	0.0561
AML10_AATCGTGTCAGATTGC-1	AML10	AML-MR	AML Immature	0.037
AML10_AATCGTGTCAGCTCTC-1	AML10	AML-MR	AML Immature	0.439
AML10_AATCGTGTCTCTCTAA-1	AML10	AML-MR	AML Immature	0.097
AML10_AATGAAGCAGTTAGAA-1	AML10	AML-MR	AML Immature	0.424
AML10_AATGAAGTCGCCGAGT-1	AML10	AML-MR	AML Immature	0.316
AML10_AATGACCCACGCACCA-1	AML10	AML-MR	AML Immature	0.267
AML10_AATGACCTCCGCACTT-1	AML10	AML-MR	AML Immature	0.13
AML10_AATGCCAAGAGGATGA-1	AML10	AML-MR	AML Immature	0.32
AML10_AATGCCAAGATGTAGT-1	AML10	AML-MR	AML Immature	0.0145
AML10_AATGCCAAGGCCTAAG-1	AML10	AML-MR	AML Immature	0.0833
AML10_AATGCCAAGGGTTAAT-1	AML10	AML-MR	AML Immature	0.0179
AML10_AATGCCACACATAGCT-1	AML10	AML-MR	AML Immature	0.441
AML10_AATGCCACATGACTCA-1	AML10	AML-MR	AML Immature	0.325
AML10_AATGCCAGTGGTCTCG-1	AML10	AML-MR	AML Immature	0.527
AML10_AATGCCAGTTAGTTCG-1	AML10	AML-MR	AML Immature	0.261
AML10_AATGCCATCATGCAGT-1	AML10	AML-MR	AML Immature	0.181
AML10_AATGGAAAGAGCAAGA-1	AML10	AML-MR	AML Immature	0.337
AML10_AATGGAAAGGTTCACT-1	AML10	AML-MR	AML Immature	0.462
AML10_AATGGAAGTGGATACG-1	AML10	AML-MR	AML Immature	0.296
AML10_AATGGAAGTTGTGGCC-1	AML10	AML-MR	AML Immature	0.244
AML10_AATGGAATCAGGGTAG-1	AML10	AML-MR	AML Immature	0.0659
AML10_AATGGCTAGCGACAGT-1	AML10	AML-MR	AML Immature	0.0411
AML10_AATGGCTCAATTTCTC-1	AML10	AML-MR	AML Immature	0.266
AML10_AATTCCTCAACACTAC-1	AML10	AML-MR	AML Immature	0.292
AML10_AATTCCTCACGCACCA-1	AML10	AML-MR	AML Immature	0.397
AML10_AATTTCCAGGAGTACC-1	AML10	AML-MR	AML Immature	0.0896
AML10_AATTTCCCACATTCTT-1	AML10	AML-MR	AML Immature	0.294
AML10_AATTTCCCATAGGAGC-1	AML10	AML-MR	AML Immature	0.13
AML10_AATTTCCGTAGGATAT-1	AML10	AML-MR	AML Immature	0.318
AML10_AATTTCCGTGAATTAG-1	AML10	AML-MR	AML Immature	0.0464
AML10_AATTTCCTCACTGTTT-1	AML10	AML-MR	AML Immature	0.161
AML10_AATTTCCTCAGAGCAG-1	AML10	AML-MR	AML Immature	0.0188
AML10_ACAAAGAAGTTCAACC-1	AML10	AML-MR	AML Immature	0.127
AML10_ACAAAGACAGGATGAC-1	AML10	AML-MR	AML Immature	0.397
AML10_ACAAAGATCCGTGGCA-1	AML10	AML-MR	AML Immature	0.194
AML10_ACAAAGATCGAAACAA-1	AML10	AML-MR	AML Immature	0.179
AML10_ACAACCAAGGGAGTTC-1	AML10	AML-MR	AML Immature	0.0853
AML10_ACAACCAGTCTGTGCG-1	AML10	AML-MR	AML Immature	0.326
AML10_ACAACCAGTTAGGGTG-1	AML10	AML-MR	AML Immature	0.184
AML10_ACAACCATCGCTTGAA-1	AML10	AML-MR	AML Immature	0.586
AML10_ACAAGCTAGAGCAGTC-1	AML10	AML-MR	AML Immature	0.331
AML10_ACAAGCTAGTTGGAAT-1	AML10	AML-MR	AML Immature	0.275
AML10_ACACCAAAGTCCCAAT-1	AML10	AML-MR	AML Immature	0.21
AML10_ACACCAAAGTCTCGTA-1	AML10	AML-MR	AML Immature	-0.0248
AML10_ACACCAACAGACAATA-1	AML10	AML-MR	AML Immature	0.315
AML10_ACACCAACAGTCCGTG-1	AML10	AML-MR	AML Immature	0.0387
AML10_ACACCAAGTGTCCACG-1	AML10	AML-MR	AML Immature	0.151
AML10_ACACCAATCCCATACC-1	AML10	AML-MR	AML Immature	0.382
AML10_ACACGCGCAGAGGAAA-1	AML10	AML-MR	AML Immature	0.305
AML10_ACACGCGGTTCCGCGA-1	AML10	AML-MR	AML Immature	0.33
AML10_ACACGCGGTTGGTAGG-1	AML10	AML-MR	AML Immature	0.135
AML10_ACACTGACAGGACATG-1	AML10	AML-MR	AML Immature	-0.0625
AML10_ACACTGAGTGCTGATT-1	AML10	AML-MR	AML Immature	0.144
AML10_ACACTGATCAGAATAG-1	AML10	AML-MR	AML Immature	-0.044
AML10_ACACTGATCCCTGGTT-1	AML10	AML-MR	AML Immature	0.268
AML10_ACACTGATCGTAGGGA-1	AML10	AML-MR	AML Immature	0.224
AML10_ACACTGATCTCTAAGG-1	AML10	AML-MR	AML Immature	0.0522
AML10_ACAGAAAAGAATTGCA-1	AML10	AML-MR	AML Immature	0.135
AML10_ACAGAAATCACGGAGA-1	AML10	AML-MR	AML Immature	0.0674
AML10_ACAGAAATCCGCCTAT-1	AML10	AML-MR	AML Immature	0.266
AML10_ACAGAAATCTACCCAC-1	AML10	AML-MR	AML Immature	0.0669
AML10_ACAGCCGTCGACACCG-1	AML10	AML-MR	AML Immature	0.382
AML10_ACAGGGACAATTGAGA-1	AML10	AML-MR	AML Immature	0.0824
AML10_ACAGGGACACGCAAAG-1	AML10	AML-MR	AML Immature	0.5
AML10_ACAGGGACATATGCGT-1	AML10	AML-MR	AML Immature	0.55
AML10_ACAGGGAGTCTGTCCT-1	AML10	AML-MR	AML Immature	0.6
AML10_ACAGGGAGTTACGCCG-1	AML10	AML-MR	AML Immature	0.514
AML10_ACATCCCGTTCCTAAG-1	AML10	AML-MR	AML Immature	0.424
AML10_ACATCCCGTTGGGATG-1	AML10	AML-MR	AML Immature	0.275
AML10_ACATCCCTCAACCGAT-1	AML10	AML-MR	AML Immature	0.115
AML10_ACATCGACAGTTGTCA-1	AML10	AML-MR	AML Immature	0.164
AML10_ACATCGAGTTGGCTAT-1	AML10	AML-MR	AML Immature	0.00554
AML10_ACATCGAGTTTGATCG-1	AML10	AML-MR	AML Immature	0.291
AML10_ACATGCAAGACTCTTG-1	AML10	AML-MR	AML Immature	0.173
AML10_ACATGCACATTAAGCC-1	AML10	AML-MR	AML Immature	0.147
AML10_ACATGCAGTCTGGTTA-1	AML10	AML-MR	AML Immature	0.49
AML10_ACATGCATCCTACTGC-1	AML10	AML-MR	AML Immature	0.15
AML10_ACATTTCAGTTGGAAT-1	AML10	AML-MR	AML Immature	0.414
AML10_ACCAAACAGCTTGTTG-1	AML10	AML-MR	AML Immature	0.232
AML10_ACCAAACCAAAGGCAC-1	AML10	AML-MR	AML Immature	0.0897
AML10_ACCAAACCAGTGTGCC-1	AML10	AML-MR	AML Immature	0.046
AML10_ACCAAACTCAGCGTCG-1	AML10	AML-MR	AML Immature	0.184
AML10_ACCAACAAGGAGTATT-1	AML10	AML-MR	AML Immature	0.275
AML10_ACCAACAAGTCGAGGT-1	AML10	AML-MR	AML Immature	0.104
AML10_ACCAACAAGTCGCCAC-1	AML10	AML-MR	AML Immature	0.182
AML10_ACCAACACAAGGTACG-1	AML10	AML-MR	AML Immature	0.317
AML10_ACCAACACAGAATTCC-1	AML10	AML-MR	AML Immature	0.0954
AML10_ACCAACAGTAACATAG-1	AML10	AML-MR	AML Immature	0.336
AML10_ACCAACATCGGTCTGG-1	AML10	AML-MR	AML Immature	0.0941
AML10_ACCACAAAGAAGCTCG-1	AML10	AML-MR	AML Immature	0.179
AML10_ACCACAACACGACAGA-1	AML10	AML-MR	AML Immature	0.039
AML10_ACCACAAGTGTTATCG-1	AML10	AML-MR	AML Immature	-0.0109
AML10_ACCATTTCACGAGGTA-1	AML10	AML-MR	AML Immature	0.14
AML10_ACCATTTCACGTGTGC-1	AML10	AML-MR	AML Immature	0.54
AML10_ACCATTTCATGGCTGC-1	AML10	AML-MR	AML Immature	0.322
AML10_ACCATTTGTGCTGTCG-1	AML10	AML-MR	AML Immature	0.108
AML10_ACCATTTTCCTCACTG-1	AML10	AML-MR	AML Immature	0.365
AML10_ACCATTTTCCTCGCAT-1	AML10	AML-MR	AML Immature	0.136
AML10_ACCCAAAAGTAAACGT-1	AML10	AML-MR	AML Immature	0.269
AML10_ACCCAAACACGTAGTT-1	AML10	AML-MR	AML Immature	0.423
AML10_ACCCAAACACGTCTCT-1	AML10	AML-MR	AML Immature	0.127
AML10_ACCCAAACATAAGCGG-1	AML10	AML-MR	AML Immature	0.254
AML10_ACCCTCAAGCAGTACG-1	AML10	AML-MR	AML Immature	0.383
AML10_ACCCTCAAGTCGAATA-1	AML10	AML-MR	AML Immature	0.371
AML10_ACCCTCACAGCACGAA-1	AML10	AML-MR	AML Immature	0.258
AML10_ACCCTCAGTTCGGCTG-1	AML10	AML-MR	AML Immature	0.0909
AML10_ACCCTCATCCTAGCGG-1	AML10	AML-MR	AML Immature	0.278
AML10_ACCCTTGAGAGCCCAA-1	AML10	AML-MR	AML Immature	0.315
AML10_ACCCTTGAGCCTAACT-1	AML10	AML-MR	AML Immature	-0.0148
AML10_ACCCTTGTCAAATGCC-1	AML10	AML-MR	AML Immature	0.479
AML10_ACCCTTGTCGAAGTGG-1	AML10	AML-MR	AML Immature	0.491
AML10_ACCCTTGTCGGTCTGG-1	AML10	AML-MR	AML Immature	0.632
AML10_ACCGTTCCAACCGACC-1	AML10	AML-MR	AML Immature	0.243
AML10_ACCGTTCCATTGCCTC-1	AML10	AML-MR	AML Immature	0.154
AML10_ACCGTTCGTCTTCCGT-1	AML10	AML-MR	AML Immature	0.262
AML10_ACCGTTCGTGTATCCA-1	AML10	AML-MR	AML Immature	0.082
AML10_ACCGTTCTCATGCCCT-1	AML10	AML-MR	AML Immature	-0.252
AML10_ACCTACCGTCCTGAAT-1	AML10	AML-MR	AML Immature	0.0912
AML10_ACCTACCTCCTCAGGG-1	AML10	AML-MR	AML Immature	-0.0275
AML10_ACCTACCTCTCGCTCA-1	AML10	AML-MR	AML Immature	0.317
AML10_ACCTGAAAGACCAGAC-1	AML10	AML-MR	AML Immature	0.13
AML10_ACCTGAACATCGATGT-1	AML10	AML-MR	AML Immature	0.255
AML10_ACCTGAATCATTTACC-1	AML10	AML-MR	AML Immature	0.263
AML10_ACCTGAATCTCGCAGG-1	AML10	AML-MR	AML Immature	0.355
AML10_ACCTGTCAGATACCAA-1	AML10	AML-MR	AML Immature	0.252
AML10_ACCTGTCCAGTAGATA-1	AML10	AML-MR	AML Immature	0.2
AML10_ACCTGTCCAGTCGGTC-1	AML10	AML-MR	AML Immature	0.179
AML10_ACCTGTCTCCCAGGAC-1	AML10	AML-MR	AML Immature	0.432
AML10_ACGATCACAACTGATC-1	AML10	AML-MR	AML Immature	0.187
AML10_ACGATCACAGCTGGTC-1	AML10	AML-MR	AML Immature	0.445
AML10_ACGATCAGTATACGGG-1	AML10	AML-MR	AML Immature	0.327
AML10_ACGATCAGTATCACCA-1	AML10	AML-MR	AML Immature	-0.0387
AML10_ACGATCAGTTGTACGT-1	AML10	AML-MR	AML Immature	8.67e-4
AML10_ACGATCATCGAACCAT-1	AML10	AML-MR	AML Immature	0.155
AML10_ACGATCATCTCGAGTA-1	AML10	AML-MR	AML Immature	-0.192
AML10_ACGATCATCTGAACGT-1	AML10	AML-MR	AML Immature	0.42
AML10_ACGATGTAGTGTCATC-1	AML10	AML-MR	AML Immature	-0.102
AML10_ACGATGTCAAGCGATG-1	AML10	AML-MR	AML Immature	0.232
AML10_ACGATGTTCGGAGATG-1	AML10	AML-MR	AML Immature	0.0874
AML10_ACGCACGAGTGCCGAA-1	AML10	AML-MR	AML Immature	0.403
AML10_ACGCACGCAATTGAGA-1	AML10	AML-MR	AML Immature	-0.0563
AML10_ACGCACGGTGTTCCTC-1	AML10	AML-MR	AML Immature	0.0297
AML10_ACGCACGTCTGCTTAT-1	AML10	AML-MR	AML Immature	0.087
AML10_ACGGAAGAGGTAGTAT-1	AML10	AML-MR	AML Immature	0.368
AML10_ACGGAAGCAACCGACC-1	AML10	AML-MR	AML Immature	0.272
AML10_ACGGAAGCACTTCAGA-1	AML10	AML-MR	AML Immature	0.372
AML10_ACGGAAGCAGGTCCGT-1	AML10	AML-MR	AML Immature	0.14
AML10_ACGGAAGGTTAGAGTA-1	AML10	AML-MR	AML Immature	0.298
AML10_ACGGAAGGTTCGATTG-1	AML10	AML-MR	AML Immature	0.228
AML10_ACGGGTCAGGCAGGGA-1	AML10	AML-MR	AML Immature	0.3
AML10_ACGGGTCAGTGCTACT-1	AML10	AML-MR	AML Immature	-0.143
AML10_ACGGGTCAGTGTCATC-1	AML10	AML-MR	AML Immature	0.11
AML10_ACGGTCGAGGCAGGTT-1	AML10	AML-MR	AML Immature	0.343
AML10_ACGGTCGAGTCGGGAT-1	AML10	AML-MR	AML Immature	0.342
AML10_ACGGTCGAGTTGAAGT-1	AML10	AML-MR	AML Immature	0.314
AML10_ACGGTCGCACCCATAA-1	AML10	AML-MR	AML Immature	0.44
AML10_ACGGTCGCAGACCTAT-1	AML10	AML-MR	AML Immature	0.0512
AML10_ACGGTCGGTACACGCC-1	AML10	AML-MR	AML Immature	0.148
AML10_ACGGTCGGTGCCCGTA-1	AML10	AML-MR	AML Immature	0.0733
AML10_ACGGTCGTCCTTGACC-1	AML10	AML-MR	AML Immature	0.211
AML10_ACGGTCGTCTGGCCTT-1	AML10	AML-MR	AML Immature	0.228
AML10_ACGGTTACATGTGTCA-1	AML10	AML-MR	AML Immature	0.0974
AML10_ACGGTTAGTTAAAGTG-1	AML10	AML-MR	AML Immature	0.174
AML10_ACGGTTATCGTCTAAG-1	AML10	AML-MR	AML Immature	0.51
AML10_ACGTAACAGCCGATTT-1	AML10	AML-MR	AML Immature	0.141
AML10_ACGTAACGTTAGGGTG-1	AML10	AML-MR	AML Immature	0.438
AML10_ACGTAACTCGACACTA-1	AML10	AML-MR	AML Immature	0.271
AML10_ACGTAACTCTTACGGA-1	AML10	AML-MR	AML Immature	0.199
AML10_ACGTACACATGGCACC-1	AML10	AML-MR	AML Immature	0.00715
AML10_ACGTACATCGGTGTAT-1	AML10	AML-MR	AML Immature	0.6
AML10_ACGTACATCTACACAG-1	AML10	AML-MR	AML Immature	-0.0407
AML10_ACGTAGTAGGTCACCC-1	AML10	AML-MR	AML Immature	0.368
AML10_ACGTAGTGTCACGACC-1	AML10	AML-MR	AML Immature	0.378
AML10_ACGTAGTGTCGAATTC-1	AML10	AML-MR	AML Immature	0.207
AML10_ACGTAGTGTCGCACGT-1	AML10	AML-MR	AML Immature	0.147
AML10_ACGTAGTGTGCAATGG-1	AML10	AML-MR	AML Immature	0.138
AML10_ACGTAGTTCTAGCAAC-1	AML10	AML-MR	AML Immature	0.0764
AML10_ACGTCCTAGCATTGAA-1	AML10	AML-MR	AML Immature	0.181
AML10_ACGTCCTAGTCTGTAC-1	AML10	AML-MR	AML Immature	-0.0741
AML10_ACGTCCTCAAGCGAAC-1	AML10	AML-MR	AML Immature	0.362
AML10_ACGTCCTGTTAAGGGC-1	AML10	AML-MR	AML Immature	-0.245
AML10_ACGTCCTTCCGTGGTG-1	AML10	AML-MR	AML Immature	0.0188
AML10_ACGTTCCAGGCTAGCA-1	AML10	AML-MR	AML Immature	0.313
AML10_ACGTTCCTCACCTGTC-1	AML10	AML-MR	AML Immature	0.507
AML10_ACTACGAAGATGCCGA-1	AML10	AML-MR	AML Immature	0.226
AML10_ACTACGAAGGCGATAC-1	AML10	AML-MR	AML Immature	0.504
AML10_ACTACGAGTGATACCT-1	AML10	AML-MR	AML Immature	0.16
AML10_ACTACGATCTGCGGGT-1	AML10	AML-MR	AML Immature	0.0879
AML10_ACTATCTAGAATCGTA-1	AML10	AML-MR	AML Immature	0.0478
AML10_ACTATCTAGCCTTTCC-1	AML10	AML-MR	AML Immature	0.143
AML10_ACTATCTCAATCTGCA-1	AML10	AML-MR	AML Immature	0.468
AML10_ACTATCTCAATTGAAG-1	AML10	AML-MR	AML Immature	-0.121
AML10_ACTATCTGTTCCGTTC-1	AML10	AML-MR	AML Immature	-0.192
AML10_ACTATGGAGCTATCCA-1	AML10	AML-MR	AML Immature	0.302
AML10_ACTATGGCATAATGAG-1	AML10	AML-MR	AML Immature	0.225
AML10_ACTATGGCATCCTAAG-1	AML10	AML-MR	AML Immature	0.179
AML10_ACTATGGGTCACCTTC-1	AML10	AML-MR	AML Immature	0.28
AML10_ACTATTCGTCCTATAG-1	AML10	AML-MR	AML Immature	0.345
AML10_ACTATTCTCATCGACA-1	AML10	AML-MR	AML Immature	0.399
AML10_ACTCCCAAGTAAACTG-1	AML10	AML-MR	AML Immature	0.3
AML10_ACTCCCACATGACAAA-1	AML10	AML-MR	AML Immature	0.301
AML10_ACTCCCATCCCGTTCA-1	AML10	AML-MR	AML Immature	-0.00594
AML10_ACTCTCGCACTGGAAG-1	AML10	AML-MR	AML Immature	0.456
AML10_ACTCTCGCAGGAAGTC-1	AML10	AML-MR	AML Immature	-0.137
AML10_ACTCTCGGTGGAATGC-1	AML10	AML-MR	AML Immature	0.174
AML10_ACTGATGAGATTAGCA-1	AML10	AML-MR	AML Immature	0.0241
AML10_ACTGATGGTACAGAAT-1	AML10	AML-MR	AML Immature	0.404
AML10_ACTGATGGTAGTCCTA-1	AML10	AML-MR	AML Immature	0.259
AML10_ACTGATGGTCTCACGG-1	AML10	AML-MR	AML Immature	-0.0442
AML10_ACTGATGTCACCATAG-1	AML10	AML-MR	AML Immature	0.195
AML10_ACTGCAATCGAGTCCG-1	AML10	AML-MR	AML Immature	0.325
AML10_ACTGTCCAGGACAGCT-1	AML10	AML-MR	AML Immature	0.222
AML10_ACTGTCCAGTGCTCGC-1	AML10	AML-MR	AML Immature	0.397
AML10_ACTGTCCCAGGCCCTA-1	AML10	AML-MR	AML Immature	0.311
AML10_ACTGTCCTCCGTGGGT-1	AML10	AML-MR	AML Immature	0.475
AML10_ACTGTGAAGGCTCCCA-1	AML10	AML-MR	AML Immature	0.175
AML10_ACTGTGACAGCAGTCC-1	AML10	AML-MR	AML Immature	0.137
AML10_ACTGTGAGTGCAGATG-1	AML10	AML-MR	AML Immature	0.302
AML10_ACTTAGGAGTCTGGAG-1	AML10	AML-MR	AML Immature	0.489
AML10_ACTTAGGCAGCCGGTT-1	AML10	AML-MR	AML Immature	0.379
AML10_ACTTAGGCAGGAATAT-1	AML10	AML-MR	AML Immature	0.19
AML10_ACTTATCAGTGGAAAG-1	AML10	AML-MR	AML Immature	0.569
AML10_ACTTATCGTATCGATC-1	AML10	AML-MR	AML Immature	0.284
AML10_ACTTATCGTATCGCAT-1	AML10	AML-MR	AML Immature	0.209
AML10_ACTTATCTCCACCTGT-1	AML10	AML-MR	AML Immature	0.285
AML10_ACTTATCTCGTCGGGT-1	AML10	AML-MR	AML Immature	0.0247
AML10_ACTTATCTCGTGTTCC-1	AML10	AML-MR	AML Immature	0.235
AML10_ACTTCCGAGACCAACG-1	AML10	AML-MR	AML Immature	-0.0535
AML10_ACTTCCGAGTACTGGG-1	AML10	AML-MR	AML Immature	0.0866
AML10_ACTTCCGGTCTTAGTG-1	AML10	AML-MR	AML Immature	0.391
AML10_ACTTCCGTCCTGGGTG-1	AML10	AML-MR	AML Immature	0.0816
AML10_ACTTCCGTCTTCCCGA-1	AML10	AML-MR	AML Immature	0.679
AML10_ACTTCGCGTCTTTCAT-1	AML10	AML-MR	AML Immature	0.434
AML10_ACTTCGCGTGCCCGTA-1	AML10	AML-MR	AML Immature	1.03
AML10_ACTTTCACAACCAATC-1	AML10	AML-MR	AML Immature	0.127
AML10_ACTTTGTAGCTACTAC-1	AML10	AML-MR	AML Immature	0.249
AML10_ACTTTGTAGGTCGAGT-1	AML10	AML-MR	AML Immature	0.0963
AML10_ACTTTGTCAGACGATG-1	AML10	AML-MR	AML Immature	0.0502
AML10_ACTTTGTCATGGCTGC-1	AML10	AML-MR	AML Immature	0.105
AML10_ACTTTGTTCATCAGTG-1	AML10	AML-MR	AML Immature	0.0231
AML10_ACTTTGTTCATGGAGG-1	AML10	AML-MR	AML Immature	0.0851
AML10_ACTTTGTTCCTCGCAT-1	AML10	AML-MR	AML Immature	0.215
AML10_AGAAATGAGGACCCAA-1	AML10	AML-MR	AML Immature	0.312
AML10_AGAAATGCAATCACGT-1	AML10	AML-MR	AML Immature	0.352
AML10_AGAAATGGTAGCTTTG-1	AML10	AML-MR	AML Immature	0.112
AML10_AGAACAAGTAGAGACC-1	AML10	AML-MR	AML Immature	-0.0627
AML10_AGAACAATCCTCTGCA-1	AML10	AML-MR	AML Immature	0.0529
AML10_AGAACCTCAAGTCGTT-1	AML10	AML-MR	AML Immature	0.259
AML10_AGAACCTCATAGGAGC-1	AML10	AML-MR	AML Immature	0.399
AML10_AGAACCTTCTAACACG-1	AML10	AML-MR	AML Immature	0.375
AML10_AGAACCTTCTCCGAAA-1	AML10	AML-MR	AML Immature	0.212
AML10_AGAACCTTCTCGACGG-1	AML10	AML-MR	AML Immature	0.0544
AML10_AGAAGCGAGTCACTAC-1	AML10	AML-MR	AML Immature	0.0865
AML10_AGAAGCGCAATGCAGG-1	AML10	AML-MR	AML Immature	0.34
AML10_AGAAGCGCACGGTCTG-1	AML10	AML-MR	AML Immature	0.0759
AML10_AGAAGCGTCCGATCGG-1	AML10	AML-MR	AML Immature	0.134
AML10_AGAAGCGTCGGAATTC-1	AML10	AML-MR	AML Immature	0.279
AML10_AGAAGTAAGCAGGTCA-1	AML10	AML-MR	AML Immature	0.369
AML10_AGAAGTACAATGAACA-1	AML10	AML-MR	AML Immature	0.241
AML10_AGACAAAAGGTAGTCG-1	AML10	AML-MR	AML Immature	0.128
AML10_AGACAAAAGTTCAACC-1	AML10	AML-MR	AML Immature	0.0679
AML10_AGACAAACACACCTGG-1	AML10	AML-MR	AML Immature	0.274
AML10_AGACAAACACCTGTCT-1	AML10	AML-MR	AML Immature	0.14
AML10_AGACAAAGTTTACGTG-1	AML10	AML-MR	AML Immature	0.485
AML10_AGACAAATCTACGGGC-1	AML10	AML-MR	AML Immature	0.0969
AML10_AGACACTAGCCGAACA-1	AML10	AML-MR	AML Immature	0.221
AML10_AGACACTAGCCTATCA-1	AML10	AML-MR	AML Immature	0.292
AML10_AGACACTGTGGCTAGA-1	AML10	AML-MR	AML Immature	0.399
AML10_AGACACTTCGAAGGAC-1	AML10	AML-MR	AML Immature	0.153
AML10_AGACACTTCTTGCGCT-1	AML10	AML-MR	AML Immature	0.225
AML10_AGACAGGAGATCACCT-1	AML10	AML-MR	AML Immature	0.111
AML10_AGACAGGAGCTGAGTG-1	AML10	AML-MR	AML Immature	0.244
AML10_AGACAGGAGGATGAGA-1	AML10	AML-MR	AML Immature	0.419
AML10_AGACAGGCATGACGGA-1	AML10	AML-MR	AML Immature	0.123
AML10_AGACAGGGTACTTGTG-1	AML10	AML-MR	AML Immature	0.235
AML10_AGACAGGGTAGTTAGA-1	AML10	AML-MR	AML Immature	-0.0249
AML10_AGACAGGGTATGACAA-1	AML10	AML-MR	AML Immature	0.491
AML10_AGACAGGGTCAGGTGA-1	AML10	AML-MR	AML Immature	0.0951
AML10_AGACAGGGTCATCCCT-1	AML10	AML-MR	AML Immature	0.241
AML10_AGACAGGGTCTGATAC-1	AML10	AML-MR	AML Immature	0.405
AML10_AGACCATCACTGCGTG-1	AML10	AML-MR	AML Immature	0.434
AML10_AGACCATCATCGATAC-1	AML10	AML-MR	AML Immature	0.191
AML10_AGACCATCATGCCGGT-1	AML10	AML-MR	AML Immature	0.282
AML10_AGACCATGTCAAAGAT-1	AML10	AML-MR	AML Immature	0.198
AML10_AGACCATGTTGCTAGT-1	AML10	AML-MR	AML Immature	0.322
AML10_AGACCCGAGACTCTAC-1	AML10	AML-MR	AML Immature	0.322
AML10_AGACCCGAGATGAAGG-1	AML10	AML-MR	AML Immature	0.19
AML10_AGACCCGAGCGTATAA-1	AML10	AML-MR	AML Immature	-0.0283
AML10_AGACCCGGTCAGCGTC-1	AML10	AML-MR	AML Immature	0.204
AML10_AGACCCGGTGCATACT-1	AML10	AML-MR	AML Immature	0.0727
AML10_AGACCCGGTGTTGCCG-1	AML10	AML-MR	AML Immature	0.207
AML10_AGACCCGTCACTGCTC-1	AML10	AML-MR	AML Immature	0.153
AML10_AGACCCGTCATCTGTT-1	AML10	AML-MR	AML Immature	0.263
AML10_AGACCCGTCGCTGTCT-1	AML10	AML-MR	AML Immature	0.386
AML10_AGACTCAAGCACTCCG-1	AML10	AML-MR	AML Immature	0.0998
AML10_AGACTCACAGGCTCTG-1	AML10	AML-MR	AML Immature	0.19
AML10_AGACTCACATCGTGCG-1	AML10	AML-MR	AML Immature	0.406
AML10_AGACTCACATTAAGCC-1	AML10	AML-MR	AML Immature	0.144
AML10_AGACTCAGTATCGGTT-1	AML10	AML-MR	AML Immature	0.0151
AML10_AGACTCATCAGTGTCA-1	AML10	AML-MR	AML Immature	0.413
AML10_AGACTCATCATCCCGT-1	AML10	AML-MR	AML Immature	0.137
AML10_AGACTCATCGAAGCCC-1	AML10	AML-MR	AML Immature	0.0896
AML10_AGACTCATCTGGGCGT-1	AML10	AML-MR	AML Immature	0.431
AML10_AGAGAATCAAGTGGAC-1	AML10	AML-MR	AML Immature	0.644
AML10_AGAGAATCACCAGTAT-1	AML10	AML-MR	AML Immature	0.201
AML10_AGAGAATCACTATCCC-1	AML10	AML-MR	AML Immature	0.102
AML10_AGAGAATCATGTGGCC-1	AML10	AML-MR	AML Immature	0.266
AML10_AGAGAATTCGGCGATC-1	AML10	AML-MR	AML Immature	0.278
AML10_AGAGAGCAGCAATTCC-1	AML10	AML-MR	AML Immature	0.682
AML10_AGAGAGCCATCGGATT-1	AML10	AML-MR	AML Immature	-0.0168
AML10_AGAGAGCGTATACGGG-1	AML10	AML-MR	AML Immature	0.132
AML10_AGAGAGCTCGGTATGT-1	AML10	AML-MR	AML Immature	0.0797
AML10_AGAGCAGGTCGACTTA-1	AML10	AML-MR	AML Immature	0.127
AML10_AGAGCAGTCACTGATG-1	AML10	AML-MR	AML Immature	0.167
AML10_AGAGCAGTCTCTAGGA-1	AML10	AML-MR	AML Immature	0.0379
AML10_AGAGCAGTCTTGGAAC-1	AML10	AML-MR	AML Immature	0.378
AML10_AGAGCCCAGTTGTAAG-1	AML10	AML-MR	AML Immature	0.604
AML10_AGAGCCCGTACTGAGG-1	AML10	AML-MR	AML Immature	0.242
AML10_AGAGCCCGTTCGTTCC-1	AML10	AML-MR	AML Immature	0.254
AML10_AGAGCCCGTTTGACAC-1	AML10	AML-MR	AML Immature	0.308
AML10_AGATAGAGTAGAGATT-1	AML10	AML-MR	AML Immature	0.434
AML10_AGATAGAGTCCTTTGC-1	AML10	AML-MR	AML Immature	0.154
AML10_AGATAGATCCGGACTG-1	AML10	AML-MR	AML Immature	0.436
AML10_AGATAGATCTACACTT-1	AML10	AML-MR	AML Immature	-0.122
AML10_AGATCCAAGCCATTCA-1	AML10	AML-MR	AML Immature	0.298
AML10_AGATCCACACTAACCA-1	AML10	AML-MR	AML Immature	0.179
AML10_AGATCCACAGTGACCC-1	AML10	AML-MR	AML Immature	-0.0265
AML10_AGATCCAGTAAGTTGA-1	AML10	AML-MR	AML Immature	0.0383
AML10_AGATCCAGTCTTCATT-1	AML10	AML-MR	AML Immature	0.238
AML10_AGATCCAGTTTAAGGA-1	AML10	AML-MR	AML Immature	0.188
AML10_AGATCGTCAATAACCC-1	AML10	AML-MR	AML Immature	0.152
AML10_AGATCGTCACCAGTAT-1	AML10	AML-MR	AML Immature	0.247
AML10_AGATCGTCATGTTTGG-1	AML10	AML-MR	AML Immature	0.485
AML10_AGATCGTGTACTTCCC-1	AML10	AML-MR	AML Immature	0.319
AML10_AGATCGTTCCACACCT-1	AML10	AML-MR	AML Immature	0.295
AML10_AGATGAAGTTAAGGAT-1	AML10	AML-MR	AML Immature	0.392
AML10_AGATGAATCATTCATC-1	AML10	AML-MR	AML Immature	-0.0113
AML10_AGATGAATCCATTGCC-1	AML10	AML-MR	AML Immature	0.283
AML10_AGATGAATCCTTATAC-1	AML10	AML-MR	AML Immature	0.148
AML10_AGATGAATCTCCGCAT-1	AML10	AML-MR	AML Immature	0.206
AML10_AGATGCTAGCCTGTGC-1	AML10	AML-MR	AML Immature	0.379
AML10_AGATGCTAGGTTCTTG-1	AML10	AML-MR	AML Immature	0.0344
AML10_AGATGCTCATAGAAAC-1	AML10	AML-MR	AML Immature	-0.0073
AML10_AGATGCTGTACCCGAC-1	AML10	AML-MR	AML Immature	0.224
AML10_AGATGCTGTATCGAGG-1	AML10	AML-MR	AML Immature	-0.11
AML10_AGCATCAAGCTAGATA-1	AML10	AML-MR	AML Immature	0.539
AML10_AGCATCAAGTCTAGAA-1	AML10	AML-MR	AML Immature	0.207
AML10_AGCATCACAAGAGTGC-1	AML10	AML-MR	AML Immature	0.576
AML10_AGCATCACAATCGAAA-1	AML10	AML-MR	AML Immature	0.0869
AML10_AGCCAATAGAACAAGG-1	AML10	AML-MR	AML Immature	-0.0392
AML10_AGCCAATGTCACTACA-1	AML10	AML-MR	AML Immature	0.163
AML10_AGCCAATGTGAGCCAA-1	AML10	AML-MR	AML Immature	0.172
AML10_AGCCACGAGAAACCAT-1	AML10	AML-MR	AML Immature	0.296
AML10_AGCCACGAGTCGGCCT-1	AML10	AML-MR	AML Immature	0.254
AML10_AGCCACGGTCCACTCT-1	AML10	AML-MR	AML Immature	0.0673
AML10_AGCCACGTCATCAGTG-1	AML10	AML-MR	AML Immature	0.0167
AML10_AGCCACGTCATTCCTA-1	AML10	AML-MR	AML Immature	0.438
AML10_AGCCACGTCTGGCCTT-1	AML10	AML-MR	AML Immature	0.0264
AML10_AGCCAGCAGGCTCCCA-1	AML10	AML-MR	AML Immature	0.363
AML10_AGCCAGCAGTCTCGTA-1	AML10	AML-MR	AML Immature	0.249
AML10_AGCCAGCTCGTCCTTG-1	AML10	AML-MR	AML Immature	0.368
AML10_AGCGATTGTCGTCTCT-1	AML10	AML-MR	AML Immature	0.105
AML10_AGCGATTGTTAGAAAC-1	AML10	AML-MR	AML Immature	0.443
AML10_AGCGATTGTTATCTTC-1	AML10	AML-MR	AML Immature	0.362
AML10_AGCGATTTCCGCTAGG-1	AML10	AML-MR	AML Immature	0.141
AML10_AGCGCCAGTTCCTAAG-1	AML10	AML-MR	AML Immature	0.119
AML10_AGCGCTGAGCTCATAC-1	AML10	AML-MR	AML Immature	0.817
AML10_AGCGCTGAGCTGAAGC-1	AML10	AML-MR	AML Immature	0.399
AML10_AGCGCTGGTAGCGCCT-1	AML10	AML-MR	AML Immature	0.257
AML10_AGCGCTGGTGTTTGCA-1	AML10	AML-MR	AML Immature	0.156
AML10_AGCGCTGGTTCGAAGG-1	AML10	AML-MR	AML Immature	-0.034
AML10_AGCGCTGGTTGGATCT-1	AML10	AML-MR	AML Immature	0.223
AML10_AGCGCTGTCGGAAGGT-1	AML10	AML-MR	AML Immature	0.0508
AML10_AGCGTATCAGAGAGGG-1	AML10	AML-MR	AML Immature	0.259
AML10_AGCGTATTCACGGACC-1	AML10	AML-MR	AML Immature	0.177
AML10_AGCGTATTCTACGCGG-1	AML10	AML-MR	AML Immature	0.305
AML10_AGCGTCGAGATGACAT-1	AML10	AML-MR	AML Immature	0.31
AML10_AGCGTCGAGCTACTAC-1	AML10	AML-MR	AML Immature	-0.053900000000000003
AML10_AGCGTCGCAGGAACCA-1	AML10	AML-MR	AML Immature	0.217
AML10_AGCTACACAGTGGTGA-1	AML10	AML-MR	AML Immature	0.0723
AML10_AGCTACACATGGGCAA-1	AML10	AML-MR	AML Immature	0.228
AML10_AGCTACACATTCTCCG-1	AML10	AML-MR	AML Immature	0.0456
AML10_AGCTACAGTGTGTGTT-1	AML10	AML-MR	AML Immature	0.195
AML10_AGCTCAAGTGCAATAA-1	AML10	AML-MR	AML Immature	0.368
AML10_AGCTCAAGTTAGGCCC-1	AML10	AML-MR	AML Immature	0.344
AML10_AGCTCAATCGAGAGCA-1	AML10	AML-MR	AML Immature	0.371
AML10_AGCTTCCAGATGACCG-1	AML10	AML-MR	AML Immature	0.0729
AML10_AGCTTCCAGGGACCAT-1	AML10	AML-MR	AML Immature	0.444
AML10_AGCTTCCAGTGTAGTA-1	AML10	AML-MR	AML Immature	0.311
AML10_AGCTTCCTCGCGGACT-1	AML10	AML-MR	AML Immature	0.135
AML10_AGCTTCCTCGGCCAAC-1	AML10	AML-MR	AML Immature	0.428
AML10_AGGAAATAGGCATCTT-1	AML10	AML-MR	AML Immature	0.53
AML10_AGGAAATCAAATGAGT-1	AML10	AML-MR	AML Immature	-0.0105
AML10_AGGAAATCAATTGCCA-1	AML10	AML-MR	AML Immature	0.354
AML10_AGGAAATCACATATGC-1	AML10	AML-MR	AML Immature	0.218
AML10_AGGAAATTCTTCACAT-1	AML10	AML-MR	AML Immature	0.0363
AML10_AGGAATAGTGCTATTG-1	AML10	AML-MR	AML Immature	0.214
AML10_AGGAATAGTTCGTTCC-1	AML10	AML-MR	AML Immature	0.223
AML10_AGGAATATCGAAGGAC-1	AML10	AML-MR	AML Immature	0.168
AML10_AGGAATATCTCGACCT-1	AML10	AML-MR	AML Immature	0.176
AML10_AGGACGAAGCAGGTCA-1	AML10	AML-MR	AML Immature	0.0214
AML10_AGGACGAAGCAGTAAT-1	AML10	AML-MR	AML Immature	-0.0378
AML10_AGGACGAAGCGCCTAC-1	AML10	AML-MR	AML Immature	0.219
AML10_AGGACGAAGGAGAATG-1	AML10	AML-MR	AML Immature	0.241
AML10_AGGACGACAACGGTAG-1	AML10	AML-MR	AML Immature	0.13
AML10_AGGACTTAGCATGATA-1	AML10	AML-MR	AML Immature	0.327
AML10_AGGACTTAGGATCATA-1	AML10	AML-MR	AML Immature	0.0147
AML10_AGGACTTGTCGCTCGA-1	AML10	AML-MR	AML Immature	0.126
AML10_AGGAGGTAGCGGGTTA-1	AML10	AML-MR	AML Immature	0.254
AML10_AGGAGGTAGGCTCACC-1	AML10	AML-MR	AML Immature	0.169
AML10_AGGAGGTTCTGGTGGC-1	AML10	AML-MR	AML Immature	0.0673
AML10_AGGATAAAGTCGAATA-1	AML10	AML-MR	AML Immature	0.233
AML10_AGGATAACATGAGATA-1	AML10	AML-MR	AML Immature	0.176
AML10_AGGATAAGTCTAGGCC-1	AML10	AML-MR	AML Immature	0.239
AML10_AGGATAATCGTGGTAT-1	AML10	AML-MR	AML Immature	0.278
AML10_AGGATCTAGATTGCGG-1	AML10	AML-MR	AML Immature	0.483
AML10_AGGATCTAGGCATGCA-1	AML10	AML-MR	AML Immature	0.286
AML10_AGGATCTAGGTCCGAA-1	AML10	AML-MR	AML Immature	0.31
AML10_AGGATCTGTGTGTCGC-1	AML10	AML-MR	AML Immature	0.493
AML10_AGGATCTTCAAGTGGG-1	AML10	AML-MR	AML Immature	0.271
AML10_AGGCATTAGATACCAA-1	AML10	AML-MR	AML Immature	0.275
AML10_AGGCATTAGTGCGACA-1	AML10	AML-MR	AML Immature	0.163
AML10_AGGCATTAGTTGTCGT-1	AML10	AML-MR	AML Immature	0.288
AML10_AGGCATTGTCCCTCAT-1	AML10	AML-MR	AML Immature	0.213
AML10_AGGCATTGTGAGAGGG-1	AML10	AML-MR	AML Immature	0.0979
AML10_AGGCATTGTTCGGCGT-1	AML10	AML-MR	AML Immature	-0.0651
AML10_AGGCCACGTAGCACAG-1	AML10	AML-MR	AML Immature	0.308
AML10_AGGCCACGTCATAAAG-1	AML10	AML-MR	AML Immature	0.154
AML10_AGGCCACGTCTTCAAG-1	AML10	AML-MR	AML Immature	0.131
AML10_AGGCCACTCATCACAG-1	AML10	AML-MR	AML Immature	0.321
AML10_AGGCTGCAGCGTCTGC-1	AML10	AML-MR	AML Immature	0.194
AML10_AGGCTGCAGGTCGAGT-1	AML10	AML-MR	AML Immature	0.0286
AML10_AGGCTGCCACAATGAA-1	AML10	AML-MR	AML Immature	0.0814
AML10_AGGCTGCCACGGGTAA-1	AML10	AML-MR	AML Immature	0.0573
AML10_AGGCTGCCAGGTATGG-1	AML10	AML-MR	AML Immature	0.164
AML10_AGGCTGCCATGTCTAG-1	AML10	AML-MR	AML Immature	0.204
AML10_AGGGAGTAGATTGACA-1	AML10	AML-MR	AML Immature	0.495
AML10_AGGGAGTAGGTACTGG-1	AML10	AML-MR	AML Immature	0.339
AML10_AGGGAGTAGTCACGAG-1	AML10	AML-MR	AML Immature	0.403
AML10_AGGGAGTCACGGCACT-1	AML10	AML-MR	AML Immature	0.238
AML10_AGGGAGTGTCACAATC-1	AML10	AML-MR	AML Immature	0.0377
AML10_AGGGAGTGTGAGGAAA-1	AML10	AML-MR	AML Immature	0.16
AML10_AGGGAGTGTGAGTCAG-1	AML10	AML-MR	AML Immature	0.48
AML10_AGGGAGTTCACATCAG-1	AML10	AML-MR	AML Immature	0.339
AML10_AGGGAGTTCATAGACC-1	AML10	AML-MR	AML Immature	0.449
AML10_AGGGAGTTCTCGCTTG-1	AML10	AML-MR	AML Immature	0.17
AML10_AGGGCCTAGGATACCG-1	AML10	AML-MR	AML Immature	0.0139
AML10_AGGGCCTCATGTTCGA-1	AML10	AML-MR	AML Immature	0.171
AML10_AGGGCTCAGACAGCGT-1	AML10	AML-MR	AML Immature	0.197
AML10_AGGGCTCAGACCTTTG-1	AML10	AML-MR	AML Immature	0.0547
AML10_AGGGCTCAGACGGTTG-1	AML10	AML-MR	AML Immature	0.332
AML10_AGGGCTCAGGTAAAGG-1	AML10	AML-MR	AML Immature	0.277
AML10_AGGGCTCAGTAGCTCT-1	AML10	AML-MR	AML Immature	0.225
AML10_AGGGCTCAGTCATCCA-1	AML10	AML-MR	AML Immature	0.233
AML10_AGGGCTCCACCCTGTT-1	AML10	AML-MR	AML Immature	-0.0318
AML10_AGGGCTCGTGCAATGG-1	AML10	AML-MR	AML Immature	0.242
AML10_AGGGCTCTCATTGTTC-1	AML10	AML-MR	AML Immature	-0.0365
AML10_AGGGCTCTCGTTGTAG-1	AML10	AML-MR	AML Immature	-0.00471
AML10_AGGGCTCTCTATACGG-1	AML10	AML-MR	AML Immature	0.297
AML10_AGGGCTCTCTCCTGTG-1	AML10	AML-MR	AML Immature	0.117
AML10_AGGGTCCGTGTTGAGG-1	AML10	AML-MR	AML Immature	0.149
AML10_AGGGTCCGTTCCGCGA-1	AML10	AML-MR	AML Immature	0.404
AML10_AGGGTGACAGATCCTA-1	AML10	AML-MR	AML Immature	-0.0199
AML10_AGGGTGACAGTCAGTT-1	AML10	AML-MR	AML Immature	0.44
AML10_AGGGTGACATAGCTGT-1	AML10	AML-MR	AML Immature	0.0676
AML10_AGGGTTTAGATAACAC-1	AML10	AML-MR	AML Immature	0.0542
AML10_AGGGTTTAGGCCGCTT-1	AML10	AML-MR	AML Immature	0.333
AML10_AGGGTTTAGGGTTGCA-1	AML10	AML-MR	AML Immature	0.349
AML10_AGGGTTTCAATCGAAA-1	AML10	AML-MR	AML Immature	0.295
AML10_AGGGTTTCACCCTTGT-1	AML10	AML-MR	AML Immature	0.0773
AML10_AGGGTTTCATTCACAG-1	AML10	AML-MR	AML Immature	0.291
AML10_AGGTAGGAGTCTGGAG-1	AML10	AML-MR	AML Immature	0.211
AML10_AGGTAGGGTAATCAAG-1	AML10	AML-MR	AML Immature	0.558
AML10_AGGTAGGGTAGTGTGG-1	AML10	AML-MR	AML Immature	0.255
AML10_AGGTAGGGTTGCAACT-1	AML10	AML-MR	AML Immature	0.206
AML10_AGGTCATAGGCCTGCT-1	AML10	AML-MR	AML Immature	0.256
AML10_AGGTCATAGGTGCCTC-1	AML10	AML-MR	AML Immature	0.0854
AML10_AGGTCATCACAACGTT-1	AML10	AML-MR	AML Immature	0.218
AML10_AGGTCATCAGGTACGA-1	AML10	AML-MR	AML Immature	0.34
AML10_AGGTCATTCATCTACT-1	AML10	AML-MR	AML Immature	-0.0685
AML10_AGGTCATTCGCAGAGA-1	AML10	AML-MR	AML Immature	0.328
AML10_AGGTCATTCGTAGGGA-1	AML10	AML-MR	AML Immature	0.614
AML10_AGGTCTACACAGTCAT-1	AML10	AML-MR	AML Immature	0.251
AML10_AGGTCTATCCACGTGG-1	AML10	AML-MR	AML Immature	0.447
AML10_AGGTGTTCACAAGGTG-1	AML10	AML-MR	AML Immature	0.209
AML10_AGGTGTTCACCGAATT-1	AML10	AML-MR	AML Immature	0.269
AML10_AGGTGTTCACTGGCCA-1	AML10	AML-MR	AML Immature	0.223
AML10_AGGTGTTTCTCATTTG-1	AML10	AML-MR	AML Immature	0.236
AML10_AGGTTACAGGTTTGAA-1	AML10	AML-MR	AML Immature	0.615
AML10_AGGTTACCATATCTCT-1	AML10	AML-MR	AML Immature	0.0977
AML10_AGGTTACGTCCAATCA-1	AML10	AML-MR	AML Immature	0.273
AML10_AGGTTACGTCTTCGAA-1	AML10	AML-MR	AML Immature	0.238
AML10_AGGTTACTCGCTTGCT-1	AML10	AML-MR	AML Immature	0.231
AML10_AGGTTGTAGGCACTAG-1	AML10	AML-MR	AML Immature	0.0889
AML10_AGGTTGTCATCCCACT-1	AML10	AML-MR	AML Immature	0.447
AML10_AGGTTGTGTTCAAAGA-1	AML10	AML-MR	AML Immature	0.3
AML10_AGGTTGTTCCGTAGGC-1	AML10	AML-MR	AML Immature	0.218
AML10_AGTAACCAGTCATAGA-1	AML10	AML-MR	AML Immature	0.253
AML10_AGTAACCCAAATTGCC-1	AML10	AML-MR	AML Immature	0.182
AML10_AGTAACCCATATGCGT-1	AML10	AML-MR	AML Immature	0.495
AML10_AGTAACCTCAGACCCG-1	AML10	AML-MR	AML Immature	0.411
AML10_AGTAACCTCCAAAGGG-1	AML10	AML-MR	AML Immature	0.28
AML10_AGTAACCTCTTACCGC-1	AML10	AML-MR	AML Immature	0.179
AML10_AGTACCACACGGGCTT-1	AML10	AML-MR	AML Immature	0.287
AML10_AGTACCACAGCTGAAG-1	AML10	AML-MR	AML Immature	0.601
AML10_AGTACTGAGTGATTCC-1	AML10	AML-MR	AML Immature	-0.0904
AML10_AGTACTGCACTCAGAT-1	AML10	AML-MR	AML Immature	0.171
AML10_AGTACTGCAGGGAGAG-1	AML10	AML-MR	AML Immature	0.164
AML10_AGTAGCTAGGTCGACA-1	AML10	AML-MR	AML Immature	0.602
AML10_AGTAGCTGTCAACCTA-1	AML10	AML-MR	AML Immature	-0.4
AML10_AGTAGCTGTCTCGGAC-1	AML10	AML-MR	AML Immature	0.196
AML10_AGTAGCTTCAGAGTGG-1	AML10	AML-MR	AML Immature	0.156
AML10_AGTAGCTTCTGACGCG-1	AML10	AML-MR	AML Immature	0.178
AML10_AGTAGTCCAAGATGGC-1	AML10	AML-MR	AML Immature	0.167
AML10_AGTAGTCGTGCCGAAA-1	AML10	AML-MR	AML Immature	0.698
AML10_AGTCAACCAAATCAGA-1	AML10	AML-MR	AML Immature	0.0354
AML10_AGTCAACGTGTACGCC-1	AML10	AML-MR	AML Immature	0.386
AML10_AGTCAACTCACTAGCA-1	AML10	AML-MR	AML Immature	0.797
AML10_AGTCAACTCTTACGGA-1	AML10	AML-MR	AML Immature	0.12
AML10_AGTCACAAGCATTGTC-1	AML10	AML-MR	AML Immature	0.427
AML10_AGTCACAAGTACAGCG-1	AML10	AML-MR	AML Immature	0.421
AML10_AGTCACAGTGAATTGA-1	AML10	AML-MR	AML Immature	0.00403
AML10_AGTCATGAGGGAACAA-1	AML10	AML-MR	AML Immature	0.282
AML10_AGTCATGCACAACCGC-1	AML10	AML-MR	AML Immature	0.317
AML10_AGTCATGCAGAGTTCT-1	AML10	AML-MR	AML Immature	0.0431
AML10_AGTCATGCATGGAATA-1	AML10	AML-MR	AML Immature	0.301
AML10_AGTCATGCATTCACAG-1	AML10	AML-MR	AML Immature	0.374
AML10_AGTCATGTCTCTATGT-1	AML10	AML-MR	AML Immature	0.33
AML10_AGTCTCCAGAGGACTC-1	AML10	AML-MR	AML Immature	0.0658
AML10_AGTCTCCAGGAAGTGA-1	AML10	AML-MR	AML Immature	0.175
AML10_AGTCTCCAGGCCTGCT-1	AML10	AML-MR	AML Immature	0.187
AML10_AGTCTCCCACAATGTC-1	AML10	AML-MR	AML Immature	0.445
AML10_AGTCTCCCACGTTGGC-1	AML10	AML-MR	AML Immature	0.122
AML10_AGTCTCCGTACTGCCG-1	AML10	AML-MR	AML Immature	0.21
AML10_AGTCTCCGTGCCTGCA-1	AML10	AML-MR	AML Immature	0.311
AML10_AGTCTCCTCACGATCA-1	AML10	AML-MR	AML Immature	0.013
AML10_AGTCTCCTCCCGAGAC-1	AML10	AML-MR	AML Immature	0.182
AML10_AGTGACTAGCAAGGAA-1	AML10	AML-MR	AML Immature	0.161
AML10_AGTGACTCACTTTAGG-1	AML10	AML-MR	AML Immature	0.313
AML10_AGTGACTCAGCCGTTG-1	AML10	AML-MR	AML Immature	0.508
AML10_AGTGACTCATATCTCT-1	AML10	AML-MR	AML Immature	-0.00671
AML10_AGTGACTCATTCTCCG-1	AML10	AML-MR	AML Immature	-0.173
AML10_AGTGACTTCGCAGAGA-1	AML10	AML-MR	AML Immature	0.374
AML10_AGTGATCAGATTGAGT-1	AML10	AML-MR	AML Immature	0.115
AML10_AGTGATCCATGGAACG-1	AML10	AML-MR	AML Immature	-0.0582
AML10_AGTGATCGTTGTCTAG-1	AML10	AML-MR	AML Immature	0.0232
AML10_AGTGATCTCTCATGGA-1	AML10	AML-MR	AML Immature	-0.0704
AML10_AGTGCCGAGAAACACT-1	AML10	AML-MR	AML Immature	0.208
AML10_AGTGCCGAGACATGCG-1	AML10	AML-MR	AML Immature	0.141
AML10_AGTGCCGGTACCCAGC-1	AML10	AML-MR	AML Immature	0.177
AML10_AGTGCCGGTGATATAG-1	AML10	AML-MR	AML Immature	0.314
AML10_AGTGCCGGTGGATGAC-1	AML10	AML-MR	AML Immature	0.243
AML10_AGTGTTGAGTGATGGC-1	AML10	AML-MR	AML Immature	0.234
AML10_AGTGTTGCAACTGAAA-1	AML10	AML-MR	AML Immature	0.0917
AML10_AGTGTTGCAGAGTGAC-1	AML10	AML-MR	AML Immature	0.333
AML10_AGTGTTGCATGCAGCC-1	AML10	AML-MR	AML Immature	0.233
AML10_AGTGTTGGTCGGATTT-1	AML10	AML-MR	AML Immature	0.298
AML10_AGTGTTGGTCGGTAAG-1	AML10	AML-MR	AML Immature	0.157
AML10_AGTGTTGGTGTATTCG-1	AML10	AML-MR	AML Immature	-0.0491
AML10_AGTGTTGGTTATCCAG-1	AML10	AML-MR	AML Immature	0.111
AML10_AGTTAGCAGCCGGATA-1	AML10	AML-MR	AML Immature	0.298
AML10_AGTTAGCCACTGGCGT-1	AML10	AML-MR	AML Immature	0.0562
AML10_AGTTAGCCAGACGCTC-1	AML10	AML-MR	AML Immature	0.205
AML10_AGTTAGCTCGACACCG-1	AML10	AML-MR	AML Immature	0.658
AML10_AGTTCCCCAAGAGAGA-1	AML10	AML-MR	AML Immature	-0.0569
AML10_AGTTCCCCACAGCCAC-1	AML10	AML-MR	AML Immature	0.398
AML10_AGTTCCCCAGGACGAT-1	AML10	AML-MR	AML Immature	-0.0273
AML10_AGTTCCCGTTGTTGCA-1	AML10	AML-MR	AML Immature	0.0823
AML10_AGTTCCCTCATTATCC-1	AML10	AML-MR	AML Immature	0.028
AML10_AGTTCCCTCGAACCAT-1	AML10	AML-MR	AML Immature	0.115
AML10_AGTTCGAAGGTGCCAA-1	AML10	AML-MR	AML Immature	0.353
AML10_AGTTCGAGTTCTCGTC-1	AML10	AML-MR	AML Immature	0.174
AML10_AGTTCGAGTTTGCCGG-1	AML10	AML-MR	AML Immature	0.175
AML10_ATACCGAAGGAACGAA-1	AML10	AML-MR	AML Immature	0.233
AML10_ATACCGAAGTCTTGGT-1	AML10	AML-MR	AML Immature	0.114
AML10_ATACCGACAACGGTAG-1	AML10	AML-MR	AML Immature	0.495
AML10_ATACCTTAGATCACCT-1	AML10	AML-MR	AML Immature	-0.0096
AML10_ATACCTTAGGACACTG-1	AML10	AML-MR	AML Immature	0.362
AML10_ATACCTTAGGTCACAG-1	AML10	AML-MR	AML Immature	0.0318
AML10_ATACCTTGTAAGACCG-1	AML10	AML-MR	AML Immature	0.411
AML10_ATACCTTGTGGCATCC-1	AML10	AML-MR	AML Immature	0.0282
AML10_ATACCTTTCAGGTGTT-1	AML10	AML-MR	AML Immature	-0.00554
AML10_ATACTTCAGTAGCCAG-1	AML10	AML-MR	AML Immature	0.233
AML10_ATACTTCCAAGTTCCA-1	AML10	AML-MR	AML Immature	0.589
AML10_ATACTTCCAGCTTTGA-1	AML10	AML-MR	AML Immature	0.356
AML10_ATACTTCGTCTACACA-1	AML10	AML-MR	AML Immature	0.0733
AML10_ATACTTCGTGTGCCTG-1	AML10	AML-MR	AML Immature	0.177
AML10_ATACTTCTCTTCCCAG-1	AML10	AML-MR	AML Immature	0.0994
AML10_ATAGACCCAATGAACA-1	AML10	AML-MR	AML Immature	-0.00491
AML10_ATAGACCGTGTCATTG-1	AML10	AML-MR	AML Immature	0.222
AML10_ATAGACCTCTATCCAT-1	AML10	AML-MR	AML Immature	0.206
AML10_ATAGAGAAGGTCGTCC-1	AML10	AML-MR	AML Immature	0.449
AML10_ATAGAGAAGTTGGAAT-1	AML10	AML-MR	AML Immature	0.251
AML10_ATAGAGACACTGTCGG-1	AML10	AML-MR	AML Immature	0.52
AML10_ATAGAGACATACGCAT-1	AML10	AML-MR	AML Immature	0.408
AML10_ATAGAGATCCGGCAAC-1	AML10	AML-MR	AML Immature	0.428
AML10_ATAGAGATCTAATTCC-1	AML10	AML-MR	AML Immature	0.427
AML10_ATAGGCTAGGTCGTGA-1	AML10	AML-MR	AML Immature	0.132
AML10_ATAGGCTCACTGCGTG-1	AML10	AML-MR	AML Immature	0.172
AML10_ATAGGCTCATGTGCTA-1	AML10	AML-MR	AML Immature	0.219
AML10_ATAGGCTGTACGGCAA-1	AML10	AML-MR	AML Immature	0.391
AML10_ATAGGCTGTAGAGATT-1	AML10	AML-MR	AML Immature	0.569
AML10_ATAGGCTGTATCAAGA-1	AML10	AML-MR	AML Immature	0.35
AML10_ATAGGCTTCCCGAGGT-1	AML10	AML-MR	AML Immature	0.106
AML10_ATATCCTAGAAGTCCG-1	AML10	AML-MR	AML Immature	0.259
AML10_ATATCCTTCCACCTCA-1	AML10	AML-MR	AML Immature	-0.169
AML10_ATCACAGAGGAGTATT-1	AML10	AML-MR	AML Immature	0.294
AML10_ATCACAGAGGCGACAT-1	AML10	AML-MR	AML Immature	0.292
AML10_ATCACAGGTATCGCTA-1	AML10	AML-MR	AML Immature	0.313
AML10_ATCACAGGTCCCTGTT-1	AML10	AML-MR	AML Immature	0.27
AML10_ATCACAGGTCCGGTGT-1	AML10	AML-MR	AML Immature	0.409
AML10_ATCACAGGTCGGTGTC-1	AML10	AML-MR	AML Immature	0.329
AML10_ATCACAGTCATGGATC-1	AML10	AML-MR	AML Immature	0.202
AML10_ATCACAGTCGGTATGT-1	AML10	AML-MR	AML Immature	0.0935
AML10_ATCACGAAGTCTAGCT-1	AML10	AML-MR	AML Immature	0.44
AML10_ATCACGACATGCCGAC-1	AML10	AML-MR	AML Immature	0.237
AML10_ATCACGAGTACGACTT-1	AML10	AML-MR	AML Immature	0.0706
AML10_ATCACGAGTCTTCGAA-1	AML10	AML-MR	AML Immature	0.495
AML10_ATCACTTAGATTGGGC-1	AML10	AML-MR	AML Immature	0.143
AML10_ATCACTTCACAACATC-1	AML10	AML-MR	AML Immature	0.351
AML10_ATCACTTCACGCAGTC-1	AML10	AML-MR	AML Immature	0.0247
AML10_ATCACTTTCACTTATC-1	AML10	AML-MR	AML Immature	0.213
AML10_ATCAGGTCAGGACATG-1	AML10	AML-MR	AML Immature	0.196
AML10_ATCATTCAGCAGTCTT-1	AML10	AML-MR	AML Immature	0.163
AML10_ATCATTCAGTAACCTC-1	AML10	AML-MR	AML Immature	0.226
AML10_ATCATTCAGTGTGTTC-1	AML10	AML-MR	AML Immature	0.0284
AML10_ATCATTCCACGCACCA-1	AML10	AML-MR	AML Immature	0.0429
AML10_ATCATTCCATCTCAAG-1	AML10	AML-MR	AML Immature	0.281
AML10_ATCATTCTCCACGGGT-1	AML10	AML-MR	AML Immature	0.0413
AML10_ATCCACCAGCTAAACA-1	AML10	AML-MR	AML Immature	0.134
AML10_ATCCACCGTCCATAGT-1	AML10	AML-MR	AML Immature	0.273
AML10_ATCCACCGTTGTTGAC-1	AML10	AML-MR	AML Immature	0.00755
AML10_ATCCATTGTATCGTAC-1	AML10	AML-MR	AML Immature	0.136
AML10_ATCCATTGTGCCTGAC-1	AML10	AML-MR	AML Immature	-0.0364
AML10_ATCCATTGTGTAAATG-1	AML10	AML-MR	AML Immature	-0.0734
AML10_ATCCATTTCTGTGCGG-1	AML10	AML-MR	AML Immature	0.17
AML10_ATCCCTGAGAGTCTTC-1	AML10	AML-MR	AML Immature	0.19
AML10_ATCCCTGAGCGAAACC-1	AML10	AML-MR	AML Immature	0.395
AML10_ATCCCTGAGGGATCGT-1	AML10	AML-MR	AML Immature	0.35
AML10_ATCCCTGAGGTACATA-1	AML10	AML-MR	AML Immature	0.179
AML10_ATCCCTGGTCGGAACA-1	AML10	AML-MR	AML Immature	0.203
AML10_ATCCCTGTCATCCTAT-1	AML10	AML-MR	AML Immature	0.00536
AML10_ATCCGTCAGCGAGAAA-1	AML10	AML-MR	AML Immature	0.269
AML10_ATCCGTCCACGGCGTT-1	AML10	AML-MR	AML Immature	0.356
AML10_ATCCGTCGTAGCACAG-1	AML10	AML-MR	AML Immature	0.468
AML10_ATCCGTCGTATGCTTG-1	AML10	AML-MR	AML Immature	0.381
AML10_ATCCGTCTCGAGAACG-1	AML10	AML-MR	AML Immature	0.645
AML10_ATCCTATCAGACTGCC-1	AML10	AML-MR	AML Immature	-0.0648
AML10_ATCCTATGTATCCCTC-1	AML10	AML-MR	AML Immature	0.0151
AML10_ATCCTATTCCATTCAT-1	AML10	AML-MR	AML Immature	-0.0284
AML10_ATCCTATTCCTCTAGC-1	AML10	AML-MR	AML Immature	-0.0233
AML10_ATCGATGAGAGGATGA-1	AML10	AML-MR	AML Immature	0.0964
AML10_ATCGATGAGGCACGAT-1	AML10	AML-MR	AML Immature	0.00466
AML10_ATCGATGCAGGGTTGA-1	AML10	AML-MR	AML Immature	0.232
AML10_ATCGATGGTAGACAGC-1	AML10	AML-MR	AML Immature	0.273
AML10_ATCGATGGTAGCTGTT-1	AML10	AML-MR	AML Immature	0.382
AML10_ATCGATGGTGGTCAAG-1	AML10	AML-MR	AML Immature	0.138
AML10_ATCGATGTCACTTGTT-1	AML10	AML-MR	AML Immature	0.0149
AML10_ATCGATGTCGTAACCA-1	AML10	AML-MR	AML Immature	0.559
AML10_ATCGCCTAGGCCTTCG-1	AML10	AML-MR	AML Immature	0.296
AML10_ATCGCCTCAGTTTGGT-1	AML10	AML-MR	AML Immature	0.0101
AML10_ATCGCCTGTCCAACGC-1	AML10	AML-MR	AML Immature	0.255
AML10_ATCGCCTGTTCAATCG-1	AML10	AML-MR	AML Immature	0.16
AML10_ATCGGATAGTTACGTC-1	AML10	AML-MR	AML Immature	0.475
AML10_ATCGGATCAGTAACAA-1	AML10	AML-MR	AML Immature	0.325
AML10_ATCGGATGTCCAAGAG-1	AML10	AML-MR	AML Immature	0.296
AML10_ATCGGCGAGTATGAAC-1	AML10	AML-MR	AML Immature	0.138
AML10_ATCGGCGGTGGCGCTT-1	AML10	AML-MR	AML Immature	0.452
AML10_ATCGGCGGTTACACTG-1	AML10	AML-MR	AML Immature	-0.0567
AML10_ATCGGCGGTTACCGTA-1	AML10	AML-MR	AML Immature	-0.159
AML10_ATCGTAGAGTCATTGC-1	AML10	AML-MR	AML Immature	0.03
AML10_ATCGTCCGTATCAGGG-1	AML10	AML-MR	AML Immature	0.0992
AML10_ATCGTCCTCCGATCGG-1	AML10	AML-MR	AML Immature	0.295
AML10_ATCGTGACAAACTCTG-1	AML10	AML-MR	AML Immature	0.169
AML10_ATCGTGATCCATCTGC-1	AML10	AML-MR	AML Immature	0.411
AML10_ATCGTGATCTGCTCTG-1	AML10	AML-MR	AML Immature	0.0348
AML10_ATCGTGATCTTCCTAA-1	AML10	AML-MR	AML Immature	0.305
AML10_ATCTCTAGTACCATAC-1	AML10	AML-MR	AML Immature	0.15
AML10_ATCTCTAGTCTACTGA-1	AML10	AML-MR	AML Immature	0.34
AML10_ATCTCTATCCGTGTCT-1	AML10	AML-MR	AML Immature	0.285
AML10_ATCTTCAAGAGTGTTA-1	AML10	AML-MR	AML Immature	0.222
AML10_ATCTTCAAGCACGATG-1	AML10	AML-MR	AML Immature	0.347
AML10_ATCTTCACACTTTAGG-1	AML10	AML-MR	AML Immature	0.503
AML10_ATCTTCATCCATACTT-1	AML10	AML-MR	AML Immature	0.211
AML10_ATCTTCATCCGCCTAT-1	AML10	AML-MR	AML Immature	0.127
AML10_ATCTTCATCGATCCCT-1	AML10	AML-MR	AML Immature	0.132
AML10_ATGAAAGCATATCTCT-1	AML10	AML-MR	AML Immature	-0.0547
AML10_ATGAAAGGTGGGCTCT-1	AML10	AML-MR	AML Immature	0.117
AML10_ATGAAAGTCATCGCTC-1	AML10	AML-MR	AML Immature	0.549
AML10_ATGAAAGTCGCTTTAT-1	AML10	AML-MR	AML Immature	0.235
AML10_ATGACCAGTTACGATC-1	AML10	AML-MR	AML Immature	0.202
AML10_ATGACCAGTTCCGTTC-1	AML10	AML-MR	AML Immature	0.453
AML10_ATGACCATCGTTCTAT-1	AML10	AML-MR	AML Immature	-0.0331
AML10_ATGAGGGGTGCCTGAC-1	AML10	AML-MR	AML Immature	0.366
AML10_ATGAGTCAGAAGCTCG-1	AML10	AML-MR	AML Immature	-0.0788
AML10_ATGAGTCCAAATACAG-1	AML10	AML-MR	AML Immature	-0.0602
AML10_ATGAGTCCACAATCTG-1	AML10	AML-MR	AML Immature	0.496
AML10_ATGAGTCGTACAAACA-1	AML10	AML-MR	AML Immature	0.354
AML10_ATGATCGAGCCTCCAG-1	AML10	AML-MR	AML Immature	0.46
AML10_ATGATCGCACTTGGCG-1	AML10	AML-MR	AML Immature	0.00904
AML10_ATGATCGGTTCTCTAT-1	AML10	AML-MR	AML Immature	0.211
AML10_ATGATCGTCCAGCACG-1	AML10	AML-MR	AML Immature	0.333
AML10_ATGATCGTCCGAACGC-1	AML10	AML-MR	AML Immature	0.31
AML10_ATGCATGCACATAACC-1	AML10	AML-MR	AML Immature	-0.0135
AML10_ATGCATGCACGGTGCT-1	AML10	AML-MR	AML Immature	0.26
AML10_ATGCATGCATGATGCT-1	AML10	AML-MR	AML Immature	0.198
AML10_ATGCATGGTACTGACT-1	AML10	AML-MR	AML Immature	0.191
AML10_ATGCATGTCGGATAAA-1	AML10	AML-MR	AML Immature	0.284
AML10_ATGCCTCAGGCTCAAG-1	AML10	AML-MR	AML Immature	0.292
AML10_ATGCCTCCAAGTTCGT-1	AML10	AML-MR	AML Immature	-0.0878
AML10_ATGCCTCCAGTAGGAC-1	AML10	AML-MR	AML Immature	0.541
AML10_ATGCCTCTCCCAGGAC-1	AML10	AML-MR	AML Immature	0.218
AML10_ATGCCTCTCTGCGATA-1	AML10	AML-MR	AML Immature	0.545
AML10_ATGCGATGTATCGCTA-1	AML10	AML-MR	AML Immature	0.195
AML10_ATGCGATGTCTATGAC-1	AML10	AML-MR	AML Immature	0.14
AML10_ATGCGATGTTTCGTTT-1	AML10	AML-MR	AML Immature	0.311
AML10_ATGCGATTCATGTCTT-1	AML10	AML-MR	AML Immature	0.098
AML10_ATGGAGGAGGGCCTCT-1	AML10	AML-MR	AML Immature	0.311
AML10_ATGGAGGAGGTCATAA-1	AML10	AML-MR	AML Immature	0.062
AML10_ATGGAGGCAAGTTCGT-1	AML10	AML-MR	AML Immature	0.295
AML10_ATGGAGGGTATCGCGC-1	AML10	AML-MR	AML Immature	0.294
AML10_ATGGAGGTCATTCTTG-1	AML10	AML-MR	AML Immature	0.359
AML10_ATGGATCAGCAACCAG-1	AML10	AML-MR	AML Immature	0.322
AML10_ATGGATCCAGACCCGT-1	AML10	AML-MR	AML Immature	0.163
AML10_ATGGATCGTTCGTAAC-1	AML10	AML-MR	AML Immature	0.00432
AML10_ATGGATCTCATTCGTT-1	AML10	AML-MR	AML Immature	0.517
AML10_ATGGATCTCTTAGCAG-1	AML10	AML-MR	AML Immature	0.412
AML10_ATGGATCTCTTGCAGA-1	AML10	AML-MR	AML Immature	0.242
AML10_ATGGGAGCATGGATCT-1	AML10	AML-MR	AML Immature	0.352
AML10_ATGGGAGGTAGACAAT-1	AML10	AML-MR	AML Immature	0.531
AML10_ATGGGAGGTCGACGCT-1	AML10	AML-MR	AML Immature	0.37
AML10_ATGGGAGTCACGGTCG-1	AML10	AML-MR	AML Immature	0.311
AML10_ATGGGAGTCATTGCGA-1	AML10	AML-MR	AML Immature	0.144
AML10_ATGGGTTAGGCTAGCA-1	AML10	AML-MR	AML Immature	0.338
AML10_ATGGGTTAGTCTACCA-1	AML10	AML-MR	AML Immature	0.233
AML10_ATGGGTTAGTGCGTCC-1	AML10	AML-MR	AML Immature	0.174
AML10_ATGGGTTGTTACCCAA-1	AML10	AML-MR	AML Immature	0.678
AML10_ATGGTTGAGGCAGCTA-1	AML10	AML-MR	AML Immature	0.31
AML10_ATGGTTGAGTAATACG-1	AML10	AML-MR	AML Immature	0.0797
AML10_ATGGTTGGTGGCTTAT-1	AML10	AML-MR	AML Immature	0.039
AML10_ATGGTTGTCGTAGCTA-1	AML10	AML-MR	AML Immature	0.132
AML10_ATGTCCCCAAGCTCTA-1	AML10	AML-MR	AML Immature	0.25
AML10_ATGTCCCCAGCGCGTT-1	AML10	AML-MR	AML Immature	0.179
AML10_ATGTCCCCATCTAACG-1	AML10	AML-MR	AML Immature	0.223
AML10_ATGTCCCGTGTGACCC-1	AML10	AML-MR	AML Immature	0.0356
AML10_ATGTCCCGTTCAAGGG-1	AML10	AML-MR	AML Immature	0.532
AML10_ATGTCCCTCGCCTTGT-1	AML10	AML-MR	AML Immature	-0.128
AML10_ATGTCCCTCTCTAAGG-1	AML10	AML-MR	AML Immature	-0.193
AML10_ATGTCTTAGCTAATCC-1	AML10	AML-MR	AML Immature	0.239
AML10_ATGTCTTAGGTTGTTC-1	AML10	AML-MR	AML Immature	0.161
AML10_ATGTCTTCAAATGCGG-1	AML10	AML-MR	AML Immature	-0.0896
AML10_ATGTCTTCAAGGTCAG-1	AML10	AML-MR	AML Immature	0.316
AML10_ATGTCTTGTTGGCCTG-1	AML10	AML-MR	AML Immature	0.0236
AML10_ATGTCTTTCTCGTGAA-1	AML10	AML-MR	AML Immature	0.137
AML10_ATTACCTAGGCACTCC-1	AML10	AML-MR	AML Immature	0.144
AML10_ATTACCTCAGCGGTTC-1	AML10	AML-MR	AML Immature	0.256
AML10_ATTACCTTCGATCCCT-1	AML10	AML-MR	AML Immature	0.114
AML10_ATTACTCAGAATTCAG-1	AML10	AML-MR	AML Immature	0.507
AML10_ATTACTCAGAGGTTAT-1	AML10	AML-MR	AML Immature	0.362
AML10_ATTACTCAGATGCCGA-1	AML10	AML-MR	AML Immature	0.443
AML10_ATTACTCAGCCTGCCA-1	AML10	AML-MR	AML Immature	0.406
AML10_ATTACTCAGGTTGACG-1	AML10	AML-MR	AML Immature	-0.0252
AML10_ATTACTCCAACAGAGC-1	AML10	AML-MR	AML Immature	0.0893
AML10_ATTACTCCATGCAGCC-1	AML10	AML-MR	AML Immature	-0.072
AML10_ATTATCCAGTGGCGAT-1	AML10	AML-MR	AML Immature	0.249
AML10_ATTATCCCACCTAAAC-1	AML10	AML-MR	AML Immature	0.24
AML10_ATTATCCCATAACGGG-1	AML10	AML-MR	AML Immature	0.00107
AML10_ATTATCCCATTAGGCT-1	AML10	AML-MR	AML Immature	0.446
AML10_ATTATCCGTGATCGTT-1	AML10	AML-MR	AML Immature	0.188
AML10_ATTATCCTCTCCCATG-1	AML10	AML-MR	AML Immature	-0.0117
AML10_ATTCACTCAATCGTCA-1	AML10	AML-MR	AML Immature	0.0287
AML10_ATTCACTCAGCATTGT-1	AML10	AML-MR	AML Immature	0.055
AML10_ATTCAGGAGGAACGTC-1	AML10	AML-MR	AML Immature	0.0634
AML10_ATTCAGGCAGAACATA-1	AML10	AML-MR	AML Immature	0.219
AML10_ATTCATCAGGTGAGAA-1	AML10	AML-MR	AML Immature	0.181
AML10_ATTCATCAGTCATACC-1	AML10	AML-MR	AML Immature	0.192
AML10_ATTCATCTCAAGTCGT-1	AML10	AML-MR	AML Immature	0.246
AML10_ATTCCATAGTGGAAGA-1	AML10	AML-MR	AML Immature	0.352
AML10_ATTCCATCACAGCCAC-1	AML10	AML-MR	AML Immature	0.12
AML10_ATTCCATGTGGGTCAA-1	AML10	AML-MR	AML Immature	0.243
AML10_ATTCCATTCGGTTGTA-1	AML10	AML-MR	AML Immature	0.156
AML10_ATTCCCGGTCCGGTGT-1	AML10	AML-MR	AML Immature	0.354
AML10_ATTCCCGTCCATCCGT-1	AML10	AML-MR	AML Immature	0.331
AML10_ATTCCCGTCCTAGCGG-1	AML10	AML-MR	AML Immature	0.198
AML10_ATTCCTAGTACTAGCT-1	AML10	AML-MR	AML Immature	0.00601
AML10_ATTCGTTCAAGCCTGC-1	AML10	AML-MR	AML Immature	0.177
AML10_ATTCGTTCATGACGTT-1	AML10	AML-MR	AML Immature	0.214
AML10_ATTCGTTGTATTGGCT-1	AML10	AML-MR	AML Immature	-0.00358
AML10_ATTCGTTGTGAGTTGG-1	AML10	AML-MR	AML Immature	0.324
AML10_ATTCGTTTCGACCATA-1	AML10	AML-MR	AML Immature	0.232
AML10_ATTCTACCACTTCATT-1	AML10	AML-MR	AML Immature	0.258
AML10_ATTCTACGTCTGTGAT-1	AML10	AML-MR	AML Immature	0.397
AML10_ATTCTACTCCCTTTGG-1	AML10	AML-MR	AML Immature	0.409
AML10_ATTCTACTCGTGCTCT-1	AML10	AML-MR	AML Immature	-0.183
AML10_ATTCTACTCTCCCTAG-1	AML10	AML-MR	AML Immature	0.34
AML10_ATTCTTGAGGTAATCA-1	AML10	AML-MR	AML Immature	0.124
AML10_ATTCTTGAGTTGGAGC-1	AML10	AML-MR	AML Immature	0.429
AML10_ATTCTTGCATGTACGT-1	AML10	AML-MR	AML Immature	0.22
AML10_ATTGGGTAGAATTCAG-1	AML10	AML-MR	AML Immature	0.331
AML10_ATTGGGTCAAGCTACT-1	AML10	AML-MR	AML Immature	-0.0899
AML10_ATTGGGTCACGACTAT-1	AML10	AML-MR	AML Immature	0.409
AML10_ATTGGGTGTCGTCATA-1	AML10	AML-MR	AML Immature	0.103
AML10_ATTGGGTTCAGATTGC-1	AML10	AML-MR	AML Immature	0.269
AML10_ATTGTTCAGAGCATCG-1	AML10	AML-MR	AML Immature	0.358
AML10_ATTGTTCAGTAGGGTC-1	AML10	AML-MR	AML Immature	0.109
AML10_ATTGTTCTCATGCGGC-1	AML10	AML-MR	AML Immature	0.206
AML10_ATTGTTCTCGTAACTG-1	AML10	AML-MR	AML Immature	0.342
AML10_ATTGTTCTCTTTCCGG-1	AML10	AML-MR	AML Immature	0.114
AML10_ATTTACCCACAACATC-1	AML10	AML-MR	AML Immature	0.435
AML10_ATTTACCCACCAACAT-1	AML10	AML-MR	AML Immature	-0.0717
AML10_ATTTACCGTGCATTAC-1	AML10	AML-MR	AML Immature	0.437
AML10_ATTTACCTCCCTTTGG-1	AML10	AML-MR	AML Immature	0.252
AML10_ATTTACCTCTTCCACG-1	AML10	AML-MR	AML Immature	0.279
AML10_ATTTCACAGTTGCATC-1	AML10	AML-MR	AML Immature	0.267
AML10_ATTTCACCACCGTGAC-1	AML10	AML-MR	AML Immature	0.396
AML10_ATTTCACCAGCATCTA-1	AML10	AML-MR	AML Immature	0.31
AML10_ATTTCACTCTCCTGAC-1	AML10	AML-MR	AML Immature	0.522
AML10_ATTTCTGAGGCTATCT-1	AML10	AML-MR	AML Immature	0.272
AML10_ATTTCTGAGGGAGGCA-1	AML10	AML-MR	AML Immature	0.324
AML10_ATTTCTGCAGAGGCAT-1	AML10	AML-MR	AML Immature	-0.0815
AML10_ATTTCTGTCTACTGAG-1	AML10	AML-MR	AML Immature	0.0564
AML10_CAAAGAAAGTGAGCCA-1	AML10	AML-MR	AML Immature	0.195
AML10_CAAAGAAGTCGTCTCT-1	AML10	AML-MR	AML Immature	0.478
AML10_CAAAGAAGTTGCATGT-1	AML10	AML-MR	AML Immature	0.202
AML10_CAAAGAATCCGTTGAA-1	AML10	AML-MR	AML Immature	0.144
AML10_CAACAACAGGTTCACT-1	AML10	AML-MR	AML Immature	0.184
AML10_CAACAACAGGTTTACC-1	AML10	AML-MR	AML Immature	0.312
AML10_CAACAACAGTGCGCTC-1	AML10	AML-MR	AML Immature	0.319
AML10_CAACAACGTCGGCACT-1	AML10	AML-MR	AML Immature	0.661
AML10_CAACAGTAGATGTTAG-1	AML10	AML-MR	AML Immature	0.164
AML10_CAACAGTAGGAACATT-1	AML10	AML-MR	AML Immature	0.317
AML10_CAACAGTGTCGAGTGA-1	AML10	AML-MR	AML Immature	0.223
AML10_CAACAGTGTGATATAG-1	AML10	AML-MR	AML Immature	0.0148
AML10_CAACAGTTCGAAGTGG-1	AML10	AML-MR	AML Immature	0.0503
AML10_CAACCAACACGCGCTA-1	AML10	AML-MR	AML Immature	-0.00724
AML10_CAACCAAGTTTCCCAC-1	AML10	AML-MR	AML Immature	0.156
AML10_CAACCTCCACCGTACG-1	AML10	AML-MR	AML Immature	-0.0662
AML10_CAACCTCCACTGTTCC-1	AML10	AML-MR	AML Immature	0.366
AML10_CAACCTCCATATGCGT-1	AML10	AML-MR	AML Immature	0.377
AML10_CAACCTCTCGTAGGAG-1	AML10	AML-MR	AML Immature	0.413
AML10_CAACGATAGTTCTCTT-1	AML10	AML-MR	AML Immature	0.316
AML10_CAACGATGTAGCGATG-1	AML10	AML-MR	AML Immature	0.237
AML10_CAACGATTCAAGTAAG-1	AML10	AML-MR	AML Immature	0.225
AML10_CAACGGCAGTTGGAAT-1	AML10	AML-MR	AML Immature	0.212
AML10_CAACGGCCAGGAAGTC-1	AML10	AML-MR	AML Immature	0.118
AML10_CAACGGCGTAGAGATT-1	AML10	AML-MR	AML Immature	0.0825
AML10_CAACGGCTCACTTATC-1	AML10	AML-MR	AML Immature	0.352
AML10_CAACGGCTCCAAGCCG-1	AML10	AML-MR	AML Immature	0.147
AML10_CAAGACTAGCTGTCCG-1	AML10	AML-MR	AML Immature	0.193
AML10_CAAGACTCAGGAGACT-1	AML10	AML-MR	AML Immature	0.106
AML10_CAAGACTTCCAAATGC-1	AML10	AML-MR	AML Immature	0.116
AML10_CAAGAGGAGAGGTCGT-1	AML10	AML-MR	AML Immature	0.15
AML10_CAAGAGGCACATCATG-1	AML10	AML-MR	AML Immature	0.162
AML10_CAAGAGGCACTGATTG-1	AML10	AML-MR	AML Immature	0.484
AML10_CAAGAGGGTAGTGTGG-1	AML10	AML-MR	AML Immature	0.193
AML10_CAAGCTAAGCCATGCC-1	AML10	AML-MR	AML Immature	-0.101
AML10_CAAGCTAGTCCAATCA-1	AML10	AML-MR	AML Immature	0.401
AML10_CAAGCTAGTTGTGCCG-1	AML10	AML-MR	AML Immature	0.23
AML10_CAAGGGATCGCAGTGC-1	AML10	AML-MR	AML Immature	0.0662
AML10_CAAGGGATCGCTGTCT-1	AML10	AML-MR	AML Immature	0.264
AML10_CAAGGGATCTGAACGT-1	AML10	AML-MR	AML Immature	0.635
AML10_CAATACGAGTCTGCGC-1	AML10	AML-MR	AML Immature	-0.0361
AML10_CAATACGCAATGAGCG-1	AML10	AML-MR	AML Immature	0.172
AML10_CAATACGCAGTGTACT-1	AML10	AML-MR	AML Immature	0.213
AML10_CAATACGCATCGATAC-1	AML10	AML-MR	AML Immature	0.496
AML10_CAATACGTCACCTACC-1	AML10	AML-MR	AML Immature	0.368
AML10_CAATACGTCTAAGCCA-1	AML10	AML-MR	AML Immature	0.2
AML10_CAATCGAAGCCTCAGC-1	AML10	AML-MR	AML Immature	0.144
AML10_CAATCGAAGTTCATCG-1	AML10	AML-MR	AML Immature	0.131
AML10_CAATCGACAGTTCTAG-1	AML10	AML-MR	AML Immature	0.327
AML10_CAATCGACATGAATAG-1	AML10	AML-MR	AML Immature	-0.264
AML10_CAATCGACATGACTCA-1	AML10	AML-MR	AML Immature	-0.0338
AML10_CAATCGAGTCCTGTCT-1	AML10	AML-MR	AML Immature	0.216
AML10_CAATCGAGTTCTGACA-1	AML10	AML-MR	AML Immature	0.189
AML10_CAATCGAGTTGGCTAT-1	AML10	AML-MR	AML Immature	0.503
AML10_CAATGACCATACATCG-1	AML10	AML-MR	AML Immature	0.419
AML10_CAATGACGTAGGCTCC-1	AML10	AML-MR	AML Immature	0.2
AML10_CAATGACTCGGTAACT-1	AML10	AML-MR	AML Immature	0.338
AML10_CAATGACTCTAACGGT-1	AML10	AML-MR	AML Immature	-0.118
AML10_CAATGACTCTATACGG-1	AML10	AML-MR	AML Immature	0.0899
AML10_CAATTTCAGTGCTAGG-1	AML10	AML-MR	AML Immature	0.208
AML10_CAATTTCCACACGTGC-1	AML10	AML-MR	AML Immature	0.166
AML10_CAATTTCCAGGCTATT-1	AML10	AML-MR	AML Immature	0.158
AML10_CAATTTCCATATCTCT-1	AML10	AML-MR	AML Immature	0.349
AML10_CAATTTCGTCCGTTTC-1	AML10	AML-MR	AML Immature	0.242
AML10_CAATTTCTCGAGTGAG-1	AML10	AML-MR	AML Immature	0.0669
AML10_CACAACACACTGTGAT-1	AML10	AML-MR	AML Immature	0.226
AML10_CACAACACAGCAGAAC-1	AML10	AML-MR	AML Immature	0.158
AML10_CACAACACATCGTCCT-1	AML10	AML-MR	AML Immature	0.0583
AML10_CACAACATCTGAATGC-1	AML10	AML-MR	AML Immature	0.195
AML10_CACACAACATGCCGGT-1	AML10	AML-MR	AML Immature	0.348
AML10_CACACAATCACCTTGC-1	AML10	AML-MR	AML Immature	0.201
AML10_CACAGATAGCACGATG-1	AML10	AML-MR	AML Immature	0.187
AML10_CACAGATTCTAAGCCA-1	AML10	AML-MR	AML Immature	0.444
AML10_CACAGGCCAACAGTGG-1	AML10	AML-MR	AML Immature	0.215
AML10_CACAGGCGTATACAGA-1	AML10	AML-MR	AML Immature	0.489
AML10_CACATGACACTGGCGT-1	AML10	AML-MR	AML Immature	0.0131
AML10_CACATGAGTGCGGTAA-1	AML10	AML-MR	AML Immature	0.297
AML10_CACCAAACAAACCATC-1	AML10	AML-MR	AML Immature	0.0773
AML10_CACCAAAGTAAGTTGA-1	AML10	AML-MR	AML Immature	0.435
AML10_CACCAAAGTGCAATAA-1	AML10	AML-MR	AML Immature	-0.00308
AML10_CACCAAAGTGGATGAC-1	AML10	AML-MR	AML Immature	0.22
AML10_CACCAAATCATGACAC-1	AML10	AML-MR	AML Immature	-0.0362
AML10_CACCGTTCAAGCCATT-1	AML10	AML-MR	AML Immature	0.336
AML10_CACCGTTCAGGTTTAC-1	AML10	AML-MR	AML Immature	0.278
AML10_CACGGGTAGGGTTAAT-1	AML10	AML-MR	AML Immature	0.0692
AML10_CACGGGTAGTTACGGG-1	AML10	AML-MR	AML Immature	0.237
AML10_CACGGGTCACAAGCTT-1	AML10	AML-MR	AML Immature	0.439
AML10_CACGGGTGTACGGCAA-1	AML10	AML-MR	AML Immature	0.77
AML10_CACGGGTGTGTTCCAA-1	AML10	AML-MR	AML Immature	0.14
AML10_CACGTGGCATCTCATT-1	AML10	AML-MR	AML Immature	0.225
AML10_CACGTGGGTGGCTAGA-1	AML10	AML-MR	AML Immature	0.421
AML10_CACGTGGGTGTACGCC-1	AML10	AML-MR	AML Immature	0.266
AML10_CACGTGGTCGCAGATT-1	AML10	AML-MR	AML Immature	0.374
AML10_CACGTGGTCTTACCAT-1	AML10	AML-MR	AML Immature	-0.217
AML10_CACGTTCCAAGTGGGT-1	AML10	AML-MR	AML Immature	0.289
AML10_CACGTTCCACAACGAG-1	AML10	AML-MR	AML Immature	0.301
AML10_CACGTTCCACGACTAT-1	AML10	AML-MR	AML Immature	0.343
AML10_CACGTTCCATAGGTAA-1	AML10	AML-MR	AML Immature	0.219
AML10_CACGTTCTCTACCCAC-1	AML10	AML-MR	AML Immature	0.397
AML10_CACTAAGGTCGGTAAG-1	AML10	AML-MR	AML Immature	0.149
AML10_CACTAAGGTGTTCCAA-1	AML10	AML-MR	AML Immature	0.169
AML10_CACTGAACACAGTCGC-1	AML10	AML-MR	AML Immature	0.0398
AML10_CACTGAACAGTCGGTC-1	AML10	AML-MR	AML Immature	0.542
AML10_CACTGGGCACCGTACG-1	AML10	AML-MR	AML Immature	0.0118
AML10_CACTGGGCACTTTATC-1	AML10	AML-MR	AML Immature	0.395
AML10_CACTGGGCAGATGCGA-1	AML10	AML-MR	AML Immature	0.04
AML10_CACTGGGGTTATGACC-1	AML10	AML-MR	AML Immature	0.548
AML10_CACTGGGTCATAGACC-1	AML10	AML-MR	AML Immature	0.357
AML10_CACTGTCAGATGCTTC-1	AML10	AML-MR	AML Immature	0.343
AML10_CACTGTCAGCAACCAG-1	AML10	AML-MR	AML Immature	0.164
AML10_CACTGTCCAAGGTACG-1	AML10	AML-MR	AML Immature	-0.0224
AML10_CACTGTCGTTTCAGAC-1	AML10	AML-MR	AML Immature	0.112
AML10_CACTTCGAGTGTAGTA-1	AML10	AML-MR	AML Immature	0.311
AML10_CACTTCGCAACGCCCA-1	AML10	AML-MR	AML Immature	-0.0591
AML10_CACTTCGTCGCTTGAA-1	AML10	AML-MR	AML Immature	0.337
AML10_CACTTCGTCTGGGCAC-1	AML10	AML-MR	AML Immature	0.128
AML10_CAGAGCCTCCACACCT-1	AML10	AML-MR	AML Immature	0.344
AML10_CAGAGCCTCCTCTTTC-1	AML10	AML-MR	AML Immature	0.226
AML10_CAGATACAGCCATATC-1	AML10	AML-MR	AML Immature	0.209
AML10_CAGATACCAAATCGGG-1	AML10	AML-MR	AML Immature	0.123
AML10_CAGATACGTCAAAGCG-1	AML10	AML-MR	AML Immature	0.256
AML10_CAGATACGTGCCTACG-1	AML10	AML-MR	AML Immature	0.108
AML10_CAGATACTCAGATTGC-1	AML10	AML-MR	AML Immature	-0.0632
AML10_CAGATCACAAGCTGCC-1	AML10	AML-MR	AML Immature	0.0129
AML10_CAGATCAGTGTGGTCC-1	AML10	AML-MR	AML Immature	0.0119
AML10_CAGATCATCACCTACC-1	AML10	AML-MR	AML Immature	0.406
AML10_CAGATTGAGGGATCTG-1	AML10	AML-MR	AML Immature	-0.0515
AML10_CAGATTGCAATTGCTG-1	AML10	AML-MR	AML Immature	-0.0949
AML10_CAGATTGCACCTCTAC-1	AML10	AML-MR	AML Immature	0.169
AML10_CAGATTGCAGACCAAG-1	AML10	AML-MR	AML Immature	-0.425
AML10_CAGATTGGTAGGATAT-1	AML10	AML-MR	AML Immature	0.176
AML10_CAGATTGGTAGGTCAG-1	AML10	AML-MR	AML Immature	0.121
AML10_CAGATTGGTCGGCTAC-1	AML10	AML-MR	AML Immature	0.0609
AML10_CAGATTGGTGCAATGG-1	AML10	AML-MR	AML Immature	0.823
AML10_CAGATTGGTTCCCACT-1	AML10	AML-MR	AML Immature	0.0888
AML10_CAGATTGTCGGCTATA-1	AML10	AML-MR	AML Immature	0.112
AML10_CAGATTGTCGTCGCTT-1	AML10	AML-MR	AML Immature	0.189
AML10_CAGCAATCAGGCTACC-1	AML10	AML-MR	AML Immature	0.448
AML10_CAGCAATGTCTCAAGT-1	AML10	AML-MR	AML Immature	0.132
AML10_CAGCAATTCATGCAGT-1	AML10	AML-MR	AML Immature	0.0704
AML10_CAGCAATTCGATGCTA-1	AML10	AML-MR	AML Immature	0.321
AML10_CAGCACGCAAAGCGTG-1	AML10	AML-MR	AML Immature	0.217
AML10_CAGCACGCACACGGTC-1	AML10	AML-MR	AML Immature	-0.0344
AML10_CAGCAGCAGAGTGTTA-1	AML10	AML-MR	AML Immature	0.114
AML10_CAGCAGCCATATGCGT-1	AML10	AML-MR	AML Immature	0.0532
AML10_CAGCCAGCATGTTACG-1	AML10	AML-MR	AML Immature	0.377
AML10_CAGCCAGGTCCCGGTA-1	AML10	AML-MR	AML Immature	0.464
AML10_CAGCCAGGTCTCCTGT-1	AML10	AML-MR	AML Immature	-0.143
AML10_CAGCCAGGTGATGAAT-1	AML10	AML-MR	AML Immature	0.432
AML10_CAGCCAGTCATCTGTT-1	AML10	AML-MR	AML Immature	0.0318
AML10_CAGCGTGAGAGAGGTA-1	AML10	AML-MR	AML Immature	0.196
AML10_CAGCGTGAGTGGAAGA-1	AML10	AML-MR	AML Immature	0.0913
AML10_CAGCGTGGTAGTGTGG-1	AML10	AML-MR	AML Immature	0.179
AML10_CAGCGTGGTCCAGTTA-1	AML10	AML-MR	AML Immature	0.248
AML10_CAGGCCACAGTGAGCA-1	AML10	AML-MR	AML Immature	0.35
AML10_CAGGCCAGTATGGGAC-1	AML10	AML-MR	AML Immature	0.0984
AML10_CAGGCCAGTGTCCATA-1	AML10	AML-MR	AML Immature	0.354
AML10_CAGGCCATCTTCTGTA-1	AML10	AML-MR	AML Immature	0.0935
AML10_CAGGGCTAGTCAGCGA-1	AML10	AML-MR	AML Immature	0.339
AML10_CAGGGCTAGTTAGTAG-1	AML10	AML-MR	AML Immature	0.21
AML10_CAGGGCTGTATTTCCT-1	AML10	AML-MR	AML Immature	0.43
AML10_CAGGGCTTCATCGCAA-1	AML10	AML-MR	AML Immature	0.232
AML10_CAGGGCTTCGGATACT-1	AML10	AML-MR	AML Immature	0.352
AML10_CAGGGCTTCTTGGAAC-1	AML10	AML-MR	AML Immature	0.29
AML10_CAGGTATAGTAAACAC-1	AML10	AML-MR	AML Immature	0.387
AML10_CAGGTATTCCGATCGG-1	AML10	AML-MR	AML Immature	0.196
AML10_CAGGTATTCCTAGAGT-1	AML10	AML-MR	AML Immature	0.323
AML10_CAGGTATTCGTGCTCT-1	AML10	AML-MR	AML Immature	0.315
AML10_CAGGTATTCTCCTACG-1	AML10	AML-MR	AML Immature	0.0257
AML10_CAGTGCGAGAGTTGCG-1	AML10	AML-MR	AML Immature	0.349
AML10_CAGTGCGCAGCTTTCC-1	AML10	AML-MR	AML Immature	0.208
AML10_CAGTGCGTCGTTCGCT-1	AML10	AML-MR	AML Immature	0.143
AML10_CAGTTAGAGGGATGTC-1	AML10	AML-MR	AML Immature	0.277
AML10_CAGTTAGCAAAGGCAC-1	AML10	AML-MR	AML Immature	0.398
AML10_CAGTTAGGTCTCTCAC-1	AML10	AML-MR	AML Immature	0.4
AML10_CAGTTCCAGCAAATGT-1	AML10	AML-MR	AML Immature	0.401
AML10_CAGTTCCAGCTTCATG-1	AML10	AML-MR	AML Immature	0.187
AML10_CAGTTCCGTCCGGATC-1	AML10	AML-MR	AML Immature	0.122
AML10_CATAAGCAGAATTGCA-1	AML10	AML-MR	AML Immature	0.303
AML10_CATAAGCGTAAGCTCT-1	AML10	AML-MR	AML Immature	0.222
AML10_CATACAGCAGAACTCT-1	AML10	AML-MR	AML Immature	0.362
AML10_CATACAGGTGGGATTG-1	AML10	AML-MR	AML Immature	0.114
AML10_CATACAGTCGAGAACG-1	AML10	AML-MR	AML Immature	0.431
AML10_CATACAGTCGCTCCTA-1	AML10	AML-MR	AML Immature	0.371
AML10_CATACAGTCGGTATGT-1	AML10	AML-MR	AML Immature	-0.0177
AML10_CATACAGTCTAACACG-1	AML10	AML-MR	AML Immature	0.418
AML10_CATACCCCAGCAGTTT-1	AML10	AML-MR	AML Immature	-0.135
AML10_CATACCCCATCATGAC-1	AML10	AML-MR	AML Immature	0.421
AML10_CATACCCGTCTACGAT-1	AML10	AML-MR	AML Immature	0.078
AML10_CATACCCTCTGATGGT-1	AML10	AML-MR	AML Immature	0.112
AML10_CATACTTCAAATCCCA-1	AML10	AML-MR	AML Immature	0.271
AML10_CATACTTCAACGCCCA-1	AML10	AML-MR	AML Immature	0.186
AML10_CATACTTGTAGCTTGT-1	AML10	AML-MR	AML Immature	0.259
AML10_CATACTTTCGAGTGAG-1	AML10	AML-MR	AML Immature	0.123
AML10_CATAGACAGTCCGCCA-1	AML10	AML-MR	AML Immature	0.349
AML10_CATAGACGTCGATTCA-1	AML10	AML-MR	AML Immature	0.538
AML10_CATCAAGAGGCCATAG-1	AML10	AML-MR	AML Immature	0.0541
AML10_CATCAAGCAGGACGAT-1	AML10	AML-MR	AML Immature	0.179
AML10_CATCAAGCATACCACA-1	AML10	AML-MR	AML Immature	0.309
AML10_CATCAAGGTTAGGGTG-1	AML10	AML-MR	AML Immature	0.149
AML10_CATCAAGGTTTCTTAC-1	AML10	AML-MR	AML Immature	0.0647
AML10_CATCAAGTCTCGACCT-1	AML10	AML-MR	AML Immature	0.256
AML10_CATCCACCACGGCTAC-1	AML10	AML-MR	AML Immature	0.0937
AML10_CATCCACGTGACTAAA-1	AML10	AML-MR	AML Immature	-0.0615
AML10_CATCCACTCGACCAAT-1	AML10	AML-MR	AML Immature	-0.00253
AML10_CATCCCACAAAGACGC-1	AML10	AML-MR	AML Immature	0.271
AML10_CATCCCACACACGCCA-1	AML10	AML-MR	AML Immature	0.305
AML10_CATCCCACAGAGTCTT-1	AML10	AML-MR	AML Immature	0.0505
AML10_CATCCCAGTGAAAGTT-1	AML10	AML-MR	AML Immature	0.161
AML10_CATCCCATCCCGAGAC-1	AML10	AML-MR	AML Immature	0.541
AML10_CATCCCATCCGCACGA-1	AML10	AML-MR	AML Immature	0.145
AML10_CATCCCATCCGTGTCT-1	AML10	AML-MR	AML Immature	0.139
AML10_CATCCCATCCTTCTTC-1	AML10	AML-MR	AML Immature	0.509
AML10_CATCCGTTCCCGAATA-1	AML10	AML-MR	AML Immature	0.0893
AML10_CATCCGTTCCTGGTCT-1	AML10	AML-MR	AML Immature	0.471
AML10_CATCCGTTCTGCATAG-1	AML10	AML-MR	AML Immature	0.152
AML10_CATCGCTAGCATACTC-1	AML10	AML-MR	AML Immature	-0.17
AML10_CATCGCTCAGCTTCGG-1	AML10	AML-MR	AML Immature	0.426
AML10_CATCGCTGTGTCTTCC-1	AML10	AML-MR	AML Immature	0.327
AML10_CATCGCTGTTCTCTAT-1	AML10	AML-MR	AML Immature	0.107
AML10_CATCGCTTCAAGAAAC-1	AML10	AML-MR	AML Immature	0.139
AML10_CATCGCTTCGACGCGT-1	AML10	AML-MR	AML Immature	0.0911
AML10_CATCGGGAGGGACACT-1	AML10	AML-MR	AML Immature	0.285
AML10_CATCGGGTCCATTGGA-1	AML10	AML-MR	AML Immature	0.466
AML10_CATCGTCAGAGAACCC-1	AML10	AML-MR	AML Immature	0.481
AML10_CATCGTCCAGATAAAC-1	AML10	AML-MR	AML Immature	-0.0816
AML10_CATCGTCCATAGGAGC-1	AML10	AML-MR	AML Immature	0.0169
AML10_CATCGTCGTCCGAAGA-1	AML10	AML-MR	AML Immature	0.0678
AML10_CATCGTCGTGCATGTT-1	AML10	AML-MR	AML Immature	0.17
AML10_CATCGTCGTTTGTTCT-1	AML10	AML-MR	AML Immature	-0.0296
AML10_CATGAGTAGTCACACT-1	AML10	AML-MR	AML Immature	0.393
AML10_CATGAGTAGTGAGGCT-1	AML10	AML-MR	AML Immature	0.206
AML10_CATGAGTAGTTGGAAT-1	AML10	AML-MR	AML Immature	0.495
AML10_CATGAGTCACATGGTT-1	AML10	AML-MR	AML Immature	0.0196
AML10_CATGAGTCAGCTCGGT-1	AML10	AML-MR	AML Immature	0.269
AML10_CATGAGTCATAGAATG-1	AML10	AML-MR	AML Immature	0.18
AML10_CATGCAAAGACTGGGT-1	AML10	AML-MR	AML Immature	0.132
AML10_CATGCAACAACTGCTA-1	AML10	AML-MR	AML Immature	0.294
AML10_CATGCAAGTTAGGGTG-1	AML10	AML-MR	AML Immature	0.57
AML10_CATGCAATCTCGAGTA-1	AML10	AML-MR	AML Immature	0.153
AML10_CATGCCTCAGGGAATC-1	AML10	AML-MR	AML Immature	0.428
AML10_CATGCCTTCATGGATC-1	AML10	AML-MR	AML Immature	0.259
AML10_CATGCCTTCGCTATTT-1	AML10	AML-MR	AML Immature	0.13
AML10_CATGCGGCACCTAAAC-1	AML10	AML-MR	AML Immature	0.601
AML10_CATGCGGCAGACGCTC-1	AML10	AML-MR	AML Immature	0.362
AML10_CATGCGGCAGAGAAAG-1	AML10	AML-MR	AML Immature	0.268
AML10_CATGCGGCAGAGTGTG-1	AML10	AML-MR	AML Immature	0.434
AML10_CATGCGGGTCGGATTT-1	AML10	AML-MR	AML Immature	0.534
AML10_CATGCGGTCAAGATAG-1	AML10	AML-MR	AML Immature	-0.136
AML10_CATGCTCAGACGTCCC-1	AML10	AML-MR	AML Immature	0.301
AML10_CATGCTCCATGATCTG-1	AML10	AML-MR	AML Immature	0.136
AML10_CATGCTCGTCCGCAGT-1	AML10	AML-MR	AML Immature	0.357
AML10_CATGCTCGTTGTCTAG-1	AML10	AML-MR	AML Immature	-0.155
AML10_CATGGATAGCACAAAT-1	AML10	AML-MR	AML Immature	0.0704
AML10_CATGGATCACTGTTCC-1	AML10	AML-MR	AML Immature	0.1
AML10_CATGGATTCCAGCTCT-1	AML10	AML-MR	AML Immature	0.396
AML10_CATGGATTCCGCAACG-1	AML10	AML-MR	AML Immature	0.0627
AML10_CATGGATTCGTCACCT-1	AML10	AML-MR	AML Immature	0.127
AML10_CATGGTAAGATAGGGA-1	AML10	AML-MR	AML Immature	0.115
AML10_CATGGTAAGCGTCGAA-1	AML10	AML-MR	AML Immature	0.14
AML10_CATGGTAAGCGTGAGT-1	AML10	AML-MR	AML Immature	0.309
AML10_CATGGTACATGCCGCA-1	AML10	AML-MR	AML Immature	0.271
AML10_CATGGTAGTAGCCAGA-1	AML10	AML-MR	AML Immature	-0.0868
AML10_CATGGTATCCAAGGGA-1	AML10	AML-MR	AML Immature	0.241
AML10_CATTCATAGGGAGGAC-1	AML10	AML-MR	AML Immature	0.51
AML10_CATTCATTCAGTCCGG-1	AML10	AML-MR	AML Immature	0.283
AML10_CATTCATTCCGCAAAT-1	AML10	AML-MR	AML Immature	0.161
AML10_CATTCCGAGGAACGTC-1	AML10	AML-MR	AML Immature	0.224
AML10_CATTCCGGTTCCGCGA-1	AML10	AML-MR	AML Immature	0.321
AML10_CATTCCGGTTCCGTTC-1	AML10	AML-MR	AML Immature	-0.0504
AML10_CATTCTACAGGACTTT-1	AML10	AML-MR	AML Immature	0.194
AML10_CATTCTAGTAGTATAG-1	AML10	AML-MR	AML Immature	0.404
AML10_CATTCTAGTATTAAGG-1	AML10	AML-MR	AML Immature	0.343
AML10_CATTCTAGTGATAGAT-1	AML10	AML-MR	AML Immature	0.436
AML10_CATTCTATCGCTCTAC-1	AML10	AML-MR	AML Immature	0.365
AML10_CATTGAGAGACGCTCC-1	AML10	AML-MR	AML Immature	0.113
AML10_CATTGAGAGTTCTCTT-1	AML10	AML-MR	AML Immature	0.181
AML10_CATTGAGGTTGTAGCT-1	AML10	AML-MR	AML Immature	0.424
AML10_CATTGAGTCAACCCGG-1	AML10	AML-MR	AML Immature	0.172
AML10_CATTGAGTCTGCGTCT-1	AML10	AML-MR	AML Immature	-0.0268
AML10_CATTGCCAGGGAGTTC-1	AML10	AML-MR	AML Immature	-0.0022
AML10_CATTGCCCAAGACGAC-1	AML10	AML-MR	AML Immature	0.44
AML10_CATTGCCGTAGGGTAC-1	AML10	AML-MR	AML Immature	0.226
AML10_CATTGCCGTGGGCTTC-1	AML10	AML-MR	AML Immature	0.413
AML10_CATTGCCGTTCAAGGG-1	AML10	AML-MR	AML Immature	0.369
AML10_CATTGCCTCGGCACTG-1	AML10	AML-MR	AML Immature	0.315
AML10_CATTGTTCAAACACGG-1	AML10	AML-MR	AML Immature	0.264
AML10_CATTGTTCATAAGCGG-1	AML10	AML-MR	AML Immature	0.235
AML10_CATTGTTCATTGTCGA-1	AML10	AML-MR	AML Immature	-0.064
AML10_CATTGTTGTATGAAAC-1	AML10	AML-MR	AML Immature	0.3
AML10_CATTGTTGTCGTGGTC-1	AML10	AML-MR	AML Immature	0.205
AML10_CATTTCAAGCTCAGAG-1	AML10	AML-MR	AML Immature	0.381
AML10_CATTTCACAGCATACT-1	AML10	AML-MR	AML Immature	0.139
AML10_CATTTCACAGGCCCTA-1	AML10	AML-MR	AML Immature	0.327
AML10_CATTTCAGTAGCTGTT-1	AML10	AML-MR	AML Immature	0.29
AML10_CATTTCATCGCTGTTC-1	AML10	AML-MR	AML Immature	0.0207
AML10_CATTTCATCGGACAAG-1	AML10	AML-MR	AML Immature	0.0915
AML10_CCAAGCGGTACATTGC-1	AML10	AML-MR	AML Immature	0.0143
AML10_CCAATGAAGAAGCTCG-1	AML10	AML-MR	AML Immature	0.134
AML10_CCAATGAAGGTAGCCA-1	AML10	AML-MR	AML Immature	0.174
AML10_CCAATGACAAGTGATA-1	AML10	AML-MR	AML Immature	0.0753
AML10_CCAATGACATTGTCGA-1	AML10	AML-MR	AML Immature	0.686
AML10_CCAATTTCACGACAAG-1	AML10	AML-MR	AML Immature	0.253
AML10_CCAATTTGTAGACACG-1	AML10	AML-MR	AML Immature	0.0109
AML10_CCAATTTTCCAGGACC-1	AML10	AML-MR	AML Immature	0.279
AML10_CCACAAACACCACATA-1	AML10	AML-MR	AML Immature	0.367
AML10_CCACAAACAGGACAGT-1	AML10	AML-MR	AML Immature	-0.239
AML10_CCACAAACAGTGACCC-1	AML10	AML-MR	AML Immature	0.223
AML10_CCACAAATCAAGCCAT-1	AML10	AML-MR	AML Immature	-0.022
AML10_CCACAAATCACCTTAT-1	AML10	AML-MR	AML Immature	0.0717
AML10_CCACAAATCCTGTAGA-1	AML10	AML-MR	AML Immature	0.403
AML10_CCACACTCAGCCCACA-1	AML10	AML-MR	AML Immature	0.0449
AML10_CCACACTTCGAAACAA-1	AML10	AML-MR	AML Immature	-0.0638
AML10_CCACCATAGTCATACC-1	AML10	AML-MR	AML Immature	0.12
AML10_CCACCATCAACCGCCA-1	AML10	AML-MR	AML Immature	0.041
AML10_CCACCATGTATTGCCA-1	AML10	AML-MR	AML Immature	0.158
AML10_CCACCATGTGGCAGAT-1	AML10	AML-MR	AML Immature	0.347
AML10_CCACCATGTTAAAGTG-1	AML10	AML-MR	AML Immature	0.169
AML10_CCACGAGAGCCTAACT-1	AML10	AML-MR	AML Immature	0.119
AML10_CCACGAGAGCGCGTTC-1	AML10	AML-MR	AML Immature	0.173
AML10_CCACGAGAGGTCGTAG-1	AML10	AML-MR	AML Immature	-0.0677
AML10_CCACGAGCACTGTTCC-1	AML10	AML-MR	AML Immature	0.283
AML10_CCACGAGCAGTCTGGC-1	AML10	AML-MR	AML Immature	0.441
AML10_CCACGAGGTGAGTGAC-1	AML10	AML-MR	AML Immature	-0.171
AML10_CCACGAGGTTCTCCCA-1	AML10	AML-MR	AML Immature	0.495
AML10_CCACGAGTCCGCCTAT-1	AML10	AML-MR	AML Immature	0.0858
AML10_CCACGTTAGGGACACT-1	AML10	AML-MR	AML Immature	-0.142
AML10_CCACGTTAGGTCACCC-1	AML10	AML-MR	AML Immature	0.228
AML10_CCACGTTGTACTTCCC-1	AML10	AML-MR	AML Immature	0.285
AML10_CCACGTTGTCACTCGG-1	AML10	AML-MR	AML Immature	0.254
AML10_CCACGTTGTTGCATGT-1	AML10	AML-MR	AML Immature	-0.0592
AML10_CCACGTTTCTGTTCAT-1	AML10	AML-MR	AML Immature	0.0506
AML10_CCACGTTTCTTACCAT-1	AML10	AML-MR	AML Immature	0.266
AML10_CCACTTGAGAGAGTTT-1	AML10	AML-MR	AML Immature	-0.162
AML10_CCACTTGCAAATACAG-1	AML10	AML-MR	AML Immature	0.413
AML10_CCACTTGCATATCTGG-1	AML10	AML-MR	AML Immature	0.497
AML10_CCACTTGTCGCTTACC-1	AML10	AML-MR	AML Immature	0.154
AML10_CCACTTGTCTCGTCGT-1	AML10	AML-MR	AML Immature	0.153
AML10_CCATAAGAGCGCCTTG-1	AML10	AML-MR	AML Immature	0.341
AML10_CCATAAGAGTACAGAT-1	AML10	AML-MR	AML Immature	0.0112
AML10_CCATAAGAGTGGCGAT-1	AML10	AML-MR	AML Immature	0.197
AML10_CCATAAGCAAAGAACT-1	AML10	AML-MR	AML Immature	0.277
AML10_CCATAAGCACGTACAT-1	AML10	AML-MR	AML Immature	0.346
AML10_CCATAAGGTCTTTCAT-1	AML10	AML-MR	AML Immature	0.0963
AML10_CCATAAGTCTCAATCT-1	AML10	AML-MR	AML Immature	0.211
AML10_CCATCACCAGAGGTAC-1	AML10	AML-MR	AML Immature	0.197
AML10_CCATCACGTAGTACGG-1	AML10	AML-MR	AML Immature	-0.00522
AML10_CCATCACGTCCTATAG-1	AML10	AML-MR	AML Immature	0.356
AML10_CCCAACTCACTAAACC-1	AML10	AML-MR	AML Immature	-0.0382
AML10_CCCAACTGTCCGAAGA-1	AML10	AML-MR	AML Immature	-0.132
AML10_CCCAACTGTCCTCCAT-1	AML10	AML-MR	AML Immature	-0.261
AML10_CCCAACTGTCGTATGT-1	AML10	AML-MR	AML Immature	0.149
AML10_CCCAACTTCGCCGTGA-1	AML10	AML-MR	AML Immature	0.465
AML10_CCCATTGAGACGATAT-1	AML10	AML-MR	AML Immature	0.392
AML10_CCCATTGAGCTGTTAC-1	AML10	AML-MR	AML Immature	0.249
AML10_CCCATTGCAAACAGGC-1	AML10	AML-MR	AML Immature	0.385
AML10_CCCATTGCAACGTAAA-1	AML10	AML-MR	AML Immature	0.0316
AML10_CCCATTGCAATTGCAC-1	AML10	AML-MR	AML Immature	0.327
AML10_CCCATTGCACATACTG-1	AML10	AML-MR	AML Immature	0.238
AML10_CCCATTGCATAGGTAA-1	AML10	AML-MR	AML Immature	-0.0629
AML10_CCCATTGCATCGTGCG-1	AML10	AML-MR	AML Immature	0.318
AML10_CCCATTGGTGTCCTAA-1	AML10	AML-MR	AML Immature	0.257
AML10_CCCATTGGTGTGATGG-1	AML10	AML-MR	AML Immature	0.111
AML10_CCCATTGGTTCACCGG-1	AML10	AML-MR	AML Immature	-0.0101
AML10_CCCATTGTCCAAACCA-1	AML10	AML-MR	AML Immature	0.105
AML10_CCCGAAGAGACGCTCC-1	AML10	AML-MR	AML Immature	0.315
AML10_CCCGAAGAGTCTGCGC-1	AML10	AML-MR	AML Immature	0.00645
AML10_CCCGAAGAGTGTCATC-1	AML10	AML-MR	AML Immature	0.217
AML10_CCCGAAGGTGCAAGAC-1	AML10	AML-MR	AML Immature	0.0366
AML10_CCCGAAGTCTGGCCAG-1	AML10	AML-MR	AML Immature	0.228
AML10_CCCGGAACATTCGGGC-1	AML10	AML-MR	AML Immature	0.453
AML10_CCCGGAACATTGTACG-1	AML10	AML-MR	AML Immature	0.247
AML10_CCCGGAAGTGTTTGCA-1	AML10	AML-MR	AML Immature	0.175
AML10_CCCTAACAGGACGCTA-1	AML10	AML-MR	AML Immature	0.36
AML10_CCCTAACGTCAAAGAT-1	AML10	AML-MR	AML Immature	0.306
AML10_CCCTAACGTGAATGAT-1	AML10	AML-MR	AML Immature	0.367
AML10_CCCTAACGTGATCGTT-1	AML10	AML-MR	AML Immature	0.275
AML10_CCCTAACGTTACCCAA-1	AML10	AML-MR	AML Immature	0.111
AML10_CCCTCAAAGATGATTG-1	AML10	AML-MR	AML Immature	0.455
AML10_CCCTCAAAGCGTCAAG-1	AML10	AML-MR	AML Immature	0.472
AML10_CCCTCAACACTCCTGT-1	AML10	AML-MR	AML Immature	0.133
AML10_CCCTCAACAGCGGATA-1	AML10	AML-MR	AML Immature	0.309
AML10_CCCTCAACAGTCAGAG-1	AML10	AML-MR	AML Immature	0.151
AML10_CCCTCAATCGCCGTGA-1	AML10	AML-MR	AML Immature	0.035
AML10_CCCTCAATCGCTAATG-1	AML10	AML-MR	AML Immature	0.191
AML10_CCCTCTCGTACGAGTG-1	AML10	AML-MR	AML Immature	-0.138
AML10_CCCTCTCTCCGCTGTT-1	AML10	AML-MR	AML Immature	-0.0157
AML10_CCCTGATAGCACGGAT-1	AML10	AML-MR	AML Immature	0.00679
AML10_CCCTGATAGGTAAGTT-1	AML10	AML-MR	AML Immature	0.34
AML10_CCCTGATGTCAAACGG-1	AML10	AML-MR	AML Immature	0.244
AML10_CCCTTAGCAATAGTAG-1	AML10	AML-MR	AML Immature	0.016
AML10_CCCTTAGCACGAGAAC-1	AML10	AML-MR	AML Immature	0.313
AML10_CCCTTAGCAGGAAGTC-1	AML10	AML-MR	AML Immature	-0.0274
AML10_CCCTTAGGTACCCAGC-1	AML10	AML-MR	AML Immature	0.0774
AML10_CCCTTAGGTTGACTAC-1	AML10	AML-MR	AML Immature	0.196
AML10_CCCTTAGGTTGCCATA-1	AML10	AML-MR	AML Immature	0.0898
AML10_CCCTTAGTCTCGCAGG-1	AML10	AML-MR	AML Immature	0.459
AML10_CCGAACGAGACCAAGC-1	AML10	AML-MR	AML Immature	0.22
AML10_CCGAACGAGCGTACAG-1	AML10	AML-MR	AML Immature	0.197
AML10_CCGAACGGTGTTGATC-1	AML10	AML-MR	AML Immature	0.313
AML10_CCGAACGGTGTTTGCA-1	AML10	AML-MR	AML Immature	0.163
AML10_CCGAACGTCACCTGTC-1	AML10	AML-MR	AML Immature	-0.0248
AML10_CCGATCTCACAGTCGC-1	AML10	AML-MR	AML Immature	0.208
AML10_CCGATCTCATATACCG-1	AML10	AML-MR	AML Immature	0.203
AML10_CCGATCTCATCATTTC-1	AML10	AML-MR	AML Immature	0.146
AML10_CCGATCTTCCGTGGCA-1	AML10	AML-MR	AML Immature	0.184
AML10_CCGATGGAGTTGGCGA-1	AML10	AML-MR	AML Immature	0.148
AML10_CCGATGGCAAGACGAC-1	AML10	AML-MR	AML Immature	-0.335
AML10_CCGATGGGTTTGTTGG-1	AML10	AML-MR	AML Immature	0.198
AML10_CCGATGGTCATGAGGG-1	AML10	AML-MR	AML Immature	0.417
AML10_CCGCAAGCATCGGTTA-1	AML10	AML-MR	AML Immature	0.0866
AML10_CCGCAAGGTATTGAGA-1	AML10	AML-MR	AML Immature	0.41
AML10_CCGGACAAGACGAAGA-1	AML10	AML-MR	AML Immature	0.0863
AML10_CCGGACACACGGCGTT-1	AML10	AML-MR	AML Immature	0.0932
AML10_CCGGACATCTTACGTT-1	AML10	AML-MR	AML Immature	0.133
AML10_CCGGGTAAGATTGCGG-1	AML10	AML-MR	AML Immature	0.11
AML10_CCGGGTATCCTCAGAA-1	AML10	AML-MR	AML Immature	0.285
AML10_CCGGGTATCTCCGAAA-1	AML10	AML-MR	AML Immature	0.354
AML10_CCGGTAGAGATACATG-1	AML10	AML-MR	AML Immature	0.332
AML10_CCGGTAGAGTCCCAGC-1	AML10	AML-MR	AML Immature	-0.0176
AML10_CCGGTAGGTCGGTGTC-1	AML10	AML-MR	AML Immature	0.338
AML10_CCGGTAGGTTTACTGG-1	AML10	AML-MR	AML Immature	0.284
AML10_CCGGTAGTCCAACACA-1	AML10	AML-MR	AML Immature	0.217
AML10_CCGGTAGTCGGTCAGC-1	AML10	AML-MR	AML Immature	0.451
AML10_CCGGTGAAGCTGCCTG-1	AML10	AML-MR	AML Immature	0.206
AML10_CCGGTGACAGAGTCTT-1	AML10	AML-MR	AML Immature	0.124
AML10_CCGGTGACAGGCCTGT-1	AML10	AML-MR	AML Immature	0.403
AML10_CCGGTGAGTTTAAGGA-1	AML10	AML-MR	AML Immature	0.283
AML10_CCGGTGATCATGGTAC-1	AML10	AML-MR	AML Immature	0.243
AML10_CCGGTGATCCGTGTCT-1	AML10	AML-MR	AML Immature	0.0197
AML10_CCGTAGGAGCAGGCTA-1	AML10	AML-MR	AML Immature	0.111
AML10_CCGTAGGCAGGACTTT-1	AML10	AML-MR	AML Immature	0.491
AML10_CCGTAGGTCATGGAGG-1	AML10	AML-MR	AML Immature	0.295
AML10_CCGTAGGTCCATGAGT-1	AML10	AML-MR	AML Immature	0.237
AML10_CCGTGAGAGGCATCGA-1	AML10	AML-MR	AML Immature	0.0358
AML10_CCGTGAGCACAGTCAT-1	AML10	AML-MR	AML Immature	0.311
AML10_CCGTGAGCACTGTGAT-1	AML10	AML-MR	AML Immature	0.239
AML10_CCGTGAGGTAAGATAC-1	AML10	AML-MR	AML Immature	0.548
AML10_CCGTGAGGTCAGTCGC-1	AML10	AML-MR	AML Immature	0.369
AML10_CCGTGAGTCACAGAGG-1	AML10	AML-MR	AML Immature	-0.248
AML10_CCGTGAGTCCCTTCCC-1	AML10	AML-MR	AML Immature	0.413
AML10_CCGTTCAAGGACACTG-1	AML10	AML-MR	AML Immature	0.469
AML10_CCGTTCACAAGATTGA-1	AML10	AML-MR	AML Immature	0.272
AML10_CCGTTCAGTTACCTGA-1	AML10	AML-MR	AML Immature	0.177
AML10_CCGTTCATCGGTAGAG-1	AML10	AML-MR	AML Immature	0.388
AML10_CCTAACCCACCGGCTA-1	AML10	AML-MR	AML Immature	0.62
AML10_CCTAACCTCGTTATCT-1	AML10	AML-MR	AML Immature	-0.00329
AML10_CCTAACCTCTAGCAAC-1	AML10	AML-MR	AML Immature	0.352
AML10_CCTAAGAAGCACACCC-1	AML10	AML-MR	AML Immature	0.334
AML10_CCTAAGAAGTTGAATG-1	AML10	AML-MR	AML Immature	0.00525
AML10_CCTAAGACAGGAAGTC-1	AML10	AML-MR	AML Immature	0.249
AML10_CCTAAGACATGTGTCA-1	AML10	AML-MR	AML Immature	0.164
AML10_CCTAAGAGTTTACTGG-1	AML10	AML-MR	AML Immature	0.258
AML10_CCTAAGATCCGTGGGT-1	AML10	AML-MR	AML Immature	0.604
AML10_CCTACGTAGGGAACAA-1	AML10	AML-MR	AML Immature	0.366
AML10_CCTATCGAGCATGATA-1	AML10	AML-MR	AML Immature	0.225
AML10_CCTATCGAGCTTGTTG-1	AML10	AML-MR	AML Immature	0.206
AML10_CCTATCGAGTTCATCG-1	AML10	AML-MR	AML Immature	0.255
AML10_CCTATCGGTTCTCTAT-1	AML10	AML-MR	AML Immature	0.319
AML10_CCTCAACGTCCAAATC-1	AML10	AML-MR	AML Immature	0.243
AML10_CCTCAACTCTTCGGTC-1	AML10	AML-MR	AML Immature	0.31
AML10_CCTCAACTCTTTGCAT-1	AML10	AML-MR	AML Immature	0.395
AML10_CCTCACAAGGTAGGCT-1	AML10	AML-MR	AML Immature	0.0466
AML10_CCTCACACATTCAGCA-1	AML10	AML-MR	AML Immature	0.278
AML10_CCTCACATCTATGTGG-1	AML10	AML-MR	AML Immature	0.0942
AML10_CCTCACATCTGAGAGG-1	AML10	AML-MR	AML Immature	0.332
AML10_CCTCAGTAGTACAGCG-1	AML10	AML-MR	AML Immature	0.422
AML10_CCTCAGTCACCAATTG-1	AML10	AML-MR	AML Immature	0.305
AML10_CCTCAGTTCATGGGAG-1	AML10	AML-MR	AML Immature	-0.0856
AML10_CCTCATGTCACATCAG-1	AML10	AML-MR	AML Immature	-0.0554
AML10_CCTCCAAAGAGCACTG-1	AML10	AML-MR	AML Immature	0.253
AML10_CCTCCAAAGGCAGCTA-1	AML10	AML-MR	AML Immature	0.293
AML10_CCTCCAACAGCTACCG-1	AML10	AML-MR	AML Immature	0.0769
AML10_CCTCCAATCATGGAGG-1	AML10	AML-MR	AML Immature	0.399
AML10_CCTCCAATCGGTAAGG-1	AML10	AML-MR	AML Immature	0.314
AML10_CCTCCAATCGTGCGAC-1	AML10	AML-MR	AML Immature	0.19
AML10_CCTCCTCCAGAAACCG-1	AML10	AML-MR	AML Immature	0.286
AML10_CCTCCTCGTCCGCAGT-1	AML10	AML-MR	AML Immature	0.306
AML10_CCTCCTCTCTGGGCGT-1	AML10	AML-MR	AML Immature	-0.0405
AML10_CCTCTAGCAGGTACGA-1	AML10	AML-MR	AML Immature	0.573
AML10_CCTCTAGGTTCGTACA-1	AML10	AML-MR	AML Immature	-0.0279
AML10_CCTCTAGTCACAACCA-1	AML10	AML-MR	AML Immature	0.241
AML10_CCTCTAGTCCCGATCT-1	AML10	AML-MR	AML Immature	0.177
AML10_CCTCTCCAGCGATGAC-1	AML10	AML-MR	AML Immature	0.466
AML10_CCTCTCCCACGCAAAG-1	AML10	AML-MR	AML Immature	0.288
AML10_CCTCTCCCACTCCACT-1	AML10	AML-MR	AML Immature	0.107
AML10_CCTCTCCGTCCGGCAT-1	AML10	AML-MR	AML Immature	0.0746
AML10_CCTGCATAGCCTGTGC-1	AML10	AML-MR	AML Immature	0.101
AML10_CCTGCATAGTGTACCT-1	AML10	AML-MR	AML Immature	0.345
AML10_CCTGCATGTACCGGCT-1	AML10	AML-MR	AML Immature	0.0773
AML10_CCTGCATGTGCTGTCG-1	AML10	AML-MR	AML Immature	0.408
AML10_CCTGCATTCCGATCGG-1	AML10	AML-MR	AML Immature	0.188
AML10_CCTGCATTCTGTGCTC-1	AML10	AML-MR	AML Immature	0.37
AML10_CCTGTTGAGACAGTCG-1	AML10	AML-MR	AML Immature	-0.156
AML10_CCTGTTGAGCATGTTC-1	AML10	AML-MR	AML Immature	0.487
AML10_CCTGTTGGTCTTACAG-1	AML10	AML-MR	AML Immature	0.0498
AML10_CCTGTTGGTGGACTGA-1	AML10	AML-MR	AML Immature	0.181
AML10_CCTGTTGTCCGATCTC-1	AML10	AML-MR	AML Immature	0.262
AML10_CCTTCAGAGGCCTTCG-1	AML10	AML-MR	AML Immature	0.0838
AML10_CCTTCAGCATTGAGGG-1	AML10	AML-MR	AML Immature	0.0398
AML10_CCTTCAGTCAGCTTCC-1	AML10	AML-MR	AML Immature	0.222
AML10_CCTTCAGTCCTAGCCT-1	AML10	AML-MR	AML Immature	0.178
AML10_CCTTGTGGTACCCGAC-1	AML10	AML-MR	AML Immature	-0.0618
AML10_CCTTGTGTCTCGGTAA-1	AML10	AML-MR	AML Immature	0.113
AML10_CCTTTGGAGATTACCC-1	AML10	AML-MR	AML Immature	0.0153
AML10_CCTTTGGCAAAGACTA-1	AML10	AML-MR	AML Immature	0.482
AML10_CCTTTGGTCACGACTA-1	AML10	AML-MR	AML Immature	-0.0718
AML10_CCTTTGGTCCGGCAAC-1	AML10	AML-MR	AML Immature	0.539
AML10_CGAAGGACACCGTGCA-1	AML10	AML-MR	AML Immature	0.308
AML10_CGAAGGAGTCTACTGA-1	AML10	AML-MR	AML Immature	-0.36
AML10_CGAAGGAGTCTCCTGT-1	AML10	AML-MR	AML Immature	0.194
AML10_CGAAGGATCAAGCTTG-1	AML10	AML-MR	AML Immature	0.0353
AML10_CGAAGGATCCTGGGAC-1	AML10	AML-MR	AML Immature	0.139
AML10_CGAAGGATCGTGCATA-1	AML10	AML-MR	AML Immature	0.471
AML10_CGAAGTTCACTAACGT-1	AML10	AML-MR	AML Immature	0.154
AML10_CGAAGTTCACTTGAGT-1	AML10	AML-MR	AML Immature	0.0691
AML10_CGAATTGAGTCGTTAC-1	AML10	AML-MR	AML Immature	-0.208
AML10_CGAATTGCAGTGACCC-1	AML10	AML-MR	AML Immature	-0.208
AML10_CGAATTGGTCTCCTGT-1	AML10	AML-MR	AML Immature	0.0614
AML10_CGAATTGTCGCGTGAC-1	AML10	AML-MR	AML Immature	-0.123
AML10_CGAATTGTCTCTTAAC-1	AML10	AML-MR	AML Immature	0.449
AML10_CGACAGCAGATGGGCT-1	AML10	AML-MR	AML Immature	0.203
AML10_CGACAGCAGTAAACGT-1	AML10	AML-MR	AML Immature	0.223
AML10_CGACAGCCAAAGTGTA-1	AML10	AML-MR	AML Immature	0.261
AML10_CGACAGCCAAGTGGTG-1	AML10	AML-MR	AML Immature	0.0132
AML10_CGACAGCCAATCGTCA-1	AML10	AML-MR	AML Immature	0.27
AML10_CGACAGCTCCGGTAGC-1	AML10	AML-MR	AML Immature	0.155
AML10_CGACAGCTCGTCACCT-1	AML10	AML-MR	AML Immature	0.192
AML10_CGAGAAGAGGTAGACC-1	AML10	AML-MR	AML Immature	0.25
AML10_CGAGAAGCATCTGGGC-1	AML10	AML-MR	AML Immature	0.216
AML10_CGAGAAGCATGTGGCC-1	AML10	AML-MR	AML Immature	0.159
AML10_CGAGAAGGTGCAATAA-1	AML10	AML-MR	AML Immature	0.585
AML10_CGAGAAGGTTGCAACT-1	AML10	AML-MR	AML Immature	0.143
AML10_CGAGGAAAGTCATACC-1	AML10	AML-MR	AML Immature	0.187
AML10_CGAGGAACAGCTGGTC-1	AML10	AML-MR	AML Immature	0.362
AML10_CGAGGAAGTTGTATGC-1	AML10	AML-MR	AML Immature	0.385
AML10_CGAGGAATCATCACTT-1	AML10	AML-MR	AML Immature	0.361
AML10_CGAGGAATCGCCTATC-1	AML10	AML-MR	AML Immature	0.251
AML10_CGAGGCTGTATCAGCT-1	AML10	AML-MR	AML Immature	-0.0331
AML10_CGAGTGCGTAGGCTGA-1	AML10	AML-MR	AML Immature	0.445
AML10_CGAGTGCTCCGCATAA-1	AML10	AML-MR	AML Immature	0.211
AML10_CGAGTTAAGCCGTTGC-1	AML10	AML-MR	AML Immature	0.327
AML10_CGAGTTAAGGCCACCT-1	AML10	AML-MR	AML Immature	0.455
AML10_CGAGTTAAGGGTCACA-1	AML10	AML-MR	AML Immature	0.367
AML10_CGAGTTACAGATAAAC-1	AML10	AML-MR	AML Immature	0.425
AML10_CGAGTTAGTAGTCTGT-1	AML10	AML-MR	AML Immature	0.455
AML10_CGAGTTAGTGCATTAC-1	AML10	AML-MR	AML Immature	0.122
AML10_CGAGTTATCGCTAAAC-1	AML10	AML-MR	AML Immature	0.331
AML10_CGAGTTATCTCCAATT-1	AML10	AML-MR	AML Immature	0.0488
AML10_CGATCGGCAGTTTCAG-1	AML10	AML-MR	AML Immature	0.244
AML10_CGATCGGGTGAGACCA-1	AML10	AML-MR	AML Immature	-0.296
AML10_CGATCGGTCAGCGCGT-1	AML10	AML-MR	AML Immature	0.429
AML10_CGATGCGCAAGAGTAT-1	AML10	AML-MR	AML Immature	0.336
AML10_CGATGCGGTCCAGAAG-1	AML10	AML-MR	AML Immature	0.449
AML10_CGATGCGGTCGGTACC-1	AML10	AML-MR	AML Immature	0.361
AML10_CGATGCGTCTAGACAC-1	AML10	AML-MR	AML Immature	0.244
AML10_CGATGCGTCTGGCCAG-1	AML10	AML-MR	AML Immature	0.12
AML10_CGATGGCAGCATCTTG-1	AML10	AML-MR	AML Immature	0.236
AML10_CGATGGCCAGAGTTGG-1	AML10	AML-MR	AML Immature	0.336
AML10_CGATGGCCAGTAACCT-1	AML10	AML-MR	AML Immature	0.744
AML10_CGATGGCGTTGGAGGT-1	AML10	AML-MR	AML Immature	0.126
AML10_CGATGGCTCAGTGTTG-1	AML10	AML-MR	AML Immature	-0.0889
AML10_CGCAGGTAGTACGAGC-1	AML10	AML-MR	AML Immature	0.289
AML10_CGCAGGTCATGGATCT-1	AML10	AML-MR	AML Immature	0.628
AML10_CGCAGGTGTTCAGTAC-1	AML10	AML-MR	AML Immature	0.151
AML10_CGCATAAAGGGAGGCA-1	AML10	AML-MR	AML Immature	0.336
AML10_CGCATAAAGGTTGACG-1	AML10	AML-MR	AML Immature	0.481
AML10_CGCATAACAACTTGCA-1	AML10	AML-MR	AML Immature	-0.112
AML10_CGCATAACATGGCCCA-1	AML10	AML-MR	AML Immature	0.366
AML10_CGCATAAGTCTTCCGT-1	AML10	AML-MR	AML Immature	0.0747
AML10_CGCATAAGTTACCCAA-1	AML10	AML-MR	AML Immature	0.282
AML10_CGCATAATCGCCTTGT-1	AML10	AML-MR	AML Immature	0.27
AML10_CGCATGGCAGGTGGAT-1	AML10	AML-MR	AML Immature	0.22
AML10_CGCCAGACATCATTGG-1	AML10	AML-MR	AML Immature	0.00747
AML10_CGCCAGACATGTTCGA-1	AML10	AML-MR	AML Immature	0.154
AML10_CGCCAGAGTGTCCGGT-1	AML10	AML-MR	AML Immature	0.243
AML10_CGCCAGATCGTAGCCG-1	AML10	AML-MR	AML Immature	0.636
AML10_CGCCATTCACAGCCTG-1	AML10	AML-MR	AML Immature	0.275
AML10_CGCCATTGTTTGATCG-1	AML10	AML-MR	AML Immature	0.0241
AML10_CGCGTGAAGAATTCAG-1	AML10	AML-MR	AML Immature	0.508
AML10_CGCGTGAAGAGATTCA-1	AML10	AML-MR	AML Immature	0.0844
AML10_CGCGTGAAGGATTTGA-1	AML10	AML-MR	AML Immature	0.183
AML10_CGCGTGACAATCCAGT-1	AML10	AML-MR	AML Immature	-0.183
AML10_CGCGTGACACTCTAGA-1	AML10	AML-MR	AML Immature	0.00229
AML10_CGCGTGACATCCGAAT-1	AML10	AML-MR	AML Immature	0.554
AML10_CGCGTGAGTCCCGGTA-1	AML10	AML-MR	AML Immature	0.0366
AML10_CGCGTGATCGTTCGCT-1	AML10	AML-MR	AML Immature	0.308
AML10_CGGAACCGTAACATGA-1	AML10	AML-MR	AML Immature	0.41
AML10_CGGAACCTCCCGTTGT-1	AML10	AML-MR	AML Immature	0.356
AML10_CGGAATTAGCAACTCT-1	AML10	AML-MR	AML Immature	-0.0138
AML10_CGGAATTAGTATGGCG-1	AML10	AML-MR	AML Immature	0.224
AML10_CGGAATTCAAAGGCTG-1	AML10	AML-MR	AML Immature	0.262
AML10_CGGAATTCACGATTCA-1	AML10	AML-MR	AML Immature	0.0956
AML10_CGGAATTCAGCACGAA-1	AML10	AML-MR	AML Immature	0.228
AML10_CGGAATTCATTGACTG-1	AML10	AML-MR	AML Immature	0.159
AML10_CGGAATTTCGCTAATG-1	AML10	AML-MR	AML Immature	-0.0137
AML10_CGGACACAGACCAAAT-1	AML10	AML-MR	AML Immature	0.322
AML10_CGGACACGTAGGAGTC-1	AML10	AML-MR	AML Immature	0.0363
AML10_CGGACACGTGCTTATG-1	AML10	AML-MR	AML Immature	0.0545
AML10_CGGACACGTGTACATC-1	AML10	AML-MR	AML Immature	0.243
AML10_CGGAGAAAGACTGAGC-1	AML10	AML-MR	AML Immature	0.317
AML10_CGGAGAACAACCGATT-1	AML10	AML-MR	AML Immature	0.383
AML10_CGGAGAACAATCCAGT-1	AML10	AML-MR	AML Immature	0.267
AML10_CGGAGAATCGAAGCCC-1	AML10	AML-MR	AML Immature	0.089
AML10_CGGCAGTCAAAGGCGT-1	AML10	AML-MR	AML Immature	0.403
AML10_CGGCAGTCACTAGAGG-1	AML10	AML-MR	AML Immature	-0.0749
AML10_CGGCAGTCAGCACAAG-1	AML10	AML-MR	AML Immature	0.438
AML10_CGGGACTAGACGGAAA-1	AML10	AML-MR	AML Immature	0.0127
AML10_CGGGACTAGGAGCAAA-1	AML10	AML-MR	AML Immature	0.139
AML10_CGGGACTCAAGTGTCT-1	AML10	AML-MR	AML Immature	0.124
AML10_CGGGACTTCACATACG-1	AML10	AML-MR	AML Immature	0.107
AML10_CGGGACTTCAGTGGGA-1	AML10	AML-MR	AML Immature	0.0135
AML10_CGGGACTTCGCTGTCT-1	AML10	AML-MR	AML Immature	0.577
AML10_CGGGACTTCTGGGCCA-1	AML10	AML-MR	AML Immature	0.183
AML10_CGGGACTTCTTCGGAA-1	AML10	AML-MR	AML Immature	0.509
AML10_CGGGCATAGACTTAAG-1	AML10	AML-MR	AML Immature	0.602
AML10_CGGGCATAGCACCGAA-1	AML10	AML-MR	AML Immature	0.103
AML10_CGGGCATAGGATTTCC-1	AML10	AML-MR	AML Immature	-0.0116
AML10_CGGGCATAGTTAACGA-1	AML10	AML-MR	AML Immature	0.458
AML10_CGGGCATCAATGTCTG-1	AML10	AML-MR	AML Immature	0.248
AML10_CGGGCATCACGACGCT-1	AML10	AML-MR	AML Immature	0.281
AML10_CGGGCATGTATCATGC-1	AML10	AML-MR	AML Immature	0.405
AML10_CGGGCATGTTATCTGG-1	AML10	AML-MR	AML Immature	0.54
AML10_CGGGTCAAGTAATCCC-1	AML10	AML-MR	AML Immature	0.0779
AML10_CGGGTCACAGGTTCGC-1	AML10	AML-MR	AML Immature	0.0982
AML10_CGGGTCAGTTCCGGTG-1	AML10	AML-MR	AML Immature	0.226
AML10_CGGGTGTCACAAGGTG-1	AML10	AML-MR	AML Immature	0.13
AML10_CGGGTGTGTGACTCTA-1	AML10	AML-MR	AML Immature	0.147
AML10_CGGGTGTTCTCTCTAA-1	AML10	AML-MR	AML Immature	0.292
AML10_CGGTCAGCAAGTGTCT-1	AML10	AML-MR	AML Immature	0.22
AML10_CGGTCAGCAGCAGTCC-1	AML10	AML-MR	AML Immature	0.673
AML10_CGGTCAGCATGCAGCC-1	AML10	AML-MR	AML Immature	0.179
AML10_CGGTCAGTCACTGAAC-1	AML10	AML-MR	AML Immature	0.0425
AML10_CGTAAGTAGTGGTTAA-1	AML10	AML-MR	AML Immature	0.0485
AML10_CGTAAGTGTCCACACG-1	AML10	AML-MR	AML Immature	0.193
AML10_CGTAAGTGTGTTAAAG-1	AML10	AML-MR	AML Immature	0.293
AML10_CGTAAGTGTTGCTCCT-1	AML10	AML-MR	AML Immature	0.121
AML10_CGTAAGTGTTGTGTTG-1	AML10	AML-MR	AML Immature	0.509
AML10_CGTAAGTGTTTAGAGA-1	AML10	AML-MR	AML Immature	0.208
AML10_CGTAAGTTCGGCTGAC-1	AML10	AML-MR	AML Immature	0.162
AML10_CGTAAGTTCGTGGACC-1	AML10	AML-MR	AML Immature	0.00255
AML10_CGTAATGCAAAGCACG-1	AML10	AML-MR	AML Immature	-0.233
AML10_CGTAATGTCATTCCTA-1	AML10	AML-MR	AML Immature	0.333
AML10_CGTAGTAAGAGACAAG-1	AML10	AML-MR	AML Immature	0.236
AML10_CGTAGTAAGGGAGGGT-1	AML10	AML-MR	AML Immature	0.223
AML10_CGTAGTAAGTCATTGC-1	AML10	AML-MR	AML Immature	0.179
AML10_CGTAGTAAGTGCAGCA-1	AML10	AML-MR	AML Immature	0.596
AML10_CGTAGTAGTATTTCTC-1	AML10	AML-MR	AML Immature	0.598
AML10_CGTAGTAGTTATAGAG-1	AML10	AML-MR	AML Immature	0.155
AML10_CGTCAAACACAACCGC-1	AML10	AML-MR	AML Immature	0.226
AML10_CGTCAAACATGAGAAT-1	AML10	AML-MR	AML Immature	0.507
AML10_CGTCAAATCAAAGCCT-1	AML10	AML-MR	AML Immature	0.0213
AML10_CGTCAAATCAAGCTGT-1	AML10	AML-MR	AML Immature	0.413
AML10_CGTCCATAGATACATG-1	AML10	AML-MR	AML Immature	0.152
AML10_CGTCCATAGGATATGT-1	AML10	AML-MR	AML Immature	0.051
AML10_CGTCCATCACGATTCA-1	AML10	AML-MR	AML Immature	0.261
AML10_CGTCCATCACTTACAG-1	AML10	AML-MR	AML Immature	0.0935
AML10_CGTCCATCAGACCCGT-1	AML10	AML-MR	AML Immature	0.371
AML10_CGTCCATTCGTTCCTG-1	AML10	AML-MR	AML Immature	0.461
AML10_CGTGAATAGAGGCGTT-1	AML10	AML-MR	AML Immature	0.259
AML10_CGTGAATAGGATTTAG-1	AML10	AML-MR	AML Immature	0.118
AML10_CGTGAATAGGTTGGTG-1	AML10	AML-MR	AML Immature	0.514
AML10_CGTGAATCAAACTAAG-1	AML10	AML-MR	AML Immature	0.321
AML10_CGTGAATGTATGCTTG-1	AML10	AML-MR	AML Immature	0.089
AML10_CGTGAATGTCCCTCAT-1	AML10	AML-MR	AML Immature	0.242
AML10_CGTGAATGTCCTGTTC-1	AML10	AML-MR	AML Immature	0.26
AML10_CGTGAATGTCGTAATC-1	AML10	AML-MR	AML Immature	0.378
AML10_CGTGAATGTGAATGAT-1	AML10	AML-MR	AML Immature	0.38
AML10_CGTGAATGTGATATAG-1	AML10	AML-MR	AML Immature	0.183
AML10_CGTGATAAGCCATTTG-1	AML10	AML-MR	AML Immature	0.123
AML10_CGTGATAAGCGCCTTG-1	AML10	AML-MR	AML Immature	0.158
AML10_CGTGATAAGTCAAGCG-1	AML10	AML-MR	AML Immature	0.255
AML10_CGTGATATCAGAGTGG-1	AML10	AML-MR	AML Immature	0.0031
AML10_CGTGATATCGTAATGC-1	AML10	AML-MR	AML Immature	0.379
AML10_CGTGCTTCAAAGCTAA-1	AML10	AML-MR	AML Immature	0.239
AML10_CGTGCTTGTTGGAGGT-1	AML10	AML-MR	AML Immature	0.112
AML10_CGTGCTTTCATTCGGA-1	AML10	AML-MR	AML Immature	0.272
AML10_CGTGCTTTCCATTGCC-1	AML10	AML-MR	AML Immature	0.228
AML10_CGTGCTTTCCCGATCT-1	AML10	AML-MR	AML Immature	0.183
AML10_CGTGCTTTCCTAAGTG-1	AML10	AML-MR	AML Immature	0.208
AML10_CGTGTCTAGTTGCGCC-1	AML10	AML-MR	AML Immature	0.114
AML10_CGTGTCTGTACAGGTG-1	AML10	AML-MR	AML Immature	-0.0896
AML10_CGTGTCTGTAGACAGC-1	AML10	AML-MR	AML Immature	0.314
AML10_CGTGTCTGTTTGAACC-1	AML10	AML-MR	AML Immature	0.499
AML10_CGTGTCTTCTTGGTCC-1	AML10	AML-MR	AML Immature	0.211
AML10_CGTTAGAAGGTGCTAG-1	AML10	AML-MR	AML Immature	0.46
AML10_CGTTAGACAACCTATG-1	AML10	AML-MR	AML Immature	0.424
AML10_CGTTAGAGTACACGCC-1	AML10	AML-MR	AML Immature	0.566
AML10_CGTTAGATCACACCGG-1	AML10	AML-MR	AML Immature	-0.07
AML10_CGTTAGATCCGCGGAT-1	AML10	AML-MR	AML Immature	0.378
AML10_CGTTCTGAGGGTATAT-1	AML10	AML-MR	AML Immature	0.213
AML10_CGTTCTGCACCAGCGT-1	AML10	AML-MR	AML Immature	0.0293
AML10_CGTTCTGCACTGAGTT-1	AML10	AML-MR	AML Immature	-0.0311
AML10_CGTTCTGGTCTAATCG-1	AML10	AML-MR	AML Immature	0.00314
AML10_CGTTCTGGTTGTGGAG-1	AML10	AML-MR	AML Immature	0.25
AML10_CGTTCTGTCTTGCAAG-1	AML10	AML-MR	AML Immature	0.464
AML10_CGTTGGGAGCCTTCTC-1	AML10	AML-MR	AML Immature	0.337
AML10_CGTTGGGAGCGGGTAT-1	AML10	AML-MR	AML Immature	0.0978
AML10_CGTTGGGCAGATAAAC-1	AML10	AML-MR	AML Immature	0.042
AML10_CGTTGGGCATCGGAAG-1	AML10	AML-MR	AML Immature	0.167
AML10_CTAACCCAGTTTCAGC-1	AML10	AML-MR	AML Immature	0.36
AML10_CTAACCCCACGCTGAC-1	AML10	AML-MR	AML Immature	0.309
AML10_CTAACTTAGACCCGCT-1	AML10	AML-MR	AML Immature	-0.0769
AML10_CTAACTTAGAGAATCT-1	AML10	AML-MR	AML Immature	0.225
AML10_CTAACTTCAACCGACC-1	AML10	AML-MR	AML Immature	0.147
AML10_CTAAGTGAGACGACGT-1	AML10	AML-MR	AML Immature	0.111
AML10_CTAAGTGAGGGAGGCA-1	AML10	AML-MR	AML Immature	0.139
AML10_CTAAGTGGTACAAACA-1	AML10	AML-MR	AML Immature	0.169
AML10_CTAAGTGGTCACCACG-1	AML10	AML-MR	AML Immature	0.267
AML10_CTACAGACAAGGATGC-1	AML10	AML-MR	AML Immature	0.132
AML10_CTACAGAGTCTTTCTA-1	AML10	AML-MR	AML Immature	0.266
AML10_CTACAGAGTGAACGGT-1	AML10	AML-MR	AML Immature	0.329
AML10_CTACAGATCCCTGGTT-1	AML10	AML-MR	AML Immature	0.348
AML10_CTACATTAGTCGCGAA-1	AML10	AML-MR	AML Immature	-0.00997
AML10_CTACATTAGTGCCTCG-1	AML10	AML-MR	AML Immature	0.134
AML10_CTACATTAGTTGGCGA-1	AML10	AML-MR	AML Immature	0.243
AML10_CTACATTCAGCTGTCG-1	AML10	AML-MR	AML Immature	0.132
AML10_CTACATTTCACTACTT-1	AML10	AML-MR	AML Immature	0.267
AML10_CTACCCAAGAGAGTGA-1	AML10	AML-MR	AML Immature	0.415
AML10_CTACCCACAAGAGTGC-1	AML10	AML-MR	AML Immature	0.117
AML10_CTACCCAGTCGAGCTC-1	AML10	AML-MR	AML Immature	0.649
AML10_CTACCCATCCAAGCAT-1	AML10	AML-MR	AML Immature	0.144
AML10_CTACCTGAGGCCTTCG-1	AML10	AML-MR	AML Immature	0.298
AML10_CTACCTGCAAGTAGTA-1	AML10	AML-MR	AML Immature	-0.0259
AML10_CTACCTGCAGAATCGG-1	AML10	AML-MR	AML Immature	0.279
AML10_CTACCTGCAGTCCGTG-1	AML10	AML-MR	AML Immature	0.113
AML10_CTACCTGGTCAGTTTG-1	AML10	AML-MR	AML Immature	0.212
AML10_CTACCTGTCACGGAGA-1	AML10	AML-MR	AML Immature	0.193
AML10_CTACGGGAGCCATTTG-1	AML10	AML-MR	AML Immature	0.366
AML10_CTACGGGCACCAAATC-1	AML10	AML-MR	AML Immature	0.361
AML10_CTACGGGCACCTATCC-1	AML10	AML-MR	AML Immature	0.0682
AML10_CTACGGGCACCTTCCA-1	AML10	AML-MR	AML Immature	0.195
AML10_CTACGGGCATGACAGG-1	AML10	AML-MR	AML Immature	0.432
AML10_CTACGGGTCATTCCTA-1	AML10	AML-MR	AML Immature	0.0426
AML10_CTACGGGTCTAACGCA-1	AML10	AML-MR	AML Immature	-0.0114
AML10_CTACTATAGACCATGG-1	AML10	AML-MR	AML Immature	0.258
AML10_CTACTATCAAATTGGA-1	AML10	AML-MR	AML Immature	-0.0199
AML10_CTACTATCAGGTTCCG-1	AML10	AML-MR	AML Immature	0.203
AML10_CTACTATGTATCCCTC-1	AML10	AML-MR	AML Immature	0.231
AML10_CTACTATGTGGCTTAT-1	AML10	AML-MR	AML Immature	0.396
AML10_CTACTATTCCTTGAAG-1	AML10	AML-MR	AML Immature	0.329
AML10_CTACTATTCGCTTAAG-1	AML10	AML-MR	AML Immature	0.568
AML10_CTAGACAAGTATGGCG-1	AML10	AML-MR	AML Immature	0.276
AML10_CTAGACATCACAAGAA-1	AML10	AML-MR	AML Immature	0.188
AML10_CTAGGTAAGGAAAGTG-1	AML10	AML-MR	AML Immature	0.546
AML10_CTAGGTACAAACTGCT-1	AML10	AML-MR	AML Immature	0.0819
AML10_CTATAGGAGAATCGTA-1	AML10	AML-MR	AML Immature	-0.0257
AML10_CTATAGGCATCACCAA-1	AML10	AML-MR	AML Immature	0.711
AML10_CTATCCGAGCGCCTCA-1	AML10	AML-MR	AML Immature	0.261
AML10_CTATCCGAGGGCTGAT-1	AML10	AML-MR	AML Immature	0.502
AML10_CTATCCGCACTGCACG-1	AML10	AML-MR	AML Immature	0.292
AML10_CTATCCGCAGCTACAT-1	AML10	AML-MR	AML Immature	0.487
AML10_CTATCCGGTAGCTTTG-1	AML10	AML-MR	AML Immature	0.13
AML10_CTATCCGGTTATTCTC-1	AML10	AML-MR	AML Immature	0.193
AML10_CTATCTACAAAGAACT-1	AML10	AML-MR	AML Immature	0.346
AML10_CTATCTACAATGCTCA-1	AML10	AML-MR	AML Immature	-0.0436
AML10_CTATCTACAGAAGCTG-1	AML10	AML-MR	AML Immature	0.217
AML10_CTATCTAGTCCGTTTC-1	AML10	AML-MR	AML Immature	0.231
AML10_CTATCTAGTCTGATCA-1	AML10	AML-MR	AML Immature	0.107
AML10_CTATCTATCAGCGTCG-1	AML10	AML-MR	AML Immature	0.191
AML10_CTATCTATCCTAAACG-1	AML10	AML-MR	AML Immature	0.176
AML10_CTCAACCAGTAGTCAA-1	AML10	AML-MR	AML Immature	0.334
AML10_CTCAAGAGTAGGTCAG-1	AML10	AML-MR	AML Immature	0.00819
AML10_CTCAAGAGTCCACGCA-1	AML10	AML-MR	AML Immature	0.207
AML10_CTCAATTAGGCATGCA-1	AML10	AML-MR	AML Immature	0.4
AML10_CTCAATTAGGTAGGCT-1	AML10	AML-MR	AML Immature	0.231
AML10_CTCAATTGTAGCTGAG-1	AML10	AML-MR	AML Immature	0.28
AML10_CTCAATTGTGCAATAA-1	AML10	AML-MR	AML Immature	0.206
AML10_CTCAATTGTTGGCTAT-1	AML10	AML-MR	AML Immature	0.309
AML10_CTCACTGAGAGCAGTC-1	AML10	AML-MR	AML Immature	-0.149
AML10_CTCACTGGTCATCCGG-1	AML10	AML-MR	AML Immature	0.125
AML10_CTCACTGGTCCAGCGT-1	AML10	AML-MR	AML Immature	0.178
AML10_CTCACTGTCACCATCC-1	AML10	AML-MR	AML Immature	0.571
AML10_CTCAGAAAGATAGCTA-1	AML10	AML-MR	AML Immature	0.0512
AML10_CTCAGAACAACTGAAA-1	AML10	AML-MR	AML Immature	0.464
AML10_CTCAGAACAGAACATA-1	AML10	AML-MR	AML Immature	0.0166
AML10_CTCAGAAGTAGATTGA-1	AML10	AML-MR	AML Immature	0.0929
AML10_CTCAGAATCAAGTGGG-1	AML10	AML-MR	AML Immature	-0.0258
AML10_CTCAGAATCAGCTGTA-1	AML10	AML-MR	AML Immature	-0.235
AML10_CTCAGGGAGTGGCGAT-1	AML10	AML-MR	AML Immature	0.0204
AML10_CTCAGGGGTTTAGACC-1	AML10	AML-MR	AML Immature	0.186
AML10_CTCAGGGTCAAGAAAC-1	AML10	AML-MR	AML Immature	0.104
AML10_CTCAGTCAGATTCGCT-1	AML10	AML-MR	AML Immature	0.221
AML10_CTCAGTCAGCATAGGC-1	AML10	AML-MR	AML Immature	0.0356
AML10_CTCAGTCCACTCACTC-1	AML10	AML-MR	AML Immature	0.146
AML10_CTCAGTCCACTTCAGA-1	AML10	AML-MR	AML Immature	0.298
AML10_CTCAGTCCAGAACTAA-1	AML10	AML-MR	AML Immature	0.408
AML10_CTCATCGAGACCTTTG-1	AML10	AML-MR	AML Immature	0.0596
AML10_CTCATCGTCGGTGAAG-1	AML10	AML-MR	AML Immature	0.216
AML10_CTCATGCCAAGCGAAC-1	AML10	AML-MR	AML Immature	0.254
AML10_CTCATGCGTATCAGGG-1	AML10	AML-MR	AML Immature	0.223
AML10_CTCATTACACTGCGAC-1	AML10	AML-MR	AML Immature	0.362
AML10_CTCATTACAGTCGAGA-1	AML10	AML-MR	AML Immature	0.0765
AML10_CTCATTAGTAGACAAT-1	AML10	AML-MR	AML Immature	0.295
AML10_CTCATTAGTTCTCCAC-1	AML10	AML-MR	AML Immature	0.0983
AML10_CTCATTATCCAGCAAT-1	AML10	AML-MR	AML Immature	-0.204
AML10_CTCCAACAGAACCCGA-1	AML10	AML-MR	AML Immature	0.235
AML10_CTCCAACAGCTAAGTA-1	AML10	AML-MR	AML Immature	0.0438
AML10_CTCCAACGTATAATGG-1	AML10	AML-MR	AML Immature	0.702
AML10_CTCCAACGTTGTGTTG-1	AML10	AML-MR	AML Immature	0.243
AML10_CTCCACAAGCGCAATG-1	AML10	AML-MR	AML Immature	0.174
AML10_CTCCACAAGCTGTGCC-1	AML10	AML-MR	AML Immature	0.0243
AML10_CTCCACAAGTCATTGC-1	AML10	AML-MR	AML Immature	-0.157
AML10_CTCCACATCAGACCTA-1	AML10	AML-MR	AML Immature	0.283
AML10_CTCCATGAGGAATCGC-1	AML10	AML-MR	AML Immature	0.337
AML10_CTCCATGCAGTCTTCC-1	AML10	AML-MR	AML Immature	0.179
AML10_CTCCATGCAGTTAAAG-1	AML10	AML-MR	AML Immature	0.0776
AML10_CTCCATGCATGGGATG-1	AML10	AML-MR	AML Immature	0.405
AML10_CTCCCAAAGCCTGTGC-1	AML10	AML-MR	AML Immature	0.292
AML10_CTCCCAACAACACGTT-1	AML10	AML-MR	AML Immature	0.334
AML10_CTCCCAACATCGATAC-1	AML10	AML-MR	AML Immature	-0.0399
AML10_CTCCCAACATCTGCGG-1	AML10	AML-MR	AML Immature	0.148
AML10_CTCCCAATCGAACGGA-1	AML10	AML-MR	AML Immature	0.251
AML10_CTCCCAATCTCTCAAT-1	AML10	AML-MR	AML Immature	0.339
AML10_CTCCCTCAGACGCCAA-1	AML10	AML-MR	AML Immature	0.437
AML10_CTCCCTCGTTAGCTAC-1	AML10	AML-MR	AML Immature	0.331
AML10_CTCCCTCTCTCGCGTT-1	AML10	AML-MR	AML Immature	0.372
AML10_CTCCCTCTCTGGACCG-1	AML10	AML-MR	AML Immature	-0.106
AML10_CTCCGATAGCTAGTTC-1	AML10	AML-MR	AML Immature	0.4
AML10_CTCCGATCATGTCGTA-1	AML10	AML-MR	AML Immature	0.0338
AML10_CTCCGATGTCGACTTA-1	AML10	AML-MR	AML Immature	0.213
AML10_CTCCGATGTTGAGTCT-1	AML10	AML-MR	AML Immature	0.356
AML10_CTCCTCCAGCGAGGAG-1	AML10	AML-MR	AML Immature	0.548
AML10_CTCCTCCAGTGGCCTC-1	AML10	AML-MR	AML Immature	0.168
AML10_CTCCTCCCACGGCGTT-1	AML10	AML-MR	AML Immature	0.281
AML10_CTCCTCCGTTCACCGG-1	AML10	AML-MR	AML Immature	0.416
AML10_CTCCTCCTCGTTAGAC-1	AML10	AML-MR	AML Immature	0.0673
AML10_CTCCTCCTCTACGCAA-1	AML10	AML-MR	AML Immature	0.283
AML10_CTCCTCCTCTGGGCGT-1	AML10	AML-MR	AML Immature	0.443
AML10_CTCCTTTAGAGGTATT-1	AML10	AML-MR	AML Immature	-0.062
AML10_CTCCTTTCAACCACAT-1	AML10	AML-MR	AML Immature	0.0247
AML10_CTCCTTTCACGACGCT-1	AML10	AML-MR	AML Immature	0.187
AML10_CTCCTTTCACTTGGGC-1	AML10	AML-MR	AML Immature	0.213
AML10_CTCCTTTTCACTAGCA-1	AML10	AML-MR	AML Immature	-0.0235
AML10_CTCGAGGCATGTCTAG-1	AML10	AML-MR	AML Immature	0.391
AML10_CTCGAGGTCCGCCTAT-1	AML10	AML-MR	AML Immature	0.0389
AML10_CTCTCAGCATCATTGG-1	AML10	AML-MR	AML Immature	0.184
AML10_CTCTCGAGTAATGTGA-1	AML10	AML-MR	AML Immature	-0.0025
AML10_CTCTCGAGTTGCCGAC-1	AML10	AML-MR	AML Immature	0.0649
AML10_CTCTCGATCACGTCCT-1	AML10	AML-MR	AML Immature	0.304
AML10_CTCTCGATCTTGAGCA-1	AML10	AML-MR	AML Immature	0.06
AML10_CTCTGGTAGATACTGA-1	AML10	AML-MR	AML Immature	0.105
AML10_CTCTGGTAGCATCCCG-1	AML10	AML-MR	AML Immature	0.18
AML10_CTCTGGTCACCTGCAG-1	AML10	AML-MR	AML Immature	0.191
AML10_CTCTGGTCAGTAACAA-1	AML10	AML-MR	AML Immature	0.396
AML10_CTCTGGTCATTGGGAG-1	AML10	AML-MR	AML Immature	0.143
AML10_CTCTGGTTCAGGCGAA-1	AML10	AML-MR	AML Immature	0.182
AML10_CTGAATGCAAGGGCAT-1	AML10	AML-MR	AML Immature	0.269
AML10_CTGAATGGTGACTCGC-1	AML10	AML-MR	AML Immature	0.17
AML10_CTGAATGGTTAGAAGT-1	AML10	AML-MR	AML Immature	0.171
AML10_CTGAATGTCACTTATC-1	AML10	AML-MR	AML Immature	0.375
AML10_CTGAATGTCAGCGCGT-1	AML10	AML-MR	AML Immature	-0.0494
AML10_CTGAGCGGTCATCCGG-1	AML10	AML-MR	AML Immature	0.328
AML10_CTGAGCGGTCTGGTTA-1	AML10	AML-MR	AML Immature	0.0946
AML10_CTGAGCGTCCACAGGC-1	AML10	AML-MR	AML Immature	0.419
AML10_CTGAGCGTCCAGCCTT-1	AML10	AML-MR	AML Immature	0.441
AML10_CTGAGGCTCCACGTAA-1	AML10	AML-MR	AML Immature	0.3
AML10_CTGATCCCAAGGTTGG-1	AML10	AML-MR	AML Immature	0.131
AML10_CTGATCCGTCACTAGT-1	AML10	AML-MR	AML Immature	0.543
AML10_CTGATCCGTCTACATG-1	AML10	AML-MR	AML Immature	0.233
AML10_CTGCAGGAGTAAGACT-1	AML10	AML-MR	AML Immature	0.305
AML10_CTGCAGGAGTGGAAAG-1	AML10	AML-MR	AML Immature	0.355
AML10_CTGCAGGCAAGCTGCC-1	AML10	AML-MR	AML Immature	0.535
AML10_CTGCAGGGTCAGGAGT-1	AML10	AML-MR	AML Immature	0.214
AML10_CTGCAGGGTCGAACGA-1	AML10	AML-MR	AML Immature	0.466
AML10_CTGCAGGTCCACTTCG-1	AML10	AML-MR	AML Immature	0.13
AML10_CTGCAGGTCCGAGATT-1	AML10	AML-MR	AML Immature	0.244
AML10_CTGCATCGTCTTTCAT-1	AML10	AML-MR	AML Immature	0.246
AML10_CTGCATCTCAGGGATG-1	AML10	AML-MR	AML Immature	0.0202
AML10_CTGCATCTCCAAGCTA-1	AML10	AML-MR	AML Immature	0.249
AML10_CTGCATCTCGCCGAAC-1	AML10	AML-MR	AML Immature	-0.0147
AML10_CTGCCATAGGTCGTGA-1	AML10	AML-MR	AML Immature	0.305
AML10_CTGCCATTCTCCTACG-1	AML10	AML-MR	AML Immature	0.115
AML10_CTGCCATTCTTCGTAT-1	AML10	AML-MR	AML Immature	0.0197
AML10_CTGCCTACATCCGCGA-1	AML10	AML-MR	AML Immature	0.264
AML10_CTGCCTAGTAATCAGA-1	AML10	AML-MR	AML Immature	0.161
AML10_CTGCCTAGTGGCTCTG-1	AML10	AML-MR	AML Immature	0.29
AML10_CTGCCTAGTTGCACGC-1	AML10	AML-MR	AML Immature	0.0561
AML10_CTGCCTATCAAGCTTG-1	AML10	AML-MR	AML Immature	0.309
AML10_CTGCCTATCCGATAAC-1	AML10	AML-MR	AML Immature	0.196
AML10_CTGCCTATCGAGTCCG-1	AML10	AML-MR	AML Immature	0.22
AML10_CTGCGAGCAAATACGA-1	AML10	AML-MR	AML Immature	0.152
AML10_CTGCGAGCACATGAAA-1	AML10	AML-MR	AML Immature	0.0596
AML10_CTGCGAGGTTGGGAAC-1	AML10	AML-MR	AML Immature	0.0364
AML10_CTGCTCAGTCGTGCCA-1	AML10	AML-MR	AML Immature	0.139
AML10_CTGCTCAGTGTCATTG-1	AML10	AML-MR	AML Immature	0.161
AML10_CTGCTCAGTTGCGTAT-1	AML10	AML-MR	AML Immature	0.113
AML10_CTGCTCATCCATCGTC-1	AML10	AML-MR	AML Immature	0.0657
AML10_CTGGACGCAATGAGCG-1	AML10	AML-MR	AML Immature	0.183
AML10_CTGGACGGTTGCTTGA-1	AML10	AML-MR	AML Immature	0.201
AML10_CTGGACGTCAGAGTTC-1	AML10	AML-MR	AML Immature	0.413
AML10_CTGGCAGGTAGCGTTT-1	AML10	AML-MR	AML Immature	0.133
AML10_CTGGCAGTCATTCATC-1	AML10	AML-MR	AML Immature	0.122
AML10_CTGGCAGTCGGAAACG-1	AML10	AML-MR	AML Immature	0.016
AML10_CTGGTCTAGCTTCTAG-1	AML10	AML-MR	AML Immature	-0.0702
AML10_CTGGTCTCAGTGCGCT-1	AML10	AML-MR	AML Immature	0.0619
AML10_CTGGTCTTCACTTGTT-1	AML10	AML-MR	AML Immature	0.0753
AML10_CTGTACCCAGGACTTT-1	AML10	AML-MR	AML Immature	0.165
AML10_CTGTACCCATCCAATG-1	AML10	AML-MR	AML Immature	0.265
AML10_CTGTACCGTCACCGAC-1	AML10	AML-MR	AML Immature	0.495
AML10_CTGTACCGTCCAACGC-1	AML10	AML-MR	AML Immature	0.301
AML10_CTGTACCTCTTTGATC-1	AML10	AML-MR	AML Immature	-0.0725
AML10_CTGTAGAAGACGGTCA-1	AML10	AML-MR	AML Immature	0.184
AML10_CTGTAGAAGACTTCGT-1	AML10	AML-MR	AML Immature	0.222
AML10_CTGTAGAAGTTGAATG-1	AML10	AML-MR	AML Immature	0.104
AML10_CTGTAGACACTGTGTA-1	AML10	AML-MR	AML Immature	0.495
AML10_CTGTAGAGTACAGAGC-1	AML10	AML-MR	AML Immature	0.293
AML10_CTGTAGAGTCATGCAT-1	AML10	AML-MR	AML Immature	0.399
AML10_CTGTAGATCCGAGCTG-1	AML10	AML-MR	AML Immature	0.281
AML10_CTGTATTAGCTTCGTA-1	AML10	AML-MR	AML Immature	0.353
AML10_CTGTATTAGTGGAATT-1	AML10	AML-MR	AML Immature	0.199
AML10_CTGTATTTCACATCAG-1	AML10	AML-MR	AML Immature	0.129
AML10_CTGTATTTCCGCGATG-1	AML10	AML-MR	AML Immature	0.268
AML10_CTGTCGTAGAGTCTGG-1	AML10	AML-MR	AML Immature	0.148
AML10_CTGTCGTAGCACACCC-1	AML10	AML-MR	AML Immature	0.601
AML10_CTGTCGTAGCAGCACA-1	AML10	AML-MR	AML Immature	0.218
AML10_CTGTCGTCAGTACTAC-1	AML10	AML-MR	AML Immature	0.213
AML10_CTGTCGTGTCCGCAGT-1	AML10	AML-MR	AML Immature	0.193
AML10_CTGTCGTTCCCACAGG-1	AML10	AML-MR	AML Immature	0.258
AML10_CTGTCGTTCGCGCCAA-1	AML10	AML-MR	AML Immature	0.118
AML10_CTGTGAAGTGGCTCTG-1	AML10	AML-MR	AML Immature	0.233
AML10_CTGTGAATCATCACAG-1	AML10	AML-MR	AML Immature	0.181
AML10_CTGTGGGAGAGTCCGA-1	AML10	AML-MR	AML Immature	0.155
AML10_CTTACCGAGTAGTCCT-1	AML10	AML-MR	AML Immature	0.303
AML10_CTTACCGCACCTGATA-1	AML10	AML-MR	AML Immature	0.0863
AML10_CTTACCGCAGAGGTAC-1	AML10	AML-MR	AML Immature	0.353
AML10_CTTAGGAAGACTTAAG-1	AML10	AML-MR	AML Immature	0.0335
AML10_CTTAGGAAGGCTCCCA-1	AML10	AML-MR	AML Immature	0.244
AML10_CTTAGGACAAATGATG-1	AML10	AML-MR	AML Immature	0.26
AML10_CTTAGGAGTACACTCA-1	AML10	AML-MR	AML Immature	0.181
AML10_CTTCAATAGGCTCCCA-1	AML10	AML-MR	AML Immature	0.492
AML10_CTTCAATCAAGGCAAC-1	AML10	AML-MR	AML Immature	0.348
AML10_CTTCAATGTGAGAACC-1	AML10	AML-MR	AML Immature	0.128
AML10_CTTCAATTCATCGCAA-1	AML10	AML-MR	AML Immature	-0.0296
AML10_CTTCCGAAGTCCGTCG-1	AML10	AML-MR	AML Immature	0.469
AML10_CTTCCGACAAAGCTAA-1	AML10	AML-MR	AML Immature	0.397
AML10_CTTCCGACAACGACTT-1	AML10	AML-MR	AML Immature	0.424
AML10_CTTCCGAGTAATTAGG-1	AML10	AML-MR	AML Immature	0.125
AML10_CTTCCGATCGCTACAA-1	AML10	AML-MR	AML Immature	0.0313
AML10_CTTCCTTCAAACGTGG-1	AML10	AML-MR	AML Immature	0.0394
AML10_CTTCCTTCACTGATTG-1	AML10	AML-MR	AML Immature	0.116
AML10_CTTCCTTTCAGAATAG-1	AML10	AML-MR	AML Immature	0.265
AML10_CTTCCTTTCCGTCCTA-1	AML10	AML-MR	AML Immature	0.0469
AML10_CTTCGGTAGATTTGCC-1	AML10	AML-MR	AML Immature	0.097
AML10_CTTCGGTTCCCGAATA-1	AML10	AML-MR	AML Immature	0.384
AML10_CTTCTAAAGACCTGGA-1	AML10	AML-MR	AML Immature	0.227
AML10_CTTCTAAGTGAAAGTT-1	AML10	AML-MR	AML Immature	0.137
AML10_CTTCTCTAGCCATGCC-1	AML10	AML-MR	AML Immature	0.542
AML10_CTTCTCTCAAGATCCT-1	AML10	AML-MR	AML Immature	0.275
AML10_CTTCTCTCAGTAGATA-1	AML10	AML-MR	AML Immature	0.286
AML10_CTTCTCTGTACAGAGC-1	AML10	AML-MR	AML Immature	0.0859
AML10_CTTCTCTGTCACCACG-1	AML10	AML-MR	AML Immature	-0.12
AML10_CTTCTCTGTGGATTTC-1	AML10	AML-MR	AML Immature	0.065
AML10_CTTCTCTTCCTCACTG-1	AML10	AML-MR	AML Immature	0.285
AML10_CTTCTCTTCCTCTAAT-1	AML10	AML-MR	AML Immature	0.232
AML10_CTTGAGAAGTAACGTA-1	AML10	AML-MR	AML Immature	0.0374
AML10_CTTGAGACATATACCG-1	AML10	AML-MR	AML Immature	0.264
AML10_CTTGAGACATCGCTGG-1	AML10	AML-MR	AML Immature	0.421
AML10_CTTGAGAGTGGCGCTT-1	AML10	AML-MR	AML Immature	0.201
AML10_CTTGATTCAAAGGCAC-1	AML10	AML-MR	AML Immature	-0.0469
AML10_CTTGATTCACGGCACT-1	AML10	AML-MR	AML Immature	0.35
AML10_CTTGATTGTTAGTTCG-1	AML10	AML-MR	AML Immature	0.277
AML10_CTTGATTTCAAGTCGT-1	AML10	AML-MR	AML Immature	0.192
AML10_CTTTCAAAGATACTGA-1	AML10	AML-MR	AML Immature	0.27
AML10_CTTTCAACAGCGTGAA-1	AML10	AML-MR	AML Immature	0.168
AML10_CTTTCAAGTCAGCTTA-1	AML10	AML-MR	AML Immature	0.161
AML10_CTTTCAAGTTTGGGAG-1	AML10	AML-MR	AML Immature	0.424
AML10_CTTTCAATCATTCTTG-1	AML10	AML-MR	AML Immature	0.012
AML10_CTTTCAATCCCGAATA-1	AML10	AML-MR	AML Immature	0.18
AML10_CTTTCGGGTTGCCTAA-1	AML10	AML-MR	AML Immature	0.462
AML10_GAAACCTAGTCAGAGC-1	AML10	AML-MR	AML Immature	0.165
AML10_GAAACCTCAGTAGTGG-1	AML10	AML-MR	AML Immature	0.359
AML10_GAAATGAAGCGAGGAG-1	AML10	AML-MR	AML Immature	0.378
AML10_GAAATGAGTTCAGGTT-1	AML10	AML-MR	AML Immature	0.263
AML10_GAACACTAGACCAACG-1	AML10	AML-MR	AML Immature	0.137
AML10_GAACACTCAATACCCA-1	AML10	AML-MR	AML Immature	0.111
AML10_GAACACTTCAGCTGAT-1	AML10	AML-MR	AML Immature	0.0125
AML10_GAACGTTAGAGACAAG-1	AML10	AML-MR	AML Immature	0.47
AML10_GAACGTTAGTGTACCT-1	AML10	AML-MR	AML Immature	0.391
AML10_GAACGTTCAGCCGTTG-1	AML10	AML-MR	AML Immature	0.432
AML10_GAACGTTCAGGGACTA-1	AML10	AML-MR	AML Immature	0.07
AML10_GAACGTTGTTTCACAG-1	AML10	AML-MR	AML Immature	0.341
AML10_GAACGTTTCTACAGGT-1	AML10	AML-MR	AML Immature	0.287
AML10_GAACTGTAGTGGTGAC-1	AML10	AML-MR	AML Immature	0.136
AML10_GAACTGTCAGTGTGGA-1	AML10	AML-MR	AML Immature	0.267
AML10_GAACTGTTCGGCTATA-1	AML10	AML-MR	AML Immature	0.285
AML10_GAAGAATAGTATGATG-1	AML10	AML-MR	AML Immature	0.133
AML10_GAAGAATCACTAGGTT-1	AML10	AML-MR	AML Immature	0.00515
AML10_GAAGCCCAGACATCAA-1	AML10	AML-MR	AML Immature	0.0601
AML10_GAAGCCCAGACGCTCC-1	AML10	AML-MR	AML Immature	0.243
AML10_GAAGCCCAGGTTAGTA-1	AML10	AML-MR	AML Immature	0.123
AML10_GAAGCCCAGTGCTCAT-1	AML10	AML-MR	AML Immature	0.458
AML10_GAAGCCCCACTGATTG-1	AML10	AML-MR	AML Immature	0.281
AML10_GAAGCCCGTAGATTAG-1	AML10	AML-MR	AML Immature	0.195
AML10_GAAGCCCGTCCTCAGG-1	AML10	AML-MR	AML Immature	0.208
AML10_GAAGCCCGTCGCATTA-1	AML10	AML-MR	AML Immature	0.057
AML10_GAAGCCCGTCTCAGGC-1	AML10	AML-MR	AML Immature	-0.21
AML10_GAAGCCCGTGGTCCCA-1	AML10	AML-MR	AML Immature	0.188
AML10_GAAGCCCTCATTTGCT-1	AML10	AML-MR	AML Immature	0.183
AML10_GAAGCCCTCTACCACC-1	AML10	AML-MR	AML Immature	0.246
AML10_GAAGCGACAACACACT-1	AML10	AML-MR	AML Immature	0.133
AML10_GAAGCGAGTCGAAACG-1	AML10	AML-MR	AML Immature	0.0356
AML10_GAAGCGAGTGCGTCGT-1	AML10	AML-MR	AML Immature	0.508
AML10_GAAGCGATCTCAGAAC-1	AML10	AML-MR	AML Immature	0.0801
AML10_GAAGGACGTTCTTGCC-1	AML10	AML-MR	AML Immature	0.221
AML10_GAAGGACTCCCATGGG-1	AML10	AML-MR	AML Immature	0.16
AML10_GAAGGACTCTAGCCTC-1	AML10	AML-MR	AML Immature	0.266
[truncated: 102,263 more rows]
