# Supplementary material for: The AML cellular state space unveils NPM1 immune evasion subtypes with distinct clinical outcomes
Source: Nat Commun. 2025 Nov 25;16:10592. doi: 10.1038/s41467-025-66546-6 (PMC12658069; doi:10.1038/s41467-025-66546-6)
Supplement: Supplementary file 6 — Source Data [file 41467_2025_66546_MOESM6_ESM.zip › SourceData/SourceData_Sfig17.csv]

cellid	Mer group	Sample NPM1 class	celltype.aml	Genelist: Committed	Genelist: Primitive	Genelist: NPM1 class I	Genelist: NPM1 class II
AML104_AAACCCACATCATTGG-1	Primitive	NPM1 class I	AML Immature	-0.122	0.088	0.242	-0.0772
AML104_AAACCCAGTACGGGAT-1	Primitive	NPM1 class I	AML Immature	-0.0893	0.093	0.178	-0.065
AML104_AAACCCAGTACTAAGA-1	Primitive	NPM1 class I	AML Immature	-0.0906	0.117	0.201	-0.0693
AML104_AAACCCAGTTCAGTAC-1	Primitive	NPM1 class I	AML Immature	-0.104	0.16	0.208	-0.0645
AML104_AAACGAAAGAAGCGAA-1	Primitive	NPM1 class I	AML Immature	-0.0509	0.0218	0.144	-0.016
AML104_AAACGAATCTCTAAGG-1	Primitive	NPM1 class I	AML Immature	-0.116	0.128	0.153	-0.0352
AML104_AAACGCTCACTATGTG-1	Primitive	NPM1 class I	AML Immature	-0.138	0.109	0.162	-0.0854
AML104_AAACGCTCATGCTGCG-1	Primitive	NPM1 class I	AML Immature	-0.0745	0.0825	0.268	-0.033
AML104_AAACGCTGTCGGCCTA-1	Primitive	NPM1 class I	AML Immature	-0.111	0.142	0.26	-0.0848
AML104_AAAGAACAGCCTCTCT-1	Primitive	NPM1 class I	AML Immature	-0.0901	0.1	0.165	-0.0686
AML104_AAAGAACAGGTTCACT-1	Primitive	NPM1 class I	AML Immature	-0.0438	0.034	0.103	-0.0259
AML104_AAAGAACGTGAGCCAA-1	Primitive	NPM1 class I	AML Immature	-0.0555	0.0605	0.0812	-0.0472
AML104_AAAGAACTCATGCAGT-1	Primitive	NPM1 class I	AML Immature	-0.0902	0.102	0.189	-0.0544
AML104_AAAGGATAGTAAACGT-1	Primitive	NPM1 class I	AML Immature	-0.126	0.0995	0.227	-0.0675
AML104_AAAGGATCACTACACA-1	Primitive	NPM1 class I	AML Immature	-0.134	0.081	0.206	-0.0602
AML104_AAAGGATTCGCCTAGG-1	Primitive	NPM1 class I	AML Immature	-0.0409	0.0573	0.102	-0.0374
AML104_AAAGGGCAGCCTGTCG-1	Primitive	NPM1 class I	AML Immature	-0.13	0.173	0.228	-0.0575
AML104_AAAGGGCCACCGAATT-1	Primitive	NPM1 class I	AML Immature	-0.0906	0.13	0.262	-0.0543
AML104_AAAGGGCCAGGTTCAT-1	Primitive	NPM1 class I	AML Immature	-0.0932	0.0843	0.151	-0.0689
AML104_AAAGGTAAGATCCTAC-1	Primitive	NPM1 class I	AML Immature	-0.128	0.168	0.241	-0.0695
AML104_AAAGGTAAGGTAACTA-1	Primitive	NPM1 class I	AML Immature	-0.0762	0.0495	0.0768	-0.0402
AML104_AAAGTCCAGCTGTCCG-1	Primitive	NPM1 class I	AML Immature	-0.0846	0.0983	0.125	-0.0498
AML104_AAAGTCCAGTTACTCG-1	Primitive	NPM1 class I	AML Immature	-0.0829	0.0605	0.134	-0.0511
AML104_AAAGTCCTCACTACGA-1	Primitive	NPM1 class I	AML Immature	-0.144	0.154	0.257	-0.0616
AML104_AAAGTCCTCCTTGACC-1	Primitive	NPM1 class I	AML Immature	-0.0854	0.11	0.194	-0.0308
AML104_AAAGTGACACTTGAGT-1	Primitive	NPM1 class I	AML Immature	-0.0777	0.0569	0.174	-0.051
AML104_AAATGGAAGTAGAGTT-1	Primitive	NPM1 class I	AML Immature	-0.104	0.0857	0.0706	-0.0385
AML104_AAATGGATCGACCCAG-1	Primitive	NPM1 class I	AML Immature	-0.0816	0.0897	0.165	-0.0349
AML104_AACAAAGCACCAAATC-1	Primitive	NPM1 class I	AML Immature	-0.095	0.0944	0.131	-0.0638
AML104_AACAACCAGATCGGTG-1	Primitive	NPM1 class I	AML Immature	-0.0952	0.149	0.177	-0.063
AML104_AACAACCCAAGACCTT-1	Primitive	NPM1 class I	AML Immature	-0.0725	0.0778	0.165	-0.0282
AML104_AACAACCCACGACAGA-1	Primitive	NPM1 class I	AML Immature	-0.116	0.119	0.157	-0.0488
AML104_AACAACCGTGAGCAGT-1	Primitive	NPM1 class I	AML Immature	-0.0731	0.0834	0.138	-0.0407
AML104_AACAAGAAGCTGAAAT-1	Primitive	NPM1 class I	AML Immature	-0.125	0.126	0.193	-0.0729
AML104_AACAAGAAGTTGTAAG-1	Primitive	NPM1 class I	AML Immature	-0.0942	0.082	0.139	-0.062
AML104_AACAAGATCACTCACC-1	Primitive	NPM1 class I	AML Immature	-0.101	0.0839	0.196	-0.0293
AML104_AACACACAGCCACTCG-1	Primitive	NPM1 class I	AML Immature	-0.1	0.0748	0.168	-0.0473
AML104_AACACACAGCCTGAAG-1	Primitive	NPM1 class I	AML Immature	-0.135	0.0955	0.141	-0.0732
AML104_AACACACCAGCTGTGC-1	Primitive	NPM1 class I	AML Immature	-0.145	0.0822	0.171	-0.0538
AML104_AACACACTCATGGAGG-1	Primitive	NPM1 class I	AML Immature	-0.102	0.0849	0.0284	-0.0559
AML104_AACAGGGAGTAAACTG-1	Primitive	NPM1 class I	AML Immature	-0.124	0.146	0.173	-0.0784
AML104_AACCAACCAAGCACCC-1	Primitive	NPM1 class I	AML Immature	-0.0723	0.115	0.216	-0.0467
AML104_AACCAACGTAAGAACT-1	Primitive	NPM1 class I	AML Immature	-0.143	0.109	0.299	-0.0589
AML104_AACCACAAGTGGTCAG-1	Primitive	NPM1 class I	AML Immature	-0.146	0.137	0.224	-0.067
AML104_AACCACAGTCACTCTC-1	Primitive	NPM1 class I	AML Immature	-0.127	0.136	0.276	-0.0584
AML104_AACCATGAGGGCAACT-1	Primitive	NPM1 class I	AML Immature	-0.0853	0.0362	0.0774	-0.0277
AML104_AACCATGAGTTCAACC-1	Primitive	NPM1 class I	AML Immature	-0.0566	0.106	0.149	-0.043
AML104_AACCATGCAGAGAAAG-1	Primitive	NPM1 class I	AML Immature	-0.0462	0.0269	0.0518	-0.0286
AML104_AACCATGGTCCAATCA-1	Primitive	NPM1 class I	AML Immature	-0.0497	0.0602	0.116	-0.018
AML104_AACCCAACAAACGTGG-1	Primitive	NPM1 class I	AML Immature	-0.119	0.0881	0.191	-0.0265
AML104_AACCCAAGTCTTCCGT-1	Primitive	NPM1 class I	AML Immature	-0.123	0.152	0.231	-0.0754
AML104_AACCCAAGTGGCAGAT-1	Primitive	NPM1 class I	AML Immature	-0.0769	0.0652	0.136	-0.0423
AML104_AACCTGAAGAACTGAT-1	Primitive	NPM1 class I	AML Immature	-0.0975	0.135	0.234	-0.042
AML104_AACCTGAAGAGAGTTT-1	Primitive	NPM1 class I	AML Immature	-0.142	0.129	0.198	-0.077
AML104_AACCTGAAGAGTCGAC-1	Primitive	NPM1 class I	AML Immature	-0.133	0.128	0.204	-0.0762
AML104_AACCTGAAGCCTAGGA-1	Primitive	NPM1 class I	AML Immature	-0.0813	0.118	0.161	-0.0408
AML104_AACCTGAAGGCACAAC-1	Primitive	NPM1 class I	AML Immature	-0.0886	0.031	0.0989	-0.0526
AML104_AACCTGACATCGGAGA-1	Primitive	NPM1 class I	AML Immature	-0.109	0.124	0.134	-0.0468
AML104_AACCTGAGTCTTTCTA-1	Primitive	NPM1 class I	AML Immature	-0.0831	0.0585	0.179	-0.0502
AML104_AACCTGATCATAGACC-1	Primitive	NPM1 class I	AML Immature	-0.124	0.0917	0.0862	-0.0549
AML104_AACCTTTAGTGAGTGC-1	Primitive	NPM1 class I	AML Immature	-0.0986	0.0702	0.173	-0.0309
AML104_AACCTTTCAATGACCT-1	Primitive	NPM1 class I	AML Immature	-0.166	0.103	0.229	-0.094
AML104_AACCTTTCACTGTGAT-1	Primitive	NPM1 class I	AML Immature	-0.116	0.118	0.151	-0.0807
AML104_AACCTTTTCGCTAAAC-1	Primitive	NPM1 class I	AML Immature	-0.138	0.147	0.227	-0.0316
AML104_AACGAAAAGACATCCT-1	Primitive	NPM1 class I	AML Immature	-0.0993	0.148	0.212	-0.0531
AML104_AACGAAAGTGAGATCG-1	Primitive	NPM1 class I	AML Immature	-0.0992	0.0678	0.157	-0.0628
AML104_AACGAAATCAGCGGAA-1	Primitive	NPM1 class I	AML Immature	-0.0846	0.0888	0.122	-0.0437
AML104_AACGGGACATATCGGT-1	Primitive	NPM1 class I	AML Immature	-0.107	0.135	0.272	-0.0557
AML104_AACGGGATCTCATTGT-1	Primitive	NPM1 class I	AML Immature	-0.123	0.104	0.0618	-0.0558
AML104_AACGTCAAGAGCATTA-1	Primitive	NPM1 class I	AML Immature	-0.0712	0.0901	0.0988	-0.0135
AML104_AACGTCATCACTCTTA-1	Primitive	NPM1 class I	AML Immature	-0.114	0.102	0.191	-0.0665
AML104_AACTTCTGTATCGGTT-1	Primitive	NPM1 class I	AML Immature	-0.0855	0.124	0.233	-0.0418
AML104_AAGAACAAGAGAGTGA-1	Primitive	NPM1 class I	AML Immature	-0.0797	0.0409	0.126	-0.0389
AML104_AAGAACATCCCTCTCC-1	Primitive	NPM1 class I	AML Immature	-0.0715	0.092	0.156	-0.0519
AML104_AAGACAACATTCATCT-1	Primitive	NPM1 class I	AML Immature	-0.0776	0.0967	0.101	-0.0386
AML104_AAGACAAGTTAAGGGC-1	Primitive	NPM1 class I	AML Immature	-0.102	0.131	0.201	-0.0491
AML104_AAGACTCCACAAATCC-1	Primitive	NPM1 class I	AML Immature	-0.138	0.184	0.193	-0.0456
AML104_AAGACTCGTCCCGGTA-1	Primitive	NPM1 class I	AML Immature	-0.0808	0.118	0.138	-0.0446
AML104_AAGACTCTCTGCTGAA-1	Primitive	NPM1 class I	AML Immature	-0.109	0.165	0.155	-0.0688
AML104_AAGACTCTCTGGGCGT-1	Primitive	NPM1 class I	AML Immature	-0.12	0.126	0.182	-0.052
AML104_AAGATAGCAAGAGATT-1	Primitive	NPM1 class I	AML Immature	-0.0955	0.0843	0.141	-0.0467
AML104_AAGATAGCACGGCTAC-1	Primitive	NPM1 class I	AML Immature	-0.149	0.146	0.256	-0.0953
AML104_AAGCATCGTGTGGACA-1	Primitive	NPM1 class I	AML Immature	-0.0732	0.0634	0.156	-0.0323
AML104_AAGCATCTCTGCACCT-1	Primitive	NPM1 class I	AML Immature	-0.135	0.0646	0.203	-0.0777
AML104_AAGCCATCAGGAGACT-1	Primitive	NPM1 class I	AML Immature	-0.0599	0.0545	0.135	-0.037
AML104_AAGCCATGTAACGTTC-1	Primitive	NPM1 class I	AML Immature	-0.0906	0.0451	0.055	-0.0402
AML104_AAGCGAGAGACTGAGC-1	Primitive	NPM1 class I	B-cells	-0.0525	-0.0334	-0.0181	-0.0274
AML104_AAGCGAGAGTGGGAAA-1	Primitive	NPM1 class I	AML Immature	-0.111	0.0811	0.115	-0.0437
AML104_AAGCGAGGTTTGGAGG-1	Primitive	NPM1 class I	AML Immature	-0.124	0.139	0.241	-0.0803
AML104_AAGCGAGTCTTCCGTG-1	Primitive	NPM1 class I	AML Immature	-0.0909	0.104	0.179	-0.0626
AML104_AAGCGTTAGATCGCTT-1	Primitive	NPM1 class I	AML Immature	-0.145	0.108	0.189	-0.0695
AML104_AAGCGTTCACACGTGC-1	Primitive	NPM1 class I	AML Immature	-0.0745	0.0835	0.0913	-0.0505
AML104_AAGCGTTCACGGGCTT-1	Primitive	NPM1 class I	AML Immature	-0.0976	0.153	0.275	-0.0565
AML104_AAGCGTTGTACGATTC-1	Primitive	NPM1 class I	AML Immature	-0.111	0.149	0.113	-0.0765
AML104_AAGCGTTGTTATAGCC-1	Primitive	NPM1 class I	AML Immature	-0.106	0.107	0.151	-0.00606
AML104_AAGCGTTTCAAAGCCT-1	Primitive	NPM1 class I	AML Immature	-0.0698	0.0803	0.185	-0.0342
AML104_AAGCGTTTCCACTGAA-1	Primitive	NPM1 class I	AML Immature	-0.0738	0.0937	0.112	-0.0422
AML104_AAGCGTTTCTTAATCC-1	Primitive	NPM1 class I	AML Immature	-0.0803	0.124	0.122	-0.0146
AML104_AAGGAATAGATCCGAG-1	Primitive	NPM1 class I	AML Immature	-0.111	0.123	0.191	-0.0355
AML104_AAGGAATAGTAGCAAT-1	Primitive	NPM1 class I	AML Immature	-0.132	0.109	0.197	-0.0767
AML104_AAGGAATCACTGGACC-1	Primitive	NPM1 class I	AML Immature	-0.0733	0.104	0.203	-0.0524
AML104_AAGGAATTCCATCTGC-1	Primitive	NPM1 class I	AML Immature	-0.137	0.116	0.185	-0.0593
AML104_AAGGTAAAGTAGCAAT-1	Primitive	NPM1 class I	AML Immature	-0.136	0.166	0.12	-0.0878
AML104_AAGGTAACACCTGTCT-1	Primitive	NPM1 class I	AML Immature	-0.115	0.0838	0.106	-0.0437
AML104_AAGTACCAGTTGCGCC-1	Primitive	NPM1 class I	AML Immature	-0.0815	0.104	0.181	-0.0492
AML104_AAGTACCCAACGGGTA-1	Primitive	NPM1 class I	AML Immature	-0.134	0.135	0.206	-0.0791
AML104_AAGTACCTCGAAGGAC-1	Primitive	NPM1 class I	AML Immature	-0.102	0.101	0.108	-0.061
AML104_AAGTCGTAGTCTCTGA-1	Primitive	NPM1 class I	AML Immature	-0.127	0.119	0.254	-0.0622
AML104_AAGTCGTAGTTTCGAC-1	Primitive	NPM1 class I	AML Immature	-0.0698	0.0836	0.0978	-0.043
AML104_AAGTCGTCAAACTAAG-1	Primitive	NPM1 class I	AML Immature	-0.138	0.0939	0.251	-0.0706
AML104_AAGTTCGCATCAGCTA-1	Primitive	NPM1 class I	T-cells	-0.0501	-0.0403	-0.0375	-0.0513
AML104_AAGTTCGGTGGAACAC-1	Primitive	NPM1 class I	AML Immature	-0.134	0.127	0.106	-0.0711
AML104_AATAGAGAGGCGACAT-1	Primitive	NPM1 class I	AML Immature	-0.0805	0.106	0.0779	-0.0446
AML104_AATCACGTCGCTCATC-1	Primitive	NPM1 class I	AML Immature	-0.132	0.183	0.256	-0.0913
AML104_AATCACGTCTCACTCG-1	Primitive	NPM1 class I	AML Immature	-0.11	0.0625	0.194	-0.0614
AML104_AATCGACGTGCATTAC-1	Primitive	NPM1 class I	AML Immature	-0.0652	0.0803	0.114	-0.0422
AML104_AATCGTGCAGTGGTGA-1	Primitive	NPM1 class I	AML Immature	-0.0733	0.0626	0.0686	-0.0376
AML104_AATCGTGCATGGGTTT-1	Primitive	NPM1 class I	AML Immature	-0.102	0.0934	0.164	-0.0605
AML104_AATCGTGTCTATCACT-1	Primitive	NPM1 class I	AML Immature	-0.0807	0.133	0.171	-0.0471
AML104_AATGAAGAGGTCGTAG-1	Primitive	NPM1 class I	AML Immature	-0.0628	0.0566	0.1	-0.0263
AML104_AATGAAGCAGAGTTCT-1	Primitive	NPM1 class I	AML Immature	-0.121	0.0572	0.122	-0.0613
AML104_AATGAAGGTGAGATAT-1	Primitive	NPM1 class I	AML Immature	-0.108	0.14	0.216	-0.049
AML104_AATGAAGTCACAGAGG-1	Primitive	NPM1 class I	AML Immature	-0.0994	0.0741	0.141	-0.0486
AML104_AATGAAGTCTGGGATT-1	Primitive	NPM1 class I	AML Immature	-0.115	0.102	0.248	-0.0749
AML104_AATGACCAGTGGATTA-1	Primitive	NPM1 class I	AML Immature	-0.128	0.104	0.104	-0.0462
AML104_AATGACCCAGGCAATG-1	Primitive	NPM1 class I	AML Immature	-0.119	0.107	0.112	-0.0864
AML104_AATGACCCATTGTAGC-1	Primitive	NPM1 class I	AML Immature	-0.0821	0.0934	0.115	-0.027
AML104_AATGACCTCTTAGCAG-1	Primitive	NPM1 class I	AML Immature	-0.0482	0.0341	0.136	-0.039
AML104_AATGCCACAACTGAAA-1	Primitive	NPM1 class I	AML Immature	-0.0591	0.0605	0.0902	-0.042
AML104_AATGCCATCTGGTTGA-1	Primitive	NPM1 class I	T-cells	-0.0364	-0.0245	-0.0148	-0.0247
AML104_AATGGAATCACCGGTG-1	Primitive	NPM1 class I	AML Immature	-0.0846	0.129	0.211	-0.036
AML104_AATGGCTAGCGTCAAG-1	Primitive	NPM1 class I	AML Immature	-0.0863	0.0884	0.157	-0.0486
AML104_AATTCCTAGGACGCAT-1	Primitive	NPM1 class I	AML Immature	-0.0954	0.0537	0.0484	-0.0645
AML104_AATTCCTGTAGTTACC-1	Primitive	NPM1 class I	AML Immature	-0.0796	0.0431	0.137	-0.00709
AML104_AATTTCCAGCTAGAAT-1	Primitive	NPM1 class I	AML Immature	-0.0948	0.0928	0.175	-0.0582
AML104_AATTTCCCATTGACAC-1	Primitive	NPM1 class I	AML Immature	-0.125	0.0789	0.178	-0.0799
AML104_AATTTCCGTACAATAG-1	Primitive	NPM1 class I	AML Immature	-0.0728	0.101	0.194	-0.0298
AML104_ACAAAGAAGCGCCCAT-1	Primitive	NPM1 class I	AML Immature	-0.0672	0.0198	0.0828	-0.0454
AML104_ACAAAGACACCGTGGT-1	Primitive	NPM1 class I	AML Immature	-0.141	0.176	0.222	-0.0498
AML104_ACAAAGAGTAGACGTG-1	Primitive	NPM1 class I	AML Immature	-0.0944	0.0826	0.126	-0.0415
AML104_ACAAAGAGTCCGACGT-1	Primitive	NPM1 class I	AML Immature	-0.108	0.131	0.157	-0.0585
AML104_ACAAAGATCGCGTTTC-1	Primitive	NPM1 class I	AML Immature	-0.119	0.126	0.245	-0.0641
AML104_ACAAAGATCTAGAACC-1	Primitive	NPM1 class I	AML Immature	-0.122	0.141	0.257	-0.0769
AML104_ACAAAGATCTCTCTAA-1	Primitive	NPM1 class I	AML Immature	-0.138	0.11	0.0887	-0.0728
AML104_ACAACCAAGCGATCGA-1	Primitive	NPM1 class I	AML Immature	-0.117	0.112	0.198	-0.0674
AML104_ACAACCACAGACGCTC-1	Primitive	NPM1 class I	AML Immature	-0.148	0.177	0.192	-0.093
AML104_ACAACCAGTAGTAAGT-1	Primitive	NPM1 class I	AML Immature	-0.106	0.0576	0.117	-0.0518
AML104_ACAACCAGTGAACCGA-1	Primitive	NPM1 class I	AML Immature	-0.0845	0.0818	0.115	-0.0408
AML104_ACAACCATCAAGTCTG-1	Primitive	NPM1 class I	AML Immature	-0.129	0.124	0.316	-0.0511
AML104_ACAAGCTCAACTCCAA-1	Primitive	NPM1 class I	AML Immature	-0.0831	0.0155	0.101	-0.0214
AML104_ACAAGCTCACTCGATA-1	Primitive	NPM1 class I	AML Immature	-0.138	0.135	0.235	-0.0598
AML104_ACAAGCTGTTAGAAAC-1	Primitive	NPM1 class I	AML Immature	-0.0825	0.05	0.103	-0.0461
AML104_ACACAGTAGAATTCAG-1	Primitive	NPM1 class I	AML Immature	-0.0935	0.117	0.0841	-0.0155
AML104_ACACAGTAGGAGTACC-1	Primitive	NPM1 class I	AML Immature	-0.142	0.0743	0.184	-0.078
AML104_ACACAGTCAGCGTATT-1	Primitive	NPM1 class I	AML Immature	-0.121	0.0776	0.205	-0.0481
AML104_ACACCAAAGACTTCGT-1	Primitive	NPM1 class I	AML Immature	-0.133	0.164	0.251	-0.0737
AML104_ACACCAAAGGCACTAG-1	Primitive	NPM1 class I	AML Immature	-0.125	0.146	0.223	-0.0574
AML104_ACACCAACAAAGGGCT-1	Primitive	NPM1 class I	AML Immature	-0.13	0.11	0.204	-0.0727
AML104_ACACCAAGTATTGGCT-1	Primitive	NPM1 class I	AML Immature	-0.133	0.126	0.156	-0.064
AML104_ACACCAAGTTTAGACC-1	Primitive	NPM1 class I	AML Immature	-0.12	0.111	0.0611	-0.0769
AML104_ACACGCGAGGTTGACG-1	Primitive	NPM1 class I	AML Immature	-0.0583	0.0429	0.0847	-0.033
AML104_ACACTGACAACCAACT-1	Primitive	NPM1 class I	AML Immature	-0.134	0.143	0.18	-0.0414
AML104_ACACTGACACAAACGG-1	Primitive	NPM1 class I	AML Immature	-0.0682	0.0818	0.093	-0.038
AML104_ACACTGAGTGCTGCAC-1	Primitive	NPM1 class I	AML Immature	-0.15	0.157	0.21	-0.0561
AML104_ACACTGAGTGTACATC-1	Primitive	NPM1 class I	AML Immature	-0.0807	0.0596	0.099	-0.0368
AML104_ACACTGAGTTCAACGT-1	Primitive	NPM1 class I	AML Immature	-0.134	0.0613	0.154	-0.0671
AML104_ACACTGAGTTCGAGCC-1	Primitive	NPM1 class I	AML Immature	-0.0981	0.106	0.188	-0.0549
AML104_ACACTGAGTTTCCAAG-1	Primitive	NPM1 class I	AML Immature	-0.0795	0.0361	0.0894	-0.027
AML104_ACAGCCGCAGAAACCG-1	Primitive	NPM1 class I	AML Immature	-0.142	0.15	0.243	-0.0636
AML104_ACAGCCGGTCGCATTA-1	Primitive	NPM1 class I	AML Immature	-0.079	0.132	0.0985	-0.0277
AML104_ACAGCCGGTGCTTATG-1	Primitive	NPM1 class I	AML Immature	-0.103	0.0601	0.128	-0.0699
AML104_ACAGGGAAGTGGTTCT-1	Primitive	NPM1 class I	AML Immature	-0.0887	0.0793	0.0974	-0.0423
AML104_ACAGGGAGTATTCCGA-1	Primitive	NPM1 class I	AML Immature	-0.0525	0.0506	0.112	-0.0401
AML104_ACATCCCGTCGAATTC-1	Primitive	NPM1 class I	AML Immature	-0.113	0.135	0.225	-0.0578
AML104_ACATCGAGTTATCTTC-1	Primitive	NPM1 class I	AML Immature	-0.0937	0.0979	0.193	-0.0238
AML104_ACATCGAGTTTGGGTT-1	Primitive	NPM1 class I	AML Immature	-0.121	0.0714	0.174	-0.0379
AML104_ACATGCAAGGAGTCTG-1	Primitive	NPM1 class I	AML Immature	-0.0829	0.115	0.133	-0.0371
AML104_ACATGCACACACGTGC-1	Primitive	NPM1 class I	AML Immature	-0.123	0.0728	0.0933	-0.0607
AML104_ACATGCAGTCCGGATC-1	Primitive	NPM1 class I	AML Immature	-0.0682	0.0722	0.123	-0.0377
AML104_ACATTTCAGCTTAGTC-1	Primitive	NPM1 class I	AML Immature	-0.072	0.122	0.197	-0.0503
AML104_ACATTTCGTGAGTCAG-1	Primitive	NPM1 class I	AML Immature	-0.0646	0.0755	0.0765	-0.0261
AML104_ACATTTCTCAAAGGAT-1	Primitive	NPM1 class I	AML Immature	-0.099	0.0934	0.231	-0.0592
AML104_ACCAAACAGCTAAGTA-1	Primitive	NPM1 class I	AML Immature	-0.102	0.116	0.184	-0.0686
AML104_ACCAAACGTACCCGCA-1	Primitive	NPM1 class I	AML Immature	-0.114	0.0988	0.161	-0.0293
AML104_ACCAAACGTGGATCAG-1	Primitive	NPM1 class I	AML Immature	-0.121	0.131	0.184	-0.0707
AML104_ACCAAACTCGAGCCTG-1	Primitive	NPM1 class I	AML Immature	-0.0482	0.0148	0.0899	-0.0179
AML104_ACCAACAAGAGAGGTA-1	Primitive	NPM1 class I	AML Immature	-0.0836	0.148	0.178	-0.0524
AML104_ACCAACAAGGTTGACG-1	Primitive	NPM1 class I	AML Immature	-0.131	0.102	0.148	-0.0265
AML104_ACCACAAAGATTGAGT-1	Primitive	NPM1 class I	AML Immature	-0.0998	0.0657	0.0754	-0.0415
AML104_ACCACAAAGTCCGCCA-1	Primitive	NPM1 class I	AML Immature	-0.124	0.167	0.249	-0.066
AML104_ACCACAACATACAGGG-1	Primitive	NPM1 class I	AML Immature	-0.0803	0.108	0.136	-0.0394
AML104_ACCACAAGTGAGACCA-1	Primitive	NPM1 class I	AML Immature	-0.134	0.168	0.18	-0.0607
AML104_ACCATTTGTGGAACCA-1	Primitive	NPM1 class I	AML Immature	-0.0755	0.0389	0.0831	-0.0127
AML104_ACCATTTTCTTACTGT-1	Primitive	NPM1 class I	AML Immature	-0.132	0.167	0.289	-0.0785
AML104_ACCCAAATCACTGGTA-1	Primitive	NPM1 class I	AML Immature	-0.0324	0.0156	0.0301	-0.0273
AML104_ACCCTCAAGGTAAGTT-1	Primitive	NPM1 class I	AML Immature	-0.088	0.0456	0.181	-0.0363
AML104_ACCCTCACAACCAGAG-1	Primitive	NPM1 class I	AML Immature	-0.0697	0.0609	0.103	-0.032
AML104_ACCCTCAGTCCTCCTA-1	Primitive	NPM1 class I	AML Immature	-0.0642	0.0808	0.132	-0.0414
AML104_ACCCTTGAGCGCCTCA-1	Primitive	NPM1 class I	AML Immature	-0.0815	0.0785	0.225	-0.0555
AML104_ACCCTTGTCGCCTATC-1	Primitive	NPM1 class I	AML Immature	-0.135	0.0855	0.17	-0.0734
AML104_ACCGTTCCAGGTCAAG-1	Primitive	NPM1 class I	Erythroid	0.00369	-0.00496	-0.00702	-0.0061
AML104_ACCGTTCGTTGCATGT-1	Primitive	NPM1 class I	AML Immature	-0.0591	0.0623	0.104	-0.0389
AML104_ACCGTTCGTTGCTCCT-1	Primitive	NPM1 class I	AML Immature	-0.115	0.111	0.188	-0.0551
AML104_ACCTACCAGAGTTGCG-1	Primitive	NPM1 class I	AML Immature	-0.129	0.139	0.193	-0.0755
AML104_ACCTACCAGCACGGAT-1	Primitive	NPM1 class I	AML Immature	-0.146	0.157	0.216	-0.0936
AML104_ACCTACCTCGAGAAAT-1	Primitive	NPM1 class I	AML Immature	-0.125	0.106	0.138	-0.0639
AML104_ACCTACCTCGCCAACG-1	Primitive	NPM1 class I	AML Immature	-0.114	0.0451	0.194	-0.0557
AML104_ACCTGAAAGTTGGAGC-1	Primitive	NPM1 class I	AML Immature	-0.103	0.0798	0.0687	-0.0521
AML104_ACCTGAACAACGTATC-1	Primitive	NPM1 class I	AML Immature	-0.135	0.12	0.152	-0.0595
AML104_ACCTGAAGTACACGTT-1	Primitive	NPM1 class I	AML Immature	-0.0252	0.0675	0.0482	-0.022
AML104_ACCTGAAGTCCTGGTG-1	Primitive	NPM1 class I	AML Immature	-0.117	0.0908	0.187	-0.0789
AML104_ACCTGAATCACCCTTG-1	Primitive	NPM1 class I	AML Immature	-0.0808	0.00364	0.11	-0.0192
AML104_ACCTGAATCTATACTC-1	Primitive	NPM1 class I	AML Immature	-0.113	0.179	0.239	-0.0587
AML104_ACGATCAAGTATTCCG-1	Primitive	NPM1 class I	AML Immature	-0.0757	0.0906	0.136	-0.0527
AML104_ACGATCACATCCGTGG-1	Primitive	NPM1 class I	AML Immature	-0.0786	0.0805	0.178	-0.0404
AML104_ACGATGTGTAACCCGC-1	Primitive	NPM1 class I	AML Immature	-0.0752	0.0665	0.155	-0.0389
AML104_ACGATGTGTTGTGGAG-1	Primitive	NPM1 class I	AML Immature	-0.0576	0.0474	0.165	-0.035
AML104_ACGATGTGTTGTTTGG-1	Primitive	NPM1 class I	AML Immature	-0.072	0.103	0.134	-0.0588
AML104_ACGATGTTCGCTACGG-1	Primitive	NPM1 class I	AML Immature	-0.127	0.123	0.218	-0.0577
AML104_ACGCACGAGGAGTACC-1	Primitive	NPM1 class I	AML Immature	-0.0347	0.0245	0.121	-0.0238
AML104_ACGCACGCATCAGCGC-1	Primitive	NPM1 class I	AML Immature	-0.11	0.0833	0.175	-0.0323
AML104_ACGGAAGAGTCATGGG-1	Primitive	NPM1 class I	AML Immature	-0.0826	0.0238	0.000136	0.0233
AML104_ACGGAAGCAGCGTTGC-1	Primitive	NPM1 class I	AML Immature	-0.0969	0.123	0.19	-0.051
AML104_ACGGAAGCAGCTACCG-1	Primitive	NPM1 class I	AML Immature	-0.0814	0.122	0.126	-0.0409
AML104_ACGGGTCAGACGGATC-1	Primitive	NPM1 class I	AML Immature	-0.0753	0.132	0.24	-0.0238
AML104_ACGGGTCAGAGCAACC-1	Primitive	NPM1 class I	AML Immature	-0.107	0.0721	0.169	-0.0358
AML104_ACGGGTCCAATTGGTC-1	Primitive	NPM1 class I	AML Immature	-0.136	0.0992	0.165	-0.0702
AML104_ACGGGTCCAGGATCTT-1	Primitive	NPM1 class I	AML Immature	-0.125	0.0568	0.0931	-0.0666
AML104_ACGGGTCGTATCGCTA-1	Primitive	NPM1 class I	Erythroid	-0.0175	0.0243	0.0522	-0.0201
AML104_ACGGGTCGTCCGGCAT-1	Primitive	NPM1 class I	Erythroid	-0.00507	-0.0191	-0.0257	-0.0134
AML104_ACGGGTCTCGAGCTGC-1	Primitive	NPM1 class I	AML Immature	-0.095	0.0601	0.162	-0.0614
AML104_ACGGTCGCAGGCCTGT-1	Primitive	NPM1 class I	AML Immature	-0.0704	0.0754	0.0507	-0.0303
AML104_ACGGTCGCAGTAACGG-1	Primitive	NPM1 class I	AML Immature	-0.0818	0.0798	0.0802	-0.0486
AML104_ACGGTCGGTCATCGCG-1	Primitive	NPM1 class I	AML Immature	-0.0837	0.0365	0.123	-0.0584
AML104_ACGGTTAAGAGCAAGA-1	Primitive	NPM1 class I	AML Immature	-0.11	0.0601	0.0332	-0.0549
AML104_ACGGTTACACTAGAGG-1	Primitive	NPM1 class I	AML Immature	-0.063	0.106	0.0963	-0.025
AML104_ACGGTTATCAAACGTC-1	Primitive	NPM1 class I	AML Immature	-0.11	0.137	0.25	-0.0576
AML104_ACGTAACCAAGCCCAC-1	Primitive	NPM1 class I	AML Immature	-0.0393	0.0382	0.176	-0.0293
AML104_ACGTAACGTCGAGATG-1	Primitive	NPM1 class I	Erythroid	0.00629	-0.00644	-0.00783	0.00154
AML104_ACGTAACGTGTCGCTG-1	Primitive	NPM1 class I	AML Immature	-0.0964	0.12	0.189	-0.0503
AML104_ACGTACATCGTAGGAG-1	Primitive	NPM1 class I	AML Immature	-0.113	0.159	0.229	-0.0571
AML104_ACGTAGTGTAACAGTA-1	Primitive	NPM1 class I	AML Immature	-0.0748	0.0915	0.132	-0.0423
AML104_ACGTAGTTCCACGAAT-1	Primitive	NPM1 class I	AML Immature	-0.0747	0.102	0.0396	-0.0444
AML104_ACGTAGTTCGCGTGAC-1	Primitive	NPM1 class I	AML Immature	-0.107	0.124	0.312	-0.0258
AML104_ACGTCCTAGCACTGGA-1	Primitive	NPM1 class I	AML Immature	-0.1	0.133	0.185	-0.0559
AML104_ACGTCCTGTTCTCCTG-1	Primitive	NPM1 class I	AML Immature	-0.0559	0.122	0.161	-0.0263
AML104_ACGTTCCCAGCTGAAG-1	Primitive	NPM1 class I	AML Immature	-0.114	0.114	0.274	-0.0773
AML104_ACGTTCCGTCTACACA-1	Primitive	NPM1 class I	AML Immature	-0.0833	0.111	0.208	-0.0429
AML104_ACGTTCCGTTGGACTT-1	Primitive	NPM1 class I	AML Immature	-0.142	0.0985	0.2	-0.075
AML104_ACGTTCCTCAATGTCG-1	Primitive	NPM1 class I	Erythroid	-0.048	0.0133	0.0786	-0.0247
AML104_ACTACGAAGCGCGTTC-1	Primitive	NPM1 class I	AML Immature	-0.104	0.0776	0.156	-0.0726
AML104_ACTATCTGTATCGTGT-1	Primitive	NPM1 class I	AML Immature	-0.135	0.103	0.208	-0.0765
AML104_ACTATCTGTCCGCAGT-1	Primitive	NPM1 class I	AML Immature	-0.122	0.124	0.261	-0.0864
AML104_ACTATCTGTTTCACTT-1	Primitive	NPM1 class I	AML Immature	-0.0488	0.0539	0.129	-0.0311
AML104_ACTATGGAGTCCTGTA-1	Primitive	NPM1 class I	AML Immature	-0.0696	0.0931	0.206	-0.0341
AML104_ACTATGGCACAGAGCA-1	Primitive	NPM1 class I	AML Immature	-0.146	0.142	0.166	-0.037
AML104_ACTATGGCACGTATAC-1	Primitive	NPM1 class I	AML Immature	-0.128	0.124	0.296	-0.0768
AML104_ACTATGGTCCTAGCTC-1	Primitive	NPM1 class I	AML Immature	-0.0705	0.0629	0.221	-0.0447
AML104_ACTATTCAGCGTCAGA-1	Primitive	NPM1 class I	AML Immature	-0.12	0.133	0.186	-0.0514
AML104_ACTATTCGTCCACTCT-1	Primitive	NPM1 class I	AML Immature	-0.123	0.119	0.198	-0.0648
AML104_ACTATTCTCCTCACCA-1	Primitive	NPM1 class I	AML Immature	-0.0905	0.108	0.147	-0.054
AML104_ACTCCCAAGGTAGGCT-1	Primitive	NPM1 class I	AML Immature	-0.0735	0.109	0.162	-0.0473
AML104_ACTCCCAGTACGACTT-1	Primitive	NPM1 class I	AML Immature	-0.0939	0.0647	0.15	-0.0341
AML104_ACTCCCAGTATGGGAC-1	Primitive	NPM1 class I	AML Immature	-0.171	0.163	0.244	-0.0709
AML104_ACTCCCAGTGACGTCC-1	Primitive	NPM1 class I	AML Immature	-0.106	0.105	0.114	-0.0441
AML104_ACTCTCGAGTGACACG-1	Primitive	NPM1 class I	AML Immature	-0.12	0.0701	0.189	-0.0549
AML104_ACTCTCGAGTGATAGT-1	Primitive	NPM1 class I	AML Immature	-0.0929	0.0992	0.132	-0.0157
AML104_ACTCTCGCATGTTCAG-1	Primitive	NPM1 class I	AML Immature	-0.133	0.1	0.194	-0.0729
AML104_ACTGATGAGGCACTCC-1	Primitive	NPM1 class I	AML Immature	-0.122	0.0768	0.154	-0.0435
AML104_ACTGATGAGGTAGCAC-1	Primitive	NPM1 class I	B-cells	-0.0699	0.0143	-0.00549	-0.0489
AML104_ACTGATGCAATTGGTC-1	Primitive	NPM1 class I	AML Immature	-0.0787	0.0593	0.22	-0.062
AML104_ACTGATGCATTGGGAG-1	Primitive	NPM1 class I	AML Immature	-0.141	0.16	0.133	-0.0751
AML104_ACTGATGGTTCCACGG-1	Primitive	NPM1 class I	AML Immature	-0.0699	0.0167	0.0467	-0.0372
AML104_ACTGATGGTTTCGTGA-1	Primitive	NPM1 class I	B-cells	-0.0553	-0.0496	-0.0563	-0.0467
AML104_ACTGTCCGTCTTACTT-1	Primitive	NPM1 class I	AML Immature	-0.134	0.13	0.267	-0.0838
AML104_ACTGTCCGTCTTCATT-1	Primitive	NPM1 class I	AML Immature	-0.0979	0.119	0.201	-0.0506
AML104_ACTGTCCGTGGGCTCT-1	Primitive	NPM1 class I	AML Immature	-0.116	0.0973	0.161	-0.0777
AML104_ACTGTCCTCACCCTCA-1	Primitive	NPM1 class I	AML Immature	-0.128	0.139	0.229	-0.0607
AML104_ACTGTGAAGGTGATCG-1	Primitive	NPM1 class I	AML Immature	-0.1	0.157	0.263	-0.0475
AML104_ACTGTGAAGTCGCCCA-1	Primitive	NPM1 class I	AML Immature	-0.103	0.146	0.171	-0.0436
AML104_ACTTAGGGTGCGGCTT-1	Primitive	NPM1 class I	AML Immature	-0.0642	0.043	0.0272	-0.0438
AML104_ACTTATCAGGACAAGA-1	Primitive	NPM1 class I	AML Immature	-0.0887	0.106	0.212	-0.0341
AML104_ACTTATCGTCCATACA-1	Primitive	NPM1 class I	AML Immature	-0.0984	0.0859	0.182	-0.0307
AML104_ACTTCCGAGGGAGTTC-1	Primitive	NPM1 class I	AML Immature	-0.0992	0.0891	0.155	-0.0596
AML104_ACTTCGCGTATGGAAT-1	Primitive	NPM1 class I	AML Immature	-0.0769	0.0214	0.0852	-0.00898
AML104_ACTTCGCTCGGTTAGT-1	Primitive	NPM1 class I	AML Immature	-0.0893	0.0894	0.167	-0.0482
AML104_ACTTTGTTCGGCTTGG-1	Primitive	NPM1 class I	AML Immature	-0.07	0.114	0.182	-0.0186
AML104_AGAAATGAGATACCAA-1	Primitive	NPM1 class I	AML Immature	-0.104	0.0525	0.144	-0.0544
AML104_AGAAATGAGCACCTGC-1	Primitive	NPM1 class I	AML Immature	-0.119	0.106	0.104	-0.0783
AML104_AGAAATGTCTTCCAGC-1	Primitive	NPM1 class I	AML Immature	-0.112	0.113	0.221	-0.0557
AML104_AGAACAACAGAAGTTA-1	Primitive	NPM1 class I	AML Immature	-0.085	0.094	0.181	-0.0282
AML104_AGAACAATCGAGAATA-1	Primitive	NPM1 class I	AML Immature	-0.0943	0.113	0.239	-0.063
AML104_AGAACCTCAGGCGATA-1	Primitive	NPM1 class I	AML Immature	-0.119	0.136	0.234	-0.0632
AML104_AGAAGCGCACGGCGTT-1	Primitive	NPM1 class I	AML Immature	-0.0655	0.0646	0.112	-0.0269
AML104_AGAAGCGTCACCTTGC-1	Primitive	NPM1 class I	AML Immature	-0.0538	0.0877	0.0931	-0.0453
AML104_AGAAGCGTCTCTGAGA-1	Primitive	NPM1 class I	AML Immature	-0.0983	0.0502	0.124	-0.0624
AML104_AGACAAAGTGACCGAA-1	Primitive	NPM1 class I	AML Immature	-0.0606	0.0539	0.0496	-0.0407
AML104_AGACAAAGTGGACCTC-1	Primitive	NPM1 class I	AML Immature	-0.114	0.165	0.251	-0.0489
AML104_AGACAAATCTATCGTT-1	Primitive	NPM1 class I	AML Immature	-0.0938	0.0664	0.167	-0.0551
AML104_AGACAAATCTGCGGGT-1	Primitive	NPM1 class I	AML Immature	-0.065	0.0649	0.0882	-0.0316
AML104_AGACACTGTATCAGCT-1	Primitive	NPM1 class I	AML Immature	-0.125	0.0308	0.0922	-0.0776
AML104_AGACACTGTGCCCAGT-1	Primitive	NPM1 class I	AML Immature	-0.122	0.122	0.198	-0.0785
AML104_AGACACTGTGGGACAT-1	Primitive	NPM1 class I	AML Immature	-0.0882	0.104	0.213	-0.0604
AML104_AGACAGGGTTACCTTT-1	Primitive	NPM1 class I	AML Immature	-0.0848	0.0487	0.151	-0.0423
AML104_AGACCATAGCGAGGAG-1	Primitive	NPM1 class I	AML Immature	-0.124	0.129	0.206	-0.0573
AML104_AGACCATCACCGTCGA-1	Primitive	NPM1 class I	AML Immature	-0.046	0.0534	0.148	-0.028
AML104_AGACCATCATCCGGCA-1	Primitive	NPM1 class I	AML Immature	-0.104	0.0583	0.0806	-0.0585
AML104_AGACCATGTGCATGTT-1	Primitive	NPM1 class I	AML Immature	-0.0771	0.051	0.115	-0.0413
AML104_AGACCATGTTACACAC-1	Primitive	NPM1 class I	AML Immature	-0.125	0.116	0.158	-0.0681
AML104_AGACCATTCCATTCAT-1	Primitive	NPM1 class I	AML Immature	-0.134	0.136	0.0691	-0.0662
AML104_AGACCATTCTCAACGA-1	Primitive	NPM1 class I	AML Immature	-0.043	0.0563	0.186	-0.0177
AML104_AGACCCGGTGTAGGAC-1	Primitive	NPM1 class I	AML Immature	-0.0955	0.128	0.174	-0.03
AML104_AGACTCAAGGAAAGAC-1	Primitive	NPM1 class I	AML Immature	-0.0949	0.115	0.177	-0.0481
AML104_AGACTCACAATGGCCC-1	Primitive	NPM1 class I	AML Immature	-0.109	0.12	0.188	-0.0556
AML104_AGACTCAGTTCTCCTG-1	Primitive	NPM1 class I	AML Immature	-0.16	0.0856	0.184	-0.0981
AML104_AGACTCATCACCCTTG-1	Primitive	NPM1 class I	AML Immature	-0.136	0.19	0.323	-0.077
AML104_AGAGAATCATCATTTC-1	Primitive	NPM1 class I	AML Immature	-0.132	0.115	0.27	-0.0786
AML104_AGAGAATTCCTACCGT-1	Primitive	NPM1 class I	AML Immature	-0.0375	0.0374	0.0957	-0.0307
AML104_AGAGAGCCACCCAAGC-1	Primitive	NPM1 class I	AML Immature	-0.11	0.13	0.24	-0.0715
AML104_AGAGAGCGTGAGCCAA-1	Primitive	NPM1 class I	AML Immature	-0.0663	0.161	0.186	-0.0489
AML104_AGAGAGCTCCCGAGGT-1	Primitive	NPM1 class I	T-cells	-0.0691	-0.0362	-0.0514	-0.0393
AML104_AGAGCAGAGACCATTC-1	Primitive	NPM1 class I	AML Immature	-0.114	0.0874	0.205	-0.0686
AML104_AGAGCAGCATGTGACT-1	Primitive	NPM1 class I	AML Immature	-0.0718	0.0204	0.0874	-0.0513
AML104_AGAGCAGTCGCCTATC-1	Primitive	NPM1 class I	AML Immature	-0.0687	0.0379	0.0701	-0.0348
AML104_AGAGCCCCATTACTCT-1	Primitive	NPM1 class I	AML Immature	-0.106	0.105	0.223	-0.0541
AML104_AGATAGAAGGGATGTC-1	Primitive	NPM1 class I	AML Immature	-0.133	0.0716	0.139	-0.0643
AML104_AGATAGATCCATTGCC-1	Primitive	NPM1 class I	AML Immature	-0.139	0.102	0.123	-0.098
AML104_AGATCCAAGGAGCAAA-1	Primitive	NPM1 class I	AML Immature	-0.051	0.106	0.121	-0.0291
AML104_AGATCCACACGTGTGC-1	Primitive	NPM1 class I	AML Immature	-0.124	0.131	0.211	-0.0576
AML104_AGATCCAGTCACAATC-1	Primitive	NPM1 class I	AML Immature	-0.0758	0.112	0.164	-0.054
AML104_AGATCCATCTTTGATC-1	Primitive	NPM1 class I	AML Immature	-0.126	0.115	0.227	-0.083
AML104_AGATCGTGTCAGTCTA-1	Primitive	NPM1 class I	AML Immature	-0.0253	0.023	0.019	-0.000612
AML104_AGATCGTGTGGAAGTC-1	Primitive	NPM1 class I	AML Immature	-0.113	0.124	0.201	-0.0457
AML104_AGATGAACACACGGAA-1	Primitive	NPM1 class I	AML Immature	-0.119	0.153	0.221	-0.053
AML104_AGATGCTAGACATAGT-1	Primitive	NPM1 class I	AML Immature	-0.0772	0.0237	0.0987	-0.0434
AML104_AGATGCTGTGCCCACA-1	Primitive	NPM1 class I	AML Immature	-0.107	0.101	0.0707	-0.0494
AML104_AGATGCTGTGTCCGGT-1	Primitive	NPM1 class I	AML Immature	-0.118	0.106	0.212	-0.0474
AML104_AGATGCTGTTGGCCTG-1	Primitive	NPM1 class I	AML Immature	-0.13	0.166	0.228	-0.0852
AML104_AGCATCAGTCATAGTC-1	Primitive	NPM1 class I	AML Immature	-0.118	0.0834	0.175	-0.06
AML104_AGCATCATCTTCTTCC-1	Primitive	NPM1 class I	AML Immature	-0.136	0.102	0.122	-0.0572
AML104_AGCCAATAGAACGCGT-1	Primitive	NPM1 class I	AML Immature	-0.0939	0.129	0.185	-0.0563
AML104_AGCCAATTCGTTGTAG-1	Primitive	NPM1 class I	AML Immature	-0.127	0.154	0.219	-0.0708
AML104_AGCCACGAGATACTGA-1	Primitive	NPM1 class I	AML Immature	-0.103	0.157	0.199	-0.0693
AML104_AGCCACGAGCTAGCCC-1	Primitive	NPM1 class I	AML Immature	-0.127	0.166	0.293	-0.024
AML104_AGCCACGAGGTGATCG-1	Primitive	NPM1 class I	AML Immature	-0.0442	0.0755	0.0672	-0.0276
AML104_AGCCACGCAGCTTCCT-1	Primitive	NPM1 class I	AML Immature	-0.12	0.0736	0.121	-0.0691
AML104_AGCCACGTCAGCACCG-1	Primitive	NPM1 class I	AML Immature	-0.0838	0.0695	0.123	-0.0402
AML104_AGCCAGCAGGCTGAAC-1	Primitive	NPM1 class I	AML Immature	-0.167	0.147	0.223	-0.0954
AML104_AGCCAGCCAACGTAAA-1	Primitive	NPM1 class I	AML Immature	-0.113	0.0747	0.132	-0.0604
AML104_AGCCAGCTCAAGCCGC-1	Primitive	NPM1 class I	AML Immature	-0.12	0.0927	0.0714	-0.0393
AML104_AGCGATTAGCCGTTAT-1	Primitive	NPM1 class I	Erythroid	0.00114	-0.0135	-0.0178	-0.0155
AML104_AGCGATTGTGGGACAT-1	Primitive	NPM1 class I	AML Immature	-0.113	0.148	0.229	-0.0674
AML104_AGCGCCACACAGTCGC-1	Primitive	NPM1 class I	AML Immature	-0.0739	0.109	0.0387	-0.0335
AML104_AGCGCTGAGGAATGTT-1	Primitive	NPM1 class I	AML Immature	-0.0864	0.113	0.263	-0.0464
AML104_AGCGCTGCATCGTCCT-1	Primitive	NPM1 class I	AML Immature	-0.14	0.129	0.202	-0.0773
AML104_AGCGCTGCATGATGCT-1	Primitive	NPM1 class I	AML Immature	-0.114	0.119	0.203	-0.0636
AML104_AGCGCTGTCATACGAC-1	Primitive	NPM1 class I	AML Immature	-0.107	0.17	0.168	-0.0499
AML104_AGCGTATCAGCGTGCT-1	Primitive	NPM1 class I	AML Immature	-0.0813	0.101	0.166	-0.0483
AML104_AGCGTCGAGCTGTACT-1	Primitive	NPM1 class I	AML Immature	-0.0387	0.0629	0.111	-0.0245
AML104_AGCGTCGAGGCGTTGA-1	Primitive	NPM1 class I	AML Immature	-0.0392	0.0632	0.073	-0.0141
AML104_AGCGTCGGTACTGCGC-1	Primitive	NPM1 class I	AML Immature	-0.0232	0.0271	0.0279	-0.0196
AML104_AGCTACAAGGTCCTGC-1	Primitive	NPM1 class I	AML Immature	-0.109	0.114	0.207	-0.0525
AML104_AGCTACACAACGGCTC-1	Primitive	NPM1 class I	AML Immature	-0.124	0.0792	0.124	-0.0783
AML104_AGCTACATCACTGGTA-1	Primitive	NPM1 class I	AML Immature	-0.121	0.0884	0.242	-0.0689
AML104_AGCTCAACAATCTGCA-1	Primitive	NPM1 class I	AML Immature	-0.112	0.0972	0.223	-0.0612
AML104_AGCTCAAGTATGGAAT-1	Primitive	NPM1 class I	AML Immature	-0.122	0.0912	0.192	-0.0537
AML104_AGCTCAAGTCTTCTAT-1	Primitive	NPM1 class I	AML Immature	-0.111	0.0867	0.128	-0.0736
AML104_AGCTCAATCGCATTAG-1	Primitive	NPM1 class I	AML Immature	-0.129	0.133	0.149	-0.046
AML104_AGGAAATGTTCTCTAT-1	Primitive	NPM1 class I	AML Immature	-0.0747	0.0745	0.18	-0.0479
AML104_AGGAATAAGCGTCAAG-1	Primitive	NPM1 class I	AML Immature	-0.133	0.12	0.207	-0.0602
AML104_AGGAATAAGGGTGAAA-1	Primitive	NPM1 class I	AML Immature	-0.0893	0.0426	0.113	-0.0411
AML104_AGGAATACATGAATCC-1	Primitive	NPM1 class I	AML Immature	-0.127	0.161	0.168	-0.0552
AML104_AGGAATAGTGATCATC-1	Primitive	NPM1 class I	AML Immature	-0.131	0.162	0.26	-0.0807
AML104_AGGAATATCATCTGTT-1	Primitive	NPM1 class I	AML Immature	-0.0797	0.0902	0.144	-0.0372
AML104_AGGACGACAATGAAAC-1	Primitive	NPM1 class I	AML Immature	-0.0965	0.15	0.236	-0.0512
AML104_AGGACGAGTCTGCATA-1	Primitive	NPM1 class I	AML Immature	-0.0999	0.114	0.22	-0.0414
AML104_AGGACGAGTTCAAACC-1	Primitive	NPM1 class I	AML Immature	-0.0658	0.0772	0.103	-0.0337
AML104_AGGACGATCGCAGATT-1	Primitive	NPM1 class I	AML Immature	-0.112	0.111	0.204	-0.0635
AML104_AGGAGGTAGGCTGAAC-1	Primitive	NPM1 class I	AML Immature	-0.0823	0.0557	0.0762	-0.0418
AML104_AGGAGGTGTATCGAGG-1	Primitive	NPM1 class I	AML Immature	-0.119	0.084	0.16	-0.0528
AML104_AGGATCTCACGCAAAG-1	Primitive	NPM1 class I	AML Immature	-0.0994	0.0939	0.166	-0.0658
AML104_AGGATCTTCCGTGTCT-1	Primitive	NPM1 class I	AML Immature	-0.0986	0.0395	0.165	-0.0426
AML104_AGGCATTTCACTCACC-1	Primitive	NPM1 class I	AML Immature	-0.111	0.185	0.171	-0.0571
AML104_AGGCCACCACAAGCTT-1	Primitive	NPM1 class I	AML Immature	-0.0843	0.0391	0.176	-0.0618
AML104_AGGCTGCAGTGAGTTA-1	Primitive	NPM1 class I	AML Immature	-0.102	0.14	0.218	-0.0409
AML104_AGGCTGCCATTGTACG-1	Primitive	NPM1 class I	AML Immature	-0.144	0.102	0.0993	-0.0481
AML104_AGGCTGCTCGGTGCAC-1	Primitive	NPM1 class I	AML Immature	-0.0952	0.152	0.282	-0.0386
AML104_AGGGCCTAGTTGGAGC-1	Primitive	NPM1 class I	AML Immature	-0.0646	0.112	0.112	-0.0445
AML104_AGGGCCTCACCAGCTG-1	Primitive	NPM1 class I	AML Immature	-0.0817	0.0658	0.144	-0.0421
AML104_AGGGCTCCATGGAATA-1	Primitive	NPM1 class I	AML Immature	-0.0587	0.0523	0.0605	-0.039
AML104_AGGGCTCGTAACCCGC-1	Primitive	NPM1 class I	AML Immature	-0.1	0.0711	0.198	-0.0569
AML104_AGGGCTCGTACAAACA-1	Primitive	NPM1 class I	B-cells	-0.0562	-0.037	-0.0531	-0.0217
AML104_AGGGCTCGTACACTCA-1	Primitive	NPM1 class I	AML Immature	-0.0877	0.0808	0.115	-0.0403
AML104_AGGGCTCTCCATTTGT-1	Primitive	NPM1 class I	AML Immature	-0.159	0.164	0.172	-0.0518
AML104_AGGGTGAAGCCTGCCA-1	Primitive	NPM1 class I	AML Immature	-0.0696	0.085	0.114	-0.0395
AML104_AGGGTGACAATTTCGG-1	Primitive	NPM1 class I	AML Immature	-0.0977	0.145	0.213	-0.0483
AML104_AGGGTGACAGGCTACC-1	Primitive	NPM1 class I	AML Immature	-0.0831	0.0866	0.116	-0.0494
AML104_AGGGTTTTCCCGTAAA-1	Primitive	NPM1 class I	AML Immature	-0.113	0.147	0.178	-0.0465
AML104_AGGGTTTTCCTAGCGG-1	Primitive	NPM1 class I	AML Immature	-0.1	0.0593	0.0772	-0.0428
AML104_AGGTAGGAGACCATTC-1	Primitive	NPM1 class I	AML Immature	-0.0614	0.0269	0.113	-0.0402
AML104_AGGTAGGAGTCAGGGT-1	Primitive	NPM1 class I	AML Immature	-0.053	0.00598	0.0987	-0.0524
AML104_AGGTAGGTCCATAGGT-1	Primitive	NPM1 class I	AML Immature	-0.0476	0.0452	0.126	-0.0239
AML104_AGGTAGGTCCATGATG-1	Primitive	NPM1 class I	AML Immature	-0.0913	0.0558	0.081	-0.0202
AML104_AGGTCATCAATTTCGG-1	Primitive	NPM1 class I	AML Immature	-0.117	0.141	0.218	-0.0623
AML104_AGGTCATCAGCACCCA-1	Primitive	NPM1 class I	AML Immature	-0.119	0.0951	0.18	-0.0737
AML104_AGGTCTAGTTACCTGA-1	Primitive	NPM1 class I	AML Immature	-0.0613	0.146	0.128	-0.0343
AML104_AGGTCTATCACGAGGA-1	Primitive	NPM1 class I	AML Immature	-0.138	0.163	0.113	-0.0648
AML104_AGGTGTTAGGGCGAAG-1	Primitive	NPM1 class I	AML Immature	-0.116	0.109	0.183	-0.0575
AML104_AGGTGTTGTATACCCA-1	Primitive	NPM1 class I	AML Immature	-0.115	0.0236	0.105	-0.0629
AML104_AGGTGTTTCTCACCCA-1	Primitive	NPM1 class I	AML Immature	-0.147	0.0723	0.162	-0.0661
AML104_AGGTTGTCACATCCCT-1	Primitive	NPM1 class I	AML Immature	-0.0594	0.105	0.187	-0.0458
AML104_AGGTTGTGTCGAATTC-1	Primitive	NPM1 class I	AML Immature	-0.0915	0.15	0.18	-0.0701
AML104_AGGTTGTTCATACGGT-1	Primitive	NPM1 class I	AML Immature	-0.0721	0.0342	0.0939	-0.0312
AML104_AGGTTGTTCCGTAATG-1	Primitive	NPM1 class I	AML Immature	-0.0781	0.0543	0.207	-0.0346
AML104_AGTAACCGTGTGATGG-1	Primitive	NPM1 class I	AML Immature	-0.118	0.128	0.26	-0.0542
AML104_AGTAACCTCCCTCGAT-1	Primitive	NPM1 class I	AML Immature	-0.129	0.126	0.19	-0.0842
AML104_AGTAACCTCTGAGAAA-1	Primitive	NPM1 class I	AML Immature	-0.104	0.13	0.15	-0.0567
AML104_AGTACTGGTGTTAAAG-1	Primitive	NPM1 class I	AML Immature	-0.0718	0.0991	0.138	-0.0496
AML104_AGTACTGTCTCCGAGG-1	Primitive	NPM1 class I	AML Immature	-0.107	0.146	0.231	-0.0462
AML104_AGTAGCTAGAAGATCT-1	Primitive	NPM1 class I	AML Immature	-0.107	0.0974	0.22	-0.0598
AML104_AGTAGCTAGCGAAACC-1	Primitive	NPM1 class I	AML Immature	-0.114	0.0931	0.111	-0.0476
AML104_AGTAGCTTCAGCTAGT-1	Primitive	NPM1 class I	AML Immature	-0.115	0.112	0.184	-0.0687
AML104_AGTAGTCCACGAGGAT-1	Primitive	NPM1 class I	AML Immature	-0.117	0.0804	0.0543	-0.0704
AML104_AGTAGTCGTGTATTGC-1	Primitive	NPM1 class I	AML Immature	-0.0623	0.103	0.227	-0.0425
AML104_AGTAGTCGTTTCGTAG-1	Primitive	NPM1 class I	AML Immature	-0.107	0.115	0.202	-0.0703
AML104_AGTCAACCAGGAGGAG-1	Primitive	NPM1 class I	AML Immature	-0.076	0.0785	0.155	-0.0445
AML104_AGTCAACCATTGACCA-1	Primitive	NPM1 class I	AML Immature	-0.132	0.123	0.117	-0.0607
AML104_AGTCAACGTAGAATAC-1	Primitive	NPM1 class I	AML Immature	-0.129	0.149	0.182	-0.0768
AML104_AGTCAACGTCCCTGAG-1	Primitive	NPM1 class I	AML Immature	-0.0994	0.119	0.248	-0.0563
AML104_AGTCACAAGAAACTGT-1	Primitive	NPM1 class I	AML Immature	-0.102	0.167	0.231	-0.0768
AML104_AGTCATGAGGTAGTCG-1	Primitive	NPM1 class I	AML Immature	-0.115	0.111	0.174	-0.0682
AML104_AGTCATGAGTAGCAAT-1	Primitive	NPM1 class I	AML Immature	-0.0793	0.0731	0.071	-0.0345
AML104_AGTCATGCAGGCGAAT-1	Primitive	NPM1 class I	AML Immature	-0.126	0.0836	0.137	-0.0467
AML104_AGTCATGGTGCCTGCA-1	Primitive	NPM1 class I	AML Immature	-0.075	0.0647	0.13	-0.0394
AML104_AGTCATGTCGGATACT-1	Primitive	NPM1 class I	AML Immature	-0.14	0.192	0.186	-0.0545
AML104_AGTCATGTCTATCGCC-1	Primitive	NPM1 class I	AML Immature	-0.0946	0.0521	0.0826	-0.049
AML104_AGTCTCCAGCAGCACA-1	Primitive	NPM1 class I	AML Immature	-0.102	0.116	0.223	-0.0406
AML104_AGTGACTAGGAAAGTG-1	Primitive	NPM1 class I	AML Immature	-0.0971	0.15	0.184	-0.0306
AML104_AGTGACTGTAGAGCTG-1	Primitive	NPM1 class I	AML Immature	-0.116	0.102	0.16	-0.0671
AML104_AGTGACTGTTACGATC-1	Primitive	NPM1 class I	AML Immature	-0.087	0.064	0.0978	-0.0439
AML104_AGTGACTTCCGCTAGG-1	Primitive	NPM1 class I	AML Immature	-0.086	0.0714	0.0721	-0.0455
AML104_AGTGACTTCGTGGGAA-1	Primitive	NPM1 class I	AML Immature	-0.134	0.093	0.124	-0.0838
AML104_AGTGATCCAACCTATG-1	Primitive	NPM1 class I	AML Immature	-0.0707	0.0291	0.107	-0.0273
AML104_AGTGATCCACTTCTCG-1	Primitive	NPM1 class I	AML Immature	-0.0645	0.0925	0.109	-0.0306
AML104_AGTGATCGTATACCCA-1	Primitive	NPM1 class I	AML Immature	-0.129	0.109	0.103	-0.0421
AML104_AGTGATCTCTAGTCAG-1	Primitive	NPM1 class I	AML Immature	-0.136	0.0774	0.176	-0.0603
AML104_AGTGATCTCTTCCGTG-1	Primitive	NPM1 class I	AML Immature	-0.109	0.138	0.175	-0.0561
AML104_AGTGCCGAGCACCGTC-1	Primitive	NPM1 class I	AML Immature	-0.102	0.0909	0.146	-0.0456
AML104_AGTGCCGCAGGCATTT-1	Primitive	NPM1 class I	AML Immature	-0.162	0.159	0.21	-0.101
AML104_AGTGCCGCATTGCTGA-1	Primitive	NPM1 class I	AML Immature	-0.0692	0.116	0.192	-0.0462
AML104_AGTGCCGGTCTTGTCC-1	Primitive	NPM1 class I	AML Immature	-0.0979	0.0604	0.0764	-0.0549
AML104_AGTGTTGGTAACTTCG-1	Primitive	NPM1 class I	AML Immature	-0.111	0.0843	0.113	-0.0749
AML104_AGTGTTGGTAGCACGA-1	Primitive	NPM1 class I	AML Immature	-0.108	0.0931	0.142	-0.0511
AML104_AGTGTTGTCCGAGAAG-1	Primitive	NPM1 class I	AML Immature	-0.136	0.0405	0.0486	-0.039
AML104_AGTGTTGTCGCGTAGC-1	Primitive	NPM1 class I	AML Immature	-0.0471	0.096	0.163	-0.0368
AML104_AGTTAGCAGGTCGAGT-1	Primitive	NPM1 class I	AML Immature	-0.0375	0.0429	0.148	-0.0242
AML104_AGTTAGCCAGATACTC-1	Primitive	NPM1 class I	AML Immature	-0.075	0.0991	0.179	-0.0472
AML104_AGTTCGAAGCACCAGA-1	Primitive	NPM1 class I	AML Immature	-0.0897	0.129	0.21	-0.0415
AML104_AGTTCGAAGGAGCAAA-1	Primitive	NPM1 class I	AML Immature	-0.129	0.0872	0.125	-0.0434
AML104_AGTTCGACACGTACTA-1	Primitive	NPM1 class I	AML Immature	-0.0637	0.0595	0.115	-0.0376
AML104_ATACCGAAGTTGTCGT-1	Primitive	NPM1 class I	AML Immature	-0.0944	0.0917	0.16	-0.05
AML104_ATACCGACAAAGCGTG-1	Primitive	NPM1 class I	AML Immature	-0.132	0.162	0.197	-0.0531
AML104_ATACCGATCTAGACAC-1	Primitive	NPM1 class I	AML Immature	-0.129	0.147	0.189	-0.0654
AML104_ATACCTTGTGCCTTTC-1	Primitive	NPM1 class I	AML Immature	-0.0672	0.121	0.21	-0.0378
AML104_ATACTTCCACAGTATC-1	Primitive	NPM1 class I	AML Immature	-0.0869	0.0841	0.0943	-0.0451
AML104_ATACTTCCACTTGAAC-1	Primitive	NPM1 class I	AML Immature	-0.14	0.14	0.22	-0.0459
AML104_ATACTTCTCGTCTACC-1	Primitive	NPM1 class I	AML Immature	-0.127	0.0368	0.044	-0.0498
AML104_ATAGACCAGCCAACCC-1	Primitive	NPM1 class I	AML Immature	-0.0933	0.102	0.174	-0.0401
AML104_ATAGACCCACTACCCT-1	Primitive	NPM1 class I	AML Immature	-0.124	0.0728	0.204	-0.0543
AML104_ATAGACCTCACTCGAA-1	Primitive	NPM1 class I	AML Immature	-0.116	0.139	0.232	-0.0726
AML104_ATAGAGAAGCCAACCC-1	Primitive	NPM1 class I	AML Immature	-0.111	0.105	0.218	-0.0253
AML104_ATAGGCTCAGGTTCGC-1	Primitive	NPM1 class I	AML Immature	-0.073	0.132	0.191	-0.047
AML104_ATATCCTCACAATCTG-1	Primitive	NPM1 class I	AML Immature	-0.144	0.128	0.119	-0.037
AML104_ATCACAGTCAATGTCG-1	Primitive	NPM1 class I	AML Immature	-0.0799	0.134	0.208	-0.0396
AML104_ATCACAGTCTTAGTTC-1	Primitive	NPM1 class I	AML Immature	-0.0562	0.0906	0.171	-0.034
AML104_ATCACGAAGCCATGCC-1	Primitive	NPM1 class I	AML Immature	-0.155	0.13	0.168	-0.0669
AML104_ATCACGACAATAACCC-1	Primitive	NPM1 class I	Erythroid	0.00639	-0.00749	-0.00975	0.00256
AML104_ATCACGAGTGCTCGTG-1	Primitive	NPM1 class I	AML Immature	-0.12	0.0523	0.096	-0.0764
AML104_ATCACGATCACAAGGG-1	Primitive	NPM1 class I	AML Immature	-0.131	0.102	0.128	-0.0403
AML104_ATCACGATCACTCCGT-1	Primitive	NPM1 class I	AML Immature	-0.133	0.105	0.274	-0.0947
AML104_ATCACGATCCTAAACG-1	Primitive	NPM1 class I	AML Immature	-0.108	0.148	0.225	-0.0359
AML104_ATCACTTCAAAGAGTT-1	Primitive	NPM1 class I	AML Immature	-0.141	0.0609	0.0397	-0.0949
AML104_ATCACTTCACTTGACA-1	Primitive	NPM1 class I	AML Immature	-0.15	0.14	0.138	-0.0587
AML104_ATCACTTCATAATGAG-1	Primitive	NPM1 class I	AML Immature	-0.133	0.171	0.16	-0.0676
AML104_ATCACTTCATCTTTCA-1	Primitive	NPM1 class I	AML Immature	-0.0772	0.0314	0.0713	-0.0555
AML104_ATCACTTGTAGTCTGT-1	Primitive	NPM1 class I	AML Immature	-0.037	0.0203	0.0966	-0.0152
AML104_ATCACTTTCTACGGGC-1	Primitive	NPM1 class I	AML Immature	-0.11	0.0772	0.194	-0.0487
AML104_ATCAGGTCACTGGCGT-1	Primitive	NPM1 class I	AML Immature	-0.0317	0.0544	0.166	-0.00535
AML104_ATCAGGTTCGCGTCGA-1	Primitive	NPM1 class I	AML Immature	-0.0803	0.0544	0.0332	-0.0399
AML104_ATCATTCAGCATATGA-1	Primitive	NPM1 class I	AML Immature	-0.121	0.108	0.106	-0.0718
AML104_ATCATTCGTTACGATC-1	Primitive	NPM1 class I	AML Immature	-0.121	0.159	0.232	-0.0678
AML104_ATCATTCTCACTTGTT-1	Primitive	NPM1 class I	AML Immature	-0.0892	0.0589	0.187	-0.0607
AML104_ATCCACCAGAGAGTTT-1	Primitive	NPM1 class I	AML Immature	-0.0702	0.122	0.186	-0.0336
AML104_ATCCATTAGCATAGGC-1	Primitive	NPM1 class I	AML Immature	-0.124	0.131	0.19	-0.0784
AML104_ATCCATTCAGGGAATC-1	Primitive	NPM1 class I	AML Immature	-0.0829	0.0713	0.133	-0.0207
AML104_ATCCATTGTAGAGGAA-1	Primitive	NPM1 class I	AML Immature	-0.123	0.112	0.266	-0.058
AML104_ATCCATTGTATTGGCT-1	Primitive	NPM1 class I	AML Immature	-0.113	0.152	0.161	-0.0708
AML104_ATCCATTGTCATCCCT-1	Primitive	NPM1 class I	AML Immature	-0.125	0.0906	0.268	-0.064
AML104_ATCCATTGTGGGCTCT-1	Primitive	NPM1 class I	AML Immature	-0.0778	0.067	0.142	-0.0355
AML104_ATCCCTGAGGAGGTTC-1	Primitive	NPM1 class I	AML Immature	-0.0879	0.148	0.237	-0.0628
AML104_ATCCCTGAGGGCTAAC-1	Primitive	NPM1 class I	AML Immature	-0.0407	0.0162	0.0936	-0.0168
AML104_ATCCCTGCACGCAAAG-1	Primitive	NPM1 class I	AML Immature	-0.106	0.153	0.265	-0.0569
AML104_ATCCCTGGTTAAACAG-1	Primitive	NPM1 class I	AML Immature	-0.0764	0.0652	0.108	-0.0461
AML104_ATCCCTGTCGAGATGG-1	Primitive	NPM1 class I	AML Immature	-0.0775	0.164	0.197	-0.0388
AML104_ATCCGTCCAGTAACAA-1	Primitive	NPM1 class I	AML Immature	-0.112	0.125	0.18	-0.0861
AML104_ATCCGTCCATCCGCGA-1	Primitive	NPM1 class I	AML Immature	-0.161	0.158	0.281	-0.0859
AML104_ATCCTATAGATGGTAT-1	Primitive	NPM1 class I	AML Immature	-0.0556	0.0446	0.141	-0.0541
AML104_ATCCTATAGTCTCGTA-1	Primitive	NPM1 class I	AML Immature	-0.0659	0.113	0.169	-0.0519
AML104_ATCCTATTCGAGGCAA-1	Primitive	NPM1 class I	AML Immature	-0.0414	0.0517	0.0648	-0.0356
AML104_ATCGATGCATCATGAC-1	Primitive	NPM1 class I	AML Immature	-0.141	0.0847	0.168	-0.0782
AML104_ATCGATGGTGGATACG-1	Primitive	NPM1 class I	AML Immature	-0.0795	0.0763	0.138	-0.035
AML104_ATCGCCTAGCTAATGA-1	Primitive	NPM1 class I	AML Immature	-0.0714	0.0526	0.0896	-0.0534
AML104_ATCGCCTCACGTGTGC-1	Primitive	NPM1 class I	AML Immature	-0.0906	0.0713	0.125	-0.0326
AML104_ATCGCCTTCCATCTAT-1	Primitive	NPM1 class I	AML Immature	-0.102	0.111	0.173	-0.0411
AML104_ATCGCCTTCGCTATTT-1	Primitive	NPM1 class I	AML Immature	-0.127	0.126	0.214	-0.0779
AML104_ATCGGATAGGTGCTGA-1	Primitive	NPM1 class I	AML Immature	-0.121	0.112	0.217	-0.0614
AML104_ATCGGATCATTAAAGG-1	Primitive	NPM1 class I	AML Immature	-0.124	0.0792	0.129	-0.0533
AML104_ATCGGATGTGACTCGC-1	Primitive	NPM1 class I	AML Immature	-0.0949	0.0796	0.111	-0.0447
AML104_ATCGGATTCGTTCTGC-1	Primitive	NPM1 class I	T-cells	-0.0636	-0.0404	-0.0542	-0.0135
AML104_ATCGGCGAGCGTTACT-1	Primitive	NPM1 class I	AML Immature	-0.0749	0.105	0.16	-0.0467
AML104_ATCGGCGGTATGGTTC-1	Primitive	NPM1 class I	AML Immature	-0.0957	0.156	0.231	-0.0413
AML104_ATCGGCGTCGAGCTGC-1	Primitive	NPM1 class I	AML Immature	-0.0825	0.0728	0.123	-0.0358
AML104_ATCGTAGAGGTGCTTT-1	Primitive	NPM1 class I	AML Immature	-0.129	0.124	0.149	-0.0566
AML104_ATCGTAGCAGGTGAGT-1	Primitive	NPM1 class I	Erythroid	0.00619	-0.00787	-0.0113	-0.0104
AML104_ATCGTCCCACACAGAG-1	Primitive	NPM1 class I	AML Immature	-0.136	0.121	0.211	-0.0219
AML104_ATCGTCCCATGTGCCG-1	Primitive	NPM1 class I	AML Immature	-0.104	0.144	0.159	-0.0668
AML104_ATCGTCCTCATCGCTC-1	Primitive	NPM1 class I	AML Immature	-0.139	0.112	0.15	-0.0739
AML104_ATCGTGAAGCGAGAAA-1	Primitive	NPM1 class I	AML Immature	-0.0837	0.0853	0.147	-0.0412
AML104_ATCGTGAAGTGAACAT-1	Primitive	NPM1 class I	AML Immature	-0.0863	0.0737	0.109	-0.0385
AML104_ATCGTGAGTGATCGTT-1	Primitive	NPM1 class I	AML Immature	-0.0652	0.0481	0.134	-0.011
AML104_ATCGTGAGTGGCCTCA-1	Primitive	NPM1 class I	AML Immature	-0.124	0.158	0.229	-0.0579
AML104_ATCTCTACACGCCAGT-1	Primitive	NPM1 class I	AML Immature	-0.132	0.165	0.203	-0.0638
AML104_ATCTCTACAGCCATTA-1	Primitive	NPM1 class I	AML Immature	-0.13	0.134	0.128	-0.0828
AML104_ATCTCTATCCACCTCA-1	Primitive	NPM1 class I	AML Immature	-0.0954	0.115	0.212	-0.0455
AML104_ATCTTCAAGGACTTCT-1	Primitive	NPM1 class I	AML Immature	-0.114	0.119	0.252	-0.069
AML104_ATCTTCACATGTAACC-1	Primitive	NPM1 class I	AML Immature	-0.107	0.154	0.212	-0.0544
AML104_ATCTTCAGTCACTCTC-1	Primitive	NPM1 class I	AML Immature	-0.093	0.11	0.158	-0.0309
AML104_ATGAAAGCAGTAACGG-1	Primitive	NPM1 class I	AML Immature	-0.14	0.0842	0.137	-0.0723
AML104_ATGAAAGGTCTTACTT-1	Primitive	NPM1 class I	AML Immature	-0.114	0.112	0.284	-0.0673
AML104_ATGACCACATTCTCTA-1	Primitive	NPM1 class I	AML Immature	-0.116	0.129	0.258	-0.0646
AML104_ATGACCAGTTCCCAAA-1	Primitive	NPM1 class I	AML Immature	-0.104	0.129	0.232	-0.0726
AML104_ATGACCATCGATGCTA-1	Primitive	NPM1 class I	AML Immature	-0.109	0.155	0.184	-0.0485
AML104_ATGAGGGTCACGGTCG-1	Primitive	NPM1 class I	AML Immature	-0.0731	0.104	0.109	-0.0426
AML104_ATGAGTCTCGTCCATC-1	Primitive	NPM1 class I	AML Immature	-0.0563	0.0529	0.104	-0.0158
AML104_ATGATCGAGACGCCCT-1	Primitive	NPM1 class I	AML Immature	-0.068	0.174	0.199	-0.0508
AML104_ATGCATGAGCTTTCTT-1	Primitive	NPM1 class I	B-cells	-0.048	-0.0376	-0.0626	-0.0349
AML104_ATGCATGGTACGCTTA-1	Primitive	NPM1 class I	AML Immature	-0.0754	0.0782	0.0791	-0.0193
AML104_ATGCATGGTAGAGCTG-1	Primitive	NPM1 class I	AML Immature	-0.1	0.0825	0.142	-0.0355
AML104_ATGCATGGTTGACTAC-1	Primitive	NPM1 class I	AML Immature	-0.0874	0.12	0.292	-0.0439
AML104_ATGCCTCCAAATGAGT-1	Primitive	NPM1 class I	AML Immature	-0.139	0.156	0.255	-0.0534
AML104_ATGCCTCCAGCGTTGC-1	Primitive	NPM1 class I	AML Immature	-0.0762	0.107	0.165	-0.0429
AML104_ATGCCTCGTAGAGTTA-1	Primitive	NPM1 class I	AML Immature	-0.101	0.0799	0.11	-0.0506
AML104_ATGCCTCTCCGGTAGC-1	Primitive	NPM1 class I	AML Immature	-0.133	0.0635	0.0957	-0.0631
AML104_ATGCGATCACAAATCC-1	Primitive	NPM1 class I	AML Immature	-0.118	0.111	0.198	-0.0691
AML104_ATGCGATCATCCCACT-1	Primitive	NPM1 class I	AML Immature	-0.0608	0.114	0.0637	-0.02
AML104_ATGCGATGTTTATGCG-1	Primitive	NPM1 class I	AML Immature	-0.126	0.0893	0.172	-0.0398
AML104_ATGGAGGGTATCCCAA-1	Primitive	NPM1 class I	AML Immature	-0.0726	0.0359	0.137	-0.0378
AML104_ATGGAGGTCGAGAGAC-1	Primitive	NPM1 class I	AML Immature	-0.124	0.103	0.257	-0.0601
AML104_ATGGATCAGAGTACCG-1	Primitive	NPM1 class I	AML Immature	-0.0691	0.0523	0.112	-0.0463
AML104_ATGGATCCAAGATGGC-1	Primitive	NPM1 class I	AML Immature	-0.076	0.0936	0.143	-0.0441
AML104_ATGGATCGTTGCTGAT-1	Primitive	NPM1 class I	AML Immature	-0.104	0.0323	0.00517	-0.0516
AML104_ATGGATCGTTTACCAG-1	Primitive	NPM1 class I	AML Immature	-0.127	0.158	0.165	-0.0673
AML104_ATGGATCTCGGTAGAG-1	Primitive	NPM1 class I	AML Immature	-0.113	0.0532	0.123	-0.0217
AML104_ATGGATCTCTCCGCAT-1	Primitive	NPM1 class I	AML Immature	-0.0614	0.101	0.181	-0.0397
AML104_ATGGGAGAGCCTGAGA-1	Primitive	NPM1 class I	AML Immature	-0.115	0.117	0.168	-0.0886
AML104_ATGGGAGAGTATAGGT-1	Primitive	NPM1 class I	Erythroid	0.00364	-0.0094	-0.0121	-0.00966
AML104_ATGGGAGGTGACCGAA-1	Primitive	NPM1 class I	AML Immature	-0.131	0.104	0.167	-0.0698
AML104_ATGGGAGTCCGATAAC-1	Primitive	NPM1 class I	AML Immature	-0.0999	0.0595	0.0612	-0.0706
AML104_ATGGGAGTCGGTGCAC-1	Primitive	NPM1 class I	AML Immature	-0.1	0.0822	0.122	-0.0357
AML104_ATGGGTTAGTTACGGG-1	Primitive	NPM1 class I	AML Immature	-0.0968	0.0758	0.171	-0.061
AML104_ATGGTTGGTATGCAAA-1	Primitive	NPM1 class I	AML Immature	-0.085	0.112	0.188	-0.0376
AML104_ATGGTTGGTTATGACC-1	Primitive	NPM1 class I	AML Immature	-0.0589	0.0947	0.219	-0.00424
AML104_ATGGTTGTCGGAGTGA-1	Primitive	NPM1 class I	AML Immature	-0.121	0.117	0.148	-0.0679
AML104_ATGTCCCCAAGATGGC-1	Primitive	NPM1 class I	AML Immature	-0.147	0.165	0.253	-0.0667
AML104_ATGTCCCTCATCACCC-1	Primitive	NPM1 class I	AML Immature	-0.0804	0.0394	0.152	-0.0469
AML104_ATGTCCCTCGGTAACT-1	Primitive	NPM1 class I	AML Immature	-0.077	0.0729	0.171	-0.0541
AML104_ATGTCTTAGGTAGACC-1	Primitive	NPM1 class I	AML Immature	-0.0895	0.146	0.234	-0.0513
AML104_ATGTCTTCAGTGACCC-1	Primitive	NPM1 class I	AML Immature	-0.131	0.171	0.216	-0.0823
AML104_ATGTCTTCATCTATCT-1	Primitive	NPM1 class I	Erythroid	-0.0148	-0.0299	-0.0425	-0.0303
AML104_ATGTCTTTCCGGACTG-1	Primitive	NPM1 class I	AML Immature	-0.13	0.13	0.201	-0.0414
AML104_ATTACCTTCCACACAA-1	Primitive	NPM1 class I	B-cells	-0.0359	-0.0252	-0.0237	-0.0467
AML104_ATTACCTTCCGAACGC-1	Primitive	NPM1 class I	AML Immature	-0.0867	0.0848	0.205	-0.045
AML104_ATTACCTTCGTTCTAT-1	Primitive	NPM1 class I	AML Immature	-0.114	0.0802	0.0856	-0.073
AML104_ATTACTCGTGTTGCCG-1	Primitive	NPM1 class I	AML Immature	-0.0918	0.0583	0.0584	-0.0417
AML104_ATTACTCGTTGCAAGG-1	Primitive	NPM1 class I	AML Immature	-0.12	0.153	0.24	-0.0573
AML104_ATTACTCTCTGGGCGT-1	Primitive	NPM1 class I	AML Immature	-0.103	0.132	0.233	-0.0556
AML104_ATTATCCGTCCCTGAG-1	Primitive	NPM1 class I	AML Immature	-0.126	0.125	0.183	-0.0799
AML104_ATTATCCTCACTCGAA-1	Primitive	NPM1 class I	AML Immature	-0.136	0.0875	0.273	-0.0744
AML104_ATTATCCTCTCCATAT-1	Primitive	NPM1 class I	B-cells	-0.057	-0.0486	-0.0762	-0.0391
AML104_ATTCAGGAGCGAAACC-1	Primitive	NPM1 class I	AML Immature	-0.093	0.112	0.161	-0.0283
AML104_ATTCAGGAGCGAGGAG-1	Primitive	NPM1 class I	AML Immature	-0.0802	0.0543	0.157	-0.0279
AML104_ATTCAGGAGTGGTTCT-1	Primitive	NPM1 class I	AML Immature	-0.121	0.139	0.135	-0.0782
AML104_ATTCAGGCAACTCATG-1	Primitive	NPM1 class I	AML Immature	-0.0634	0.114	0.191	-0.06
AML104_ATTCAGGGTGCGGCTT-1	Primitive	NPM1 class I	AML Immature	-0.0996	0.0257	0.0784	-0.0549
AML104_ATTCAGGGTTTACCTT-1	Primitive	NPM1 class I	AML Immature	-0.141	0.168	0.18	-0.0801
AML104_ATTCAGGTCGGACGTC-1	Primitive	NPM1 class I	AML Immature	-0.126	0.169	0.364	-0.0728
AML104_ATTCATCAGACATACA-1	Primitive	NPM1 class I	AML Immature	-0.0869	0.125	0.19	-0.0273
AML104_ATTCATCAGATGCTAA-1	Primitive	NPM1 class I	AML Immature	-0.112	0.0879	0.216	-0.0524
AML104_ATTCATCAGATTCGAA-1	Primitive	NPM1 class I	AML Immature	-0.065	0.055	0.139	-0.0237
AML104_ATTCATCAGGTGCATG-1	Primitive	NPM1 class I	AML Immature	-0.119	0.131	0.217	-0.0808
AML104_ATTCATCCAGTTTCAG-1	Primitive	NPM1 class I	AML Immature	-0.0956	0.0872	0.133	-0.0538
AML104_ATTCATCGTTTCGACA-1	Primitive	NPM1 class I	AML Immature	-0.102	0.0366	0.0772	-0.0567
AML104_ATTCATCTCATCGCCT-1	Primitive	NPM1 class I	AML Immature	-0.0768	0.0355	0.167	-0.028
AML104_ATTCCATGTCTTGCTC-1	Primitive	NPM1 class I	AML Immature	-0.134	0.177	0.188	-0.0588
AML104_ATTCCATTCGGAGTGA-1	Primitive	NPM1 class I	AML Immature	-0.0715	0.0464	0.149	-0.0066
AML104_ATTCCCGAGTTGGCTT-1	Primitive	NPM1 class I	AML Immature	-0.132	0.0975	0.286	-0.0893
AML104_ATTCCCGTCAGCCTCT-1	Primitive	NPM1 class I	AML Immature	-0.112	0.119	0.168	-0.0225
AML104_ATTCCTAAGTTTCGAC-1	Primitive	NPM1 class I	AML Immature	-0.14	0.133	0.187	-0.0673
AML104_ATTCCTATCGAAACAA-1	Primitive	NPM1 class I	AML Immature	-0.0708	0.113	0.123	-0.0387
AML104_ATTCCTATCGAACACT-1	Primitive	NPM1 class I	AML Immature	-0.0695	0.087	0.188	-0.0456
AML104_ATTCGTTAGATACATG-1	Primitive	NPM1 class I	AML Immature	-0.109	0.15	0.233	-0.0743
AML104_ATTCTTGAGACCTCAT-1	Primitive	NPM1 class I	AML Immature	-0.103	0.112	0.132	-0.0604
AML104_ATTCTTGAGGTAAGGA-1	Primitive	NPM1 class I	NK-cells	-0.0648	-0.0324	-0.0362	-0.0356
AML104_ATTCTTGCAGTTCCAA-1	Primitive	NPM1 class I	AML Immature	-0.13	0.116	0.167	-0.0585
AML104_ATTCTTGGTAGGTAGC-1	Primitive	NPM1 class I	AML Immature	-0.116	0.166	0.221	-0.0611
AML104_ATTCTTGGTGAATATG-1	Primitive	NPM1 class I	AML Immature	-0.0519	0.132	0.164	-0.0454
AML104_ATTCTTGTCCCTTGTG-1	Primitive	NPM1 class I	AML Immature	-0.0867	0.0455	0.109	-0.0313
AML104_ATTGGGTTCCTACGGG-1	Primitive	NPM1 class I	AML Immature	-0.124	0.141	0.242	-0.0648
AML104_ATTGTTCAGGACAAGA-1	Primitive	NPM1 class I	AML Immature	-0.0748	0.147	0.213	-0.0497
AML104_ATTGTTCGTCCAGGTC-1	Primitive	NPM1 class I	AML Immature	-0.119	0.0583	0.111	-0.0534
AML104_ATTTACCAGGTAAACT-1	Primitive	NPM1 class I	AML Immature	-0.123	0.077	0.112	-0.0658
AML104_ATTTACCCACTTCCTG-1	Primitive	NPM1 class I	AML Immature	-0.041	0.00879	0.0409	-0.0202
AML104_ATTTACCTCCTACTGC-1	Primitive	NPM1 class I	AML Immature	-0.11	0.11	0.269	-0.0511
AML104_ATTTCACCACCAGACC-1	Primitive	NPM1 class I	AML Immature	-0.138	0.142	0.252	-0.0565
AML104_ATTTCTGCACTGCGTG-1	Primitive	NPM1 class I	AML Immature	-0.0778	0.122	0.173	-0.0401
AML104_ATTTCTGGTTTGGAGG-1	Primitive	NPM1 class I	AML Immature	-0.106	0.114	0.201	-0.0523
AML104_CAAAGAAAGGTTCACT-1	Primitive	NPM1 class I	AML Immature	-0.112	0.099	0.132	-0.0603
AML104_CAAAGAATCGTTCTAT-1	Primitive	NPM1 class I	AML Immature	-0.0901	0.0707	0.179	-0.0505
AML104_CAACAGTTCTTGCAAG-1	Primitive	NPM1 class I	AML Immature	-0.0975	0.0703	0.186	-0.0495
AML104_CAACCAAGTAATCAGA-1	Primitive	NPM1 class I	AML Immature	-0.109	0.115	0.128	-0.063
AML104_CAACCAATCTCGTCGT-1	Primitive	NPM1 class I	AML Immature	-0.108	0.116	0.239	-0.0546
AML104_CAACCTCGTGATACTC-1	Primitive	NPM1 class I	AML Immature	-0.139	0.113	0.0763	-0.0621
AML104_CAACGATCAATCCTAG-1	Primitive	NPM1 class I	AML Immature	-0.108	0.141	0.295	-0.0598
AML104_CAACGATTCTCTGAGA-1	Primitive	NPM1 class I	AML Immature	-0.0792	0.095	0.167	-0.0498
AML104_CAACGGCTCATGCCCT-1	Primitive	NPM1 class I	AML Immature	-0.0988	0.0819	0.233	-0.0499
AML104_CAAGACTAGGCTAGCA-1	Primitive	NPM1 class I	AML Immature	-0.0679	0.00525	0.0589	-0.0364
AML104_CAAGAGGAGCCTTCTC-1	Primitive	NPM1 class I	AML Immature	-0.0735	0.0543	0.163	-0.0345
AML104_CAAGAGGAGTTGGGAC-1	Primitive	NPM1 class I	AML Immature	-0.141	0.134	0.187	-0.0797
AML104_CAAGAGGTCCTTCGAC-1	Primitive	NPM1 class I	AML Immature	-0.103	0.142	0.208	-0.0406
AML104_CAAGCTACAGCAGTCC-1	Primitive	NPM1 class I	AML Immature	-0.0484	0.0266	0.0323	-0.0303
AML104_CAAGCTAGTAGTTCCA-1	Primitive	NPM1 class I	AML Immature	-0.106	0.132	0.226	-0.0415
AML104_CAAGCTAGTTCGATTG-1	Primitive	NPM1 class I	AML Immature	-0.0451	0.0746	0.149	-0.0315
AML104_CAAGCTATCCAATGCA-1	Primitive	NPM1 class I	AML Immature	-0.0994	0.111	0.192	-0.0612
AML104_CAAGGGAAGCTGGCTC-1	Primitive	NPM1 class I	AML Immature	-0.072	0.0908	0.183	-0.032
AML104_CAAGGGAAGGAATGTT-1	Primitive	NPM1 class I	AML Immature	-0.0639	0.065	0.0903	-0.0564
AML104_CAAGGGAAGGTTGAGC-1	Primitive	NPM1 class I	AML Immature	-0.113	0.126	0.0965	-0.0589
AML104_CAAGGGACACCTGTCT-1	Primitive	NPM1 class I	AML Immature	-0.0862	0.107	0.184	-0.0417
AML104_CAAGGGACATAAGATG-1	Primitive	NPM1 class I	AML Immature	-0.141	0.182	0.275	-0.0922
AML104_CAAGGGAGTTCAAACC-1	Primitive	NPM1 class I	AML Immature	-0.105	0.0582	0.124	-0.0349
AML104_CAATACGGTCGTGATT-1	Primitive	NPM1 class I	AML Immature	-0.0633	0.037	0.0923	-0.00585
AML104_CAATCGACACCCTTAC-1	Primitive	NPM1 class I	AML Immature	-0.0651	0.0578	0.117	-0.0345
AML104_CAATCGACAGCACAGA-1	Primitive	NPM1 class I	AML Immature	-0.0797	0.0465	0.0808	-0.0303
AML104_CAATCGAGTCATTGCA-1	Primitive	NPM1 class I	AML Immature	-0.0658	0.0725	0.156	-0.0318
AML104_CAATGACAGTTGCCTA-1	Primitive	NPM1 class I	AML Immature	-0.0769	0.0976	0.136	-0.0495
AML104_CAATGACCACTAGAGG-1	Primitive	NPM1 class I	AML Immature	-0.13	0.0797	0.133	-0.0711
AML104_CAATGACTCTAAGCCA-1	Primitive	NPM1 class I	AML Immature	-0.122	0.107	0.117	-0.0452
AML104_CAATTTCAGACCTCCG-1	Primitive	NPM1 class I	AML Immature	-0.122	0.0527	0.201	-0.0814
AML104_CAATTTCAGCGGCTCT-1	Primitive	NPM1 class I	AML Immature	-0.0938	0.091	0.149	-0.0584
AML104_CAATTTCCAAGGTCAG-1	Primitive	NPM1 class I	AML Immature	-0.117	0.124	0.178	-0.0596
AML104_CAATTTCGTTAGGCTT-1	Primitive	NPM1 class I	AML Immature	-0.137	0.199	0.271	-0.0817
AML104_CAATTTCTCGAACACT-1	Primitive	NPM1 class I	AML Immature	-0.0914	0.0708	0.209	-0.0559
AML104_CAATTTCTCGAGAAAT-1	Primitive	NPM1 class I	AML Immature	-0.105	0.0784	0.126	-0.0473
AML104_CACAACACACCCTCTA-1	Primitive	NPM1 class I	AML Immature	-0.144	0.123	0.253	-0.0773
AML104_CACACAATCTATGTGG-1	Primitive	NPM1 class I	AML Immature	-0.0831	0.089	0.182	-0.0413
AML104_CACAGATCATGCCGGT-1	Primitive	NPM1 class I	AML Immature	-0.0901	0.0813	0.16	-0.0423
AML104_CACAGATGTAGCGCCT-1	Primitive	NPM1 class I	AML Immature	-0.118	0.145	0.131	-0.0589
AML104_CACAGATGTCTTGGTA-1	Primitive	NPM1 class I	AML Immature	-0.123	0.195	0.265	-0.0729
AML104_CACAGATGTTCCCACT-1	Primitive	NPM1 class I	AML Immature	-0.141	0.14	0.213	-0.0877
AML104_CACAGGCAGTACGAGC-1	Primitive	NPM1 class I	AML Immature	-0.0513	0.0564	0.136	-0.0304
AML104_CACATGAGTTAGGGAC-1	Primitive	NPM1 class I	AML Immature	-0.109	0.0846	0.164	-0.0503
AML104_CACATGATCCGAGATT-1	Primitive	NPM1 class I	AML Immature	-0.112	0.0912	0.217	-0.0427
AML104_CACCAAAAGCTCTATG-1	Primitive	NPM1 class I	AML Immature	-0.116	0.161	0.224	-0.0845
AML104_CACCAAAAGGCCACTC-1	Primitive	NPM1 class I	AML Immature	-0.118	0.171	0.215	-0.0597
AML104_CACCAAAAGGTCATAA-1	Primitive	NPM1 class I	AML Immature	-0.111	0.0672	0.0928	-0.054
AML104_CACCAAACAAGAGGCT-1	Primitive	NPM1 class I	AML Immature	-0.0759	0.0473	0.169	-0.00297
AML104_CACCGTTAGGCTAACG-1	Primitive	NPM1 class I	AML Immature	-0.0974	0.133	0.199	-0.0479
AML104_CACCGTTGTATAGGAT-1	Primitive	NPM1 class I	AML Immature	-0.0973	0.0518	0.0995	-0.0427
AML104_CACCGTTGTTCTCTCG-1	Primitive	NPM1 class I	AML Immature	-0.0947	0.0446	0.133	-0.0378
AML104_CACGAATAGAAGATCT-1	Primitive	NPM1 class I	AML Immature	-0.124	0.0496	0.0872	-0.0761
AML104_CACGAATTCTTTGCGC-1	Primitive	NPM1 class I	AML Immature	-0.126	0.0706	0.19	-0.0591
AML104_CACGGGTAGATTAGTG-1	Primitive	NPM1 class I	AML Immature	-0.0325	0.0574	0.14	-0.0164
AML104_CACGGGTCACACAGAG-1	Primitive	NPM1 class I	AML Immature	-0.042	0.0212	0.0662	-0.0262
AML104_CACGGGTCATCCTGTC-1	Primitive	NPM1 class I	AML Immature	-0.134	0.113	0.226	-0.0705
AML104_CACGGGTGTCGACTTA-1	Primitive	NPM1 class I	AML Immature	-0.068	0.126	0.133	-0.0388
AML104_CACGTGGAGCAACAAT-1	Primitive	NPM1 class I	AML Immature	-0.104	0.12	0.162	-0.043
AML104_CACGTGGAGTCAACAA-1	Primitive	NPM1 class I	AML Immature	-0.0983	0.0941	0.126	-0.0535
AML104_CACGTTCAGCAAGTGC-1	Primitive	NPM1 class I	AML Immature	-0.0652	0.0556	0.0573	-0.0319
AML104_CACGTTCAGCAGGTCA-1	Primitive	NPM1 class I	AML Immature	-0.0732	0.0619	0.0866	-0.0422
AML104_CACGTTCAGTGACCTT-1	Primitive	NPM1 class I	AML Immature	-0.13	0.155	0.21	-0.0914
AML104_CACGTTCCAGGCGAAT-1	Primitive	NPM1 class I	AML Immature	-0.0736	0.055	0.137	-0.0502
AML104_CACTAAGAGGCACAAC-1	Primitive	NPM1 class I	AML Immature	-0.118	0.122	0.221	-0.0767
AML104_CACTAAGCACGGTGCT-1	Primitive	NPM1 class I	AML Immature	-0.0866	0.0832	0.115	-0.0172
AML104_CACTAAGCAGTTTCAG-1	Primitive	NPM1 class I	AML Immature	-0.117	0.094	0.235	-0.0585
AML104_CACTAAGTCTCCTACG-1	Primitive	NPM1 class I	AML Immature	-0.129	0.109	0.18	-0.0334
AML104_CACTGAAGTCACGACC-1	Primitive	NPM1 class I	AML Immature	-0.11	0.187	0.242	-0.0653
AML104_CACTGGGGTACCCGAC-1	Primitive	NPM1 class I	AML Immature	-0.0835	0.0887	0.111	-0.0463
AML104_CACTGGGTCGAGAAAT-1	Primitive	NPM1 class I	AML Immature	-0.0683	0.0629	0.181	-0.0384
AML104_CACTGTCCAACTTCTT-1	Primitive	NPM1 class I	Erythroid	-0.0176	0.0248	0.0517	-0.0177
AML104_CACTGTCCATAGATGA-1	Primitive	NPM1 class I	AML Immature	-0.0698	0.0602	0.0719	-0.0564
AML104_CACTGTCGTAATGCTC-1	Primitive	NPM1 class I	AML Immature	-0.141	0.131	0.149	-0.0726
AML104_CACTGTCGTACAACGG-1	Primitive	NPM1 class I	AML Immature	-0.131	0.0794	0.146	-0.0561
AML104_CACTGTCTCTCTGACC-1	Primitive	NPM1 class I	AML Immature	-0.126	0.0846	0.14	-0.0488
AML104_CACTTCGAGCTGACCC-1	Primitive	NPM1 class I	AML Immature	-0.0914	0.162	0.238	-0.0316
AML104_CACTTCGCAAGTACCT-1	Primitive	NPM1 class I	T-cells	-0.07	-0.0418	-0.0538	-0.0436
AML104_CAGAGCCAGCCGCTTG-1	Primitive	NPM1 class I	AML Immature	-0.0703	0.0976	0.159	-0.0504
AML104_CAGAGCCAGCGCCATC-1	Primitive	NPM1 class I	AML Immature	-0.131	0.11	0.145	-0.0575
AML104_CAGAGCCAGCTGGCTC-1	Primitive	NPM1 class I	AML Immature	-0.106	0.077	0.205	-0.0651
AML104_CAGAGCCCAGGTGACA-1	Primitive	NPM1 class I	AML Immature	-0.105	0.117	0.167	-0.0593
AML104_CAGAGCCTCTTCGATT-1	Primitive	NPM1 class I	AML Immature	-0.0378	0.09	0.102	-0.0245
AML104_CAGATACGTTGTGCCG-1	Primitive	NPM1 class I	AML Immature	-0.13	0.0759	0.159	-0.0693
AML104_CAGATACTCGACCATA-1	Primitive	NPM1 class I	AML Immature	-0.127	0.116	0.233	-0.0592
AML104_CAGATCAAGATCACCT-1	Primitive	NPM1 class I	AML Immature	-0.0754	0.044	0.123	-0.0506
AML104_CAGATCAGTTGCTAGT-1	Primitive	NPM1 class I	AML Immature	-0.127	0.0976	0.152	-0.0569
AML104_CAGATTGAGGATTACA-1	Primitive	NPM1 class I	AML Immature	-0.0896	0.0787	0.129	-0.0319
AML104_CAGATTGCACGTCTCT-1	Primitive	NPM1 class I	AML Immature	-0.0738	0.0794	0.044	-0.0375
AML104_CAGATTGCAGTATGAA-1	Primitive	NPM1 class I	AML Immature	-0.142	0.135	0.15	-0.0682
AML104_CAGATTGCATTGACAC-1	Primitive	NPM1 class I	AML Immature	-0.118	0.124	0.202	-0.064
AML104_CAGCAATCATTACTCT-1	Primitive	NPM1 class I	AML Immature	-0.0718	0.121	0.181	-0.0346
AML104_CAGCAATTCCCTCAAC-1	Primitive	NPM1 class I	AML Immature	-0.156	0.158	0.244	-0.0817
AML104_CAGCACGAGAAGCCTG-1	Primitive	NPM1 class I	AML Immature	-0.12	0.0332	0.0896	-0.0353
AML104_CAGCACGCATACCATG-1	Primitive	NPM1 class I	AML Immature	-0.124	0.116	0.179	-0.0499
AML104_CAGCACGTCCCTCGTA-1	Primitive	NPM1 class I	AML Immature	-0.141	0.0718	0.176	-0.076
AML104_CAGCACGTCGTAGTCA-1	Primitive	NPM1 class I	AML Immature	-0.0847	0.0797	0.237	-0.0339
AML104_CAGCAGCAGCCTCTGG-1	Primitive	NPM1 class I	AML Immature	-0.116	0.0931	0.215	-0.0726
AML104_CAGCCAGGTTGGGACA-1	Primitive	NPM1 class I	AML Immature	-0.117	0.114	0.204	-0.0781
AML104_CAGCCAGTCAATCAGC-1	Primitive	NPM1 class I	AML Immature	-0.157	0.114	0.226	-0.0959
AML104_CAGCCAGTCTGCGAGC-1	Primitive	NPM1 class I	AML Immature	-0.119	0.114	0.139	-0.0564
AML104_CAGGCCAGTCAAACGG-1	Primitive	NPM1 class I	AML Immature	-0.122	0.0913	0.189	-0.0579
AML104_CAGGGCTCATGACGTT-1	Primitive	NPM1 class I	AML Immature	-0.0449	0.0488	0.113	-0.0446
AML104_CAGGGCTGTCTGTCCT-1	Primitive	NPM1 class I	AML Immature	-0.0669	0.0922	0.128	-0.0389
AML104_CAGGTATAGTTGGCTT-1	Primitive	NPM1 class I	AML Immature	-0.113	0.0864	0.202	-0.0658
AML104_CAGGTATCACCGTCTT-1	Primitive	NPM1 class I	AML Immature	-0.132	0.13	0.156	-0.063
AML104_CAGGTATCACTTGGCG-1	Primitive	NPM1 class I	AML Immature	-0.103	0.108	0.135	-0.0625
AML104_CAGGTATGTGTTGATC-1	Primitive	NPM1 class I	AML Immature	-0.118	0.094	0.258	-0.0575
AML104_CAGGTATTCATACGGT-1	Primitive	NPM1 class I	AML Immature	-0.0867	0.128	0.142	-0.0568
AML104_CAGGTATTCTGTACAG-1	Primitive	NPM1 class I	Megakaryocytic cells	-0.0294	0.0161	0.083	-0.0241
AML104_CAGTGCGCAGAGATGC-1	Primitive	NPM1 class I	AML Immature	-0.0877	0.0627	0.116	-0.0429
AML104_CAGTGCGCAGCAGATG-1	Primitive	NPM1 class I	AML Immature	-0.103	0.0906	0.189	-0.0695
AML104_CAGTGCGCAGTCAACT-1	Primitive	NPM1 class I	AML Immature	-0.0644	0.0464	0.121	-0.0354
AML104_CAGTGCGTCCACGTAA-1	Primitive	NPM1 class I	AML Immature	-0.09	0.0558	0.172	-0.053
AML104_CAGTGCGTCCTTCAGC-1	Primitive	NPM1 class I	AML Immature	-0.105	0.073	0.151	-0.0698
AML104_CAGTTAGTCCCGTTGT-1	Primitive	NPM1 class I	AML Immature	-0.0937	0.0922	0.23	-0.0601
AML104_CAGTTCCCACTAGGCC-1	Primitive	NPM1 class I	AML Immature	-0.113	0.12	0.167	-0.0678
AML104_CAGTTCCCAGCCATTA-1	Primitive	NPM1 class I	AML Immature	-0.125	0.115	0.239	-0.0521
AML104_CAGTTCCGTGTATCCA-1	Primitive	NPM1 class I	AML Immature	-0.0742	0.11	0.194	-0.0478
AML104_CAGTTCCTCCGGGACT-1	Primitive	NPM1 class I	AML Immature	-0.0504	0.0353	0.0402	-0.0471
AML104_CAGTTCCTCGGTGTAT-1	Primitive	NPM1 class I	AML Immature	-0.0496	0.0508	0.182	-0.0403
AML104_CATAAGCAGCTCGGCT-1	Primitive	NPM1 class I	AML Immature	-0.14	0.148	0.185	-0.0834
AML104_CATACAGAGGGTTGCA-1	Primitive	NPM1 class I	AML Immature	-0.0679	0.0364	0.103	-0.0217
AML104_CATACAGTCGGCACTG-1	Primitive	NPM1 class I	AML Immature	-0.118	0.11	0.234	-0.0615
AML104_CATACCCCAGTCTGGC-1	Primitive	NPM1 class I	AML Immature	-0.109	0.159	0.186	-0.0486
AML104_CATACCCTCGCTGATA-1	Primitive	NPM1 class I	AML Immature	-0.0563	0.0857	0.114	-0.0163
AML104_CATACCCTCTGCGTCT-1	Primitive	NPM1 class I	AML Immature	-0.116	0.118	0.234	-0.0691
AML104_CATACTTAGACCTGGA-1	Primitive	NPM1 class I	AML Immature	-0.114	0.00121	0.114	-0.049
AML104_CATACTTGTGTGTACT-1	Primitive	NPM1 class I	AML Immature	-0.0788	0.144	0.184	-0.0304
AML104_CATACTTTCGAAACAA-1	Primitive	NPM1 class I	AML Immature	-0.154	0.156	0.174	-0.101
AML104_CATAGACAGTTGCCTA-1	Primitive	NPM1 class I	AML Immature	-0.126	0.12	0.222	-0.0875
AML104_CATAGACCACAGCTGC-1	Primitive	NPM1 class I	AML Immature	-0.0675	0.127	0.206	-0.0368
AML104_CATAGACCATTGGCAT-1	Primitive	NPM1 class I	Erythroid	-0.0149	-0.00471	-0.0138	-0.0036
AML104_CATCAAGCAAGATCCT-1	Primitive	NPM1 class I	AML Immature	-0.118	0.0871	0.193	-0.0743
AML104_CATCAAGCATGACTCA-1	Primitive	NPM1 class I	AML Immature	-0.0806	0.0843	0.164	-0.0287
AML104_CATCAAGGTTCAATCG-1	Primitive	NPM1 class I	AML Immature	-0.115	0.134	0.258	-0.0524
AML104_CATCAAGTCCGTATAG-1	Primitive	NPM1 class I	AML Immature	-0.104	0.108	0.153	-0.0681
AML104_CATCCACAGCACCCAC-1	Primitive	NPM1 class I	AML Immature	-0.109	0.153	0.223	-0.0616
AML104_CATCCACAGCAGTACG-1	Primitive	NPM1 class I	AML Immature	-0.0667	0.0602	0.045	-0.0331
AML104_CATCCACGTTGGGCCT-1	Primitive	NPM1 class I	AML Immature	-0.0476	0.0269	0.128	-0.0209
AML104_CATCCCACACTCCGGA-1	Primitive	NPM1 class I	Erythroid	-0.00324	-0.00665	-0.00843	-0.00752
AML104_CATCCCAGTTGACTAC-1	Primitive	NPM1 class I	AML Immature	-0.0813	0.0613	0.158	-0.0373
AML104_CATCCCATCAGGTGTT-1	Primitive	NPM1 class I	AML Immature	-0.107	0.0828	0.212	-0.0278
AML104_CATCCCATCGAGAGAC-1	Primitive	NPM1 class I	AML Immature	-0.0367	0.038	0.147	-0.0334
AML104_CATCGCTAGATGTTAG-1	Primitive	NPM1 class I	AML Immature	-0.11	0.148	0.267	-0.0446
AML104_CATCGCTTCAGAATAG-1	Primitive	NPM1 class I	AML Immature	-0.135	0.112	0.236	-0.0681
AML104_CATCGGGGTAACGCGA-1	Primitive	NPM1 class I	AML Immature	-0.123	0.0852	0.0981	-0.0751
AML104_CATCGGGGTAGCGATG-1	Primitive	NPM1 class I	AML Immature	-0.105	0.065	0.0772	-0.0496
AML104_CATCGTCAGGTAGCCA-1	Primitive	NPM1 class I	AML Immature	-0.0631	0.0248	0.112	-0.0244
AML104_CATCGTCAGGTGATAT-1	Primitive	NPM1 class I	AML Immature	-0.111	0.183	0.211	-0.0507
AML104_CATCGTCCACACAGCC-1	Primitive	NPM1 class I	AML Immature	-0.0921	0.103	0.131	-0.0426
AML104_CATCGTCCACCAAATC-1	Primitive	NPM1 class I	AML Immature	-0.102	0.129	0.166	-0.0554
AML104_CATCGTCCAGGCGATA-1	Primitive	NPM1 class I	AML Immature	-0.115	0.137	0.195	-0.0455
AML104_CATCGTCGTTTCGCTC-1	Primitive	NPM1 class I	AML Immature	-0.106	0.0904	0.14	-0.0635
AML104_CATGAGTGTGGCACTC-1	Primitive	NPM1 class I	AML Immature	-0.0836	0.0732	0.142	-0.0458
AML104_CATGCAAAGAGAGAAC-1	Primitive	NPM1 class I	T-cells	-0.0714	-0.0467	-0.0546	-0.0196
AML104_CATGCAAAGGGAGAAT-1	Primitive	NPM1 class I	AML Immature	-0.0831	0.0986	0.155	-0.0388
AML104_CATGCAAAGGGTTAAT-1	Primitive	NPM1 class I	AML Immature	-0.123	0.114	0.112	-0.0517
AML104_CATGCAACAGACGATG-1	Primitive	NPM1 class I	AML Immature	-0.0891	0.0994	0.192	-0.0511
AML104_CATGCCTAGATCGACG-1	Primitive	NPM1 class I	AML Immature	-0.132	0.187	0.27	-0.0738
AML104_CATGCGGGTAGTGTGG-1	Primitive	NPM1 class I	AML Immature	-0.0991	0.0933	0.197	-0.0625
AML104_CATGCGGTCAAGCCCG-1	Primitive	NPM1 class I	AML Immature	-0.102	0.13	0.202	-0.0465
AML104_CATGCGGTCACATACG-1	Primitive	NPM1 class I	AML Immature	-0.0646	0.0642	0.0861	-0.0438
AML104_CATGCTCTCATAGACC-1	Primitive	NPM1 class I	AML Immature	-0.0908	0.0928	0.201	-0.0589
AML104_CATGCTCTCTATTTCG-1	Primitive	NPM1 class I	AML Immature	-0.0645	0.0886	0.148	-0.0221
AML104_CATGGATAGCTAATCC-1	Primitive	NPM1 class I	AML Immature	-0.136	0.141	0.241	-0.0843
AML104_CATGGATAGGAGAGTA-1	Primitive	NPM1 class I	AML Immature	-0.079	0.134	0.185	-0.0381
AML104_CATGGATCACTGAATC-1	Primitive	NPM1 class I	AML Immature	-0.129	0.147	0.248	-0.0727
AML104_CATGGTAAGACGGTCA-1	Primitive	NPM1 class I	AML Immature	-0.117	0.108	0.183	-0.0537
AML104_CATGGTAAGTATTGCC-1	Primitive	NPM1 class I	AML Immature	-0.139	0.142	0.146	-0.0776
AML104_CATGGTACACTGTGAT-1	Primitive	NPM1 class I	AML Immature	-0.0835	0.0556	0.022	-0.0503
AML104_CATTCATGTACTCAAC-1	Primitive	NPM1 class I	AML Immature	-0.0723	0.042	0.138	-0.025
AML104_CATTCATTCACCGGTG-1	Primitive	NPM1 class I	AML Immature	-0.148	0.143	0.127	-0.0624
AML104_CATTCCGAGTCTCTGA-1	Primitive	NPM1 class I	AML Immature	-0.0704	0.0596	0.123	-0.0321
AML104_CATTCCGGTCACTCTC-1	Primitive	NPM1 class I	NK-cells	-0.087	-0.0495	-0.028	-0.0423
AML104_CATTCCGGTCCAATCA-1	Primitive	NPM1 class I	AML Immature	-0.139	0.075	0.127	-0.0866
AML104_CATTCCGGTTATGGTC-1	Primitive	NPM1 class I	AML Immature	-0.134	0.139	0.215	-0.0769
AML104_CATTCTACAGTAGGAC-1	Primitive	NPM1 class I	AML Immature	-0.135	0.153	0.218	-0.0447
AML104_CATTCTATCGATAACC-1	Primitive	NPM1 class I	AML Immature	-0.127	0.157	0.159	-0.0705
AML104_CATTCTATCTCAAAGC-1	Primitive	NPM1 class I	AML Immature	-0.0988	0.088	0.167	-0.0595
AML104_CATTGAGAGCGATGCA-1	Primitive	NPM1 class I	AML Immature	-0.0731	0.116	0.146	-0.0346
AML104_CATTGAGGTCGTTCAA-1	Primitive	NPM1 class I	AML Immature	-0.113	0.125	0.202	-0.065
AML104_CATTGAGTCCTTGGAA-1	Primitive	NPM1 class I	AML Immature	-0.127	0.11	0.189	-0.0482
AML104_CATTGCCAGTCGAAAT-1	Primitive	NPM1 class I	AML Immature	-0.151	0.168	0.352	-0.0839
AML104_CATTGCCTCACTAGCA-1	Primitive	NPM1 class I	AML Immature	-0.118	0.144	0.21	-0.0537
AML104_CATTGTTCAGCAGAAC-1	Primitive	NPM1 class I	AML Immature	-0.108	0.0168	0.0778	-0.0652
AML104_CATTTCAAGCAGCACA-1	Primitive	NPM1 class I	AML Immature	-0.038	0.0415	0.0609	-0.0126
AML104_CATTTCAGTCCTCCAT-1	Primitive	NPM1 class I	AML Immature	-0.103	0.142	0.102	-0.047
AML104_CCAAGCGAGGTCCTGC-1	Primitive	NPM1 class I	AML Immature	-0.113	0.0993	0.184	-0.0674
AML104_CCAAGCGAGTCTGCGC-1	Primitive	NPM1 class I	AML Immature	-0.0569	0.0687	0.12	-0.0245
AML104_CCAAGCGTCCTACCAC-1	Primitive	NPM1 class I	AML Immature	-0.0773	0.0547	0.144	-0.0486
AML104_CCAATGAAGAGTGACC-1	Primitive	NPM1 class I	AML Immature	-0.129	0.0829	0.14	-0.0529
AML104_CCAATGAAGCACGATG-1	Primitive	NPM1 class I	AML Immature	-0.117	0.135	0.102	-0.0582
AML104_CCAATGACAGTCAGTT-1	Primitive	NPM1 class I	AML Immature	-0.0802	0.0669	0.103	-0.0434
AML104_CCAATGACATTCTGTT-1	Primitive	NPM1 class I	AML Immature	-0.108	0.114	0.169	-0.0649
AML104_CCAATGAGTGGACAGT-1	Primitive	NPM1 class I	AML Immature	-0.105	0.103	0.104	-0.0583
AML104_CCAATGATCTTCGCTG-1	Primitive	NPM1 class I	AML Immature	-0.131	0.061	0.17	-0.0903
AML104_CCAATTTTCATCTATC-1	Primitive	NPM1 class I	Erythroid	0.0104	-0.00735	-0.00857	-0.00538
AML104_CCACAAAAGCCACCGT-1	Primitive	NPM1 class I	AML Immature	-0.143	0.111	0.158	-0.0783
AML104_CCACAAAGTAGCCCTG-1	Primitive	NPM1 class I	AML Immature	-0.063	0.0282	0.134	-0.0403
AML104_CCACAAAGTTTAAGGA-1	Primitive	NPM1 class I	AML Immature	-0.0781	0.114	0.184	-0.038
AML104_CCACACTAGGTATTGA-1	Primitive	NPM1 class I	AML Immature	-0.0985	0.0853	0.126	-0.0603
AML104_CCACACTAGGTTGGAC-1	Primitive	NPM1 class I	AML Immature	-0.0765	0.11	0.174	-0.036
AML104_CCACACTGTTTACGAC-1	Primitive	NPM1 class I	AML Immature	-0.0909	0.0844	0.166	-0.0339
AML104_CCACCATAGCACCGTC-1	Primitive	NPM1 class I	AML Immature	-0.0788	0.0667	0.181	-0.0447
AML104_CCACCATCAATTGCAC-1	Primitive	NPM1 class I	AML Immature	-0.155	0.144	0.214	-0.0729
AML104_CCACCATGTGCCCTTT-1	Primitive	NPM1 class I	AML Immature	-0.141	0.142	0.167	-0.101
AML104_CCACCATTCACTTTGT-1	Primitive	NPM1 class I	AML Immature	-0.138	0.0797	0.204	-0.0923
AML104_CCACGAGGTCCGGACT-1	Primitive	NPM1 class I	AML Immature	-0.12	0.0592	0.193	-0.0772
AML104_CCACTTGAGTCACGAG-1	Primitive	NPM1 class I	AML Immature	-0.0451	0.0254	0.06	-0.0383
AML104_CCACTTGCATTGGCAT-1	Primitive	NPM1 class I	AML Immature	-0.123	0.132	0.256	-0.0566
AML104_CCACTTGTCATATGGC-1	Primitive	NPM1 class I	AML Immature	-0.111	0.131	0.234	-0.057
AML104_CCACTTGTCGCATGAT-1	Primitive	NPM1 class I	AML Immature	-0.135	0.0559	0.137	-0.0791
AML104_CCATAAGAGACCGCCT-1	Primitive	NPM1 class I	AML Immature	-0.101	0.078	0.155	-0.056
AML104_CCATAAGAGAGATTCA-1	Primitive	NPM1 class I	AML Immature	-0.0774	0.0493	0.0907	-0.0271
AML104_CCATAAGAGCGCCTTG-1	Primitive	NPM1 class I	AML Immature	-0.0987	0.108	0.196	-0.0314
AML104_CCATAAGAGGTAAGAG-1	Primitive	NPM1 class I	AML Immature	-0.109	0.127	0.202	-0.053
AML104_CCATAAGTCTTCGATT-1	Primitive	NPM1 class I	AML Immature	-0.145	0.219	0.356	-0.0994
AML104_CCATCACAGCGTTACT-1	Primitive	NPM1 class I	AML Immature	-0.0856	0.0982	0.138	-0.0405
AML104_CCATCACCAAATCAAG-1	Primitive	NPM1 class I	AML Immature	-0.123	0.0473	0.206	-0.0507
AML104_CCATCACGTCTCCCTA-1	Primitive	NPM1 class I	AML Immature	-0.143	0.102	0.174	-0.0705
AML104_CCATCACTCAAAGGAT-1	Primitive	NPM1 class I	AML Immature	-0.14	0.1	0.226	-0.0365
AML104_CCCAACTAGAATCCCT-1	Primitive	NPM1 class I	AML Immature	-0.0849	0.142	0.209	-0.0385
AML104_CCCAACTAGGTTGAGC-1	Primitive	NPM1 class I	T-cells	-0.0617	-0.0406	-0.0648	-0.0235
AML104_CCCAACTCAACGACAG-1	Primitive	NPM1 class I	AML Immature	-0.0767	0.0745	0.15	-0.0489
AML104_CCCAACTGTAACCCTA-1	Primitive	NPM1 class I	AML Immature	-0.15	0.136	0.248	-0.0835
AML104_CCCAACTTCCATTTAC-1	Primitive	NPM1 class I	AML Immature	-0.0928	0.0592	0.126	-0.0689
AML104_CCCATTGCACTGTTCC-1	Primitive	NPM1 class I	AML Immature	-0.104	0.0727	0.166	-0.0516
AML104_CCCATTGTCGGTTGTA-1	Primitive	NPM1 class I	AML Immature	-0.148	0.128	0.233	-0.0636
AML104_CCCGAAGCAGCAGAAC-1	Primitive	NPM1 class I	AML Immature	-0.117	0.102	0.11	-0.0665
AML104_CCCGAAGGTCGAATTC-1	Primitive	NPM1 class I	AML Immature	-0.0926	0.0885	0.147	-0.0365
AML104_CCCGAAGGTTCAGGTT-1	Primitive	NPM1 class I	Monocytes	0.305	-0.0747	-0.077	-0.0819
AML104_CCCGGAATCCATTGGA-1	Primitive	NPM1 class I	AML Immature	-0.0981	0.0792	0.195	-0.034
AML104_CCCTAACAGAAACCAT-1	Primitive	NPM1 class I	AML Immature	-0.0857	0.132	0.142	-0.0581
AML104_CCCTAACCAAGTATAG-1	Primitive	NPM1 class I	AML Immature	-0.0861	0.0353	0.183	-0.0382
AML104_CCCTAACCATGCGTGC-1	Primitive	NPM1 class I	AML Immature	-0.104	0.141	0.188	-0.0624
AML104_CCCTAACGTCGTGTTA-1	Primitive	NPM1 class I	AML Immature	-0.0837	0.0848	0.0589	-0.0278
AML104_CCCTCTCGTCTTTATC-1	Primitive	NPM1 class I	AML Immature	-0.11	0.114	0.218	-0.0713
AML104_CCCTCTCTCCACGGAC-1	Primitive	NPM1 class I	AML Immature	-0.135	0.148	0.32	-0.0522
AML104_CCCTGATCAATAACGA-1	Primitive	NPM1 class I	AML Immature	-0.0782	0.124	0.168	-0.0473
AML104_CCCTGATCATCCTGTC-1	Primitive	NPM1 class I	AML Immature	-0.138	0.127	0.263	-0.075
AML104_CCCTGATGTGCCTTTC-1	Primitive	NPM1 class I	AML Immature	-0.134	0.113	0.218	-0.0835
AML104_CCCTTAGAGGAAAGTG-1	Primitive	NPM1 class I	AML Immature	-0.13	0.109	0.235	-0.0667
AML104_CCCTTAGCAAGCCATT-1	Primitive	NPM1 class I	AML Immature	-0.109	0.0989	0.191	-0.0682
AML104_CCCTTAGCAATTGAAG-1	Primitive	NPM1 class I	AML Immature	-0.0789	0.0809	0.0779	-0.0206
AML104_CCCTTAGTCGCTGACG-1	Primitive	NPM1 class I	AML Immature	-0.142	0.0913	0.0622	-0.0823
AML104_CCGAACGGTGTGGACA-1	Primitive	NPM1 class I	AML Immature	-0.0916	0.0888	0.209	-0.0688
AML104_CCGATCTCAAGTCATC-1	Primitive	NPM1 class I	AML Immature	-0.123	0.096	0.262	-0.0535
AML104_CCGATCTGTAGACGTG-1	Primitive	NPM1 class I	AML Immature	-0.114	0.105	0.124	-0.0554
AML104_CCGATCTGTGTACAGG-1	Primitive	NPM1 class I	AML Immature	-0.13	0.12	0.18	-0.0587
AML104_CCGATGGAGCAGGGAG-1	Primitive	NPM1 class I	AML Immature	-0.0628	0.0597	0.143	-0.02
AML104_CCGATGGAGCCTGTCG-1	Primitive	NPM1 class I	AML Immature	-0.114	0.121	0.221	-0.0651
AML104_CCGATGGAGTAGAATC-1	Primitive	NPM1 class I	AML Immature	-0.0713	0.151	0.168	-0.0451
AML104_CCGATGGCAACCAGAG-1	Primitive	NPM1 class I	AML Immature	-0.0609	0.0844	0.218	-0.0193
AML104_CCGATGGTCCGAAATC-1	Primitive	NPM1 class I	AML Immature	-0.0565	0.0214	0.0321	-0.0317
AML104_CCGCAAGAGGGATCGT-1	Primitive	NPM1 class I	AML Immature	-0.129	0.0888	0.238	-0.0694
AML104_CCGCAAGCAGTCGGTC-1	Primitive	NPM1 class I	AML Immature	-0.111	0.11	0.128	-0.06
AML104_CCGCAAGGTACCGCGT-1	Primitive	NPM1 class I	AML Immature	-0.108	0.119	0.199	-0.0648
AML104_CCGGACACATCCGGTG-1	Primitive	NPM1 class I	AML Immature	-0.0958	0.0838	0.185	-0.0463
AML104_CCGGACAGTGGGACAT-1	Primitive	NPM1 class I	AML Immature	-0.0933	0.0915	0.121	-0.0494
AML104_CCGGACATCAGCGCAC-1	Primitive	NPM1 class I	AML Immature	-0.109	0.074	0.105	-0.072
AML104_CCGGACATCTGGCCTT-1	Primitive	NPM1 class I	AML Immature	-0.0756	0.0491	0.177	-0.0382
AML104_CCGGGTACAGAGCCCT-1	Primitive	NPM1 class I	AML Immature	-0.0726	0.0909	0.187	-0.0638
AML104_CCGGGTACAGGCAATG-1	Primitive	NPM1 class I	AML Immature	-0.0715	0.125	0.161	-0.0372
AML104_CCGGGTATCGTGCACG-1	Primitive	NPM1 class I	AML Immature	-0.085	0.101	0.164	-0.0319
AML104_CCGGTAGAGCTAGAGC-1	Primitive	NPM1 class I	AML Immature	-0.0561	0.0081	0.0093	-0.024
AML104_CCGGTGACATCTAACG-1	Primitive	NPM1 class I	Erythroid	-0.0119	-0.022	-0.0215	-0.0145
AML104_CCGGTGAGTCACAGTT-1	Primitive	NPM1 class I	AML Immature	-0.124	0.13	0.284	-0.0795
AML104_CCGTAGGCACGCTGTG-1	Primitive	NPM1 class I	AML Immature	-0.0516	0.0425	0.0337	-0.0332
AML104_CCGTAGGCAGAGGCAT-1	Primitive	NPM1 class I	AML Immature	-0.0799	0.111	0.137	-0.0288
AML104_CCGTAGGTCCAGCAAT-1	Primitive	NPM1 class I	AML Immature	-0.0591	0.0905	0.0582	-0.00472
AML104_CCGTGAGGTGAATGAT-1	Primitive	NPM1 class I	AML Immature	-0.119	0.119	0.198	-0.0551
AML104_CCGTGAGGTTTACTTC-1	Primitive	NPM1 class I	AML Immature	-0.118	0.0549	0.183	-0.0614
AML104_CCGTGAGTCTTCTTCC-1	Primitive	NPM1 class I	AML Immature	-0.138	0.154	0.2	-0.0932
AML104_CCGTTCAAGGTCTACT-1	Primitive	NPM1 class I	AML Immature	-0.0847	0.107	0.117	-0.0354
AML104_CCGTTCACATTCAGCA-1	Primitive	NPM1 class I	AML Immature	-0.141	0.138	0.253	-0.0667
AML104_CCGTTCATCTAAGCGT-1	Primitive	NPM1 class I	AML Immature	-0.0531	0.0933	0.0852	-0.038
AML104_CCTAACCGTCGAGCTC-1	Primitive	NPM1 class I	AML Immature	-0.115	0.17	0.223	-0.0634
AML104_CCTACGTAGGCTCACC-1	Primitive	NPM1 class I	AML Immature	-0.128	0.132	0.226	-0.078
AML104_CCTATCGAGCATTTGC-1	Primitive	NPM1 class I	AML Immature	-0.0543	0.0402	0.0725	-0.0441
AML104_CCTATCGCACTCATAG-1	Primitive	NPM1 class I	AML Immature	-0.0871	0.124	0.181	-0.0358
AML104_CCTCAACCAGCCTATA-1	Primitive	NPM1 class I	AML Immature	-0.111	0.114	0.217	-0.0726
AML104_CCTCACACACTCCACT-1	Primitive	NPM1 class I	AML Immature	-0.131	0.154	0.193	-0.0671
AML104_CCTCACATCAGAGTGG-1	Primitive	NPM1 class I	AML Immature	-0.113	0.18	0.183	-0.059
AML104_CCTCAGTTCCACTAGA-1	Primitive	NPM1 class I	AML Immature	-0.0951	0.0951	0.109	-0.0445
AML104_CCTCATGGTACAAGTA-1	Primitive	NPM1 class I	AML Immature	-0.0483	0.111	0.145	-0.06
AML104_CCTCATGGTGCACATT-1	Primitive	NPM1 class I	AML Immature	-0.0955	0.102	0.212	-0.0375
AML104_CCTCATGTCCTCGCAT-1	Primitive	NPM1 class I	AML Immature	-0.0955	0.109	0.0886	-0.028
AML104_CCTCCAACACCCTAGG-1	Primitive	NPM1 class I	AML Immature	-0.106	0.0827	0.156	-0.0742
AML104_CCTCCAATCGAGGCAA-1	Primitive	NPM1 class I	AML Immature	-0.143	0.0796	0.158	-0.0671
AML104_CCTCCTCCATCCTTGC-1	Primitive	NPM1 class I	AML Immature	-0.129	0.0996	0.188	-0.0643
AML104_CCTCTAGAGCTTAGTC-1	Primitive	NPM1 class I	AML Immature	-0.0725	0.0448	0.0947	-0.0491
AML104_CCTCTAGCACATAACC-1	Primitive	NPM1 class I	AML Immature	-0.0862	0.171	0.217	-0.0504
AML104_CCTCTAGCACGCTATA-1	Primitive	NPM1 class I	AML Immature	-0.104	0.0958	0.222	-0.0526
AML104_CCTCTAGTCCGGACTG-1	Primitive	NPM1 class I	AML Immature	-0.0981	0.111	0.214	-0.0396
AML104_CCTCTCCGTCCGTTTC-1	Primitive	NPM1 class I	AML Immature	-0.0831	0.0746	0.103	-0.0433
AML104_CCTCTCCTCCGATCTC-1	Primitive	NPM1 class I	AML Immature	-0.136	0.101	0.27	-0.0493
AML104_CCTGCATAGCATTTGC-1	Primitive	NPM1 class I	AML Immature	-0.107	0.154	0.232	-0.0506
AML104_CCTGCATGTCTCGACG-1	Primitive	NPM1 class I	AML Immature	-0.146	0.121	0.258	-0.0595
AML104_CCTGTTGGTAGCTCGC-1	Primitive	NPM1 class I	AML Immature	-0.0838	0.112	0.166	-0.0261
AML104_CCTTCAGAGACGGATC-1	Primitive	NPM1 class I	AML Immature	-0.119	0.105	0.119	-0.0615
AML104_CCTTCAGCACGACAGA-1	Primitive	NPM1 class I	AML Immature	-0.113	0.0919	0.13	-0.0618
AML104_CCTTCAGTCTAGCCTC-1	Primitive	NPM1 class I	AML Immature	-0.143	0.112	0.207	-0.0314
AML104_CCTTTGGCAGTAACAA-1	Primitive	NPM1 class I	AML Immature	-0.101	0.136	0.192	-0.0379
AML104_CCTTTGGTCATGAGGG-1	Primitive	NPM1 class I	AML Immature	-0.0686	0.0199	0.0524	-0.0231
AML104_CGAAGGAAGCGTACAG-1	Primitive	NPM1 class I	AML Immature	-0.116	0.0724	0.14	-0.0658
AML104_CGAAGGAGTCGAAACG-1	Primitive	NPM1 class I	Erythroid	0.01	-0.00862	-0.00971	-0.00611
AML104_CGAAGTTAGAGATCGC-1	Primitive	NPM1 class I	AML Immature	-0.112	0.0899	0.212	-0.0568
AML104_CGAAGTTTCCTTACCG-1	Primitive	NPM1 class I	GMP	-0.124	0.188	0.182	-0.0882
AML104_CGACAGCTCGCTAATG-1	Primitive	NPM1 class I	B-cells	-0.0543	-0.0246	-0.0469	-0.0273
AML104_CGACAGCTCGGTGTAT-1	Primitive	NPM1 class I	AML Immature	-0.138	0.171	0.224	-0.0866
AML104_CGAGAAGAGCGCCTTG-1	Primitive	NPM1 class I	NK-cells	-0.0436	-0.0253	-0.0231	-0.0327
AML104_CGAGAAGTCACCATAG-1	Primitive	NPM1 class I	AML Immature	-0.0453	0.0764	0.0991	-0.0338
AML104_CGAGGAAAGATGCAGC-1	Primitive	NPM1 class I	AML Immature	-0.162	0.0893	0.17	-0.0893
AML104_CGAGGAAAGTCAAGCG-1	Primitive	NPM1 class I	AML Immature	-0.119	0.09	0.163	-0.0786
AML104_CGAGGAACATGCAGGA-1	Primitive	NPM1 class I	AML Immature	-0.136	0.00283	0.103	-0.068
AML104_CGAGGAAGTATCGAGG-1	Primitive	NPM1 class I	AML Immature	-0.13	0.127	0.262	-0.0621
AML104_CGAGGAATCCATTTCA-1	Primitive	NPM1 class I	AML Immature	-0.0942	0.099	0.159	-0.0726
AML104_CGAGGAATCGTGGCTG-1	Primitive	NPM1 class I	AML Immature	-0.0937	0.0492	0.108	-0.0439
AML104_CGAGGAATCTGGGCCA-1	Primitive	NPM1 class I	AML Immature	-0.0498	0.064	0.188	-0.038
AML104_CGAGGCTAGAACGTGC-1	Primitive	NPM1 class I	AML Immature	-0.107	0.0819	0.225	-0.0571
AML104_CGAGGCTGTCTCGGAC-1	Primitive	NPM1 class I	AML Immature	-0.108	0.121	0.153	-0.0395
AML104_CGAGGCTTCCTGGCTT-1	Primitive	NPM1 class I	AML Immature	-0.087	0.0951	0.212	-0.0631
AML104_CGAGGCTTCTTGGCTC-1	Primitive	NPM1 class I	AML Immature	-0.129	0.0164	0.114	-0.0911
AML104_CGAGTGCAGACCATGG-1	Primitive	NPM1 class I	AML Immature	-0.105	0.139	0.191	-0.0614
AML104_CGAGTGCAGCCATCCG-1	Primitive	NPM1 class I	AML Immature	-0.0397	-0.00602	0.0344	-0.0247
AML104_CGAGTGCTCTAACGCA-1	Primitive	NPM1 class I	AML Immature	-0.131	0.17	0.143	-0.0517
AML104_CGAGTTAAGTCGAAAT-1	Primitive	NPM1 class I	AML Immature	-0.136	0.139	0.237	-0.0771
AML104_CGAGTTACAGCTTTGA-1	Primitive	NPM1 class I	AML Immature	-0.0777	0.053	0.0942	-0.015
AML104_CGATCGGAGGGTATAT-1	Primitive	NPM1 class I	AML Immature	-0.119	0.0941	0.18	-0.0629
AML104_CGATCGGAGTGCGACA-1	Primitive	NPM1 class I	AML Immature	-0.0739	0.0612	0.106	-0.042
AML104_CGATCGGGTGGCGTAA-1	Primitive	NPM1 class I	AML Immature	-0.0947	0.0619	0.132	-0.0421
AML104_CGATCGGTCCATACTT-1	Primitive	NPM1 class I	AML Immature	-0.102	0.0987	0.0843	-0.0297
AML104_CGATGCGAGGCCTAGA-1	Primitive	NPM1 class I	AML Immature	-0.0448	0.022	0.0951	-0.0249
AML104_CGATGCGAGGTCGTGA-1	Primitive	NPM1 class I	AML Immature	-0.112	0.149	0.204	-0.0483
AML104_CGATGCGTCTAGCATG-1	Primitive	NPM1 class I	AML Immature	-0.11	0.116	0.151	-0.0748
AML104_CGATGGCAGTACTCGT-1	Primitive	NPM1 class I	AML Immature	-0.126	0.131	0.192	-0.0713
AML104_CGATGGCCAAGAATAC-1	Primitive	NPM1 class I	AML Immature	-0.0465	0.0837	0.101	-0.0162
AML104_CGATGGCTCACGGGCT-1	Primitive	NPM1 class I	AML Immature	-0.0877	0.0725	0.129	-0.0555
AML104_CGCATAAAGTGCCGAA-1	Primitive	NPM1 class I	AML Immature	-0.104	0.131	0.174	-0.0475
AML104_CGCATAACAGTTTCAG-1	Primitive	NPM1 class I	AML Immature	-0.106	0.16	0.149	-0.0411
AML104_CGCATAATCGAGAATA-1	Primitive	NPM1 class I	AML Immature	-0.0875	0.118	0.223	-0.0564
AML104_CGCATAATCGCCTTGT-1	Primitive	NPM1 class I	AML Immature	-0.0901	0.113	0.182	-0.0532
AML104_CGCATGGAGACTGGGT-1	Primitive	NPM1 class I	AML Immature	-0.0941	0.11	0.14	-0.051
AML104_CGCCAGAAGACTACGG-1	Primitive	NPM1 class I	AML Immature	-0.0644	0.0112	0.0399	-0.0554
AML104_CGCCAGAAGAGAGGTA-1	Primitive	NPM1 class I	AML Immature	-0.0458	0.0103	0.0561	-0.0318
AML104_CGCCAGACATAGATGA-1	Primitive	NPM1 class I	AML Immature	-0.0518	0.0498	0.0876	-0.0412
AML104_CGCCAGAGTAGTGTGG-1	Primitive	NPM1 class I	AML Immature	-0.109	0.103	0.16	-0.0622
AML104_CGCCATTCACAGCTTA-1	Primitive	NPM1 class I	AML Immature	-0.103	0.116	0.135	-0.0555
AML104_CGCCATTCAGTGCCTG-1	Primitive	NPM1 class I	AML Immature	-0.115	0.0992	0.17	-0.0679
AML104_CGCCATTCATGTCGTA-1	Primitive	NPM1 class I	AML Immature	-0.109	0.116	0.215	-0.0526
AML104_CGCGTGAAGAAAGCGA-1	Primitive	NPM1 class I	AML Immature	-0.0515	0.0362	0.0755	-0.0372
AML104_CGCGTGAGTTGCTCAA-1	Primitive	NPM1 class I	AML Immature	-0.0925	0.153	0.313	-0.0393
AML104_CGGAACCCAACCCTCT-1	Primitive	NPM1 class I	AML Immature	-0.0729	0.0748	0.0855	-0.0462
AML104_CGGAACCCAAGAGGTC-1	Primitive	NPM1 class I	T-cells	-0.06	-0.0383	-0.0436	-0.0118
AML104_CGGAACCCAATTGCCA-1	Primitive	NPM1 class I	AML Immature	-0.131	0.131	0.217	-0.0568
AML104_CGGAACCCAGGTCCGT-1	Primitive	NPM1 class I	AML Immature	-0.0925	0.191	0.235	-0.0451
AML104_CGGAACCTCGCGTGAC-1	Primitive	NPM1 class I	Megakaryocytic cells	-0.0759	0.0868	0.17	-0.0448
AML104_CGGACACGTTACAGCT-1	Primitive	NPM1 class I	AML Immature	-0.0952	0.0967	0.143	-0.00912
AML104_CGGAGAAAGCACTCCG-1	Primitive	NPM1 class I	AML Immature	-0.0756	0.084	0.0872	-0.0405
AML104_CGGAGAAGTCGTAATC-1	Primitive	NPM1 class I	AML Immature	-0.0617	0.0907	0.0788	-0.0474
AML104_CGGAGAAGTGCTATTG-1	Primitive	NPM1 class I	AML Immature	-0.0812	0.105	0.138	-0.0393
AML104_CGGAGAATCAATGTCG-1	Primitive	NPM1 class I	AML Immature	-0.111	0.12	0.198	-0.057
AML104_CGGAGAATCCAAGCCG-1	Primitive	NPM1 class I	AML Immature	-0.0623	0.115	0.164	-0.0209
AML104_CGGCAGTAGTCAAGCG-1	Primitive	NPM1 class I	AML Immature	-0.107	0.0931	0.122	-0.0454
AML104_CGGCAGTCACTACCGG-1	Primitive	NPM1 class I	AML Immature	-0.0774	0.0277	0.123	-0.0422
AML104_CGGCAGTGTCACTCTC-1	Primitive	NPM1 class I	AML Immature	-0.0878	0.107	0.072	-0.0383
AML104_CGGGACTAGCGCGTTC-1	Primitive	NPM1 class I	AML Immature	-0.0685	0.0568	0.0711	-0.0387
AML104_CGGGACTGTTGCCGAC-1	Primitive	NPM1 class I	AML Immature	-0.0606	0.024	0.134	-0.0221
AML104_CGGGACTTCTGTTCAT-1	Primitive	NPM1 class I	AML Immature	-0.13	0.112	0.163	-0.0762
AML104_CGGGCATAGGTAGATT-1	Primitive	NPM1 class I	AML Immature	-0.0721	0.0247	0.109	-0.038
AML104_CGGGCATCATAAGATG-1	Primitive	NPM1 class I	AML Immature	-0.123	0.135	0.199	-0.0738
AML104_CGGGCATGTCCATCTC-1	Primitive	NPM1 class I	AML Immature	-0.147	0.0999	0.197	-0.0907
AML104_CGGGTCAAGGCTGTAG-1	Primitive	NPM1 class I	AML Immature	-0.099	0.0796	0.174	-0.047
AML104_CGGGTCACATGAAGGC-1	Primitive	NPM1 class I	AML Immature	-0.106	0.173	0.243	-0.0485
AML104_CGGGTCAGTTCTTCAT-1	Primitive	NPM1 class I	AML Immature	-0.079	0.0879	0.11	-0.0445
AML104_CGGGTCATCAAAGGAT-1	Primitive	NPM1 class I	AML Immature	-0.0797	0.0845	0.205	-0.0291
AML104_CGGGTGTCACAAATGA-1	Primitive	NPM1 class I	AML Immature	-0.076	0.0783	0.0528	-0.0389
AML104_CGGGTGTCATCTGGGC-1	Primitive	NPM1 class I	AML Immature	-0.126	0.125	0.274	-0.0629
AML104_CGGGTGTGTTGATCGT-1	Primitive	NPM1 class I	AML Immature	-0.118	0.12	0.177	-0.0561
AML104_CGGTCAGCAAGGGTCA-1	Primitive	NPM1 class I	AML Immature	-0.136	0.164	0.193	-0.0536
AML104_CGGTCAGTCAAAGCCT-1	Primitive	NPM1 class I	AML Immature	-0.0654	0.0877	0.153	-0.0457
AML104_CGTAAGTTCTCTCCGA-1	Primitive	NPM1 class I	AML Immature	-0.0793	0.0801	0.0972	-0.0215
AML104_CGTAATGGTCAACCAT-1	Primitive	NPM1 class I	AML Immature	-0.138	0.135	0.255	-0.0732
AML104_CGTAATGTCTTCGTAT-1	Primitive	NPM1 class I	AML Immature	-0.13	0.124	0.127	-0.0592
AML104_CGTCAAAAGCGCCTAC-1	Primitive	NPM1 class I	AML Immature	-0.0629	0.0815	0.15	-0.0257
AML104_CGTCAAATCTTGGGCG-1	Primitive	NPM1 class I	AML Immature	-0.128	0.129	0.176	-0.0696
AML104_CGTCCATTCAGAATAG-1	Primitive	NPM1 class I	AML Immature	-0.0878	0.141	0.0985	-0.048
AML104_CGTGAATAGGCAGGTT-1	Primitive	NPM1 class I	AML Immature	-0.15	0.128	0.126	-0.094
AML104_CGTGATACATCTAGAC-1	Primitive	NPM1 class I	AML Immature	-0.148	0.1	0.169	-0.0949
AML104_CGTGATAGTATTAAGG-1	Primitive	NPM1 class I	AML Immature	-0.0409	0.0394	0.101	-0.0332
AML104_CGTGATATCATGCAGT-1	Primitive	NPM1 class I	AML Immature	-0.0638	0.163	0.278	-0.0329
AML104_CGTGATATCTTGGTCC-1	Primitive	NPM1 class I	AML Immature	-0.0591	0.0908	0.185	-0.046
AML104_CGTGCTTGTCATCCGG-1	Primitive	NPM1 class I	AML Immature	-0.121	0.124	0.162	-0.0286
AML104_CGTTAGAAGATAGGGA-1	Primitive	NPM1 class I	AML Immature	-0.0924	0.0847	0.192	-0.025
AML104_CGTTAGACAAAGGGTC-1	Primitive	NPM1 class I	AML Immature	-0.0885	0.101	0.151	-0.0401
AML104_CGTTAGACAGCAGTAG-1	Primitive	NPM1 class I	AML Immature	-0.11	0.0866	0.16	-0.072
AML104_CGTTAGATCGCCGTGA-1	Primitive	NPM1 class I	AML Immature	-0.0837	0.136	0.158	-0.0485
AML104_CGTTCTGAGAGCAGTC-1	Primitive	NPM1 class I	Erythroid	-0.00213	-0.00382	-0.00912	-0.00361
AML104_CGTTCTGCATCTCATT-1	Primitive	NPM1 class I	AML Immature	-0.0452	0.122	0.166	-0.0383
AML104_CGTTCTGGTTGTGGCC-1	Primitive	NPM1 class I	AML Immature	-0.133	0.168	0.145	-0.0714
AML104_CGTTGGGCAGTATACC-1	Primitive	NPM1 class I	AML Immature	-0.0796	0.0807	0.146	-0.0509
AML104_CGTTGGGGTCAGGTGA-1	Primitive	NPM1 class I	T-cells	-0.0538	-0.0277	-0.0473	-0.0295
AML104_CGTTGGGTCGAAATCC-1	Primitive	NPM1 class I	AML Immature	-0.0876	0.0724	0.107	-0.0592
AML104_CGTTGGGTCGTTACCC-1	Primitive	NPM1 class I	AML Immature	-0.0645	0.0754	0.161	-0.00144
AML104_CTAACCCCAAGTGGTG-1	Primitive	NPM1 class I	AML Immature	-0.0494	0.0659	0.126	-0.0285
AML104_CTAACTTAGCAATTAG-1	Primitive	NPM1 class I	AML Immature	-0.0442	0.0109	0.0689	-0.00164
AML104_CTAACTTAGCCTTTGA-1	Primitive	NPM1 class I	AML Immature	-0.0921	0.108	0.139	-0.0178
AML104_CTAACTTAGGACGGAG-1	Primitive	NPM1 class I	AML Immature	-0.0996	0.191	0.296	-0.0626
AML104_CTAACTTAGTAGGGTC-1	Primitive	NPM1 class I	AML Immature	-0.0768	0.0607	0.0643	-0.0327
AML104_CTAACTTAGTCATTGC-1	Primitive	NPM1 class I	AML Immature	-0.13	0.139	0.117	-0.063
AML104_CTAACTTCAATCGCCG-1	Primitive	NPM1 class I	AML Immature	-0.0625	0.0656	0.121	-0.0353
AML104_CTAACTTCATCCTAAG-1	Primitive	NPM1 class I	AML Immature	-0.11	0.106	0.175	-0.0564
AML104_CTAACTTGTACACGTT-1	Primitive	NPM1 class I	AML Immature	-0.0794	0.0638	0.00738	-0.0626
AML104_CTAACTTTCCAGTGTA-1	Primitive	NPM1 class I	AML Immature	-0.0835	0.108	0.107	-0.0484
AML104_CTAAGTGCAAGTGGCA-1	Primitive	NPM1 class I	AML Immature	-0.0828	0.122	0.257	-0.0348
AML104_CTAAGTGGTTACCGTA-1	Primitive	NPM1 class I	AML Immature	-0.0487	0.0505	0.1	-0.0402
AML104_CTAAGTGTCAGGACAG-1	Primitive	NPM1 class I	AML Immature	-0.0859	0.11	0.229	-0.0346
AML104_CTAAGTGTCATCTCTA-1	Primitive	NPM1 class I	AML Immature	-0.117	0.139	0.294	-0.0628
AML104_CTAAGTGTCGTCGCTT-1	Primitive	NPM1 class I	AML Immature	-0.105	0.111	0.15	-0.0336
AML104_CTACAGACACAAGCCC-1	Primitive	NPM1 class I	AML Immature	-0.0969	0.0893	0.21	-0.043
AML104_CTACAGAGTTGCGTAT-1	Primitive	NPM1 class I	AML Immature	-0.0758	0.0596	0.185	-0.0482
AML104_CTACATTAGAGTATAC-1	Primitive	NPM1 class I	AML Immature	-0.141	0.128	0.255	-0.0766
AML104_CTACATTGTCGTATTG-1	Primitive	NPM1 class I	NK-cells	-0.0234	-0.033	-0.0222	-0.0378
AML104_CTACCCACAGTCGTTA-1	Primitive	NPM1 class I	AML Immature	-0.0578	0.0932	0.181	-0.0267
AML104_CTACCCAGTCAGACTT-1	Primitive	NPM1 class I	AML Immature	-0.0805	0.164	0.238	-0.038
AML104_CTACCCAGTGTGAATA-1	Primitive	NPM1 class I	AML Immature	-0.0848	0.0865	0.127	-0.0502
AML104_CTACCCAGTGTTATCG-1	Primitive	NPM1 class I	AML Immature	-0.115	0.0912	0.161	-0.0642
AML104_CTACCCATCATGCATG-1	Primitive	NPM1 class I	AML Immature	-0.148	0.127	0.222	-0.102
AML104_CTACCTGAGATCACTC-1	Primitive	NPM1 class I	AML Immature	-0.108	0.118	0.198	-0.0637
AML104_CTACCTGAGCAGCCTC-1	Primitive	NPM1 class I	AML Immature	-0.123	0.136	0.181	-0.059
AML104_CTACCTGCACAACCGC-1	Primitive	NPM1 class I	AML Immature	-0.135	0.105	0.126	-0.0733
AML104_CTACCTGTCAATCTCT-1	Primitive	NPM1 class I	AML Immature	-0.152	0.127	0.194	-0.0913
AML104_CTACCTGTCACTGAAC-1	Primitive	NPM1 class I	AML Immature	-0.149	0.122	0.206	-0.0733
AML104_CTACCTGTCGCAGTCG-1	Primitive	NPM1 class I	AML Immature	-0.0842	0.0602	0.154	-0.0476
AML104_CTACCTGTCTTCACGC-1	Primitive	NPM1 class I	AML Immature	-0.0857	0.0598	0.0638	-0.0518
AML104_CTACGGGAGCGAGTCA-1	Primitive	NPM1 class I	AML Immature	-0.0625	0.0874	0.0806	-0.0367
AML104_CTACGGGGTTCAGCTA-1	Primitive	NPM1 class I	AML Immature	-0.0749	0.0559	0.126	-0.0253
AML104_CTACTATAGGAGCTGT-1	Primitive	NPM1 class I	AML Immature	-0.112	0.143	0.167	-0.0629
AML104_CTAGACAAGCCTCAAT-1	Primitive	NPM1 class I	AML Immature	-0.145	0.137	0.25	-0.0631
AML104_CTAGACAAGGTCACCC-1	Primitive	NPM1 class I	AML Immature	-0.0982	0.0533	0.136	-0.0387
AML104_CTAGACACAGCCATTA-1	Primitive	NPM1 class I	AML Immature	-0.117	0.145	0.249	-0.067
AML104_CTAGACATCTGGCCGA-1	Primitive	NPM1 class I	AML Immature	-0.0851	0.0997	0.197	-0.0286
AML104_CTAGGTAAGGTGATCG-1	Primitive	NPM1 class I	AML Immature	-0.079	0.0593	0.167	-0.0399
AML104_CTATAGGGTCGTGGAA-1	Primitive	NPM1 class I	AML Immature	-0.124	0.114	0.116	-0.0518
AML104_CTATCCGAGTCATGAA-1	Primitive	NPM1 class I	AML Immature	-0.0845	0.0742	0.11	-0.033
AML104_CTATCCGCAGGGTCTC-1	Primitive	NPM1 class I	AML Immature	-0.103	0.163	0.341	-0.0764
AML104_CTATCCGGTACGTAGG-1	Primitive	NPM1 class I	AML Immature	-0.0858	0.0266	0.138	-0.0496
AML104_CTATCTAAGAGTTCGG-1	Primitive	NPM1 class I	AML Immature	-0.0776	0.0998	0.123	-0.0405
AML104_CTATCTACACACGCCA-1	Primitive	NPM1 class I	AML Immature	-0.132	0.172	0.307	-0.0733
AML104_CTATCTATCAAGGCTT-1	Primitive	NPM1 class I	AML Immature	-0.143	0.144	0.252	-0.0529
AML104_CTCAACCGTCGATGCC-1	Primitive	NPM1 class I	AML Immature	-0.0805	0.0247	0.0725	-0.0476
AML104_CTCAACCGTGAAGCTG-1	Primitive	NPM1 class I	AML Immature	-0.109	0.117	0.191	-0.0702
AML104_CTCAACCGTGATGGCA-1	Primitive	NPM1 class I	AML Immature	-0.125	0.146	0.124	-0.0863
AML104_CTCAACCTCTCGCCTA-1	Primitive	NPM1 class I	AML Immature	-0.127	0.108	0.178	-0.0685
AML104_CTCAACCTCTTCTCAA-1	Primitive	NPM1 class I	AML Immature	-0.0997	0.162	0.295	-0.0387
AML104_CTCAATTAGATAGTCA-1	Primitive	NPM1 class I	T-cells	-0.073	-0.0456	-0.0432	-0.0316
AML104_CTCAATTAGCAACTCT-1	Primitive	NPM1 class I	AML Immature	-0.0625	0.0665	0.192	-0.0541
AML104_CTCAATTAGGCTCTAT-1	Primitive	NPM1 class I	AML Immature	-0.093	0.0766	0.24	-0.0436
AML104_CTCAATTGTATGGTAA-1	Primitive	NPM1 class I	AML Immature	-0.114	0.157	0.371	-0.057
AML104_CTCAATTGTCTTAGTG-1	Primitive	NPM1 class I	AML Immature	-0.116	0.176	0.211	-0.0608
AML104_CTCACTGAGATGCTAA-1	Primitive	NPM1 class I	AML Immature	-0.0995	0.0986	0.205	-0.0515
AML104_CTCACTGCACAGTGAG-1	Primitive	NPM1 class I	AML Immature	-0.16	0.118	0.174	-0.0759
AML104_CTCACTGCACCAAAGG-1	Primitive	NPM1 class I	AML Immature	-0.0575	0.128	0.173	-0.0529
AML104_CTCAGAATCAAGCTGT-1	Primitive	NPM1 class I	AML Immature	-0.124	0.13	0.236	-0.0704
AML104_CTCAGAATCTAGGAAA-1	Primitive	NPM1 class I	Erythroid	-0.00865	-0.00473	-0.00837	-0.00537
AML104_CTCAGAATCTTTCTAG-1	Primitive	NPM1 class I	AML Immature	-0.101	0.0488	0.147	-0.0467
AML104_CTCAGGGAGATCGACG-1	Primitive	NPM1 class I	AML Immature	-0.0627	0.0969	0.126	-0.0238
AML104_CTCAGGGAGTTGAATG-1	Primitive	NPM1 class I	AML Immature	-0.0644	0.0445	0.148	-0.0219
AML104_CTCAGGGCACTATCCC-1	Primitive	NPM1 class I	AML Immature	-0.109	0.0815	0.253	-0.0441
AML104_CTCAGGGTCGATGCAT-1	Primitive	NPM1 class I	AML Immature	-0.128	0.123	0.235	-0.0357
AML104_CTCAGTCCAAATGGCG-1	Primitive	NPM1 class I	AML Immature	-0.117	0.113	0.148	-0.0729
AML104_CTCATCGTCATCGCTC-1	Primitive	NPM1 class I	AML Immature	-0.132	0.14	0.133	-0.079
AML104_CTCATTAGTCGGAACA-1	Primitive	NPM1 class I	AML Immature	-0.0441	0.109	0.191	-0.0365
AML104_CTCCAACAGCCAGACA-1	Primitive	NPM1 class I	AML Immature	-0.151	0.178	0.164	-0.0714
AML104_CTCCAACCAACACAAA-1	Primitive	NPM1 class I	AML Immature	-0.0531	0.0707	0.187	-0.0438
AML104_CTCCAACGTCTCAGGC-1	Primitive	NPM1 class I	AML Immature	-0.0782	0.103	0.204	-0.0517
AML104_CTCCAACGTGAGATTA-1	Primitive	NPM1 class I	AML Immature	-0.138	0.121	0.132	-0.105
AML104_CTCCAACTCTCTGAGA-1	Primitive	NPM1 class I	AML Immature	-0.112	0.118	0.173	-0.0547
AML104_CTCCACAGTGCATACT-1	Primitive	NPM1 class I	AML Immature	-0.108	0.115	0.169	-0.0863
AML104_CTCCATGGTAATCAAG-1	Primitive	NPM1 class I	AML Immature	-0.0485	0.0377	0.169	-0.0311
AML104_CTCCATGTCTGTTCAT-1	Primitive	NPM1 class I	AML Immature	-0.106	0.115	0.226	-0.0506
AML104_CTCCCAAGTAGAGATT-1	Primitive	NPM1 class I	AML Immature	-0.105	0.099	0.134	-0.0567
AML104_CTCCCAAGTCGCTTGG-1	Primitive	NPM1 class I	AML Immature	-0.0964	0.102	0.2	-0.0278
AML104_CTCCCAAGTCGTATTG-1	Primitive	NPM1 class I	AML Immature	-0.0918	0.125	0.146	-0.0383
AML104_CTCCGATCATGGGTCC-1	Primitive	NPM1 class I	Erythroid	-0.00938	-0.019	-0.0164	-0.0217
AML104_CTCCGATTCATTTACC-1	Primitive	NPM1 class I	AML Immature	-0.121	0.12	0.244	-0.0563
AML104_CTCCGATTCGAACACT-1	Primitive	NPM1 class I	AML Immature	-0.148	0.11	0.222	-0.0541
AML104_CTCCTCCAGAGGCCAT-1	Primitive	NPM1 class I	AML Immature	-0.122	0.0917	0.114	-0.0738
AML104_CTCCTCCCACAGTCCG-1	Primitive	NPM1 class I	LMPP	-0.142	0.102	0.183	-0.087
AML104_CTCCTCCTCAGGGATG-1	Primitive	NPM1 class I	GMP	-0.138	0.144	0.0986	-0.0685
AML104_CTCCTCCTCGAGAACG-1	Primitive	NPM1 class I	AML Immature	-0.0942	0.117	0.179	-0.0492
AML104_CTCCTCCTCGATCCCT-1	Primitive	NPM1 class I	AML Immature	-0.161	0.117	0.214	-0.126
AML104_CTCCTCCTCGCGATCG-1	Primitive	NPM1 class I	AML Immature	-0.1	0.0265	0.101	-0.0611
AML104_CTCCTTTGTCTTTCTA-1	Primitive	NPM1 class I	AML Immature	-0.118	0.0799	0.254	-0.0773
AML104_CTCCTTTTCGTCGCTT-1	Primitive	NPM1 class I	AML Immature	-0.0815	0.113	0.16	-0.049
AML104_CTCGAGGTCTCGTCAC-1	Primitive	NPM1 class I	AML Immature	-0.0664	-0.00252	0.00989	-0.0491
AML104_CTCTCAGGTCTTCAAG-1	Primitive	NPM1 class I	AML Immature	-0.11	0.114	0.154	-0.0626
AML104_CTCTCAGGTTCCTAGA-1	Primitive	NPM1 class I	AML Immature	-0.108	0.0309	0.109	-0.0825
AML104_CTCTCGAGTGTCTTAG-1	Primitive	NPM1 class I	AML Immature	-0.0336	0.0259	0.0432	-0.0293
AML104_CTCTCGATCTAAACGC-1	Primitive	NPM1 class I	AML Immature	-0.102	0.172	0.226	-0.0396
AML104_CTCTCGATCTGGACCG-1	Primitive	NPM1 class I	AML Immature	-0.124	0.117	0.152	-0.0457
AML104_CTCTGGTCATGAAAGT-1	Primitive	NPM1 class I	AML Immature	-0.0781	0.0383	0.102	-0.0373
AML104_CTGAATGCATGAATCC-1	Primitive	NPM1 class I	AML Immature	-0.144	0.123	0.125	-0.0498
AML104_CTGAATGGTGGAACCA-1	Primitive	NPM1 class I	AML Immature	-0.124	0.142	0.162	-0.0711
AML104_CTGAATGTCTTGAGCA-1	Primitive	NPM1 class I	AML Immature	-0.0602	0.119	0.17	-0.0389
AML104_CTGAGCGAGAATCTAG-1	Primitive	NPM1 class I	AML Immature	-0.111	0.119	0.206	-0.069
AML104_CTGAGGCAGAGCATCG-1	Primitive	NPM1 class I	AML Immature	-0.0999	0.111	0.173	-0.0581
AML104_CTGAGGCAGAGGTCGT-1	Primitive	NPM1 class I	AML Immature	-0.0381	0.0249	0.000118	-0.0231
AML104_CTGAGGCAGCACCGAA-1	Primitive	NPM1 class I	AML Immature	-0.143	0.107	0.132	-0.0782
AML104_CTGAGGCTCTAGTGTG-1	Primitive	NPM1 class I	AML Immature	-0.0966	0.0693	0.125	-0.0485
AML104_CTGATCCCAGGGATAC-1	Primitive	NPM1 class I	AML Immature	-0.116	0.136	0.158	-0.0708
AML104_CTGATCCCAGTCGTTA-1	Primitive	NPM1 class I	AML Immature	-0.0837	0.0998	0.16	-0.0507
AML104_CTGATCCTCAACCTCC-1	Primitive	NPM1 class I	AML Immature	-0.0828	0.135	0.168	-0.0576
AML104_CTGCATCTCCCGAGAC-1	Primitive	NPM1 class I	AML Immature	-0.124	0.132	0.167	-0.0709
AML104_CTGCATCTCGAGAGCA-1	Primitive	NPM1 class I	AML Immature	-0.0772	0.0784	0.124	-0.0187
AML104_CTGCATCTCTCTCTTC-1	Primitive	NPM1 class I	AML Immature	-0.147	0.107	0.208	-0.0669
AML104_CTGCCATAGACCTGGA-1	Primitive	NPM1 class I	AML Immature	-0.08	0.0344	0.0656	-0.0362
AML104_CTGCCATCAATATCCG-1	Primitive	NPM1 class I	AML Immature	-0.0572	0.0661	0.0808	-0.042
AML104_CTGCCATTCGAGCCTG-1	Primitive	NPM1 class I	AML Immature	-0.115	0.0932	0.152	-0.0826
AML104_CTGCCTACAACCGATT-1	Primitive	NPM1 class I	AML Immature	-0.111	0.126	0.204	-0.0603
AML104_CTGCCTACAATGAAAC-1	Primitive	NPM1 class I	AML Immature	-0.0856	0.0796	0.205	-0.0439
AML104_CTGCCTACACCGTACG-1	Primitive	NPM1 class I	AML Immature	-0.129	0.109	0.171	-0.0598
AML104_CTGCCTACACTCATAG-1	Primitive	NPM1 class I	AML Immature	-0.122	0.128	0.197	-0.0811
AML104_CTGCCTACATAATCGC-1	Primitive	NPM1 class I	AML Immature	-0.133	0.155	0.141	-0.052
AML104_CTGCCTATCCATACAG-1	Primitive	NPM1 class I	AML Immature	-0.126	0.145	0.202	-0.0575
AML104_CTGCCTATCGGCTATA-1	Primitive	NPM1 class I	AML Immature	-0.0906	0.0758	0.0868	-0.0616
AML104_CTGCGAGCATGAAGGC-1	Primitive	NPM1 class I	AML Immature	-0.0772	0.0593	0.114	-0.0392
AML104_CTGCGAGTCTGGTGCG-1	Primitive	NPM1 class I	AML Immature	-0.0533	0.129	0.199	-0.0393
AML104_CTGCTCAAGTACCCTA-1	Primitive	NPM1 class I	AML Immature	-0.121	0.0955	0.169	-0.0627
AML104_CTGCTCAAGTCGTCTA-1	Primitive	NPM1 class I	AML Immature	-0.104	0.121	0.249	-0.0526
AML104_CTGCTCAGTCCGGCAT-1	Primitive	NPM1 class I	AML Immature	-0.123	0.126	0.215	-0.0931
AML104_CTGCTCAGTCCGTTTC-1	Primitive	NPM1 class I	AML Immature	-0.135	0.107	0.2	-0.0603
AML104_CTGCTCAGTTCAAAGA-1	Primitive	NPM1 class I	AML Immature	-0.128	0.189	0.218	-0.0633
AML104_CTGCTCATCCGCAAAT-1	Primitive	NPM1 class I	AML Immature	-0.147	0.122	0.228	-0.0411
AML104_CTGGACGAGCGATTCT-1	Primitive	NPM1 class I	AML Immature	-0.0793	0.076	0.0956	-0.0498
AML104_CTGGACGTCGCAGTTA-1	Primitive	NPM1 class I	AML Immature	-0.0401	0.0266	0.116	-0.0261
AML104_CTGGCAGCAGCAATTC-1	Primitive	NPM1 class I	AML Immature	-0.112	0.112	0.224	-0.0577
AML104_CTGGCAGCATAGGTTC-1	Primitive	NPM1 class I	AML Immature	-0.121	0.0967	0.128	-0.0744
AML104_CTGGTCTCATAAGATG-1	Primitive	NPM1 class I	Erythroid	-0.0453	-0.0276	-0.0314	-0.0327
AML104_CTGGTCTTCACGATCA-1	Primitive	NPM1 class I	AML Immature	-0.127	0.0841	0.0937	-0.0753
AML104_CTGTAGAAGCAATAAC-1	Primitive	NPM1 class I	AML Immature	-0.121	0.125	0.139	-0.0423
AML104_CTGTAGACATGGCACC-1	Primitive	NPM1 class I	AML Immature	-0.0501	0.059	0.038	-0.0393
AML104_CTGTATTAGACTACCT-1	Primitive	NPM1 class I	AML Immature	-0.122	0.0973	0.185	-0.0796
AML104_CTGTATTAGGATTTCC-1	Primitive	NPM1 class I	AML Immature	-0.101	0.152	0.313	-0.0719
AML104_CTGTATTGTTCTATCT-1	Primitive	NPM1 class I	AML Immature	-0.126	0.107	0.176	-0.0609
AML104_CTGTCGTAGGATTTCC-1	Primitive	NPM1 class I	AML Immature	-0.102	0.175	0.341	-0.0433
AML104_CTGTGAACAGCGACAA-1	Primitive	NPM1 class I	AML Immature	-0.0719	0.0504	0.162	-0.0176
AML104_CTGTGAACAGGTATGG-1	Primitive	NPM1 class I	AML Immature	-0.0579	0.05	0.177	-0.0394
AML104_CTGTGGGAGGTAAGTT-1	Primitive	NPM1 class I	AML Immature	-0.0777	0.15	0.212	-0.0536
AML104_CTGTGGGCATACCGTA-1	Primitive	NPM1 class I	AML Immature	-0.0832	0.0463	0.131	-0.0238
AML104_CTGTGGGGTAGACTGG-1	Primitive	NPM1 class I	AML Immature	-0.0803	0.107	0.11	-0.0604
AML104_CTTACCGAGCATCAGG-1	Primitive	NPM1 class I	AML Immature	-0.118	0.0559	0.227	-0.0685
AML104_CTTACCGGTTACGATC-1	Primitive	NPM1 class I	AML Immature	-0.14	0.124	0.166	-0.0744
AML104_CTTAGGAAGGTCACCC-1	Primitive	NPM1 class I	AML Immature	-0.124	0.197	0.274	-0.0646
AML104_CTTAGGACACGAAAGC-1	Primitive	NPM1 class I	AML Immature	-0.0571	0.0598	0.132	-0.00163
AML104_CTTCAATGTAACCCGC-1	Primitive	NPM1 class I	AML Immature	-0.141	0.121	0.242	-0.0951
AML104_CTTCCGAAGAAGCCTG-1	Primitive	NPM1 class I	AML Immature	-0.107	0.125	0.216	-0.0641
AML104_CTTCCGAGTATCGTTG-1	Primitive	NPM1 class I	AML Immature	-0.102	0.128	0.162	-0.0464
AML104_CTTCCGAGTCAGGTGA-1	Primitive	NPM1 class I	AML Immature	-0.106	0.0664	0.102	-0.0383
AML104_CTTCCTTCAATGGCCC-1	Primitive	NPM1 class I	AML Immature	-0.13	0.128	0.233	-0.0715
AML104_CTTCGGTTCTCCACTG-1	Primitive	NPM1 class I	AML Immature	-0.141	0.128	0.236	-0.0885
AML104_CTTCTCTCAGGACATG-1	Primitive	NPM1 class I	AML Immature	-0.0634	0.0691	0.126	-0.0276
AML104_CTTCTCTCAGTTAAAG-1	Primitive	NPM1 class I	AML Immature	-0.13	0.118	0.214	-0.06
AML104_CTTCTCTTCAGCTGTA-1	Primitive	NPM1 class I	AML Immature	-0.154	0.139	0.187	-0.0805
AML104_CTTGAGACACGCACCA-1	Primitive	NPM1 class I	AML Immature	-0.0857	0.0773	0.222	-0.059
AML104_CTTGAGAGTCGTATGT-1	Primitive	NPM1 class I	AML Immature	-0.0573	0.103	0.161	-0.0161
AML104_CTTGAGAGTGATAGAT-1	Primitive	NPM1 class I	AML Immature	-0.103	0.101	0.111	-0.0531
AML104_CTTGAGAGTTCTCAGA-1	Primitive	NPM1 class I	AML Immature	-0.106	0.0561	0.122	-0.0543
AML104_CTTGAGATCGCCAATA-1	Primitive	NPM1 class I	AML Immature	-0.144	0.178	0.263	-0.0681
AML104_CTTGATTTCTGAGGCC-1	Primitive	NPM1 class I	AML Immature	-0.149	0.131	0.242	-0.08
AML104_CTTTCAAAGGATTTCC-1	Primitive	NPM1 class I	AML Immature	-0.0969	0.0923	0.133	-0.0535
AML104_CTTTCAAAGGCAGGTT-1	Primitive	NPM1 class I	AML Immature	-0.132	0.0821	0.144	-0.0756
AML104_CTTTCAAAGGTACTGG-1	Primitive	NPM1 class I	AML Immature	-0.054	0.0621	0.101	-0.0228
AML104_CTTTCAACAGCTGAAG-1	Primitive	NPM1 class I	AML Immature	-0.117	0.112	0.225	-0.0545
AML104_CTTTCAACATCGCCTT-1	Primitive	NPM1 class I	AML Immature	-0.145	0.132	0.242	-0.0654
AML104_CTTTCAAGTCGGTACC-1	Primitive	NPM1 class I	AML Immature	-0.0744	0.0792	0.173	-0.0304
AML104_CTTTCAAGTTTCACTT-1	Primitive	NPM1 class I	AML Immature	-0.113	0.136	0.177	-0.0608
AML104_CTTTCAATCCAACTAG-1	Primitive	NPM1 class I	AML Immature	-0.0563	0.0664	0.151	-0.00538
AML104_CTTTCGGCAGGAATAT-1	Primitive	NPM1 class I	AML Immature	-0.0991	0.098	0.163	-0.0286
AML104_CTTTCGGTCGTGGGTC-1	Primitive	NPM1 class I	AML Immature	-0.0578	0.112	0.0875	-0.0398
AML104_GAAATGAGTAGTCCTA-1	Primitive	NPM1 class I	AML Immature	-0.127	0.191	0.329	-0.0444
AML104_GAACACTAGACATAAC-1	Primitive	NPM1 class I	AML Immature	-0.117	0.0823	0.185	-0.0265
AML104_GAACACTTCTGCTGAA-1	Primitive	NPM1 class I	AML Immature	-0.115	0.0772	0.124	-0.051
AML104_GAACGTTAGGACTTCT-1	Primitive	NPM1 class I	AML Immature	-0.117	0.00611	0.0885	-0.085
AML104_GAACGTTAGTTACGTC-1	Primitive	NPM1 class I	AML Immature	-0.099	0.0902	0.182	-0.0737
AML104_GAACTGTAGCCAGTAG-1	Primitive	NPM1 class I	AML Immature	-0.105	0.123	0.184	-0.0267
AML104_GAACTGTCAGTAACGG-1	Primitive	NPM1 class I	AML Immature	-0.1	0.103	0.225	-0.0531
AML104_GAACTGTGTAAGATTG-1	Primitive	NPM1 class I	AML Immature	-0.0647	0.0753	0.16	-0.053
AML104_GAACTGTTCTTTGATC-1	Primitive	NPM1 class I	AML Immature	-0.133	0.146	0.198	-0.0774
AML104_GAAGAATAGGGTACAC-1	Primitive	NPM1 class I	AML Immature	-0.0297	0.00276	0.0388	-0.0106
AML104_GAAGAATTCCCTCAAC-1	Primitive	NPM1 class I	AML Immature	-0.137	0.153	0.247	-0.0666
AML104_GAAGAATTCCTTCACG-1	Primitive	NPM1 class I	AML Immature	-0.127	0.0941	0.248	-0.0579
AML104_GAAGCGACATAGGCGA-1	Primitive	NPM1 class I	AML Immature	-0.139	0.129	0.139	-0.0654
AML104_GAAGCGAGTGTTAGCT-1	Primitive	NPM1 class I	AML Immature	-0.115	0.102	0.148	-0.0758
AML104_GAAGGACAGCAGGGAG-1	Primitive	NPM1 class I	AML Immature	-0.131	0.125	0.198	-0.0613
AML104_GAAGGACGTTGGAGAC-1	Primitive	NPM1 class I	AML Immature	-0.111	0.187	0.145	-0.0786
AML104_GAAGGACTCTAGTACG-1	Primitive	NPM1 class I	AML Immature	-0.125	0.112	0.179	-0.0648
AML104_GAAGTAACAATCGTCA-1	Primitive	NPM1 class I	AML Immature	-0.095	0.079	0.114	-0.0781
AML104_GAAGTAAGTGTGTCGC-1	Primitive	NPM1 class I	AML Immature	-0.0805	0.0154	0.0689	0.0124
AML104_GAATAGACATGGGTTT-1	Primitive	NPM1 class I	AML Immature	-0.103	0.086	0.19	-0.0486
AML104_GAATAGAGTCTCAAGT-1	Primitive	NPM1 class I	AML Immature	-0.0628	0.0381	0.12	-0.0138
AML104_GAATAGAGTTACGATC-1	Primitive	NPM1 class I	AML Immature	-0.124	0.139	0.223	-0.0947
AML104_GAATCACCACAAGCCC-1	Primitive	NPM1 class I	AML Immature	-0.118	0.0983	0.257	-0.0645
AML104_GAATCACCAGAGAATT-1	Primitive	NPM1 class I	AML Immature	-0.144	0.118	0.14	-0.0865
AML104_GAATCACGTACAGTCT-1	Primitive	NPM1 class I	AML Immature	-0.138	0.139	0.225	-0.065
AML104_GAATCACGTGGTCCGT-1	Primitive	NPM1 class I	AML Immature	-0.12	0.0802	0.194	-0.0417
AML104_GAATCGTAGGTCCTGC-1	Primitive	NPM1 class I	AML Immature	-0.129	0.132	0.187	-0.0449
AML104_GAATCGTCACCAGTTA-1	Primitive	NPM1 class I	AML Immature	-0.091	0.0956	0.142	-0.0487
AML104_GAATCGTGTATCCCTC-1	Primitive	NPM1 class I	AML Immature	-0.0584	0.0625	0.0868	-0.0401
AML104_GACACGCCAGTAGAGC-1	Primitive	NPM1 class I	AML Immature	-0.123	0.123	0.213	-0.0586
AML104_GACACGCTCAAGCCGC-1	Primitive	NPM1 class I	AML Immature	-0.124	0.121	0.139	-0.0872
AML104_GACAGCCGTCTCAAGT-1	Primitive	NPM1 class I	AML Immature	-0.141	0.18	0.241	-0.0889
AML104_GACAGCCGTTCGTGCG-1	Primitive	NPM1 class I	AML Immature	-0.107	0.0695	0.173	-0.0361
AML104_GACATCACAACGATCT-1	Primitive	NPM1 class I	AML Immature	-0.127	0.135	0.177	-0.0729
AML104_GACATCAGTTCGTTCC-1	Primitive	NPM1 class I	AML Immature	-0.131	0.109	0.256	-0.0428
AML104_GACCAATCATAACTCG-1	Primitive	NPM1 class I	AML Immature	-0.13	0.136	0.207	-0.0928
AML104_GACCAATTCGCCTTGT-1	Primitive	NPM1 class I	AML Immature	-0.118	0.153	0.232	-0.047
AML104_GACCAATTCTTCGTGC-1	Primitive	NPM1 class I	AML Immature	-0.0881	0.138	0.309	-0.0648
AML104_GACCCAGAGAGGCTGT-1	Primitive	NPM1 class I	AML Immature	-0.103	0.13	0.179	-0.0674
AML104_GACCCAGAGCACGGAT-1	Primitive	NPM1 class I	AML Immature	-0.0793	0.11	0.151	-0.0245
AML104_GACCCAGAGTACTGGG-1	Primitive	NPM1 class I	AML Immature	-0.139	0.146	0.271	-0.0757
AML104_GACCCTTAGAAGAGCA-1	Primitive	NPM1 class I	AML Immature	-0.115	0.166	0.16	-0.032
AML104_GACCCTTAGCCGAATG-1	Primitive	NPM1 class I	AML Immature	-0.126	0.0948	0.0969	-0.0705
AML104_GACCCTTAGTTGCGCC-1	Primitive	NPM1 class I	AML Immature	-0.113	0.137	0.235	-0.0552
AML104_GACCCTTCAGTATTCG-1	Primitive	NPM1 class I	AML Immature	-0.0764	0.106	0.156	-0.0488
AML104_GACCCTTGTAGAGATT-1	Primitive	NPM1 class I	AML Immature	-0.0662	0.0773	0.133	-0.0403
AML104_GACCCTTTCTCAACCC-1	Primitive	NPM1 class I	AML Immature	-0.146	0.0925	0.149	-0.0593
AML104_GACCGTGCACGACGCT-1	Primitive	NPM1 class I	AML Immature	-0.114	0.0541	0.113	-0.0541
AML104_GACCGTGCATGAGTAA-1	Primitive	NPM1 class I	AML Immature	-0.115	0.0935	0.136	-0.0575
AML104_GACCTTCAGACCCGCT-1	Primitive	NPM1 class I	AML Immature	-0.0882	0.191	0.208	-0.0624
AML104_GACCTTCAGTCATGCT-1	Primitive	NPM1 class I	AML Immature	-0.131	0.0323	0.155	-0.0682
AML104_GACGCTGAGGCTATCT-1	Primitive	NPM1 class I	AML Immature	-0.131	0.0823	0.241	-0.0779
AML104_GACGCTGCAGTAACGG-1	Primitive	NPM1 class I	AML Immature	-0.12	0.135	0.0897	-0.0405
AML104_GACGCTGGTCTAACGT-1	Primitive	NPM1 class I	AML Immature	-0.0603	0.0648	0.154	-0.0267
AML104_GACGCTGGTGTGACCC-1	Primitive	NPM1 class I	AML Immature	-0.113	0.0605	0.0597	-0.0516
AML104_GACGCTGTCACCGCTT-1	Primitive	NPM1 class I	AML Immature	-0.089	0.101	0.187	-0.0288
AML104_GACGTTAAGACGAAGA-1	Primitive	NPM1 class I	AML Immature	-0.106	0.112	0.207	-0.058
AML104_GACGTTAAGGCGAAGG-1	Primitive	NPM1 class I	AML Immature	-0.112	0.113	0.173	-0.0466
AML104_GACGTTACAATTGGTC-1	Primitive	NPM1 class I	AML Immature	-0.0787	0.107	0.226	-0.0358
AML104_GACGTTACACGCTTAA-1	Primitive	NPM1 class I	AML Immature	-0.127	0.16	0.164	-0.0696
AML104_GACGTTATCAGTCCGG-1	Primitive	NPM1 class I	AML Immature	-0.103	0.0899	0.163	-0.0681
AML104_GACTATGAGGGATCTG-1	Primitive	NPM1 class I	AML Immature	-0.0985	0.124	0.127	-0.069
AML104_GACTCTCAGCTAAACA-1	Primitive	NPM1 class I	AML Immature	-0.0161	0.0336	0.0968	-0.0166
AML104_GACTCTCTCTCGTGGG-1	Primitive	NPM1 class I	AML Immature	-0.116	0.13	0.259	-0.0792
AML104_GACTGATCAATGACCT-1	Primitive	NPM1 class I	AML Immature	-0.0644	0.0477	0.0179	-0.0533
AML104_GACTTCCAGGCCTGCT-1	Primitive	NPM1 class I	AML Immature	-0.0963	0.0489	0.128	-0.0413
AML104_GACTTCCAGTAGGGTC-1	Primitive	NPM1 class I	AML Immature	-0.128	0.0987	0.154	-0.0663
AML104_GACTTCCTCAAGATAG-1	Primitive	NPM1 class I	AML Immature	-0.134	0.137	0.253	-0.0956
AML104_GAGAAATAGCGTATAA-1	Primitive	NPM1 class I	AML Immature	-0.0831	0.166	0.192	-0.0651
AML104_GAGAAATAGTGAGTGC-1	Primitive	NPM1 class I	AML Immature	-0.124	0.141	0.252	-0.069
AML104_GAGAAATCAAGTGTCT-1	Primitive	NPM1 class I	AML Immature	-0.0982	0.0823	0.208	-0.0353
AML104_GAGAAATCATGCACTA-1	Primitive	NPM1 class I	AML Immature	-0.124	0.103	0.0907	-0.0577
AML104_GAGAAATTCCCTCTTT-1	Primitive	NPM1 class I	AML Immature	-0.066	0.0498	0.133	-0.0484
AML104_GAGACCCCACCCTAAA-1	Primitive	NPM1 class I	AML Immature	-0.111	0.0928	0.0923	-0.0611
AML104_GAGACTTCATAGTCGT-1	Primitive	NPM1 class I	AML Immature	-0.0797	0.0933	0.154	-0.0467
AML104_GAGATGGGTCGCACAC-1	Primitive	NPM1 class I	AML Immature	-0.137	0.116	0.192	-0.0828
AML104_GAGATGGGTCGTCGGT-1	Primitive	NPM1 class I	AML Immature	-0.0932	0.0865	0.103	-0.0278
AML104_GAGATGGGTGACGTCC-1	Primitive	NPM1 class I	AML Immature	-0.114	0.155	0.211	-0.0546
AML104_GAGATGGGTGTGGACA-1	Primitive	NPM1 class I	AML Immature	-0.105	0.127	0.189	-0.0431
AML104_GAGATGGTCAGTAGGG-1	Primitive	NPM1 class I	B-cells	-0.0501	-0.0379	-0.0455	-0.0424
AML104_GAGCCTGAGTTGGAGC-1	Primitive	NPM1 class I	AML Immature	-0.11	0.143	0.175	-0.0403
AML104_GAGCCTGCATATCTGG-1	Primitive	NPM1 class I	AML Immature	-0.0882	0.0844	0.142	-0.0448
AML104_GAGCCTGGTTTGTTGG-1	Primitive	NPM1 class I	AML Immature	-0.0597	0.0424	0.142	-0.0218
AML104_GAGGCAAAGGTGGCTA-1	Primitive	NPM1 class I	AML Immature	-0.104	0.0431	0.0969	-0.0578
AML104_GAGGCAACAATTCACG-1	Primitive	NPM1 class I	AML Immature	-0.161	0.169	0.272	-0.072
AML104_GAGGCAACACAAGCCC-1	Primitive	NPM1 class I	AML Immature	-0.0631	0.101	0.199	-0.0474
AML104_GAGGCAAGTTAGGGTG-1	Primitive	NPM1 class I	AML Immature	-0.0781	0.0775	0.09	-0.0378
AML104_GAGGCAATCCAGGACC-1	Primitive	NPM1 class I	AML Immature	-0.12	0.146	0.168	-0.063
AML104_GAGGCAATCCGTCACT-1	Primitive	NPM1 class I	AML Immature	-0.0935	0.0705	0.149	-0.036
AML104_GAGGCAATCTCACCCA-1	Primitive	NPM1 class I	AML Immature	-0.132	0.164	0.23	-0.0828
AML104_GAGGCCTCAACAGAGC-1	Primitive	NPM1 class I	AML Immature	-0.139	0.126	0.187	-0.0487
AML104_GAGGCCTCAGCACCCA-1	Primitive	NPM1 class I	AML Immature	-0.13	0.106	0.137	-0.0777
AML104_GAGGCCTGTTACGCCG-1	Primitive	NPM1 class I	AML Immature	-0.118	0.119	0.16	-0.0516
AML104_GAGGCCTTCGCGTAGC-1	Primitive	NPM1 class I	AML Immature	-0.0786	0.0881	0.209	-0.0379
AML104_GAGGCCTTCTGGTTGA-1	Primitive	NPM1 class I	AML Immature	-0.112	0.108	0.252	-0.0663
AML104_GAGGGATGTTAACAGA-1	Primitive	NPM1 class I	AML Immature	-0.103	0.0737	0.141	-0.0605
AML104_GAGGGATGTTTGTGGT-1	Primitive	NPM1 class I	AML Immature	-0.121	0.145	0.193	-0.0603
AML104_GAGGGTACAATGAACA-1	Primitive	NPM1 class I	AML Immature	-0.113	0.12	0.232	-0.0718
AML104_GAGTCATAGCATAGGC-1	Primitive	NPM1 class I	AML Immature	-0.126	0.113	0.179	-0.0523
AML104_GAGTCATAGTCAATCC-1	Primitive	NPM1 class I	AML Immature	-0.139	0.188	0.23	-0.0606
AML104_GAGTCATCAGGCCCTA-1	Primitive	NPM1 class I	AML Immature	-0.125	0.096	0.17	-0.0639
AML104_GAGTCATGTGAATATG-1	Primitive	NPM1 class I	AML Immature	-0.101	0.137	0.208	-0.0568
AML104_GAGTCATTCCACGAAT-1	Primitive	NPM1 class I	AML Immature	-0.0752	0.0572	0.0959	-0.0507
AML104_GAGTCATTCGCCTAGG-1	Primitive	NPM1 class I	AML Immature	-0.135	0.161	0.186	-0.0847
AML104_GAGTCTAAGACAGTCG-1	Primitive	NPM1 class I	AML Immature	-0.0741	0.0637	0.0982	-0.0285
AML104_GAGTCTAAGTATGACA-1	Primitive	NPM1 class I	AML Immature	-0.0809	0.091	0.16	-0.0157
AML104_GAGTCTACACTGCATA-1	Primitive	NPM1 class I	AML Immature	-0.0894	0.134	0.155	-0.0527
AML104_GAGTCTATCGATAACC-1	Primitive	NPM1 class I	AML Immature	-0.0675	0.0984	0.123	-0.0391
AML104_GAGTCTATCTCGCGTT-1	Primitive	NPM1 class I	AML Immature	-0.0962	0.132	0.184	-0.0442
AML104_GAGTGAGGTCTTGAGT-1	Primitive	NPM1 class I	AML Immature	-0.106	0.133	0.225	-0.0606
AML104_GAGTGAGTCGCACGAC-1	Primitive	NPM1 class I	AML Immature	-0.039	0.00564	0.0706	-0.0109
AML104_GAGTGTTTCCTTCTGG-1	Primitive	NPM1 class I	AML Immature	-0.0998	0.0475	0.102	-0.0439
AML104_GAGTTACAGAGAACCC-1	Primitive	NPM1 class I	Erythroid	0.0111	-0.00688	-0.0106	0.00151
AML104_GAGTTACAGGCCGCTT-1	Primitive	NPM1 class I	AML Immature	-0.0764	0.0817	0.161	-0.0434
AML104_GAGTTACCACAATGTC-1	Primitive	NPM1 class I	AML Immature	-0.0764	0.0331	0.086	0.00723
AML104_GAGTTACGTCATCGGC-1	Primitive	NPM1 class I	AML Immature	-0.148	0.123	0.208	-0.115
AML104_GAGTTGTAGGGACCAT-1	Primitive	NPM1 class I	AML Immature	-0.0941	0.118	0.101	-0.0461
AML104_GAGTTGTCATGTTCGA-1	Primitive	NPM1 class I	AML Immature	-0.101	0.104	0.212	-0.022
AML104_GAGTTGTTCAGTAGGG-1	Primitive	NPM1 class I	AML Immature	-0.137	0.105	0.136	-0.0758
AML104_GAGTTTGAGAAACTCA-1	Primitive	NPM1 class I	AML Immature	-0.101	0.0751	0.161	-0.0631
AML104_GAGTTTGTCCATCTAT-1	Primitive	NPM1 class I	AML Immature	-0.112	0.0655	0.123	-0.0619
AML104_GAGTTTGTCCCTCTTT-1	Primitive	NPM1 class I	AML Immature	-0.0803	0.0847	0.194	-0.058
AML104_GAGTTTGTCTAGTCAG-1	Primitive	NPM1 class I	AML Immature	-0.13	0.0913	0.135	-0.0552
AML104_GATAGAACAAAGCAAT-1	Primitive	NPM1 class I	AML Immature	-0.101	0.114	0.092	-0.0579
AML104_GATAGAAGTATCGCGC-1	Primitive	NPM1 class I	AML Immature	-0.132	0.15	0.173	-0.0883
AML104_GATAGAAGTGCCTGAC-1	Primitive	NPM1 class I	AML Immature	-0.0702	0.0999	0.131	-0.0372
AML104_GATAGCTAGGCTGGAT-1	Primitive	NPM1 class I	AML Immature	-0.0918	0.0462	0.0417	-0.0453
AML104_GATCACACAGATAAAC-1	Primitive	NPM1 class I	AML Immature	-0.113	0.108	0.162	-0.0784
AML104_GATCACATCTACTGCC-1	Primitive	NPM1 class I	AML Immature	-0.0516	0.0666	0.177	-0.0357
AML104_GATCAGTAGGTGCTTT-1	Primitive	NPM1 class I	AML Immature	-0.131	0.116	0.248	-0.0765
AML104_GATCAGTTCACTCACC-1	Primitive	NPM1 class I	AML Immature	-0.0686	0.0547	0.0717	-0.027
AML104_GATCAGTTCGCAGTGC-1	Primitive	NPM1 class I	AML Immature	-0.12	0.129	0.18	-0.0955
AML104_GATCATGAGATCCCGC-1	Primitive	NPM1 class I	AML Immature	-0.117	0.152	0.272	-0.074
AML104_GATCATGAGGGTATAT-1	Primitive	NPM1 class I	AML Immature	-0.0277	0.0167	0.146	-0.0352
AML104_GATCATGCACACGTGC-1	Primitive	NPM1 class I	AML Immature	-0.0739	0.0636	0.139	-0.03
AML104_GATCCCTCAACTCCCT-1	Primitive	NPM1 class I	AML Immature	-0.118	0.136	0.173	-0.0767
AML104_GATCCCTGTGCACATT-1	Primitive	NPM1 class I	AML Immature	-0.0921	0.085	0.204	-0.0485
AML104_GATCCCTGTTACAGCT-1	Primitive	NPM1 class I	AML Immature	-0.141	0.116	0.215	-0.082
AML104_GATCCCTTCTATGCCC-1	Primitive	NPM1 class I	AML Immature	-0.123	0.137	0.161	-0.0719
AML104_GATCGTAAGCCTATCA-1	Primitive	NPM1 class I	AML Immature	-0.11	0.109	0.173	-0.0743
AML104_GATCGTAAGCGCATCC-1	Primitive	NPM1 class I	AML Immature	-0.0948	0.134	0.147	-0.0455
AML104_GATCGTACACACGGTC-1	Primitive	NPM1 class I	AML Immature	-0.033	0.047	0.162	-0.0253
AML104_GATCGTACAGTGCCTG-1	Primitive	NPM1 class I	AML Immature	-0.112	0.0954	0.199	-0.0725
AML104_GATCGTAGTTGGTACT-1	Primitive	NPM1 class I	AML Immature	-0.115	0.0818	0.18	-0.0272
AML104_GATCGTATCGCTCATC-1	Primitive	NPM1 class I	AML Immature	-0.12	0.0976	0.128	-0.0715
AML104_GATGACTTCGGTATGT-1	Primitive	NPM1 class I	AML Immature	-0.149	0.0576	0.189	-0.0522
AML104_GATGAGGCAGACCAAG-1	Primitive	NPM1 class I	AML Immature	-0.0869	0.0866	0.285	-0.0439
AML104_GATGATCAGGACGCAT-1	Primitive	NPM1 class I	AML Immature	-0.0861	0.14	0.155	-0.0522
AML104_GATGATCAGTGCCGAA-1	Primitive	NPM1 class I	AML Immature	-0.142	0.139	0.159	-0.071
AML104_GATGATCGTAGGATAT-1	Primitive	NPM1 class I	AML Immature	-0.0431	0.0884	0.179	-0.00505
AML104_GATGATCGTAGTGCGA-1	Primitive	NPM1 class I	AML Immature	-0.106	0.0928	0.09	-0.0513
AML104_GATGATCTCCTGATAG-1	Primitive	NPM1 class I	AML Immature	-0.116	0.176	0.257	-0.0374
AML104_GATGATCTCTGGAGAG-1	Primitive	NPM1 class I	AML Immature	-0.119	0.116	0.193	-0.0736
AML104_GATGCTAAGGGCAGAG-1	Primitive	NPM1 class I	AML Immature	-0.0941	0.109	0.149	-0.035
AML104_GATGCTACAGTCGGAA-1	Primitive	NPM1 class I	AML Immature	-0.0445	0.0687	0.126	-0.00796
AML104_GATGCTAGTCCGCAGT-1	Primitive	NPM1 class I	AML Immature	-0.117	0.0814	0.151	-0.0344
AML104_GATGCTAGTTTGTTGG-1	Primitive	NPM1 class I	AML Immature	-0.0874	0.0949	0.175	-0.0525
AML104_GATGGAGCAAGAATGT-1	Primitive	NPM1 class I	AML Immature	-0.114	0.115	0.196	-0.0385
AML104_GATGGAGCATTGTCGA-1	Primitive	NPM1 class I	AML Immature	-0.0812	0.0418	0.164	-0.0279
AML104_GATGGAGTCAAGTGTC-1	Primitive	NPM1 class I	AML Immature	-0.0816	0.105	0.182	-0.0414
AML104_GATGTTGCACGTATAC-1	Primitive	NPM1 class I	AML Immature	-0.117	0.065	0.101	-0.0539
AML104_GATTCGACAAAGACGC-1	Primitive	NPM1 class I	AML Immature	-0.0846	0.0265	0.0782	-0.0269
AML104_GATTCGACAGTCGAGA-1	Primitive	NPM1 class I	AML Immature	-0.127	0.151	0.241	-0.0543
AML104_GATTCGAGTCTCAAGT-1	Primitive	NPM1 class I	AML Immature	-0.063	0.0916	0.129	-0.0419
AML104_GATTCGAGTTGGGTAG-1	Primitive	NPM1 class I	AML Immature	-0.127	0.112	0.156	-0.0438
AML104_GATTCGATCAACCCGG-1	Primitive	NPM1 class I	AML Immature	-0.133	0.0834	0.207	-0.0699
AML104_GATTCGATCCACTTTA-1	Primitive	NPM1 class I	AML Immature	-0.0881	0.0407	0.142	-0.0214
AML104_GATTCTTTCGCTACAA-1	Primitive	NPM1 class I	AML Immature	-0.101	0.0865	0.167	-0.0676
AML104_GATTGGTAGCAAATCA-1	Primitive	NPM1 class I	AML Immature	-0.119	0.129	0.242	-0.0819
AML104_GATTGGTGTATTGCCA-1	Primitive	NPM1 class I	AML Immature	-0.0508	0.104	0.22	-0.0176
AML104_GATTGGTTCGGTGTAT-1	Primitive	NPM1 class I	AML Immature	-0.125	0.125	0.241	-0.083
AML104_GATTGGTTCTCATGCC-1	Primitive	NPM1 class I	AML Immature	-0.112	0.12	0.26	-0.0581
AML104_GATTTCTAGACGCTCC-1	Primitive	NPM1 class I	AML Immature	-0.14	0.173	0.261	-0.0682
AML104_GATTTCTCAACCCTCT-1	Primitive	NPM1 class I	AML Immature	-0.123	0.0529	0.0961	-0.05
AML104_GATTTCTGTAGCGTTT-1	Primitive	NPM1 class I	AML Immature	-0.138	0.162	0.3	-0.0677
AML104_GCAACATAGCGTGAAC-1	Primitive	NPM1 class I	AML Immature	-0.144	0.137	0.188	-0.058
AML104_GCAACATAGTGAGGTC-1	Primitive	NPM1 class I	AML Immature	-0.136	0.148	0.217	-0.0658
AML104_GCAACATGTCAACGCC-1	Primitive	NPM1 class I	AML Immature	-0.0976	0.0947	0.158	-0.0523
AML104_GCAACATGTCGAGCAA-1	Primitive	NPM1 class I	AML Immature	-0.0817	0.111	0.247	-0.0297
AML104_GCAACATGTGTGACCC-1	Primitive	NPM1 class I	AML Immature	-0.0696	0.098	0.182	-0.0353
AML104_GCAACCGGTACGTAGG-1	Primitive	NPM1 class I	AML Immature	-0.105	0.085	0.152	-0.051
AML104_GCAACCGGTTCAACGT-1	Primitive	NPM1 class I	AML Immature	-0.0814	0.116	0.191	-0.0431
AML104_GCAACCGTCGAGAAAT-1	Primitive	NPM1 class I	AML Immature	-0.143	0.155	0.3	-0.069
AML104_GCACATACACAATGCT-1	Primitive	NPM1 class I	AML Immature	-0.124	0.116	0.171	-0.0622
AML104_GCACATACAGAACGCA-1	Primitive	NPM1 class I	AML Immature	-0.123	0.0867	0.122	-0.0712
AML104_GCACATAGTGTGTCGC-1	Primitive	NPM1 class I	AML Immature	-0.14	0.116	0.116	-0.0596
AML104_GCACATAGTTATGGTC-1	Primitive	NPM1 class I	AML Immature	-0.0761	0.11	0.161	-0.0474
AML104_GCACATATCCCTGTTG-1	Primitive	NPM1 class I	AML Immature	-0.0879	0.0803	0.134	-0.0414
AML104_GCACGGTCACATGGTT-1	Primitive	NPM1 class I	AML Immature	-0.0903	0.114	0.124	-0.0367
AML104_GCACGGTCAGCCGTTG-1	Primitive	NPM1 class I	AML Immature	-0.124	0.121	0.321	-0.0705
AML104_GCACGGTGTCCACATA-1	Primitive	NPM1 class I	AML Immature	-0.0937	0.068	0.107	-0.0455
AML104_GCACGGTGTTGGAGAC-1	Primitive	NPM1 class I	AML Immature	-0.134	0.152	0.198	-0.0585
AML104_GCACGTGCACAAGCAG-1	Primitive	NPM1 class I	AML Immature	-0.129	0.125	0.213	-0.05
AML104_GCACGTGGTCATCCGG-1	Primitive	NPM1 class I	AML Immature	-0.0502	0.0205	0.0501	-0.0388
AML104_GCACTAATCGTCACCT-1	Primitive	NPM1 class I	AML Immature	-0.0985	0.129	0.285	-0.0638
AML104_GCACTAATCTTAAGGC-1	Primitive	NPM1 class I	AML Immature	-0.131	0.127	0.128	-0.0415
AML104_GCAGCCACAGAGCCCT-1	Primitive	NPM1 class I	AML Immature	-0.141	0.139	0.183	-0.062
AML104_GCAGCCAGTGCATTAC-1	Primitive	NPM1 class I	AML Immature	-0.126	0.105	0.178	-0.0667
AML104_GCAGCCAGTTTACACG-1	Primitive	NPM1 class I	AML Immature	-0.127	0.133	0.15	-0.0547
AML104_GCAGCCATCCCTCGTA-1	Primitive	NPM1 class I	AML Immature	-0.0389	0.0355	0.0526	-0.0297
AML104_GCAGCTGAGCATCGAG-1	Primitive	NPM1 class I	AML Immature	-0.0701	0.0564	0.0209	-0.00531
AML104_GCAGCTGGTTTCTTAC-1	Primitive	NPM1 class I	AML Immature	-0.0686	0.0941	0.15	-0.0215
AML104_GCAGGCTAGAATCGAT-1	Primitive	NPM1 class I	AML Immature	-0.0907	0.123	0.169	-0.0581
AML104_GCAGGCTAGGCGAACT-1	Primitive	NPM1 class I	AML Immature	-0.114	0.084	0.141	-0.0425
AML104_GCAGGCTAGTAAACTG-1	Primitive	NPM1 class I	AML Immature	-0.0725	0.0471	0.103	-0.0256
AML104_GCAGTTAAGAGCAGCT-1	Primitive	NPM1 class I	AML Immature	-0.125	0.0877	0.176	-0.0508
AML104_GCAGTTAAGCGCACAA-1	Primitive	NPM1 class I	AML Immature	-0.112	0.0921	0.155	-0.0574
AML104_GCAGTTATCTATACGG-1	Primitive	NPM1 class I	AML Immature	-0.0504	0.0724	0.163	-0.0397
AML104_GCATCGGAGGGAGTTC-1	Primitive	NPM1 class I	AML Immature	-0.108	0.131	0.0498	-0.0605
AML104_GCATCGGAGTCGCGAA-1	Primitive	NPM1 class I	AML Immature	-0.0491	0.0432	0.0322	-0.03
AML104_GCATCGGTCGTAGTCA-1	Primitive	NPM1 class I	AML Immature	-0.0852	0.123	0.226	-0.0572
AML104_GCATGATAGCAAATCA-1	Primitive	NPM1 class I	T-cells	-0.0523	-0.0329	-0.0278	-0.0305
AML104_GCATTAGAGCTATCCA-1	Primitive	NPM1 class I	AML Immature	-0.101	0.0804	0.148	-0.059
AML104_GCATTAGCACGCCAGT-1	Primitive	NPM1 class I	AML Immature	-0.131	0.058	0.124	-0.0586
AML104_GCATTAGCAGTAGAAT-1	Primitive	NPM1 class I	AML Immature	-0.0457	0.0863	0.122	-0.0472
AML104_GCATTAGTCACCGACG-1	Primitive	NPM1 class I	AML Immature	-0.0863	0.0988	0.0706	-0.0266
AML104_GCATTAGTCCATTTGT-1	Primitive	NPM1 class I	AML Immature	-0.0829	0.0992	0.173	-0.0408
AML104_GCCAACGAGTCGAAAT-1	Primitive	NPM1 class I	AML Immature	-0.0747	0.0667	0.121	-0.046
AML104_GCCAACGCAACGGTAG-1	Primitive	NPM1 class I	AML Immature	-0.136	0.154	0.144	-0.0933
AML104_GCCAACGCAAGAGAGA-1	Primitive	NPM1 class I	AML Immature	-0.128	0.134	0.205	-0.0786
AML104_GCCAACGCAATACGCT-1	Primitive	NPM1 class I	AML Immature	-0.111	0.129	0.222	-0.0579
AML104_GCCAACGTCTACCCAC-1	Primitive	NPM1 class I	AML Immature	-0.124	0.14	0.252	-0.0799
AML104_GCCAGCAAGAGGTTTA-1	Primitive	NPM1 class I	AML Immature	-0.125	0.0807	0.115	-0.0485
AML104_GCCAGCAAGATAGCAT-1	Primitive	NPM1 class I	AML Immature	-0.125	0.133	0.229	-0.0647
AML104_GCCAGCACATGAATCC-1	Primitive	NPM1 class I	AML Immature	-0.0327	0.0315	0.129	-0.0102
AML104_GCCAGCAGTCTTTATC-1	Primitive	NPM1 class I	AML Immature	-0.118	0.0606	0.237	-0.0645
AML104_GCCAGCAGTGACATCT-1	Primitive	NPM1 class I	AML Immature	-0.131	0.0766	0.137	-0.0574
AML104_GCCAGCATCTCATAGG-1	Primitive	NPM1 class I	AML Immature	-0.121	0.127	0.179	-0.0743
AML104_GCCAGGTAGTCATAGA-1	Primitive	NPM1 class I	AML Immature	-0.077	0.101	0.181	-0.0314
AML104_GCCAGGTTCCCAGGAC-1	Primitive	NPM1 class I	AML Immature	-0.087	0.118	0.167	-0.0536
AML104_GCCAGTGAGAAGCGGG-1	Primitive	NPM1 class I	AML Immature	-0.111	0.091	0.176	-0.0477
AML104_GCCAGTGAGTAACAGT-1	Primitive	NPM1 class I	AML Immature	-0.108	0.148	0.161	-0.0798
AML104_GCCAGTGAGTTACTCG-1	Primitive	NPM1 class I	AML Immature	-0.0404	0.0274	0.0782	-0.0227
AML104_GCCAGTGGTAATGATG-1	Primitive	NPM1 class I	AML Immature	-0.143	0.126	0.196	-0.064
AML104_GCCAGTGTCAGCAATC-1	Primitive	NPM1 class I	AML Immature	-0.0955	0.0688	0.154	-0.00681
AML104_GCCAGTGTCCGATCTC-1	Primitive	NPM1 class I	AML Immature	-0.084	0.072	0.123	-0.0461
AML104_GCCAGTGTCTCCATAT-1	Primitive	NPM1 class I	AML Immature	-0.138	0.152	0.194	-0.0649
AML104_GCCATGGAGCGTTCAT-1	Primitive	NPM1 class I	AML Immature	-0.114	0.0852	0.114	-0.0579
AML104_GCCATGGCAGGAACCA-1	Primitive	NPM1 class I	AML Immature	-0.144	0.142	0.185	-0.075
AML104_GCCATTCAGGCTAGCA-1	Primitive	NPM1 class I	AML Immature	-0.1	-0.0151	0.184	-0.0233
AML104_GCCATTCCAACACGAG-1	Primitive	NPM1 class I	AML Immature	-0.118	0.0356	0.0565	-0.0355
AML104_GCCATTCGTGAGATTA-1	Primitive	NPM1 class I	AML Immature	-0.128	0.116	0.144	-0.0719
AML104_GCCATTCGTGGTCAAG-1	Primitive	NPM1 class I	AML Immature	-0.0966	0.146	0.224	-0.0544
AML104_GCCATTCTCAGCGTCG-1	Primitive	NPM1 class I	AML Immature	-0.0795	0.0518	0.0879	-0.0301
AML104_GCCCAGAAGAAGCTCG-1	Primitive	NPM1 class I	AML Immature	-0.116	0.129	0.255	-0.0661
AML104_GCCCAGAAGTTTGTCG-1	Primitive	NPM1 class I	AML Immature	-0.0575	0.109	0.102	-0.0226
AML104_GCCCAGACACCCATAA-1	Primitive	NPM1 class I	AML Immature	-0.128	0.117	0.157	-0.0757
AML104_GCCCAGACATGGTACT-1	Primitive	NPM1 class I	AML Immature	-0.119	0.0473	0.108	-0.0559
AML104_GCCCAGATCCACCCTA-1	Primitive	NPM1 class I	AML Immature	-0.121	0.108	0.171	-0.0686
AML104_GCCCGAACAATCCAGT-1	Primitive	NPM1 class I	AML Immature	-0.11	0.0992	0.221	-0.0484
AML104_GCCCGAACATACCGTA-1	Primitive	NPM1 class I	AML Immature	-0.124	0.0998	0.195	-0.0814
AML104_GCCCGAACATCGGTTA-1	Primitive	NPM1 class I	AML Immature	-0.103	0.0916	0.174	-0.0425
AML104_GCCCGAATCCGGTAAT-1	Primitive	NPM1 class I	AML Immature	-0.108	0.155	0.29	-0.067
AML104_GCCGATGAGTTGTAAG-1	Primitive	NPM1 class I	AML Immature	-0.0981	0.144	0.213	-0.0479
AML104_GCCGATGGTCATCACA-1	Primitive	NPM1 class I	AML Immature	-0.0979	0.0708	0.15	-0.0615
AML104_GCCGTGAAGACAGCGT-1	Primitive	NPM1 class I	AML Immature	-0.0486	0.0545	0.103	-0.0111
AML104_GCCGTGAAGATGCTGG-1	Primitive	NPM1 class I	AML Immature	-0.0672	0.0807	0.129	-0.0434
AML104_GCCTGTTCAAACCATC-1	Primitive	NPM1 class I	AML Immature	-0.122	0.145	0.185	-0.0518
AML104_GCCTGTTCACTACAGT-1	Primitive	NPM1 class I	AML Immature	-0.0973	0.0772	0.139	-0.053
AML104_GCCTGTTGTCTTCCGT-1	Primitive	NPM1 class I	AML Immature	-0.105	0.0515	0.157	-0.0405
AML104_GCCTGTTTCGATGCAT-1	Primitive	NPM1 class I	AML Immature	-0.11	0.105	0.167	-0.0571
AML104_GCCTGTTTCTAACGGT-1	Primitive	NPM1 class I	AML Immature	-0.0828	0.0641	0.216	-0.0551
AML104_GCGAGAAAGGTTAAAC-1	Primitive	NPM1 class I	AML Immature	-0.0928	0.0819	0.127	-0.0341
AML104_GCGAGAACACAAGTGG-1	Primitive	NPM1 class I	AML Immature	-0.0988	0.0906	0.183	-0.0665
AML104_GCGAGAATCGATACGT-1	Primitive	NPM1 class I	AML Immature	-0.139	0.11	0.177	-0.0867
AML104_GCGATCGAGAACTCCT-1	Primitive	NPM1 class I	AML Immature	-0.0933	0.152	0.276	-0.0437
AML104_GCGATCGAGTTACTCG-1	Primitive	NPM1 class I	AML Immature	-0.0783	0.113	0.182	-0.0345
AML104_GCGATCGGTTGAATCC-1	Primitive	NPM1 class I	AML Immature	-0.0746	0.0668	0.157	-0.0219
AML104_GCGATCGTCATGGAGG-1	Primitive	NPM1 class I	NK-cells	-0.0475	-0.0447	-0.0466	-0.0394
AML104_GCGGAAAAGCATCGAG-1	Primitive	NPM1 class I	AML Immature	-0.0591	0.0805	0.0811	-0.0363
AML104_GCGGAAAAGCTGTTAC-1	Primitive	NPM1 class I	AML Immature	-0.073	0.135	0.168	-0.0355
AML104_GCGGAAAGTACTGAGG-1	Primitive	NPM1 class I	AML Immature	-0.117	0.171	0.253	-0.0729
AML104_GCGGAAATCGGTATGT-1	Primitive	NPM1 class I	AML Immature	-0.127	0.114	0.169	-0.0628
AML104_GCGGATCCACACGTGC-1	Primitive	NPM1 class I	AML Immature	-0.11	0.0952	0.177	-0.0542
AML104_GCGGATCGTGCAACAG-1	Primitive	NPM1 class I	AML Immature	-0.127	0.0852	0.116	-0.0596
AML104_GCGGATCGTGGTCTTA-1	Primitive	NPM1 class I	AML Immature	-0.0833	0.0728	0.0888	-0.0418
AML104_GCGGATCTCGACTCCT-1	Primitive	NPM1 class I	AML Immature	-0.0736	0.0593	0.121	-0.0517
AML104_GCGGATCTCTAATTCC-1	Primitive	NPM1 class I	AML Immature	-0.0977	0.119	0.245	-0.0391
AML104_GCGTGCACAATCGCAT-1	Primitive	NPM1 class I	AML Immature	-0.079	0.105	0.187	-0.0398
AML104_GCGTGCATCGTTAGAC-1	Primitive	NPM1 class I	AML Immature	-0.11	0.132	0.189	-0.0564
AML104_GCGTTTCAGGTGCATG-1	Primitive	NPM1 class I	AML Immature	-0.104	0.0751	0.137	-0.0471
AML104_GCGTTTCGTAAGTAGT-1	Primitive	NPM1 class I	AML Immature	-0.122	0.137	0.239	-0.0686
AML104_GCGTTTCGTCCAAGAG-1	Primitive	NPM1 class I	NK-cells	-0.0732	-0.0475	-0.0592	-0.0343
AML104_GCGTTTCGTCCTCAGG-1	Primitive	NPM1 class I	AML Immature	-0.0666	0.0483	0.142	-0.0204
AML104_GCGTTTCGTCGAGCAA-1	Primitive	NPM1 class I	AML Immature	-0.132	0.111	0.148	-0.0636
AML104_GCTACCTCAACAACAA-1	Primitive	NPM1 class I	AML Immature	-0.112	0.133	0.188	-0.0731
AML104_GCTACCTCATCGAAGG-1	Primitive	NPM1 class I	AML Immature	-0.156	0.103	0.108	-0.0594
AML104_GCTCAAATCGATGCAT-1	Primitive	NPM1 class I	AML Immature	-0.128	0.147	0.182	-0.0594
AML104_GCTCAAATCGGATAAA-1	Primitive	NPM1 class I	AML Immature	-0.0903	0.103	0.143	-0.0482
AML104_GCTGAATGTATCGTAC-1	Primitive	NPM1 class I	AML Immature	-0.0881	0.124	0.147	-0.0615
AML104_GCTGAATGTCAAACGG-1	Primitive	NPM1 class I	AML Immature	-0.037	0.093	0.156	-0.0175
AML104_GCTGCAGGTGGTTTAC-1	Primitive	NPM1 class I	AML Immature	-0.128	0.13	0.234	-0.0714
AML104_GCTGCAGTCGATCCCT-1	Primitive	NPM1 class I	AML Immature	-0.116	0.105	0.214	-0.068
AML104_GCTGGGTGTAGGTTTC-1	Primitive	NPM1 class I	AML Immature	-0.0915	0.0958	0.174	-0.0563
AML104_GCTGGGTTCTCAGGCG-1	Primitive	NPM1 class I	AML Immature	-0.0824	0.1	0.153	-0.0503
AML104_GCTTCACAGACGCCCT-1	Primitive	NPM1 class I	AML Immature	-0.149	0.0899	0.184	-0.0757
AML104_GCTTCACCATCCTTCG-1	Primitive	NPM1 class I	AML Immature	-0.131	0.0939	0.156	-0.0681
AML104_GCTTCACGTGTCCGGT-1	Primitive	NPM1 class I	AML Immature	-0.0865	0.0745	0.169	-0.0499
AML104_GCTTCACGTTTAGAGA-1	Primitive	NPM1 class I	AML Immature	-0.0601	0.111	0.2	-0.0448
AML104_GCTTGGGAGAGAAGGT-1	Primitive	NPM1 class I	AML Immature	-0.097	0.122	0.199	-0.0332
AML104_GCTTGGGAGGCACGAT-1	Primitive	NPM1 class I	AML Immature	-0.053	0.0689	0.109	-0.0376
AML104_GCTTGGGCATTGAAAG-1	Primitive	NPM1 class I	AML Immature	-0.121	0.103	0.21	-0.0623
AML104_GCTTTCGTCGACGCGT-1	Primitive	NPM1 class I	AML Immature	-0.124	0.111	0.18	-0.067
AML104_GGAACCCAGCGTGTTT-1	Primitive	NPM1 class I	AML Immature	-0.0845	0.0842	0.209	-0.0449
AML104_GGAACCCCAAGACGAC-1	Primitive	NPM1 class I	AML Immature	-0.133	0.158	0.276	-0.0588
AML104_GGAACCCCAGTGGGTA-1	Primitive	NPM1 class I	AML Immature	-0.0686	0.0273	0.0829	-0.0107
AML104_GGAACCCCATCGTTCC-1	Primitive	NPM1 class I	AML Immature	-0.0522	0.0985	0.0921	-0.0259
AML104_GGAACCCTCTAGGCAT-1	Primitive	NPM1 class I	AML Immature	-0.0686	0.0899	0.194	-0.0441
AML104_GGAAGTGAGCCTAACT-1	Primitive	NPM1 class I	AML Immature	-0.104	0.107	0.213	-0.0506
AML104_GGAAGTGCACATTCGA-1	Primitive	NPM1 class I	AML Immature	-0.0914	0.121	0.204	-0.0456
AML104_GGAATCTAGAGTAACT-1	Primitive	NPM1 class I	AML Immature	-0.0497	0.0815	0.11	-0.0257
AML104_GGAATCTAGCATATGA-1	Primitive	NPM1 class I	AML Immature	-0.128	0.0386	0.0654	-0.0831
AML104_GGAATCTAGTACGTCT-1	Primitive	NPM1 class I	AML Immature	-0.111	0.143	0.191	-0.0565
AML104_GGAATCTCACGACGTC-1	Primitive	NPM1 class I	AML Immature	-0.143	0.106	0.241	-0.0516
AML104_GGAATCTTCAAAGGTA-1	Primitive	NPM1 class I	AML Immature	-0.116	0.138	0.118	-0.0606
AML104_GGAATCTTCTTCCACG-1	Primitive	NPM1 class I	AML Immature	-0.173	0.138	0.178	-0.0693
AML104_GGAATGGAGTTCCATG-1	Primitive	NPM1 class I	AML Immature	-0.123	0.0967	0.177	-0.0833
AML104_GGAATGGCAGGATGAC-1	Primitive	NPM1 class I	AML Immature	-0.0868	0.111	0.0722	-0.0596
AML104_GGAATGGGTCCGGTGT-1	Primitive	NPM1 class I	AML Immature	-0.0397	0.0455	0.0706	-0.0255
AML104_GGACGTCCACATGAAA-1	Primitive	NPM1 class I	AML Immature	-0.113	0.123	0.202	-0.0735
AML104_GGAGAACCAGAGTTCT-1	Primitive	NPM1 class I	AML Immature	-0.062	0.0658	0.0935	-0.0275
AML104_GGAGAACGTGAACCGA-1	Primitive	NPM1 class I	AML Immature	-0.0731	0.0352	0.094	-0.0554
AML104_GGAGAACGTGCTCTTC-1	Primitive	NPM1 class I	AML Immature	-0.113	0.129	0.199	-0.0632
AML104_GGAGAACGTGGCTCTG-1	Primitive	NPM1 class I	AML Immature	-0.0584	0.0531	0.151	-0.0226
AML104_GGAGAACGTTTCGTTT-1	Primitive	NPM1 class I	AML Immature	-0.118	0.104	0.107	-0.0473
AML104_GGAGAACTCCTCTGCA-1	Primitive	NPM1 class I	AML Immature	-0.116	0.0934	0.137	-0.0493
AML104_GGAGCAAAGTGTTCAC-1	Primitive	NPM1 class I	AML Immature	-0.0931	0.102	0.172	-0.0495
AML104_GGAGCAAGTGGTCCCA-1	Primitive	NPM1 class I	AML Immature	-0.126	0.0924	0.152	-0.0625
AML104_GGAGCAATCTCTAGGA-1	Primitive	NPM1 class I	AML Immature	-0.112	0.0852	0.109	-0.04
AML104_GGAGGATAGTGGTTAA-1	Primitive	NPM1 class I	AML Immature	-0.0798	0.0815	0.155	-0.033
AML104_GGAGGATCAACGACAG-1	Primitive	NPM1 class I	AML Immature	-0.0598	0.0142	0.0926	-0.0338
AML104_GGAGGATCAATAGTCC-1	Primitive	NPM1 class I	AML Immature	-0.126	0.112	0.271	-0.0834
AML104_GGAGGATCAGAGTCAG-1	Primitive	NPM1 class I	AML Immature	-0.0779	0.176	0.138	-0.0366
AML104_GGAGGATGTACAGTCT-1	Primitive	NPM1 class I	AML Immature	-0.11	0.137	0.185	-0.0666
AML104_GGAGGTAAGCGCATCC-1	Primitive	NPM1 class I	AML Immature	-0.0901	0.107	0.136	-0.0279
AML104_GGAGGTAAGCGCGTTC-1	Primitive	NPM1 class I	AML Immature	-0.111	0.088	0.0849	-0.0655
AML104_GGAGGTACAGAGGTTG-1	Primitive	NPM1 class I	AML Immature	-0.0755	0.0619	0.08	-0.0271
AML104_GGAGGTATCCTCTTTC-1	Primitive	NPM1 class I	AML Immature	-0.104	0.118	0.136	-0.0551
AML104_GGATCTACACGTCATA-1	Primitive	NPM1 class I	AML Immature	-0.0849	0.0983	0.235	-0.0574
AML104_GGATCTATCACTGTCC-1	Primitive	NPM1 class I	AML Immature	-0.0814	0.074	0.113	-0.0445
AML104_GGATGTTCAAGTGGCA-1	Primitive	NPM1 class I	AML Immature	-0.0534	0.0695	0.0952	-0.0421
AML104_GGCACGTAGGATCACG-1	Primitive	NPM1 class I	AML Immature	-0.121	0.145	0.19	-0.0703
AML104_GGCACGTTCCTAACAG-1	Primitive	NPM1 class I	AML Immature	-0.0892	0.104	0.149	-0.0481
AML104_GGCAGTCAGATTGAGT-1	Primitive	NPM1 class I	AML Immature	-0.121	0.124	0.179	-0.0399
AML104_GGCAGTCAGGGTAGCT-1	Primitive	NPM1 class I	AML Immature	-0.126	0.145	0.194	-0.0572
AML104_GGCAGTCCACCCTAAA-1	Primitive	NPM1 class I	AML Immature	-0.103	0.0521	0.00409	-0.05
AML104_GGCGTCAAGAGCATTA-1	Primitive	NPM1 class I	AML Immature	-0.0392	0.0716	0.113	-0.0342
AML104_GGCGTCATCACGTCCT-1	Primitive	NPM1 class I	AML Immature	-0.118	0.105	0.14	-0.0668
AML104_GGCGTCATCTCGGTAA-1	Primitive	NPM1 class I	AML Immature	-0.0956	0.108	0.182	-0.035
AML104_GGCTGTGGTACATACC-1	Primitive	NPM1 class I	AML Immature	-0.12	0.139	0.199	-0.0814
AML104_GGCTGTGTCTTGCAGA-1	Primitive	NPM1 class I	AML Immature	-0.111	0.0909	0.18	-0.0514
AML104_GGCTTGGGTAGGCAGT-1	Primitive	NPM1 class I	AML Immature	-0.0757	0.132	0.247	-0.0172
AML104_GGCTTTCTCAAACGAA-1	Primitive	NPM1 class I	AML Immature	-0.107	0.0857	0.175	-0.0465
AML104_GGGAAGTGTAGTCTTG-1	Primitive	NPM1 class I	AML Immature	-0.0933	0.0508	0.146	-0.051
AML104_GGGACAAGTCAAATCC-1	Primitive	NPM1 class I	AML Immature	-0.0476	0.0715	0.153	-0.027
AML104_GGGACAATCACCGGTG-1	Primitive	NPM1 class I	AML Immature	-0.106	0.0839	0.142	-0.0628
AML104_GGGACCTGTCCTCAGG-1	Primitive	NPM1 class I	AML Immature	-0.0926	0.114	0.2	-0.00853
AML104_GGGACCTGTCGATTTG-1	Primitive	NPM1 class I	AML Immature	-0.123	0.0868	0.186	-0.0498
AML104_GGGACCTGTGCCGGTT-1	Primitive	NPM1 class I	AML Immature	-0.12	0.118	0.162	-0.0669
AML104_GGGACTCAGGCAATGC-1	Primitive	NPM1 class I	AML Immature	-0.0833	0.153	0.191	-0.0343
AML104_GGGACTCCAGGAATAT-1	Primitive	NPM1 class I	AML Immature	-0.0957	0.116	0.157	-0.0619
AML104_GGGACTCTCTACTTCA-1	Primitive	NPM1 class I	AML Immature	-0.134	0.181	0.224	-0.08
AML104_GGGAGATAGGGAGTTC-1	Primitive	NPM1 class I	AML Immature	-0.117	0.104	0.153	-0.0822
AML104_GGGAGATAGTGGATAT-1	Primitive	NPM1 class I	AML Immature	-0.127	0.0904	0.127	-0.0543
AML104_GGGAGATCAAATGGCG-1	Primitive	NPM1 class I	AML Immature	-0.142	0.0812	0.183	-0.103
AML104_GGGAGATTCGGCCAAC-1	Primitive	NPM1 class I	AML Immature	-0.0683	0.0817	0.166	-0.0368
AML104_GGGAGTAAGTCAGGGT-1	Primitive	NPM1 class I	AML Immature	-0.121	0.0857	0.18	-0.0416
AML104_GGGATCCTCACATACG-1	Primitive	NPM1 class I	AML Immature	-0.0554	0.113	0.129	-0.0492
AML104_GGGATGACACACCAGC-1	Primitive	NPM1 class I	AML Immature	-0.131	0.087	0.0823	-0.0536
AML104_GGGATGAGTCCAGGTC-1	Primitive	NPM1 class I	AML Immature	-0.118	0.123	0.169	-0.0831
AML104_GGGATGAGTGTTACAC-1	Primitive	NPM1 class I	AML Immature	-0.0642	0.0726	0.0781	-0.0475
AML104_GGGATGATCAACCTCC-1	Primitive	NPM1 class I	AML Immature	-0.0643	0.0132	0.0836	-0.0343
AML104_GGGATGATCACCTCGT-1	Primitive	NPM1 class I	AML Immature	-0.15	0.0537	0.136	-0.0876
AML104_GGGCCATCAGAGCGTA-1	Primitive	NPM1 class I	AML Immature	-0.0746	0.109	0.11	-0.0361
AML104_GGGCCATCAGCACAAG-1	Primitive	NPM1 class I	AML Immature	-0.12	0.17	0.277	-0.0795
AML104_GGGCCATCATAGAAAC-1	Primitive	NPM1 class I	AML Immature	-0.0944	0.106	0.211	-0.0505
AML104_GGGCGTTGTCGCTCGA-1	Primitive	NPM1 class I	AML Immature	-0.106	0.111	0.145	-0.0523
AML104_GGGCGTTGTGTGAGCA-1	Primitive	NPM1 class I	AML Immature	-0.0992	0.0572	0.156	-0.064
AML104_GGGCGTTTCTGACAGT-1	Primitive	NPM1 class I	AML Immature	-0.0484	0.064	0.107	-0.0191
AML104_GGGCTACCACCAACAT-1	Primitive	NPM1 class I	AML Immature	-0.138	0.156	0.258	-0.092
AML104_GGGCTACGTTGTCAGT-1	Primitive	NPM1 class I	AML Immature	-0.0717	0.148	0.274	-0.0243
AML104_GGGCTCAAGTAGACAT-1	Primitive	NPM1 class I	AML Immature	-0.0796	0.116	0.223	-0.0376
AML104_GGGCTCATCCTTATCA-1	Primitive	NPM1 class I	AML Immature	-0.106	0.113	0.166	-0.0495
AML104_GGGTAGACAACATACC-1	Primitive	NPM1 class I	AML Immature	-0.102	0.11	0.161	-0.0561
AML104_GGGTAGACAACCGTAT-1	Primitive	NPM1 class I	AML Immature	-0.0727	0.09	0.108	-0.0328
AML104_GGGTAGAGTTTCGACA-1	Primitive	NPM1 class I	AML Immature	-0.0963	0.0312	0.161	-0.034
AML104_GGGTAGATCCACGGGT-1	Primitive	NPM1 class I	AML Immature	-0.12	0.134	0.154	-0.0639
AML104_GGGTAGATCCTGCCAT-1	Primitive	NPM1 class I	AML Immature	-0.0981	0.133	0.139	-0.0361
AML104_GGGTATTAGAAACTGT-1	Primitive	NPM1 class I	AML Immature	-0.103	0.0766	0.12	-0.0394
AML104_GGGTATTGTAGCGTCC-1	Primitive	NPM1 class I	Megakaryocytic cells	-0.0323	0.0288	0.0298	-0.036
AML104_GGGTATTTCCTCACGT-1	Primitive	NPM1 class I	AML Immature	-0.123	0.14	0.159	-0.0437
AML104_GGGTATTTCGCGTCGA-1	Primitive	NPM1 class I	AML Immature	-0.0749	0.0511	0.103	-0.0474
AML104_GGGTCACAGAGACAAG-1	Primitive	NPM1 class I	AML Immature	-0.0842	0.104	0.0931	-0.0666
AML104_GGGTCACTCCGGCAGT-1	Primitive	NPM1 class I	AML Immature	-0.0777	0.059	0.0759	-0.0457
AML104_GGGTCTGAGTTACGAA-1	Primitive	NPM1 class I	Monocytes	0.248	-0.0531	-0.0666	-0.0736
AML104_GGGTCTGCACCAATTG-1	Primitive	NPM1 class I	AML Immature	-0.104	0.0766	0.174	-0.0708
AML104_GGGTCTGGTCGCATGC-1	Primitive	NPM1 class I	AML Immature	-0.0428	0.0431	0.162	0.00455
AML104_GGGTGAAGTATGAAGT-1	Primitive	NPM1 class I	AML Immature	-0.0709	0.0328	0.0451	-0.0473
AML104_GGGTGTCAGAACCCGA-1	Primitive	NPM1 class I	AML Immature	-0.135	0.0946	0.216	-0.058
AML104_GGGTGTCAGTGAGCCA-1	Primitive	NPM1 class I	AML Immature	-0.0334	0.0671	0.14	-0.0177
AML104_GGGTGTCGTGAGAACC-1	Primitive	NPM1 class I	AML Immature	-0.114	0.108	0.206	-0.0524
AML104_GGGTGTCTCATTGCTT-1	Primitive	NPM1 class I	AML Immature	-0.104	0.0967	0.153	-0.0585
AML104_GGGTTATCAAGCTCTA-1	Primitive	NPM1 class I	AML Immature	-0.0845	0.0701	0.119	-0.0568
AML104_GGGTTTAAGCGTCGAA-1	Primitive	NPM1 class I	AML Immature	-0.0874	0.132	0.169	-0.0588
AML104_GGGTTTACAGACCGCT-1	Primitive	NPM1 class I	AML Immature	-0.113	0.079	0.251	-0.0735
AML104_GGGTTTATCTATCACT-1	Primitive	NPM1 class I	AML Immature	-0.0726	0.0669	0.154	-0.0409
AML104_GGTAACTAGAGGACTC-1	Primitive	NPM1 class I	Erythroid	-0.0077	-0.0051	-0.00684	-0.00471
AML104_GGTAACTGTGACTATC-1	Primitive	NPM1 class I	AML Immature	-0.107	0.108	0.187	-0.065
AML104_GGTAACTTCACCTGGG-1	Primitive	NPM1 class I	AML Immature	-0.118	0.0834	0.101	-0.0197
AML104_GGTAACTTCGTGGGTC-1	Primitive	NPM1 class I	T-cells	-0.064	-0.0441	-0.0642	-0.0227
AML104_GGTAATCAGCAGATAT-1	Primitive	NPM1 class I	AML Immature	-0.0924	0.0729	0.169	-0.033
AML104_GGTAATCGTAGAGGAA-1	Primitive	NPM1 class I	AML Immature	-0.12	0.0861	0.207	-0.0634
AML104_GGTAATCTCTGAGAAA-1	Primitive	NPM1 class I	AML Immature	-0.0661	0.112	0.174	-0.0389
AML104_GGTCACGCAAGCCTGC-1	Primitive	NPM1 class I	AML Immature	-0.121	0.114	0.154	-0.0482
AML104_GGTCACGCAATCCTTT-1	Primitive	NPM1 class I	AML Immature	-0.125	0.0845	0.185	-0.0651
AML104_GGTCACGGTGATACAA-1	Primitive	NPM1 class I	AML Immature	-0.0618	0.139	0.147	-0.0423
AML104_GGTCACGTCATCCTAT-1	Primitive	NPM1 class I	AML Immature	-0.127	0.163	0.16	-0.0695
AML104_GGTCTGGAGATACTGA-1	Primitive	NPM1 class I	AML Immature	-0.0714	0.0569	0.145	-0.00687
AML104_GGTCTGGAGCAAGGAA-1	Primitive	NPM1 class I	AML Immature	-0.134	0.122	0.185	-0.0464
AML104_GGTCTGGGTGCACGCT-1	Primitive	NPM1 class I	AML Immature	-0.14	0.135	0.163	-0.0677
AML104_GGTCTGGTCCTGGCTT-1	Primitive	NPM1 class I	AML Immature	-0.134	0.156	0.251	-0.0893
AML104_GGTGAAGGTGTCATGT-1	Primitive	NPM1 class I	AML Immature	-0.102	0.147	0.202	-0.0601
AML104_GGTGAAGGTGTCCGGT-1	Primitive	NPM1 class I	AML Immature	-0.107	0.105	0.218	-0.0575
AML104_GGTGAAGTCACAGTGT-1	Primitive	NPM1 class I	AML Immature	-0.0719	0.0868	0.207	-0.0519
AML104_GGTGGCTCATCCTTGC-1	Primitive	NPM1 class I	AML Immature	-0.103	0.112	0.162	-0.036
AML104_GGTGGCTGTATGTCCA-1	Primitive	NPM1 class I	AML Immature	-0.11	0.0904	0.167	-0.0721
AML104_GGTGTCGAGGGATCTG-1	Primitive	NPM1 class I	AML Immature	-0.0986	0.0737	0.191	-0.0416
AML104_GGTGTCGGTCTTCATT-1	Primitive	NPM1 class I	B-cells	-0.0838	-0.0564	-0.0911	-0.0748
AML104_GGTGTCGTCACTTTGT-1	Primitive	NPM1 class I	AML Immature	-0.0815	0.114	0.217	-0.0476
AML104_GGTGTCGTCGTGTTCC-1	Primitive	NPM1 class I	AML Immature	-0.0804	0.0359	0.029	-0.0166
AML104_GGTGTTAAGGACAAGA-1	Primitive	NPM1 class I	AML Immature	-0.0779	0.0494	0.122	-0.0115
AML104_GGTGTTAGTATCGTGT-1	Primitive	NPM1 class I	AML Immature	-0.113	0.157	0.214	-0.0679
AML104_GGTGTTATCCTGTAAG-1	Primitive	NPM1 class I	AML Immature	-0.116	0.136	0.161	-0.0597
AML104_GGTGTTATCGCTACGG-1	Primitive	NPM1 class I	AML Immature	-0.109	0.0629	0.14	-0.0663
AML104_GGTTAACAGTAATCCC-1	Primitive	NPM1 class I	AML Immature	-0.1	0.179	0.209	-0.0646
AML104_GGTTAACGTAGTCCTA-1	Primitive	NPM1 class I	AML Immature	-0.153	0.104	0.209	-0.0929
AML104_GGTTAACGTCTTCATT-1	Primitive	NPM1 class I	AML Immature	-0.134	0.128	0.152	-0.0759
AML104_GGTTAACGTTCTCTAT-1	Primitive	NPM1 class I	AML Immature	-0.0541	0.0773	0.112	-0.00328
AML104_GGTTAACTCAATCTCT-1	Primitive	NPM1 class I	AML Immature	-0.149	0.111	0.187	-0.0412
AML104_GGTTAACTCAGACCCG-1	Primitive	NPM1 class I	AML Immature	-0.0845	0.0776	0.0866	-0.0575
AML104_GGTTCTCCAATCACGT-1	Primitive	NPM1 class I	AML Immature	-0.106	0.153	0.147	-0.0618
AML104_GGTTCTCGTCCGACGT-1	Primitive	NPM1 class I	AML Immature	-0.154	0.222	0.246	-0.0859
AML104_GGTTCTCTCAGCCTCT-1	Primitive	NPM1 class I	AML Immature	-0.0785	0.0801	0.219	-0.0463
AML104_GGTTCTCTCGCAGAGA-1	Primitive	NPM1 class I	AML Immature	-0.106	0.11	0.231	-0.0658
AML104_GGTTGTAGTTTGTTCT-1	Primitive	NPM1 class I	AML Immature	-0.0716	0.102	0.152	-0.0254
AML104_GGTTGTATCTGTGCTC-1	Primitive	NPM1 class I	AML Immature	-0.0802	0.0831	0.208	-0.022
AML104_GTAACACAGCGTATGG-1	Primitive	NPM1 class I	AML Immature	-0.158	0.152	0.29	-0.0979
AML104_GTAACACCAAAGGAGA-1	Primitive	NPM1 class I	AML Immature	-0.075	0.11	0.165	-0.0298
AML104_GTAACCATCGACCACG-1	Primitive	NPM1 class I	AML Immature	-0.0903	0.0561	0.0786	-0.0341
AML104_GTAAGTCAGAGTCCGA-1	Primitive	NPM1 class I	AML Immature	-0.121	0.0839	0.155	-0.0654
AML104_GTAAGTCAGCGACATG-1	Primitive	NPM1 class I	AML Immature	-0.0836	0.0707	0.0561	-0.0255
AML104_GTAAGTCAGCGGTAGT-1	Primitive	NPM1 class I	AML Immature	-0.0677	0.0773	0.173	-0.036
AML104_GTAAGTCAGTTGCCCG-1	Primitive	NPM1 class I	AML Immature	-0.136	0.132	0.104	-0.0717
AML104_GTAAGTCCAACTTCTT-1	Primitive	NPM1 class I	AML Immature	-0.126	0.0897	0.149	-0.0548
AML104_GTAAGTCTCTACAGGT-1	Primitive	NPM1 class I	AML Immature	-0.063	0.134	0.259	-0.033
AML104_GTAATCGCAGCAGTAG-1	Primitive	NPM1 class I	AML Immature	-0.111	0.0731	0.144	-0.0488
AML104_GTAATCGCATACCACA-1	Primitive	NPM1 class I	AML Immature	-0.14	0.174	0.256	-0.0703
AML104_GTAATGCCAGTTAGGG-1	Primitive	NPM1 class I	AML Immature	-0.101	0.116	0.103	-0.0541
AML104_GTACAACAGGCATGGT-1	Primitive	NPM1 class I	GMP	-0.142	0.109	0.0956	-0.0896
AML104_GTACAACAGGTAGATT-1	Primitive	NPM1 class I	AML Immature	-0.101	0.126	0.202	-0.0519
AML104_GTACAACAGTAATTGG-1	Primitive	NPM1 class I	AML Immature	-0.0596	0.0565	0.198	-0.0386
AML104_GTACAACGTCGGTGAA-1	Primitive	NPM1 class I	AML Immature	-0.127	0.162	0.156	-0.0635
AML104_GTACAACTCCGTCACT-1	Primitive	NPM1 class I	AML Immature	-0.0745	0.101	0.156	-0.0251
AML104_GTACAACTCTAGCAAC-1	Primitive	NPM1 class I	AML Immature	-0.0971	0.124	0.163	-0.0674
AML104_GTACAGTTCACTGAAC-1	Primitive	NPM1 class I	AML Immature	-0.0503	0.0931	0.196	-0.0287
AML104_GTACAGTTCCGTGGCA-1	Primitive	NPM1 class I	AML Immature	-0.142	0.12	0.141	-0.0888
AML104_GTACAGTTCTCGACCT-1	Primitive	NPM1 class I	AML Immature	-0.0582	0.0901	0.112	-0.0471
AML104_GTAGAAAAGAAGGCTC-1	Primitive	NPM1 class I	AML Immature	-0.104	0.146	0.251	-0.041
AML104_GTAGAAAGTCAGCTTA-1	Primitive	NPM1 class I	AML Immature	-0.0951	0.17	0.162	-0.0478
AML104_GTAGAAAGTTGATGTC-1	Primitive	NPM1 class I	AML Immature	-0.122	0.141	0.22	-0.0638
AML104_GTAGAAATCAAACCCA-1	Primitive	NPM1 class I	AML Immature	-0.0877	0.0933	0.0945	-0.031
AML104_GTAGAAATCAACCCGG-1	Primitive	NPM1 class I	AML Immature	-0.126	0.118	0.17	-0.0779
AML104_GTAGAGGAGAAGCCAC-1	Primitive	NPM1 class I	AML Immature	-0.113	0.113	0.222	-0.0693
AML104_GTAGAGGAGTAAACTG-1	Primitive	NPM1 class I	AML Immature	-0.129	0.0681	0.126	-0.0795
AML104_GTAGAGGGTAGTCACT-1	Primitive	NPM1 class I	AML Immature	-0.105	0.109	0.197	-0.0491
AML104_GTAGATCAGTGGTTGG-1	Primitive	NPM1 class I	AML Immature	-0.0673	0.0902	0.107	-0.0298
AML104_GTAGATCCAGTAACCT-1	Primitive	NPM1 class I	AML Immature	-0.136	0.0861	0.159	-0.0815
AML104_GTAGATCCATCTGTTT-1	Primitive	NPM1 class I	AML Immature	-0.139	0.163	0.118	-0.0509
AML104_GTAGATCGTCAACACT-1	Primitive	NPM1 class I	AML Immature	-0.0885	0.0507	0.0564	-0.0225
AML104_GTAGCTAAGCAGCGAT-1	Primitive	NPM1 class I	Monocytes	0.261	-0.0515	-0.0713	-0.0618
AML104_GTAGCTACACTTCTCG-1	Primitive	NPM1 class I	AML Immature	-0.0724	0.0397	0.082	-0.0441
AML104_GTAGCTACATAATGAG-1	Primitive	NPM1 class I	AML Immature	-0.124	0.127	0.218	-0.0548
AML104_GTAGCTAGTCCAAATC-1	Primitive	NPM1 class I	AML Immature	-0.11	0.0122	0.109	-0.0165
AML104_GTAGCTAGTGAACTAA-1	Primitive	NPM1 class I	AML Immature	-0.16	0.134	0.255	-0.0654
AML104_GTAGGAGAGTGACCTT-1	Primitive	NPM1 class I	AML Immature	-0.0999	0.0917	0.25	-0.0519
AML104_GTAGGTTCAGCTGTAT-1	Primitive	NPM1 class I	AML Immature	-0.07	0.0477	0.0833	-0.053
AML104_GTAGGTTGTTGATCGT-1	Primitive	NPM1 class I	AML Immature	-0.0973	0.144	0.135	-0.0506
AML104_GTAGTACAGTTCACTG-1	Primitive	NPM1 class I	AML Immature	-0.106	0.083	0.158	-0.0515
AML104_GTAGTACGTTTGGAAA-1	Primitive	NPM1 class I	AML Immature	-0.102	0.112	0.166	-0.047
AML104_GTAGTACTCATACGGT-1	Primitive	NPM1 class I	T-cells	-0.0751	-0.0345	-0.0484	-0.026
AML104_GTAGTACTCCGACGGT-1	Primitive	NPM1 class I	Megakaryocytic cells	-0.103	0.0885	0.21	-0.0601
AML104_GTATTGGAGAAGCTGC-1	Primitive	NPM1 class I	AML Immature	-0.13	0.109	0.0901	-0.0544
AML104_GTATTGGGTAGAGGAA-1	Primitive	NPM1 class I	AML Immature	-0.0792	0.0441	0.204	-0.0381
AML104_GTATTGGTCTCGAGTA-1	Primitive	NPM1 class I	AML Immature	-0.137	0.0983	0.23	-0.088
AML104_GTATTTCGTATACAGA-1	Primitive	NPM1 class I	AML Immature	-0.0807	0.0851	0.0645	-0.0325
AML104_GTCAAACAGCACTTTG-1	Primitive	NPM1 class I	AML Immature	-0.102	0.114	0.217	-0.0557
AML104_GTCAAACGTCGTGCCA-1	Primitive	NPM1 class I	AML Immature	-0.0692	0.0697	0.075	-0.0218
AML104_GTCAAGTAGATGAAGG-1	Primitive	NPM1 class I	AML Immature	-0.0723	0.12	0.174	-0.0491
AML104_GTCAAGTTCACTACTT-1	Primitive	NPM1 class I	AML Immature	-0.138	0.136	0.235	-0.0959
AML104_GTCACGGAGCGTGAAC-1	Primitive	NPM1 class I	AML Immature	-0.102	0.102	0.11	-0.0556
AML104_GTCACGGCACAGTACT-1	Primitive	NPM1 class I	AML Immature	-0.106	0.114	0.124	-0.0582
AML104_GTCACGGCACTTGGCG-1	Primitive	NPM1 class I	AML Immature	-0.0879	0.114	0.168	-0.0304
AML104_GTCACGGGTTCTTGCC-1	Primitive	NPM1 class I	AML Immature	-0.105	0.155	0.242	-0.0235
AML104_GTCACTCAGATTAGAC-1	Primitive	NPM1 class I	AML Immature	-0.0672	0.0785	0.0914	-0.0333
AML104_GTCACTCCATGGAACG-1	Primitive	NPM1 class I	AML Immature	-0.121	0.167	0.253	-0.0549
AML104_GTCACTCGTGCGACAA-1	Primitive	NPM1 class I	AML Immature	-0.0893	0.0808	0.126	-0.0438
AML104_GTCACTCTCGCTCCTA-1	Primitive	NPM1 class I	AML Immature	-0.121	0.127	0.244	-0.0832
AML104_GTCAGCGCACGTACTA-1	Primitive	NPM1 class I	AML Immature	-0.0995	0.11	0.155	-0.0423
AML104_GTCAGCGTCCGCAAAT-1	Primitive	NPM1 class I	AML Immature	-0.127	0.16	0.179	-0.0837
AML104_GTCAGCGTCGGTCAGC-1	Primitive	NPM1 class I	AML Immature	-0.0683	0.0831	0.0528	-0.0208
AML104_GTCAGCGTCTGCCTCA-1	Primitive	NPM1 class I	AML Immature	-0.0964	0.097	0.0835	-0.0516
AML104_GTCATCCAGAAACCCG-1	Primitive	NPM1 class I	AML Immature	-0.126	0.136	0.0776	-0.0665
AML104_GTCATGAGTATCGCTA-1	Primitive	NPM1 class I	AML Immature	-0.0763	0.0731	0.113	-0.0416
AML104_GTCATGATCACCGGTG-1	Primitive	NPM1 class I	AML Immature	-0.077	0.0861	0.158	-0.0286
AML104_GTCATGATCTTCTGTA-1	Primitive	NPM1 class I	AML Immature	-0.133	0.128	0.268	-0.0843
AML104_GTCATTTCATCTAGAC-1	Primitive	NPM1 class I	AML Immature	-0.132	0.183	0.207	-0.0556
AML104_GTCATTTCATTGTAGC-1	Primitive	NPM1 class I	AML Immature	-0.0719	0.0545	0.14	-0.0381
AML104_GTCATTTGTTAGGGTG-1	Primitive	NPM1 class I	AML Immature	-0.128	0.0593	0.163	-0.0667
AML104_GTCATTTTCATCTGTT-1	Primitive	NPM1 class I	AML Immature	-0.134	0.123	0.118	-0.0631
AML104_GTCCCATCATGATAGA-1	Primitive	NPM1 class I	AML Immature	-0.0884	0.0304	0.0524	-0.0412
AML104_GTCCTCAAGCACTCTA-1	Primitive	NPM1 class I	AML Immature	-0.141	0.0956	0.197	-0.0688
AML104_GTCCTCACAACCGCCA-1	Primitive	NPM1 class I	AML Immature	-0.126	0.122	0.162	-0.0651
AML104_GTCCTCACACCAAATC-1	Primitive	NPM1 class I	Erythroid	-0.022	-0.0157	-0.0101	-0.014
AML104_GTCCTCAGTGAAGCGT-1	Primitive	NPM1 class I	AML Immature	-0.131	0.121	0.218	-0.0667
AML104_GTCCTCATCGAGAAAT-1	Primitive	NPM1 class I	AML Immature	-0.0708	0.0694	0.116	-0.0128
AML104_GTCGAATCAAACGGCA-1	Primitive	NPM1 class I	AML Immature	-0.12	0.0755	0.141	-0.0511
AML104_GTCGAATGTTAGTCGT-1	Primitive	NPM1 class I	AML Immature	-0.139	0.16	0.256	-0.0647
AML104_GTCGAATTCACTGCTC-1	Primitive	NPM1 class I	AML Immature	-0.135	0.149	0.157	-0.0872
AML104_GTCGAATTCTGGCCTT-1	Primitive	NPM1 class I	AML Immature	-0.107	0.101	0.202	-0.0643
AML104_GTCGCGAAGGGATCAC-1	Primitive	NPM1 class I	AML Immature	-0.0835	0.0809	0.132	-0.0518
AML104_GTCGCGATCGTCGATA-1	Primitive	NPM1 class I	AML Immature	-0.0744	0.0842	0.0638	-0.0319
AML104_GTCGTAAAGAATCGTA-1	Primitive	NPM1 class I	AML Immature	-0.114	0.138	0.24	-0.0697
AML104_GTCGTAACAGACGGAT-1	Primitive	NPM1 class I	AML Immature	-0.0794	0.125	0.119	-0.0481
AML104_GTCGTAACATACGCAT-1	Primitive	NPM1 class I	AML Immature	-0.106	0.132	0.175	-0.0369
AML104_GTCGTAAGTTCTAAGC-1	Primitive	NPM1 class I	AML Immature	-0.106	0.0926	0.128	-0.0513
AML104_GTCGTAAGTTCTTCAT-1	Primitive	NPM1 class I	AML Immature	-0.0976	0.0805	0.131	-0.0654
AML104_GTCGTAATCTGCATAG-1	Primitive	NPM1 class I	AML Immature	-0.11	0.122	0.203	-0.0485
AML104_GTCGTTCAGTGTTCCA-1	Primitive	NPM1 class I	AML Immature	-0.0947	0.116	0.224	-0.0428
AML104_GTCGTTCCAATTGCTG-1	Primitive	NPM1 class I	AML Immature	-0.0725	0.124	0.158	-0.045
AML104_GTCGTTCTCGATTCCC-1	Primitive	NPM1 class I	AML Immature	-0.0975	0.155	0.121	-0.0386
AML104_GTCGTTCTCTCGTCGT-1	Primitive	NPM1 class I	AML Immature	-0.0585	0.0715	0.112	-0.0411
AML104_GTCTACCTCACAGTGT-1	Primitive	NPM1 class I	AML Immature	-0.117	0.139	0.187	-0.0661
AML104_GTCTACCTCTGTCGCT-1	Primitive	NPM1 class I	AML Immature	-0.114	0.0781	0.183	-0.0371
AML104_GTCTAGAGTCTGTCAA-1	Primitive	NPM1 class I	AML Immature	-0.0906	0.0764	0.176	-0.0552
AML104_GTCTAGATCCACGTGG-1	Primitive	NPM1 class I	AML Immature	-0.0983	0.107	0.145	-0.0389
AML104_GTCTAGATCGTGAGAG-1	Primitive	NPM1 class I	AML Immature	-0.123	0.13	0.21	-0.0578
AML104_GTCTCACAGCTCGGCT-1	Primitive	NPM1 class I	AML Immature	-0.101	0.0997	0.133	-0.0488
AML104_GTCTCACCAGACAAGC-1	Primitive	NPM1 class I	AML Immature	-0.0695	0.102	0.169	-0.043
AML104_GTCTGTCAGAGTGAAG-1	Primitive	NPM1 class I	AML Immature	-0.0808	0.0702	0.121	-0.0207
AML104_GTCTGTCAGTCCGCGT-1	Primitive	NPM1 class I	AML Immature	-0.149	0.119	0.202	-0.0651
AML104_GTCTGTCCATTAGGAA-1	Primitive	NPM1 class I	AML Immature	-0.119	0.109	0.2	-0.0604
AML104_GTCTGTCTCCACCCTA-1	Primitive	NPM1 class I	AML Immature	-0.0878	0.139	0.142	-0.0303
AML104_GTCTGTCTCGAGCCAC-1	Primitive	NPM1 class I	AML Immature	-0.0835	0.095	0.193	-0.0516
AML104_GTCTTTATCATTTGCT-1	Primitive	NPM1 class I	AML Immature	-0.144	0.159	0.166	-0.0992
AML104_GTGACGCCATGACTGT-1	Primitive	NPM1 class I	AML Immature	-0.125	0.0874	0.105	-0.0719
AML104_GTGACGCGTCTTGCGG-1	Primitive	NPM1 class I	AML Immature	-0.0735	0.109	0.252	-0.0224
AML104_GTGAGCCAGAAAGCGA-1	Primitive	NPM1 class I	AML Immature	-0.0749	0.065	0.115	-0.0364
AML104_GTGAGCCAGAAGGCTC-1	Primitive	NPM1 class I	AML Immature	-0.121	0.0973	0.189	-0.0567
AML104_GTGAGCCAGAGCAACC-1	Primitive	NPM1 class I	AML Immature	-0.0782	0.0629	0.134	-0.0344
AML104_GTGAGCCAGGACTGGT-1	Primitive	NPM1 class I	AML Immature	-0.0733	0.0141	0.109	-0.0372
AML104_GTGAGCCAGTTACGTC-1	Primitive	NPM1 class I	AML Immature	-0.0525	0.109	0.192	-0.0261
AML104_GTGAGCCCAGTGAGCA-1	Primitive	NPM1 class I	AML Immature	-0.0523	0.0291	-0.0181	-0.0242
AML104_GTGAGGACAGTCTACA-1	Primitive	NPM1 class I	AML Immature	-0.0761	0.0567	0.189	-0.046
AML104_GTGAGGAGTCCGAAAG-1	Primitive	NPM1 class I	AML Immature	-0.111	0.143	0.12	-0.0781
AML104_GTGAGGAGTTACACTG-1	Primitive	NPM1 class I	AML Immature	-0.0872	0.0921	0.142	-0.0665
AML104_GTGAGTTAGTCTTGGT-1	Primitive	NPM1 class I	AML Immature	-0.0792	0.0968	0.142	-0.0377
AML104_GTGAGTTCACAGTCCG-1	Primitive	NPM1 class I	T-cells	-0.108	-0.0279	-0.0029	-0.0436
AML104_GTGAGTTGTCATCAGT-1	Primitive	NPM1 class I	AML Immature	-0.124	0.13	0.258	-0.0544
AML104_GTGATGTAGTAACCGG-1	Primitive	NPM1 class I	AML Immature	-0.0767	0.0656	0.0941	-0.0383
AML104_GTGATGTGTACAGAAT-1	Primitive	NPM1 class I	AML Immature	-0.0976	0.129	0.241	-0.0698
AML104_GTGCACGAGGTTCAGG-1	Primitive	NPM1 class I	AML Immature	-0.165	0.143	0.222	-0.07
AML104_GTGCACGCAGAAACCG-1	Primitive	NPM1 class I	AML Immature	-0.085	0.04	0.133	-0.0454
AML104_GTGCACGGTTCAAACC-1	Primitive	NPM1 class I	AML Immature	-0.123	0.124	0.236	-0.0569
AML104_GTGCACGGTTCCAAAC-1	Primitive	NPM1 class I	AML Immature	-0.0837	0.0468	0.131	-0.0405
AML104_GTGCGTGGTATTTCTC-1	Primitive	NPM1 class I	AML Immature	-0.119	0.0905	0.209	-0.065
AML104_GTGCGTGGTGGGTCAA-1	Primitive	NPM1 class I	AML Immature	-0.0799	0.134	0.0964	-0.0335
AML104_GTGCGTGTCCCGATCT-1	Primitive	NPM1 class I	AML Immature	-0.074	0.0719	0.129	0.00722
AML104_GTGCTGGAGCATAGGC-1	Primitive	NPM1 class I	AML Immature	-0.098	0.0657	0.0992	-0.0458
AML104_GTGCTGGGTAGACGTG-1	Primitive	NPM1 class I	AML Immature	-0.0923	0.0896	0.0972	-0.0429
AML104_GTGCTGGTCCACCTGT-1	Primitive	NPM1 class I	AML Immature	-0.132	0.0778	0.114	-0.0685
AML104_GTGCTGGTCTCCTACG-1	Primitive	NPM1 class I	B-cells	-0.0508	-0.0366	-0.0694	-0.0114
AML104_GTGCTTCAGATAGCTA-1	Primitive	NPM1 class I	AML Immature	-0.122	0.0522	0.16	-0.0349
AML104_GTGCTTCGTGCTTCAA-1	Primitive	NPM1 class I	AML Immature	-0.0781	0.123	0.156	-0.0354
AML104_GTGGAAGAGGTGCCAA-1	Primitive	NPM1 class I	AML Immature	-0.0397	0.0467	0.0721	-0.011
AML104_GTGGAGAAGTATGTAG-1	Primitive	NPM1 class I	AML Immature	-0.0992	0.127	0.174	-0.0607
AML104_GTGGGAAAGTTTCAGC-1	Primitive	NPM1 class I	AML Immature	-0.082	0.0968	0.21	-0.04
AML104_GTGGGAATCATGCCCT-1	Primitive	NPM1 class I	AML Immature	-0.111	0.113	0.121	-0.06
AML104_GTGGGAATCTTCCACG-1	Primitive	NPM1 class I	AML Immature	-0.0941	0.0871	0.157	-0.064
AML104_GTGGTTAAGACATAGT-1	Primitive	NPM1 class I	AML Immature	-0.108	0.0564	0.146	-0.0647
AML104_GTGGTTAAGCCAAGCA-1	Primitive	NPM1 class I	AML Immature	-0.13	0.161	0.267	-0.0617
AML104_GTGGTTAAGTCGGCCT-1	Primitive	NPM1 class I	AML Immature	-0.116	0.115	0.205	-0.0766
AML104_GTGGTTACAGAATTCC-1	Primitive	NPM1 class I	AML Immature	-0.102	0.126	0.15	-0.0698
AML104_GTGGTTAGTGGAACCA-1	Primitive	NPM1 class I	AML Immature	-0.092	0.0963	0.109	-0.0576
AML104_GTGGTTAGTTATCTGG-1	Primitive	NPM1 class I	AML Immature	-0.0731	0.0761	0.168	-0.0553
AML104_GTGTAACAGTTAGTAG-1	Primitive	NPM1 class I	AML Immature	-0.0693	0.0771	0.19	-0.031
AML104_GTGTAACTCCTGTTGC-1	Primitive	NPM1 class I	B-cells	-0.0398	-0.0335	-0.0405	-0.0402
AML104_GTGTGATAGTGGAAAG-1	Primitive	NPM1 class I	AML Immature	-0.111	0.122	0.157	-0.0613
AML104_GTGTGATCAGGCCCTA-1	Primitive	NPM1 class I	AML Immature	-0.0963	0.0321	0.0976	-0.0349
AML104_GTGTGATGTACTCGCG-1	Primitive	NPM1 class I	AML Immature	-0.129	0.132	0.176	-0.0602
AML104_GTGTGATTCAAGCCTA-1	Primitive	NPM1 class I	AML Immature	-0.0713	0.0652	0.081	-0.0466
AML104_GTGTGATTCTTTCGAT-1	Primitive	NPM1 class I	AML Immature	-0.129	0.0963	0.136	-0.0827
AML104_GTGTGGCAGAAATTCG-1	Primitive	NPM1 class I	AML Immature	-0.124	0.118	0.172	-0.0596
AML104_GTGTGGCAGGCGTTAG-1	Primitive	NPM1 class I	AML Immature	-0.0751	0.102	0.125	-0.0425
AML104_GTGTGGCAGTTAACAG-1	Primitive	NPM1 class I	AML Immature	-0.0535	0.0907	0.0855	-0.0132
AML104_GTGTGGCTCAGCTTGA-1	Primitive	NPM1 class I	AML Immature	-0.119	0.135	0.172	-0.0648
AML104_GTGTTCCCAACAAGTA-1	Primitive	NPM1 class I	AML Immature	-0.0784	0.0765	0.134	-0.0355
AML104_GTGTTCCCAAGGACAC-1	Primitive	NPM1 class I	AML Immature	-0.0703	0.108	0.216	-0.0414
AML104_GTGTTCCCACGCGTGT-1	Primitive	NPM1 class I	AML Immature	-0.119	0.13	0.123	-0.0484
AML104_GTGTTCCCAGCTTTCC-1	Primitive	NPM1 class I	AML Immature	-0.119	0.136	0.165	-0.0641
AML104_GTGTTCCGTAACCCTA-1	Primitive	NPM1 class I	AML Immature	-0.107	0.0899	0.245	-0.0649
AML104_GTGTTCCTCCGATAGT-1	Primitive	NPM1 class I	AML Immature	-0.0989	0.12	0.163	-0.0399
AML104_GTGTTCCTCTCTAGGA-1	Primitive	NPM1 class I	AML Immature	-0.0632	0.0537	0.0893	-0.0113
AML104_GTTACAGCACATTACG-1	Primitive	NPM1 class I	AML Immature	-0.133	0.106	0.193	-0.0522
AML104_GTTACAGCAGACCTGC-1	Primitive	NPM1 class I	AML Immature	-0.141	0.08	0.132	-0.0836
AML104_GTTACAGTCAAATGCC-1	Primitive	NPM1 class I	AML Immature	-0.132	0.203	0.297	-0.0741
AML104_GTTACCCGTCGTATGT-1	Primitive	NPM1 class I	AML Immature	-0.104	0.0608	0.109	-0.0537
AML104_GTTACCCGTGGCCTCA-1	Primitive	NPM1 class I	AML Immature	-0.0671	0.0616	0.132	-0.0455
AML104_GTTACCCGTTATTCTC-1	Primitive	NPM1 class I	AML Immature	-0.0473	0.0358	0.0876	-0.0288
AML104_GTTACCCTCGACCTAA-1	Primitive	NPM1 class I	AML Immature	-0.0485	0.0714	0.204	-0.0316
AML104_GTTAGACAGACTACCT-1	Primitive	NPM1 class I	AML Immature	-0.123	0.0895	0.205	-0.0759
AML104_GTTAGACAGAGCCGTA-1	Primitive	NPM1 class I	AML Immature	-0.0884	0.0787	0.109	-0.0289
AML104_GTTAGACTCTCATTTG-1	Primitive	NPM1 class I	AML Immature	-0.113	0.118	0.106	-0.0767
AML104_GTTAGTGAGTGTAGAT-1	Primitive	NPM1 class I	AML Immature	-0.0701	0.0675	0.12	-0.0344
AML104_GTTAGTGTCTCGCTCA-1	Primitive	NPM1 class I	AML Immature	-0.103	0.106	0.0555	-0.0495
AML104_GTTATGGCAACTCCCT-1	Primitive	NPM1 class I	AML Immature	-0.0877	0.0733	0.138	-0.0593
AML104_GTTCATTCAGACACAG-1	Primitive	NPM1 class I	AML Immature	-0.112	0.0662	0.117	-0.0768
AML104_GTTCCGTCAGTTACCA-1	Primitive	NPM1 class I	AML Immature	-0.0582	0.0438	0.135	-0.0485
AML104_GTTCCGTTCATAGACC-1	Primitive	NPM1 class I	T-cells	-0.0613	-0.0368	-0.0443	-0.019
AML104_GTTCCGTTCCCGTTGT-1	Primitive	NPM1 class I	AML Immature	-0.129	0.106	0.213	-0.0817
AML104_GTTCCGTTCGAAACAA-1	Primitive	NPM1 class I	AML Immature	-0.11	0.116	0.225	-0.0627
AML104_GTTCGCTAGCACGGAT-1	Primitive	NPM1 class I	AML Immature	-0.0817	0.0215	0.0697	0.00507
AML104_GTTCGCTGTACTGAGG-1	Primitive	NPM1 class I	AML Immature	-0.0528	0.0628	0.193	-0.0389
AML104_GTTCGCTGTCTAATCG-1	Primitive	NPM1 class I	AML Immature	-0.0719	0.0859	0.146	-0.0487
AML104_GTTCGCTGTTCGGCTG-1	Primitive	NPM1 class I	AML Immature	-0.0968	0.101	0.185	-0.0149
AML104_GTTCTATAGGGCCTCT-1	Primitive	NPM1 class I	AML Immature	-0.0783	0.093	0.0714	-0.0431
AML104_GTTGAACAGATTGCGG-1	Primitive	NPM1 class I	AML Immature	-0.0854	0.171	0.145	-0.0486
AML104_GTTGAACAGTTGCGCC-1	Primitive	NPM1 class I	AML Immature	-0.0766	0.128	0.167	-0.0284
AML104_GTTGAACTCGGCTGTG-1	Primitive	NPM1 class I	AML Immature	-0.107	0.173	0.145	-0.0641
AML104_GTTGCGGAGCATCCCG-1	Primitive	NPM1 class I	AML Immature	-0.0812	0.0848	0.173	-0.048
AML104_GTTGCGGAGTTCCTGA-1	Primitive	NPM1 class I	AML Immature	-0.0459	0.0636	0.0825	-0.0379
AML104_GTTGCGGCAGAGTTGG-1	Primitive	NPM1 class I	AML Immature	-0.0954	0.0972	0.211	-0.0438
AML104_GTTGCTCAGAAACCCG-1	Primitive	NPM1 class I	AML Immature	-0.0758	0.0495	0.112	-0.0515
AML104_GTTGCTCGTCTCCTGT-1	Primitive	NPM1 class I	AML Immature	-0.132	0.142	0.203	-0.0704
AML104_GTTGCTCGTGTCATCA-1	Primitive	NPM1 class I	AML Immature	-0.118	0.119	0.142	-0.0151
AML104_GTTGTAGGTTTCACTT-1	Primitive	NPM1 class I	AML Immature	-0.1	0.147	0.154	-0.0625
AML104_GTTGTGAGTAGCGTAG-1	Primitive	NPM1 class I	AML Immature	-0.0982	0.129	0.173	-0.0423
AML104_GTTGTGAGTGAATAAC-1	Primitive	NPM1 class I	AML Immature	-0.121	0.104	0.105	-0.0709
AML104_GTTGTGAGTGTTCAGT-1	Primitive	NPM1 class I	AML Immature	-0.0661	0.0864	0.205	-0.0209
AML104_GTTTACTAGTTGCTCA-1	Primitive	NPM1 class I	AML Immature	-0.136	0.0791	0.218	-0.0731
AML104_GTTTACTGTTTGATCG-1	Primitive	NPM1 class I	AML Immature	-0.111	0.0914	0.188	-0.0761
AML104_GTTTGGAAGTCATTGC-1	Primitive	NPM1 class I	AML Immature	-0.125	0.132	0.193	-0.0264
AML104_GTTTGGAGTCAATGGG-1	Primitive	NPM1 class I	AML Immature	-0.0787	0.0707	0.0904	-0.0539
AML104_GTTTGGAGTGCGTTTA-1	Primitive	NPM1 class I	GMP	-0.133	0.108	0.244	-0.0749
AML104_GTTTGGATCGCAATTG-1	Primitive	NPM1 class I	AML Immature	-0.118	0.118	0.25	-0.0426
AML104_GTTTGGATCTGAGAAA-1	Primitive	NPM1 class I	AML Immature	-0.112	0.0887	0.176	-0.037
AML104_TAACACGAGTTTCGGT-1	Primitive	NPM1 class I	AML Immature	-0.0491	0.0136	0.0932	-0.0434
AML104_TAACACGCAAATACGA-1	Primitive	NPM1 class I	AML Immature	-0.137	0.103	0.122	-0.0632
AML104_TAACACGCAACGATTC-1	Primitive	NPM1 class I	AML Immature	-0.137	0.0824	0.173	-0.0617
AML104_TAACCAGCAATAGTAG-1	Primitive	NPM1 class I	AML Immature	-0.11	0.128	0.217	-0.024
AML104_TAACCAGCATGCGTGC-1	Primitive	NPM1 class I	AML Immature	-0.139	0.106	0.133	-0.0749
AML104_TAACCAGTCGCGGACT-1	Primitive	NPM1 class I	AML Immature	-0.071	0.0598	0.096	-0.0424
AML104_TAACGACCAAGACAAT-1	Primitive	NPM1 class I	AML Immature	-0.124	0.0796	0.128	-0.0661
AML104_TAACGACCAGCAGAAC-1	Primitive	NPM1 class I	AML Immature	-0.152	0.132	0.245	-0.0955
AML104_TAACGACGTATTCCTT-1	Primitive	NPM1 class I	AML Immature	-0.122	0.0685	0.0965	-0.0312
AML104_TAACGACGTCACCCTT-1	Primitive	NPM1 class I	AML Immature	-0.0953	0.0841	0.126	-0.0293
AML104_TAACGACGTCATACCA-1	Primitive	NPM1 class I	AML Immature	-0.0797	0.0773	0.141	-0.0557
AML104_TAACGACTCCATTGCC-1	Primitive	NPM1 class I	AML Immature	-0.0568	0.0954	0.177	-0.0471
AML104_TAACTTCCAGGTAGTG-1	Primitive	NPM1 class I	AML Immature	-0.125	0.112	0.188	-0.0401
AML104_TAAGCACCATCGTCCT-1	Primitive	NPM1 class I	AML Immature	-0.13	0.0927	0.2	-0.0814
AML104_TAAGCACTCCATTTAC-1	Primitive	NPM1 class I	AML Immature	-0.046	0.0241	0.111	-0.0131
AML104_TAAGCCAAGATGCTGG-1	Primitive	NPM1 class I	AML Immature	-0.0885	0.0828	0.149	-0.0467
AML104_TAAGCCAAGGCACAAC-1	Primitive	NPM1 class I	AML Immature	-0.115	0.0455	0.137	-0.0419
AML104_TAAGCCATCTTACGTT-1	Primitive	NPM1 class I	Megakaryocytic cells	-0.0674	0.0849	0.135	-0.0343
AML104_TAAGCGTAGAATTGTG-1	Primitive	NPM1 class I	AML Immature	-0.0914	0.038	0.12	-0.0537
AML104_TAAGTCGCAACCACAT-1	Primitive	NPM1 class I	AML Immature	-0.106	0.0973	0.118	-0.0483
AML104_TAAGTCGCACCCAACG-1	Primitive	NPM1 class I	B-cells	-0.0381	-0.042	-0.0269	-0.0326
AML104_TAAGTCGCACGGATCC-1	Primitive	NPM1 class I	AML Immature	-0.12	0.124	0.208	-0.0645
AML104_TAAGTCGGTCGTGTTA-1	Primitive	NPM1 class I	AML Immature	-0.0997	0.0761	0.146	-0.066
AML104_TAAGTCGTCCTTCTTC-1	Primitive	NPM1 class I	AML Immature	-0.139	0.0956	0.24	-0.0664
AML104_TAATCTCCACAAGCAG-1	Primitive	NPM1 class I	AML Immature	-0.112	0.0654	0.162	-0.0603
AML104_TAATCTCGTAGGCTGA-1	Primitive	NPM1 class I	AML Immature	-0.0693	0.049	0.129	-0.0396
AML104_TAATCTCTCCCTTGGT-1	Primitive	NPM1 class I	AML Immature	-0.0707	0.0361	0.13	-0.043
AML104_TAATTCCCAATTTCGG-1	Primitive	NPM1 class I	AML Immature	-0.124	0.124	0.263	-0.0506
AML104_TAATTCCGTATAATGG-1	Primitive	NPM1 class I	AML Immature	-0.106	0.0849	0.193	-0.0758
AML104_TAATTCCGTCCCACGA-1	Primitive	NPM1 class I	AML Immature	-0.14	0.16	0.264	-0.0925
AML104_TAATTCCGTCGAGCTC-1	Primitive	NPM1 class I	AML Immature	-0.135	0.0805	0.235	-0.0404
AML104_TAATTCCTCGACGCTG-1	Primitive	NPM1 class I	AML Immature	-0.0809	0.0858	0.186	-0.0452
AML104_TACAACGAGCCGTTGC-1	Primitive	NPM1 class I	AML Immature	-0.135	0.0899	0.172	-0.0478
AML104_TACAACGAGCTGGCTC-1	Primitive	NPM1 class I	AML Immature	-0.133	0.145	0.065	-0.0696
AML104_TACAACGAGTTCAACC-1	Primitive	NPM1 class I	AML Immature	-0.153	0.0995	0.148	-0.0469
AML104_TACAACGCACTTGGGC-1	Primitive	NPM1 class I	AML Immature	-0.138	0.106	0.111	-0.076
AML104_TACAACGGTAAGCTCT-1	Primitive	NPM1 class I	AML Immature	-0.114	0.114	0.211	-0.0348
AML104_TACACCCAGACCCTTA-1	Primitive	NPM1 class I	AML Immature	-0.126	0.17	0.249	-0.0748
AML104_TACACCCAGGATCACG-1	Primitive	NPM1 class I	AML Immature	-0.109	0.11	0.155	-0.0621
AML104_TACACCCCAATATCCG-1	Primitive	NPM1 class I	AML Immature	-0.134	0.168	0.291	-0.0645
AML104_TACACCCTCTGAGAGG-1	Primitive	NPM1 class I	AML Immature	-0.13	0.113	0.155	-0.0852
AML104_TACACCCTCTTCACGC-1	Primitive	NPM1 class I	AML Immature	-0.101	0.106	0.145	-0.0668
AML104_TACAGGTAGCAACCAG-1	Primitive	NPM1 class I	AML Immature	-0.0882	0.0554	0.139	-0.0302
AML104_TACAGGTAGCCATATC-1	Primitive	NPM1 class I	AML Immature	-0.0541	0.108	0.213	-0.0272
AML104_TACAGGTAGCTAGATA-1	Primitive	NPM1 class I	AML Immature	-0.0727	0.0995	0.12	-0.0579
AML104_TACAGGTAGTATGCAA-1	Primitive	NPM1 class I	AML Immature	-0.122	0.152	0.248	-0.041
AML104_TACAGGTCAACGTAAA-1	Primitive	NPM1 class I	AML Immature	-0.0666	0.0157	0.0617	-0.0472
AML104_TACAGGTTCCATTTAC-1	Primitive	NPM1 class I	AML Immature	-0.124	0.133	0.21	-0.0557
AML104_TACAGGTTCCCTCGAT-1	Primitive	NPM1 class I	AML Immature	-0.141	0.134	0.286	-0.0837
AML104_TACATTCAGACCACGA-1	Primitive	NPM1 class I	AML Immature	-0.156	0.0957	0.152	-0.0817
AML104_TACATTCTCCTCTAAT-1	Primitive	NPM1 class I	AML Immature	-0.14	0.0926	0.18	-0.0815
AML104_TACATTCTCTAGACAC-1	Primitive	NPM1 class I	AML Immature	-0.0665	0.037	0.0803	-0.0475
AML104_TACCCACCAACTGGTT-1	Primitive	NPM1 class I	AML Immature	-0.0632	0.115	0.2	-0.0316
AML104_TACCCACGTCATAGTC-1	Primitive	NPM1 class I	AML Immature	-0.118	0.0853	0.152	-0.0791
AML104_TACCCACGTCTCACGG-1	Primitive	NPM1 class I	AML Immature	-0.128	0.119	0.147	-0.0703
AML104_TACCCACTCCCGAAAT-1	Primitive	NPM1 class I	AML Immature	-0.118	0.116	0.244	-0.0889
AML104_TACCCGTGTGTACAGG-1	Primitive	NPM1 class I	AML Immature	-0.111	0.0817	0.139	-0.032
AML104_TACCCGTTCTCATTGT-1	Primitive	NPM1 class I	AML Immature	-0.0693	0.0323	0.143	-0.0244
AML104_TACCGAAGTAACACGG-1	Primitive	NPM1 class I	AML Immature	-0.105	0.106	0.256	-0.0675
AML104_TACCGAATCCCGAACG-1	Primitive	NPM1 class I	AML Immature	-0.117	0.198	0.289	-0.0679
AML104_TACCGGGAGCGTGAGT-1	Primitive	NPM1 class I	AML Immature	-0.0933	0.124	0.217	-0.0432
AML104_TACCGGGAGTTTGTCG-1	Primitive	NPM1 class I	AML Immature	-0.0955	0.127	0.164	-0.0571
AML104_TACCTCGGTATCGCAT-1	Primitive	NPM1 class I	AML Immature	-0.0993	0.0922	0.173	-0.051
AML104_TACCTCGGTGCCGTTG-1	Primitive	NPM1 class I	AML Immature	-0.0767	0.0837	0.113	-0.0243
AML104_TACCTCGGTTAACAGA-1	Primitive	NPM1 class I	AML Immature	-0.114	0.114	0.155	-0.0644
AML104_TACCTCGTCATCGTAG-1	Primitive	NPM1 class I	AML Immature	-0.118	0.107	0.212	-0.0658
AML104_TACCTGCAGGCTAAAT-1	Primitive	NPM1 class I	AML Immature	-0.0815	0.0799	0.112	-0.0155
AML104_TACCTGCGTAGTGATA-1	Primitive	NPM1 class I	Erythroid	0.00995	-0.00458	-0.00768	-0.00574
AML104_TACCTGCGTGCTATTG-1	Primitive	NPM1 class I	AML Immature	-0.113	0.133	0.109	-0.0318
AML104_TACCTGCTCGGCCCAA-1	Primitive	NPM1 class I	AML Immature	-0.118	0.202	0.279	-0.0317
AML104_TACCTGCTCTCTTCAA-1	Primitive	NPM1 class I	GMP	-0.155	0.108	0.178	-0.0827
AML104_TACGCTCGTGGGCTTC-1	Primitive	NPM1 class I	AML Immature	-0.113	0.0632	0.152	-0.0695
AML104_TACGCTCTCCGTCAAA-1	Primitive	NPM1 class I	AML Immature	-0.121	0.0871	0.227	-0.0649
AML104_TACGCTCTCGGTCGAC-1	Primitive	NPM1 class I	AML Immature	-0.119	0.133	0.167	-0.0611
AML104_TACGGGCTCTTAATCC-1	Primitive	NPM1 class I	AML Immature	-0.132	0.104	0.239	-0.075
AML104_TACGGTACACCCAAGC-1	Primitive	NPM1 class I	NK-cells	-0.0554	-0.0504	-0.0545	-0.0253
AML104_TACGGTACATGAGAAT-1	Primitive	NPM1 class I	AML Immature	-0.152	0.11	0.17	-0.0961
AML104_TACGTCCGTCACCTTC-1	Primitive	NPM1 class I	AML Immature	-0.11	0.151	0.214	-0.0661
AML104_TACGTCCGTTGTCATG-1	Primitive	NPM1 class I	AML Immature	-0.0949	0.115	0.149	-0.0626
AML104_TACTGCCCACCGGTCA-1	Primitive	NPM1 class I	AML Immature	-0.12	0.0428	0.138	-0.0661
AML104_TACTGCCCAGCAGTAG-1	Primitive	NPM1 class I	AML Immature	-0.0757	0.0788	0.172	-0.0501
AML104_TACTGCCCATGGGTTT-1	Primitive	NPM1 class I	AML Immature	-0.123	0.0988	0.214	-0.0527
AML104_TACTTACCACTACCCT-1	Primitive	NPM1 class I	AML Immature	-0.128	0.181	0.248	-0.0823
AML104_TACTTACCATCTCATT-1	Primitive	NPM1 class I	AML Immature	-0.145	0.171	0.265	-0.0912
AML104_TACTTACGTCATGGCC-1	Primitive	NPM1 class I	Erythroid	0.0106	-0.00987	-0.0132	-0.00842
AML104_TACTTACGTTCTAAGC-1	Primitive	NPM1 class I	AML Immature	-0.0753	0.0741	0.0683	-0.0413
AML104_TACTTACTCGATGGAG-1	Primitive	NPM1 class I	AML Immature	-0.083	0.08	0.135	-0.0244
AML104_TACTTACTCTGAGGTT-1	Primitive	NPM1 class I	AML Immature	-0.0939	0.1	0.221	-0.0487
AML104_TACTTCATCTTTCCAA-1	Primitive	NPM1 class I	AML Immature	-0.069	0.0163	0.071	-0.0324
AML104_TACTTGTGTCTCTCTG-1	Primitive	NPM1 class I	AML Immature	-0.143	0.0844	0.187	-0.0716
AML104_TACTTGTTCGCTTGAA-1	Primitive	NPM1 class I	AML Immature	-0.0792	0.0899	0.254	-0.0484
AML104_TAGACCAAGTTGGCTT-1	Primitive	NPM1 class I	AML Immature	-0.124	0.114	0.17	-0.0435
AML104_TAGACCACAGATCCAT-1	Primitive	NPM1 class I	AML Immature	-0.106	0.124	0.246	-0.0451
AML104_TAGACCACAGGGCTTC-1	Primitive	NPM1 class I	AML Immature	-0.0741	0.0681	0.146	-0.0234
AML104_TAGACCAGTCGCCTAG-1	Primitive	NPM1 class I	AML Immature	-0.0929	0.0684	0.141	-0.0488
AML104_TAGACCAGTGGTCTGC-1	Primitive	NPM1 class I	AML Immature	-0.0975	0.12	0.268	-0.0581
AML104_TAGACCATCATCGCTC-1	Primitive	NPM1 class I	AML Immature	-0.117	0.167	0.275	-0.0558
AML104_TAGAGTCGTACAGTAA-1	Primitive	NPM1 class I	AML Immature	-0.106	0.102	0.115	-0.0609
AML104_TAGAGTCGTATGCAAA-1	Primitive	NPM1 class I	AML Immature	-0.0868	0.0517	0.111	-0.0462
AML104_TAGATCGAGCAGTAAT-1	Primitive	NPM1 class I	AML Immature	-0.129	0.163	0.182	-0.0737
AML104_TAGATCGAGTTCCATG-1	Primitive	NPM1 class I	AML Immature	-0.0507	-0.0263	-0.0088	-0.0443
AML104_TAGATCGCAAAGAACT-1	Primitive	NPM1 class I	AML Immature	-0.0837	0.0388	0.138	-0.0561
AML104_TAGCACATCTTCCGTG-1	Primitive	NPM1 class I	AML Immature	-0.0892	0.0728	0.143	-0.0198
AML104_TAGGAGGAGCCACAAG-1	Primitive	NPM1 class I	AML Immature	-0.0981	0.0416	0.136	-0.0613
AML104_TAGGAGGAGGAGATAG-1	Primitive	NPM1 class I	AML Immature	-0.0866	0.0795	0.149	-0.0328
AML104_TAGGGTTAGGCTGAAC-1	Primitive	NPM1 class I	AML Immature	-0.125	0.131	0.193	-0.0715
AML104_TAGGGTTTCAAGATAG-1	Primitive	NPM1 class I	AML Immature	-0.121	0.0889	0.252	-0.0699
AML104_TAGGGTTTCCCTCTTT-1	Primitive	NPM1 class I	AML Immature	-0.13	0.0975	0.172	-0.0438
AML104_TAGGTACGTCCCTAAA-1	Primitive	NPM1 class I	AML Immature	-0.0762	0.0913	0.118	-0.0315
AML104_TAGGTTGGTACTCGTA-1	Primitive	NPM1 class I	GMP	-0.076	0.0602	0.244	-0.0562
AML104_TAGGTTGGTAGGTAGC-1	Primitive	NPM1 class I	AML Immature	-0.13	0.144	0.13	-0.0512
AML104_TAGTGCAAGGTCGACA-1	Primitive	NPM1 class I	AML Immature	-0.0888	0.12	0.191	-0.0405
AML104_TAGTGCATCACTACTT-1	Primitive	NPM1 class I	AML Immature	-0.122	0.144	0.117	-0.0455
AML104_TAGTGCATCCAATGCA-1	Primitive	NPM1 class I	AML Immature	-0.0714	0.0542	0.179	-0.0356
AML104_TATACCTGTTGAAGTA-1	Primitive	NPM1 class I	Erythroid	0.0168	-0.00616	-0.00682	-0.00475
AML104_TATATCCAGACAGCGT-1	Primitive	NPM1 class I	B-cells	-0.0459	-0.0587	-0.0727	-0.0606
AML104_TATATCCAGCCATGCC-1	Primitive	NPM1 class I	AML Immature	-0.0232	0.0209	0.0425	-0.00578
AML104_TATATCCAGGTACCTT-1	Primitive	NPM1 class I	AML Immature	-0.133	0.0747	0.18	-0.0822
AML104_TATATCCAGTAACGAT-1	Primitive	NPM1 class I	AML Immature	-0.121	0.131	0.25	-0.0641
AML104_TATCAGGCATCCTGTC-1	Primitive	NPM1 class I	AML Immature	-0.105	0.104	0.187	-0.0488
AML104_TATCCTAAGACCATTC-1	Primitive	NPM1 class I	AML Immature	-0.132	0.176	0.316	-0.0769
AML104_TATCCTAAGAGAACCC-1	Primitive	NPM1 class I	AML Immature	-0.0988	0.123	0.172	-0.0542
AML104_TATCCTAAGTTGGCTT-1	Primitive	NPM1 class I	AML Immature	-0.0812	0.0938	0.173	-0.0163
AML104_TATCCTACAGTCGCAC-1	Primitive	NPM1 class I	AML Immature	-0.0728	0.0808	0.102	-0.0125
AML104_TATCCTAGTTTCGTTT-1	Primitive	NPM1 class I	AML Immature	-0.092	0.0908	0.153	-0.0462
AML104_TATCCTATCCATAAGC-1	Primitive	NPM1 class I	AML Immature	-0.117	0.129	0.211	-0.0688
AML104_TATCCTATCTCGACCT-1	Primitive	NPM1 class I	AML Immature	-0.066	0.05	0.13	-0.0422
AML104_TATCGCCAGACTCAAA-1	Primitive	NPM1 class I	AML Immature	-0.13	0.146	0.281	-0.0742
AML104_TATCGCCCAGACCAAG-1	Primitive	NPM1 class I	Erythroid	0.00191	-0.00905	-0.00935	0.00526
AML104_TATCTGTCAAGTGGAC-1	Primitive	NPM1 class I	AML Immature	-0.117	0.103	0.164	-0.0419
AML104_TATCTGTTCGTACACA-1	Primitive	NPM1 class I	AML Immature	-0.101	0.149	0.221	-0.0655
AML104_TATCTTGAGTAACGAT-1	Primitive	NPM1 class I	Megakaryocytic cells	-0.0908	0.11	0.284	-0.0496
AML104_TATGTTCGTAGTGGCA-1	Primitive	NPM1 class I	AML Immature	-0.0949	0.0981	0.169	-0.0628
AML104_TATTCCACACGAAAGC-1	Primitive	NPM1 class I	AML Immature	-0.129	0.103	0.282	-0.0793
AML104_TATTCCAGTCAGTTTG-1	Primitive	NPM1 class I	AML Immature	-0.0619	0.0727	0.119	-0.0179
AML104_TATTGCTAGGAGAGTA-1	Primitive	NPM1 class I	AML Immature	-0.0535	0.0543	0.0421	-0.0446
AML104_TATTGCTAGTTCACTG-1	Primitive	NPM1 class I	AML Immature	-0.0783	0.0861	0.12	-0.0638
[truncated: 50,753 more rows]
