# Supplementary material for: The AML cellular state space unveils NPM1 immune evasion subtypes with distinct clinical outcomes
Source: Nat Commun. 2025 Nov 25;16:10592. doi: 10.1038/s41467-025-66546-6 (PMC12658069; doi:10.1038/s41467-025-66546-6)
Supplement: Supplementary file 6 — Source Data [file 41467_2025_66546_MOESM6_ESM.zip › SourceData/SourceData_Sfig12F.csv]

dbgap_rnaseq_sample	NPM1.group	%.Blasts.in.BM	%.Blasts.in.PB	Sample tissue	TissueBlasts	fabBlastMorphology
BA2036R	NPM1 class I	NA	NA	PB	NA	NA
BA2068R	NPM1 class I	76	0	BM	76	NA
BA2124R	NPM1 class I	71.5	56	BM	71.5	NA
BA2160R	NPM1 class I	NA	NA	PB	NA	NA
BA2171R	NPM1 class I	90	98.4	BM	90	M1
BA2211R	NPM1 class I	95	92.9	BM	95	M1
BA2233R	NPM1 class I	97	96	BM	97	M1
BA2242R	NPM1 class I	>95	NA	PB	NA	M1
BA2271R	NPM1 class I	70	NA	PB	NA	M1
BA2277R	NPM1 class I	NA	70	PB	70	M1
BA2280R	NPM1 class I	90	78	PB	78	M1
BA2386R	NPM1 class I	83	48.6	PB	48.6	M1
BA2473R	NPM1 class I	5	NA	BM	5	NA
BA2480R	NPM1 class I	77.5	75	PB	75	NOS
BA2485R	NPM1 class I	95	NA	BM	95	M1
BA2552R	NPM1 class I	NA	94	PB	94	NA
BA2563R	NPM1 class I	86	89	BM	86	NA
BA2590R	NPM1 class I	88.5	64	BM	88.5	NA
BA2704R	NPM1 class I	93	85	BM	93	M1
BA2744R	NPM1 class I	NA	96	PB	96	M1
BA2775R	NPM1 class I	35	NA	PB	NA	NA
BA2776R	NPM1 class I	NA	NA	PB	NA	M1
BA2789R	NPM1 class I	95	90.2	BM	95	M1
BA2846R	NPM1 class I	90	90	BM	90	M1
BA2902R	NPM1 class I	78	NA	BM	78	NA
BA2911R	NPM1 class I	N/A	97	PB	97	NA
BA2984R	NPM1 class I	80	80	PB	80	M1
BA3004R	NPM1 class I	95	54	BM	95	M1
BA3119R	NPM1 class I	90	65	BM	90	M1
BA3135R	NPM1 class I	NA	NA	PB	NA	M1
BA3180R	NPM1 class I	NA	60	BM	NA	NA
BA3197R	NPM1 class I	NA	95	PB	95	M1
BA3200R	NPM1 class I	NA	predominant	PB	predominant	M1
BA3227R	NPM1 class I	95	96	BM	95	M1
BA3277R	NPM1 class I	66.5	37	BM	66.5	M4
BA3297R	NPM1 class I	81	84	BM	81	M2
BA3299R	NPM1 class I	70	NA	BM	70	NA
BA3310R	NPM1 class I	90	70	BM	90	M1
BA3328R	NPM1 class I	95	86	PB	86	M1
BA3333R	NPM1 class I	93	NA	PB	NA	NA
BA3352R	NPM1 class I	90	94	BM	90	NA
BA3375R	NPM1 class I	95	85	PB	85	M1
BA3400R	NPM1 class I	NA	NA	PB	NA	M1
BA3422R	NPM1 class I	97	NA	BM	97	NA
BA3433R	NPM1 class I	92	96	BM	92	M0
BA3436R	NPM1 class I	80	NA	BM	80	M1
BA2003R	NPM1 class II	NA	NA	PB	NA	NA
BA2020R	NPM1 class II	78.5	71	BM	78.5	M4
BA2032R	NPM1 class II	81	94	PB	94	NA
BA2065R	NPM1 class II	70	59	BM	70	M4
BA2106R	NPM1 class II	92	97	BM	92	M5
BA2123R	NPM1 class II	10	1	BM	10	NA
BA2200R	NPM1 class II	93.2	47.5	BM	93.2	NA
BA2218R	NPM1 class II	NA	91	PB	91	NA
BA2226R	NPM1 class II	93	80	BM	93	M5
BA2235R	NPM1 class II	80	NA	BM	80	M2
BA2236R	NPM1 class II	71	83	BM	71	M4
BA2240R	NPM1 class II	NA	NA	PB	NA	NA
BA2244R	NPM1 class II	NA	NA	PB	NA	M4
BA2249R	NPM1 class II	48	NA	PB	NA	NA
BA2400R	NPM1 class II	65	11.2	BM	65	M2
BA2410R	NPM1 class II	55	47	BM	55	NA
BA2418R	NPM1 class II	84	72	PB	72	NA
BA2450R	NPM1 class II	NA	NA	PB	NA	NA
BA2452R	NPM1 class II	90	30	BM	90	M4
BA2474R	NPM1 class II	80	NA	BM	80	M4
BA2477R	NPM1 class II	93	94	BM	93	M4
BA2521R	NPM1 class II	75	80	BM	75	M5
BA2523R	NPM1 class II	90	NA	BM	90	M4
BA2588R	NPM1 class II	30	10.5	BM	30	M2
BA2631R	NPM1 class II	30	55	BM	30	M2
BA2705R	NPM1 class II	41	14	PB	14	NA
BA2714R	NPM1 class II	90	61	PB	61	M4
BA2735R	NPM1 class II	NA	NA	PB	NA	NA
BA2762R	NPM1 class II	63	42	PB	42	NA
BA2772R	NPM1 class II	81	68	PB	68	NA
BA2806R	NPM1 class II	81	85	PB	85	NA
BA2813R	NPM1 class II	83	74	BM	83	NA
BA2824R	NPM1 class II	90	90	PB	90	NA
BA2829R	NPM1 class II	9	NA	PB	NA	NA
BA2836R	NPM1 class II	35	27.4	PB	27.4	NA
BA2865R	NPM1 class II	90	82	BM	90	M0
BA2893R	NPM1 class II	51.5	72	BM	51.5	NA
BA2910R	NPM1 class II	NA	NA	PB	NA	NA
BA2924R	NPM1 class II	NA	8	PB	8	NA
BA2939R	NPM1 class II	NA	NA	PB	NA	M5
BA2994R	NPM1 class II	NA	NA	PB	NA	NA
BA3001R	NPM1 class II	95	95	BM	95	M1
BA3006R	NPM1 class II	70.8	NA	PB	NA	M2
BA3023R	NPM1 class II	69	68	PB	68	M2
BA3029R	NPM1 class II	81	59	PB	59	NA
BA3037R	NPM1 class II	88	NA	BM	88	M1
BA3083R	NPM1 class II	NA	NA	PB	NA	NA
BA3089R	NPM1 class II	75	68	BM	75	M4
BA3099R	NPM1 class II	NA	78	PB	78	M5
BA3146R	NPM1 class II	70	NA	PB	NA	M2
BA3157R	NPM1 class II	87	83	BM	87	M1
BA3164R	NPM1 class II	85	50	PB	50	NA
BA3176R	NPM1 class II	34	0	BM	34	M2
BA3183R	NPM1 class II	51	65	BM	51	NA
BA3192R	NPM1 class II	90	NA	BM	90	NA
BA3226R	NPM1 class II	73	79	BM	73	M2
BA3232R	NPM1 class II	30	40	BM	30	M4
BA3255R	NPM1 class II	90	80	BM	90	M0
BA3266R	NPM1 class II	75	52	BM	75	M2
BA3269R	NPM1 class II	75	86	BM	75	M0
BA3271R	NPM1 class II	81	43	BM	81	M5
BA3280R	NPM1 class II	80	85	BM	80	NA
BA3293R	NPM1 class II	NA	90	PB	90	M4
BA3306R	NPM1 class II	89.5	88	PB	88	NA
BA3317R	NPM1 class II	80	45	BM	80	M4
BA3332R	NPM1 class II	41	NA	BM	41	NA
BA3335R	NPM1 class II	80	NA	PB	NA	NA
BA3376R	NPM1 class II	91	NA	BM	91	M1
BA3385R	NPM1 class II	88	NA	BM	88	M4
BA3386R	NPM1 class II	NA	NA	PB	NA	M1
BA3423R	NPM1 class II	90	96	BM	90	NA
BA3446R	NPM1 class II	26	NA	PB	NA	M5
BA3453R	NPM1 class II	90	85	BM	90	NA
BA3454R	NPM1 class II	50	50	PB	50	M2
BA2024R	NPM1 No group	13	NA	BM	13	NA
BA2054R	NPM1 No group	54	3	BM	54	M5
BA2069R	NPM1 No group	75	23	BM	75	M5
BA2098R	NPM1 No group	83	NA	BM	83	M5
BA2104R	NPM1 No group	NA	90	PB	90	M5
BA2110R	NPM1 No group	70	NA	BM	70	M4
BA2133R	NPM1 No group	NA	NA	PB	NA	NA
BA2139R	NPM1 No group	86	77	PB	77	M5b
BA2201R	NPM1 No group	86	NA	BM	86	M5
BA2228R	NPM1 No group	2	0	BM	2	NA
BA2239R	NPM1 No group	90	NA	BM	90	M5
BA2301R	NPM1 No group	90	NA	BM	90	NA
BA2303R	NPM1 No group	70	80	PB	80	NA
BA2325R	NPM1 No group	60	9	PB	9	M4
BA2376R	NPM1 No group	68	NA	BM	68	M5
BA2377R	NPM1 No group	86	NA	BM	86	NA
BA2455R	NPM1 No group	94	71	PB	71	M5
BA2456R	NPM1 No group	NA	NA	PB	NA	NA
BA2479R	NPM1 No group	65	NA	PB	NA	NA
BA2512R	NPM1 No group	41	NA	PB	NA	M5
BA2525R	NPM1 No group	NA	NA	PB	NA	NA
BA2579R	NPM1 No group	8	1	PB	1	NA
BA2603R	NPM1 No group	29	14	BM	29	M4
BA2656R	NPM1 No group	NA	NA	PB	NA	NA
BA2662R	NPM1 No group	74	60	BM	74	M5
BA2724R	NPM1 No group	85	7.7	BM	85	NA
BA2726R	NPM1 No group	98	NA	PB	NA	M5
BA2746R	NPM1 No group	1.5	2	BM	1.5	NA
BA2764R	NPM1 No group	NA	NA	BM	NA	NA
BA2778R	NPM1 No group	75	44	BM	75	M5
BA2782R	NPM1 No group	73	32	BM	73	NA
BA2820R	NPM1 No group	88	38	BM	88	M4
BA2856R	NPM1 No group	37	20	PB	20	NA
BA2870R	NPM1 No group	95	9	BM	95	M5
BA2885R	NPM1 No group	90	70	BM	90	M5
BA2901R	NPM1 No group	79	54	BM	79	NA
BA2914R	NPM1 No group	47	NA	BM	47	M4
BA2970R	NPM1 No group	9	15.4	BM	9	NA
BA3109R	NPM1 No group	NA	NA	PB	NA	NA
BA3114R	NPM1 No group	NA	NA	PB	NA	NA
BA3162R	NPM1 No group	50	NA	BM	50	NA
BA3169R	NPM1 No group	80	24	PB	24	NA
BA3173R	NPM1 No group	NA	97	PB	97	NA
BA3219R	NPM1 No group	90	NA	PB	NA	M5
BA3225R	NPM1 No group	85	NA	PB	NA	M5
BA3234R	NPM1 No group	80	NA	BM	80	M5
BA3235R	NPM1 No group	NA	NA	PB	NA	NA
BA3258R	NPM1 No group	90	NA	BM	90	M5
BA3270R	NPM1 No group	18	9	BM	18	NA
BA3347R	NPM1 No group	85	30	BM	85	M5
BA3390R	NPM1 No group	NA	NA	PB	NA	NA
BA3421R	NPM1 No group	NA	NA	BM	NA	NA
BA3431R	NPM1 No group	69	NA	PB	NA	NA
BA3451R	NPM1 No group	85	70	BM	85	M5
