# Supplementary material for: The AML cellular state space unveils NPM1 immune evasion subtypes with distinct clinical outcomes
Source: Nat Commun. 2025 Nov 25;16:10592. doi: 10.1038/s41467-025-66546-6 (PMC12658069; doi:10.1038/s41467-025-66546-6)
Supplement: Supplementary file 6 — Source Data [file 41467_2025_66546_MOESM6_ESM.zip › SourceData/SourceData_Sfig12G.csv]

gene_name	PATIENT_ID	ALG200710	ALG200022	ALG201236	ALG20061	ALG20_004	ALG20094	ALG201139	ALBB13002	ALG200322	ALG20065	ALG200512	ALG200619	ALG20037	ALG199722	ALG200426	ALG200127	ALG201318	ALG20083	ALG2015_1	ALG200547	ALBB14084	ALBB13038	ALBB14012	ALBB13080	ALBB14014	ALBB13003	ALBB14115	ALBB13104	ALBB13051	ALG201233	ALG201136	ALG200317	ALG199849	ALG20002	ALG18_022	ALG17_024	ALG19992	ALBB13139	ALBB13075	ALG201225	ALBB14107	ALBB13032	ALBB14091	ALG18_017	ALG16_009	ALG2015_29	ALG17_032	ALG201145
NA	NPM1 class	NPM1 class I	NPM1 class I	NPM1 class I	NPM1 class I	NPM1 class I	NPM1 class I	NPM1 class I	NPM1 class I	NPM1 class I	NPM1 class I	NPM1 class I	NPM1 class I	NPM1 class I	NPM1 class I	NPM1 class I	NPM1 class I	NPM1 class I	NPM1 class I	NPM1 class I	NPM1 class I	NPM1 class I	NPM1 class I	NPM1 class I	NPM1 class I	NPM1 class I	NPM1 class I	NPM1 class I	NPM1 class I	NPM1 class I	NPM1 class I	NPM1 class I	NPM1 class I	NPM1 class I	NPM1 class I	NPM1 class I	NPM1 class I	NPM1 class I	NPM1 class I	NPM1 class I	NPM1 class I	NPM1 class I	NPM1 class I	NPM1 class I	NPM1 class I	NPM1 class I	NPM1 class I	NPM1 class I	NPM1 class I
TOP1MT	NA	6.6756	7.2442	7.1384	7.1522	7.3829	6.3925	6.603	6.8277	6.9168	6.7483	6.1691	6.7743	6.556	7.1237	6.4767	7.1996	6.7122	7.0361	7.0553	6.0267	6.6723	6.5436	6.7341	5.3509	6.4888	6.2621	5.5144	6.2578	6.2312	6.3435	7.0436	7.0944	6.9275	6.3833	7.2186	6.3385	7.2121	5.6055	6.6318	6.6612	6.3471	4.8149	6.4818	7.1979	7.299	6.93	6.1391	5.4775
SLC45A3	NA	6.7386	7.0112	6.679	6.895	8.0831	6.888	6.342	8.0799	6.6056	8.2455	7.9319	5.7598	7.1986	6.8502	6.8832	7.6662	4.8545	5.9036	6.6229	8.4219	6.5866	8.0898	7.9609	6.6599	6.6363	7.3479	5.5729	6.5275	6.7173	6.1519	6.7203	7.0433	7.1241	5.5284	5.0539	6.4333	7.5135	5.4659	5.5218	5.0568	4.4096	5.1166	4.006	7.4038	5.0029	7.2408	6.042	3.4581
CENPU	NA	7.0243	6.4261	5.3218	6.4932	6.6059	6.2627	6.962	5.353	6.9023	6.3709	6.1676	6.561	6.1482	6.6005	6.7352	7.5406	7.1357	6.3314	5.8774	6.4958	6.0541	5.5209	5.3565	5.3884	5.3705	5.8801	5.1991	4.0544	5.2577	4.3067	5.9098	5.8103	6.1243	4.8894	6.3937	7.202	6.335	6.0139	6.6322	6.0461	6.0418	4.742	6.083	7.6983	5.9833	5.7963	5.7494	4.1263
STMN1	NA	9.1878	8.4031	8.2305	8.3935	8.3363	8.3795	8.851	7.5475	8.4125	8.5247	7.6343	8.4154	7.95	8.3973	9.2408	9.4018	8.9795	8.3311	8.8267	8.4101	6.7702	7.2821	6.5321	6.6858	6.4792	6.0939	6.315	5.8165	7.1191	6.2547	8.0626	8.2903	8.2609	7.5527	7.1616	7.463	7.5502	6.9328	7.4678	7.0382	5.0055	6.0934	5.3983	9.2476	8.5023	8.0066	7.6571	7.2696
MS4A3	NA	9.74	8.7955	8.9566	9.8863	9.8286	8.3478	10.005	8.3372	9.3326	9.541	7.9148	8.5066	7.7807	9.7823	6.9919	9.7008	8.4355	8.7129	6.9769	7.9107	6.8755	7.9826	7.1609	8.0079	7.1382	5.8813	4.5648	3.5573	7.5868	3.9009	5.3498	5.9964	8.1297	3.3987	7.8142	4.2552	9.5376	7.7143	7.8252	7.8663	8.6334	4.1532	5.6822	10.784	9.5503	9.4225	9.0473	5.2161
FTO	NA	10.157	11.104	10.908	10.995	10.633	9.683	11.155	10.525	10.286	10.536	10.053	9.5365	9.2199	10.069	9.3318	10.033	9.4493	9.0249	8.4875	10.101	8.7286	9.8287	9.9627	8.6451	9.5231	9.0985	9.0289	8.7654	8.2219	8.7527	8.4696	9.7656	9.9162	9.9676	10.009	8.4321	11.107	8.7973	9.9978	9.9499	9.3363	8.7921	7.299	9.0811	8.1661	9.0579	7.8431	7.7584
SNCAIP	NA	7.4132	8.7123	7.812	8.9484	8.1509	6.8766	7.536	8.8802	6.672	7.1836	8.3911	6.0549	6.3991	5.9538	6.0753	7.3838	6.1797	4.0771	5.2096	7.1318	5.8683	7.3999	8.7534	5.9215	7.8281	7.854	7.6172	6.214	5.8103	5.9825	4.6823	6.1626	7.3373	8.1722	6.7903	5.7601	8.9542	6.1876	5.4946	5.6873	7.2749	9.0109	2.0622	5.9976	3.5468	4.8856	4.115	3.93
CASC15	NA	9.1182	9.0439	8.0528	8.0336	7.574	7.8139	6.2429	8.0709	6.5882	8.271	7.5157	5.4652	7.2426	7.3752	3.8968	7.1968	5.843	3.6547	5.9115	7.1955	6.8379	8.2684	8.3141	6.9484	7.4157	6.9818	4.5422	6.1963	7.4358	7.7194	7.3708	6.778	7.3503	9.0544	7.3735	7.1387	8.5166	6.0721	5.9137	7.0401	7.1858	8.3466	2.7787	5.9599	3.0219	6.5087	4.3327	5.8604
NEK10	NA	8.3986	8.9256	9.8061	9.0236	8.411	7.5992	9.1228	6.5443	8.0407	6.3229	4.6835	7.0857	6.682	6.6375	8.9149	8.9093	7.8753	6.6085	7.5077	3.5803	5.5189	5.2523	6.6264	3.878	7.4752	7.0147	4.4655	2.1795	6.4474	5.7599	5.4923	6.1617	8.2047	8.2597	6.2045	5.5488	7.4768	5.9729	7.3569	6.9246	5.8353	4.6637	2.473	5.9377	5.2901	7.3357	5.1319	4.14
ZNF521	NA	9.2703	9.7091	9.3293	9.2342	9.2402	9.3307	9.2578	9.7236	8.4235	9.1626	9.227	8.3456	8.4387	7.59	9.408	9.0532	8.9128	8.4245	8.2998	8.1792	9.4032	10.028	10.176	9.8993	8.9399	10.092	9.2833	10.123	9.6862	9.2943	8.0703	8.8334	9.3331	10.222	8.3435	8.479	9.4477	10.254	9.9493	9.4328	9.5175	9.1273	8.7459	6.7277	5.6621	6.9216	5.9027	7.201
USP44	NA	6.9962	7.2481	6.9586	7.2707	7.408	6.8793	7.492	7.4718	7.18	7.3822	7.3658	6.9512	5.644	6.9108	7.4033	7.1674	6.6159	7.0302	6.9303	6.9431	6.6079	7.2517	6.8225	6.4149	6.0911	6.6774	6.876	6.9826	6.6242	6.3412	5.803	6.4193	7.1402	4.9708	6.8886	6.2236	6.9701	7.2613	6.049	6.5125	5.6954	5.2829	4.2883	6.6867	5.6816	6.2606	4.0766	5.5536
PLXNB1	NA	6.2283	7.1204	5.7301	6.2527	6.6562	5.7787	5.0606	5.5724	5.7266	5.1964	5.6945	4.6436	4.8471	4.604	4.9292	6.8567	4.8015	4.4486	6.156	4.2608	4.7164	5.8814	6.5665	5.5639	4.8896	6.4778	5.415	5.9183	4.8696	5.0335	4.7252	5.9949	6.4392	5.9397	5.7177	5.634	5.2309	5.6575	5.514	6.5442	5.4928	6.3001	4.5668	4.7691	3.4252	4.9937	3.122	3.7925
DST	NA	8.8692	8.6817	8.8171	8.6707	8.3407	8.5346	8.2965	7.831	7.6388	8.1034	8.0599	7.3408	7.7234	7.7916	8.3662	8.8445	8.6572	8.0427	8.2255	7.8813	8.5378	8.4508	8.7813	9.0917	8.6407	8.9397	8.911	8.8503	8.1518	8.4095	8.5399	8.9471	8.3152	8.7161	8.1927	7.3553	8.9543	8.5796	7.9641	7.8182	8.1677	8.6087	7.2089	7.6104	6.0656	6.5276	5.2528	7.7994
SRGAP3	NA	6.4011	6.6888	6.7307	6.8118	5.9568	6.5092	6.0057	6.1691	6.1951	5.5942	5.9977	5.2061	6.2333	6.2082	4.6336	5.8622	5.762	3.801	4.8653	5.7187	5.9013	4.9921	6.2423	5.2923	5.4207	6.367	4.8031	4.963	4.9367	4.9994	4.2637	5.5986	6.1174	6.2908	5.8633	5.6362	7.4762	6.4538	5.6899	5.303	5.9255	6.094	3.8929	4.9573	4.2967	4.894	3.7023	3.7393
ZFYVE9	NA	5.024	5.3437	5.147	5.3229	5.0864	5.6539	5.5223	6.1452	5.6891	5.4391	6.0623	5.6362	5.051	5.5286	5.4269	5.2973	5.9881	5.5972	5.2725	5.807	5.8565	6.1486	6.6573	6.1812	4.65	6.7873	6.1732	6.401	6.4624	5.6929	5.1585	5.2127	4.8811	5.9375	4.4603	4.9204	4.7133	5.4431	6.4328	5.6768	6.5689	5.4492	5.2004	4.7795	4.2872	3.6668	3.1133	4.3043
DCBLD2	NA	4.1975	4.7767	4.5619	3.9526	3.6616	4.6072	4.5312	4.6135	4.4397	4.5808	4.017	3.7432	4.2701	3.5157	3.8423	4.0973	4.295	3.8772	3.213	5.0679	4.6495	4.5642	5.5438	5.6432	4.4799	4.695	3.6302	4.3818	3.8433	3.9073	2.9349	3.5976	4.245	4.4491	3.3654	2.7604	4.6162	4.3897	4.4721	4.9753	4.5085	4.7124	4.281	3.3416	2.2677	2.4674	1.59	2.4954
CACHD1	NA	5.9551	6.2893	5.8426	5.2042	4.8852	5.7524	5.2358	5.3601	4.7901	5.2848	5.0958	4.5905	5.6957	5.1238	5.9	6.4126	5.5611	5.1946	4.7309	5.7183	5.88	5.486	6.2617	5.8518	6.2889	6.0885	5.6229	5.0083	5.4153	6.3221	4.5853	5.3996	5.8165	6.8386	3.8656	4.4557	5.2586	5.9673	5.6253	5.4319	4.5528	6.3035	5.0156	4.58	3.5626	3.8736	2.6922	3.6488
KHDRBS3	NA	6.4943	7.3442	6.5625	5.6206	5.5054	6.4066	5.546	5.082	5.286	4.4597	3.5776	4.7368	4.6617	4.6743	6.8076	8.0045	6.2022	4.4186	4.1335	5.4995	6.6173	4.9628	6.3523	6.0638	6.5275	6.6574	4.6697	4.8767	5.5529	6.0714	4.361	4.6014	6.2278	6.7083	3.7989	5.0157	5.9315	9.1354	6.0242	6.17	7.4213	5.8975	4.4067	4.6278	4.2567	3.8688	2.7154	4.5696
LARP6	NA	1.7897	2.5045	2.394	2.4502	2.9305	0.70169	2.1752	1.9127	0.44677	-1.1862	0.82253	0.1711	-0.56202	-1.6045	2.8541	2.526	1.8699	1.3294	2.7355	0.31378	1.8901	2.9107	2.6034	3.8185	2.7548	2.8762	2.7472	2.1722	1.6857	1.6352	0.0033392	2.3071	0.99555	1.0529	1.8085	-1.5098	3.3124	4.8879	2.4654	2.5699	2.377	1.08	0.66756	0.76328	0.021547	0.31949	-0.55706	-1.2142
ACVR2B	NA	5.4287	5.6306	5.4439	5.485	5.2203	5.5068	5.5646	5.96	5.2413	5.9194	5.435	4.6153	4.6096	4.3766	5.7018	5.838	5.0393	5.237	5.0724	6.0346	5.4205	5.7139	5.171	6.4398	4.8271	5.3394	5.842	6.0853	5.6786	5.5093	3.8989	4.4075	4.9351	5.4934	3.9043	3.901	5.8379	6.9869	4.7422	3.6828	4.4512	5.846	2.3853	5.25	4.6201	4.2397	2.9527	4.1204
GPC6	NA	6.4216	6.817	7.6399	7.271	6.6614	7.2346	5.1152	9.5966	6.136	8.2903	9.0198	6.5025	7.4987	6.3428	6.0084	4.0095	7.4907	4.9732	4.759	7.537	7.1926	9.0208	8.5842	8.4181	8.4122	8.261	7.6905	5.282	9.1621	8.2591	7.5538	7.1914	1.8816	7.4873	5.8236	7.007	6.5824	10.298	8.9474	8.8214	8.4472	6.5308	1.0564	2.3255	1.9284	2.837	2.4592	6.0214
CNTN1	NA	7.2957	4.7267	5.3566	4.7534	5.3461	5.9736	5.316	6.717	6.1466	7.6057	8.8096	6.6039	5.4442	6.3732	5.7682	7.2732	7.1659	9.403	7.0999	7.7994	6.441	6.1835	5.6864	6.838	6.8595	5.2809	7.8255	6.0586	3.9093	6.1878	4.7856	7.4928	4.816	6.9616	5.6594	2.9558	7.1546	4.605	1.0598	4.7324	5.2335	5.4447	2.1711	6.1257	7.9382	4.1766	1.7108	7.8429
FOXC1	NA	7.2629	8.7183	7.7251	8.413	8.5779	6.9126	7.5104	7.7455	6.8886	7.4624	7.3855	6.7898	6.485	7.5114	7.7777	8.1136	6.747	6.9741	7.0972	7.1612	7.0035	7.7656	7.0063	6.7429	7.1919	6.8671	7.9208	7.7246	8.1098	7.1648	6.2676	7.4362	7.029	7.3335	8.2094	7.6562	7.8832	8.0072	8.2828	7.8176	7.8313	6.2566	7.0062	7.5351	6.1183	7.0992	5.756	5.3757
MEX3A	NA	4.0116	3.5383	3.1236	2.5767	2.5598	3.5459	2.4771	2.3396	2.1539	1.758	1.6971	1.6026	1.876	2.2233	4.0385	5.3378	3.6742	2.4909	4.0537	1.6517	0.56574	2.927	2.2047	3.4321	2.059	2.4544	1.474	1.8846	1.0792	1.3074	1.4803	2.3784	3.9885	2.4945	1.2761	0.85796	2.2822	3.6838	0.74626	0.37969	-1.0221	1.2544	0.21729	1.8103	0.8556	2.4801	0.33113	1.3812
NETO1	NA	4.5736	6.2413	6.9348	6.3731	6.3894	6.8741	3.5112	7.2026	4.3946	4.505	6.6273	1.3508	0.92943	-1.244	6.7873	7.6408	7.4076	7.1434	5.4945	1.8999	0.40175	3.3718	5.9041	6.654	6.2094	7.073	5.6533	6.0958	4.9023	-0.030077	2.536	6.5989	7.7588	-2.1017	2.4263	-1.1458	5.2558	4.9372	6.4497	5.5089	5.7487	4.8009	1.8687	5.161	4.9547	5.1659	0.39019	3.9003
FNBP1L	NA	6.5981	6.2495	6.208	6.4736	6.1446	6.7287	6.4273	7.1532	6.2847	6.1044	5.8427	5.8124	6.1748	6.1073	6.6526	6.2843	6.4951	3.7357	4.6314	6.2801	6.8218	5.6475	7.2558	7.3113	6.9462	6.8364	6.4204	6.6947	7.0735	6.435	6.061	6.2246	6.0753	6.9985	5.8141	6.1208	6.8491	7.6302	6.7224	6.1794	6.8076	7.0114	4.9298	5.4051	4.3764	5.1351	4.2028	4.0923
GPR12	NA	1.1598	3.4547	3.2711	3.3887	2.9233	3.2501	1.8779	1.7616	-2.9187	-3.3091	-1.5412	3.2688	2.1436	2.6982	3.7398	4.3119	2.7287	1.9475	0.45952	-0.27626	1.2835	-0.90876	0.18048	-0.53757	2.3029	0.54313	-1.0933	-0.99586	1.1743	1.8632	3.0062	3.2455	1.9956	4.1406	1.3072	-4.3569	0.47868	0.56438	1.2638	0.85498	0.15505	1.0038	-4.3569	-0.28751	-2.493	-0.26555	1.919	0.42093
ZNF711	NA	7.8435	7.8523	6.9361	7.2885	7.584	7.0359	6.7931	5.7597	7.0243	6.6477	5.7034	5.3159	5.9564	1.6021	6.6706	7.4483	6.9137	5.5997	6.4834	5.3038	6.3455	6.4457	6.7859	6.1853	6.4815	6.5837	6.3828	6.1242	4.8263	5.951	6.5646	6.6587	-2.285	6.5324	7.4398	7.3932	6.7166	7.1141	7.2736	7.2992	6.497	6.5056	5.7619	6.1844	5.0653	5.8742	4.3489	4.7962
AMOTL1	NA	6.1866	5.8186	5.8305	5.6515	5.3682	5.4928	5.7985	5.8125	5.5118	5.6499	5.4359	5.1193	5.4502	4.5273	6.5251	6.2493	6.6201	5.7899	5.7415	6.5083	5.7019	5.4247	5.9338	6.5684	5.9386	6.4137	6.0391	5.3403	5.0643	6.2401	5.6323	5.6342	5.9747	5.7593	4.8302	4.617	4.7547	6.7385	6.219	6.2834	5.7944	6.0228	6.8401	6.0489	4.8307	4.9533	4.5651	3.9811
RHOBTB3	NA	3.7948	3.7754	3.0029	3.1501	3.0708	2.7962	2.7606	3.6366	3.094	3.4126	3.7821	2.6481	2.6217	2.9011	3.7115	3.7911	3.6919	2.7886	2.2903	2.9209	2.7158	2.8804	2.8594	3.2113	3.1949	3.9201	3.8245	4.4066	2.4774	3.8012	3.6983	3.8419	3.245	4.8268	3.3317	3.599	3.0779	3.8673	3.1342	3.4877	4.963	3.5592	3.7386	2.6682	2.0456	2.0734	2.0284	2.9658
NEGR1	NA	9.5365	9.1359	10.173	9.6597	8.809	8.9645	10.777	9.8456	9.702	9.3287	9.3411	9.8523	9.7361	9.7076	10.587	10.131	10.135	9.223	8.9159	7.8003	9.1824	8.3119	9.329	8.6465	9.7607	9.2633	10.264	9.4015	9.0425	9.3758	9.2985	9.9339	9.5466	11.801	9.1185	7.6003	5.2599	8.5023	6.9426	8.3797	7.3789	10.676	6.7547	5.8879	7.2494	7.0438	6.2989	8.3479
SLC4A7	NA	7.9019	8.2035	7.8057	7.6912	7.5685	7.6062	7.4823	7.297	8.2472	7.488	6.5435	7.381	7.301	7.3387	7.6205	8.0292	7.279	7.0212	6.5283	6.1278	6.6462	6.6936	7.7533	6.6797	6.8235	7.1949	6.3093	5.2803	6.5792	6.4937	6.0789	7.104	7.2724	8.3336	6.3681	6.2419	7.8245	6.6562	6.4697	6.8512	6.8641	5.9479	4.5548	6.7629	5.8387	6.1664	5.4935	5.8256
PALM	NA	2.513	3.5614	2.2396	3.5087	4.4213	3.6058	2.5501	3.9426	2.3904	3.2244	2.5953	3.032	2.6076	3.4182	3.0473	4.3388	3.3375	3.8799	4.4457	3.7255	2.9712	4.2633	3.4025	2.5328	3.4326	3.6231	2.2547	2.5354	3.68	3.3151	4.3357	3.9156	3.3662	3.531	2.793	3.4705	3.3591	2.9091	2.0107	2.4677	1.6972	2.1716	4.2036	3.3694	1.9765	3.0943	1.5123	2.4265
LIN7A	NA	6.6712	7.0615	7.6188	7.3326	7.0318	6.733	7.2965	7.9274	7.7003	8.3496	8.753	6.7348	7.8751	7.9557	6.4528	6.3821	6.5986	7.3647	5.5697	8.258	7.416	7.3015	7.3329	5.4628	6.5182	6.4589	7.0374	7.0193	6.9321	7.1265	5.9597	6.8598	5.9704	6.565	6.1557	5.7607	7.6161	6.2156	6.473	7.0691	6.5286	6.1151	5.6646	7.3173	7.3663	7.3161	6.7772	5.9237
FAM110B	NA	7.8152	8.5927	7.4033	7.8727	7.7234	8.0732	7.8973	7.9828	7.7049	8.8002	8.1343	6.5014	7.7424	6.8688	6.8136	7.4888	6.3148	6.2948	5.869	8.3348	7.126	8.642	8.7653	7.3569	6.926	6.8364	6.2793	7.6093	6.9029	7.5371	5.497	5.7246	6.2541	7.014	7.5253	7.201	8.2782	7.7556	8.5981	7.9821	7.5769	7.2712	3.3966	6.4887	5.1748	7.0401	6.1175	4.8723
ADAMTS1	NA	7.1508	4.7885	6.0531	6.4218	7.3399	5.1992	9.3878	7.6625	9.5477	6.8698	6.5458	4.43	6.1664	5.6782	4.2934	6.294	6.1835	5.2677	5.8216	6.0081	3.9813	5.3507	6.4065	5.3749	2.5116	4.0745	4.1486	4.6062	5.1758	3.7235	2.6293	3.992	7.2485	-0.34833	5.4094	5.8772	4.5063	0.97841	-0.65081	2.2994	2.9657	4.6466	3.8542	8.8084	7.7912	7.9484	3.2337	3.5374
LTBP1	NA	9.0319	10.119	9.9663	9.7866	10.163	12.081	9.8544	11.541	10.993	12.729	11.294	10.135	10.979	9.8927	8.5636	8.6099	8.7022	9.4198	9.2037	11.875	8.8221	10.948	10.408	8.1558	7.3168	7.6961	7.0699	6.2932	10.373	5.2135	6.1521	7.1656	9.335	9.24	8.7702	8.7786	10.019	7.8284	8.3137	8.6085	7.4669	8.4977	6.0123	9.7545	9.2842	8.7995	7.3187	6.8075
MOB3B	NA	6.5562	7.7386	7.5768	7.9405	6.5852	6.8199	7.0066	6.9229	5.9769	6.9453	6.4044	5.8468	6.7288	6.1267	6.661	6.0694	6.0123	5.3893	4.8239	6.8029	7.7603	7.8275	8.3891	8.0436	8.0623	7.4293	7.7296	6.9839	7.6266	7.1148	5.9033	6.2773	5.4531	6.7962	7.8003	6.5002	8.8438	9.2649	8.7743	8.195	9.7184	8.2523	7.0092	5.0192	3.7213	5.4674	4.5195	6.7739
RGS12	NA	5.6421	5.9854	5.5649	5.7429	6.0838	5.381	6.1125	6.4027	5.5989	5.6272	5.8297	5.2357	5.9234	5.0647	4.8776	6.018	5.2673	4.5726	5.4822	5.3416	5.6931	5.9324	6.7083	5.8065	5.9435	5.6624	5.6397	6.0853	5.5662	5.7555	4.6277	5.4591	4.7969	5.3001	5.7785	4.9108	5.5713	5.8101	5.0779	6.3932	6.2155	6.2679	5.0156	5.6798	4.5908	5.2938	4.678	4.7444
NHSL1	NA	6.0405	5.44	6.0122	5.7737	4.9845	5.8414	6.0888	6.0723	4.9899	5.5895	5.9601	5.44	5.24	5.2082	5.97	5.7406	6.3499	5.8217	4.7385	6.6296	6.379	6.1408	6.7687	6.7917	6.7599	7.2593	7.1241	5.6007	6.3205	6.1944	4.7731	5.6322	5.7713	8.1277	5.4386	4.614	7.3978	6.0963	7.1173	5.6044	7.5876	6.8734	5.437	4.3809	3.0295	3.9601	4.2698	4.8758
MAP4K3	NA	7.1211	7.2806	6.926	6.9232	6.394	7.3597	7.1894	7.6918	7.362	7.2596	7.8146	6.822	7.0205	6.6108	7.2529	6.7713	7.8148	7.0321	6.3614	7.066	8.0429	8.1395	8.3735	8.6316	7.8544	8.8575	8.1995	8.428	8.0286	7.7602	7.4092	7.0594	6.8159	8.1253	6.2877	7.0526	7.2475	8.0763	8.1946	7.555	7.9726	8.2418	7.9636	5.3427	5.2549	5.1786	5.1562	7.0411
ITGB8	NA	8.2827	6.4693	5.7874	5.656	6.4303	6.4	4.4223	6.0124	4.9833	7.1931	6.1833	3.2895	5.0234	0.10518	5.6145	7.493	5.3048	4.006	4.9055	6.2558	6.159	6.4208	7.9295	8.5399	7.9042	7.3237	7.1653	6.4619	4.6444	6.5759	4.2903	5.5184	5.5929	6.0567	4.3396	4.7254	6.0494	5.731	7.1098	5.6361	6.7265	8.5751	7.2845	3.5076	0.57282	3.6416	2.4955	6.0171
PTPN14	NA	6.7963	7.0597	7.9684	6.9468	6.5022	7.8067	7.9752	8.3518	8.1896	7.7713	7.5989	6.6243	5.9578	5.726	7.0526	6.4801	7.9782	7.7631	7.1779	6.3699	8.0259	8.6393	8.9368	8.7491	6.8552	8.779	8.5738	8.7115	7.6461	8.2955	7.6015	7.4785	7.1625	8.3785	7.1955	5.966	6.0984	7.4216	6.5741	5.7051	7.0853	7.9767	7.4615	4.414	3.1426	4.7662	3.6945	6.949
CTTNBP2NL	NA	4.4204	4.142	3.8737	3.7493	4.0133	4.2795	4.8754	5.2552	3.443	4.2584	5.0633	3.9776	3.5982	3.9009	4.8433	4.7035	4.5045	4.7194	4.7133	4.3274	5.6016	5.8973	5.9892	6.7875	5.5765	6.0141	6.423	5.5597	6.255	5.392	4.0125	4.7122	4.8546	4.2952	3.7768	2.5469	4.629	6.7933	5.7824	4.4403	5.784	5.9644	4.8153	2.7664	1.6212	3.0735	2.8336	4.4151
TMSB15B	NA	4.3644	4.3119	3.249	3.427	3.0544	3.9244	3.1202	3.5182	3.4402	3.7197	3.3323	3.4495	2.8722	2.7789	3.9969	4.418	3.6008	3.3524	3.8416	3.5327	2.607	3.3007	3.8028	4.9308	3.026	3.5002	2.8453	2.8113	2.8578	3.205	3.7148	3.6003	3.832	3.6057	2.5677	3.1195	2.216	3.4823	3.8762	3.3698	2.3522	4.0024	2.7787	3.0137	1.6804	1.8468	0.82065	2.6948
CEP70	NA	7.8888	6.8779	6.5745	6.5661	7.1142	7.1894	6.3606	6.5968	6.3846	6.4301	6.6266	6.0721	5.9446	5.7094	8.7942	8.9488	7.5663	6.8182	7.1852	5.9445	5.8525	6.2876	6.593	6.5621	6.4662	7.5939	6.2518	7.1444	5.643	6.6787	5.8896	6.4798	7.639	6.6653	6.8115	6.1364	6.8411	6.8804	6.5968	6.5252	6.9878	6.9311	7.3068	5.302	4.9577	5.1371	4.2367	4.9468
SOX4	NA	9.6167	10.514	8.5994	8.64	10.444	8.7468	9.7253	8.9202	8.929	9.5899	8.3307	7.9202	7.8148	8.7532	8.618	9.6337	8.5093	7.4669	9.1629	7.6265	8.4171	9.6481	7.9685	8.1906	7.5836	7.2856	9.1311	9.1495	7.8878	8.541	8.0985	9.4272	9.1216	8.9377	10.525	10.777	8.3203	8.8531	8.9326	8.8331	7.9077	7.7749	8.0038	8.1755	7.8912	8.3815	6.9896	7.5681
GPC2	NA	2.9135	3.1027	0.91753	1.8551	2.1363	2.1059	1.4486	1.3205	1.5902	0.9826	2.3038	1.2278	1.1787	0.58081	0.79964	2.9352	1.7393	0.22515	3.0753	0.36303	2.092	1.5546	1.9428	0.19681	0.38423	1.4672	1.0308	1.4552	-0.2919	1.8893	1.6679	2.3784	3.0963	2.0992	1.1098	1.1477	0.92772	0.60733	-0.25068	1.3714	-0.39863	2.4551	0.044766	1.9706	0.051747	0.73457	-0.48452	1.0726
DPY19L2	NA	6.5641	6.9975	6.1636	6.0281	6.6121	6.5966	5.6681	6.1563	6.6261	4.7312	5.3075	5.3919	5.4253	6.0576	6.2608	5.8512	6.7576	4.163	5.6596	4.7654	4.3621	4.5711	5.2408	3.3177	5.2015	5.3304	4.6517	5.2	2.8673	5.5589	6.1098	6.4754	6.4194	6.9158	5.1577	4.8415	5.3539	4.1565	3.611	5.1642	4.0832	5.921	2.4032	4.1026	3.4136	3.7636	2.8014	4.5028
ZNF117	NA	6.4417	6.5489	5.9573	5.8688	6.238	6.4668	5.7194	5.7435	6.2943	6.0595	6.1562	5.7041	5.5186	6.3958	5.8149	6.4957	6.1556	4.8526	5.4049	5.2277	5.3236	6.197	6.3857	4.3486	5.7615	5.4264	4.8746	5.6293	4.7382	4.5816	5.8655	6.1122	6.1406	5.6855	3.9615	4.8504	5.9953	5.1779	4.9768	5.1532	4.6478	5.4811	3.9024	5.5075	4.284	4.8284	3.4847	4.6224
ZNF730	NA	5.5582	4.8468	4.9533	4.2985	4.3942	4.238	5.4019	4.8218	4.7836	5.427	4.3075	3.6898	3.8792	4.8917	6.0657	5.7083	5.3277	4.1585	4.6291	5.582	3.9667	3.3275	4.2596	4.5478	3.2329	4.214	3.0328	3.1932	4.0073	3.1082	3.5882	4.0665	4.7821	4.6911	3.2219	2.9178	4.1889	3.8087	3.611	3.4524	2.7061	2.4974	3.7975	5.1675	3.6516	3.8784	2.6725	2.9614
ZNF682	NA	4.1885	4.5341	3.9006	3.2099	3.8801	4.1706	4.4624	3.2651	3.7486	3.6967	3.5983	3.3098	2.781	3.6397	3.9606	4.0991	4.3066	3.0979	3.3921	4.0725	4.246	4.2044	4.9874	3.9944	4.2505	4.5994	3.9375	4.4461	3.8767	4.0121	3.7503	3.545	3.7505	4.1605	3.5026	3.3826	3.6286	4.0994	4.3935	5.0014	4.1532	3.0453	5.1427	2.9549	1.1766	1.7557	2.153	3.242
DSE	NA	5.3627	5.4443	5.3974	5.0519	5.3333	5.551	5.447	5.3692	5.0134	5.6004	4.9725	4.2335	5.1601	5.5301	5.7156	5.109	5.7729	4.4504	4.8472	5.3339	5.101	5.4961	6.1764	5.2287	6.0028	5.3713	4.9524	5.6385	5.095	6.106	4.9929	5.2845	5.6818	5.5512	5.0447	4.9132	5.3084	5.5322	6.2295	5.5533	5.6258	5.9106	6.0802	3.967	2.7682	3.9046	3.4295	5.8875
ALDH7A1	NA	4.029	3.0484	3.2984	2.1681	3.1189	1.8656	3.7749	1.9017	3.3836	1.5428	1.8622	3.0563	2.7747	3.6611	3.5761	4.1974	5.3254	2.1431	4.3437	2.262	2.3612	0.71601	2.4005	2.5722	2.4015	2.4277	1.7688	0.23925	1.1743	1.725	3.552	4.1995	3.4486	-1.0633	1.8723	1.7761	3.0014	1.4953	1.2084	1.4978	0.63883	2.3967	2.0394	2.9516	0.88944	2.0222	0.50153	1.8797
ARHGAP5	NA	6.8984	6.9882	7.3228	7.1858	7.1964	8.0946	6.958	7.3844	7.2585	7.1877	6.9261	7.4554	6.4592	7.2432	8.3072	7.1574	8.2773	7.3171	7.4533	6.76	8.1266	7.7394	7.8118	8.3987	7.4026	7.6324	8.2708	8.1868	7.9369	8.3213	8.1756	7.5668	7.1274	8.879	4.081	6.1002	4.0984	7.8218	6.2515	7.4326	6.9344	7.8191	8.0519	6.7138	6.6745	5.4046	4.9662	8.0833
RBFOX2	NA	5.6943	4.4279	5.0308	4.8125	5.0464	4.1029	5.6607	4.2263	4.2471	2.2439	4.7216	3.7874	3.9975	3.6289	5.6007	5.7293	6.1715	5.8859	5.2596	4.0261	2.3158	5.049	5.2721	6.9449	4.3575	5.6422	6.2428	7.2936	3.7589	3.3054	2.8834	4.7748	6.0005	1.8019	3.6124	3.6863	4.3697	6.1248	3.2554	3.782	5.162	5.9511	4.7588	4.3859	4.6757	3.5601	3.6101	3.0556
TPBG	NA	3.1198	4.6906	3.934	4.0265	4.9181	3.7661	3.8185	3.8818	2.5985	2.283	2.3252	1.5	2.2011	2.5905	3.5487	4.4987	3.0704	1.0847	4.022	3.965	2.6442	5.012	3.7524	5.0922	1.9328	3.3799	4.4757	2.7251	4.505	1.0306	2.0149	1.7358	4.7357	2.2742	4.3073	3.7143	3.9435	5.5922	4.2117	3.6207	4.4335	2.7915	2.9838	4.568	2.6694	3.5927	2.6158	1.679
PON2	NA	6.4185	6.3766	5.4112	5.6452	5.5534	5.2681	4.793	4.2957	5.8672	4.5964	4.7013	4.8261	5.0679	5.5417	5.4094	5.9657	4.987	4.7557	4.673	4.3305	4.3677	4.0518	4.9859	4.0551	4.893	4.7951	4.1271	4.3291	2.4139	4.4992	5.0157	5.7517	5.7795	5.8488	4.427	4.238	5.7602	4.0496	4.7014	4.9312	4.5364	4.8107	3.5737	4.2334	3.5468	4.5344	3.9117	3.785
PTGFRN	NA	4.8007	4.6034	5.5007	4.9386	4.7774	4.73	5.1337	5.1231	5.1211	4.8506	5.2303	4.9912	3.7245	5.4902	6.4109	6.6078	6.5652	5.9303	5.316	5.7476	3.3766	4.1359	4.3184	5.3757	2.3232	4.7391	5.7465	5.2454	2.0289	4.9209	5.133	5.7395	4.1866	2.9719	4.2078	2.3255	1.923	5.8095	4.1779	4.7651	4.2706	2.8953	4.3265	3.6687	3.5441	3.5329	3.3374	4.2087
CNFN	NA	-2.4797	-0.90303	-1.1404	-0.32163	-0.37663	-2.1063	-1.2628	-2.1736	-1.5528	-1.6932	-2.3496	-0.5687	-2.5689	-2.0862	-0.90997	-0.79592	-1.223	-4.3569	-1.7861	-3.6882	-4.3569	-1.7133	-3.1508	-1.4388	-3.0758	-2.7428	-2.7011	-2.1212	-1.2082	-4.3569	-1.8	-1.8535	-1.1535	-2.543	-2.2723	-1.3164	-2.3646	-1.6578	-1.9863	-1.6458	-2.8622	-1.9095	-1.6857	-3.0531	-4.3569	-1.546	-1.603	-2.7923
SERPINH1	NA	3.8562	4.844	4.1925	4.9148	5.5644	4.6813	4.6218	6.188	4.8726	4.5458	4.4473	5.2436	4.5989	4.9904	4.6326	4.6439	4.0824	5.2906	5.1811	4.4388	4.1842	5.218	9.0977	3.9003	4.5417	6.5784	4.859	7.866	5.9333	6.7843	5.1859	4.9456	4.4981	2.9025	4.081	3.9465	5.3913	4.3252	3.1042	3.3651	3.6352	3.2237	2.7924	4.9763	4.8187	4.6387	3.7743	3.4891
SERPINE1	NA	5.6039	4.3281	3.8518	5.3308	5.0628	3.4619	4.7186	5.0244	6.1101	2.6067	2.1606	2.7633	3.63	1.5106	4.5133	5.6131	6.1803	2.9489	3.9222	1.1974	3.922	3.0732	6.4237	4.0129	3.0746	5.4398	3.1987	5.9139	5.1031	4.8243	4.9195	5.3489	4.5466	5.5903	2.3758	5.6163	1.6664	4.1958	1.5799	1.4978	4.9465	5.69	3.6359	3.8642	3.8875	3.6779	1.7713	3.8269
PAWR	NA	4.9244	2.6448	4.3374	4.0783	3.6958	4.492	4.8374	3.5036	5.3419	3.1459	2.1122	0.030947	3.2399	5.6596	2.5138	3.7111	2.3886	5.8245	6.3239	6.2857	6.2672	5.887	5.8039	5.0688	1.1228	0.97093	5.081	4.402	4.8116	6.0324	-2.1355	5.3071	5.411	4.2493	0.39443	3.8913	0.98181	0.56438	0.4916	3.4435	1.0631	4.8695	5.0757	6.6122	3.4928	1.7133	0.39019	5.1478
CEP128	NA	7.0713	6.5278	7.2629	6.8353	6.2463	7.7171	7.5538	7.5249	7.4971	7.7961	7.4499	7.1664	7.5668	7.1656	7.1104	6.753	7.601	7.6005	6.6937	8.3472	7.0699	7.6254	7.5789	6.6491	6.6703	7.7395	6.2348	6.4278	7.4254	6.883	6.5417	6.5072	7.3035	7.9937	5.9222	5.8926	7.4299	5.5419	6.4796	5.9788	5.6128	6.8556	5.4249	6.5067	6.4241	5.8646	5.2301	5.7793
GMDS	NA	7.517	7.8532	8.2959	8.14	7.1193	8.0127	7.8498	7.9589	7.5128	7.8955	7.9655	7.7521	7.8972	7.7754	7.7245	7.2952	8.1518	7.7014	6.9897	8.1486	7.338	7.563	8.4835	7.4759	7.5846	8.2551	6.9341	7.4998	7.652	7.2816	7.3842	7.5151	7.9625	8.6955	6.6778	6.5043	8.6183	7.3771	8.0331	7.4436	7.7807	7.4694	7.2427	6.4094	6.1267	6.2852	5.7527	6.2981
KANSL1L	NA	7.0863	7.3741	7.145	7.1652	7.1615	7.2886	7.2392	7.465	7.1344	7.528	7.2256	6.7377	7.0324	6.6596	7.0442	6.9565	6.8483	6.4378	6.3511	7.3383	6.8667	6.998	7.623	7.0668	7.187	7.0551	6.4151	6.883	5.3641	6.8447	6.3762	6.8473	7.0611	7.4191	6.5714	6.6931	7.395	7.3463	6.7926	6.5379	7.0162	6.8039	6.6107	6.3774	5.9248	6.2256	5.793	6.5005
MYLK-AS1	NA	1.3655	1.1846	1.6508	0.51228	0.91866	2.2464	1.9582	2.4272	0.99188	1.8018	2.7769	1.3109	1.7143	1.709	2.2826	1.6535	1.5496	1.816	1.4121	3.2568	1.5418	2.2763	2.7197	2.8071	1.8514	2.3727	1.1031	0.96337	0.74919	1.604	2.0361	1.2608	2.1369	1.6965	1.2119	0.41551	2.5651	1.6777	1.1799	0.79995	0.93505	0.4931	0.37136	0.80826	0.69266	0.98697	0.067228	0.47152
CYP51A1	NA	0.45399	0.44058	-0.41883	-0.86325	0.15311	-0.49574	-0.79985	-0.042893	-0.21367	-0.26863	0.044725	-0.72563	0.0094848	-0.16986	0.14	-1.321	0.085521	-2.2054	-1.7861	1.1792	-1.4466	-0.194	-0.68286	-0.49048	-0.23196	-1.5121	-1.4591	-1.6421	-1.3778	-1.1597	-1.197	-0.2798	-0.10707	0.3866	-0.12199	-1.0676	-0.14744	-0.77341	-0.55181	-0.84561	-1.3087	-0.257	-0.9788	-0.56498	-1.2729	-1.4464	-1.603	-0.86127
LY6G5C	NA	1.1703	1.779	1.5456	1.2421	0.90409	1.6465	1.1052	1.8565	1.398	1.2587	0.74005	1.0696	0.81136	1.1948	0.96187	1.1949	0.78691	0.29267	0.69262	1.0347	0.909	1.3763	1.21	1.7303	0.69533	1.5188	1.1031	1.0915	0.97736	0.82944	1.5699	1.8221	1.6451	1.0096	0.92182	0.17913	1.3846	1.4009	1.2364	1.3524	1.0631	-0.039942	1.1011	0.79342	0.24711	1.2619	0.98295	1.1367
LATS2	NA	6.9957	7.3596	7.4062	8.1189	7.1829	7.3959	7.4998	7.2037	7.3481	7.3513	6.2065	7.5611	6.9707	6.4109	6.572	6.6773	6.5448	6.9124	6.6249	5.7492	7.691	6.9	7.5054	6.8024	7.5582	7.449	7.3645	5.4742	8.3341	7.0146	7.5505	7.099	6.7895	7.6276	7.8719	7.5905	7.434	7.8525	7.9563	7.9114	8.3427	7.5536	7.711	5.7829	5.6652	5.9487	5.6958	6.3819
NRG4	NA	5.7075	5.5121	7.2351	7.4095	6.4848	5.5442	7.5824	7.3837	7.8779	6.8158	6.2341	6.6899	7.3013	6.3245	5.5199	4.6653	6.3505	6.1287	4.6419	5.3173	7.0441	6.9392	7.4661	5.3074	7.8105	7.3918	6.8591	6.2285	6.1853	6.445	6.5587	5.9949	5.5888	5.912	6.5209	5.3845	7.5879	6.0204	5.656	6.6496	6.8951	6.7961	6.2898	4.6962	5.3035	5.0808	4.0915	3.4799
JAG1	NA	5.7531	4.911	6.619	7.5872	6.391	6.6365	8.1366	7.3946	8.3339	7.2183	6.9406	7.4087	6.2131	6.6225	5.696	6.306	7.4751	7.9111	5.8581	5.7305	7.8526	7.2739	7.4588	7.4336	6.8182	6.904	7.6485	7.3933	7.1834	7.0791	6.4345	6.3561	7.9241	6.4318	7.6142	6.1275	7.3334	9.3959	8.0205	7.3899	9.0562	6.4416	7.4899	7.4415	8.7091	7.349	5.3422	6.528
NAPA-AS1	NA	1.039	1.6126	0.56955	0.57426	0.4423	0.63509	-0.1265	-0.32581	0.42452	0.37728	0.044725	-0.3613	-0.1732	0.53507	-1.0067	0.92136	0.49471	0.15432	0.20669	0.19188	1.1348	0.47142	0.71686	1.1949	1.0272	0.89492	0.13552	1.1515	-0.67849	0.8022	0.72932	0.5921	0.48298	0.51611	2.4049	0.38799	0.45974	1.2327	2.4295	2.3385	1.95	2.4904	2.6936	0.25775	0.051747	-0.96085	-0.14002	0.70085
PAQR6	NA	1.9746	2.2619	1.8988	2.0201	1.6436	1.2722	1.1227	1.0862	2.7582	-0.36212	0.044725	1.7882	0.62794	3.2229	0.51593	2.0167	0.70529	1.4378	2.1795	1.0347	2.7672	1.7866	2.3652	1.3452	2.5551	2.2861	2.5285	2.9822	1.2047	1.5061	2.8179	2.3334	1.9525	2.6925	1.6234	1.7761	1.7151	1.9354	2.4051	2.9253	2.3522	1.4959	1.816	0.45923	0.13873	0.23202	-0.058775	0.67949
DUSP14	NA	3.6029	2.9679	2.0979	2.9888	3.0143	4.0701	3.6077	3.4361	3.3633	1.758	1.7613	2.778	1.5763	2.3208	4.1423	3.3059	3.8679	4.4851	4.7472	3.8941	3.8758	4.295	3.2941	5.7153	4.2715	3.9673	3.5741	4.0759	4.2952	3.5543	4.8407	3.189	3.9091	2.5859	2.8309	2.8183	1.9773	4.4661	3.782	3.5136	3.3453	2.3967	4.3842	3.1539	1.7279	2.0984	1.2613	3.1976
ZBTB34	NA	6.144	5.8642	6.1249	6.2426	6.2164	6.155	6.6254	6.5287	5.9089	6.3257	6.1784	6.5108	5.9148	6.2609	6.2376	6.4413	5.8915	6.8493	6.4992	6.1691	6.9964	6.8832	6.2289	7.2078	6.6767	6.2306	6.8493	6.501	7.3339	6.2721	6.7589	6.1385	6.5012	5.8837	6.1716	6.3186	6.1863	7.6049	6.9077	6.8342	6.8178	5.8508	6.9373	6.2192	5.8158	5.9447	6.2449	5.8915
NR6A1	NA	5.8931	3.3369	6.0081	5.6685	4.3248	5.1359	6.0725	5.351	5.7174	6.0567	6.7102	5.7891	6.0752	6.3626	3.4173	5.2778	5.9234	6.3894	5	7.2109	5.4987	6.4391	6.3489	5.3371	6.7251	6.9232	6.3581	6.4723	5.6008	4.9209	4.73	5.2929	3.552	4.0365	5.1352	2.913	7.4186	2.1967	0.70682	3.6127	5.1904	6.2831	5.0199	4.3006	5.1705	3.842	3.3096	4.4295
CCNYL1	NA	4.0646	4.1648	4.6629	4.1914	3.9615	5.356	4.7709	4.6404	4.8351	4.9415	5.5843	4.7921	5.051	4.6557	4.6673	4.3759	5.6691	5.1768	4.609	4.8855	5.5239	5.4137	6.1954	5.6674	5.2539	6.1419	4.4202	5.0484	5.3891	5.2455	4.7731	4.6001	4.3421	4.1923	3.0941	4.3094	4.1584	4.6221	5.1983	5.0958	4.6194	5.0649	5.8456	3.9285	3.6417	3.664	3.6347	4.684
CLU	NA	3.1116	2.0825	4.0085	5.0948	3.7939	3.898	4.0213	4.9157	3.9528	4.2287	6.4342	6.2106	3.6712	5.6053	6.7244	5.7383	5.2626	5.8073	5.849	3.1696	3.9813	4.5424	5.6327	4.7684	2.9628	4.4907	4.9743	5.1493	4.4363	4.4714	4.7121	4.581	5.0275	2.2558	3.0851	3.1278	1.7151	1.6877	2.6535	3.9899	3.3826	3.505	6.7348	4.125	4.4993	5.3451	5.393	5.6786
F12	NA	-2.032	-3.0166	-4.3569	-3.1659	-2.6196	-3.0329	-2.6997	-3.2321	-1.5528	-4.3569	-2.3496	-1.3355	-2.5689	-2.0862	-1.9659	-2.8713	-3.1575	-2.6365	-1.4331	-2.4877	-2.2664	-2.4992	-4.3569	-2.4268	-2.4081	-2	-0.55933	-1.2831	-4.3569	-1.1597	0.47475	0.0086786	-1.4676	-1.2614	-1.2586	-3.3336	-3.5539	-2.8554	-2.8439	-3.1017	-0.89762	-1.2202	-0.6474	-2.0238	-1.811	-4.3569	-1.9484	-2.7923
ADAMTSL4	NA	0.66161	1.4931	2.0979	2.0201	1.8552	1.408	1.5031	1.2524	1.7862	0.51512	1.0102	0.99607	2.8425	0.53507	1.3902	1.7127	1.2945	1.7455	0.71045	1.5132	0.84657	0.50074	1.7234	0.63939	0.17718	1.0431	0.9933	1.4312	-0.79381	1.5229	1.9385	1.7844	2.936	1.8761	0.42309	0.46901	2.1467	-1.0791	0.34515	0.88173	0.26566	1.8405	1.519	1.4805	-0.106	2.3887	2.9297	2.6571
ANO7	NA	-0.21048	0.029583	-0.28343	0.071243	0.38053	-0.42297	0.2692	1.1248	-0.32236	0.090177	0.20705	-0.18001	-0.38242	0.93791	-0.3698	-0.49865	-0.25216	0.0012799	0.15555	1.4763	0.11443	0.51518	0.79849	-0.44487	0.6639	-1.1482	-0.0093743	1.3179	-0.13158	-0.62811	0.16544	-0.44902	2.156	-0.52823	-1.9449	-0.99332	-0.47165	0.27576	-0.99653	0.0897	0.03526	0.11288	1.9196	0.3212	-0.94012	-0.89371	-0.63344	-0.29824
AGXT	NA	-4.3569	-4.3569	-4.3569	-4.3569	-4.3569	-4.3569	-4.3569	-4.3569	-4.3569	-4.3569	-3.352	-4.3569	-4.3569	-4.3569	-4.3569	-3.4307	-4.3569	-3.2542	-4.3569	-4.3569	-4.3569	-3.694	-4.3569	-4.3569	-4.3569	-4.3569	-4.3569	-4.3569	-2.7878	-4.3569	-4.3569	-4.3569	-3.0927	-4.3569	-4.3569	-4.3569	-4.3569	-4.3569	-4.3569	-4.3569	-4.3569	-4.3569	-4.3569	-4.3569	-3.4462	-4.3569	-4.3569	-4.3569
CD96	NA	3.5006	4.465	2.4339	3.0446	3.3936	4.1852	2.2568	2.396	2.3731	2.6905	5.4094	2.8212	3.0857	3.3205	1.1754	2.2208	2.2801	2.3789	3.3415	2.5008	0.71298	3.8573	2.2919	3.8348	3.3901	2.6975	2.7585	4.3565	2.9232	4.1318	7.6289	3.8781	3.4868	1.6965	3.5456	2.9928	1.8521	0.94531	1.2364	5.3929	0.79453	3.0405	4.3099	1.8177	2.8692	2.3125	3.4892	6.2884
PRDM16	NA	0.70555	0.17997	-0.56826	0.44752	0.59517	0.79616	0.20486	1.463	0.55315	1.1099	1.4471	0.8368	0.44971	-0.025796	-1.1105	-1.0347	0.42843	-0.26383	-1.2845	1.7352	-0.92709	0.47142	2.5014	1.2514	0.45939	2.0612	0.87442	1.1949	1.0792	2.0133	0.31115	0.072608	6.8465	1.1358	1.1446	0.61855	1.2697	0.729	-1.2838	0.13487	1.3905	1.3802	6.1498	0.93536	-0.52914	-0.65265	-0.89033	-0.29824
HTR1F	NA	-0.89413	-1.2426	-0.49161	-1.7405	-2.067	1.3259	-0.55739	-0.43395	-0.97789	-0.058403	0.65257	-1.6137	1.0594	-0.95584	-3.3134	-2.8713	-0.8496	-1.874	-1.7861	-1.1934	-0.2447	0.31519	-0.13607	1.2092	-0.064651	-0.22843	-1.4591	-0.37143	-0.91916	0.53072	2.4984	-0.92298	0.14327	-3.1819	-0.55297	-1.3164	-2.1171	-2.8554	-1.6428	-0.60382	-0.31664	-1.4155	1.63	-1.7386	-0.62144	-0.76815	0.63776	0.006265
TRIM71	NA	0.66161	-0.39774	-1.5428	-2.0792	-0.88253	-0.65331	0.2692	-2.1736	-1.6439	-1.2743	-1.7638	-3.0795	-1.0959	-4.3569	-0.24649	1.7602	1.4695	-1.6046	-0.91298	-1.7691	-1.4466	-1.8547	1.107	0.4592	-0.71979	1.7521	0.38784	-1.2831	-0.67849	0.77444	1.734	2.488	-0.56844	-2.1017	-1.9449	-1.9979	-1.7217	-0.085406	-0.13866	-0.53146	-0.095389	0.11288	1.9926	-1.9223	-2.493	-1.3533	-1.9484	-2.3798
ANGPTL6	NA	-1.2948	-0.024244	-1.2002	-1.7405	-1.504	-0.78392	-0.39902	-2.8865	-1.7412	-1.9593	-1.7638	-0.42717	-2.1304	-0.95584	-1.9659	-0.45456	-0.8496	-1.6046	-0.80774	-1.397	-1.1636	-1.4664	-2.5032	-1.8499	-0.064651	-0.85784	-4.3569	-1.1324	-2.3748	-2.0104	1.1532	0.27638	2.4447	-1.1589	-2.2723	-2.741	-1.1566	-1.6578	-1.4521	-0.3339	-2.144	0.60042	0.21729	-1.5756	-1.1304	-2.1838	-1.457	-1.0625
LDLRAD2	NA	-1.0806	-1.1203	-0.64922	-1.0377	-1.5839	-1.4713	-2.2759	-0.97212	-1.7412	-1.9593	-1.2608	-1.7758	-2.5689	-2.0862	-1.2223	-0.41178	0.085521	-1.6046	-2.2545	-2.6091	-2.2664	-1.8547	-1.4432	-1.8499	-1.9535	-1.1482	-2.7011	-1.2058	-4.3569	-2.0104	-0.84851	0.5021	2.6062	-0.59355	-0.081178	-0.40684	-0.23729	-0.47576	-0.3305	-0.68	-1.6667	-1.9095	0.78192	-1.9223	-4.3569	-1.3533	-3.576	-1.3837
SCARF1	NA	2.5496	2.4113	1.077	2.198	2.7138	1.3879	1.0513	0.62938	1.8121	0.75663	0.69697	-0.2983	1.9999	2.2936	0.74124	3.247	1.2181	0.88046	2.3312	0.78052	1.3749	1.7925	1.6074	2.3049	3.1446	1.6632	0.65155	1.3693	0.74919	0.53072	4.5545	2.7351	4.1362	0.71805	1.611	0.91691	2.08	0.32805	0.18213	2.0392	0.59714	1.6031	3.4752	2.2676	1.8533	2.2018	1.6636	3.3061
S100Z	NA	3.0362	3.3154	2.9592	2.0422	2.0856	3.0977	0.91718	2.0395	1.7054	1.3201	0.86206	4.409	3.4481	3.126	3.8371	3.0001	3.4335	2.4096	1.8095	1.8081	2.269	0.47142	0.60028	-0.98269	3.4419	3.2021	0.87442	-0.87118	-0.13158	3.496	5.1058	4.7021	3.7036	5.2133	0.45118	0.85796	3.4862	1.6877	1.802	1.1024	-0.39863	-0.12289	0.44264	-0.10962	-2.493	1.1863	0.2052	2.6351
LGALS3BP	NA	4.3871	2.5559	4.6681	1.6688	2.9972	2.4441	4.7499	1.7859	1.7238	0.80044	4.2151	3.5809	2.2564	4.8005	4.0032	6.4908	6.1985	5.3373	5.069	2.8246	2.5688	1.1728	0.87576	4.8392	1.1457	3.0351	5.9464	1.2371	1.3476	5.6089	5.6892	3.9628	4.856	5.1511	5.1001	1.9741	1.0593	4.0142	3.7362	4.5917	3.0608	6.09	5.8684	5.7815	5.3145	2.1707	0.46537	6.3438
WFDC1	NA	-1.2948	-3.0166	-2.651	-4.3569	-3.5266	-0.49574	-0.67353	-3.2321	-2.5231	-4.3569	-3.352	-1.6137	-1.5224	-0.71575	-3.585	-0.79592	-0.19881	-1.874	-1.7861	-3.2331	-4.3569	-3.2416	-1.718	-0.27562	-0.89596	-0.61623	-2.7011	-3.4102	-2.054	-1.0563	0.72932	-0.36193	1.7826	-4.3569	-3.2999	-1.5098	-4.3569	-1.4675	-3.4105	-3.1017	-2.8622	-3.2772	-0.6474	0.92178	-1.3498	-0.89371	-0.84421	-0.10054
EGFL7	NA	-1.5464	0.27217	1.3616	0.79857	1.5343	3.8566	2.1239	4.5332	1.5393	1.2897	1.1121	2.1462	2.3942	1.3079	0.44452	1.4939	3.1132	1.9475	2.1923	1.8888	2.2206	2.2848	2.2825	1.2514	2.1065	1.4137	1.0308	-0.13796	0.14383	2.0133	5.1428	3.1745	3.3946	1.9352	0.20942	3.0684	-0.58506	-0.56831	-1.8625	1.125	-0.57808	-1.4155	2.6566	1.9706	2.4144	2.5176	3.8621	2.6406
TNNT3	NA	1.4796	2.3278	-0.045671	0.44752	-0.44956	-0.3537	1.0695	-3.2321	-4.3569	-2.7086	0.17601	-1.6137	-1.2934	-0.025796	-0.81929	0.14162	1.7255	-1.3777	-0.29971	-1.9987	-0.72395	-2.3875	-1.718	-2.1097	1.3958	1.7521	-1.4591	-0.45848	-2.054	-0.13147	1.3848	1.6958	1.807	-1.6212	2.1459	-3.3336	-0.17678	-1.2994	-0.13866	1.7216	0.5542	-0.21089	2.0957	-0.8611	-1.924	-0.18308	-1.2625	0.39496
ZNF185	NA	0.69105	1.5859	1.6676	0.2337	0.81349	2.8152	1.14	0.82974	0.28328	0.37728	1.5353	1.5692	0.92943	0.53507	1.4184	1.5162	2.3799	0.64241	1.8977	0.87409	0.71298	0.41094	0.47345	0.68113	1.7652	1.3582	0.69896	0.78537	0.14383	2.4937	4.3484	2.849	2.1273	-0.59355	1.1786	1.8179	-0.36652	0.729	0.89406	1.1472	-0.23906	0.65123	1.5835	0.30036	0.88944	2.3337	1.9389	3.1045
RGS10	NA	1.7412	2.3492	2.0475	0.79857	2.1732	2.1181	2.4634	1.7117	1.3278	1.758	3.5924	1.7589	2.2011	0.93791	-0.65341	0.85283	3.2633	2.029	2.6224	2.6992	2.3612	2.7245	2.4178	3.4012	1.7352	2.1619	1.8551	1.4671	1.7281	3.9073	2.4984	1.7748	-0.16914	0.54675	2.6488	2.7658	-0.035737	0.47444	-0.068542	4.0735	-0.39863	2.0443	2.9718	1.788	3.5065	4.1229	4.0138	5.6745
VENTX	NA	-2.7695	-2.334	-2.651	-2.0792	-2.6196	-3.0329	-2.6997	-2.1736	-0.39965	-1.9593	-2.3496	-0.72563	-0.92221	-2.0862	-2.4195	-2.8713	-4.3569	-0.36426	-2.2545	-0.17906	-0.2447	-1.4664	-1.0135	-2.8339	-2.4081	-2.7428	-0.80176	-3.4102	-4.3569	-1.3916	-1.8	0.30328	-0.42902	-4.3569	-1.6782	-3.3336	-4.3569	-1.2994	-3.4105	-0.93613	-1.0221	-4.3569	-3.1289	-3.5625	-1.1999	-2.3538	0.79174	1.4834
STAB1	NA	3.4259	3.032	5.2643	4.8738	5.088	3.7186	3.8346	5.1219	3.5393	6.4165	3.5717	4.1597	5.1994	4.6716	4.7984	6.9393	3.706	3.7538	3.7964	2.5477	2.5096	2.5774	3.9794	3.1042	4.3819	5.7567	4.3365	0.18284	3.4072	7.3072	8.1053	4.9176	5.871	1.7236	3.4789	2.2887	2.7362	3.7404	2.8013	4.3641	2.8462	4.3037	3.2798	4.6088	1.9921	5.5191	6.27	5.1984
ADCY3	NA	3.8899	3.5078	3.3513	3.0501	2.7013	3.7583	3.8131	2.6422	2.9994	3.0173	2.8525	3.6182	4.0189	4.1258	3.762	4.2298	4.6054	4.333	4.1516	4.1126	3.5235	3.2605	2.8274	4.0492	4.3939	4.1943	2.8134	2.7152	3.2118	3.1082	5.7929	4.665	4.406	3.3987	2.5154	1.7439	2.3194	2.4828	2.6379	3.5804	2.1216	2.6797	3.7027	3.3793	3.1496	3.2766	3.1983	3.9613
LINC00211	NA	1.1385	1.1964	0.80047	0.2337	1.661	0.85587	0.83455	1.5221	1.0069	-1.1031	-0.34774	1.1395	2.9911	0.439	-0.18857	0.082994	0.91344	-1.1817	-1.7861	-0.27626	-0.38746	-0.69426	-2.0578	-0.27562	-0.71979	-0.40934	1.1719	-0.55113	-0.67849	2.1492	1.3515	1.8678	0.26561	1.0529	-0.0028602	-0.8554	-0.75161	-4.3569	-4.3569	-0.0051175	-2.8622	0.18362	-1.1782	-1.5005	0.051747	0.96905	1.8006	0.97078
LAMA5	NA	-0.85105	0.8224	-0.73498	-0.21293	-0.98723	1.7125	-1.0915	-1.1452	0.23296	-0.41124	1.6185	0.12588	1.5172	0.48784	-0.73396	0.19796	-0.14736	0.71804	0.72806	0.82806	0.71298	0.85869	2.67	1.4211	1.2552	1.7945	0.69896	1.7933	1.2344	0.39145	-0.77311	0.95641	2.6338	-1.2614	-0.93398	0.71027	-0.23729	0.47444	0.89406	0.95911	3.3134	0.9234	3.1259	2.0847	2.0753	0.039347	-0.71409	0.3141
PROM1	NA	1.9259	0.79157	-0.92352	-1.7405	-1.854	3.4031	0.60455	-0.55086	2.0341	0.40592	0.17601	3.3399	-1.2934	0.10518	-2.7142	-2.155	1.4362	-1.1817	-0.61782	-1.4527	3.4201	-0.10299	-1.718	0.012912	4.7031	2.6975	-2.7011	-0.00096798	-1.2082	3.9137	7.8093	6.0911	0.091271	6.8254	-0.55297	0.81729	-3.0411	-0.085406	-1.2064	-0.21578	-0.23906	-1.6414	-0.15122	-2.1329	-0.4424	-0.65265	-0.98724	-0.68471
ANPEP	NA	4.4498	3.6985	4.0281	4.537	3.0773	4.7703	4.0985	3.6565	3.9528	4.9168	4.7821	3.8513	3.7632	1.4625	4.8241	3.6417	2.5687	3.6926	4.7536	5.4926	4.3052	4.9119	3.9648	5.3207	5.0148	4.1743	3.9226	3.027	4.2377	4.9614	4.5005	4.3522	5.245	3.239	1.9823	2.2887	2.835	3.2715	4.3088	4.7507	3.7395	2.3359	6.2167	2.4203	5.1	4.9714	3.6327	5.3557
SLC5A10	NA	0.2114	0.22681	-1.0831	-0.21293	-0.14699	-0.04988	0.30032	0.68214	0.070503	0.40592	-0.025687	-0.5687	0.0094848	0.439	-0.57711	0.70515	0.86415	0.94483	-0.23005	-0.81921	0.0043666	0.91422	0.77179	0.35989	0.5989	0.63944	-1.4591	0.37132	1.0121	1.6957	0.37883	0.5921	0.69816	0.45281	0.58399	0.5704	0.67207	0.92847	0.29283	0.79995	1.3905	0.83826	0.25737	-0.28751	-2.0466	-1.4464	-1.0911	1.5672
HYAL3	NA	1.5616	1.124	1.442	1.6255	1.7933	2.1837	2.524	2.0191	1.668	1.5036	0.55944	2.0647	2.5862	2.8366	2.0558	2.6321	2.1318	2.029	2.0027	3.2306	1.0263	1.1728	0.4056	0.76115	1.4336	-0.22843	-0.55933	-0.21167	1.7281	1.85	3.0274	1.9382	2.9194	0.71805	1.1273	1.4567	1.3438	-0.47576	-0.29004	0.74274	-0.23906	0.25106	0.98657	3.7088	3.6905	3.4642	3.7235	1.8417
PADI4	NA	3.2039	2.1387	1.87	3.1753	0.82899	2.359	2.2647	1.6468	0.6134	1.5428	2.1997	3.5341	4.9429	1.2805	2.0498	4.1518	1.8699	2.8346	2.3427	5.1992	3.3766	2.6446	0.65975	0.70155	1.7503	1.6167	-0.80176	0.12414	1.2047	4.3707	2.7234	1.7748	3.6166	0.086444	2.2851	0.27237	1.2367	0.35351	-0.81334	3.9044	-1.3087	-1.2202	3.7315	3.2603	4.4363	4.9915	4.4725	5.024
CPNE2	NA	3.7465	3.1059	4.0667	3.9438	3.9313	3.8139	4.691	4.6152	5.0199	4.4233	4.3602	4.885	4.7764	5.2982	4.5731	4.5347	4.1712	5.3903	4.4838	5.7876	4.6077	5.1074	4.9917	4.4212	3.8507	4.3195	3.9813	4.1714	5.2358	3.6642	5.1549	4.9023	4.9063	3.6165	2.5741	2.115	3.2113	3.7013	3.2416	3.8274	3.3702	3.7722	4.6982	5.4695	5.2295	4.8579	5.113	3.9435
CMTM2	NA	-1.6908	-1.8725	-4.3569	-0.86325	-1.6684	-3.5481	-2.2759	-3.2321	-3.4656	-2.7086	-2.1794	-1.9586	-0.62722	-1.413	-2.7142	-2.4692	-3.1575	-1.0091	-2.7439	-1.3434	-2.2664	-2.0966	-1.0135	-2.4268	-4.3569	-1.5121	-4.3569	-3.4102	-4.3569	0.98288	-2.5735	-1.535	-2.8702	-4.3569	-1.0872	-3.7563	-1.4116	-2.1358	-1.7484	-1.9892	-0.31664	-4.3569	-1.1782	0.55031	0.83838	0.10647	-1.457	1.0395
DYSF	NA	4.0434	4.1871	4.8875	5.7513	3.0109	2.7886	4.9896	2.5098	4.0118	4.893	3.0191	5.5219	4.9993	4.3338	3.9002	3.5608	3.5895	3.5653	2.3139	6.7038	5.6797	4.4756	4.0254	4.3175	4.3987	4.4448	4.4167	4.4506	4.0329	6.7115	2.558	4.1242	2.4499	1.6121	3.8016	2.2511	4.381	4.0182	4.8738	5.2793	5.2008	3.5084	6.5545	5.8405	6.4238	5.8364	5.7457	7.292
PLA2G4A	NA	5.6784	5.6207	6.6991	4.9327	4.7573	4.6647	6.3785	7.0945	6.4473	5.8566	6.5431	5.624	6.9731	6.4759	6.6494	6.2459	6.4016	6.5822	5.8154	7.3358	6.4117	5.6875	6.3048	6.3593	7.2015	7.1845	6.2084	6.3019	4.7992	6.6451	6.2654	6.6311	7.2147	4.5844	2.3387	3.675	1.3125	4.8039	2.9095	4.3593	0.46428	5.2096	6.4097	6.1227	5.7471	5.4841	6.0101	4.6125
ACOT11	NA	2.0218	1.6214	3.2684	2.3738	1.4666	3.2389	3.2731	2.7997	4.0044	2.2279	4.2378	2.8836	3.3916	3.2656	3.2983	2.9102	4.2549	3.8466	3.4752	5.0536	2.5493	2.7912	2.7127	1.5506	3.5186	4.0219	3.2151	3.6693	2.2777	2.4766	4.5853	3.6483	3.5806	3.4724	0.58399	0.71027	-0.75161	0.64904	0.29283	1.8625	1.0631	2.2229	2.6415	2.0847	2.0153	1.2471	1.8505	1.1981
RAB27B	NA	5.1506	2.6187	3.249	1.0592	1.2067	3.0977	3.0578	2.8467	2.8319	2.5628	3.0916	3.0135	2.0939	-1.6045	1.7573	2.9517	4.5245	-1.0091	2.479	1.6908	3.1627	-0.24175	0.82471	4.0788	3.8681	3.5319	0.60252	2.0276	2.1586	5.2631	5.0407	3.6509	4.75	4.1777	0.39443	-1.4099	-1.8108	-1.7633	-2.4381	0.62103	-0.57808	5.138	0.88787	2.9911	1.3446	1.48	2.4313	1.6897
CPA6	NA	0.29048	-2.0849	-0.34954	-1.4664	0.15311	1.0852	1.1052	1.0465	1.7949	1.6182	2.6862	0.21495	2.1436	3.367	-0.81929	0.58354	2.242	2.4692	-0.49017	1.4462	1.4607	-0.69426	0.92506	1.638	1.357	2.1291	2.8453	2.802	1.9945	3.7805	4.5005	1.0704	1.0166	1.9695	-2.2723	-0.065164	-0.58506	-0.88804	0.44441	0.90799	1.811	1.3802	2.2527	1.7654	-0.0092989	0.26177	0.44694	3.2125
ASB13	NA	3.8481	3.4448	3.8988	3.4016	3.7457	3.3625	3.701	3.3077	3.5237	3.7025	4.0148	3.7655	3.4833	4.8758	4.3857	4.2265	3.7371	4.3919	4.4537	4.2769	3.8601	3.4788	2.6259	4.0492	3.0136	2.7197	3.8191	2.9275	1.6857	2.3506	4.2066	4.1959	4.464	2.6151	3.1931	1.8981	3.5658	3.6963	3.9853	3.8814	3.2809	1.1871	4.472	4.3521	4.6623	4.1371	4.6309	3.0721
FAM124B	NA	3.3026	3.7475	2.1527	2.7411	2.4932	3.3573	1.8147	0.82974	3.2156	3.468	1.3806	2.6239	2.6768	3.2515	4.1252	3.5309	2.6436	2.197	0.20669	3.1993	2.588	1.9496	1.652	1.1949	1.6415	0.81469	1.1031	0.538	-2.054	-1.3916	3.4177	2.9798	4.5923	4.202	3.4789	3.6835	2.8533	1.9099	-0.25068	1.7509	1.4385	-0.40486	2.192	2.9348	2.2286	2.3337	2.9592	2.6127
OAF	NA	4.0476	3.6691	3.372	3.2952	2.3285	3.8064	4.3121	2.9363	3.8973	2.7917	3.2822	4.082	3.3025	3.6823	3.6962	4.2566	4.0525	3.4774	3.9674	3.3268	4.093	4.2352	4.6869	4.5577	4.1993	4.2975	3.042	3.2765	3.3809	2.8667	4.7022	4.1522	4.6275	2.6151	2.6965	2.5531	3.3591	3.2648	2.0269	3.6598	1.7362	2.8306	3.7527	3.7049	3.3723	2.9691	3.1364	3.9026
PFKP	NA	5.7978	5.6452	6.0318	5.8296	5.7545	5.3612	5.6258	6.6705	5.8584	4.7227	5.3969	6.5789	5.5457	6.0965	6.4039	6.8659	6.8885	6.4368	6.5024	6.9044	6.4224	6.5991	6.6618	6.4371	6.7998	7.639	6.5737	7.605	6.7159	5.9197	7.3157	6.937	6.945	5.9411	5.5677	4.7964	5.7932	6.7831	6.352	5.7674	7.0378	5.8199	6.2562	5.4892	5.2862	5.5436	5.4103	6.6061
IGF2BP3	NA	0.96861	0.17997	0.94536	0.84959	0.91866	1.17	1.4624	1.1056	1.1494	0.86375	0.71867	1.3508	0.90658	1.4128	0.20626	0.22533	3.0206	-0.16994	0.23159	0.57294	2.5096	0.96769	2.7267	1.4576	2.9947	3.0351	3.0048	1.3944	0.375	4.1153	3.2335	2.2598	-0.2175	1.2332	2.0389	0.75403	0.76755	2.132	1.1211	3.0425	2.5289	2.8306	2.9957	1.0396	-0.073043	0.85657	1.7933	2.7675
ILDR2	NA	1.776	-0.080157	2.6815	1.4874	-0.17764	2.1779	3.2007	1.0862	3.7839	0.31824	0.74005	4.2599	4.2223	3.869	-1.3434	1.2492	4.077	2.4545	2.7994	2.4485	4.3052	2.3786	2.0688	3.2569	1.7945	3.3375	4.388	1.6023	2.2777	2.8267	4.4023	3.2662	-0.44813	1.6121	1.0741	0.38799	0.092734	4.1922	1.9445	3.7277	1.8471	1.7502	3.7315	1.8822	2.8606	2.2619	3.1507	3.5668
SLC22A5	NA	1.9746	1.9973	3.0709	1.8299	2.6323	1.7366	0.44659	0.57461	1.3516	1.0201	1.3531	3.144	3.5585	3.9099	3.0168	1.6022	3.0485	1.3454	1.3678	3.6514	1.8901	0.78911	3.3938	1.7002	2.9498	2.3727	-0.35184	-0.45848	1.7281	2.8798	2.3205	2.5454	0.80694	3.591	1.9919	1.3322	1.4045	1.6054	2.9267	3.262	2.4724	2.2229	2.3579	1.773	1.6111	2.1148	1.9256	1.8027
MICALL2	NA	3.1413	3.9634	3.1803	3.7015	4.5694	1.8656	4.4294	4.9184	4.3303	2.2596	5.0537	3.8374	4.2857	3.9321	1.4369	3.6417	3.6306	4.7178	4.9707	3.1742	3.6385	4.4306	5.3074	3.4443	3.757	5.5368	2.7359	4.9194	5.3758	3.6181	4.9336	4.5278	5.0344	3.3561	3.2818	4.1466	3.5458	2.9091	1.4425	3.8614	3.4189	3.6306	3.5895	4.2279	3.5757	3.4769	3.1191	2.5552
HESX1	NA	2.7236	2.4414	1.8988	1.4548	2.6498	1.5948	2.0062	1.2348	1.3037	1.1272	1.6751	0.94491	0.092827	1.8834	2.0194	2.3507	2.7079	1.1947	1.1759	2.2446	1.8588	1.7504	1.3429	1.5949	3.0983	2.3156	1.1031	1.2091	0.012685	2.9559	1.8095	2.4403	2.3812	2.5101	2.1966	0.49503	2.0036	1.6471	2.7342	1.9909	1.6972	5.4008	3.2749	1.9706	0.65381	-0.10506	-0.28651	-0.47857
SH3D21	NA	4.3587	3.9495	3.7994	3.2998	3.5815	3.7485	3.8919	4.089	2.9689	2.1706	3.3567	2.1002	2.2198	1.6882	2.8333	4.2665	4.1508	1.3612	3.539	2.9668	3.0425	2.4214	3.7728	3.4321	4.7488	5.0938	2.9072	3.6224	3.3941	3.0164	2.842	4.1706	4.601	1.6408	3.3982	0.95491	2.7084	3.4736	2.7045	3.2671	3.7443	3.1941	4.6854	3.6275	0.46474	2.3614	1.4489	2.6014
ANGPT1	NA	8.5322	8.7392	8.2506	8.3167	8.5492	9.0427	8.061	8.5665	8.5204	8.5387	6.8754	7.6192	7.5932	6.6108	6.316	6.2972	6.6621	3.2836	5.1463	7.3418	8.1204	9.4392	9.242	7.2104	8.4086	7.7574	8.5071	5.685	6.2126	8.4512	9.416	9.3811	7.5903	10.57	7.7809	7.8382	8.9742	7.9205	8.2692	5.7403	8.4052	8.0834	3.1842	6.4419	6.578	4.9837	5.6487	5.4004
SLC27A5	NA	2.6505	2.8077	3.1507	2.4829	2.6886	2.7537	3.0759	2.9525	2.9804	2.3944	2.2226	2.4604	2.5349	3.0386	3.0947	3.1891	3.1237	3.3204	3.089	3.0215	2.1448	2.5213	2.4768	1.8264	2.9367	2.675	1.9365	2.0826	1.9233	2.6239	2.8892	3.378	3.7578	2.6648	2.0296	1.9461	2.7827	2.583	1.735	2.4229	0.71878	2.4622	2.0278	2.6803	2.4432	2.1707	1.6314	1.6464
PDE6B	NA	3.6948	3.6085	3.4615	3.6841	3.8538	3.638	3.853	3.2345	3.6465	3.196	3.0958	3.7469	2.9965	3.9883	3.5465	4.187	3.6232	3.2918	3.8736	2.6734	2.2206	1.9654	2.6185	1.2652	2.0829	2.256	1.3899	2.4242	0.82932	2.9682	4.5527	4.5005	4.0132	3.4843	3.2178	2.7604	3.441	2.5938	2.8743	3.1119	1.8995	2.3967	2.8976	3.841	3.3693	3.3683	3.0009	3.1401
IL12A-AS1	NA	8.3111	7.3943	7.4227	7.3816	7.3111	9.4497	8.1614	9.1611	8.5016	7.3944	8.9626	7.1834	6.0835	7.9144	8.6171	8.5264	7.4466	7.5174	8.5498	8.2734	5.7937	6.8138	8.0245	7.3583	8.4235	7.6244	7.2676	7.6455	5.3523	8.3009	9.0181	8.3434	10.415	7.9471	5.7971	4.5331	6.2875	3.3175	2.2897	3.6087	2.6254	6.7891	4.4044	5.1451	6.0679	5.4769	5.2328	3.8957
SPNS3	NA	4.2442	5.0831	5.1664	3.9729	4.4802	5.7009	4.6063	5.135	5.6075	5.0464	4.5263	5.4365	5.2559	5.6847	6.1947	5.6476	5.1744	5.2034	6.2906	4.9338	5.5462	4.4922	4.6525	3.1826	4.7525	5.0724	3.5355	3.4328	4.4395	5.4698	6.304	5.8513	6.36	6.3452	3.5905	5.756	4.0938	3.6938	4.6333	4.2064	2.8462	3.2651	3.9643	3.9028	4.6326	4.5616	3.7963	4.5826
TTC24	NA	2.7092	1.8177	1.927	-3.1659	2.6055	3.6444	1.8572	1.9237	3.7305	1.8443	-1.5412	2.4875	1.547	3.9798	2.8193	3.768	1.8447	2.8737	4.0711	2.4178	3.2254	2.2763	1.6373	-0.12415	-1.9535	1.9899	1.2376	1.4905	2.6418	3.6259	5.214	4.4244	3.9841	4.012	-1.9449	2.8984	-2.3646	0.78619	0.66627	1.4978	-0.23906	0.038493	1.1011	-1.1746	0.67337	1.2017	0.70134	1.5437
SV2A	NA	3.1279	3.9034	3.4421	2.7942	2.8224	4.204	2.2882	3.0104	2.894	2.8397	1.5231	2.8768	1.1003	2.2936	3.4856	3.9635	3.4335	2.029	3.7346	3.151	2.8169	4.6027	3.9559	4.1268	2.1525	4.2901	2.5926	3.8249	2.4898	3.5378	4.7668	4.3196	3.7948	3.741	1.8618	1.8884	1.1088	2.8297	2.4889	2.9696	2.377	1.5901	4.0031	1.4618	0.55185	1.4545	2.0831	3.0473
NYNRIN	NA	2.6654	3.002	3.0128	1.6688	1.712	1.5593	1.6553	2.6085	1.8791	1.2897	0.69697	0.89187	2.7298	2.2376	4.0729	3.9635	4.4046	3.1893	2.6504	2.7119	1.0815	1.5616	-0.086373	1.1658	1.0995	2.194	1.3607	0.82277	-0.47228	2.2332	2.8834	4.3031	4.5099	1.2887	0.071424	0.008956	1.4339	0.04529	-2.8439	0.17867	-2.144	0.038493	1.816	0.73249	1.002	1.3196	0.42827	1.7214
PLXND1	NA	6.2685	5.383	5.7028	6.0825	5.7222	6.209	6.6874	6.7842	6.6983	6.0634	6.396	6.6243	5.8859	7.3173	5.733	6.7652	6.8582	6.4531	6.689	5.8559	5.4576	4.9482	4.262	4.4947	4.7432	6.0896	6.1263	6.7482	4.9812	6.5418	8.0907	7.8189	7.2946	6.7255	5.4245	5.2704	5.5208	3.9839	2.8698	5.3836	4.9793	5.6554	6.021	5.3977	6.2182	5.955	5.7911	6.2805
ERMP1	NA	7.0512	6.2696	6.7557	6.8302	6.1776	6.6949	6.7917	7.4084	6.6488	7.1395	7.0678	7.0316	6.3475	6.9209	7.2388	6.9532	6.536	6.6828	5.7921	6.1388	5.926	5.8835	5.8292	5.9575	5.5691	6.2939	7.3595	7.1992	5.9646	6.5541	7.2152	7.8996	7.3057	7.0562	5.782	5.3322	7.1624	5.9116	5.4873	5.5439	5.0849	5.5572	5.1171	6.2867	6.4256	5.5091	5.922	6.2152
PAQR7	NA	3.3239	3.818	2.6481	2.9831	2.8867	2.9886	2.738	3.0611	3.2975	2.2359	2.6807	3.2373	2.6217	3.2011	2.7055	3.6366	2.4733	3.2156	3.2067	3.0816	3.3543	2.8887	3.3311	1.5618	3.428	3.4413	2.58	2.7688	2.2342	3.3671	3.9582	3.9837	3.546	3.4843	1.5474	1.3322	2.9206	2.9638	2.2353	3.0718	2.1216	1.0038	1.8816	2.2622	1.7465	1.48	2.3394	2.2638
SMPDL3B	NA	-1.0317	-2.6353	-3.8953	-1.2362	-1.9566	-1.7995	-2.4723	-2.8865	-0.32236	-0.8793	-2.5425	-2.708	-3.202	-3.3887	-1.8718	-2.8713	-1.3336	-2.6365	-2.4	-1.9987	-1.7991	-1.7133	-1.718	-2.8339	-4.3569	-4.3569	-2.7011	-1.7478	-2.3748	-3.1169	-0.77311	-2.4301	-0.23399	-0.40584	-2.4688	-2.1509	-2.6635	-2.6392	-2.6268	-1.3687	-2.8622	-2.6666	-0.9788	-4.3569	-1.811	-3.3548	-1.5282	-1.3837
ADRB1	NA	2.3882	-2.4768	0.98614	-0.21293	1.4365	-0.69555	3.7693	2.6881	2.1539	2.9312	1.1918	0.45327	0.17162	-0.025796	-1.3434	-0.49865	2.3973	0.88046	3.5415	3.2698	2.1958	2.927	2.6259	2.5099	-2.4081	1.7945	3.8872	3.1163	0.012685	2.9682	4.2113	3.3999	2.6224	-0.1388	3.035	2.8027	-2.3646	-3.419	-3.4105	-1.9892	-0.78306	1.796	2.4122	0.80826	1.0174	1.402	1.4855	2.2201
ARHGEF35	NA	-0.32371	-0.71425	-1.2625	-1.0377	-0.88253	-0.42297	-0.4499	-0.042893	-0.39965	-1.2743	-1.5412	-1.1024	-2.1304	-1.6045	-2.7142	-2.4692	-2.0673	-0.52936	-2.0014	-1.7	-2.2664	-4.3569	-0.68286	-0.98269	-1.6083	-2	-4.3569	-1.8619	-2.7878	-1.668	-3.2056	-2.8368	-0.6997	-3.1819	-0.55297	-1.9979	-2.6635	-3.419	-0.99653	-0.39679	-4.3569	-4.3569	0.44264	-1.0623	-2.493	-1.546	-1.9484	-1.2142
GOLGA8M	NA	0.23158	-0.62838	-0.92352	-1.2362	-2.1866	-1.0319	-2.6997	-1.8402	-0.080419	-1.9593	0.11186	-0.90173	-0.62722	-0.50997	-0.57711	0.11261	-1.0242	-1.1817	-1.0265	0.058715	-0.38746	-1.1608	-2.5032	-1.1193	-1.3299	-0.067701	-2.7011	-1.3648	-4.3569	-0.86954	0.53533	-0.12836	0.28888	-1.3716	0.24195	-1.9979	-0.93994	-3.8131	-2.8439	-1.6458	-2.8622	-2.6666	-1.2894	0.73249	-2.493	-1.7685	-0.22612	-0.79998
MROH7	NA	-4.3569	-4.3569	-4.3569	-4.3569	-4.3569	-3.8965	-4.3569	-4.3569	-4.3569	-4.3569	-4.3569	-4.3569	-4.3569	-4.3569	-4.3569	-4.3569	-3.1575	-3.7026	-4.3569	-3.9841	-4.3569	-4.3569	-4.3569	-4.3569	-4.3569	-4.3569	-4.3569	-3.8072	-4.3569	-4.3569	-3.2056	-3.4053	-4.3569	-4.3569	-4.3569	-4.3569	-4.3569	-4.3569	-4.3569	-4.3569	-4.3569	-3.7183	-4.3569	-4.3569	-4.3569	-4.3569	-4.3569	-4.3569
UTF1	NA	-4.3569	-4.3569	-4.3569	-4.3569	-4.3569	-4.3569	-4.3569	-4.3569	-2.5231	-4.3569	-4.3569	-4.3569	-4.3569	-4.3569	-4.3569	-3.4307	-4.3569	-3.2542	-4.3569	-4.3569	-4.3569	-4.3569	-4.3569	-4.3569	-4.3569	-4.3569	-4.3569	-4.3569	-4.3569	-4.3569	-4.3569	-4.3569	-3.508	-4.3569	-2.6964	-3.0071	-4.3569	-4.3569	-4.3569	-4.3569	-2.8622	-3.2772	-4.3569	-3.5625	-4.3569	-4.3569	-2.1581	-3.3721
GPRC5C	NA	-0.32371	0.081474	-0.22022	-0.11186	1.0957	-1.1444	0.20486	0.7822	-0.56789	-1.9593	0.35294	-1.9586	-0.92221	-2.8145	-0.13289	0.49637	0.24805	-0.4722	0.019158	0.68046	-0.2447	-0.6293	1.2298	1.8357	2.6302	3.3799	1.6771	3.1571	-0.67849	0.82944	-1.5279	1.1014	0.50302	-4.3569	0.39443	-1.1458	-1.1566	2.424	-2.8439	0.0897	3.0061	2.2561	3.1738	-1.1746	-1.0642	-0.35303	-0.48452	0.006265
DGCR6	NA	-2.9396	-4.3569	-3.5462	-3.1659	-2.4604	-2.8311	-3.3024	-2.6079	-3.4656	-3.3091	-4.3569	-4.3569	-4.3569	-4.3569	-2.7142	-2.8713	-2.0673	-4.3569	-2.4	-3.05	-4.3569	-4.3569	-3.1508	-3.8026	-1.9535	-1.3187	-4.3569	-2.8434	-2.7878	-3.1169	-2.5735	-2.8368	-3.0927	-4.3569	-2.0993	-4.3569	-4.3569	-2.4512	-3.8074	-4.3569	-3.4241	-2.2389	-3.1289	-3.0531	-4.3569	-3.3548	-4.3569	-4.3569
DLEU1	NA	2.0043	2.2162	1.9129	1.6545	0.59517	2.4344	2.3784	1.8098	1.5185	1.9838	3.3671	1.6513	3.2122	2.0058	1.6661	2.2872	2.7356	2.402	2.1472	1.9863	1.0263	1.5823	1.8437	2.15	1.9062	2.981	2.3168	3.4267	1.5504	4.423	2.0774	1.8857	2.408	3.3945	-0.0028602	0.44251	2.199	1.6368	3.149	1.9281	2.2749	2.3359	2.3579	-0.60374	-0.28314	0.75563	1.3433	3.1595
[truncated: 79 more columns]
