# Supplementary material for: The AML cellular state space unveils NPM1 immune evasion subtypes with distinct clinical outcomes
Source: Nat Commun. 2025 Nov 25;16:10592. doi: 10.1038/s41467-025-66546-6 (PMC12658069; doi:10.1038/s41467-025-66546-6)
Supplement: Supplementary file 6 — Source Data [file 41467_2025_66546_MOESM6_ESM.zip › SourceData/SourceData_5C.csv]

Sample	Sample group	MFI HLA-DR, DP, DQ
AML24	NPM1 Class I	692
AML25	NPM1 Class I	185
AML27	NPM1 Class I	57.2
AML28	NPM1 Class I	127
AML66	NPM1 Class I	981
AML79	NPM1 Class I	137
AML92	NPM1 Class I	349
AML104	NPM1 Class I	82.7
AML136	NPM1 Class I	435
AML168	NPM1 Class I	706
AML169	NPM1 Class I	377
AML7	NPM1 Class II	9616
AML9	NPM1 Class II	27571
AML16	NPM1 Class II	27390
AML17	NPM1 Class II	6933
AML33R	NPM1 Class II	4361
AML97	NPM1 Class II	20987
AML105	NPM1 Class II	24573
AML170	NPM1 Class II	29069
NBM4	NBM	2166
NBM5	NBM	3699
NBM7	NBM	7038
NBM9	NBM	5139
