# Supplementary material for: The AML cellular state space unveils NPM1 immune evasion subtypes with distinct clinical outcomes
Source: Nat Commun. 2025 Nov 25;16:10592. doi: 10.1038/s41467-025-66546-6 (PMC12658069; doi:10.1038/s41467-025-66546-6)
Supplement: Supplementary file 6 — Source Data [file 41467_2025_66546_MOESM6_ESM.zip › SourceData/Sourcedata_SFig25A.csv]

MFI marker on CD123
	Class I				Class II
SurfaceProt	AML25	AML27	AML28	AML92	AML16	AML176	AML9	AML170
PDL2	27.1	36.6	57.6	33.3	51.6	67.9	75.2	66
PDL1	120	143	61.8	130	68.6	174	118	128
SLAMF6	38.5	48	71.6	194	312	438	100	687
CD200	273	17.3	28	204	24.4	30.8	98.7	151
CD155	48.9	79.3	57.6	63.6	44.1	95.3	97.7	78
VISTA	393	1617	520	178	251	948	421	967
GAL9	14.5	8.71	-1.03	13.6	9.23	12.8	22.7	47.1
CD47	1541	1954	2387	2676	2058	1740	2160	1683
CD80	127	138	65.9	154	78.9	198	131	127
CD86	418	161	181	215	130	152	930	45.3
C3AR	371	288	603	225	1234	698	458	281
