# Supplementary material for: The AML cellular state space unveils NPM1 immune evasion subtypes with distinct clinical outcomes
Source: Nat Commun. 2025 Nov 25;16:10592. doi: 10.1038/s41467-025-66546-6 (PMC12658069; doi:10.1038/s41467-025-66546-6)
Supplement: Supplementary file 6 — Source Data [file 41467_2025_66546_MOESM6_ESM.zip › SourceData/SourceData_Sfig8.csv]

id	x	y	heterozygous.mutSum	heterozygous.wtSum	Sample	AML.subtype
AML37_AAACCCACAACACACT-1	3425.5	2474.4	0	0	AML37	TP53
AML37_AAACCCACACAGCGCT-1	3311.6	2304.8	0	0	AML37	TP53
AML37_AAACCCAGTCTGTAGT-1	-1051.6	-1947.4	0	0	AML37	TP53
AML37_AAACCCAGTCTTCCGT-1	-3273.8	1051.5	2	0	AML37	TP53
AML37_AAACGAAGTCACCACG-1	2991.6	2281.2	0	0	AML37	TP53
AML37_AAACGCTAGCACCGAA-1	-3133.9	345.08	0	0	AML37	TP53
AML37_AAAGAACTCAAACCTG-1	3146.1	2368.2	0	0	AML37	TP53
AML37_AAAGGATTCATTACGG-1	555.89	410.49	0	0	AML37	TP53
AML37_AAAGGGCTCGAATGCT-1	-2794.2	-121.49	0	0	AML37	TP53
AML37_AAAGGTACAGGCCTGT-1	-3108.1	-270.33	0	0	AML37	TP53
AML37_AAAGGTAGTCGAAGCA-1	2903.8	2257.4	0	0	AML37	TP53
AML37_AAAGGTATCACAAGAA-1	3490	-2114.5	0	0	AML37	TP53
AML37_AAAGGTATCGCTCTAC-1	3200.5	2457	0	0	AML37	TP53
AML37_AAAGTCCAGACCAACG-1	-996.95	-1813.6	0	0	AML37	TP53
AML37_AAAGTCCTCCCTGGTT-1	1017.8	-4665.7	0	0	AML37	TP53
AML37_AAAGTGAAGTTCCGTA-1	2611.1	2067.9	0	0	AML37	TP53
AML37_AAAGTGACACACGCCA-1	3107.3	2139	0	0	AML37	TP53
AML37_AAAGTGAGTCTAGTGT-1	2825.6	-811.66	0	0	AML37	TP53
AML37_AAAGTGATCAGTGATC-1	1529.1	-2591.9	0	0	AML37	TP53
AML37_AAAGTGATCCATTTCA-1	2894.1	2269.9	0	0	AML37	TP53
AML37_AAATGGAAGAAGGCTC-1	2272.1	-1419.6	0	0	AML37	TP53
AML37_AAATGGAGTACTCGCG-1	2902.9	2258	0	0	AML37	TP53
AML37_AACAAAGCACTGCGAC-1	2834.3	2206.2	0	0	AML37	TP53
AML37_AACAAAGGTAAGTAGT-1	2694.1	2132.8	0	0	AML37	TP53
AML37_AACAAAGTCAGGAACG-1	-3103	159.91	0	0	AML37	TP53
AML37_AACAAAGTCCAAAGGG-1	345.71	-4500.1	0	0	AML37	TP53
AML37_AACAACCAGACCCGCT-1	-1640.6	460.07	0	0	AML37	TP53
AML37_AACAACCCACGACCTG-1	1625.7	-3651.9	0	0	AML37	TP53
AML37_AACACACAGGATCATA-1	3405.8	2446.5	0	0	AML37	TP53
AML37_AACACACAGTTGCCCG-1	-2259.5	1874.8	0	0	AML37	TP53
AML37_AACACACCACTAACGT-1	-2865.7	1097	0	0	AML37	TP53
AML37_AACACACGTGACTCGC-1	1096.5	-4727.1	0	0	AML37	TP53
AML37_AACACACGTTCCAAAC-1	3455.1	2464.2	0	0	AML37	TP53
AML37_AACACACTCGCGGACT-1	3432.4	-2053.7	0	0	AML37	TP53
AML37_AACAGGGCAAGGCAAC-1	1724.8	-1054.2	0	0	AML37	TP53
AML37_AACAGGGGTAACGCGA-1	-2897.1	-340.99	0	0	AML37	TP53
AML37_AACAGGGTCCCGAATA-1	-2973.3	-443.92	0	0	AML37	TP53
AML37_AACCAACCAAATTGGA-1	3189.3	2212.5	0	0	AML37	TP53
AML37_AACCAACCACACACGC-1	3324.7	2404.3	0	0	AML37	TP53
AML37_AACCACAAGCACCCAC-1	340.1	1270.7	0	0	AML37	TP53
AML37_AACCACAAGTTCAACC-1	-1886.7	1483	1	0	AML37	TP53
AML37_AACCACAGTCCCTGTT-1	463.88	985.41	0	0	AML37	TP53
AML37_AACCATGCAGGACTAG-1	2865.9	2218.8	0	0	AML37	TP53
AML37_AACCATGCATATAGCC-1	-3238.3	-652.65	0	0	AML37	TP53
AML37_AACCATGGTACGGGAT-1	-929.5	-2231	0	0	AML37	TP53
AML37_AACCATGGTTGTTGAC-1	3341	2453.4	0	0	AML37	TP53
AML37_AACCATGTCCGCAGTG-1	-2449	1919.9	0	0	AML37	TP53
AML37_AACCCAAAGAAGCGCT-1	3423.3	-1712.3	0	0	AML37	TP53
AML37_AACCCAAAGTACTGTC-1	2331.4	-3324.5	0	0	AML37	TP53
AML37_AACCCAAAGTCTCTGA-1	3260.1	2284.6	0	0	AML37	TP53
AML37_AACCCAAAGTGATTCC-1	-3469.2	1578.5	0	0	AML37	TP53
AML37_AACCCAAGTTACAGCT-1	-21.333	-2987.6	0	0	AML37	TP53
AML37_AACCCAATCTCGTTTA-1	-3694.8	-1150.5	0	0	AML37	TP53
AML37_AACCTGAAGCTCGGCT-1	2845.8	2259.6	0	0	AML37	TP53
AML37_AACCTGACAGACCATT-1	3175.8	2192	0	0	AML37	TP53
AML37_AACCTGATCGCCGTGA-1	2749.1	2186.1	0	0	AML37	TP53
AML37_AACCTTTAGCGCATCC-1	-1387.9	2762.1	0	0	AML37	TP53
AML37_AACCTTTAGCTTTGTG-1	-1107.6	-1818.3	0	0	AML37	TP53
AML37_AACCTTTCACGATAGG-1	-3286.9	1853.8	0	0	AML37	TP53
AML37_AACGAAAAGGCTCCCA-1	3435.7	2545.7	0	0	AML37	TP53
AML37_AACGTCACATAGATGA-1	3419	2546.8	0	0	AML37	TP53
AML37_AACGTCAGTCGTACAT-1	-2883.3	-221.32	0	0	AML37	TP53
AML37_AACGTCAGTTTGGAGG-1	-1077.9	-1865.6	0	0	AML37	TP53
AML37_AACGTCATCCTACTGC-1	-2680.5	113.06	0	0	AML37	TP53
AML37_AACGTCATCTATGTGG-1	3437	2430.6	0	0	AML37	TP53
AML37_AACTTCTGTGTCTTGA-1	2992.9	2057.9	0	0	AML37	TP53
AML37_AAGACAAGTGCCTTCT-1	-2301.5	-1134.5	0	0	AML37	TP53
AML37_AAGACTCGTCTCGGAC-1	2750.8	-2550.3	0	0	AML37	TP53
AML37_AAGACTCTCCTGGGTG-1	871.57	-4767.6	0	0	AML37	TP53
AML37_AAGATAGGTGTTATCG-1	-2686.7	-247.97	0	0	AML37	TP53
AML37_AAGATAGTCTACGCGG-1	2816.3	2232	0	0	AML37	TP53
AML37_AAGCATCAGACCTGGA-1	454.1	-4653.1	0	0	AML37	TP53
AML37_AAGCATCCAACCCTAA-1	1232.1	-4089	0	0	AML37	TP53
AML37_AAGCATCCAAGTCATC-1	3373.2	2454.2	0	0	AML37	TP53
AML37_AAGCATCGTCACTGAT-1	-3058.2	366.18	0	0	AML37	TP53
AML37_AAGCATCGTCTGTGAT-1	-895.6	-2027.6	0	0	AML37	TP53
AML37_AAGCGTTAGCTTAAGA-1	3122.7	2388.6	0	0	AML37	TP53
AML37_AAGCGTTGTCGTTGCG-1	1274.3	-4359.2	0	0	AML37	TP53
AML37_AAGCGTTGTGATACAA-1	2242.2	-162.12	0	0	AML37	TP53
AML37_AAGCGTTGTTCAAACC-1	2330.9	-3543.1	0	0	AML37	TP53
AML37_AAGCGTTTCGTCTAAG-1	-7.0308	-4751.8	0	0	AML37	TP53
AML37_AAGGAATAGCAACAGC-1	3530.2	-2199.9	0	0	AML37	TP53
AML37_AAGGAATTCGTCAGAT-1	3194.9	2205.8	0	0	AML37	TP53
AML37_AAGGTAAAGCGACCCT-1	969.97	-28.929	0	0	AML37	TP53
AML37_AAGGTAACACATGACT-1	-3013	-80.228	0	0	AML37	TP53
AML37_AAGGTAACACTGCGAC-1	-2796.9	-882.37	0	0	AML37	TP53
AML37_AAGGTAACAGACATCT-1	-2884.1	-453.43	0	0	AML37	TP53
AML37_AAGTACCCACCCTAGG-1	3456.7	2479.5	0	0	AML37	TP53
AML37_AAGTACCGTGAGAACC-1	2513.3	-2841.2	0	0	AML37	TP53
AML37_AAGTACCTCCCAGGCA-1	3199.4	2230.3	0	0	AML37	TP53
AML37_AAGTGAAGTCATATGC-1	-968.7	710.66	0	0	AML37	TP53
AML37_AAGTGAAGTCCTTAAG-1	2561.6	2013.1	0	0	AML37	TP53
AML37_AAGTGAATCATCTATC-1	3401.9	2398.7	0	0	AML37	TP53
AML37_AAGTGAATCATTCTTG-1	831.22	115.29	0	0	AML37	TP53
AML37_AAGTTCGAGACGGATC-1	-3200.7	1129.6	0	0	AML37	TP53
AML37_AAGTTCGTCAAGTAAG-1	-4015	-831.5	0	0	AML37	TP53
AML37_AAGTTCGTCCGTGTGG-1	3529	-1905.3	0	0	AML37	TP53
AML37_AATAGAGAGCACTCTA-1	3145.9	2294.4	0	0	AML37	TP53
AML37_AATAGAGAGGTCGTCC-1	3262.9	2274.5	0	0	AML37	TP53
AML37_AATAGAGGTGTCCGTG-1	1091.4	-4574.6	0	0	AML37	TP53
AML37_AATCACGGTGGATTTC-1	-1102.7	-1734.9	0	0	AML37	TP53
AML37_AATCGTGAGCATACTC-1	2849.8	-2394.7	0	0	AML37	TP53
AML37_AATCGTGTCTCGCCTA-1	2816.5	2237.1	0	0	AML37	TP53
AML37_AATGAAGAGGCTCTCG-1	-3009.4	-27.887	0	0	AML37	TP53
AML37_AATGAAGGTTGATGTC-1	-3244.2	-400.97	0	0	AML37	TP53
AML37_AATGAAGGTTGGCCGT-1	699.1	492.2	0	0	AML37	TP53
AML37_AATGACCCATCTCCCA-1	-2677.3	-30.835	0	0	AML37	TP53
AML37_AATGACCGTTGTAAAG-1	3427.9	2446.7	0	0	AML37	TP53
AML37_AATGCCAGTATGTCCA-1	-1381.9	-2609.2	0	0	AML37	TP53
AML37_AATGCCAGTCGATTAC-1	3282.4	2282.1	0	0	AML37	TP53
AML37_AATGCCATCTACAGGT-1	1003.5	-2420.3	0	0	AML37	TP53
AML37_AATGGAACAGAGTTGG-1	-2845.1	837.11	0	0	AML37	TP53
AML37_AATGGAAGTCCAAATC-1	905.69	-4374.7	0	0	AML37	TP53
AML37_AATGGAAGTTGAGAGC-1	2645.9	2101.1	0	0	AML37	TP53
AML37_AATGGCTAGTTTCAGC-1	3104.3	2128.2	0	0	AML37	TP53
AML37_AATGGCTCATCGATCA-1	2790.6	2196.3	0	0	AML37	TP53
AML37_AATGGCTGTCCCTCAT-1	1050.2	-4723.3	0	0	AML37	TP53
AML37_AATTCCTGTCCAGGTC-1	2659.7	2113.8	0	0	AML37	TP53
AML37_AATTCCTGTTTCTTAC-1	-3229.7	-709.16	1	0	AML37	TP53
AML37_AATTTCCCACCTCTGT-1	3359	2454.1	0	0	AML37	TP53
AML37_ACAACCACATCCGAGC-1	-3273.3	-465.32	0	0	AML37	TP53
AML37_ACAAGCTGTAAGCAAT-1	2987.1	2062.3	0	0	AML37	TP53
AML37_ACAAGCTGTTGCTGAT-1	-3205.2	-659.04	0	0	AML37	TP53
AML37_ACAAGCTGTTTACCAG-1	-3170.1	-299.95	1	0	AML37	TP53
AML37_ACAAGCTTCTTTGCGC-1	-3374.8	1699	0	0	AML37	TP53
AML37_ACACAGTGTTATGTCG-1	-2874.9	-95.744	0	0	AML37	TP53
AML37_ACACAGTGTTCAGCTA-1	3299.7	2300.1	0	0	AML37	TP53
AML37_ACACCAACAGCACACC-1	-1441	139.43	0	0	AML37	TP53
AML37_ACACCAATCGATGGAG-1	2805.3	2236	0	0	AML37	TP53
AML37_ACACCAATCTCGTCGT-1	2811.1	2227.9	0	0	AML37	TP53
AML37_ACACGCGAGCCGTAAG-1	1603.1	1436.5	0	0	AML37	TP53
AML37_ACACGCGAGCGTGCCT-1	2898.4	-2430.7	0	0	AML37	TP53
AML37_ACACGCGCACTCCGAG-1	3467.8	-2022.8	0	0	AML37	TP53
AML37_ACACTGAAGACCTTTG-1	-780.66	-2028.8	0	0	AML37	TP53
AML37_ACACTGAGTGGCTGCT-1	2943.2	2311	0	0	AML37	TP53
AML37_ACACTGATCCTTGACC-1	-291.14	1991.4	0	0	AML37	TP53
AML37_ACAGAAAAGACGCATG-1	1144.1	-670.78	0	0	AML37	TP53
AML37_ACAGAAAAGTGGAAAG-1	-3073.5	-904.42	0	0	AML37	TP53
AML37_ACAGAAACAGCCGGTT-1	2715.1	2122.3	0	0	AML37	TP53
AML37_ACAGAAATCAGTGATC-1	-1109.7	-2116.8	0	0	AML37	TP53
AML37_ACAGCCGCATTCCTCG-1	-3173.8	-493.65	0	0	AML37	TP53
AML37_ACAGCCGTCTGCGGCA-1	3410	2435.2	0	0	AML37	TP53
AML37_ACAGGGAAGGGCAGAG-1	2591.2	2034.5	0	0	AML37	TP53
AML37_ACAGGGAAGTTGTAAG-1	2501	1960.1	0	0	AML37	TP53
AML37_ACAGGGACAATGAACA-1	1523	1389.7	0	0	AML37	TP53
AML37_ACAGGGAGTGTAAACA-1	3005.8	2034.1	0	0	AML37	TP53
AML37_ACATCCCCACTCCTTG-1	1239.5	1888.2	0	0	AML37	TP53
AML37_ACATCGAAGGCATGGT-1	3505.5	-476.26	0	0	AML37	TP53
AML37_ACATCGAAGGGTATAT-1	3521.7	-2215.2	0	0	AML37	TP53
AML37_ACATCGACACCCTTAC-1	3178.4	2186.5	0	0	AML37	TP53
AML37_ACATGCAGTACGATTC-1	2791.2	2219.3	0	0	AML37	TP53
AML37_ACATGCATCAACGCTA-1	-2389.6	-326.99	0	0	AML37	TP53
AML37_ACCAAACGTCCGAAAG-1	2635.3	2083	0	0	AML37	TP53
AML37_ACCAACAAGCTGAGTG-1	-101.55	879.85	0	0	AML37	TP53
AML37_ACCAACAAGCTTTGTG-1	-3125.9	-528.19	0	0	AML37	TP53
AML37_ACCAACATCATGGCCG-1	-3171.6	184.25	0	0	AML37	TP53
AML37_ACCACAAAGCCAGTAG-1	942.17	-4572.1	0	0	AML37	TP53
AML37_ACCACAAAGGAGTACC-1	3009.5	2043.2	0	2	AML37	TP53
AML37_ACCACAACAGGTCAAG-1	2400	1911.8	0	0	AML37	TP53
AML37_ACCATTTAGTAGTCCT-1	3513.4	-2214.1	0	0	AML37	TP53
AML37_ACCATTTGTGTATTCG-1	-2444.5	2305.3	0	0	AML37	TP53
AML37_ACCATTTTCGATACGT-1	3137	2345.1	0	0	AML37	TP53
AML37_ACCCAAAAGAGCACTG-1	675.25	-4787.6	0	0	AML37	TP53
AML37_ACCCAAACAACACTAC-1	2953.7	2326.9	0	0	AML37	TP53
AML37_ACCCTCACAAGATCCT-1	932.65	-4434.5	0	0	AML37	TP53
AML37_ACCCTCACAAGGTCTT-1	-1431.3	-2568.2	0	0	AML37	TP53
AML37_ACCCTCACACACTGGC-1	3165.4	2288	0	0	AML37	TP53
AML37_ACCCTCACAGTAGAGC-1	-3120.2	238.39	0	0	AML37	TP53
AML37_ACCCTCAGTGGCCCAT-1	3133.8	2185.4	0	0	AML37	TP53
AML37_ACCCTCATCAAACCTG-1	-2080.8	-308.26	0	0	AML37	TP53
AML37_ACCCTCATCAAAGAAC-1	1085.1	-3366.2	0	0	AML37	TP53
AML37_ACCCTCATCATTTGCT-1	-3174	-430.86	0	0	AML37	TP53
AML37_ACCCTTGGTTAAGACA-1	3222.2	-2350.1	0	0	AML37	TP53
AML37_ACCCTTGTCGCGCTGA-1	3654.4	-1347.2	0	0	AML37	TP53
AML37_ACCCTTGTCTAACACG-1	-904.53	-2207.9	0	0	AML37	TP53
AML37_ACCGTTCCAAAGTGTA-1	939.42	4683.6	0	0	AML37	TP53
AML37_ACCGTTCCACTGAGGA-1	3288.1	-2149.3	0	0	AML37	TP53
AML37_ACCGTTCCACTTCAGA-1	1176.4	-4508.9	0	0	AML37	TP53
AML37_ACCGTTCGTCTGCCTT-1	3282.1	2357.3	0	0	AML37	TP53
AML37_ACCGTTCTCCGTTTCG-1	3408.7	2553	0	0	AML37	TP53
AML37_ACCTACCAGAATCGCG-1	1031.5	-4704.3	0	0	AML37	TP53
AML37_ACCTACCGTCCTTGTC-1	1426.6	-4060.2	0	0	AML37	TP53
AML37_ACCTGTCAGGGAGTGG-1	-2923.9	1730.9	0	0	AML37	TP53
AML37_ACCTGTCAGTGGTGAC-1	-795.68	-2121.8	0	0	AML37	TP53
AML37_ACCTGTCAGTGGTTGG-1	3306.7	2400.7	0	0	AML37	TP53
AML37_ACCTGTCCACGACTAT-1	1557.6	-3765.8	0	0	AML37	TP53
AML37_ACCTGTCTCAAGGAGC-1	2861.1	2258.8	0	0	AML37	TP53
AML37_ACGATCAAGGTAGATT-1	2404.5	-2969.9	0	0	AML37	TP53
AML37_ACGATGTAGGTCACAG-1	-3082.7	1239.2	0	0	AML37	TP53
AML37_ACGATGTCACGACTAT-1	3442.1	2509.4	0	0	AML37	TP53
AML37_ACGATGTCATGGAATA-1	-279.47	1443.2	0	0	AML37	TP53
AML37_ACGATGTGTGGCAACA-1	3412.7	2492.2	0	0	AML37	TP53
AML37_ACGCACGGTACGGATG-1	-2148.1	1765.7	0	0	AML37	TP53
AML37_ACGCACGGTGGGACAT-1	3496.8	-812.89	0	0	AML37	TP53
AML37_ACGGAAGAGAAAGCGA-1	881.73	-779.02	0	0	AML37	TP53
AML37_ACGGAAGCAAACGGCA-1	3415.7	-2074.5	0	0	AML37	TP53
AML37_ACGGAAGCAGTCACGC-1	-3388.1	-833.99	0	0	AML37	TP53
AML37_ACGGGTCTCATCGTAG-1	2583.7	2022.9	0	0	AML37	TP53
AML37_ACGGGTCTCCATTCGC-1	-2491.7	-272.58	0	0	AML37	TP53
AML37_ACGGTCGAGCTAGCCC-1	-2879.9	1038.7	0	0	AML37	TP53
AML37_ACGGTCGGTGTCCATA-1	-2276.6	-1175.2	0	0	AML37	TP53
AML37_ACGGTCGGTTAGGAGC-1	-2738.5	151.61	0	0	AML37	TP53
AML37_ACGGTCGTCACCCTTG-1	3311.4	2507.9	0	0	AML37	TP53
AML37_ACGGTTACAGGGACTA-1	2725.4	-2722.7	0	0	AML37	TP53
AML37_ACGGTTAGTCTACATG-1	2985.8	2070	0	0	AML37	TP53
AML37_ACGGTTATCCACCTGT-1	1455	-4026.2	0	0	AML37	TP53
AML37_ACGTAACCAAACACGG-1	1398.5	-854.57	0	0	AML37	TP53
AML37_ACGTAACCAAAGGCAC-1	811.7	-374.92	0	0	AML37	TP53
AML37_ACGTAACCAACCGCTG-1	1405	-849.61	0	0	AML37	TP53
AML37_ACGTAACCACCCTGAG-1	-3064.8	-739.97	0	0	AML37	TP53
AML37_ACGTAACGTCATACCA-1	3185.5	2214.1	0	0	AML37	TP53
AML37_ACGTAACGTGTTACAC-1	865.06	-647.62	0	0	AML37	TP53
AML37_ACGTACAAGCTAGAGC-1	-2939	1369.4	0	0	AML37	TP53
AML37_ACGTACACACGACCTG-1	1141	-4660	0	0	AML37	TP53
AML37_ACGTAGTTCAAGAGGC-1	1124.9	-4687	0	0	AML37	TP53
AML37_ACGTAGTTCAAGCCTA-1	1040.9	-2469.7	0	0	AML37	TP53
AML37_ACGTCCTCAGCTCATA-1	-1205.9	553.63	0	0	AML37	TP53
AML37_ACGTCCTTCATCGCCT-1	2902.4	2254.2	0	0	AML37	TP53
AML37_ACGTCCTTCCGGTAGC-1	3163.6	2170	0	0	AML37	TP53
AML37_ACGTTCCAGTGCCAGA-1	916.29	453.22	0	0	AML37	TP53
AML37_ACTATCTAGCCTCGTG-1	2922.4	2279.8	0	0	AML37	TP53
AML37_ACTATCTAGGGATCTG-1	-3039.9	-153.88	0	0	AML37	TP53
AML37_ACTATCTGTGTCCTAA-1	2657	2111.4	0	0	AML37	TP53
AML37_ACTATCTGTTAGTCGT-1	-2261.6	-1170.7	0	0	AML37	TP53
AML37_ACTATCTGTTCGATTG-1	3544	-2319.8	0	1	AML37	TP53
AML37_ACTATCTTCATTCTTG-1	-3217.5	288.83	0	0	AML37	TP53
AML37_ACTATTCAGACCAACG-1	3118.9	2160.6	0	0	AML37	TP53
AML37_ACTATTCAGCAAGCCA-1	1428.4	-3975.4	0	0	AML37	TP53
AML37_ACTATTCCACGCTGTG-1	3275.8	2421.7	0	0	AML37	TP53
AML37_ACTCCCAAGGTTCTAC-1	3195.6	2208.3	0	0	AML37	TP53
AML37_ACTCCCACAACTACGT-1	-2969.2	1639.8	0	0	AML37	TP53
AML37_ACTCTCGCACGTGTGC-1	1176	-4543.9	0	0	AML37	TP53
AML37_ACTCTCGCAGAGATTA-1	-2711.4	41.435	0	0	AML37	TP53
AML37_ACTGATGAGGACGCAT-1	946.28	-4693.6	0	0	AML37	TP53
AML37_ACTGATGAGTGGCAGT-1	-844.8	-2127.5	0	0	AML37	TP53
AML37_ACTGATGCACGACAGA-1	756.01	238.81	0	0	AML37	TP53
AML37_ACTGATGCAGTAGATA-1	1936.7	1607.8	0	0	AML37	TP53
AML37_ACTGATGGTAATTAGG-1	-3181.1	1154.9	0	0	AML37	TP53
AML37_ACTGATGGTATAATGG-1	2978.9	2050.1	0	0	AML37	TP53
AML37_ACTGATGTCGACTCCT-1	3024.5	2340.1	0	0	AML37	TP53
AML37_ACTGATGTCGTGTGGC-1	2073.6	1679.1	0	0	AML37	TP53
AML37_ACTGTCCAGACTTAAG-1	2825.2	2227.9	0	0	AML37	TP53
AML37_ACTGTCCCACCCTTGT-1	-2944.6	978.49	0	0	AML37	TP53
AML37_ACTGTCCCATCAGCTA-1	2631.1	2081.7	0	0	AML37	TP53
AML37_ACTGTCCCATCGTGGC-1	3346.8	2528.1	0	0	AML37	TP53
AML37_ACTGTGACAAGACTGG-1	624.52	241.19	0	0	AML37	TP53
AML37_ACTGTGACATGACAAA-1	3049.6	2354.2	0	0	AML37	TP53
AML37_ACTGTGAGTGATACAA-1	2712.7	2162	0	0	AML37	TP53
AML37_ACTTAGGTCACTGCTC-1	3035.1	2043.5	0	0	AML37	TP53
AML37_ACTTAGGTCGCGTGCA-1	3206.5	-1888.1	0	0	AML37	TP53
AML37_ACTTATCCATAACTCG-1	2934.5	2308	0	0	AML37	TP53
AML37_ACTTATCGTAATGTGA-1	1001.6	-737.8	0	0	AML37	TP53
AML37_ACTTATCTCGGTATGT-1	2563.5	2011.2	0	0	AML37	TP53
AML37_ACTTCCGTCAGAGCGA-1	162.4	-4337.7	0	0	AML37	TP53
AML37_ACTTCCGTCGCCGTGA-1	3199.3	2214.5	0	0	AML37	TP53
AML37_ACTTCGCAGCAGTAAT-1	2568	2018.9	0	0	AML37	TP53
AML37_ACTTCGCGTGGAACCA-1	2664.8	2118.4	0	0	AML37	TP53
AML37_ACTTCGCTCGTGGCTG-1	3180.9	2447.9	0	0	AML37	TP53
AML37_ACTTTCACAAGTGGTG-1	3077	2111.2	0	0	AML37	TP53
AML37_ACTTTCAGTAGTCACT-1	-1098.1	-1994.5	0	0	AML37	TP53
AML37_ACTTTGTAGCAGCAGT-1	3004.4	2091.6	0	0	AML37	TP53
AML37_ACTTTGTTCAAGCGTT-1	-2580.1	2092.6	0	0	AML37	TP53
AML37_ACTTTGTTCACGGGCT-1	3414.8	2413.2	0	0	AML37	TP53
AML37_ACTTTGTTCCATCGTC-1	3394	2394.2	0	0	AML37	TP53
AML37_ACTTTGTTCTGCGTCT-1	-3062.8	2081.2	0	0	AML37	TP53
AML37_AGAAATGAGGTAGTAT-1	2652	2102.5	0	0	AML37	TP53
AML37_AGAAATGGTCGACTTA-1	1192.7	-1555.1	0	0	AML37	TP53
AML37_AGAAATGGTCTCCTGT-1	-3077.4	1091.6	0	0	AML37	TP53
AML37_AGAAATGTCGGTATGT-1	-2952.9	330.61	0	0	AML37	TP53
AML37_AGAAATGTCTCGTCAC-1	-2992.1	1304.2	0	0	AML37	TP53
AML37_AGAACAATCAAATAGG-1	524.42	788.22	0	0	AML37	TP53
AML37_AGAACCTAGTTCCGTA-1	-2928.3	504.59	0	0	AML37	TP53
AML37_AGAACCTCACTAAACC-1	2587.1	1972.7	0	0	AML37	TP53
AML37_AGAACCTTCAGCTGTA-1	3105	2140.3	0	0	AML37	TP53
AML37_AGAAGCGGTGCCGGTT-1	-1079.5	-1955.7	0	0	AML37	TP53
AML37_AGACAAACATTGACTG-1	3497.4	-2215	0	0	AML37	TP53
AML37_AGACAAAGTAGATCCT-1	-3835.3	-1410.8	0	0	AML37	TP53
AML37_AGACAAAGTGGCTTAT-1	1127.8	-4369.9	0	0	AML37	TP53
AML37_AGACACTGTAACGGTG-1	3401.9	2445.5	0	0	AML37	TP53
AML37_AGACACTGTATAGCTC-1	-3155	-45.959	0	0	AML37	TP53
AML37_AGACACTTCTGTCCCA-1	647.83	486.64	0	0	AML37	TP53
AML37_AGACAGGAGCATAGGC-1	-4296.8	-1214.9	0	0	AML37	TP53
AML37_AGACAGGAGGAAACGA-1	3074.8	2123.2	0	0	AML37	TP53
AML37_AGACAGGCATTCCTCG-1	3444.8	2464.3	0	0	AML37	TP53
AML37_AGACAGGGTGCCGTAC-1	3450.2	2484.1	0	0	AML37	TP53
AML37_AGACCATAGCTACGTT-1	419.49	-4803.4	0	0	AML37	TP53
AML37_AGACCATGTCGCAGTC-1	-2132.1	-202.93	0	0	AML37	TP53
AML37_AGACCCGAGTGACACG-1	3174.6	2453.9	0	0	AML37	TP53
AML37_AGACCCGTCACCTTAT-1	-1117.8	-1913.3	0	0	AML37	TP53
AML37_AGACCCGTCATTACCT-1	2829.2	2246.8	0	0	AML37	TP53
AML37_AGACTCAGTGCGTTTA-1	477.93	-4523.4	0	0	AML37	TP53
AML37_AGACTCAGTTTGCCGG-1	2109.9	-3426.1	0	1	AML37	TP53
AML37_AGAGAATAGCACTAAA-1	3072.2	2071.4	0	0	AML37	TP53
AML37_AGAGAATAGTACAACA-1	3478.2	-1698	0	0	AML37	TP53
AML37_AGAGAATGTTCAAGTC-1	-3146.3	-356.18	0	0	AML37	TP53
AML37_AGAGAATTCCATAAGC-1	3323.4	2345.4	0	0	AML37	TP53
AML37_AGAGAGCAGGATGAGA-1	-2855.1	203.21	0	0	AML37	TP53
AML37_AGAGAGCCATGCACTA-1	986.49	-2302.9	0	0	AML37	TP53
AML37_AGAGAGCGTATTCCGA-1	-1660.3	191.92	0	0	AML37	TP53
AML37_AGAGAGCTCTTCTAAC-1	-1161.3	-2062.2	0	0	AML37	TP53
AML37_AGAGCAGGTTCGGCCA-1	2952.3	2069.9	0	0	AML37	TP53
AML37_AGAGCCCCATGTGACT-1	1416.1	-4324.6	0	0	AML37	TP53
AML37_AGAGCCCGTGCCTTCT-1	-1215.6	-2740.4	0	0	AML37	TP53
AML37_AGAGCCCTCCAACCGG-1	3074.2	2229.9	0	0	AML37	TP53
AML37_AGATAGACAAGTGACG-1	760.07	-466.98	0	0	AML37	TP53
AML37_AGATAGACAGCTCGGT-1	2679.7	2131.8	0	0	AML37	TP53
AML37_AGATCGTAGGGCCCTT-1	-2655	-274.9	0	0	AML37	TP53
AML37_AGATCGTCATCGAAGG-1	1090.1	-2382.9	0	0	AML37	TP53
AML37_AGATCGTGTGGTTTAC-1	1127.7	-4507.8	0	0	AML37	TP53
AML37_AGATCGTTCTCTAGGA-1	-1120.2	-1986.8	0	0	AML37	TP53
AML37_AGATGAACATCACCAA-1	-2872.9	-158.16	0	0	AML37	TP53
AML37_AGATGAAGTCTACAAC-1	2997.1	-635.06	0	0	AML37	TP53
AML37_AGATGCTGTGCAACGA-1	2758.7	2177.3	0	0	AML37	TP53
AML37_AGCATCACAACTCCCT-1	913	-678.13	0	0	AML37	TP53
AML37_AGCATCATCGTAGTCA-1	3111.8	2135	0	0	AML37	TP53
AML37_AGCCAATTCACTAGCA-1	3359.2	-1857.2	0	0	AML37	TP53
AML37_AGCCACGAGACATACA-1	-4515.8	-1256.5	0	0	AML37	TP53
AML37_AGCCACGGTAGTCCTA-1	3292.7	2433.6	0	0	AML37	TP53
AML37_AGCCACGGTATGCAAA-1	3295.9	2295.1	0	0	AML37	TP53
AML37_AGCCACGGTCTACAAC-1	-948.3	-2016.5	0	0	AML37	TP53
AML37_AGCCAGCAGCCTATCA-1	1351.3	-4304.7	0	0	AML37	TP53
AML37_AGCCAGCCAATGCAGG-1	203.8	-4581.2	0	0	AML37	TP53
AML37_AGCGATTAGCTAGTTC-1	3112.4	2416.1	0	0	AML37	TP53
AML37_AGCGCCAAGACACACG-1	3273.6	-2005.1	0	0	AML37	TP53
AML37_AGCGCCACACCTTCCA-1	3057.3	-2436.6	0	0	AML37	TP53
AML37_AGCGCCACAGGACGAT-1	-2896	566.5	0	0	AML37	TP53
AML37_AGCGCCACATCGCCTT-1	2564.8	2014.2	0	0	AML37	TP53
AML37_AGCGCCATCTACTGCC-1	3056.7	2080.1	0	0	AML37	TP53
AML37_AGCGCTGAGCTCATAC-1	-4358.1	-1210.3	0	0	AML37	TP53
AML37_AGCGCTGAGGAAAGGT-1	2862.3	2250.8	0	0	AML37	TP53
AML37_AGCGCTGCAAACGGCA-1	-1185.4	-1860.7	0	0	AML37	TP53
AML37_AGCGCTGCATCAGCTA-1	2903.5	2075.3	0	0	AML37	TP53
AML37_AGCGCTGCATGCGTGC-1	418.16	-4863.1	0	0	AML37	TP53
AML37_AGCGCTGTCCCTCTTT-1	1761.1	-3423.1	0	0	AML37	TP53
AML37_AGCGCTGTCTTTGATC-1	1501.4	-4146.9	0	0	AML37	TP53
AML37_AGCGTATCAAGGCAAC-1	-2575.2	-209.22	0	0	AML37	TP53
AML37_AGCGTATCACTTACAG-1	-2207.8	2078	0	0	AML37	TP53
AML37_AGCGTATCAGAACCGA-1	2996.7	2088.7	0	0	AML37	TP53
AML37_AGCGTATCAGGTGTTT-1	1536.5	-4062.4	0	0	AML37	TP53
AML37_AGCGTATGTCACATTG-1	670.78	-87.71	0	0	AML37	TP53
AML37_AGCGTATGTCCGCAGT-1	-3096.7	985.92	0	0	AML37	TP53
AML37_AGCGTCGGTTTACGAC-1	224.55	-4395.2	0	0	AML37	TP53
AML37_AGCGTCGTCGTTGTAG-1	-389.32	961.97	0	0	AML37	TP53
AML37_AGCTACAAGGTCGACA-1	-3133.4	673.65	0	0	AML37	TP53
AML37_AGCTACAGTGATACTC-1	3089.1	2424.4	0	0	AML37	TP53
AML37_AGCTACATCGGATAAA-1	2688.9	2131.8	0	0	AML37	TP53
AML37_AGCTCAAGTCCAGCGT-1	610.17	558.44	0	0	AML37	TP53
AML37_AGCTCAATCACACGAT-1	3040.3	2118	0	0	AML37	TP53
AML37_AGCTTCCAGTCATCGT-1	3141.4	-1625	0	0	AML37	TP53
AML37_AGCTTCCAGTCGCGAA-1	-2318.1	-1133.9	0	0	AML37	TP53
AML37_AGCTTCCCACAAATAG-1	3126.7	2217.6	0	0	AML37	TP53
AML37_AGCTTCCGTATGAGCG-1	1028.5	-4645.6	0	0	AML37	TP53
AML37_AGGAAATAGCTCCATA-1	2992.7	2034.5	0	0	AML37	TP53
AML37_AGGAAATAGGTACAGC-1	1010.5	-655.2	0	0	AML37	TP53
AML37_AGGAAATCAATTCTCT-1	-3085.5	1736.3	0	0	AML37	TP53
AML37_AGGAAATGTTGTGTAC-1	460.64	-4463.9	0	0	AML37	TP53
AML37_AGGAATACAGCGTATT-1	1288.4	-4256.9	0	0	AML37	TP53
AML37_AGGACGAAGAATTGTG-1	3342.3	2398.8	0	0	AML37	TP53
AML37_AGGACGAAGATCCCGC-1	-1112.3	-1858	0	0	AML37	TP53
AML37_AGGACGACAAACGAGC-1	3160.1	2285.4	0	0	AML37	TP53
AML37_AGGACTTCAGTTGTCA-1	2631.7	2088.9	0	0	AML37	TP53
AML37_AGGACTTTCTTCCACG-1	-1654.7	-321.02	0	0	AML37	TP53
AML37_AGGAGGTGTACCGGAA-1	466.62	-4757.6	0	0	AML37	TP53
AML37_AGGAGGTGTTCTCGTC-1	-672.26	-526.75	0	0	AML37	TP53
AML37_AGGATAACACTGCGAC-1	1162.3	-4661.5	0	0	AML37	TP53
AML37_AGGATAAGTACTGCGC-1	3067.1	2074.4	0	0	AML37	TP53
AML37_AGGATCTAGCATGAAT-1	-1091.5	-1861.5	0	0	AML37	TP53
AML37_AGGATCTGTACAATAG-1	1769.6	-3921	0	0	AML37	TP53
AML37_AGGCATTGTGCATCTA-1	-39.304	-4778.4	0	0	AML37	TP53
AML37_AGGCATTGTTCGGTCG-1	3159.1	2181.3	0	0	AML37	TP53
AML37_AGGCCACGTCGCATGC-1	1157.1	-726.81	0	0	AML37	TP53
AML37_AGGCCACTCTTTGATC-1	1204.6	1206.2	0	0	AML37	TP53
AML37_AGGCTGCAGGTCGACA-1	-2555.8	1001.6	0	0	AML37	TP53
AML37_AGGCTGCCACGTCGGT-1	2921.5	2292.1	0	0	AML37	TP53
AML37_AGGCTGCCAGGTTCGC-1	3513.2	-1949.4	0	0	AML37	TP53
AML37_AGGCTGCGTTCGGCTG-1	1769.7	-696.49	0	0	AML37	TP53
AML37_AGGGAGTAGTAGACAT-1	-3152.3	-87.634	0	0	AML37	TP53
AML37_AGGGAGTCAATCACGT-1	-3198.3	1209.4	0	0	AML37	TP53
AML37_AGGGCCTAGCTGCCAC-1	-3271.4	-584.63	0	0	AML37	TP53
AML37_AGGGCCTGTGGGTTGA-1	3388.9	2494	0	0	AML37	TP53
AML37_AGGGCCTGTGTCCGGT-1	-2025.3	-329.1	0	0	AML37	TP53
AML37_AGGGCTCAGTTCTACG-1	3070.9	2066	0	0	AML37	TP53
AML37_AGGGCTCGTTAAAGTG-1	3066.6	2100.1	0	0	AML37	TP53
AML37_AGGGCTCGTTCTCCTG-1	-3735.6	1316.8	0	0	AML37	TP53
AML37_AGGGTCCAGTCCCAGC-1	170.31	-4570.7	0	0	AML37	TP53
AML37_AGGGTCCAGTTGCCTA-1	3004.1	2061.5	0	0	AML37	TP53
AML37_AGGGTCCCACCATATG-1	799.33	392.67	0	0	AML37	TP53
AML37_AGGGTCCCACCTCGTT-1	2554.7	2006.7	0	0	AML37	TP53
AML37_AGGGTCCCAGAATCGG-1	2514.5	1971.4	0	0	AML37	TP53
AML37_AGGGTCCCATGTTTGG-1	387.26	-4745.4	0	0	AML37	TP53
AML37_AGGGTCCTCAAGTGGG-1	2659.2	2110.6	0	0	AML37	TP53
AML37_AGGGTGAAGGTAAGAG-1	3161.1	2194.8	0	0	AML37	TP53
AML37_AGGGTGAAGTTCTCTT-1	3127.3	-1767.6	0	0	AML37	TP53
AML37_AGGGTTTCAACGATCT-1	2960.1	2050.2	0	0	AML37	TP53
AML37_AGGTAGGAGCTGGCTC-1	3166.6	2176	0	0	AML37	TP53
AML37_AGGTAGGCAGTTGTCA-1	3321.3	2312.6	0	0	AML37	TP53
AML37_AGGTAGGGTCGCGTCA-1	-1262.7	-2662.2	0	0	AML37	TP53
AML37_AGGTAGGGTTGCCGAC-1	3120.5	2373.9	0	0	AML37	TP53
AML37_AGGTAGGTCAGAGCGA-1	1853.2	1552.7	0	0	AML37	TP53
AML37_AGGTCATAGTCGTCTA-1	1383.6	1287.2	0	0	AML37	TP53
AML37_AGGTCATTCCTTCAGC-1	3394.2	-2130.8	0	0	AML37	TP53
AML37_AGGTGTTAGCAGCAGT-1	3486.5	-2328.8	0	0	AML37	TP53
AML37_AGGTGTTCAATAGAGT-1	-1860.4	1928.4	0	0	AML37	TP53
AML37_AGGTGTTCATCTCATT-1	3187.4	2453.8	0	0	AML37	TP53
AML37_AGGTGTTTCTGTCTCG-1	2583.3	2040.1	0	0	AML37	TP53
AML37_AGGTTACCATGGGATG-1	306.19	2362.3	0	0	AML37	TP53
AML37_AGGTTACGTGTCTTAG-1	3830.5	-1497.8	0	0	AML37	TP53
AML37_AGGTTACTCCTACGGG-1	-3258.6	-553.3	0	0	AML37	TP53
AML37_AGGTTGTGTGGCTCTG-1	-579.85	2298.4	0	0	AML37	TP53
AML37_AGTAACCAGACGCCAA-1	2981.2	2077.5	0	0	AML37	TP53
AML37_AGTAACCAGATTAGAC-1	3222.8	2455.4	0	0	AML37	TP53
AML37_AGTAACCAGCACACCC-1	461.2	-4826.5	0	0	AML37	TP53
AML37_AGTAACCAGCGCATCC-1	-3411.5	1155.8	0	0	AML37	TP53
AML37_AGTAACCGTACACGCC-1	575.4	-4680.1	0	0	AML37	TP53
AML37_AGTAACCTCACAGTGT-1	2702.3	2135	0	0	AML37	TP53
AML37_AGTACCAAGAGCATAT-1	2859.3	2272.6	0	0	AML37	TP53
AML37_AGTACCAAGGTCGTGA-1	-2740	1010.6	0	0	AML37	TP53
AML37_AGTACCAGTAAGGCTG-1	-3134.9	-234.38	0	0	AML37	TP53
AML37_AGTACCAGTGCAGATG-1	3393.8	2514.7	0	0	AML37	TP53
AML37_AGTAGCTAGAGGATGA-1	-2698.7	-91.002	0	0	AML37	TP53
AML37_AGTAGCTGTCGCACGT-1	-2690.7	2028	0	0	AML37	TP53
AML37_AGTAGCTTCATGGTAC-1	-3749	-890.74	0	0	AML37	TP53
AML37_AGTAGTCAGAGCTTTC-1	3223.6	2498.2	0	0	AML37	TP53
AML37_AGTAGTCAGCCACAAG-1	3497.4	-2222.1	0	0	AML37	TP53
AML37_AGTAGTCAGTGTTGTC-1	-4341.5	-2228.7	0	0	AML37	TP53
AML37_AGTAGTCCAACCGGAA-1	-3367.6	1152.8	0	0	AML37	TP53
AML37_AGTAGTCTCATGCCGG-1	-1068	-2131.6	0	0	AML37	TP53
AML37_AGTCAACAGAGGCCAT-1	718.44	-134.9	0	0	AML37	TP53
AML37_AGTCAACAGCCTGAGA-1	3038.7	2070.2	0	0	AML37	TP53
AML37_AGTCAACTCCATCAGA-1	2758.3	2163.4	0	0	AML37	TP53
AML37_AGTCATGAGAACAAGG-1	3359.5	2419.2	0	0	AML37	TP53
AML37_AGTCATGAGCGTTACT-1	-506.39	1532.4	0	0	AML37	TP53
AML37_AGTCATGAGGCACAAC-1	-1638.1	2558.4	0	0	AML37	TP53
AML37_AGTCATGGTATGCAAA-1	-3476.4	-1180.9	0	0	AML37	TP53
AML37_AGTCATGTCCACTTCG-1	-3462.7	-1041.1	0	0	AML37	TP53
AML37_AGTCTCCGTAAGTCAA-1	-3024.7	-377.84	0	0	AML37	TP53
AML37_AGTGACTCAACTCATG-1	2684.4	2143.8	0	0	AML37	TP53
AML37_AGTGACTCAAGCAATA-1	3427.2	-945.3	0	0	AML37	TP53
AML37_AGTGACTCAATTGAGA-1	2699.5	-2763.8	0	0	AML37	TP53
AML37_AGTGACTTCTACACAG-1	1996.7	1669.8	0	0	AML37	TP53
AML37_AGTGATCAGTTGCGCC-1	2784	2191.1	0	0	AML37	TP53
AML37_AGTGATCCAATCGCAT-1	971.74	-472.74	0	0	AML37	TP53
AML37_AGTGATCGTATACGGG-1	1525.4	-3613.7	0	0	AML37	TP53
AML37_AGTGCCGCATCTAGAC-1	-1818.5	307.25	0	0	AML37	TP53
AML37_AGTGCCGGTCGCAGTC-1	2735.8	-2232.5	0	0	AML37	TP53
AML37_AGTGTTGCAGACGATG-1	715.3	521.24	0	0	AML37	TP53
AML37_AGTTAGCAGAAGAACG-1	-2969.5	523.47	0	0	AML37	TP53
AML37_AGTTAGCTCGAGAAAT-1	2544.3	-2476.4	0	0	AML37	TP53
AML37_AGTTAGCTCTTGGTGA-1	3200.1	2317.4	0	0	AML37	TP53
AML37_AGTTCCCAGAGTCTTC-1	3332.4	-1746.6	0	0	AML37	TP53
AML37_AGTTCCCCAAGTTGGG-1	2696.2	-2576.1	0	0	AML37	TP53
AML37_AGTTCGACATTGACAC-1	-2127.1	648.63	0	0	AML37	TP53
AML37_AGTTCGAGTGCCCTTT-1	1352.1	-805.9	0	0	AML37	TP53
AML37_ATACCGAGTCTTGTCC-1	-1397.3	-2822.1	0	0	AML37	TP53
AML37_ATACCGATCATGAGGG-1	-2722.9	-192.33	0	0	AML37	TP53
AML37_ATACCTTCACAATCTG-1	960.18	-1150.7	0	0	AML37	TP53
AML37_ATACCTTGTGATTCTG-1	2678.9	2129.2	0	0	AML37	TP53
AML37_ATACCTTGTGCCCGTA-1	-3205.9	-762.01	0	0	AML37	TP53
AML37_ATACTTCAGGCTCACC-1	3046.9	2163	0	0	AML37	TP53
AML37_ATACTTCAGTAAACTG-1	3261.6	2473.9	0	0	AML37	TP53
AML37_ATACTTCTCATAGACC-1	787.28	-4691.2	0	0	AML37	TP53
AML37_ATAGACCAGCCACTCG-1	1304.8	-4024.6	0	0	AML37	TP53
AML37_ATAGACCGTCGACGCT-1	1443.3	-3715.1	0	0	AML37	TP53
AML37_ATAGAGACAACGATTC-1	3306	2337.7	0	0	AML37	TP53
AML37_ATAGGCTCACGCCACA-1	-2816.7	1850.5	0	0	AML37	TP53
AML37_ATAGGCTCAGGCCCTA-1	3025.2	2367.7	0	0	AML37	TP53
AML37_ATAGGCTGTACAGCGA-1	-1114.8	-2046.9	0	0	AML37	TP53
AML37_ATAGGCTGTGATTCTG-1	3122.7	2407.4	0	0	AML37	TP53
AML37_ATATCCTGTTTGGGAG-1	2435.5	-2939.7	0	0	AML37	TP53
AML37_ATATCCTTCCATTGTT-1	-1130.9	-2252.3	0	0	AML37	TP53
AML37_ATCACAGAGAGAGCGG-1	-218.94	899.13	0	0	AML37	TP53
AML37_ATCACAGAGTGCAAAT-1	1469.2	-4127.3	0	0	AML37	TP53
AML37_ATCACAGAGTTGTAAG-1	-2954.7	402.91	0	0	AML37	TP53
AML37_ATCACAGCATGCGGTC-1	3259.6	2292.8	0	0	AML37	TP53
AML37_ATCACAGGTCGGTGAA-1	3522.6	-936.84	0	0	AML37	TP53
AML37_ATCACGAGTCTACTGA-1	3494.5	-2011.4	0	0	AML37	TP53
AML37_ATCACGATCCTCTTTC-1	3485.8	-1580	0	0	AML37	TP53
AML37_ATCACGATCGGTAACT-1	1430.8	-3918.4	0	0	AML37	TP53
AML37_ATCACTTAGCTATCTG-1	-3048.1	-522.09	0	0	AML37	TP53
AML37_ATCACTTAGGAGAATG-1	3036.4	2043.2	0	0	AML37	TP53
AML37_ATCACTTCACAGCCTG-1	872.7	-637.04	0	0	AML37	TP53
AML37_ATCACTTCAGCTGGTC-1	3606.6	-1996.8	0	0	AML37	TP53
AML37_ATCAGGTAGGTCATAA-1	3038.2	2083.4	0	0	AML37	TP53
AML37_ATCAGGTAGTTCGGTT-1	3311	2476.3	0	0	AML37	TP53
AML37_ATCAGGTTCGTAGCCG-1	3331.5	2317.7	0	0	AML37	TP53
AML37_ATCATTCCACGGGTAA-1	-899.3	-2234.9	0	0	AML37	TP53
AML37_ATCATTCGTTTACCAG-1	840.31	-573.74	0	0	AML37	TP53
AML37_ATCATTCTCTACCTTA-1	1116.1	-4681.8	0	0	AML37	TP53
AML37_ATCCACCAGCCGTTAT-1	-877.85	-2086.3	0	0	AML37	TP53
AML37_ATCCACCGTGGTATGG-1	3149.4	2164.9	0	0	AML37	TP53
AML37_ATCCACCGTGTGTCCG-1	2568.1	2016.2	0	0	AML37	TP53
AML37_ATCCATTGTATGAAAC-1	2572.4	2024.2	0	0	AML37	TP53
AML37_ATCCCTGAGGAGATAG-1	823.09	-389.34	0	0	AML37	TP53
AML37_ATCCCTGCAAGCAATA-1	3602.4	-2112.3	0	0	AML37	TP53
AML37_ATCCCTGCACTTCTCG-1	-1084.3	-2087.4	0	0	AML37	TP53
AML37_ATCCCTGTCCTCTGCA-1	3476.8	-2197.1	0	0	AML37	TP53
AML37_ATCCGTCAGTCGCCAC-1	3424.6	2421.8	0	0	AML37	TP53
AML37_ATCCGTCCATGACGGA-1	-2517.4	0.13601	2	0	AML37	TP53
AML37_ATCCTATAGCAACTCT-1	-1070.5	-2175.1	0	0	AML37	TP53
AML37_ATCCTATAGGTAGTAT-1	2757.8	2174.9	0	0	AML37	TP53
AML37_ATCCTATTCCATCGTC-1	3042.1	-2395.4	0	0	AML37	TP53
AML37_ATCGATGAGAAGCTGC-1	1457.9	-1461.4	0	0	AML37	TP53
AML37_ATCGATGAGGCTGGAT-1	2959.5	2097.2	0	0	AML37	TP53
AML37_ATCGATGAGTGGTTGG-1	2745	2164.6	0	0	AML37	TP53
AML37_ATCGCCTCACCAGGTC-1	-4520.2	-1367.5	0	0	AML37	TP53
AML37_ATCGCCTCAGCTGAAG-1	-2303.9	-1114.3	0	1	AML37	TP53
AML37_ATCGCCTTCCATCTAT-1	2162.8	-1396.3	0	0	AML37	TP53
AML37_ATCGGATCAAGAGAGA-1	-2541.7	1566.5	1	0	AML37	TP53
AML37_ATCGGATCAGAGTGTG-1	3266.4	-370.31	0	0	AML37	TP53
AML37_ATCGGATGTACTGACT-1	-2274.4	-1168.6	0	0	AML37	TP53
AML37_ATCGGATGTAGCTTTG-1	3050.1	2391	0	0	AML37	TP53
AML37_ATCGGATGTGACACGA-1	2515.2	1975.1	0	0	AML37	TP53
AML37_ATCGGCGAGAAGTCCG-1	-2834.9	650.75	0	0	AML37	TP53
AML37_ATCGGCGAGTACGAGC-1	-2752.5	-544.91	0	0	AML37	TP53
AML37_ATCGGCGGTGTACGCC-1	-2104.8	1959.5	1	0	AML37	TP53
AML37_ATCGGCGGTTACACAC-1	729.73	-4708	0	0	AML37	TP53
AML37_ATCGGCGTCAAGCCGC-1	2844.6	2257.1	0	0	AML37	TP53
AML37_ATCGTAGAGGTTGGAC-1	852	561.72	0	0	AML37	TP53
AML37_ATCGTAGAGTCCTGTA-1	-3770.1	-1130.5	0	0	AML37	TP53
AML37_ATCGTAGGTGTTACTG-1	2957.1	2082.3	0	0	AML37	TP53
AML37_ATCGTCCCAGATACCT-1	2966.9	2079.4	0	0	AML37	TP53
AML37_ATCGTCCCAGCAGACA-1	975.53	-4300.6	0	0	AML37	TP53
AML37_ATCGTCCCATACAGGG-1	3547.7	-1933.8	0	0	AML37	TP53
AML37_ATCGTCCGTGCTGTCG-1	2849.6	2258.1	0	0	AML37	TP53
AML37_ATCGTCCTCAAATAGG-1	3522.3	-1922.7	0	0	AML37	TP53
AML37_ATCGTCCTCCGACATA-1	-1738.8	1284.9	0	0	AML37	TP53
AML37_ATCGTGACATTGGGAG-1	-85.759	639.14	0	0	AML37	TP53
AML37_ATCGTGAGTTATCTTC-1	-2764.1	-231.38	0	0	AML37	TP53
AML37_ATCTCTAAGACCAGCA-1	3052.7	2376.3	0	0	AML37	TP53
AML37_ATCTCTAGTGAACTAA-1	3279.5	2297.1	0	0	AML37	TP53
AML37_ATCTCTATCAGACCTA-1	-1179.2	-1912.8	0	0	AML37	TP53
AML37_ATCTCTATCCTCACCA-1	-3321.2	1927.9	0	0	AML37	TP53
AML37_ATCTTCACAATACGAA-1	835.62	-543.58	0	0	AML37	TP53
AML37_ATCTTCATCGACCACG-1	1037.3	-2878.1	0	0	AML37	TP53
AML37_ATGAAAGAGGCAATGC-1	1247.9	-4396.9	0	0	AML37	TP53
AML37_ATGAAAGAGGTGAGAA-1	3333.2	-2079.7	0	0	AML37	TP53
AML37_ATGAAAGCACAAAGTA-1	-3705.3	2295.2	0	0	AML37	TP53
AML37_ATGACCACACAGTCAT-1	-2233	831.96	0	0	AML37	TP53
AML37_ATGACCACACTACTTT-1	-2936.9	204.54	0	0	AML37	TP53
AML37_ATGACCAGTTGCTCGG-1	-972.15	-2046.3	0	0	AML37	TP53
AML37_ATGAGGGAGGATTACA-1	-2490.6	919.81	0	0	AML37	TP53
AML37_ATGAGTCAGTGCTACT-1	-1178.4	-1817.1	0	0	AML37	TP53
AML37_ATGAGTCTCGCTATTT-1	3135.3	2194.3	0	0	AML37	TP53
AML37_ATGATCGAGCGAGAAA-1	-2518	-466.99	0	0	AML37	TP53
AML37_ATGATCGGTCACGACC-1	2755.6	2199.2	0	0	AML37	TP53
AML37_ATGATCGTCAGCTAGT-1	1844.5	-3369.5	0	0	AML37	TP53
AML37_ATGCATGAGTCAATCC-1	3272.2	2426.8	0	0	AML37	TP53
AML37_ATGCATGCAATAAGGT-1	3460.3	2472.7	0	0	AML37	TP53
AML37_ATGCATGCAGGTGACA-1	2596.4	2042.7	0	0	AML37	TP53
AML37_ATGCCTCAGTCGGCCT-1	3175	2183.5	0	0	AML37	TP53
AML37_ATGCCTCCACGGCTAC-1	-2292.4	-1146.9	0	0	AML37	TP53
AML37_ATGCCTCGTAGAGGAA-1	-1147.3	-1811.9	0	0	AML37	TP53
AML37_ATGCCTCGTATTGCCA-1	332.14	-4857.4	0	0	AML37	TP53
AML37_ATGCGATGTCGTACAT-1	-1633.1	1775.2	0	0	AML37	TP53
AML37_ATGCGATGTTGGCTAT-1	3272.7	2301.6	0	0	AML37	TP53
AML37_ATGCGATTCCATTTGT-1	3323.3	2459.7	0	0	AML37	TP53
AML37_ATGGAGGAGTCACTCA-1	-2818.5	1240.9	0	0	AML37	TP53
AML37_ATGGAGGCACAAATAG-1	2959.9	2078.2	0	0	AML37	TP53
AML37_ATGGAGGGTAGGCAGT-1	-2245.9	-1086.6	0	0	AML37	TP53
AML37_ATGGAGGGTGCGAGTA-1	1596	-990.6	0	0	AML37	TP53
AML37_ATGGATCAGACTACGG-1	1108.7	-2475	0	0	AML37	TP53
AML37_ATGGATCGTATGAGCG-1	-3771.7	-1131.7	0	0	AML37	TP53
AML37_ATGGATCTCTGCACCT-1	2983.9	2078.9	0	0	AML37	TP53
AML37_ATGGGAGCAAGTGGAC-1	2899.9	2272.1	0	0	AML37	TP53
AML37_ATGGGAGCACGCGTCA-1	-3634.3	-1256.3	0	0	AML37	TP53
AML37_ATGGGAGCATTGGCAT-1	-1889.7	-82.289	0	0	AML37	TP53
AML37_ATGGGAGGTATCTCTT-1	-961.13	-2165.4	0	0	AML37	TP53
AML37_ATGGGAGTCCACAGCG-1	2528.5	-2940.6	0	0	AML37	TP53
AML37_ATGGGTTGTATCACCA-1	632.8	61.796	0	0	AML37	TP53
AML37_ATGGGTTTCGCTAATG-1	-1128.3	-2114.3	0	0	AML37	TP53
AML37_ATGGGTTTCTGGGCAC-1	2672.1	2126.1	0	0	AML37	TP53
AML37_ATGGTTGGTATGCAAA-1	1013.4	-1556.8	0	0	AML37	TP53
AML37_ATGTCCCCAGTTGAAA-1	631.95	1967.5	0	0	AML37	TP53
AML37_ATGTCCCTCGTTAGTG-1	-2949.3	728.03	0	0	AML37	TP53
AML37_ATGTCTTCAGCTGTAT-1	-1211.8	-2044.1	0	0	AML37	TP53
AML37_ATGTCTTTCCAAAGGG-1	-1912.7	-824.64	0	0	AML37	TP53
AML37_ATGTCTTTCTACCAGA-1	3049.5	2056.7	0	0	AML37	TP53
AML37_ATTACCTCAGGTCCGT-1	1342	-837.24	0	0	AML37	TP53
AML37_ATTACCTGTCATGCAT-1	-2745.8	108.28	0	0	AML37	TP53
AML37_ATTACTCAGGTTGAGC-1	1492.3	-3806	0	0	AML37	TP53
AML37_ATTACTCCAGAGGAAA-1	-3253.8	-690.52	0	0	AML37	TP53
AML37_ATTACTCGTACGATGG-1	1731	1450.2	0	0	AML37	TP53
AML37_ATTACTCGTGAAGCTG-1	3193	2215.4	0	0	AML37	TP53
AML37_ATTCACTGTATGAGCG-1	3141.2	2235.3	0	0	AML37	TP53
AML37_ATTCACTGTCTGTGCG-1	-1055.6	-2011.3	0	0	AML37	TP53
AML37_ATTCAGGAGCTAGAAT-1	-3478.3	-519.34	0	0	AML37	TP53
AML37_ATTCAGGAGGTACAGC-1	-3189.3	-519.88	0	0	AML37	TP53
AML37_ATTCAGGGTTAATGAG-1	2599.5	2052.5	0	0	AML37	TP53
AML37_ATTCATCGTGCTGTCG-1	2571.7	2016.5	0	0	AML37	TP53
AML37_ATTCCCGTCGCCATAA-1	-1129.2	-2033.8	0	0	AML37	TP53
AML37_ATTCCCGTCTGTAACG-1	-3695.1	-1403.7	0	0	AML37	TP53
AML37_ATTCCTAAGTCTACCA-1	-3187.9	-558.79	0	0	AML37	TP53
AML37_ATTCCTATCGGACTGC-1	2604.6	2051.3	0	0	AML37	TP53
AML37_ATTCGTTAGGTAGCAC-1	3517.9	-1853.9	0	0	AML37	TP53
AML37_ATTCGTTTCACCACAA-1	3017.5	2276	0	0	AML37	TP53
AML37_ATTCTACAGTGTTGAA-1	2689.3	2144	0	0	AML37	TP53
AML37_ATTCTACCACAAGTGG-1	-2827.5	-647.87	0	0	AML37	TP53
AML37_ATTCTACCAGTTCTAG-1	3026.9	2247.7	0	0	AML37	TP53
AML37_ATTCTACCATGTCAGT-1	2634.9	2090.1	0	0	AML37	TP53
AML37_ATTCTACTCCCTCTTT-1	1416.9	-2313.4	0	0	AML37	TP53
AML37_ATTCTTGTCATGTCAG-1	-504.25	838.52	0	0	AML37	TP53
AML37_ATTGGGTCATCGTGCG-1	-32.442	-4772.4	0	0	AML37	TP53
AML37_ATTGGGTGTGTTCATG-1	-2019.9	-904.1	0	0	AML37	TP53
AML37_ATTGTTCCACGCGGTT-1	-1147.8	-1770.5	0	0	AML37	TP53
AML37_ATTGTTCGTTAGAAAC-1	406.06	-4573.4	0	0	AML37	TP53
AML37_ATTGTTCTCTATCACT-1	2680.9	2133.6	0	0	AML37	TP53
AML37_ATTGTTCTCTGAGTCA-1	3433.9	2484.9	0	0	AML37	TP53
AML37_ATTTACCCAGAAGCTG-1	3136	2421.6	0	0	AML37	TP53
AML37_ATTTACCGTCGCATGC-1	1073	-4692.6	0	0	AML37	TP53
AML37_ATTTCACAGTTGAAAC-1	1431.5	-3866	0	0	AML37	TP53
AML37_ATTTCACAGTTGGCTT-1	3213.3	2213	0	0	AML37	TP53
AML37_ATTTCACCACCATAAC-1	796.52	374.51	0	0	AML37	TP53
AML37_ATTTCACTCTATACTC-1	3153.3	2162.7	0	0	AML37	TP53
AML37_CAAAGAACAATGGCCC-1	-1718.3	87.472	0	0	AML37	TP53
AML37_CAAAGAACAGTAGGAC-1	-661.91	360.53	0	0	AML37	TP53
AML37_CAAAGAAGTTGGATCT-1	3179.7	2183.2	0	0	AML37	TP53
AML37_CAACAACAGTTTGGCT-1	3049.3	2052	0	0	AML37	TP53
AML37_CAACAACCAACCAATC-1	2589.4	2012.2	0	0	AML37	TP53
AML37_CAACAACTCCGTGTCT-1	-1575.4	707.73	0	0	AML37	TP53
AML37_CAACAGTAGCGAGAAA-1	2841.1	2254.7	0	0	AML37	TP53
AML37_CAACAGTCAAAGCACG-1	3406.3	-1730.6	0	0	AML37	TP53
AML37_CAACAGTGTGTCATGT-1	1123.6	-4591.6	0	0	AML37	TP53
AML37_CAACAGTTCACTGAAC-1	2661.3	2115.1	0	0	AML37	TP53
AML37_CAACCAAAGTATGAAC-1	-1860.8	343.8	0	0	AML37	TP53
AML37_CAACCAACAACTGGTT-1	2521.5	1976.6	0	0	AML37	TP53
AML37_CAACCTCAGAGGACTC-1	438.63	928.71	0	0	AML37	TP53
AML37_CAACCTCGTCAATGGG-1	-2018.2	2175.6	0	0	AML37	TP53
AML37_CAACCTCGTCCCACGA-1	860.14	-4725.1	0	0	AML37	TP53
AML37_CAACCTCGTGACTGAG-1	685.14	-3815.6	0	0	AML37	TP53
AML37_CAACCTCTCAAATGCC-1	848.97	-601.17	0	0	AML37	TP53
AML37_CAACCTCTCCCTCTAG-1	-3193.6	-535.08	0	0	AML37	TP53
AML37_CAACGATTCCGCGGAT-1	2994.4	2056	0	0	AML37	TP53
AML37_CAACGGCCACTCCTTG-1	3872.7	-1165.6	0	0	AML37	TP53
AML37_CAACGGCCAGGCTTGC-1	-2996	49.907	0	0	AML37	TP53
AML37_CAACGGCCATGCAGGA-1	-120.68	2692.2	0	0	AML37	TP53
AML37_CAAGACTAGTCTGGAG-1	-1095.3	-2115.6	0	0	AML37	TP53
AML37_CAAGACTGTCTATGAC-1	-1127.9	-1833.6	0	0	AML37	TP53
AML37_CAAGAGGAGCCATTTG-1	-1425.9	129.94	0	0	AML37	TP53
AML37_CAAGAGGAGGGCGAAG-1	2299.7	-2909	0	0	AML37	TP53
AML37_CAAGAGGAGGTCGAGT-1	3348.5	2535.2	0	0	AML37	TP53
AML37_CAAGCTATCCGTAGTA-1	-2084	578.94	0	0	AML37	TP53
AML37_CAAGCTATCCTTCTAA-1	-112.02	2632.8	0	0	AML37	TP53
AML37_CAAGGGAAGTGAACAT-1	3097.5	2116	0	0	AML37	TP53
AML37_CAAGGGACATGATAGA-1	3332.8	-2147.5	0	0	AML37	TP53
AML37_CAATACGAGCATGCGA-1	1157.1	-4623.9	0	0	AML37	TP53
AML37_CAATACGAGGCTCACC-1	-2956.1	871.38	0	0	AML37	TP53
AML37_CAATACGTCGTCGCTT-1	858.27	-4776.6	0	0	AML37	TP53
AML37_CAATCGACAATGTCAC-1	3259.5	2480	0	0	AML37	TP53
AML37_CAATCGATCAGTCACA-1	-2265.3	-1190.1	0	0	AML37	TP53
AML37_CAATCGATCGCAGATT-1	-1102.8	-2019.2	0	0	AML37	TP53
AML37_CAATGACAGACAGCTG-1	-925.99	-2131.2	0	0	AML37	TP53
AML37_CAATGACCATGTCAGT-1	-2219.3	2403.9	0	0	AML37	TP53
AML37_CAATGACTCAAAGAAC-1	3205.1	2217.9	0	0	AML37	TP53
AML37_CAATTTCCACGAGGAT-1	-2783.1	-26.801	0	0	AML37	TP53
AML37_CAATTTCCAGAGTTCT-1	-966.79	-2458.4	0	0	AML37	TP53
AML37_CAATTTCGTTCTCTCG-1	-2897.9	246.05	0	0	AML37	TP53
AML37_CACAACAAGGTGCTAG-1	-3313.7	864.09	0	0	AML37	TP53
AML37_CACAACACATACAGAA-1	-1181	-2045.5	0	0	AML37	TP53
AML37_CACAACAGTACGATCT-1	3425.5	2451.7	0	0	AML37	TP53
AML37_CACAACAGTAGGAAAG-1	502.49	-4835	0	0	AML37	TP53
AML37_CACAGATAGGCCACCT-1	3360.8	-2130.8	0	0	AML37	TP53
AML37_CACAGATAGGGTCACA-1	2622.3	2079.1	0	0	AML37	TP53
AML37_CACAGATCACTGAATC-1	3113	-1764.8	0	0	AML37	TP53
AML37_CACAGATCACTGTCCT-1	3311.2	2299.1	0	0	AML37	TP53
AML37_CACAGATTCCACCCTA-1	3861.5	-1247.7	0	0	AML37	TP53
AML37_CACAGGCAGTGTTGTC-1	-2864.6	657.69	0	0	AML37	TP53
AML37_CACATGAAGGTGTGAC-1	3056.8	2067.8	0	0	AML37	TP53
AML37_CACATGAAGGTTGGAC-1	1914.1	-3488.7	0	0	AML37	TP53
AML37_CACCAAACATAGATCC-1	3133.5	2181.5	0	0	AML37	TP53
AML37_CACCAAATCCGATGCG-1	2932.9	2281.5	0	0	AML37	TP53
AML37_CACCAAATCGGTTCAA-1	-3349.1	-912.42	0	0	AML37	TP53
AML37_CACCGTTAGACGATAT-1	-2889.9	-463.99	0	0	AML37	TP53
AML37_CACCGTTAGACTCATC-1	-2521.1	116.85	0	0	AML37	TP53
AML37_CACCGTTAGCACCTGC-1	-3256	-803.93	0	0	AML37	TP53
AML37_CACGAATCACATCATG-1	2752.8	2166.6	0	0	AML37	TP53
AML37_CACGAATGTGTTGATC-1	1027.3	-2994.4	0	0	AML37	TP53
AML37_CACGGGTCAATCGAAA-1	-3344.8	1580.2	0	0	AML37	TP53
AML37_CACGGGTGTGAGATAT-1	3078.1	2234	0	0	AML37	TP53
AML37_CACGGGTTCCACGGGT-1	-1892	-5.4232	0	0	AML37	TP53
AML37_CACGTGGAGCCGTCGT-1	-1863.5	270.97	0	0	AML37	TP53
AML37_CACGTGGAGTACCGGA-1	2510.2	-3298.1	0	0	AML37	TP53
AML37_CACGTTCAGGTGAGAA-1	861.05	-744.59	0	0	AML37	TP53
AML37_CACGTTCAGTACTCGT-1	1178.6	-4422.8	0	0	AML37	TP53
AML37_CACGTTCCAGGATGAC-1	2750.4	2192.9	0	0	AML37	TP53
AML37_CACGTTCTCGGAATTC-1	-1196.1	-1832.9	0	0	AML37	TP53
AML37_CACTAAGAGGGTAGCT-1	3034.5	2043.5	0	0	AML37	TP53
AML37_CACTGAACATAGACTC-1	-1920.8	-89.873	0	0	AML37	TP53
AML37_CACTGAACATCCTTCG-1	-1065	-1729.6	0	0	AML37	TP53
AML37_CACTGAATCCCAATAG-1	2942	2088	0	0	AML37	TP53
AML37_CACTGAATCGAAGAAT-1	3045	2154	0	0	AML37	TP53
AML37_CACTGAATCGAGAAAT-1	-2513.2	-172.06	0	0	AML37	TP53
AML37_CACTGGGCACACGTGC-1	59.877	-4822.2	0	0	AML37	TP53
AML37_CACTGGGGTAACATAG-1	3002.1	2306.4	0	0	AML37	TP53
AML37_CACTGTCAGCATATGA-1	3228.7	2224	0	0	AML37	TP53
AML37_CACTGTCGTTTCGACA-1	3563.9	-1221.5	0	0	AML37	TP53
AML37_CACTGTCTCTGAGGCC-1	3047.3	2064	0	0	AML37	TP53
AML37_CACTTCGCAAGACGAC-1	3225.4	-1816.8	0	0	AML37	TP53
AML37_CACTTCGTCAGCTCTC-1	1200.9	309.11	0	0	AML37	TP53
AML37_CAGAGCCCAAAGGGTC-1	3053	2354.5	0	0	AML37	TP53
AML37_CAGAGCCCAAATCAAG-1	1117.8	-4291.3	0	0	AML37	TP53
AML37_CAGAGCCTCGCGCCAA-1	2338.3	-886.82	0	0	AML37	TP53
AML37_CAGATACCAACGCATT-1	3052.3	2062.7	0	0	AML37	TP53
AML37_CAGATACCAGCTTCCT-1	-3839.6	-833.67	0	0	AML37	TP53
AML37_CAGATACTCCGACAGC-1	2644.6	2096.4	0	0	AML37	TP53
AML37_CAGATCACACGTAACT-1	3351.4	-2065.9	0	0	AML37	TP53
AML37_CAGATCACATGTGCTA-1	1060	-766.58	0	0	AML37	TP53
AML37_CAGATTGCAGCTCTGG-1	3786.5	-1258.1	0	0	AML37	TP53
AML37_CAGATTGCATCAACCA-1	350.68	-4869.7	0	0	AML37	TP53
AML37_CAGATTGTCTAGGAAA-1	3456.8	-1660.1	0	0	AML37	TP53
AML37_CAGCAATAGGTATAGT-1	-1721.3	62.022	0	0	AML37	TP53
AML37_CAGCACGAGACCTCAT-1	817.11	-4776.9	0	0	AML37	TP53
AML37_CAGCACGAGCTCAGAG-1	-709.38	-1895.6	0	0	AML37	TP53
AML37_CAGCACGAGGCTTAAA-1	1142.2	-4642.5	0	0	AML37	TP53
AML37_CAGCACGAGTGCGCTC-1	-2318.5	-1087.8	0	0	AML37	TP53
AML37_CAGCACGGTGGGCTTC-1	2013.6	-1326.2	0	0	AML37	TP53
AML37_CAGCACGTCCTATTTG-1	923.88	-3625.6	0	0	AML37	TP53
AML37_CAGCACGTCGGTCGAC-1	-1236.8	-2346.8	0	0	AML37	TP53
AML37_CAGCAGCAGGTCACTT-1	-2628.4	-326.8	0	0	AML37	TP53
AML37_CAGCAGCCAGTCACGC-1	659.97	616.79	0	0	AML37	TP53
AML37_CAGCAGCCAGTTAGGG-1	1175.9	-4571.1	0	0	AML37	TP53
AML37_CAGCAGCGTTGGGTAG-1	3107.1	2134	0	0	AML37	TP53
AML37_CAGCCAGAGCCGATTT-1	429.08	-4767.5	0	0	AML37	TP53
AML37_CAGCCAGCAATATCCG-1	-2528.5	-335.7	0	0	AML37	TP53
AML37_CAGCCAGCAATCGCAT-1	-1001.3	-2232.7	0	0	AML37	TP53
AML37_CAGCCAGCACTTTATC-1	2576.1	2027.4	0	0	AML37	TP53
AML37_CAGCGTGGTTGGGACA-1	-2299.1	-58.354	0	0	AML37	TP53
AML37_CAGGCCAAGGTCGACA-1	-1144.5	-1724.9	0	0	AML37	TP53
AML37_CAGGCCAGTCAAGTTC-1	-3176.3	-738.7	0	0	AML37	TP53
AML37_CAGGGCTAGCTCGAAG-1	2964.8	2062.1	0	0	AML37	TP53
AML37_CAGGGCTAGCTGACAG-1	3441.1	2504.4	0	0	AML37	TP53
AML37_CAGGGCTAGTGCGACA-1	-347.76	2754.5	0	0	AML37	TP53
AML37_CAGGGCTGTTGGACCC-1	1512.3	1587.3	0	0	AML37	TP53
AML37_CAGGTATCACAGCCTG-1	-2770.5	-311.29	0	0	AML37	TP53
AML37_CAGTGCGAGGACAGCT-1	-3625.2	-788.89	0	0	AML37	TP53
AML37_CAGTGCGTCTAGTTCT-1	-1845.3	2413.2	0	0	AML37	TP53
AML37_CAGTGCGTCTCTGGTC-1	3289.9	-2054.6	0	0	AML37	TP53
AML37_CAGTTAGCATATTCGG-1	-1051.3	-2225.6	0	0	AML37	TP53
AML37_CAGTTAGCATGTGGTT-1	1129.2	-704.98	0	0	AML37	TP53
AML37_CAGTTAGGTCATCACA-1	-3118.8	939.07	0	0	AML37	TP53
AML37_CAGTTCCAGCATACTC-1	2721.1	2168.8	0	0	AML37	TP53
AML37_CAGTTCCAGCGGATCA-1	982.33	-328.25	0	0	AML37	TP53
AML37_CATAAGCAGTACAACA-1	-393.59	1637.4	0	0	AML37	TP53
AML37_CATAAGCAGTTTCGAC-1	2860.8	2248.7	0	0	AML37	TP53
AML37_CATACAGCAGAGTCTT-1	-3395.3	1648.8	0	0	AML37	TP53
AML37_CATACAGCATAATCGC-1	-3201.9	729.09	0	0	AML37	TP53
AML37_CATACAGGTGGTCTAT-1	-3182	-457.9	0	0	AML37	TP53
AML37_CATACTTAGCTGGCCT-1	-1440.8	-2621.7	0	0	AML37	TP53
AML37_CATACTTCAACACTAC-1	-2863.1	-79.472	0	0	AML37	TP53
AML37_CATACTTCATTCTCTA-1	2840.1	2224.9	0	0	AML37	TP53
AML37_CATACTTGTACGTACT-1	2555	2008.7	0	0	AML37	TP53
AML37_CATACTTGTACTGCGC-1	-1101.6	-1864.3	0	0	AML37	TP53
AML37_CATACTTGTTATTCCT-1	-2326.6	-339.42	0	0	AML37	TP53
AML37_CATACTTTCCGCGATG-1	-2308.7	-1174.3	0	0	AML37	TP53
AML37_CATAGACAGACCATTC-1	-2910.8	346.56	0	0	AML37	TP53
AML37_CATAGACAGTCGAAAT-1	3051.9	2068.7	0	0	AML37	TP53
AML37_CATAGACAGTGATAGT-1	3437.4	-2126.1	0	0	AML37	TP53
AML37_CATAGACCAGGCACAA-1	-3105.5	292.92	0	0	AML37	TP53
AML37_CATAGACGTGGAAATT-1	-848.85	-1557.1	0	0	AML37	TP53
AML37_CATCAAGAGTGGTGGT-1	-2951.7	-555.03	0	0	AML37	TP53
AML37_CATCAAGCAATACGAA-1	2622.1	2078.9	0	0	AML37	TP53
AML37_CATCAAGGTCACTTCC-1	2961.7	-2396.2	0	0	AML37	TP53
AML37_CATCAAGTCATGGGAG-1	-3643.4	-866.16	0	0	AML37	TP53
AML37_CATCCACAGAGGGTGG-1	-3769	-1244.6	0	0	AML37	TP53
AML37_CATCCACCAACTCGAT-1	-1033.4	-2257	0	0	AML37	TP53
AML37_CATCCACCAAGCAGGT-1	-2555.2	1097.2	0	0	AML37	TP53
AML37_CATCCACCAAGTTTGC-1	3310.6	2473.9	0	0	AML37	TP53
AML37_CATCCACTCTCCGTGT-1	2195.3	-1327.6	0	0	AML37	TP53
AML37_CATCCACTCTGTTGGA-1	16.985	2742.9	0	0	AML37	TP53
AML37_CATCCCAGTTGCCGCA-1	695.75	508.27	0	0	AML37	TP53
AML37_CATCCCATCGCAGTGC-1	2837.5	2253.2	0	0	AML37	TP53
AML37_CATCCCATCGTCTCAC-1	475.67	293.75	0	0	AML37	TP53
AML37_CATCCGTGTCTTACTT-1	1075.7	640.69	0	0	AML37	TP53
AML37_CATCCGTGTTGCGGCT-1	3156.9	2230.3	0	0	AML37	TP53
AML37_CATCCGTGTTTGATCG-1	-4526.3	-1245.9	0	0	AML37	TP53
AML37_CATCGCTCATAGCTGT-1	3096.2	-2365.8	0	0	AML37	TP53
AML37_CATCGTCAGATGGTCG-1	-2662.8	-313.94	0	0	AML37	TP53
AML37_CATCGTCTCGTAGTGT-1	3317	2398.5	0	0	AML37	TP53
AML37_CATGAGTAGCTAGAGC-1	58.026	2343.1	0	0	AML37	TP53
AML37_CATGAGTTCACCTCAC-1	941.57	-708.59	0	0	AML37	TP53
AML37_CATGAGTTCATCCCGT-1	169.35	754.27	0	0	AML37	TP53
AML37_CATGAGTTCGGCATTA-1	-2258.5	-73.828	0	0	AML37	TP53
AML37_CATGCAAAGCTCGCAC-1	1129.2	-4635	0	0	AML37	TP53
AML37_CATGCAAAGTTCATCG-1	3547.3	-2176.1	0	0	AML37	TP53
AML37_CATGCAACACCATAAC-1	2654.8	2107.1	0	0	AML37	TP53
AML37_CATGCAACAGCTTCCT-1	-3380.1	1161.3	0	0	AML37	TP53
AML37_CATGCAAGTTCAACGT-1	1056.3	-2455	0	0	AML37	TP53
AML37_CATGCCTAGAGAGCAA-1	3193.1	2409.5	0	0	AML37	TP53
AML37_CATGCCTGTTTCGTGA-1	-2888.2	321.66	0	0	AML37	TP53
AML37_CATGCCTTCAAGGACG-1	3315.5	-2045.1	0	0	AML37	TP53
AML37_CATGCCTTCTGTCCGT-1	2395.9	-3302.5	0	0	AML37	TP53
AML37_CATGCGGAGGCTATCT-1	1534.3	-3509.1	0	0	AML37	TP53
AML37_CATGCGGCACTCCTTG-1	2940	2056.6	0	0	AML37	TP53
AML37_CATGCTCAGGCGATAC-1	-2999.3	187.59	0	0	AML37	TP53
AML37_CATGCTCCACCCTTAC-1	-2591.4	-483.01	0	0	AML37	TP53
AML37_CATGGATAGCTGTACT-1	3551.7	-1815.5	0	0	AML37	TP53
AML37_CATGGATGTGACGCCT-1	2885.1	2242.4	0	0	AML37	TP53
AML37_CATGGTATCTCGAACA-1	3113.1	2132.8	0	0	AML37	TP53
AML37_CATTCATAGAACAGGA-1	3304.1	2473.5	0	0	AML37	TP53
AML37_CATTCATAGGCCTTGC-1	2520.6	1975.5	0	0	AML37	TP53
AML37_CATTCATGTATCTCTT-1	2786	2189.3	0	0	AML37	TP53
AML37_CATTCATGTTCTGACA-1	2691.9	2146.7	0	0	AML37	TP53
AML37_CATTCCGAGTATTAGG-1	-3341.3	-494.62	0	0	AML37	TP53
AML37_CATTCCGAGTTATGGA-1	-2550.1	520.22	0	0	AML37	TP53
AML37_CATTCCGCAGCTACTA-1	-1195.3	-1983.5	0	0	AML37	TP53
AML37_CATTCTAAGAGTGGCT-1	-1746	662.93	0	0	AML37	TP53
AML37_CATTCTAAGGGTCACA-1	1150.1	-4427.5	0	0	AML37	TP53
AML37_CATTCTATCGAAACAA-1	3297.3	-2301.7	0	0	AML37	TP53
AML37_CATTGAGGTAAGATAC-1	-2469.2	1221.4	0	0	AML37	TP53
AML37_CATTGCCAGAAGGGAT-1	483.68	-4571.8	0	0	AML37	TP53
AML37_CATTGCCCACGATTCA-1	2183.7	-1047.7	0	0	AML37	TP53
AML37_CATTGCCCAGTGTATC-1	2415.9	-3195.9	0	0	AML37	TP53
AML37_CATTGCCCATCAGCAT-1	-3492.6	1626.3	0	0	AML37	TP53
AML37_CATTGCCCATCGTGGC-1	-3228.3	-760.79	0	0	AML37	TP53
AML37_CATTGCCGTCGAATTC-1	881.71	2203.9	0	0	AML37	TP53
AML37_CATTGCCTCCTAGCGG-1	2849.8	2267.4	0	0	AML37	TP53
AML37_CATTGTTTCTTACGGA-1	3296.1	2412.5	0	0	AML37	TP53
AML37_CATTTCACATCTCATT-1	-1150.1	-1947.9	0	0	AML37	TP53
AML37_CATTTCAGTTAATGAG-1	-3142.5	100.59	0	0	AML37	TP53
AML37_CCAAGCGCAATGCAGG-1	-1180.2	-1964.6	0	0	AML37	TP53
AML37_CCAATGAAGCACTAGG-1	3280.7	2499.1	0	0	AML37	TP53
AML37_CCAATGAAGCACTCAT-1	-2577.3	-500.28	0	0	AML37	TP53
AML37_CCAATTTGTCAAGGCA-1	2686.9	2136.7	0	0	AML37	TP53
AML37_CCAATTTTCAGAATAG-1	2386.1	-3293.8	0	0	AML37	TP53
AML37_CCAATTTTCTCCAAGA-1	-1083.9	-2129.4	0	0	AML37	TP53
AML37_CCACAAAAGATGAATC-1	-1217.5	-2193.3	0	0	AML37	TP53
AML37_CCACACTAGGATGCGT-1	2600.4	2052	0	0	AML37	TP53
AML37_CCACACTAGGTAACTA-1	3290.9	2483.5	0	0	AML37	TP53
AML37_CCACACTGTCAATGGG-1	1039.4	-4333.4	0	0	AML37	TP53
AML37_CCACACTTCATGCGGC-1	-1255.6	-2730.9	0	0	AML37	TP53
AML37_CCACCATCAGAGCTAG-1	3392.9	2439.5	0	0	AML37	TP53
AML37_CCACGAGCACCCGTAG-1	3181.9	-1708.6	0	0	AML37	TP53
AML37_CCACGAGCAGCACGAA-1	3578.7	-1321.5	0	0	AML37	TP53
AML37_CCACGAGCAGTCGGAA-1	-2875.5	1322	0	0	AML37	TP53
AML37_CCACGAGGTGGCAGAT-1	2599.8	2052.6	0	0	AML37	TP53
AML37_CCACGAGTCGCAATTG-1	2681.4	2126.8	0	0	AML37	TP53
AML37_CCACGAGTCTCACCCA-1	3305.5	2311.9	0	0	AML37	TP53
AML37_CCACGTTCAAGGGTCA-1	1147.2	-2082.8	0	0	AML37	TP53
AML37_CCACTTGCAGTTAGGG-1	159.5	-34.587	0	0	AML37	TP53
AML37_CCACTTGTCACGGGCT-1	3428.4	2481.8	0	0	AML37	TP53
AML37_CCATAAGAGGCTTCCG-1	3308.8	2303.7	0	0	AML37	TP53
AML37_CCATAAGGTGCGACAA-1	3285	-870.61	0	0	AML37	TP53
AML37_CCATAAGTCAACACGT-1	3011.5	2048.2	0	0	AML37	TP53
AML37_CCATAAGTCATCCTGC-1	1087.6	-915	0	0	AML37	TP53
AML37_CCATCACAGCACGATG-1	3144.7	-1483.4	0	0	AML37	TP53
AML37_CCCAACTAGTGCCCGT-1	2582.2	2038	0	0	AML37	TP53
AML37_CCCAACTGTGCACGCT-1	-4314.5	-1292.6	0	0	AML37	TP53
AML37_CCCATTGAGTTAGTAG-1	1223.9	306.72	0	0	AML37	TP53
AML37_CCCATTGCACTGTCGG-1	-2465	1551.7	0	0	AML37	TP53
AML37_CCCATTGTCGCTGATA-1	-3262.6	-209.05	0	0	AML37	TP53
AML37_CCCGAAGAGGACTAAT-1	2871	2255.8	0	0	AML37	TP53
AML37_CCCGAAGGTGTTCGAT-1	916.77	-817.84	0	0	AML37	TP53
AML37_CCCGAAGTCCATTCGC-1	1104.4	-1639.6	0	0	AML37	TP53
AML37_CCCGGAAGTCCAAATC-1	-2288.5	-1145.2	0	0	AML37	TP53
AML37_CCCGGAATCCATCTAT-1	941.31	4827	0	0	AML37	TP53
AML37_CCCTAACAGCAACCAG-1	-4012.5	-1323.6	0	0	AML37	TP53
AML37_CCCTAACAGCAACTTC-1	-2271.6	-1178	0	0	AML37	TP53
AML37_CCCTAACCACCCAAGC-1	-1880.8	70.153	0	0	AML37	TP53
AML37_CCCTAACGTAACAGGC-1	2700.6	2137.5	0	0	AML37	TP53
AML37_CCCTAACTCCAAACCA-1	3303.6	2414.6	0	0	AML37	TP53
AML37_CCCTCAACAACCGACC-1	-107.17	-1486.5	0	0	AML37	TP53
AML37_CCCTCAACACGGATCC-1	1632.1	-821.2	0	0	AML37	TP53
AML37_CCCTCAAGTATGATCC-1	-2322.7	-191.55	0	0	AML37	TP53
AML37_CCCTCTCCACTTCAGA-1	974.08	-743.87	0	0	AML37	TP53
AML37_CCCTCTCGTATGATCC-1	3003.1	2086.8	0	0	AML37	TP53
AML37_CCCTCTCTCATGCCGG-1	-2639	80.327	0	0	AML37	TP53
AML37_CCCTGATCATTCATCT-1	-1598.9	2089.8	0	0	AML37	TP53
AML37_CCCTGATTCCGTAGTA-1	-3108.1	1658.1	1	0	AML37	TP53
AML37_CCCTTAGGTCACTGAT-1	-3424.9	1573.6	0	0	AML37	TP53
AML37_CCCTTAGTCAGTGATC-1	1509.8	-1214.5	0	0	AML37	TP53
AML37_CCCTTAGTCCTCGATC-1	-2775	246.68	0	0	AML37	TP53
AML37_CCGAACGCAATGACCT-1	714.62	412.72	0	0	AML37	TP53
AML37_CCGAACGGTTCTCCCA-1	2688.3	2144.5	0	0	AML37	TP53
AML37_CCGAACGTCGCCAACG-1	3149.5	2368.2	0	0	AML37	TP53
AML37_CCGAACGTCTCTCGAC-1	2803.8	2227.8	0	0	AML37	TP53
AML37_CCGATCTAGTACCCTA-1	3291.4	2410.6	0	0	AML37	TP53
AML37_CCGATCTGTCATCTAG-1	-3332.6	-893.28	0	0	AML37	TP53
AML37_CCGATCTTCTATCGCC-1	3135.2	2358	0	0	AML37	TP53
AML37_CCGATGGCAGATCATC-1	3287.2	2313.7	0	0	AML37	TP53
AML37_CCGATGGTCGGCTGGT-1	2938.8	2289.3	0	0	AML37	TP53
AML37_CCGCAAGAGCTGTTAC-1	-2998.4	-333.73	0	0	AML37	TP53
AML37_CCGCAAGCAGGCTTGC-1	1258.6	-4257.5	0	0	AML37	TP53
AML37_CCGCAAGCATCCGTGG-1	2545.1	2000.3	0	0	AML37	TP53
AML37_CCGCAAGGTCCACTTC-1	-1061	-1960.1	0	0	AML37	TP53
AML37_CCGGACAAGATGCGAC-1	-115.8	2455.2	0	0	AML37	TP53
AML37_CCGGGTAAGTGGCAGT-1	2965.3	2338.9	0	0	AML37	TP53
AML37_CCGGGTAGTGAACCGA-1	2555.8	2009.6	0	0	AML37	TP53
AML37_CCGGGTATCGAGAACG-1	2880.1	2070.9	0	0	AML37	TP53
AML37_CCGGTAGAGGATGGCT-1	2113.8	-3399	0	0	AML37	TP53
AML37_CCGGTAGGTGCTGCAC-1	-2931.5	-289.28	0	0	AML37	TP53
AML37_CCGGTAGGTGGTCCGT-1	-2240.6	1716.1	0	0	AML37	TP53
AML37_CCGGTAGGTTAGGGTG-1	1208.5	-4153.3	0	0	AML37	TP53
AML37_CCGGTAGTCCTATTTG-1	3107.8	2215.4	0	0	AML37	TP53
AML37_CCGGTAGTCGGCATAT-1	845.15	-4783.1	0	0	AML37	TP53
AML37_CCGGTGACAAGACCGA-1	-3841.8	-1367	0	0	AML37	TP53
AML37_CCGGTGAGTGCAAGAC-1	681.94	-577.55	0	0	AML37	TP53
AML37_CCGGTGAGTGTACAGG-1	-601.26	-1926.1	0	0	AML37	TP53
AML37_CCGGTGATCACGACTA-1	2112	1759	0	0	AML37	TP53
AML37_CCGTAGGGTGGTTCTA-1	3240.2	2482.3	0	0	AML37	TP53
AML37_CCGTAGGTCGGAAGGT-1	-2648	-557.69	0	0	AML37	TP53
AML37_CCGTGAGAGATCGGTG-1	-2725.8	229.31	0	0	AML37	TP53
AML37_CCGTTCAAGTCTTCGA-1	-2611.1	-1.5635	0	0	AML37	TP53
AML37_CCTAACCAGAAGCGAA-1	2834.7	-1224.7	0	0	AML37	TP53
AML37_CCTAACCAGGAGTCTG-1	-1203.8	-1923.4	0	0	AML37	TP53
AML37_CCTAACCAGGATATAC-1	915.53	-619.82	0	0	AML37	TP53
AML37_CCTAACCAGTATGAGT-1	3240.7	2443.7	0	0	AML37	TP53
AML37_CCTAACCCAGAACCGA-1	-1164.2	-1877.7	0	0	AML37	TP53
AML37_CCTAACCTCACTGTCC-1	-2652.4	-222.74	0	0	AML37	TP53
AML37_CCTACGTAGTATGAGT-1	545.92	-4679.7	0	1	AML37	TP53
AML37_CCTACGTTCGGTAGAG-1	-1137.7	-2127.4	0	0	AML37	TP53
AML37_CCTATCGGTTGCATAC-1	3668.4	-940.75	0	0	AML37	TP53
AML37_CCTATCGTCAGTGGGA-1	1087.3	-3502.2	0	0	AML37	TP53
AML37_CCTATCGTCCGTGACG-1	3671.8	-1257.2	0	0	AML37	TP53
AML37_CCTCAACTCGGAGTGA-1	2959.4	2299	0	0	AML37	TP53
AML37_CCTCACAAGTGGACGT-1	3560.4	-2083.6	0	0	AML37	TP53
AML37_CCTCACATCTGTCAGA-1	-589.83	-82.218	0	0	AML37	TP53
AML37_CCTCAGTAGCCGGATA-1	-2318.6	-1101.9	0	0	AML37	TP53
AML37_CCTCAGTCATACAGCT-1	2776.6	2216.2	0	0	AML37	TP53
AML37_CCTCAGTGTGTTGATC-1	280.38	-4244.2	0	0	AML37	TP53
AML37_CCTCATGTCGACCTAA-1	807.6	-496.68	0	0	AML37	TP53
AML37_CCTCATGTCTAGCCTC-1	2779.2	2215	0	0	AML37	TP53
AML37_CCTCCAACACCAGCTG-1	2724.5	2161.2	0	0	AML37	TP53
AML37_CCTCCTCGTCGTATTG-1	-1120	-2136.5	0	0	AML37	TP53
AML37_CCTCCTCTCATCGCTC-1	-3101.5	532.59	0	0	AML37	TP53
AML37_CCTCCTCTCTCCGATC-1	2999.2	2292	0	0	AML37	TP53
AML37_CCTCTAGCACCGAATT-1	3259.3	2442.8	0	0	AML37	TP53
AML37_CCTCTAGGTGGCCACT-1	1086.5	-4516.1	0	0	AML37	TP53
AML37_CCTCTAGGTTCCTAGA-1	859.19	293.18	0	0	AML37	TP53
AML37_CCTCTCCAGATGACAT-1	-2853.3	798.7	0	0	AML37	TP53
AML37_CCTGCATAGTCCGCGT-1	-2865.5	-421.11	0	0	AML37	TP53
AML37_CCTGCATTCAAGCCAT-1	3096.2	2412.7	0	0	AML37	TP53
AML37_CCTGTTGAGAGGCGTT-1	-3023.8	399.85	0	0	AML37	TP53
AML37_CCTGTTGGTAGGTAGC-1	3082.2	-1783.2	0	0	AML37	TP53
AML37_CCTTCAGAGAGCATTA-1	960.06	-4384	0	0	AML37	TP53
AML37_CCTTCAGTCGCCATAA-1	422.84	-4770	0	0	AML37	TP53
AML37_CCTTCAGTCGGTCGAC-1	295.99	-4287.6	0	0	AML37	TP53
AML37_CCTTGTGAGCAAGTCG-1	2575	2031.1	0	0	AML37	TP53
AML37_CCTTGTGCACACTGGC-1	2899	2277.2	0	0	AML37	TP53
AML37_CCTTGTGGTACGATGG-1	-1148.5	-1896	0	0	AML37	TP53
AML37_CCTTTGGGTTTGGCTA-1	2615.9	2061.7	0	0	AML37	TP53
AML37_CCTTTGGTCGGTCGGT-1	-2969.5	722.63	0	0	AML37	TP53
AML37_CGAAGTTCAGCTCGGT-1	1021.5	1993.7	0	0	AML37	TP53
AML37_CGAAGTTCATAACAGA-1	-3261.4	759.2	0	0	AML37	TP53
AML37_CGAATTGCACAAGTTC-1	2631.2	2084.3	0	0	AML37	TP53
AML37_CGAATTGCACGTAGTT-1	-2902.2	1070.6	1	0	AML37	TP53
AML37_CGAATTGCAGGACTTT-1	2912.4	2293.3	0	0	AML37	TP53
AML37_CGAATTGGTAATTGGA-1	937.65	2047.1	0	0	AML37	TP53
AML37_CGAATTGGTAGCTGAG-1	3282.1	2415.7	0	0	AML37	TP53
AML37_CGAATTGTCACTAGCA-1	-1069.2	-1715.8	0	0	AML37	TP53
AML37_CGACAGCAGGTTCAGG-1	-1723.8	1091.3	0	0	AML37	TP53
AML37_CGACAGCCACGTACTA-1	1851.2	-3677.1	0	0	AML37	TP53
AML37_CGACAGCCAGAGACTG-1	2647.1	2101.8	0	0	AML37	TP53
AML37_CGACAGCCATCCAATG-1	-187.99	108.72	0	0	AML37	TP53
AML37_CGACAGCTCATGACAC-1	347.92	-4544.5	0	0	AML37	TP53
AML37_CGAGGAACAACGGCTC-1	2702.3	2133.4	0	0	AML37	TP53
AML37_CGAGGAACACTGGCCA-1	1226	-4320.1	0	0	AML37	TP53
AML37_CGAGTGCGTATCAAGA-1	3292.2	2449.9	0	0	AML37	TP53
AML37_CGAGTTAAGTGTAGTA-1	-3359.3	1202.6	0	0	AML37	TP53
AML37_CGAGTTATCCGCAAAT-1	-1100.1	-2056.8	0	0	AML37	TP53
AML37_CGATCGGAGGATATGT-1	1954.7	-1176	0	0	AML37	TP53
AML37_CGATCGGCACTGGAAG-1	3412.9	-1965.1	0	0	AML37	TP53
AML37_CGATCGGTCCACTTTA-1	103.84	2782.7	0	0	AML37	TP53
AML37_CGATGCGTCAAAGGAT-1	-3311.4	-986.33	0	0	AML37	TP53
AML37_CGATGGCCAAGCCTGC-1	1211.3	-360.79	0	0	AML37	TP53
AML37_CGCAGGTAGTAGGGTC-1	-1026.1	-2238.7	0	0	AML37	TP53
AML37_CGCAGGTGTAACAAGT-1	817.52	-578.42	0	0	AML37	TP53
AML37_CGCAGGTGTGAGAACC-1	-1509.2	1688	0	0	AML37	TP53
AML37_CGCAGGTGTGTACAGG-1	2257	-3202.2	0	0	AML37	TP53
AML37_CGCAGGTGTGTGAATA-1	-2581.8	-136.27	0	0	AML37	TP53
AML37_CGCAGGTTCAGACCTA-1	-979.06	-2135.8	0	0	AML37	TP53
AML37_CGCATAACACGCTGTG-1	2695.7	2145.2	0	0	AML37	TP53
AML37_CGCATAACAGCGACCT-1	3191.3	2216	0	0	AML37	TP53
AML37_CGCATAAGTGTCACAT-1	3210.3	2212.3	0	0	AML37	TP53
AML37_CGCATGGAGATGCGAC-1	-936.95	-2038.6	0	0	AML37	TP53
AML37_CGCATGGCACGAAGAC-1	3250.2	2287	0	0	AML37	TP53
AML37_CGCATGGCATACATCG-1	1115.8	-4713.7	0	0	AML37	TP53
AML37_CGCATGGTCGATACAC-1	3193.5	2193.7	0	0	AML37	TP53
AML37_CGCCAGAAGGTCCTGC-1	3328.3	2476.5	0	0	AML37	TP53
AML37_CGCCAGACACTGCGAC-1	1514.8	-3985.4	0	0	AML37	TP53
AML37_CGCCAGACACTTGGCG-1	3049.1	2401.4	0	0	AML37	TP53
AML37_CGCCAGACAGGACGAT-1	176.67	1001.2	0	0	AML37	TP53
AML37_CGCCAGACATCCTGTC-1	-2417.2	-241.12	0	0	AML37	TP53
AML37_CGCCATTTCTCCGAGG-1	1060.9	-1974.5	0	0	AML37	TP53
AML37_CGGAACCAGGCGATAC-1	-3342.3	-1094.2	0	0	AML37	TP53
AML37_CGGAACCCAGGCGTTC-1	-2760.3	-103.93	0	0	AML37	TP53
AML37_CGGAACCTCCGCACTT-1	-1865.1	-83.744	0	0	AML37	TP53
AML37_CGGAATTTCACTCGAA-1	-2026.1	62.963	0	0	AML37	TP53
AML37_CGGAATTTCCTATTGT-1	3056.3	2194.4	0	0	AML37	TP53
AML37_CGGAATTTCGTGTGGC-1	-2301.6	-1169	0	0	AML37	TP53
AML37_CGGAATTTCTACCACC-1	3093	2125.7	0	0	AML37	TP53
AML37_CGGACACAGAACTGAT-1	43.887	-4820.3	0	0	AML37	TP53
AML37_CGGACACAGACTAGAT-1	-48.111	2409.4	0	0	AML37	TP53
AML37_CGGAGAACAACACGAG-1	3377.3	2436.9	0	0	AML37	TP53
AML37_CGGAGAACACACCTGG-1	3586.7	-1770.9	0	0	AML37	TP53
AML37_CGGCAGTCAAGGCTTT-1	2837.7	-2410.5	0	0	AML37	TP53
AML37_CGGCAGTCATAGAATG-1	-2730.8	-118.04	0	0	AML37	TP53
AML37_CGGGACTCAGGTTCGC-1	-1827.3	110.08	0	0	AML37	TP53
AML37_CGGGACTTCTAGACCA-1	2850	2247.6	0	0	AML37	TP53
AML37_CGGGCATAGGATTCAA-1	917.57	-733.4	0	0	AML37	TP53
AML37_CGGGTCACATGACTTG-1	962.31	-714.86	0	0	AML37	TP53
AML37_CGGGTGTAGCGACTAG-1	2290.6	-2732.6	0	0	AML37	TP53
AML37_CGGGTGTCAATTCTTC-1	-3209.4	-567.52	0	0	AML37	TP53
AML37_CGGGTGTCAATTGCGT-1	-1016.6	-2056.9	0	0	AML37	TP53
AML37_CGGGTGTGTCTGTGCG-1	3425.2	2455.9	0	0	AML37	TP53
AML37_CGGGTGTTCATTTGGG-1	959.25	-679.21	0	0	AML37	TP53
AML37_CGGGTGTTCCATTTAC-1	1149.6	-4632.1	0	0	AML37	TP53
AML37_CGGGTGTTCCGCAACG-1	3118.6	2428.1	0	0	AML37	TP53
AML37_CGGGTGTTCTGCGGAC-1	2951.9	2072.6	0	0	AML37	TP53
AML37_CGGTCAGAGCAGATAT-1	-1057.1	-2187.7	0	0	AML37	TP53
AML37_CGGTCAGAGTCACACT-1	3241.5	2247.7	0	0	AML37	TP53
AML37_CGGTCAGCAACACTAC-1	-246.63	575.62	0	0	AML37	TP53
AML37_CGGTCAGCACCCAACG-1	-3396.4	1377.8	0	0	AML37	TP53
AML37_CGGTCAGGTGCGGATA-1	1132.3	-4603.3	0	0	AML37	TP53
AML37_CGTAAGTGTACCTTCC-1	1888	-3763.9	0	0	AML37	TP53
AML37_CGTAATGGTACAAACA-1	3269	2408.4	0	0	AML37	TP53
AML37_CGTAATGTCCATCACC-1	-2545.1	-221.4	0	0	AML37	TP53
AML37_CGTCAAAGTGATTCAC-1	-3207.3	633.87	0	0	AML37	TP53
AML37_CGTCAAATCAGAGCGA-1	766.1	214.73	0	0	AML37	TP53
AML37_CGTCCATGTCATCGCG-1	-2726.3	-137.71	0	0	AML37	TP53
AML37_CGTCCATTCAGCGCGT-1	945.36	-1240.2	0	0	AML37	TP53
AML37_CGTGAATAGAGCCGTA-1	-1100.9	-1727.9	0	0	AML37	TP53
AML37_CGTGAATAGCCGTTAT-1	3297.6	2331.2	0	0	AML37	TP53
AML37_CGTGAATAGCTCCGAC-1	1310	-4300.2	0	0	AML37	TP53
AML37_CGTGAATAGGTGCCTC-1	2620.8	2071.2	0	0	AML37	TP53
AML37_CGTGAATCACAAGCAG-1	3390.6	2469.1	0	0	AML37	TP53
AML37_CGTGAATTCTGGGATT-1	-272.48	-1750.2	0	0	AML37	TP53
AML37_CGTGATACACAGCTGC-1	843.51	3499.2	0	0	AML37	TP53
AML37_CGTGCTTTCCGTAATG-1	1175.4	-4424.6	0	0	AML37	TP53
AML37_CGTGCTTTCTCAATCT-1	3152.7	2442.4	0	0	AML37	TP53
AML37_CGTGCTTTCTCAGAAC-1	1229.2	-3948.6	0	0	AML37	TP53
AML37_CGTGTCTAGACGCTCC-1	-3962.5	-1194.3	0	0	AML37	TP53
AML37_CGTGTCTAGTTCCATG-1	-2271.4	-1145.4	0	0	AML37	TP53
AML37_CGTGTCTTCGCAGAGA-1	2549.2	2006.5	0	0	AML37	TP53
AML37_CGTTAGACACAAGTGG-1	3202	2202	0	0	AML37	TP53
AML37_CGTTCTGAGCCGTTAT-1	3705.5	-1805.6	0	0	AML37	TP53
AML37_CGTTCTGAGCCTGTGC-1	-2587.8	661.88	0	0	AML37	TP53
AML37_CGTTCTGCAAATGGTA-1	-2680.5	-311.69	0	0	AML37	TP53
AML37_CGTTCTGCACTTGAGT-1	3443.9	-2023	0	0	AML37	TP53
AML37_CGTTCTGGTCTTTCTA-1	-626.47	537.27	0	0	AML37	TP53
AML37_CGTTCTGTCACTTGTT-1	-1224	-1978.8	0	0	AML37	TP53
AML37_CGTTCTGTCAGCTGAT-1	-3419.3	-1155.6	0	0	AML37	TP53
AML37_CGTTCTGTCGACGCGT-1	-3130.4	-294.19	0	0	AML37	TP53
AML37_CGTTGGGAGTACTGTC-1	-530.09	1035.5	0	0	AML37	TP53
AML37_CGTTGGGAGTCGCCAC-1	-3132.2	-474.62	0	0	AML37	TP53
AML37_CGTTGGGCAGAAGCGT-1	3615.5	-2124.2	0	0	AML37	TP53
AML37_CTAACCCAGTAGAGTT-1	30.716	2058.4	0	0	AML37	TP53
AML37_CTAACCCCAAGCGAAC-1	2814.8	2226.3	0	0	AML37	TP53
AML37_CTAACCCTCGCTCATC-1	3386.5	2558.8	0	0	AML37	TP53
AML37_CTAACTTAGGAGAGGC-1	2385.9	1835	0	0	AML37	TP53
AML37_CTAACTTAGGAGAGTA-1	2481.6	-2745.7	0	0	AML37	TP53
AML37_CTAACTTGTGATTCTG-1	-3126.4	1384.4	0	0	AML37	TP53
AML37_CTAAGTGCAGCTTTGA-1	-1094.5	-1748.1	0	0	AML37	TP53
AML37_CTAAGTGGTACTCAAC-1	3082	2380.9	0	0	AML37	TP53
AML37_CTAAGTGGTGTCCTAA-1	3023.8	2346.1	0	0	AML37	TP53
AML37_CTACATTCAAATGGAT-1	-3987.4	-825.74	0	0	AML37	TP53
AML37_CTACATTTCGCATGAT-1	2793.7	-1135	0	1	AML37	TP53
AML37_CTACCCAGTCAGGCAA-1	-3168.6	-235.97	0	0	AML37	TP53
AML37_CTACCCAGTTCGGACC-1	3051.1	2072.6	0	0	AML37	TP53
AML37_CTACCCATCCTTGAAG-1	3436.2	2498.6	0	0	AML37	TP53
AML37_CTACCCATCGAGCCTG-1	1132.6	-4587.5	0	0	AML37	TP53
AML37_CTACCTGCAGAGTTCT-1	-1002.1	-2068.7	0	0	AML37	TP53
AML37_CTACCTGCATCGTCCT-1	2592.2	2046.9	0	0	AML37	TP53
AML37_CTACCTGGTAGAATGT-1	-2975	497.7	0	0	AML37	TP53
AML37_CTAGACAAGACTTCGT-1	3448	2483.1	0	0	AML37	TP53
AML37_CTAGGTAAGAAGTGTT-1	3363.4	2489.7	0	0	AML37	TP53
AML37_CTAGGTAGTCGAGTGA-1	-3138.8	897.35	0	0	AML37	TP53
AML37_CTAGGTATCCTTCGAC-1	3613.2	-1764.2	0	0	AML37	TP53
AML37_CTATAGGAGTTACGGG-1	1411.4	-2316.6	0	0	AML37	TP53
AML37_CTATAGGTCTACGCAA-1	2700.2	2129.1	0	0	AML37	TP53
AML37_CTATCCGAGGTACCTT-1	2614.1	2065.6	0	0	AML37	TP53
AML37_CTATCCGCACGCCAGT-1	2667.9	2121.9	0	0	AML37	TP53
AML37_CTATCCGTCGCAATGT-1	-3177.5	-535.7	0	0	AML37	TP53
AML37_CTATCTAAGTAATACG-1	332.87	492.39	0	0	AML37	TP53
AML37_CTATCTACAACTTGGT-1	-2986.2	1073.1	0	0	AML37	TP53
AML37_CTATCTAGTATAATGG-1	1033	-4529.7	0	0	AML37	TP53
AML37_CTATCTAGTGAATAAC-1	-1231.7	-2287.8	0	0	AML37	TP53
AML37_CTCAACCCAAGGGTCA-1	-2938.2	278.85	0	0	AML37	TP53
AML37_CTCAAGACAAGTTTGC-1	2920.8	2286.3	0	0	AML37	TP53
AML37_CTCAAGATCCGATGTA-1	3107.4	2387.4	0	0	AML37	TP53
AML37_CTCAATTAGGGCCCTT-1	1477.1	1415.4	0	0	AML37	TP53
AML37_CTCAATTTCAGGAGAC-1	-3269.2	-782.3	0	0	AML37	TP53
AML37_CTCAATTTCTGGACTA-1	1067.7	1048.5	0	0	AML37	TP53
AML37_CTCACTGGTGCCTGAC-1	2375.4	-3251.1	0	0	AML37	TP53
AML37_CTCACTGGTGTGACCC-1	3667.5	-1987.2	0	0	AML37	TP53
AML37_CTCACTGGTTGTAAAG-1	-2306.8	-1183.9	0	0	AML37	TP53
AML37_CTCACTGTCTGGCCAG-1	-3033.4	1107.6	0	0	AML37	TP53
AML37_CTCAGAAGTCATACCA-1	507.37	-4755.1	0	0	AML37	TP53
AML37_CTCAGAATCCGCATAA-1	-2272	-1144.2	0	0	AML37	TP53
AML37_CTCAGAATCCTTCAGC-1	1029.5	-2299.2	0	0	AML37	TP53
AML37_CTCAGGGAGCAGCCTC-1	2508.7	1965.6	0	0	AML37	TP53
AML37_CTCAGGGTCATTATCC-1	2848.1	2254.7	0	0	AML37	TP53
AML37_CTCAGTCAGCAGCACA-1	-1315.4	-2438	0	0	AML37	TP53
AML37_CTCAGTCTCCCACAGG-1	902.05	-659.69	0	0	AML37	TP53
AML37_CTCATCGGTCTGGTTA-1	-1132.9	-1764.2	0	0	AML37	TP53
AML37_CTCATCGGTTGGCCTG-1	-3394.8	-1031.7	0	0	AML37	TP53
AML37_CTCATCGTCCCGTAAA-1	262.88	-4452.4	0	0	AML37	TP53
AML37_CTCATCGTCGAAGCAG-1	-1138.1	-1756.8	0	0	AML37	TP53
AML37_CTCATGCAGCCTCTGG-1	2318.6	-3398	0	0	AML37	TP53
AML37_CTCATTACAGACCAAG-1	2825.8	2251.3	0	0	AML37	TP53
AML37_CTCATTACATCAGCAT-1	2724.8	2149.3	0	0	AML37	TP53
AML37_CTCATTAGTGGAGAAA-1	-2971.5	-478.14	0	0	AML37	TP53
AML37_CTCATTAGTTCTAACG-1	782.39	243.5	0	0	AML37	TP53
AML37_CTCATTATCACGAACT-1	2408.7	1903.7	0	0	AML37	TP53
AML37_CTCCATGCACGCGGTT-1	1337	-3785.3	0	1	AML37	TP53
AML37_CTCCCAAAGCGCCTTG-1	2777.3	-1173.8	0	0	AML37	TP53
AML37_CTCCCAACACGCTGCA-1	951.11	-3147.6	0	0	AML37	TP53
AML37_CTCCCAAGTGGAGAAA-1	3128.7	2170.5	0	0	AML37	TP53
AML37_CTCCCAATCACGGTCG-1	732.9	-3968.6	0	0	AML37	TP53
AML37_CTCCCTCCAGCTACAT-1	-2620.4	-296.43	0	0	AML37	TP53
AML37_CTCCCTCGTACGCTAT-1	1235.5	-3987.7	0	0	AML37	TP53
AML37_CTCCCTCGTCGCCACA-1	1225.4	-3619.4	0	0	AML37	TP53
AML37_CTCCCTCTCAGCTGAT-1	-2272.4	-1166.9	0	0	AML37	TP53
AML37_CTCCCTCTCGATGCAT-1	-2916.6	-23.088	0	0	AML37	TP53
AML37_CTCCCTCTCTTGGGCG-1	-995.39	1078.3	0	0	AML37	TP53
AML37_CTCCGATAGATGTTGA-1	1019.1	-671.18	0	0	AML37	TP53
AML37_CTCCGATAGCGTTCCG-1	930.16	-89.642	0	0	AML37	TP53
AML37_CTCCGATCAATTGAGA-1	-1281.7	-2548.8	0	0	AML37	TP53
AML37_CTCCGATGTCGTACAT-1	3072.8	2073.2	0	0	AML37	TP53
AML37_CTCCGATTCGGTGTTA-1	3115	-935.53	0	0	AML37	TP53
AML37_CTCCTCCGTTAACCTG-1	3411.1	2449.2	0	0	AML37	TP53
AML37_CTCCTTTCAGTGGCTC-1	1208.5	-1944.5	0	0	AML37	TP53
AML37_CTCGAGGAGCCTTTGA-1	-2109.1	-380.13	0	0	AML37	TP53
AML37_CTCGAGGCAACTTCTT-1	220.33	-4282	0	0	AML37	TP53
AML37_CTCGAGGCACTTGACA-1	889.36	178.25	0	0	AML37	TP53
AML37_CTCTCAGAGCTGGCTC-1	1089.2	-4738	0	0	AML37	TP53
AML37_CTCTCAGCAGAAATTG-1	3554.4	-2167.2	0	0	AML37	TP53
AML37_CTCTCAGCAGCGATTT-1	1253.4	-4204.2	0	0	AML37	TP53
AML37_CTCTCAGCATAACAGA-1	3544.9	-2369.6	0	0	AML37	TP53
AML37_CTCTCGAAGCTGTACT-1	-3015.2	-488.73	0	0	AML37	TP53
AML37_CTCTCGACAGGCGTTC-1	-3017.2	397.38	0	0	AML37	TP53
AML37_CTCTGGTCATGCCGAC-1	-968.54	202.21	0	0	AML37	TP53
AML37_CTCTGGTTCACCATAG-1	575.8	-4832.3	0	0	AML37	TP53
AML37_CTGAATGAGATTGATG-1	-1033.7	-1967.6	0	0	AML37	TP53
AML37_CTGAATGAGTCCCTAA-1	-3444.3	1349.2	0	0	AML37	TP53
AML37_CTGAATGGTAGGAGGG-1	3300.6	2333	0	0	AML37	TP53
AML37_CTGAGCGAGAGAGGGC-1	2911.3	2288.3	0	0	AML37	TP53
AML37_CTGAGCGCATTGACAC-1	3221.9	2232.7	0	0	AML37	TP53
AML37_CTGAGCGGTGGCTGCT-1	3098.5	2128.3	0	0	AML37	TP53
AML37_CTGAGGCAGAGCAGCT-1	2324.1	-3212	0	0	AML37	TP53
AML37_CTGAGGCCACCGTACG-1	-1140.7	-2422.3	0	0	AML37	TP53
AML37_CTGAGGCCATGCTGCG-1	1120.1	-3346.6	0	0	AML37	TP53
AML37_CTGATCCAGAGAGGGC-1	3215.1	2259.1	0	0	AML37	TP53
AML37_CTGATCCAGTTGAAAC-1	684.99	-577.14	0	0	AML37	TP53
AML37_CTGCAGGAGCCGAATG-1	-2405.6	261.34	0	0	AML37	TP53
AML37_CTGCAGGAGCCTGAAG-1	-1038.4	-2067.8	0	0	AML37	TP53
AML37_CTGCAGGGTGCTCTCT-1	2806.2	2207.8	0	0	AML37	TP53
AML37_CTGCATCAGTCGCCCA-1	1280.3	-4127.6	0	0	AML37	TP53
AML37_CTGCATCCATCGGAAG-1	-2706.9	-476.43	0	0	AML37	TP53
AML37_CTGCCATCATCGAACT-1	3134	2274.4	0	0	AML37	TP53
AML37_CTGCCATGTTTCGACA-1	-2318	2115.8	0	0	AML37	TP53
AML37_CTGCTCAAGGGCTGAT-1	-3068.1	-419.67	0	0	AML37	TP53
AML37_CTGCTCAAGTGTACAA-1	-2738.7	-421.91	0	0	AML37	TP53
AML37_CTGCTCAAGTTGCTGT-1	-3158.4	-417.88	0	0	AML37	TP53
AML37_CTGCTCACACGACCTG-1	1095.2	-4649.8	0	0	AML37	TP53
AML37_CTGGACGTCGATGCTA-1	3372.5	2373.6	0	0	AML37	TP53
AML37_CTGGCAGCAACGACAG-1	3039.6	2363.3	0	0	AML37	TP53
AML37_CTGGCAGCACACGGTC-1	3411.1	2419.2	0	0	AML37	TP53
AML37_CTGGCAGCAGGCACAA-1	3588.4	-1851.5	0	0	AML37	TP53
AML37_CTGGTCTAGACTCTTG-1	3077.4	2100.6	0	0	AML37	TP53
AML37_CTGGTCTCAACGGCTC-1	-2901.1	663.35	0	0	AML37	TP53
AML37_CTGGTCTCAGCCTATA-1	2153.2	-2936.4	0	0	AML37	TP53
AML37_CTGGTCTCAGGTCAAG-1	-1860.1	-31.933	0	0	AML37	TP53
AML37_CTGGTCTTCCGCGAGT-1	-34.182	-4811.1	0	0	AML37	TP53
AML37_CTGTACCCATTGTGCA-1	3229.9	2417.7	0	0	AML37	TP53
AML37_CTGTACCTCGATACGT-1	-2527.2	-389.29	0	0	AML37	TP53
AML37_CTGTACCTCTGGGCCA-1	-1199.3	-1913.1	0	0	AML37	TP53
AML37_CTGTAGAAGTAGACCG-1	1234.5	2239.2	0	0	AML37	TP53
AML37_CTGTAGAGTAATGTGA-1	3195.4	2385.2	0	0	AML37	TP53
AML37_CTGTAGAGTGGCTGAA-1	1742.5	-3717.2	0	0	AML37	TP53
AML37_CTGTAGATCTCTGACC-1	-1084	-2132.9	0	0	AML37	TP53
AML37_CTGTATTCATATCTCT-1	1136.4	-4649.6	0	0	AML37	TP53
AML37_CTGTATTGTACCAATC-1	3383.7	2388	0	0	AML37	TP53
AML37_CTGTATTGTGGATTTC-1	-1096.4	-2080.7	0	0	AML37	TP53
AML37_CTGTATTGTTTACTTC-1	-4289.9	-1321.7	0	0	AML37	TP53
AML37_CTGTATTTCCGAGAAG-1	3508.6	-925.62	0	0	AML37	TP53
AML37_CTGTATTTCGACATCA-1	-3178.4	1629.5	0	0	AML37	TP53
AML37_CTGTCGTAGCCTCCAG-1	-1080.7	-2171.8	0	0	AML37	TP53
AML37_CTGTCGTTCGAATGCT-1	2931	2302.9	0	0	AML37	TP53
AML37_CTGTGAAGTCACGCTG-1	3348	2478.7	0	0	AML37	TP53
AML37_CTGTGAAGTCCGAAGA-1	2899.8	2257.6	0	0	AML37	TP53
AML37_CTGTGAAGTCGACTTA-1	3365.3	-1898	0	0	AML37	TP53
AML37_CTGTGAAGTGGGCTCT-1	-1131.5	-1901.3	0	0	AML37	TP53
AML37_CTGTGAATCTAGACAC-1	-3406.7	1365.1	0	0	AML37	TP53
AML37_CTGTGAATCTAGGCCG-1	-4340.6	-1077.3	0	0	AML37	TP53
AML37_CTGTGGGAGAGCGACT-1	-2488.3	-1070.7	0	0	AML37	TP53
AML37_CTGTGGGTCACGGACC-1	-637.16	981.22	0	0	AML37	TP53
AML37_CTTACCGAGGAAGTCC-1	-2686.7	114.77	0	0	AML37	TP53
AML37_CTTACCGAGTAAACGT-1	-1603.1	1797.8	0	0	AML37	TP53
AML37_CTTACCGCAGTGAGCA-1	3128.7	2159.6	0	0	AML37	TP53
AML37_CTTAGGAAGTGCCGAA-1	-1183.8	-1872.3	0	0	AML37	TP53
AML37_CTTAGGACATTGGCAT-1	-2524.2	1840.2	0	0	AML37	TP53
AML37_CTTAGGATCATTCATC-1	2423.8	-2845.5	0	0	AML37	TP53
AML37_CTTCAATAGTGATAAC-1	715.47	-3655	0	0	AML37	TP53
AML37_CTTCAATCACGGTCTG-1	-3163.5	1442.7	0	0	AML37	TP53
AML37_CTTCAATGTATGGGAC-1	3320	2495.7	0	0	AML37	TP53
AML37_CTTCAATTCCAAGCCG-1	2586.5	2045.4	0	0	AML37	TP53
AML37_CTTCCGATCGTGGGAA-1	2955.9	2329.1	0	0	AML37	TP53
AML37_CTTCCTTCAATTGAGA-1	1493.6	-2228.3	0	0	AML37	TP53
AML37_CTTCCTTGTCCCGTGA-1	-1480.5	391.77	0	0	AML37	TP53
AML37_CTTCGGTAGCTAGCCC-1	-3940.3	-1263.3	0	0	AML37	TP53
AML37_CTTCGGTCACAGAGAC-1	3325.7	-1537.3	0	0	AML37	TP53
AML37_CTTCGGTGTCTTGAGT-1	-1148	-1969.1	0	0	AML37	TP53
AML37_CTTCGGTGTGGCGCTT-1	-893.15	-2005.3	0	0	AML37	TP53
AML37_CTTCGGTGTGGTAACG-1	-1032.7	-2012.6	0	0	AML37	TP53
AML37_CTTCTCTAGACTCTTG-1	2277.7	-3620.1	0	0	AML37	TP53
AML37_CTTCTCTAGATAGCAT-1	1055.9	-1085.9	0	0	AML37	TP53
AML37_CTTCTCTAGGAGGGTG-1	-3282	445.92	0	0	AML37	TP53
AML37_CTTCTCTCAAGTTGGG-1	-2700.3	-103.76	0	0	AML37	TP53
AML37_CTTGAGAAGGTCGTAG-1	2673.8	2123.3	0	0	AML37	TP53
AML37_CTTGAGACAAGAGTGC-1	-1096.3	-1719	0	0	AML37	TP53
AML37_CTTGAGAGTCTCGGAC-1	-3176.5	-436.65	0	0	AML37	TP53
AML37_CTTGAGAGTCTCTCAC-1	3455.1	-1969.1	0	0	AML37	TP53
AML37_CTTTCAAAGAAGCCTG-1	-1387.8	-2606.9	0	0	AML37	TP53
AML37_CTTTCAACAACGACAG-1	2676.2	2132.9	0	0	AML37	TP53
AML37_CTTTCAACAAGGAGTC-1	-2692	-219.79	0	0	AML37	TP53
AML37_CTTTCAACAGTAACCT-1	2747.4	2187.5	0	0	AML37	TP53
AML37_CTTTCAAGTAGTACGG-1	-1185.7	-2678.3	0	0	AML37	TP53
AML37_CTTTCAAGTTTACCTT-1	-3144.5	-155.38	0	0	AML37	TP53
AML37_CTTTCGGAGATTGCGG-1	-3169.2	-690.09	0	0	AML37	TP53
AML37_CTTTCGGCACCAGACC-1	-2293.7	-1150.3	0	0	AML37	TP53
AML37_CTTTCGGGTATACGGG-1	3656.1	-1785.1	0	0	AML37	TP53
AML37_CTTTCGGTCCTCACTG-1	1638.1	-1024.7	0	0	AML37	TP53
AML37_GAAACCTAGAGCATAT-1	1115.5	-3916.4	0	0	AML37	TP53
AML37_GAAACCTAGTAGCCAG-1	3109	2419	0	0	AML37	TP53
AML37_GAAACCTAGTATCCTG-1	-2952	896.06	0	0	AML37	TP53
AML37_GAAACCTCAGATACCT-1	2717.5	2166.7	0	0	AML37	TP53
AML37_GAACGTTTCCTGTTAT-1	3323.6	2510.9	0	0	AML37	TP53
AML37_GAACTGTCAAGGTCGA-1	-2458.6	-1922.5	0	0	AML37	TP53
AML37_GAACTGTCAGGGACTA-1	3223	2472.3	0	0	AML37	TP53
AML37_GAAGAATGTAGGACTG-1	1329.9	-4229.5	0	0	AML37	TP53
AML37_GAAGAATTCTTCGACC-1	3116.2	2374.7	0	0	AML37	TP53
AML37_GAAGCCCCAAGTGATA-1	1378.2	-799.53	0	0	AML37	TP53
AML37_GAAGCCCGTACTAACC-1	844.25	210.05	0	0	AML37	TP53
AML37_GAAGCCCGTTTGCAGT-1	-3240.8	-627.07	0	0	AML37	TP53
AML37_GAAGCGAAGCGTGAGT-1	1097	-4610.5	0	0	AML37	TP53
AML37_GAAGCGAAGGGAGATA-1	-999.17	-2057.8	0	0	AML37	TP53
AML37_GAAGCGACAAGTCCCG-1	3164.9	2381.4	0	0	AML37	TP53
AML37_GAAGCGACATTACTCT-1	-3640.7	1849.6	0	0	AML37	TP53
AML37_GAAGCGATCGCTCTCA-1	987.67	-254.38	0	0	AML37	TP53
AML37_GAAGGACAGAGTTGTA-1	3382.9	-1955.1	0	0	AML37	TP53
AML37_GAAGGACAGCTCAGAG-1	2657.6	2109.3	0	0	AML37	TP53
AML37_GAAGGACAGGGTGGGA-1	-1082.9	-2098.1	0	0	AML37	TP53
AML37_GAAGGACTCTATTCGT-1	134.38	-4408.8	0	0	AML37	TP53
AML37_GAAGGGTAGTGATTCC-1	-3124.2	289.15	0	0	AML37	TP53
AML37_GAAGGGTCACAGTACT-1	2989.9	2328.1	0	0	AML37	TP53
AML37_GAAGGGTGTACTGCGC-1	2657.1	2110.2	0	0	AML37	TP53
AML37_GAAGGGTGTGAGTCAG-1	-873.86	-2066	0	0	AML37	TP53
AML37_GAAGGGTGTTAGGACG-1	3687.8	-1668	0	0	AML37	TP53
AML37_GAAGGGTTCAGACCTA-1	374.1	-4660.8	0	0	AML37	TP53
AML37_GAAGTAAAGCTACTAC-1	2747.7	2189.4	0	0	AML37	TP53
AML37_GAAGTAACACATTACG-1	851.74	-3666.3	0	0	AML37	TP53
AML37_GAAGTAACAGCGACCT-1	1657.9	-1834.7	0	0	AML37	TP53
AML37_GAAGTAATCAGGCGAA-1	-2997.4	332.63	0	0	AML37	TP53
AML37_GAATAGAAGGTTTACC-1	3101.8	-2390.1	0	0	AML37	TP53
AML37_GAATAGACAGGTTTAC-1	-4224.6	-1375.8	0	0	AML37	TP53
AML37_GAATAGAGTCTGTAGT-1	2994.3	2338.9	0	0	AML37	TP53
AML37_GAATAGATCTCTTCAA-1	-3863.1	-1054.3	0	0	AML37	TP53
AML37_GAATCACAGTGAGGTC-1	3184	2415.9	0	0	AML37	TP53
AML37_GAATCACGTAGTTCCA-1	-2957.4	455.76	0	0	AML37	TP53
AML37_GAATCGTAGTATGGCG-1	-1468.9	-28.501	0	0	AML37	TP53
AML37_GAATCGTGTCTACTGA-1	804.14	-4747.3	0	0	AML37	TP53
AML37_GACAGCCCAGACCTGC-1	887.33	-1241.9	0	0	AML37	TP53
AML37_GACAGCCCATGCACTA-1	-2443.4	-350.63	0	0	AML37	TP53
AML37_GACAGCCGTTATCTTC-1	-1134.3	-2115.3	0	0	AML37	TP53
AML37_GACAGCCTCACGATAC-1	934.6	160.58	0	0	AML37	TP53
AML37_GACATCACAATTGCAC-1	506.93	-3963.3	0	0	AML37	TP53
AML37_GACATCAGTAGTGTGG-1	871.67	4733.2	0	0	AML37	TP53
AML37_GACCAATAGGGCAGGA-1	-2206.3	-133.81	0	0	AML37	TP53
AML37_GACCAATAGGGTGAGG-1	3197.6	2198.4	0	0	AML37	TP53
AML37_GACCAATCACCCTGAG-1	-1048.7	-1913.6	0	0	AML37	TP53
AML37_GACCAATGTATTGACC-1	-3175.7	-419.77	0	0	AML37	TP53
AML37_GACCAATGTCCTCATC-1	3298.2	2449.2	0	0	AML37	TP53
AML37_GACCAATTCGCCTAGG-1	3284	2300.9	0	0	AML37	TP53
AML37_GACCCAGAGGGTCACA-1	-3163.5	637.63	0	0	AML37	TP53
AML37_GACCCAGTCTTTACAC-1	3402.7	2484.6	0	0	AML37	TP53
AML37_GACCCTTGTCAACCAT-1	-2272.8	-1161.1	0	0	AML37	TP53
AML37_GACCGTGAGAAACTAC-1	-3218.6	-840.55	0	0	AML37	TP53
AML37_GACCGTGAGCAAGGAA-1	1014.1	-1065.5	0	0	AML37	TP53
AML37_GACCGTGAGCCTGGAA-1	-955.97	-2069.5	0	0	AML37	TP53
AML37_GACCGTGAGGTGAGAA-1	3407.4	-1570.6	0	0	AML37	TP53
AML37_GACCGTGGTCAAGCCC-1	-1142.1	-1923.5	0	0	AML37	TP53
AML37_GACCTTCTCACTGGTA-1	3148.3	2171.7	0	0	AML37	TP53
AML37_GACGCTGCAATGACCT-1	1401	-3888.1	0	0	AML37	TP53
AML37_GACGCTGGTTTCGCTC-1	2786	2215.7	0	0	AML37	TP53
AML37_GACGTTAAGCAGGCTA-1	366.68	-4071.3	0	0	AML37	TP53
AML37_GACGTTACAACTCGAT-1	-2947.9	645.3	0	0	AML37	TP53
AML37_GACGTTAGTATAGGGC-1	896.52	146.12	0	0	AML37	TP53
AML37_GACTATGAGGGCAGAG-1	-3342	819	0	0	AML37	TP53
AML37_GACTATGGTCCAATCA-1	3703.3	-1930.3	0	0	AML37	TP53
AML37_GACTATGGTGGCCCAT-1	2727.8	2158.2	0	0	AML37	TP53
AML37_GACTCAAAGAGCGACT-1	2784.3	-2540.3	0	0	AML37	TP53
AML37_GACTCAAAGTGATAGT-1	3373.5	2504.8	0	0	AML37	TP53
AML37_GACTCAAGTCTAACTG-1	-2861.4	53.471	0	0	AML37	TP53
AML37_GACTCAAGTTGGATCT-1	1338.1	-3939.4	0	0	AML37	TP53
AML37_GACTCTCCAAGCACCC-1	3421.3	-2011.7	0	0	AML37	TP53
AML37_GACTGATAGGCATGCA-1	2930.5	2288.2	0	0	AML37	TP53
AML37_GACTGATCAACACAAA-1	2912.2	2273.8	0	0	AML37	TP53
AML37_GACTTCCAGTAGAATC-1	-1672.5	1902.9	0	0	AML37	TP53
AML37_GACTTCCCATCCTAAG-1	2765.8	2196.3	0	0	AML37	TP53
AML37_GACTTCCGTTGACTAC-1	2657.3	2110.9	0	0	AML37	TP53
AML37_GAGAAATTCCATACTT-1	-1142.3	-1850.1	0	0	AML37	TP53
AML37_GAGACCCGTCGGAAAC-1	3575.2	-2211.4	0	0	AML37	TP53
AML37_GAGACCCGTCTCTCAC-1	-3582.3	-1257.6	0	0	AML37	TP53
AML37_GAGACTTCACATAGCT-1	-3269.6	-537.57	0	0	AML37	TP53
AML37_GAGACTTTCCCTTGTG-1	-887.85	-2102.6	0	0	AML37	TP53
AML37_GAGACTTTCTTAGCAG-1	-1520.4	406.04	0	0	AML37	TP53
AML37_GAGAGGTCAATCGCGC-1	3292.4	-1769.6	0	0	AML37	TP53
AML37_GAGATGGCATCTCCCA-1	3106	2148.1	0	0	AML37	TP53
AML37_GAGCCTGGTCAAAGCG-1	3003.4	2090.2	0	0	AML37	TP53
AML37_GAGCTGCCAAAGAACT-1	-3202	-360.35	0	0	AML37	TP53
AML37_GAGCTGCGTCAGACGA-1	-2566	-204.42	0	0	AML37	TP53
AML37_GAGCTGCGTGCGGCTT-1	3157.7	-1823.5	0	0	AML37	TP53
AML37_GAGGCAACACTCCACT-1	3893.7	-861.65	0	0	AML37	TP53
AML37_GAGGCAACAGCGGTCT-1	-3416.4	1266.4	0	0	AML37	TP53
AML37_GAGGCAATCGTTTACT-1	-3194.2	-475.29	0	0	AML37	TP53
AML37_GAGGCCTGTTACACAC-1	-2881.8	-42.592	0	0	AML37	TP53
AML37_GAGGCCTTCAGTGTTG-1	3082.4	2422.3	0	0	AML37	TP53
AML37_GAGGGATAGCTGGCCT-1	642.33	2304.4	0	0	AML37	TP53
AML37_GAGGGATCACTCAGAT-1	901.09	-697.28	0	0	AML37	TP53
AML37_GAGGGATGTTGTTTGG-1	-1200.8	-1857.9	0	0	AML37	TP53
AML37_GAGGGTAAGTTTCTTC-1	-1049.3	-2079.7	0	0	AML37	TP53
AML37_GAGGGTACACGTCGTG-1	-3033.7	-304.85	0	0	AML37	TP53
AML37_GAGGGTAGTGGAACAC-1	181.27	-3221	0	0	AML37	TP53
AML37_GAGGGTATCCTCTCTT-1	-1233.1	-1983.3	0	0	AML37	TP53
AML37_GAGGGTATCTGGCCAG-1	3012.3	2309.9	0	0	AML37	TP53
AML37_GAGTCATAGCTCTATG-1	3049.1	2055.9	0	0	AML37	TP53
AML37_GAGTCATCACATGAAA-1	-3077.8	451.18	0	0	AML37	TP53
AML37_GAGTCATCACGGCGTT-1	-2294.4	782.22	0	0	AML37	TP53
AML37_GAGTCATGTTCTCCTG-1	-19.441	-1325.9	0	0	AML37	TP53
AML37_GAGTCATTCCAACTAG-1	1516.2	-3882.3	0	0	AML37	TP53
AML37_GAGTCTAAGTGGATTA-1	2382.4	-3198.6	0	0	AML37	TP53
AML37_GAGTCTAGTTGTCCCT-1	737.78	2307.2	0	0	AML37	TP53
AML37_GAGTGAGAGAAGCCAC-1	3339.3	2374.3	0	0	AML37	TP53
AML37_GAGTGAGGTATGTCTG-1	2976.3	2053.7	0	0	AML37	TP53
AML37_GAGTGAGGTCGCTCGA-1	-949.97	-2502.4	0	0	AML37	TP53
AML37_GAGTGAGGTGCACGCT-1	2636.9	2089.2	0	0	AML37	TP53
AML37_GAGTGAGTCTTCGTAT-1	3317.3	-2105.2	0	0	AML37	TP53
AML37_GAGTGTTCAACCAGAG-1	-1667.9	2502.4	0	0	AML37	TP53
AML37_GAGTGTTCAAGGGTCA-1	3296.3	2422	0	0	AML37	TP53
AML37_GAGTGTTGTCCGTTTC-1	2311.3	-3450.3	0	0	AML37	TP53
AML37_GAGTGTTTCCTTGGAA-1	-142.47	2209.4	0	0	AML37	TP53
AML37_GAGTTACTCTGCCTCA-1	-2798.3	212.59	0	0	AML37	TP53
AML37_GAGTTGTAGAGGGTGG-1	1379.8	-4052	0	0	AML37	TP53
AML37_GAGTTGTAGGTCACCC-1	-1417.4	-2596.4	0	0	AML37	TP53
AML37_GAGTTTGCAAATCGGG-1	-1612.1	1245.6	0	0	AML37	TP53
AML37_GAGTTTGCAGCATTGT-1	2597.2	-2717.9	0	0	AML37	TP53
AML37_GAGTTTGTCTGCTGAA-1	-3168.6	-300.46	0	0	AML37	TP53
AML37_GATAGCTCAAATCCCA-1	2887.3	2262.5	0	0	AML37	TP53
AML37_GATAGCTCAGTCGGAA-1	801.73	-4473.9	0	0	AML37	TP53
AML37_GATAGCTTCCAACACA-1	3150.2	2426.7	0	0	AML37	TP53
AML37_GATCACAAGAACTCCT-1	4006.6	-1099.5	0	0	AML37	TP53
AML37_GATCACACAAGATCCT-1	-1368.9	-2500.3	0	0	AML37	TP53
AML37_GATCACACACACAGAG-1	2220	-3226.9	0	0	AML37	TP53
AML37_GATCACAGTTTGGAGG-1	-3776.5	-632.13	0	0	AML37	TP53
AML37_GATCACATCCGCTAGG-1	-1104.6	-1830.2	0	0	AML37	TP53
AML37_GATCACATCTCTGGTC-1	2473	1934.6	0	0	AML37	TP53
AML37_GATCAGTGTTACACAC-1	-1620.5	838.63	0	0	AML37	TP53
AML37_GATCAGTTCTTAGCCC-1	3451.9	2535.3	0	0	AML37	TP53
AML37_GATCATGGTCTCAGGC-1	3172.2	2220.2	0	0	AML37	TP53
AML37_GATCATGTCTTGCAGA-1	2943.6	2312	0	0	AML37	TP53
AML37_GATGACTTCCACAGCG-1	2672.3	2122.5	0	0	AML37	TP53
AML37_GATGCTACAACGATTC-1	3357.7	2498.8	0	0	AML37	TP53
AML37_GATGGAGAGCCTAGGA-1	-538.29	680.36	0	0	AML37	TP53
AML37_GATGGAGTCGACGCTG-1	-1336.5	-2830	0	0	AML37	TP53
AML37_GATGTTGCAGTGCCTG-1	-3236.2	1355.6	0	0	AML37	TP53
AML37_GATTCGACACGTAGTT-1	2613.6	2070.2	0	0	AML37	TP53
AML37_GATTCGAGTCTTTCTA-1	3081.4	2340.5	0	0	AML37	TP53
AML37_GATTCGATCTGGGCCA-1	3245	2267.2	0	0	AML37	TP53
AML37_GATTCTTCACTGCGAC-1	-2255.9	-1180.5	0	0	AML37	TP53
AML37_GATTGGTAGAACTCCT-1	-2775.4	691.42	0	0	AML37	TP53
AML37_GATTGGTAGCTCTATG-1	-4577.2	-1303.6	0	0	AML37	TP53
AML37_GATTGGTCAACTTCTT-1	-1209.9	-1983.8	0	0	AML37	TP53
AML37_GATTGGTTCTCTGCTG-1	-3040.3	1380.5	0	0	AML37	TP53
AML37_GATTTCTCACAGTGAG-1	3064.9	2074.8	0	0	AML37	TP53
AML37_GCAACATAGAAACTGT-1	-1082.3	-2048	0	0	AML37	TP53
AML37_GCAACATCACGCGGTT-1	3259.5	2297.4	0	0	AML37	TP53
AML37_GCAACATCATGGGTCC-1	3364.1	-2021.2	0	0	AML37	TP53
AML37_GCAACCGAGCATTGTC-1	-1120.7	-2034.1	0	0	AML37	TP53
AML37_GCAACCGAGGAAGTAG-1	2900.2	2291.7	0	0	AML37	TP53
AML37_GCAACCGCAGTGTACT-1	1358.7	-3910.6	0	0	AML37	TP53
AML37_GCAACCGGTCCACAGC-1	2994.4	2327.2	0	0	AML37	TP53
AML37_GCAACCGTCCTCTTTC-1	-1328	-2816.7	0	0	AML37	TP53
AML37_GCAACCGTCTGGTGGC-1	683.99	1597.3	0	0	AML37	TP53
AML37_GCACATACAGCGATTT-1	2731.6	2171.3	0	0	AML37	TP53
AML37_GCACATAGTCAAGCGA-1	-4562.8	-1269.2	0	0	AML37	TP53
AML37_GCACATAGTGGGAGAG-1	-2293.8	-1127.3	0	0	AML37	TP53
AML37_GCACATAGTTCCGCAG-1	2041.9	1688.7	0	0	AML37	TP53
AML37_GCACGGTAGGACTTCT-1	3572.3	-2150.4	0	0	AML37	TP53
AML37_GCACGGTGTGAGCGAT-1	3242.6	2271.6	0	0	AML37	TP53
AML37_GCACGTGAGTATGTAG-1	883.42	-175.7	0	0	AML37	TP53
AML37_GCACGTGCAGGTGAGT-1	1080.1	-1352.5	0	0	AML37	TP53
AML37_GCACGTGCATCCTAAG-1	-3080	1734.3	0	0	AML37	TP53
AML37_GCACGTGTCCATAGAC-1	-980.82	-2138.6	0	0	AML37	TP53
AML37_GCACTAAAGACTTGTC-1	3135.2	2423.7	0	0	AML37	TP53
AML37_GCACTAACACGACAAG-1	2998.9	2043.4	0	0	AML37	TP53
AML37_GCACTAACACGGTGAA-1	-1126.5	-1863.7	0	0	AML37	TP53
AML37_GCACTAAGTGTTATCG-1	3332.6	-2195.1	0	0	AML37	TP53
AML37_GCACTAATCTACTTCA-1	-2352.3	-180.46	0	0	AML37	TP53
AML37_GCAGCCAAGAGTTGCG-1	-4539.2	-1373.9	0	0	AML37	TP53
AML37_GCAGCCACAACCGTGC-1	2586.8	2031.2	0	0	AML37	TP53
AML37_GCAGCCACACCTGCAG-1	3152.9	2439.8	0	0	AML37	TP53
AML37_GCAGCCATCACCTCGT-1	2985	2086.4	0	0	AML37	TP53
AML37_GCAGCTGTCATGCGGC-1	3271.7	2455.8	0	0	AML37	TP53
AML37_GCAGCTGTCCTCCACA-1	-1333	-2809.1	0	0	AML37	TP53
AML37_GCAGGCTCACGACAAG-1	3026.5	2105.5	0	0	AML37	TP53
AML37_GCAGGCTCACTCCGAG-1	3364	2495.4	0	0	AML37	TP53
AML37_GCAGGCTTCCTCACCA-1	-2095.6	1810.6	0	0	AML37	TP53
AML37_GCAGTTAGTGGTACAG-1	-1099.8	-2697.1	0	0	AML37	TP53
AML37_GCAGTTAGTTTCGATG-1	-156.06	823.35	0	0	AML37	TP53
AML37_GCATCGGCAGTGTACT-1	2987.8	2317.6	0	0	AML37	TP53
AML37_GCATCGGGTTGTGCCG-1	-927.87	-1981.1	0	0	AML37	TP53
AML37_GCATCGGTCCTAGAGT-1	-3480.5	-526.35	0	0	AML37	TP53
AML37_GCATCTCGTATACAGA-1	3323.1	-2123.1	0	0	AML37	TP53
AML37_GCATCTCGTGTCATCA-1	3350.7	2406.4	0	0	AML37	TP53
AML37_GCATCTCGTTTGCCGG-1	1912.2	-3532.2	0	0	AML37	TP53
AML37_GCATCTCTCTGGGAGA-1	1432.5	-978.82	0	0	AML37	TP53
AML37_GCATGATCATAATGAG-1	653.68	43.6	1	0	AML37	TP53
AML37_GCATGATGTCTCGCGA-1	532.17	-4580.7	0	0	AML37	TP53
AML37_GCATGATGTGCTCGTG-1	3069.8	2105.9	0	0	AML37	TP53
AML37_GCATTAGAGAGGACTC-1	3082.3	2145.3	0	0	AML37	TP53
AML37_GCATTAGCAAGTGTCT-1	2783.6	2214.6	0	0	AML37	TP53
AML37_GCATTAGGTACGTTCA-1	3225.2	2225.7	0	0	AML37	TP53
AML37_GCCAACGAGGAAGTCC-1	3735.2	-813.49	0	0	AML37	TP53
AML37_GCCAACGAGGCTTAAA-1	-924.16	-2322.1	0	0	AML37	TP53
AML37_GCCAACGAGGTACAGC-1	-1187	-1929.5	0	0	AML37	TP53
AML37_GCCAACGCATGACAAA-1	2636.3	2083.4	0	0	AML37	TP53
AML37_GCCAGCAAGCGTACAG-1	3006.8	2050.5	0	0	AML37	TP53
AML37_GCCAGCACACTTACAG-1	-2403	215.44	0	0	AML37	TP53
AML37_GCCAGCAGTCTACAGT-1	1039.2	-2014.3	0	0	AML37	TP53
AML37_GCCAGCATCGTTCTCG-1	3430.9	2427.4	0	0	AML37	TP53
AML37_GCCAGGTAGCGTTCCG-1	-2268.5	-1190.9	0	0	AML37	TP53
AML37_GCCAGTGAGTAAGCAT-1	-3105.1	-500.45	0	0	AML37	TP53
AML37_GCCAGTGAGTAGCAAT-1	3765.7	-1266.4	0	0	AML37	TP53
AML37_GCCATGGAGACATAAC-1	1176.7	-710.07	0	0	AML37	TP53
AML37_GCCATGGCAATACAGA-1	1636.4	-793.5	0	0	AML37	TP53
AML37_GCCATGGGTCCACACG-1	3096.4	2122.1	0	0	AML37	TP53
AML37_GCCATTCCAAAGGTTA-1	-1522.6	81.993	0	0	AML37	TP53
AML37_GCCATTCCATAGGTAA-1	-3215.3	-645.08	0	0	AML37	TP53
AML37_GCCATTCTCGATACAC-1	3020.4	2044.7	0	1	AML37	TP53
AML37_GCCCAGAAGGTTAGTA-1	2961.3	2050.5	0	0	AML37	TP53
AML37_GCCCAGACAATCAAGA-1	3427.1	-2179.1	0	0	AML37	TP53
AML37_GCCCAGAGTCGAATGG-1	-1095.4	-2604	0	0	AML37	TP53
AML37_GCCCAGATCTTTCAGT-1	3739.6	-1354.9	0	0	AML37	TP53
AML37_GCCGATGAGCGGTATG-1	-2488.9	-304.8	0	0	AML37	TP53
AML37_GCCGATGCAGCCCACA-1	1194.9	-4341.3	0	0	AML37	TP53
AML37_GCCGTGAAGATAACGT-1	-959.11	-2173.4	0	0	AML37	TP53
AML37_GCCGTGACACCCAACG-1	3231.2	2279.8	0	0	AML37	TP53
AML37_GCCGTGACACTTCCTG-1	947.27	197.81	0	0	AML37	TP53
AML37_GCCGTGATCAATCCGA-1	3187.4	-1937.2	0	0	AML37	TP53
AML37_GCCGTGATCGGTGCAC-1	2669.2	2125.5	0	0	AML37	TP53
AML37_GCCTGTTCAAGACCGA-1	-1141.5	-1977.2	0	0	AML37	TP53
AML37_GCCTGTTCAGCTTCGG-1	2745.3	2191.6	0	0	AML37	TP53
AML37_GCCTGTTCATGACGGA-1	-920.67	-2068.3	0	0	AML37	TP53
AML37_GCCTGTTTCTCTCTTC-1	-2768.5	-87.052	0	0	AML37	TP53
AML37_GCGAGAAAGACTTCAC-1	-3157.3	1086.7	0	0	AML37	TP53
AML37_GCGAGAATCGAGATAA-1	2492.5	1964.8	0	0	AML37	TP53
AML37_GCGATCGAGCTACAAA-1	-981.22	-2386.5	0	0	AML37	TP53
AML37_GCGGAAATCACAATGC-1	3008.3	2033.3	0	0	AML37	TP53
AML37_GCGGAAATCAGGAGAC-1	-1980.8	175.25	0	0	AML37	TP53
AML37_GCGGAAATCATAGACC-1	-28.011	-4797.8	0	0	AML37	TP53
AML37_GCGGAAATCTTCCTAA-1	-2543.4	1001.4	0	0	AML37	TP53
AML37_GCGGATCGTAACAAGT-1	310.8	1206.3	0	0	AML37	TP53
AML37_GCGTGCACAACTCATG-1	2265.8	-3553.8	0	0	AML37	TP53
AML37_GCGTGCACACGTACTA-1	3221.7	2223.5	0	0	AML37	TP53
AML37_GCGTGCAGTACCTAGT-1	2876.6	2270	0	0	AML37	TP53
AML37_GCGTGCAGTACGACTT-1	-3200	-974.3	0	0	AML37	TP53
AML37_GCGTGCATCACAGAGG-1	3263.6	2483.1	0	0	AML37	TP53
AML37_GCGTTTCAGAGTTGCG-1	2669.9	2124.2	0	0	AML37	TP53
AML37_GCGTTTCTCAGACATC-1	3294.3	2515.5	0	0	AML37	TP53
AML37_GCGTTTCTCTCCGATC-1	3347.1	-1870.5	0	0	AML37	TP53
AML37_GCTACAACAACCACGC-1	-2949.6	819.49	0	0	AML37	TP53
AML37_GCTACAATCTTCGGAA-1	996.16	-1544.9	0	0	AML37	TP53
AML37_GCTACCTCATAACGGG-1	3363.9	2385.1	0	0	AML37	TP53
AML37_GCTACCTGTTGGGAAC-1	1302.7	-4307.7	0	0	AML37	TP53
AML37_GCTACCTGTTGTAAAG-1	-1107	-2107.7	0	0	AML37	TP53
AML37_GCTACCTTCACATACG-1	-1043.1	-2008.5	0	0	AML37	TP53
AML37_GCTCAAACACCCATAA-1	3169.9	-908.76	0	0	AML37	TP53
AML37_GCTGCAGGTCTACAAC-1	3225.8	2355.9	0	0	AML37	TP53
AML37_GCTGGGTCAAGATGGC-1	-3832.1	-1289.1	0	0	AML37	TP53
AML37_GCTTCACAGACTCTTG-1	3016	2295.8	0	0	AML37	TP53
AML37_GCTTCACCAAGGAGTC-1	-3079.6	-192.43	0	0	AML37	TP53
AML37_GCTTCACGTGTTATCG-1	1321.4	-4110.4	0	0	AML37	TP53
AML37_GCTTGGGAGCGCGTTC-1	2826.4	2212.4	0	0	AML37	TP53
AML37_GCTTGGGCAATGTCAC-1	2807.9	2225	0	0	AML37	TP53
AML37_GCTTGGGCAGCTACAT-1	-2702.9	-324.52	0	0	AML37	TP53
AML37_GCTTGGGGTATAATGG-1	3531.9	-1891.1	0	0	AML37	TP53
AML37_GGAACCCCAGATTCGT-1	3245	2399.5	0	0	AML37	TP53
AML37_GGAACCCGTCCACTTC-1	683.65	-4708	0	0	AML37	TP53
AML37_GGAAGTGCAGCTCTGG-1	3410.4	2542	0	0	AML37	TP53
AML37_GGAAGTGGTACAGAGC-1	960.61	-332.82	0	0	AML37	TP53
AML37_GGAAGTGTCATCTATC-1	1941.7	-3826.5	0	0	AML37	TP53
AML37_GGAAGTGTCGGTAAGG-1	520.07	307.55	0	0	AML37	TP53
AML37_GGAATCTAGGAATTAC-1	455.02	-4815.3	0	0	AML37	TP53
AML37_GGAATCTGTCTCGCGA-1	-4254.7	-1054.1	0	0	AML37	TP53
AML37_GGAATCTGTTCAAAGA-1	3402.4	-2198.3	0	0	AML37	TP53
AML37_GGAATCTGTTCTCCAC-1	559.79	745.05	0	0	AML37	TP53
AML37_GGAATGGAGCATGAAT-1	-1084.8	-1954.8	0	0	AML37	TP53
AML37_GGAATGGCAAAGTATG-1	-1038.2	-2626.7	0	0	AML37	TP53
AML37_GGAATGGGTCGATTTG-1	-3047.7	219.53	1	0	AML37	TP53
AML37_GGAATGGTCATCACCC-1	-1184.7	-2013.8	0	0	AML37	TP53
AML37_GGACGTCTCAATCGGT-1	494.62	1177	0	0	AML37	TP53
AML37_GGAGAACAGTGATAGT-1	1537.2	-3841.7	0	0	AML37	TP53
AML37_GGAGAACTCAGCTTCC-1	374.36	-4838.9	0	0	AML37	TP53
AML37_GGAGATGAGTAGAGTT-1	614.45	414.34	0	0	AML37	TP53
AML37_GGAGATGAGTGAGCCA-1	-3082.2	763.83	0	0	AML37	TP53
AML37_GGAGATGCAAATAGCA-1	2853.6	-1339.8	0	0	AML37	TP53
AML37_GGAGATGCAACCACAT-1	-4257.7	-1362.7	0	0	AML37	TP53
AML37_GGAGATGCAGCATGCC-1	-1165.8	1010.7	0	0	AML37	TP53
AML37_GGAGATGGTGCACGCT-1	3345.7	-2003.3	0	0	AML37	TP53
AML37_GGAGATGGTTGCCGCA-1	2539.2	-2823.5	0	0	AML37	TP53
AML37_GGAGCAACACTACCCT-1	2993.9	2335.3	0	0	AML37	TP53
AML37_GGAGGATCAATCAGCT-1	2380.1	1898.4	0	0	AML37	TP53
AML37_GGAGGATCACTATGTG-1	3256.3	2284.1	0	0	AML37	TP53
AML37_GGAGGTAAGAGCCTGA-1	-2300.3	86.512	0	0	AML37	TP53
AML37_GGAGGTAGTCAGGTAG-1	1211.5	1863.8	0	0	AML37	TP53
AML37_GGAGGTAGTTTACACG-1	2737.6	2180	0	0	AML37	TP53
AML37_GGATCTAGTTGGGCCT-1	-1116.4	-1817.2	0	0	AML37	TP53
AML37_GGATGTTAGGTAAGGA-1	2911.8	2047	0	0	AML37	TP53
AML37_GGATGTTTCCACGTAA-1	-2711.4	159.28	0	0	AML37	TP53
AML37_GGCACGTGTGTTCATG-1	-2548.5	-415.02	0	0	AML37	TP53
AML37_GGCACGTTCAAGAATG-1	-4457.2	-1206.1	0	0	AML37	TP53
AML37_GGCACGTTCGGCGATC-1	-1345.2	-2591.6	0	0	AML37	TP53
AML37_GGCAGTCCAAACTCGT-1	555.96	-3917.3	0	0	AML37	TP53
AML37_GGCAGTCCACAGGATG-1	504.64	-4794.2	0	0	AML37	TP53
AML37_GGCAGTCGTGGTCTTA-1	773.9	-524.04	0	0	AML37	TP53
AML37_GGCAGTCGTTTGTTGG-1	954.91	-987.48	0	0	AML37	TP53
AML37_GGCAGTCTCGCAATGT-1	2682.7	2129.6	0	0	AML37	TP53
AML37_GGCGTCAGTCTAGATC-1	1213.9	-559.17	0	0	AML37	TP53
AML37_GGCGTCAGTCTGATAC-1	-1126.3	-1714.8	0	0	AML37	TP53
AML37_GGCTGTGCAATAGGGC-1	1343	-4410.7	0	0	AML37	TP53
AML37_GGCTGTGGTCTGATCA-1	-2567.8	-122.23	0	0	AML37	TP53
AML37_GGCTGTGTCGAGCCAC-1	1165.7	-4643.9	0	0	AML37	TP53
AML37_GGCTGTGTCGTTAGAC-1	-3138.3	-175.38	0	0	AML37	TP53
AML37_GGCTTGGCATTGTACG-1	-1684.3	-75.929	0	0	AML37	TP53
AML37_GGCTTGGGTAAGTCAA-1	2579.4	2036.7	0	0	AML37	TP53
AML37_GGCTTGGGTGTGGACA-1	3105	2403.1	0	0	AML37	TP53
AML37_GGCTTTCAGCTGACTT-1	-3334.1	-538.48	0	0	AML37	TP53
AML37_GGCTTTCCAAAGGAGA-1	-1143.9	1139.1	0	0	AML37	TP53
AML37_GGGACAATCTGATGGT-1	1224.1	-4411.6	0	0	AML37	TP53
AML37_GGGACCTCACCAACAT-1	64.007	-4477.5	0	0	AML37	TP53
AML37_GGGACTCAGATCGACG-1	1209.3	423.01	0	0	AML37	TP53
AML37_GGGACTCAGCTGTTCA-1	3299.9	2388.3	0	0	AML37	TP53
AML37_GGGAGATAGATAGCAT-1	-3211.4	-484.82	0	0	AML37	TP53
AML37_GGGAGATAGTGCCGAA-1	-3458.9	1560.9	0	0	AML37	TP53
AML37_GGGAGATCATAGGAGC-1	2840.5	2215.6	0	0	AML37	TP53
AML37_GGGAGATGTTGAGAGC-1	-622.81	-1839.5	0	0	AML37	TP53
AML37_GGGAGTAAGAAGTCAT-1	-3199	-112.44	0	0	AML37	TP53
AML37_GGGAGTAAGTAGTGCG-1	-3252.9	589.11	0	0	AML37	TP53
AML37_GGGAGTAGTTATCCAG-1	-1206.3	-1970	0	0	AML37	TP53
AML37_GGGATGAGTACGACTT-1	798.66	239.67	0	0	AML37	TP53
AML37_GGGATGAGTCCATAGT-1	3337.5	-2089.3	0	0	AML37	TP53
AML37_GGGATGAGTTGGCCTG-1	-886.44	-1981	0	0	AML37	TP53
AML37_GGGCCATCAGATCCTA-1	-1616.8	2326.9	0	0	AML37	TP53
AML37_GGGCGTTCAGCCATTA-1	2977.2	2052.6	0	0	AML37	TP53
AML37_GGGCTACCAAAGGTTA-1	1296	-4354.1	0	0	AML37	TP53
AML37_GGGCTCACAATTCTCT-1	1890.9	-1121.2	0	0	AML37	TP53
AML37_GGGCTCACACAGTCGC-1	2736.3	2178.4	0	0	AML37	TP53
AML37_GGGCTCAGTTCCGCTT-1	3103.5	2398.2	0	0	AML37	TP53
AML37_GGGTAGAAGTAGGGTC-1	3369.2	-1982.6	0	0	AML37	TP53
AML37_GGGTAGACAGTGACCC-1	2853.7	2228	0	0	AML37	TP53
AML37_GGGTAGATCCGTCACT-1	1134	-1147.6	0	0	AML37	TP53
AML37_GGGTAGATCTACCCAC-1	-3253.8	633.08	0	0	AML37	TP53
AML37_GGGTATTAGCGATTCT-1	2857.2	2258.8	0	0	AML37	TP53
AML37_GGGTATTTCAACTCTT-1	3000.8	2328.7	0	0	AML37	TP53
AML37_GGGTATTTCTGCCTCA-1	-1453.4	2042.7	0	0	AML37	TP53
AML37_GGGTATTTCTGGCCAG-1	1638.4	-3712.8	0	0	AML37	TP53
AML37_GGGTCACAGGCACTAG-1	-3583.5	-1292	0	0	AML37	TP53
AML37_GGGTCACAGGGTGGGA-1	3285.8	2298.7	0	0	AML37	TP53
AML37_GGGTCACGTGTATACC-1	3055.6	2205.8	0	0	AML37	TP53
AML37_GGGTCACTCCGTAGGC-1	71.088	-4790.2	0	0	AML37	TP53
AML37_GGGTCTGCATAACCCA-1	3148.4	2173.4	0	0	AML37	TP53
AML37_GGGTCTGGTTTGTTCT-1	1721.5	-340.06	0	0	AML37	TP53
AML37_GGGTCTGTCATTGCTT-1	-4074.2	-846.45	0	0	AML37	TP53
AML37_GGGTCTGTCGGAATGG-1	1172.3	937.8	0	0	AML37	TP53
AML37_GGGTGAACACATTGTG-1	3011.6	2368.6	0	0	AML37	TP53
AML37_GGGTGAACACCATTCC-1	3197.4	2217	0	0	AML37	TP53
AML37_GGGTGTCAGCACACCC-1	2598.7	2051.5	0	0	AML37	TP53
AML37_GGGTGTCGTACGGCAA-1	2684.5	-2497.3	0	0	AML37	TP53
AML37_GGGTGTCGTTGCCATA-1	-1078.7	-1856.4	0	0	AML37	TP53
AML37_GGGTGTCTCTGCACCT-1	-951.98	-2096.9	0	0	AML37	TP53
AML37_GGGTTATAGGTTGACG-1	3328.1	2458.2	0	0	AML37	TP53
AML37_GGGTTATCAAAGGCGT-1	-3242	-547.23	0	0	AML37	TP53
AML37_GGGTTATCACCGTGGT-1	2650.9	2106.7	0	0	AML37	TP53
AML37_GGGTTATCACTACTTT-1	665.5	-120.62	0	0	AML37	TP53
AML37_GGGTTATGTCAGGCAA-1	1118.9	-4563.3	0	0	AML37	TP53
AML37_GGGTTATGTGTCCCTT-1	3320.4	2391.9	0	0	AML37	TP53
AML37_GGGTTATTCAAGTTGC-1	-1377.8	-234.04	0	0	AML37	TP53
AML37_GGGTTTAAGCCAAGGT-1	1106.4	-2413.2	0	0	AML37	TP53
AML37_GGGTTTACACAGAGAC-1	3326.3	-1494.2	0	0	AML37	TP53
AML37_GGGTTTAGTTTAAGGA-1	2833.1	2228.4	0	0	AML37	TP53
AML37_GGTAACTAGAACTTCC-1	-1061.4	-1878.2	0	0	AML37	TP53
AML37_GGTAACTAGCGTATGG-1	3428.2	-2151.2	0	0	AML37	TP53
AML37_GGTAATCAGTTACGTC-1	3660.5	-731.13	0	0	AML37	TP53
AML37_GGTAATCCACTTGTCC-1	3258.1	2462.7	0	0	AML37	TP53
AML37_GGTAATCGTCTTCTAT-1	-2739.7	270.87	0	0	AML37	TP53
AML37_GGTAATCGTTTGTTGG-1	-1859.4	504.89	0	0	AML37	TP53
AML37_GGTAGAGCAACACACT-1	-1034.5	-2604.8	0	0	AML37	TP53
AML37_GGTAGAGTCGGAAACG-1	-3107.9	292.44	0	0	AML37	TP53
AML37_GGTCACGAGCGAAACC-1	469.27	-4059.7	0	0	AML37	TP53
AML37_GGTCACGAGTCTCGTA-1	-3131.4	-303.82	0	0	AML37	TP53
AML37_GGTCACGCAAATCCCA-1	3454.3	2485	0	0	AML37	TP53
AML37_GGTCACGGTGTCACAT-1	3055.8	2410.3	0	0	AML37	TP53
AML37_GGTCACGGTGTTGATC-1	2532.1	-2948.9	0	0	AML37	TP53
AML37_GGTCTGGAGGGCGAGA-1	2955.2	2302.1	0	0	AML37	TP53
AML37_GGTCTGGCATCTTAGG-1	3398.1	-1975.1	0	0	AML37	TP53
AML37_GGTCTGGTCAACCTCC-1	901.62	4816.9	0	0	AML37	TP53
AML37_GGTGAAGGTGATGAAT-1	2663.2	2117	0	0	AML37	TP53
AML37_GGTGAAGGTGCATCTA-1	-2750.4	-81.929	0	0	AML37	TP53
AML37_GGTGAAGTCGGACCAC-1	-3090.1	-81.832	0	0	AML37	TP53
AML37_GGTGATTAGCTACGTT-1	3354.7	2425.2	0	0	AML37	TP53
AML37_GGTGATTGTGTAAACA-1	1167.7	-2893.3	0	0	AML37	TP53
AML37_GGTGGCTAGACCACGA-1	3029.4	-234.89	0	0	AML37	TP53
AML37_GGTGGCTCACAAGTGG-1	-3035.9	1258.3	1	0	AML37	TP53
AML37_GGTGGCTGTAACATAG-1	3560.1	-1939.7	0	0	AML37	TP53
AML37_GGTGGCTGTAAGTCAA-1	246.23	-4259.5	0	0	AML37	TP53
AML37_GGTGGCTGTCCAGCAC-1	-1131.8	-1931.4	0	0	AML37	TP53
AML37_GGTGGCTGTTCTCGCT-1	433.35	167.29	0	0	AML37	TP53
AML37_GGTGGCTGTTTGGGTT-1	1011.8	-2362.2	0	0	AML37	TP53
AML37_GGTGTCGTCCGTAGTA-1	-3317.4	-505.19	0	0	AML37	TP53
AML37_GGTGTTATCACCTCGT-1	-3024.9	-610.28	0	0	AML37	TP53
AML37_GGTGTTATCGGACTGC-1	3038.9	2068.2	0	0	AML37	TP53
AML37_GGTTAACAGACATGCG-1	2578.8	2033.4	0	0	AML37	TP53
AML37_GGTTAACAGTGTACCT-1	-2845.9	-373.63	0	0	AML37	TP53
AML37_GGTTAACCAAATTGGA-1	3476.5	-2430.3	0	0	AML37	TP53
AML37_GGTTCTCGTCCCGTGA-1	1153.4	-4582.5	0	0	AML37	TP53
AML37_GGTTCTCTCTGGGCAC-1	-3206.3	-713.12	0	0	AML37	TP53
AML37_GTAACACAGAGGTCGT-1	-2371.1	-299.52	0	0	AML37	TP53
AML37_GTAACACTCAAATAGG-1	-3006.5	-423.44	0	0	AML37	TP53
AML37_GTAAGTCTCTTCCAGC-1	-1144.3	359.59	0	0	AML37	TP53
AML37_GTAATCGAGTTTGCTG-1	-2162.6	1170.7	0	0	AML37	TP53
AML37_GTAATCGCAAGACCGA-1	3424	2532.7	0	0	AML37	TP53
AML37_GTAATGCGTATCTTCT-1	-3106.9	368.92	0	0	AML37	TP53
AML37_GTAATGCGTCACTCTC-1	3065.7	2064.4	0	0	AML37	TP53
AML37_GTAATGCGTCCGGCAT-1	-1141.1	1583.7	0	0	AML37	TP53
AML37_GTAATGCTCACCTACC-1	1510.6	1309.9	0	0	AML37	TP53
AML37_GTACAACGTACACGTT-1	3289.9	2333.1	0	0	AML37	TP53
AML37_GTACAGTAGTAACGAT-1	-2586	797.38	0	0	AML37	TP53
AML37_GTACAGTCACCCAACG-1	-1330.2	-1750.8	0	0	AML37	TP53
AML37_GTACAGTGTGGATCGA-1	-3102.1	598.82	0	0	AML37	TP53
AML37_GTAGAAAAGACTCTAC-1	3189.4	2196.9	0	0	AML37	TP53
AML37_GTAGAAACACTATGTG-1	2864	2266.2	0	0	AML37	TP53
AML37_GTAGAAACAGCCTATA-1	1256.5	-4226	0	0	AML37	TP53
AML37_GTAGAAAGTTACCCAA-1	107.55	-4325.6	0	0	AML37	TP53
AML37_GTAGAAATCGCAGTGC-1	-2920	51.015	0	0	AML37	TP53
AML37_GTAGAAATCGCTTGCT-1	3032.2	2365	0	0	AML37	TP53
AML37_GTAGAAATCGTGGTAT-1	2560.7	2012.8	0	0	AML37	TP53
AML37_GTAGAAATCTAACGCA-1	899.75	-646.4	0	0	AML37	TP53
AML37_GTAGAGGTCAATCCGA-1	-3040	1526.7	0	0	AML37	TP53
AML37_GTAGAGGTCACCGACG-1	-1049.3	-1848.1	0	0	AML37	TP53
AML37_GTAGAGGTCATGCCCT-1	-3142.2	-649.34	0	0	AML37	TP53
AML37_GTAGATCAGCATGGGT-1	3620.6	-1511.2	0	0	AML37	TP53
AML37_GTAGATCCAACAAGAT-1	-1010.5	-1847.9	0	0	AML37	TP53
AML37_GTAGCTAGTTAGAGAT-1	-3585.6	-646.96	0	0	AML37	TP53
AML37_GTAGCTAGTTGTTGCA-1	3208.5	2224.4	0	0	AML37	TP53
AML37_GTAGCTATCACGAGGA-1	3133.4	2297.6	0	0	AML37	TP53
AML37_GTAGGAGAGATTAGAC-1	2626.5	2076.6	0	0	AML37	TP53
AML37_GTAGGAGTCCGCGAGT-1	2980.1	2054.5	0	0	AML37	TP53
AML37_GTAGGAGTCTCGCAGG-1	2900.2	2073	0	0	AML37	TP53
AML37_GTAGGTTAGGCTGAAC-1	-660.8	298.31	0	0	AML37	TP53
AML37_GTAGTACCATGGACAG-1	-935.42	-1956.7	0	0	AML37	TP53
AML37_GTAGTACGTGACAGGT-1	-2752.3	-513.78	0	0	AML37	TP53
AML37_GTAGTACTCGAGCCTG-1	2608.8	2067.5	0	0	AML37	TP53
AML37_GTATTGGCAAGTTCGT-1	2889.6	2263.6	0	0	AML37	TP53
AML37_GTATTGGCACAAAGTA-1	3180.3	2249.9	0	0	AML37	TP53
AML37_GTATTGGTCTCCCAAC-1	-2814.8	-102.4	0	0	AML37	TP53
AML37_GTATTTCAGGTTGAGC-1	3346.2	-2125.1	0	0	AML37	TP53
AML37_GTATTTCGTACAGTTC-1	3578.1	-2208	0	0	AML37	TP53
AML37_GTCAAACAGAATAACC-1	-1220.6	-2756.7	0	0	AML37	TP53
AML37_GTCAAACAGAGGTATT-1	-2927.7	643.09	0	0	AML37	TP53
AML37_GTCAAACGTGCATGAG-1	-3567.2	1656.2	0	0	AML37	TP53
AML37_GTCAAACTCTAGACAC-1	-2736.7	108.37	0	0	AML37	TP53
AML37_GTCAAGTAGTATGACA-1	940.06	-3603.3	0	0	AML37	TP53
AML37_GTCAAGTCACTAACCA-1	-3166.5	1395.9	0	0	AML37	TP53
AML37_GTCAAGTTCCATTGCC-1	-1336.4	-1877.3	0	0	AML37	TP53
AML37_GTCACTCCAACAAGTA-1	3282	-1456.1	0	0	AML37	TP53
AML37_GTCAGCGCAGCAGTAG-1	3223.6	2479.6	0	0	AML37	TP53
AML37_GTCAGCGGTTCTCCCA-1	954.91	238.66	0	0	AML37	TP53
AML37_GTCAGCGTCATTCCTA-1	-2994.1	1413.5	0	0	AML37	TP53
AML37_GTCAGCGTCTATACGG-1	306.98	-4842.2	0	0	AML37	TP53
AML37_GTCAGCGTCTCCAATT-1	-3190.6	-818.04	0	0	AML37	TP53
AML37_GTCATCCAGGTCACTT-1	-1387.7	-2780.4	0	0	AML37	TP53
AML37_GTCATCCAGGTTAAAC-1	3090.5	2127.6	0	0	AML37	TP53
AML37_GTCATCCTCGCGTGCA-1	1083.8	-4740.4	0	0	AML37	TP53
AML37_GTCATGAAGACATAGT-1	2922	2274	0	0	AML37	TP53
AML37_GTCATGACAAAGAACT-1	142.65	-4627.2	0	0	AML37	TP53
AML37_GTCATGATCATTCATC-1	3391.4	2432.5	0	0	AML37	TP53
AML37_GTCATTTTCTATCCAT-1	-1190.9	-1877.1	0	0	AML37	TP53
AML37_GTCCACTAGGAAGAAC-1	1173.3	-4549.2	0	0	AML37	TP53
AML37_GTCCACTAGGCCCAAA-1	-1128.6	-2197.2	0	0	AML37	TP53
AML37_GTCCACTCAAGCTGTT-1	902.98	-4739.9	0	0	AML37	TP53
AML37_GTCCACTTCAGCGGAA-1	-1165.5	2118.4	0	0	AML37	TP53
AML37_GTCCCATAGTGGTGAC-1	-3287	-844.18	0	0	AML37	TP53
AML37_GTCCTCATCCGCGGAT-1	1785.6	-3833.4	0	0	AML37	TP53
AML37_GTCGAATGTATACAGA-1	2718.2	2171.8	0	0	AML37	TP53
AML37_GTCGAATTCGTGCTCT-1	-2506.7	1711.9	0	0	AML37	TP53
AML37_GTCGCGACAGATACCT-1	-1158.2	-1818.3	0	0	AML37	TP53
AML37_GTCGCGAGTTGATGTC-1	-2524	-361.64	0	0	AML37	TP53
AML37_GTCGTAAAGCACTCTA-1	2569.2	2019.5	0	0	AML37	TP53
AML37_GTCGTAAGTCGTATTG-1	-1042.5	-1933.8	0	0	AML37	TP53
AML37_GTCGTAATCGTCGCTT-1	1073.5	-4691.1	0	0	AML37	TP53
AML37_GTCGTTCAGTAGTCAA-1	-1088.2	1975.9	0	0	AML37	TP53
AML37_GTCGTTCCACTGTCGG-1	2608.9	2067.3	0	0	AML37	TP53
AML37_GTCGTTCCATCGAACT-1	2510.9	-2863.6	0	0	AML37	TP53
AML37_GTCGTTCGTTCTCACC-1	121.94	-4273	0	0	AML37	TP53
AML37_GTCTACCAGTCGGCAA-1	3445.4	-2149.4	0	0	AML37	TP53
AML37_GTCTACCGTAGGACTG-1	2351.3	-3110.4	0	0	AML37	TP53
AML37_GTCTAGACAGGATCTT-1	1578.8	1923.2	0	0	AML37	TP53
AML37_GTCTAGAGTAGTCTTG-1	-3151.7	1437.4	0	0	AML37	TP53
AML37_GTCTAGATCATGAAAG-1	2875.8	2251.8	0	0	AML37	TP53
AML37_GTCTCACAGCCGATCC-1	2548.9	-2501.7	0	0	AML37	TP53
AML37_GTCTCACAGGTCTTTG-1	3405.8	2467.4	0	0	AML37	TP53
AML37_GTCTGTCGTATCCTTT-1	1112.3	-4680.6	0	0	AML37	TP53
AML37_GTCTGTCGTTGTAAAG-1	353.04	422.13	0	0	AML37	TP53
AML37_GTGACGCAGCCTCTTC-1	2756.8	2177.6	0	0	AML37	TP53
AML37_GTGACGCAGGCCTTGC-1	3380.8	2465.6	0	0	AML37	TP53
AML37_GTGACGCCAAACACCT-1	3420.8	-1924.2	0	0	AML37	TP53
AML37_GTGACGCTCCACTAGA-1	3075.2	2132	0	0	AML37	TP53
AML37_GTGACGCTCCATCTCG-1	1027.9	-861.31	0	0	AML37	TP53
AML37_GTGAGCCAGCTAATGA-1	966.52	-4511.1	0	0	AML37	TP53
AML37_GTGAGCCCAATTGCAC-1	1613.9	-998.71	0	0	AML37	TP53
AML37_GTGAGCCTCACATTGG-1	-3179.6	-85.526	0	0	AML37	TP53
AML37_GTGAGCCTCATGGCCG-1	-3264.5	-742.1	0	0	AML37	TP53
AML37_GTGAGGAAGTCCTGTA-1	1204.1	-4422.3	0	0	AML37	TP53
AML37_GTGAGGAGTCATTGCA-1	915.05	4898.7	0	0	AML37	TP53
AML37_GTGAGGATCCGAGTGC-1	-2127.1	196.25	0	0	AML37	TP53
AML37_GTGAGTTAGCTGTCCG-1	1328.3	-4124	0	0	AML37	TP53
AML37_GTGAGTTCATTCACAG-1	2548.6	2003.3	0	0	AML37	TP53
AML37_GTGAGTTGTAGTCGGA-1	-1648.4	818.14	0	0	AML37	TP53
AML37_GTGAGTTTCTTTCTAG-1	3447.3	-1286.1	0	0	AML37	TP53
AML37_GTGATGTTCCACTTTA-1	2784	2197.5	0	0	AML37	TP53
AML37_GTGATGTTCGAAATCC-1	1114.6	-4442.6	0	0	AML37	TP53
AML37_GTGCACGGTTGAATCC-1	3112	2404.6	0	0	AML37	TP53
AML37_GTGCAGCTCGAGGCAA-1	2933.9	2295.2	0	0	AML37	TP53
AML37_GTGCGTGCACGAGGTA-1	3329.1	-2042.3	0	0	AML37	TP53
AML37_GTGCGTGCAGCAGGAT-1	807.58	-572.8	0	0	AML37	TP53
AML37_GTGCGTGTCACTCTTA-1	2852.8	2268.8	0	0	AML37	TP53
AML37_GTGCGTGTCGGCGATC-1	-3234.7	774.01	0	0	AML37	TP53
AML37_GTGCTGGCACGTAACT-1	3012.3	2049.7	0	0	AML37	TP53
AML37_GTGCTTCGTTCTCGTC-1	-1222.9	-1821.6	0	0	AML37	TP53
AML37_GTGGAAGCAATCTCTT-1	1015.1	-625.35	0	0	AML37	TP53
AML37_GTGGAAGCAGTAACGG-1	-1363.3	-2379.5	0	0	AML37	TP53
AML37_GTGGAGATCTCCTGCA-1	2819.6	-2519.8	0	0	AML37	TP53
AML37_GTGGCGTCAGACAAAT-1	3350.7	2475	0	0	AML37	TP53
AML37_GTGGCGTGTGACTGAG-1	-1028.1	-1975.4	0	0	AML37	TP53
AML37_GTGGCGTTCCCATGGG-1	2248.6	-1264.7	0	0	AML37	TP53
AML37_GTGGCGTTCCCTTTGG-1	-3285.6	-749.26	0	0	AML37	TP53
AML37_GTGGGAATCGACCACG-1	3273.1	2430.2	0	0	AML37	TP53
AML37_GTGGTTAAGATGGCAC-1	3339.2	-2190.7	0	0	AML37	TP53
AML37_GTGTAACTCCGATAAC-1	2988.2	2343.1	0	0	AML37	TP53
AML37_GTGTCCTAGACCAACG-1	2555.8	2009.1	0	0	AML37	TP53
AML37_GTGTCCTAGCTTACGT-1	2626.1	2080.9	0	0	AML37	TP53
AML37_GTGTCCTCATTGGGAG-1	1140	-4610.8	0	0	AML37	TP53
AML37_GTGTCCTTCTCTCAAT-1	2627.2	2079.4	0	0	AML37	TP53
AML37_GTGTGATCAGCTACAT-1	3711.6	-1673.8	0	0	AML37	TP53
AML37_GTGTGATCATCGCTAA-1	3235.1	2238.3	0	0	AML37	TP53
AML37_GTGTGATGTGGCTAGA-1	3237.7	2453.8	0	0	AML37	TP53
AML37_GTGTGGCAGACCATTC-1	-2976.6	1582.8	0	0	AML37	TP53
AML37_GTGTGGCCAGTAACAA-1	776.29	-4048.7	0	0	AML37	TP53
AML37_GTGTGGCCATAACCCA-1	101.67	2196.1	0	0	AML37	TP53
AML37_GTGTTAGGTACCCGCA-1	1256.2	-4323.2	0	0	AML37	TP53
AML37_GTGTTAGGTGACTATC-1	2866.1	2275.4	0	0	AML37	TP53
AML37_GTGTTCCTCACGGGCT-1	-1047.4	-1874.9	0	0	AML37	TP53
AML37_GTGTTCCTCGGAATGG-1	-2609.5	1999.3	0	0	AML37	TP53
AML37_GTTACAGAGGACTAAT-1	1485	-2538	0	0	AML37	TP53
AML37_GTTACCCAGTAGGCCA-1	161.77	-4485.9	0	0	AML37	TP53
AML37_GTTACCCCAAGTGGGT-1	3199.3	2207.7	0	0	AML37	TP53
AML37_GTTACCCCAATTTCGG-1	-2739	400.37	0	0	AML37	TP53
AML37_GTTACCCGTTGGCTAT-1	2563.5	2015.4	0	0	AML37	TP53
AML37_GTTACCCGTTTACGTG-1	-969.68	-1908.7	0	0	AML37	TP53
AML37_GTTACCCTCAATGTCG-1	2755.8	2199.7	0	0	AML37	TP53
AML37_GTTACGACAAGAGCTG-1	3444.5	-2071.8	0	0	AML37	TP53
AML37_GTTACGATCCTCTTTC-1	-841.1	-2297.4	0	0	AML37	TP53
AML37_GTTAGACAGCGCTGCT-1	2495.4	1956.5	0	0	AML37	TP53
AML37_GTTAGACCAGTGCCTG-1	3335.4	2513.9	0	0	AML37	TP53
AML37_GTTAGACCATCATTGG-1	3655.8	-1893.8	0	0	AML37	TP53
AML37_GTTAGTGAGGAAGTCC-1	2749.1	2193.4	0	0	AML37	TP53
AML37_GTTATGGAGAAGGTAG-1	416.95	1639.9	0	0	AML37	TP53
AML37_GTTATGGTCTTAGCTT-1	-3285.4	-691.95	0	0	AML37	TP53
AML37_GTTCATTCAAACACCT-1	284.22	-3058.3	0	0	AML37	TP53
AML37_GTTCCGTAGGCACAAC-1	-1133.8	-2025.7	0	0	AML37	TP53
AML37_GTTCCGTGTTGGACTT-1	2284	-3595.5	0	0	AML37	TP53
AML37_GTTCGCTGTTTCCATT-1	3140	2425.4	0	0	AML37	TP53
AML37_GTTCTATCACTTTATC-1	-1091	-1854.5	0	0	AML37	TP53
AML37_GTTCTATGTACTCGTA-1	2963.4	2080.7	0	0	AML37	TP53
AML37_GTTCTATGTGCAATAA-1	3394.2	2541.4	0	0	AML37	TP53
AML37_GTTCTATGTGTCCATA-1	2923.3	2271.4	0	0	AML37	TP53
AML37_GTTCTATTCGGATACT-1	461.1	-4832.3	0	0	AML37	TP53
AML37_GTTGAACGTCGCCTAG-1	2793	2201.6	0	0	AML37	TP53
AML37_GTTGAACGTGCTCTCT-1	1296.8	-729.58	0	0	AML37	TP53
AML37_GTTGCTCAGGATTCAA-1	-1168.9	2363.5	0	0	AML37	TP53
AML37_GTTGCTCCAGGTAGTG-1	-3072.4	682.16	0	0	AML37	TP53
AML37_GTTGCTCGTTCTCGTC-1	3005	2061.2	0	0	AML37	TP53
AML37_GTTGCTCTCCATCAGA-1	973.24	-27.752	0	0	AML37	TP53
AML37_GTTGTCCCAAATACAG-1	1035.9	-1998	0	0	AML37	TP53
AML37_GTTGTGAAGCATTTCG-1	3457.1	-2187.4	0	0	AML37	TP53
AML37_GTTGTGACAACGAGGT-1	-2658.5	196.74	0	0	AML37	TP53
AML37_GTTGTGACACCTCAGG-1	2630.9	2076.9	0	0	AML37	TP53
AML37_GTTGTGATCGATTGGT-1	-1101.2	-1879.1	0	0	AML37	TP53
AML37_GTTTACTCAGCCGGTT-1	2719.6	2173.8	0	0	AML37	TP53
AML37_GTTTACTCAGGTCCCA-1	2254.5	-978.94	0	0	AML37	TP53
AML37_GTTTGGAAGCATTGAA-1	-1038.5	-2151.5	0	0	AML37	TP53
AML37_GTTTGGACAGAGCCCT-1	1108.3	-741.21	0	0	AML37	TP53
AML37_GTTTGGAGTTAAGGAT-1	2769.4	2196	0	0	AML37	TP53
AML37_TAACACGCAGAACTCT-1	3312	2315.3	0	0	AML37	TP53
AML37_TAACACGTCATTTGTC-1	3094.4	2122.2	0	0	AML37	TP53
AML37_TAACCAGGTATCGATC-1	-1008.2	-2055.1	0	0	AML37	TP53
AML37_TAACCAGGTGGCAGAT-1	3077.1	-1754.3	0	0	AML37	TP53
AML37_TAACGACCAAAGACTA-1	-1248.8	436.4	0	0	AML37	TP53
AML37_TAACGACCACGAAAGC-1	-3069.6	-696.9	0	0	AML37	TP53
AML37_TAACGACGTACCAATC-1	3283.6	2420.5	0	0	AML37	TP53
AML37_TAACGACTCTTACACT-1	3430.5	2425.1	0	0	AML37	TP53
AML37_TAACTTCAGACGTCCC-1	3198.9	2202	0	0	AML37	TP53
AML37_TAACTTCGTACGATGG-1	3246.2	2484	0	0	AML37	TP53
AML37_TAACTTCTCGCTGTCT-1	3490.9	-2274.7	0	0	AML37	TP53
AML37_TAAGCACGTACGGGAT-1	3108	2131.1	0	0	AML37	TP53
AML37_TAAGCACGTATCGCAT-1	-3261.7	1423.3	0	0	AML37	TP53
AML37_TAAGCACGTCCGTTTC-1	-985.29	-2484.1	0	0	AML37	TP53
AML37_TAAGCCAAGATTAGTG-1	886.97	-4590.7	0	0	AML37	TP53
AML37_TAAGCCACAGTGCCTG-1	-2564	-260.66	0	0	AML37	TP53
AML37_TAAGCCAGTGATGTAA-1	-2577.1	-305.45	0	0	AML37	TP53
AML37_TAAGCCATCTCATTGT-1	-1862.8	-353.45	0	0	AML37	TP53
AML37_TAAGCGTAGTAACGAT-1	559.62	-4464.5	0	0	AML37	TP53
AML37_TAAGTCGAGAAGCGGG-1	-1133.4	-1747.8	0	0	AML37	TP53
AML37_TAAGTCGAGCCTGCCA-1	3092.7	2144.5	0	0	AML37	TP53
AML37_TAAGTCGTCTACGCAA-1	-4388.7	-1319	0	0	AML37	TP53
AML37_TAATCTCCAAGATGTA-1	799.54	-530.72	0	0	AML37	TP53
AML37_TAATTCCAGTTCAACC-1	-2365.8	2316.5	0	0	AML37	TP53
AML37_TAATTCCCAGTTACCA-1	788.48	-4771.1	0	0	AML37	TP53
AML37_TAATTCCCATTGCCGG-1	380.61	-4133.3	0	0	AML37	TP53
AML37_TAATTCCTCGAGCTGC-1	3316.4	2324.9	0	0	AML37	TP53
AML37_TAATTCCTCGTGCGAC-1	515.72	-4762.2	0	0	AML37	TP53
AML37_TAATTCCTCTGTCCGT-1	3017.3	2072.2	0	0	AML37	TP53
AML37_TACAACGCATTGAGGG-1	-1099	-2029.5	0	0	AML37	TP53
AML37_TACAACGGTTTACGAC-1	3304	-1723.4	0	0	AML37	TP53
AML37_TACACCCAGCATATGA-1	2943.7	-1221.3	0	0	AML37	TP53
AML37_TACACCCCAATAGAGT-1	-2891.7	-144.74	0	0	AML37	TP53
AML37_TACACCCCATCCGGTG-1	2899.6	2264.6	0	0	AML37	TP53
AML37_TACAGGTAGTTTGCTG-1	-2996.5	402.36	0	0	AML37	TP53
AML37_TACAGGTCAGCAGACA-1	3332.3	2403.8	0	0	AML37	TP53
AML37_TACAGGTGTAGGACCA-1	2687.4	-1141.9	0	0	AML37	TP53
AML37_TACAGGTGTGAAGCGT-1	-3185.9	-782.64	0	0	AML37	TP53
AML37_TACAGGTGTGTTCCAA-1	3221.9	2223	0	0	AML37	TP53
AML37_TACAGGTGTTGACTGT-1	2697.3	-2438	0	0	AML37	TP53
AML37_TACAGGTTCCGTACGG-1	-3083.9	874.07	0	0	AML37	TP53
AML37_TACCCACAGTTCGCAT-1	1265.6	-4525.2	0	0	AML37	TP53
AML37_TACCCACGTCCGTACG-1	852.17	-694.83	0	0	AML37	TP53
AML37_TACCCGTAGAGTTCGG-1	-987.37	-2062.5	0	0	AML37	TP53
AML37_TACCCGTCAATAGTAG-1	821.56	-3698.7	0	0	AML37	TP53
AML37_TACCCGTCACCCTGTT-1	3426	2456.5	0	0	AML37	TP53
AML37_TACCCGTCATTCTCCG-1	-1138.2	-1994.3	0	0	AML37	TP53
AML37_TACCGGGAGCGACCCT-1	2862.3	2264.6	0	0	AML37	TP53
AML37_TACCGGGTCAACTGAC-1	3363.1	2463.6	0	0	AML37	TP53
AML37_TACCTCGGTATCTCTT-1	-2674.4	-347.5	0	0	AML37	TP53
AML37_TACCTCGGTATGTCAC-1	-3119.9	-110.99	0	0	AML37	TP53
AML37_TACCTCGGTTGCTGAT-1	2554.4	2009.4	0	0	AML37	TP53
AML37_TACCTCGTCGCCGTGA-1	817.31	-4661.1	0	0	AML37	TP53
AML37_TACCTGCCAAGTCGTT-1	3750.4	-1018.3	0	0	AML37	TP53
AML37_TACCTGCCATAACTCG-1	3130.3	2413.4	0	0	AML37	TP53
AML37_TACCTGCTCCGTAATG-1	3269.1	2315	0	0	AML37	TP53
AML37_TACCTGCTCTAGAACC-1	955.28	-688.16	0	0	AML37	TP53
AML37_TACGCTCGTCGGAACA-1	3055.9	2060.7	0	0	AML37	TP53
AML37_TACGGGCAGCATGAAT-1	1059.2	-4712.1	0	0	AML37	TP53
AML37_TACGGGCCAAGAATGT-1	-3140.3	994.5	0	0	AML37	TP53
AML37_TACGGTAAGTGGTTGG-1	3553.7	-1910.5	0	0	AML37	TP53
AML37_TACGGTATCATTATCC-1	-2586.6	2519.4	0	0	AML37	TP53
AML37_TACGTCCGTGAGGCAT-1	1063.4	-4717.8	0	0	AML37	TP53
AML37_TACGTCCGTTAAGAAC-1	3148.4	2432.9	0	0	AML37	TP53
AML37_TACGTCCTCGGCACTG-1	-3018	83.489	0	0	AML37	TP53
AML37_TACGTCCTCTGTGTGA-1	-313.11	2488.8	0	0	AML37	TP53
AML37_TACTGCCCAATCTCGA-1	-2949	517.18	0	0	AML37	TP53
AML37_TACTGCCGTTAGTCGT-1	2900.6	2281.5	0	0	AML37	TP53
AML37_TACTTACAGAAGCCAC-1	3073	2112.5	0	0	AML37	TP53
AML37_TACTTACAGTGGTCAG-1	-1856.9	1273.7	0	0	AML37	TP53
AML37_TACTTACCAATCAGCT-1	3371	2428.6	0	0	AML37	TP53
AML37_TACTTACCACGGCTAC-1	986.61	-706.57	0	0	AML37	TP53
AML37_TACTTACGTTCATCTT-1	-3634.1	1943	0	0	AML37	TP53
AML37_TACTTCAGTACTAACC-1	3396.5	-2176.7	0	0	AML37	TP53
AML37_TACTTCAGTCGTCAGC-1	-3219.1	-721.41	0	0	AML37	TP53
AML37_TACTTCATCGGCATAT-1	-3102.8	-775.85	0	0	AML37	TP53
AML37_TACTTGTAGAAGGTAG-1	3024.3	-872.46	0	0	AML37	TP53
AML37_TACTTGTAGCGCACAA-1	2623.2	2077.2	0	0	AML37	TP53
AML37_TACTTGTTCTGGAAGG-1	-1194.6	-1920	0	0	AML37	TP53
AML37_TAGACTGAGAATCGAT-1	-2995.6	-244.86	0	0	AML37	TP53
AML37_TAGACTGAGGTTCCAT-1	3124	-904.87	0	0	AML37	TP53
AML37_TAGACTGGTCCGGCAT-1	-2301.1	-1163.3	0	0	AML37	TP53
AML37_TAGAGTCAGACTACGG-1	762.3	2315.2	0	0	AML37	TP53
AML37_TAGAGTCAGCAGGTCA-1	874.53	-548.7	0	0	AML37	TP53
AML37_TAGAGTCGTGTGCTTA-1	2996.2	2084.9	0	0	AML37	TP53
AML37_TAGAGTCGTTAATCGC-1	73.049	1071.3	0	0	AML37	TP53
AML37_TAGATCGCAAAGCAAT-1	3178.7	2292.5	0	0	AML37	TP53
AML37_TAGATCGCACTACAGT-1	2741.8	2173.2	0	0	AML37	TP53
AML37_TAGATCGCATTCACAG-1	2675.3	2127	0	0	AML37	TP53
AML37_TAGCACATCTAGGCAT-1	-2683	-558.23	0	0	AML37	TP53
AML37_TAGGGTTAGTGTAGAT-1	-3603.5	-1283.9	0	0	AML37	TP53
AML37_TAGGTACGTCGAGATG-1	2698.9	2151.8	0	0	AML37	TP53
AML37_TAGGTTGGTATGTGTC-1	2710.5	2163.7	0	0	AML37	TP53
AML37_TAGGTTGTCGCGCTGA-1	-3393.1	-1098.8	0	0	AML37	TP53
AML37_TAGGTTGTCTGTCCGT-1	-4264.8	-1192.1	0	0	AML37	TP53
AML37_TAGTGCATCTCATTGT-1	1144.8	-1609.2	0	0	AML37	TP53
AML37_TAGTGCATCTTCCGTG-1	-990.25	-2015.1	0	0	AML37	TP53
AML37_TATATCCAGTCTAGAA-1	1065.3	-3352.4	0	0	AML37	TP53
AML37_TATCCTAAGCATACTC-1	-2417	752.33	0	0	AML37	TP53
AML37_TATCGCCTCTAGGAAA-1	-899.82	-2189.3	0	0	AML37	TP53
AML37_TATCTGTCAATAAGGT-1	-2133.6	1540.1	0	0	AML37	TP53
AML37_TATCTGTGTGTCTTAG-1	124.35	-4834.4	0	0	AML37	TP53
AML37_TATCTTGAGGAGTACC-1	1914.3	-855.76	0	0	AML37	TP53
AML37_TATCTTGGTGTCTTGA-1	-1886.4	2139.4	0	0	AML37	TP53
AML37_TATGTTCTCAGACTGT-1	3193.3	2193.9	0	0	AML37	TP53
AML37_TATTCCAAGTTTGTCG-1	-1206.1	-1977.1	0	0	AML37	TP53
AML37_TATTCCAGTGACACGA-1	1611.1	1450	0	0	AML37	TP53
AML37_TATTCCATCCACACCT-1	2586.4	-3045	0	0	AML37	TP53
AML37_TATTGCTGTCCAACGC-1	1221.5	-4496.7	0	0	AML37	TP53
AML37_TATTGGGAGAAGGGAT-1	2615.1	-1407.7	0	0	AML37	TP53
AML37_TATTGGGAGAGCAGTC-1	-3168.6	367.65	0	0	AML37	TP53
AML37_TATTGGGAGGATCACG-1	425.53	-4829.6	0	0	AML37	TP53
AML37_TATTTCGTCGCGTGCA-1	3159.9	2222	0	0	AML37	TP53
AML37_TCAAGCACAGGTCCCA-1	-2048.1	-478.64	0	0	AML37	TP53
AML37_TCAAGTGTCATCGCTC-1	-1148	-1842.6	0	0	AML37	TP53
AML37_TCAATTCAGCAACAAT-1	-1110.3	-1910.1	0	0	AML37	TP53
AML37_TCAATTCGTAGTCTGT-1	2761	2192.2	0	0	AML37	TP53
AML37_TCAATTCGTTGTTGAC-1	-3024.3	1089.9	0	0	AML37	TP53
AML37_TCAATTCTCATCTACT-1	-4229.9	-1248.7	2	0	AML37	TP53
AML37_TCAATTCTCCGTCAAA-1	2989.8	2304.6	0	0	AML37	TP53
AML37_TCACAAGAGCGCTTCG-1	3312.9	2424.5	0	0	AML37	TP53
AML37_TCACAAGTCCAAGCAT-1	3405.2	-2256.4	0	1	AML37	TP53
AML37_TCACAAGTCGACCTAA-1	1315.8	568.13	0	0	AML37	TP53
AML37_TCACACCCAAGTATAG-1	3387.2	2433	0	0	AML37	TP53
AML37_TCACACCGTATCTCTT-1	-2295.8	-1160.6	0	0	AML37	TP53
AML37_TCACACCGTGCAACGA-1	-2231.3	-332.64	0	0	AML37	TP53
AML37_TCACATTAGACGCATG-1	693.03	982.17	0	0	AML37	TP53
AML37_TCACATTAGCCAACCC-1	-3308.1	672.03	0	0	AML37	TP53
AML37_TCACATTCACAGCCTG-1	2959.1	2321.4	0	0	AML37	TP53
AML37_TCACATTTCCCTGTTG-1	339.37	-4764	0	0	AML37	TP53
AML37_TCACATTTCCGATGTA-1	3184.6	2268.7	0	0	AML37	TP53
AML37_TCACGCTCACACGCCA-1	1136.1	-4627.4	0	0	AML37	TP53
AML37_TCACGCTGTGCACATT-1	-1144.1	-1950.6	0	0	AML37	TP53
AML37_TCACGGGCACGACGAA-1	-3126.9	-466.33	0	0	AML37	TP53
AML37_TCACTATAGGAACTCG-1	-1806.7	-3.3692	0	0	AML37	TP53
AML37_TCACTCGCAGAAGCGT-1	-1593	1879.6	0	0	AML37	TP53
AML37_TCACTCGGTATTCTCT-1	3233.6	2232.7	0	0	AML37	TP53
AML37_TCACTCGGTGACCTGC-1	-1106.1	-1725.6	0	0	AML37	TP53
AML37_TCAGCAAGTGCCTATA-1	16.697	2827	0	0	AML37	TP53
AML37_TCAGGGCAGAGTGACC-1	-2566	612.13	0	0	AML37	TP53
AML37_TCAGGGCAGGGCTAAC-1	-218.12	3564.5	0	0	AML37	TP53
AML37_TCAGGGCCACACCTGG-1	2163	-3347.2	0	0	AML37	TP53
AML37_TCAGGGCCAGGAACCA-1	916.68	4812.9	0	1	AML37	TP53
AML37_TCAGGGCGTAGCGATG-1	1765.1	-1024.8	0	0	AML37	TP53
AML37_TCAGGGCGTATCGAAA-1	-3651.6	-1336.9	0	0	AML37	TP53
AML37_TCAGGTAAGATGCTGG-1	2613.8	2049.5	0	0	AML37	TP53
AML37_TCAGGTAAGGCCCAAA-1	-423.07	1693.6	0	0	AML37	TP53
AML37_TCAGGTAAGTTTGAGA-1	1003.5	-1712	0	0	AML37	TP53
AML37_TCAGGTAGTGCCTGCA-1	3000.7	2291.1	0	0	AML37	TP53
AML37_TCAGTCCTCCATTTCA-1	-2494.8	2238.4	1	0	AML37	TP53
AML37_TCAGTGAAGCCATTTG-1	2700.3	2158.3	0	0	AML37	TP53
AML37_TCAGTGAAGTAAGGGA-1	-2058.9	684.19	0	0	AML37	TP53
AML37_TCAGTTTAGAAACACT-1	-1198.4	-1939.4	0	0	AML37	TP53
AML37_TCATACTCAGCATGCC-1	-1179.9	102.27	0	0	AML37	TP53
AML37_TCATATCAGTAAGGGA-1	3283.8	-707.47	0	0	AML37	TP53
AML37_TCATATCCACTCCCTA-1	2561.8	2013.6	0	0	AML37	TP53
AML37_TCATATCCAGTGTACT-1	2615.9	2071.9	0	0	AML37	TP53
AML37_TCATATCTCGGAAGGT-1	1344.5	-3596.8	0	0	AML37	TP53
AML37_TCATCATAGCGGTAGT-1	2723.7	2173.9	0	0	AML37	TP53
AML37_TCATCCGAGCTCGTGC-1	-4169	-1031.7	0	0	AML37	TP53
AML37_TCATCCGCATATCGGT-1	93.86	-4861	0	0	AML37	TP53
AML37_TCATCCGGTTACGTAC-1	-3476.6	-550.38	0	0	AML37	TP53
AML37_TCATCCGTCCTGTAGA-1	3069.1	2174.3	0	0	AML37	TP53
AML37_TCATGAGCACCAGTTA-1	-2966	526.54	0	0	AML37	TP53
AML37_TCATGAGGTCCTTAAG-1	1265.2	-4378.3	0	0	AML37	TP53
AML37_TCATGAGTCCTTACCG-1	3022.5	2047.8	0	0	AML37	TP53
AML37_TCATGCCTCCGGACGT-1	2977.8	2313.5	0	0	AML37	TP53
AML37_TCATGGAAGCAGTAAT-1	3366.3	2413.5	0	0	AML37	TP53
AML37_TCATGGACAACAAGAT-1	-2236.9	-1064.1	0	0	AML37	TP53
AML37_TCATGGACACACCTAA-1	2669.3	-2551.1	0	0	AML37	TP53
AML37_TCATGGACAGCTACCG-1	-1315.7	-2452.1	0	0	AML37	TP53
AML37_TCATGTTCAACCCGCA-1	241.49	702.56	0	0	AML37	TP53
AML37_TCATGTTCATCTAGAC-1	1259	-4158.5	0	0	AML37	TP53
AML37_TCATGTTTCAGGTAAA-1	-2352.6	-1093.8	0	0	AML37	TP53
AML37_TCATGTTTCCTCTAAT-1	-1416.9	-2502.6	0	0	AML37	TP53
AML37_TCATGTTTCTTCACGC-1	644.75	-554.32	0	0	AML37	TP53
AML37_TCATTACAGATTAGCA-1	1067.9	-1240.1	0	0	AML37	TP53
AML37_TCATTACAGCTTTGTG-1	1285.6	-4023.1	0	0	AML37	TP53
AML37_TCATTCAGTCTCGGGT-1	-3135.7	-115.59	0	0	AML37	TP53
AML37_TCATTGTGTTTGTTCT-1	1208.5	-2905.1	0	0	AML37	TP53
AML37_TCATTGTTCTGGTGCG-1	3333.9	2374.5	0	0	AML37	TP53
AML37_TCCACCAAGATGCTTC-1	1064.5	782.72	0	0	AML37	TP53
AML37_TCCACCAAGCAAATGT-1	-3394.1	-1047.4	0	0	AML37	TP53
AML37_TCCACCACAGGCTATT-1	2060.2	1676.4	0	0	AML37	TP53
AML37_TCCACCATCTGGTGCG-1	3366	2485.6	0	0	AML37	TP53
AML37_TCCACGTCACTATCCC-1	3435.5	-2173.2	0	0	AML37	TP53
AML37_TCCACGTCAGTGCCTG-1	2596.3	2051.5	0	0	AML37	TP53
AML37_TCCACGTGTGCAATAA-1	-2212.2	-271.37	0	0	AML37	TP53
AML37_TCCACGTGTTCCTAGA-1	1808.1	-3623.9	0	0	AML37	TP53
AML37_TCCACGTTCAGCGCAC-1	2593.4	2052.9	0	0	AML37	TP53
AML37_TCCAGAAAGCCTGAAG-1	-2886.2	-422.87	0	0	AML37	TP53
AML37_TCCAGAAGTATCGCGC-1	2748.1	2192.9	0	0	AML37	TP53
AML37_TCCAGAATCCCAGGAC-1	1103	-4718.9	0	0	AML37	TP53
AML37_TCCAGAATCTCCCAAC-1	2598.2	2048.5	0	0	AML37	TP53
AML37_TCCATCGCAAGGCTTT-1	2832.2	2237.8	0	0	AML37	TP53
AML37_TCCATCGCAGAATTCC-1	1253.9	-4276.1	0	0	AML37	TP53
AML37_TCCATCGCATGGAACG-1	-1105.3	-1951.1	0	0	AML37	TP53
[truncated: 91,196 more rows]
