# Supplementary material for: The AML cellular state space unveils NPM1 immune evasion subtypes with distinct clinical outcomes
Source: Nat Commun. 2025 Nov 25;16:10592. doi: 10.1038/s41467-025-66546-6 (PMC12658069; doi:10.1038/s41467-025-66546-6)
Supplement: Supplementary file 6 — Source Data [file 41467_2025_66546_MOESM6_ESM.zip › SourceData/Sourcedata_SFig28B.csv]

orig.ident	Cell type	NPM1 class	n of cells	Proportion of CD8
AML104	CD8 Naive	NPM1 class I	0	0
AML104	CD8 Memory_1	NPM1 class I	1	0.2
AML104	CD8 Memory_2	NPM1 class I	4	0.8
AML104	CD8 Effector_1	NPM1 class I	0	0
AML104	CD8 Effector_2	NPM1 class I	0	0
AML105	CD8 Naive	NPM1 class II	29	0.234
AML105	CD8 Memory_1	NPM1 class II	11	0.089
AML105	CD8 Memory_2	NPM1 class II	58	0.468
AML105	CD8 Effector_1	NPM1 class II	26	0.21
AML105	CD8 Effector_2	NPM1 class II	0	0
AML136	CD8 Naive	NPM1 class I	2	0.111
AML136	CD8 Memory_1	NPM1 class I	4	0.222
AML136	CD8 Memory_2	NPM1 class I	6	0.333
AML136	CD8 Effector_1	NPM1 class I	4	0.222
AML136	CD8 Effector_2	NPM1 class I	2	0.111
AML24	CD8 Naive	NPM1 class I	2	0.022
AML24	CD8 Memory_1	NPM1 class I	11	0.122
AML24	CD8 Memory_2	NPM1 class I	49	0.544
AML24	CD8 Effector_1	NPM1 class I	12	0.133
AML24	CD8 Effector_2	NPM1 class I	16	0.178
AML25	CD8 Naive	NPM1 class I	1	0.029
AML25	CD8 Memory_1	NPM1 class I	2	0.059
AML25	CD8 Memory_2	NPM1 class I	16	0.471
AML25	CD8 Effector_1	NPM1 class I	3	0.088
AML25	CD8 Effector_2	NPM1 class I	12	0.353
AML27	CD8 Naive	NPM1 class I	5	0.054
AML27	CD8 Memory_1	NPM1 class I	10	0.108
AML27	CD8 Memory_2	NPM1 class I	56	0.602
AML27	CD8 Effector_1	NPM1 class I	22	0.237
AML27	CD8 Effector_2	NPM1 class I	0	0
AML28	CD8 Naive	NPM1 class I	0	0
AML28	CD8 Memory_1	NPM1 class I	5	0.106
AML28	CD8 Memory_2	NPM1 class I	4	0.085
AML28	CD8 Effector_1	NPM1 class I	29	0.617
AML28	CD8 Effector_2	NPM1 class I	9	0.191
AML33	CD8 Naive	NPM1 class II	2	0.005
AML33	CD8 Memory_1	NPM1 class II	20	0.053
AML33	CD8 Memory_2	NPM1 class II	264	0.695
AML33	CD8 Effector_1	NPM1 class II	94	0.247
AML33	CD8 Effector_2	NPM1 class II	0	0
AML7	CD8 Naive	NPM1 class II	23	0.136
AML7	CD8 Memory_1	NPM1 class II	32	0.189
AML7	CD8 Memory_2	NPM1 class II	54	0.32
AML7	CD8 Effector_1	NPM1 class II	22	0.13
AML7	CD8 Effector_2	NPM1 class II	38	0.225
AML79	CD8 Naive	NPM1 class I	2	0.087
AML79	CD8 Memory_1	NPM1 class I	4	0.174
AML79	CD8 Memory_2	NPM1 class I	12	0.522
AML79	CD8 Effector_1	NPM1 class I	5	0.217
AML79	CD8 Effector_2	NPM1 class I	0	0
AML9	CD8 Naive	NPM1 class II	5	0.278
AML9	CD8 Memory_1	NPM1 class II	5	0.278
AML9	CD8 Memory_2	NPM1 class II	3	0.167
AML9	CD8 Effector_1	NPM1 class II	2	0.111
AML9	CD8 Effector_2	NPM1 class II	3	0.167
AML97	CD8 Naive	NPM1 class II	32	0.183
AML97	CD8 Memory_1	NPM1 class II	16	0.091
AML97	CD8 Memory_2	NPM1 class II	111	0.634
AML97	CD8 Effector_1	NPM1 class II	14	0.08
AML97	CD8 Effector_2	NPM1 class II	2	0.011
