# Supplementary material for: The AML cellular state space unveils NPM1 immune evasion subtypes with distinct clinical outcomes
Source: Nat Commun. 2025 Nov 25;16:10592. doi: 10.1038/s41467-025-66546-6 (PMC12658069; doi:10.1038/s41467-025-66546-6)
Supplement: Supplementary file 6 — Source Data [file 41467_2025_66546_MOESM6_ESM.zip › SourceData/SourceData_Sfig1D.csv]

Gene	status	n	percent	GeneTotal	GeneTotalPercent	Cohort
TP53	HOM	6	37.5	11	68.75	Lund
TP53	HET	3	18.75	11	68.75	Lund
TP53	CHET	2	12.5	11	68.75	Lund
DNMT3A	HET	4	25	4	25	Lund
TET2	HET	2	12.5	3	18.75	Lund
TET2	CHET	1	6.25	3	18.75	Lund
NF1	HOM	1	6.25	2	12.5	Lund
NF1	HET	1	6.25	2	12.5	Lund
UNC79	HET	1	6.25	1	6.25	Lund
U2AF1	HET	1	6.25	1	6.25	Lund
TENM3	HET	1	6.25	1	6.25	Lund
SPTBN2	HET	1	6.25	1	6.25	Lund
PTPRB	HET	1	6.25	1	6.25	Lund
NRAS	HET	1	6.25	1	6.25	Lund
KMT2C	HET	1	6.25	1	6.25	Lund
JAK2	HOM	1	6.25	1	6.25	Lund
IDH2	HET	1	6.25	1	6.25	Lund
IDH1	HET	1	6.25	1	6.25	Lund
FLT3_ITD	CHET	1	6.25	1	6.25	Lund
FLT3	HET	1	6.25	1	6.25	Lund
FHOD3	HET	1	6.25	1	6.25	Lund
CEBPA	HOM	1	6.25	1	6.25	Lund
APOB	HET	1	6.25	1	6.25	Lund
TP53	CHET	11	26.83	41	100	Beat-AML
TP53	HET	13	31.71	41	100	Beat-AML
TP53	HOM	17	41.46	41	100	Beat-AML
DNMT3A	CHET	1	2.44	4	9.76	Beat-AML
DNMT3A	HET	3	7.32	4	9.76	Beat-AML
TET2	CHET	1	2.44	2	4.88	Beat-AML
TET2	HOM	1	2.44	2	4.88	Beat-AML
NF1	HET	1	2.44	2	4.88	Beat-AML
NF1	HOM	1	2.44	2	4.88	Beat-AML
UNC79	NA	0	0	0	0	Beat-AML
U2AF1	HET	4	9.76	4	9.76	Beat-AML
TENM3	NA	0	0	0	0	Beat-AML
SPTBN2	NA	0	0	0	0	Beat-AML
PTPRB	NA	0	0	0	0	Beat-AML
NRAS	HET	6	14.63	7	17.07	Beat-AML
NRAS	HOM	1	2.44	7	17.07	Beat-AML
KMT2C	NA	0	0	0	0	Beat-AML
JAK2	HET	3	7.32	3	7.32	Beat-AML
IDH2	HET	1	2.44	1	2.44	Beat-AML
IDH1	HET	3	7.32	3	7.32	Beat-AML
FLT3_ITD	HET	1	2.44	1	2.44	Beat-AML
FLT3	NA	0	0	0	0	Beat-AML
FHOD3	NA	0	0	0	0	Beat-AML
CEBPA	HET	1	2.44	1	2.44	Beat-AML
APOB	NA	0	0	0	0	Beat-AML
TP53	CHET	4	15.38	15	57.69	TCGA
TP53	HET	7	26.92	15	57.69	TCGA
TP53	HOM	4	15.38	15	57.69	TCGA
DNMT3A	CHET	1	3.85	4	15.38	TCGA
DNMT3A	HET	3	11.54	4	15.38	TCGA
TET2	HET	1	3.85	1	3.85	TCGA
NF1	HOM	1	3.85	1	3.85	TCGA
UNC79	NA	0	0	0	0	TCGA
U2AF1	NA	0	0	0	0	TCGA
TENM3	NA	0	0	0	0	TCGA
SPTBN2	NA	0	0	0	0	TCGA
PTPRB	NA	0	0	0	0	TCGA
NRAS	HET	2	7.69	2	7.69	TCGA
KMT2C	NA	0	0	0	0	TCGA
JAK2	NA	0	0	0	0	TCGA
IDH2	HET	1	3.85	1	3.85	TCGA
IDH1	HET	1	3.85	1	3.85	TCGA
FLT3_ITD	HET	1	3.85	1	3.85	TCGA
FLT3	HET	1	3.85	1	3.85	TCGA
FHOD3	NA	0	0	0	0	TCGA
CEBPA	HET	1	3.85	1	3.85	TCGA
APOB	NA	0	0	0	0	TCGA
TP53	CHET	8	4.02	87	43.72	Papaemmanuil
TP53	HET	40	20.1	87	43.72	Papaemmanuil
TP53	HOM	39	19.6	87	43.72	Papaemmanuil
DNMT3A	CHET	1	0.5	20	10.05	Papaemmanuil
DNMT3A	HET	17	8.54	20	10.05	Papaemmanuil
DNMT3A	HOM	2	1.01	20	10.05	Papaemmanuil
TET2	CHET	3	1.51	5	2.51	Papaemmanuil
TET2	HET	2	1.01	5	2.51	Papaemmanuil
NF1	CHET	2	1.01	6	3.02	Papaemmanuil
NF1	HET	3	1.51	6	3.02	Papaemmanuil
NF1	HOM	1	0.5	6	3.02	Papaemmanuil
UNC79	NA	0	0	0	0	Papaemmanuil
U2AF1	HET	2	1.01	2	1.01	Papaemmanuil
TENM3	NA	0	0	0	0	Papaemmanuil
SPTBN2	NA	0	0	0	0	Papaemmanuil
PTPRB	NA	0	0	0	0	Papaemmanuil
NRAS	CHET	1	0.5	22	11.06	Papaemmanuil
NRAS	HET	21	10.55	22	11.06	Papaemmanuil
KMT2C	HET	1	0.5	1	0.5	Papaemmanuil
JAK2	HET	1	0.5	3	1.51	Papaemmanuil
JAK2	HOM	2	1.01	3	1.51	Papaemmanuil
IDH2	HET	9	4.52	9	4.52	Papaemmanuil
IDH1	HET	4	2.01	4	2.01	Papaemmanuil
FLT3_ITD	HET	8	4.02	8	4.02	Papaemmanuil
FLT3	CHET	2	1.01	11	5.53	Papaemmanuil
FLT3	HET	9	4.52	11	5.53	Papaemmanuil
FHOD3	NA	0	0	0	0	Papaemmanuil
CEBPA	CHET	1	0.5	4	2.01	Papaemmanuil
CEBPA	HET	2	1.01	4	2.01	Papaemmanuil
CEBPA	HOM	1	0.5	4	2.01	Papaemmanuil
APOB	NA	0	0	0	0	Papaemmanuil
