# Supplementary material for: The AML cellular state space unveils NPM1 immune evasion subtypes with distinct clinical outcomes
Source: Nat Commun. 2025 Nov 25;16:10592. doi: 10.1038/s41467-025-66546-6 (PMC12658069; doi:10.1038/s41467-025-66546-6)
Supplement: Supplementary file 6 — Source Data [file 41467_2025_66546_MOESM6_ESM.zip › SourceData/SourceData_Sfig12C.csv]

gene_id	TCGA Patient ID	2848	2826	2903	2919	2990	2879	2877	2810	3011	2984	2915	2811	2896	2895	2931	2869	2993	2972	2871	2963	2853	2859	2839	2812	2976	2913	2988	2986	2900	2932	2818	2924	2836	2837	2884	2967	2965	2824	2925	2981	2825	2816	2969	2835	2973	2992	2861	2987
NA	NPM1 class	NPM1 class I	NPM1 class I	NPM1 class I	NPM1 class I	NPM1 class I	NPM1 class I	NPM1 class I	NPM1 class I	NPM1 class I	NPM1 class I	NPM1 class II	NPM1 class II	NPM1 class II	NPM1 class II	NPM1 class II	NPM1 class II	NPM1 class II	NPM1 class II	NPM1 class II	NPM1 class II	NPM1 class II	NPM1 class II	NPM1 class II	NPM1 class II	NPM1 class II	NPM1 class II	NPM1 class II	NPM1 class II	NPM1 No group	NPM1 No group	NPM1 No group	NPM1 No group	NPM1 No group	NPM1 No group	NPM1 No group	NPM1 No group	NPM1 No group	NPM1 No group	NPM1 No group	NPM1 No group	NPM1 No group	NPM1 No group	NPM1 No group	NPM1 No group	NPM1 No group	NPM1 No group	NPM1 No group	NPM1 No group
LY6G5C	NA	6.1147	3.8656	4.9171	6.2331	5.9669	5.6746	6.0245	6.5867	6.2638	7.7865	5.4477	6.763	6.5666	6.0512	5.4203	6.1619	5.2698	5.0974	5.3346	5.3619	5.0507	5.8002	5.9819	5.9173	5.6907	5.7995	5.5248	6.2086	6.2834	6.7782	5.8465	6.5321	5.8617	6.1611	6.0292	5.9147	5.7071	6.4911	5.7781	5.7485	5.482	6.2288	5.165	5.9288	6.35	5.8658	5.5649	5.6439
HIST1H4E	NA	1.2567	2.5437	2.7703	3.3383	4.645	4.719	4.9603	1.9819	2.699	6.5268	1.883	6.0519	2.4671	3.1443	4.0303	4.1456	1.8775	2.4344	4.133	1.2745	4.4504	0.59072	5.0775	2.3937	3.0819	4.269	3.179	3.8662	4.7782	5.9574	4.1161	2.6841	2.5218	1.9595	2.9495	4.0216	2.6848	3.1692	2.3687	5.1375	1.2596	3.6439	3.4178	3.6962	4.4755	3.6355	2.7576	1.9159
CNFN	NA	1.8417	-6.6439	0.96296	3.4257	1.645	2.8445	2.7233	3.5668	2.436	6.5865	1.883	3.4197	2.6597	-0.17756	0.17236	1.2711	1.4625	2.4344	1.396	1.2745	-0.5039	2.3981	1.3771	-6.6439	-6.6439	0.099093	1.179	2.6439	0.82399	0.80091	0.65663	-6.6439	-0.47815	-0.36253	1.075	1.7992	-6.6439	-6.6439	1.3687	0.94111	-6.6439	-0.056641	1.6104	-0.62571	-6.6439	-0.064918	-0.24246	2.2379
PON2	NA	8.4903	8.1387	9.5592	8.7582	9.6223	9.6732	9.1008	9.0869	8.9278	8.4645	7.8018	7.0519	6.6022	7.2487	8.7908	8.7868	9.2482	8.4788	8.9274	8.6474	9.0099	8.9306	-6.6439	-6.6439	1.3449	2.099	2.4014	-6.6439	8.8981	7.8232	8.0274	8.6359	6.9564	6.6148	5.7568	2.5362	7.3921	8.3524	7.6541	5.848	6.5815	6.4512	6.9767	7.3226	6.591	6.7034	9.0727	8.0087
TPBG	NA	8.1815	6.8043	7.8147	9.269	3.8149	9.0453	9.2311	5.2043	4.0209	9.5619	6.0924	6.9179	3.4671	5.7997	3.9272	4.6404	8.3813	7.3493	4.8111	6.7663	6.3665	6.1757	1.3771	3.5092	6.4182	8.1047	4.7233	-6.6439	8.1639	8.5691	5.438	7.8779	7.0841	4.725	6.4326	4.3017	6.2847	5.9062	7.3287	4.8156	3.8446	5.7508	5.165	2.6962	2.6275	5.3614	4.217	3.9159
NHSL1	NA	9.8603	7.798	9.0845	8.168	8.1764	8.7594	8.5848	7.7006	9.0359	8.5619	5.6378	6.7702	7.6081	7.9362	8.0912	7.6862	8.405	6.3886	6.7997	7.3777	6.4734	6.6351	8.123	7.9986	7.6242	7.3844	7.4078	6.9896	10.054	7.4448	6.3981	7.1631	7.6251	8.3991	7.5507	7.3435	6.9327	7.0436	7.0269	7.696	8.2596	7.8321	7.3247	7.1751	6.9638	6.7806	8.732	8.2243
CTTNBP2NL	NA	8.36	7.5286	9.6599	8.7263	7.4967	8.9082	8.1874	6.6449	8.3235	7.8609	8.6222	5.7271	7.6541	8.6168	8.3745	8.0126	8.2698	7.2841	7.1598	6.7901	6.988	7.6675	4.962	6.7974	4.9694	5.9064	5.8035	7.5746	9.1683	7.3192	7.3709	7.281	7.9055	9.3603	8.5749	7.2586	7.8396	7.0761	6.976	7.7137	8.2856	7.9768	7.5053	5.9134	7.2481	7.3863	7.1669	9.2558
SERPINH1	NA	8.3335	8.1779	9.7831	9.5526	9.7665	9.1564	9.8016	9.6869	9.682	9.7737	8.5026	5.4728	5.6139	7.7824	5.2385	6.9715	7.2612	8.5324	7.6439	7.6495	4.7815	7.7456	7.377	6.3633	4.2836	2.684	6.5482	6.7171	5.9115	8.0361	6.3432	6.3394	5.7506	6.995	7.3666	7.3332	6.7723	7.7641	8.7284	4.2141	7.2596	4.467	7.6873	6.8581	5.4755	8.2066	9.3778	8.3082
LIN7A	NA	8.8454	8.385	7.2013	8.0797	8.6478	6.4161	8.0555	8.4248	7.5318	7.377	4.2049	4.0519	1.9816	-0.17756	-6.6439	1.6862	7.8258	3.1714	5.5115	2.9749	-6.6439	2.1757	-6.6439	1.3937	1.3449	-6.6439	-6.6439	-6.6439	1.409	3.8008	3.1161	4.5321	-6.6439	1.2225	0.49006	4.9692	4.2697	0.58429	2.8281	-6.6439	-0.32536	1.5284	2.1954	1.3743	7.8213	8.8718	8.0974	4.4395
DCBLD2	NA	9.5164	8.4506	9.7525	9.5453	9.5609	9.2234	9.9507	9.4385	9.4269	9.2443	6.3533	5.1421	5.8692	6.2318	4.0303	8.3692	8.4849	8.5739	6.73	7.0754	7.6958	7.7904	5.9419	6.0755	6.9198	6.8269	3.842	4.8663	5.4964	7.5468	6.438	5.7197	6.2222	5.9951	6.7754	7.5088	7.4661	7.9241	7.2204	5.8639	6.5326	7.6087	5.9503	6.0747	7.113	8.3614	6.7348	6.7739
ACVR2B	NA	8.3442	8.7002	10.053	9.6466	9.7111	8.8445	9.5233	7.9047	9.3738	8.9201	6.0529	5.5735	5.5424	6.6168	5.4392	6.5565	7.9328	7.8094	7.358	8.0394	6.1826	7.2055	8.2099	6.4087	6.2836	7.2689	5.7838	5.9415	6.3938	6.5909	5.7228	6.1695	5.3032	6.4449	6.2582	8.0151	6.2394	6.1078	5.7781	4.3561	6.2893	5.6713	6.3519	5.85	6.3931	7.4189	8.6794	7.1351
ZFYVE9	NA	7.8417	7.4586	8.9853	8.9585	8.5668	8.7779	8.6608	7.8645	8.7615	5.0209	2.7574	3.4901	5.5905	7.022	3.1724	5.1456	6.4625	7.3007	7.2868	4.0819	6.8537	5.9127	3.7921	4.5636	4.345	4.269	2.4014	4.8138	5.7066	3.4639	4.049	4.3164	4.476	4.9229	7.3848	3.6737	5.2083	4.7541	3.2756	4	5.8841	4.8503	3.6979	5.5837	5.7975	7.7425	5.6155	5.3754
FAM110B	NA	9.1393	8.9245	9.7361	9.1229	8.5934	7.2966	9.637	9.0079	9.2199	7.625	3.62	5.4015	-6.6439	0.82236	4.3017	3.0081	6.4774	3.4344	3.2705	5.8594	1.8181	4.4976	-0.20789	-6.6439	2.76	4.0059	1.594	2.0589	3.9115	7.9506	6.5146	4.6475	7.8572	7.6982	6.67	7.3017	6.0067	5.5842	5.8605	5.7137	4.9225	3.4029	6.6765	7.1089	7.7235	6.854	6.7462	8.7201
NEGR1	NA	8.712	9.5172	10.998	11.259	11.267	10.415	12.156	10.039	10.706	12.102	6.3314	5.4901	9.4525	5.1443	10.919	8.451	8.8548	4.6568	2.8111	6.0947	4.7441	3.3981	5.4645	5.8531	4.7142	6.6989	5.0203	7.1142	4.5789	7.9473	7.8612	8.7372	7.3484	8.1254	7.0974	8.1331	10.002	8.677	8.2142	6.0976	5.347	8.3822	10.492	7.9517	9.9441	10.105	6.9572	5.3754
LARP6	NA	4.7803	3.4182	6.1528	3.5082	5.1996	4.9225	5.2379	4.4843	1.114	5.625	-6.6439	-6.6439	-0.34026	2.1443	1.1724	2.8561	4.1994	-6.6439	-6.6439	-6.6439	1.0811	2.5907	-6.6439	-6.6439	-6.6439	-6.6439	-6.6439	-6.6439	-0.17592	1.5378	-0.34337	-6.6439	0.52185	2.2225	-6.6439	0.21425	-0.31527	0.58429	-0.63129	-6.6439	-6.6439	2.5284	-0.38949	0.95925	0.30556	1.5201	-0.24246	2.5009
RHOBTB3	NA	7.2225	9.1731	10.902	10.6	9.8174	10.47	10.52	8.9819	10.284	9.6226	8.5244	5.524	8.6709	9.1216	10.096	10.178	10.088	6.2757	6.1148	5.0558	4.6254	6.9658	9.693	9.6305	6.618	5.7995	7.5655	4.8138	6.8793	5.3452	6.8166	4.7197	8.0454	7.1374	8.6271	8.0216	8.7985	7.1234	7.7781	7.8914	8.2369	7.7116	7.9187	6.5641	7.9921	9.6681	9.3312	8.8989
PTGFRN	NA	5.649	7.0463	7.9287	9.5082	8.3695	8.4625	8.8932	6.6257	5.5063	7.3429	5.5834	2.2677	6.7151	6.6679	8.1948	8.1124	7.1721	4.7074	3.133	3.7981	4.4504	3.4976	2.5995	7.2351	4.8893	5.0059	5.9863	5.6439	3.2834	4.6082	4.3571	4.5716	5.6917	6.3924	6.4208	3.9147	8.0022	5.3916	9.0778	7.9635	8.3399	5.9434	8.3653	4.8661	4.8906	6.8776	8.7604	7.3338
AMOTL1	NA	8.0049	8.8105	9.97	9.8735	9.782	9.7568	9.7329	8.8767	9.7046	7.8365	9.7253	7.8492	7.5052	8.9923	9.8746	9.5688	9.9054	8.6043	8.4621	4.5599	5.403	5.0502	9.1005	9.0303	3.0819	3.7995	-0.40602	1.0589	6.9325	4.9973	6.6109	6.9842	6.9894	7.8996	4.812	4.6737	7.5114	6.0437	7.2452	3.9411	5.3185	3.5283	7.5113	7.451	4.6979	7.4028	9.0196	8.0297
ADAMTS1	NA	3.8417	11.658	8.8022	9.9594	10.055	9.9225	12.912	8.1111	2.9214	1.962	2.1054	1.4196	5.8692	5.1078	4.9003	8.5596	3.7844	5.6043	5.8111	1.8595	4.8537	2.3981	0.79211	7.1838	5.4879	4.6226	1.9159	-6.6439	2.9939	2.6753	7.9467	2.1695	3.8438	2.6375	2.075	3.9147	5.2995	5.2281	4.1236	3.4436	3.134	-6.6439	2.9324	3.6222	4.3056	7.4108	7.8661	6.7233
RGS12	NA	9.5718	9.0113	9.3617	9.8579	9.2034	8.8039	9.5795	9.0153	9.2789	7.5369	6.8216	7.8358	6.8396	8.219	8.4084	8.7415	8.3163	7.3089	7.2623	6.7584	6.2241	7.0087	8.2057	8.4847	7.743	9.2789	7.3355	5.1464	7.6944	8.2521	8.0274	8.4417	9.0493	8.8199	7.4089	8.7181	8.0984	8.6717	9.3602	7.7655	8.4755	8.0572	8.5963	9.2811	8.0672	8.8269	9.1922	8.6059
NETO1	NA	8.4807	-6.6439	9.3596	10.389	4.5992	9.8816	11.432	0.39693	2.114	3.3771	1.883	1.6827	-0.34026	0.82236	6.607	5.3586	1.4625	-0.15056	3.5115	1.8595	-6.6439	1.5907	-0.20789	-6.6439	1.76	-6.6439	1.594	-6.6439	0.82399	-6.6439	1.9786	0.36211	1.5218	3.6375	4.245	-6.6439	1.2698	0.58429	-6.6439	0.35614	1.9965	-6.6439	1.6104	2.1816	0.30556	6.8054	1.7575	4.7233
TOP1MT	NA	10.936	9.7368	11.144	11.001	11.609	10.213	11.205	11.639	10.617	9.6532	8.4427	11.304	10.474	9.2757	9.7667	10.51	10.627	10.308	10.057	9.3079	9.2018	9.0522	9.5833	9.99	10.094	11.256	9.9316	10.758	9.5955	9.9549	9.2435	9.6875	9.5386	8.8973	10.583	9.8509	9.5505	10.285	10.67	8.8758	10.132	9.1818	10.233	9.6103	9.1226	9.7537	11.874	8.5741
KHDRBS3	NA	5.9006	6.8043	8.506	7.7603	8.1646	6.5694	8.0349	8.6915	4.362	9.1219	-6.6439	6.0046	1.6597	0.82236	2.4943	3.7737	7.1995	5.0589	6.73	4.2287	2.0811	2.3981	1.7921	3.1307	-0.24008	3.099	1.594	3.8662	1.824	0.21586	-6.6439	4.9471	0.52185	-0.36253	0.49006	3.0216	1.6848	1.5842	0.9536	1.3561	0.67464	-6.6439	1.1954	-0.62571	-6.6439	4.4587	4.0055	3.5009
MS4A3	NA	9.817	13.081	10.453	10.556	12.259	9.9589	13.41	11.598	9.6039	8.4751	6.2169	7.2875	9.4558	3.6297	9.6752	10.012	11.037	7.4861	6.3809	11.162	5.5836	4.8387	10.847	12.463	7.4039	10.259	1.9159	8.9926	9.5905	8.9007	9.7361	8.269	8.3292	8.8421	10.426	9.5089	11.046	8.0272	9.5005	6.9486	8.1463	5.1914	9.7703	6.34	5.978	11.309	13.378	1.5009
STMN1	NA	10.974	12.494	12.787	12.458	13.096	12.045	12.549	13.041	12.289	12.801	11.441	10.543	11.821	11.504	11.715	12.01	12.095	11.773	10.887	12.382	11.935	10.804	12.069	11.816	12.383	11.842	11.553	12.412	11.407	11.428	10.609	10.619	10.703	9.7732	10.666	11.774	12.203	12.003	11.96	9.6542	10.614	10.501	12.028	11.856	10.037	11.464	11.99	9.171
ISPD	NA	5.1636	6.1682	7.2109	6.9081	6.5992	6.6053	7.3254	6.5466	5.9967	7.5064	5.5834	5.3457	5.5177	5.4074	6.3017	6.4544	6.5214	7.676	6.2373	7.0426	7.0276	6.4611	6.8901	6.7974	6.618	6.9192	6.5482	6.4683	6.0528	5.8158	6.7651	6.3279	5.5879	5.3924	6.2714	7.5718	6.7616	6.2847	5.6354	5.6229	5.8445	6.2288	6.3247	6.305	5.6632	5.3945	6.7576	4.0034
ITGB8	NA	5.0116	7.1186	10.081	7.7477	6.6673	6.084	9.2513	5.3511	4.5734	7.2719	6.2405	3.7416	8.6484	8.1843	9.109	8.4806	8.6122	3.3089	4.566	2.2745	1.0811	4.4976	6.0959	8.1924	5.618	5.0532	2.4014	4.7593	4.4679	1.2159	6.8662	2.6841	6.6511	7.1532	7.1121	5.0216	5.2394	1.5842	0.9536	5.6415	4.9225	4.8976	2.7804	2.6962	4.6979	5.105	-6.6439	7.3338
DSE	NA	8.956	7.7665	9.8306	10.506	9.5468	10.088	9.9392	9.0167	10.429	9.7811	9.9228	7.9907	9.8358	9.4224	9.5583	9.9391	9.6711	7.5662	8.5596	7.6028	7.9277	7.6602	9.0118	9.5445	8.4889	9.2989	8.9288	8.5101	7.8471	7.7197	7.735	7.8132	9.358	9.8537	8.4071	6.9431	7.8909	7.6048	8.0705	10.917	8.9625	9.0696	7.346	6.3418	7.83	9.8151	6.7145	9.698
GPC6	NA	5.5046	4.7661	8.9345	5.605	7.7845	-0.32536	4.7739	7.2796	7.2226	9.074	0.29795	4.0519	0.65974	-6.6439	4.3818	-6.6439	6.8318	5.7802	6.3502	-6.6439	-6.6439	-6.6439	2.3771	1.3937	-6.6439	5.3085	-6.6439	-6.6439	-6.6439	-6.6439	1.6567	1.6841	3.2222	1.9595	1.075	-6.6439	-6.6439	-6.6439	0.36871	-0.64386	0.67464	-6.6439	-6.6439	0.37429	-6.6439	4.842	-6.6439	4.2379
ZNF711	NA	8.7566	8.5881	11.382	10.875	10.386	11.161	11.301	10.671	4.699	9.6922	3.1054	8.0519	9.1476	10.481	10.232	10.302	10.987	8.9448	10.34	6.12	10.298	9.9104	0.79211	1.8088	9.2029	9.2154	2.4014	4.1463	4.2163	0.21586	9.001	6.0204	6.9975	2.8075	8.3134	2.2142	2.0067	7.4791	4.8605	6.6415	2.482	1.5284	2.9324	1.6962	5.4349	7.3014	1.7575	5.0858
ARHGAP5	NA	8.7445	8.2255	9.1528	11.209	9.887	10.729	10.219	9.2043	10.672	11.767	7.9705	8.348	8.9929	10.14	9.1808	10.338	9.0549	10.975	10.387	6.12	10.097	9.4173	5.8796	5.3323	9.8957	11.464	5.8794	4.3068	8.1504	4.7077	7.438	6.0346	7.6968	6.7669	7.1339	7.5088	7.4792	9.023	5.6166	6.3896	7.2369	7.6229	4.968	6.0181	8.0738	10.04	5.9474	8.8555
PAWR	NA	2.5786	0.95873	4.1329	8.3011	7.3797	-0.32536	6.3082	6.7892	3.436	7.3883	7.5507	1.0977	-0.34026	-0.17756	1.1724	2.2711	2.1994	7.7743	8.6907	1.5964	1.0811	2.1757	0.79211	-6.6439	2.0819	0.099093	1.594	1.6439	-6.6439	-6.6439	2.2416	-6.6439	2.3292	1.2225	3.5775	2.7992	3.0067	1.5842	-6.6439	0.35614	-0.32536	-6.6439	-6.6439	0.37429	3.765	6.6356	1.3425	4.8701
SERPINE1	NA	6.234	8.9389	9.5328	10.059	9.3932	9.482	11.382	7.8645	7.9967	9.0424	5.5268	5.8257	4.9817	5.705	7.9339	5.7947	4.6324	3.4344	6.8111	2.4444	2.3035	6.7506	8.9162	5.1663	4.1523	6.5585	4.8419	7.9169	6.4534	4.4638	6.3846	4.8216	5.4525	3.2225	6.9979	5.8581	6.1442	6.4422	3.6166	3.1635	5.347	4.9878	4.5173	4.2812	3.4755	6.7164	6.5389	7.6302
ALDH7A1	NA	5.3011	6.9812	8.1178	7.7645	8.2996	9.0078	8.7708	8.4303	6.6686	6.5064	5.6903	5.075	4.5666	5.9721	5.3423	8.1456	8.4359	3.8494	7.1861	4.8291	3.403	7.0906	6.5603	8.7096	7.2914	6.5253	5.7838	3.9658	7.2835	5.0986	4.6567	4.0626	4.6093	3.8075	4.348	3.7992	2.0067	3.5842	1.9536	1.3561	4.1982	5.5581	2.4178	3.4617	1.3056	5.3614	6.1669	4.916
SLC4A7	NA	10.721	10.456	11.882	10.18	12.062	11.078	11.998	10.326	11.864	11.827	9.8764	8.0722	9.267	9.2981	9.9455	10.281	10.887	9.3983	9.9196	9.8291	10.242	9.0295	7.8255	11.024	9.2518	9.0238	9.6219	8.2035	9.267	8.6609	9.7201	10.259	9.4272	9.6723	9.4442	9.6257	9.9748	8.0437	9.0358	9.342	9.0475	8.9378	9.0963	9.4173	9.468	10.21	9.5889	10.325
CNTN1	NA	0.25665	6.779	6.9964	8.7176	7.7378	10.397	9.794	2.3969	7.3714	4.4645	7.298	-6.6439	7.7096	6.2818	5.3221	8.0913	5.2351	-0.15056	2.8111	0.27453	1.0811	-0.40928	-6.6439	8.4454	4.8893	0.099093	-0.40602	2.8663	-6.6439	-0.78414	1.2417	-6.6439	2.1068	-6.6439	-6.6439	3.0216	2.0067	-6.6439	-6.6439	-6.6439	-6.6439	-6.6439	-6.6439	1.6962	2.3056	6.3781	-0.24246	1.9159
ZNF521	NA	10.799	8.1876	12.227	11.789	11.191	11.808	11.571	11.203	11.434	10.252	8.4452	9.1598	5.2143	6.9923	11.511	10.699	10.378	10.288	5.4835	1.2745	-6.6439	2.1757	3.3771	4.5092	1.76	4.0059	5.3219	0.05894	4.5789	1.8009	1.9786	1.9471	5.2767	4.0969	1.4901	4.0216	2.8547	3.7541	-0.63129	3.4436	-0.32536	3.2653	0.61042	1.6962	3.4755	9.0644	9.6971	3.3753
HDGFRP3	NA	6.5046	8.3682	9.5271	9.3098	9.2053	8.7935	9.7104	9.3247	8.8214	9.7302	7.6289	2.2677	3.9077	4.9923	3.8163	7.6462	3.7844	3.8494	4.396	5.0294	2.4961	6.8195	-0.20789	2.9787	7.5282	2.421	1.594	4.2288	2.409	2.6753	3.5635	2.6841	3.9812	3.5444	4.1339	3.6737	4.0067	4.1692	3.0691	3.263	3.762	3.4029	4.0028	1.6962	5.4755	7.8239	3.5649	6.2379
PALM	NA	6.7162	6.3163	8.4588	9.5814	8.4747	8.8865	8.8496	9.2826	8.7543	9.8809	8.4452	1.0977	5.3036	5.3143	6.4762	6.9246	7.3853	8.1623	5.396	3.0818	1.0811	4.7606	2.5995	6.6542	6.0819	7.7785	6.1486	5.2288	3.9115	2.2159	2.8266	3.5321	5.8256	3.6375	4.2974	5.7992	3.0067	6.2281	3.5385	1.6781	1.6746	3.8503	1.9324	1.9592	3.113	7.2298	4.5124	3.9159
FNBP1L	NA	8.9397	7.8596	9.9359	9.6248	9.3678	9.8595	9.7087	8.2795	10.242	9.9006	10.122	2.5572	6.9358	7.8938	7.6841	8.587	8.0068	9.3109	6.1861	4.0294	5.2775	7.6835	4.3771	5.235	4.4039	4.6226	2.9159	3.8662	4.7782	3.9708	6.2416	4.9769	6.7602	7.2374	7.245	6.1684	4.8942	8.473	3.8281	3.8797	4.96	4.9878	3.7804	4.1816	4.8292	8.0747	4.458	5.5009
GPR12	NA	5.3442	4.0462	8.6977	7.3382	8.503	5.5573	5.5306	7.5467	6.9342	8.4751	-6.6439	-6.6439	6.1833	1.8224	-0.82751	2.4935	6.3694	-0.15056	-0.18886	-6.6439	-6.6439	-6.6439	0.79211	-6.6439	-6.6439	1.099	-0.40602	-6.6439	-6.6439	0.80091	-6.6439	-6.6439	-6.6439	-6.6439	-6.6439	-6.6439	-6.6439	-6.6439	-6.6439	-6.6439	-6.6439	3.8503	-6.6439	-6.6439	1.3056	3.257	-6.6439	-6.6439
SLC45A3	NA	10.81	10.657	12.959	11.935	11.856	11.627	11.869	12.159	11.321	11.943	10.674	8.9884	11.379	10.954	11.602	11.726	11.404	9.5272	11.132	8.7902	9.6623	9.6228	10.539	10.783	10.435	10.854	10.289	10.74	9.1667	10.229	10.116	9.6118	10.026	9.7605	9.729	10.184	10.036	9.2847	11.191	9.2781	9.3698	9.8889	10.468	9.1589	10.417	9.6933	9.1429	7.0759
TMSB15B	NA	5.1147	4.9587	6.816	7.6706	7.4281	7.9063	7.7325	7.5752	7.1178	8.7427	5.438	4.7921	5.7703	6.5851	6.4479	7.625	7.1169	4.7587	6.3498	5.4037	4.713	5.1096	5.2515	5.4812	6.1175	6.8344	4.6061	4.6812	4.5244	5.0519	3.1161	4.4902	4.3492	3.6375	4.2974	4.0216	4.8942	5.1692	4.7262	3.0566	4.2596	1.9434	4.6548	3.9825	4.3056	5.8331	4.9837	3.8228
MEX3A	NA	5.7803	6.7002	10.106	9.1375	7.7588	10.079	9.8511	7.7456	8.5445	10.318	3.298	5.1201	5.2447	6.962	8.3818	8.1249	7.4167	5.1714	5.5924	5.1571	5.9055	3.8386	6.4215	7.6161	3.6669	4.5585	5.1176	5.3443	1.409	1.8009	3.1161	3.6841	3.7698	3.2225	1.075	5.8581	4.8547	5.1692	4.6166	3.6041	2.2596	2.9434	4.0028	1.6962	3.6275	6.5645	5.7117	3.7233
PLXNB1	NA	9.2846	7.7789	11.191	11.722	10.273	11.622	11.537	10.824	11.202	8.6532	7.995	7.6827	7.7258	9.8448	9.9748	9.9388	10.389	4.8036	6.73	6.7584	5.836	6.3589	5.52	8.0231	7.5413	8.6421	4.8794	5.8403	5.5519	6.4057	6.1958	6.3508	6.1365	6.2814	6.4089	5.3842	5.2995	5.5842	7.3344	4.9709	5.0322	5.4353	5.0027	4.6962	4.6979	8.9323	6.5649	3.5009
FTO	NA	13.302	11.976	14.002	13.184	13.644	13.546	13.626	13.054	13.698	11.948	9.8274	8.5324	10.026	10.159	11.929	10.842	12.994	9.9684	10.079	10.074	10.044	9.983	10.115	10.828	10.083	10.039	9.9035	9.8484	9.5971	9.5288	9.4249	9.9593	10.432	9.7617	9.4326	9.9112	9.9433	9.8058	9.5975	9.3674	9.7163	9.1134	9.5991	9.4309	9.1944	10.541	9.3814	9.4277
CACHD1	NA	7.9149	6.9587	9.6407	8.9195	8.2262	9.0167	8.9327	8.6063	8.6019	6.9162	4.3424	5.4015	5.8296	7.0513	7.4943	7.605	8.4922	7.7503	6.4258	7.0227	6.5514	7.5274	5.9419	7.523	5.1175	6.8672	2.9159	6.2288	4.409	6.8813	5.1485	5.8857	5.8072	4.9951	4.5775	4.9692	5.662	5.8696	4.8922	3.0566	4.5326	4.6439	3.4178	4.3743	2.3056	6.3274	5.5124	4.5009
SRGAP3	NA	10.533	8.1085	10.386	10.614	9.4763	8.9807	10.559	9.8563	10.661	9.5865	4.5075	4.9804	7.1516	8.6265	8.4988	8.2407	8.6881	4.9787	6.3029	6.0818	6.7999	8.2702	7.3619	8.5401	7.4604	7.7429	2.7639	6.5507	3.824	6.3958	5.0142	6.7197	6.7313	6.5444	6.8209	6.7378	7.4727	6.888	8.1169	4.7485	6.8545	5.7508	7.5053	5.3743	5.978	8.2705	9.9827	7.1351
SNCAIP	NA	6.2109	8.1876	12.042	10.695	9.5459	7.0055	11.721	10.175	8.8655	7.2475	-6.6439	0.097746	5.789	2.6298	4.727	7.4276	4.965	2.6568	-6.6439	2.0818	0.4961	2.3981	1.7921	6.0567	-6.6439	1.684	0.59398	1.6439	-6.6439	0.80091	2.2416	-6.6439	0.52185	-6.6439	-6.6439	-6.6439	0.68473	-6.6439	-6.6439	-6.6439	-0.32536	-6.6439	5.4178	2.9592	1.3056	5.3614	1.3425	1.5009
USP44	NA	8.8529	8.7002	10.436	9.9194	9.92	9.8998	10.2	9.3799	9.3925	9.3515	2.298	-6.6439	5.052	7.5435	7.8126	8.7816	9.8127	4.9787	5.2034	3.5965	3.3035	4.4976	4.3771	7.2926	3.76	5.5909	1.9159	5.2684	1.824	0.21586	5.2714	5.269	5.9481	4.2814	2.812	3.7992	2.0067	6.0105	2.9536	3.4436	3.134	4.1913	2.6104	0.95925	5.0605	6.8178	2.5649	4.0034
FOXC1	NA	11.769	11.118	13.334	11.22	11.401	11.494	11.631	11.522	5.2433	13.957	0.883	1.6827	9.9088	11.09	11.548	11.385	11.835	5.7563	7.718	5.9749	3.3035	6.5096	8.9393	11.688	6.2678	5.9817	1.9159	9.0532	6.0719	5.3452	8.6651	8.0901	9.7251	8.8711	5.4901	6.5718	6.3286	6.9937	4.8281	7.1309	4.375	5.9207	5.8003	4.5837	5.6979	8.6425	4.845	7.3254
PTPN14	NA	8.1756	8.1486	10.217	9.6477	9.4715	10.07	11.157	9.7345	8.8822	10.135	-6.6439	-0.90239	8.0173	5.9721	8.3298	7.8154	5.7355	5.5774	4.2034	2.4444	2.0811	3.5907	9.6027	6.0376	5.0454	8.1489	2.9159	5.8403	2.9939	3.5378	2.6567	5.6841	5.7886	4.6819	3.2974	2.7992	4.0771	4.1692	3.0691	3.6041	5.5573	6.7116	3.0699	5.3516	4.113	7.3014	2.5649	5.3422
ZNF117	NA	12.264	9.7385	12.144	13.11	11.866	12.435	12.211	9.6812	13.13	10.817	11.009	10.402	11.677	12.071	12.233	11.367	12.696	11.968	11.771	10.552	11.421	10.343	11.579	11.594	11.063	12.416	11.408	10.383	11.075	10.934	11.179	11.584	11.104	10.625	10.481	10.585	11.052	9.6094	9.5863	11.218	9.8666	10.569	8.8536	9.9542	11.261	12.681	10.894	8.7104
CEP70	NA	7.6745	6.5587	10.619	9.5755	9.1996	11.619	11.193	8.3453	9.0299	8.2413	7.7031	6.9432	10.245	9.8939	11.771	10.821	9.1813	9.6949	9.6675	8.2403	8.5703	8.0461	8.8689	8.8909	8.8685	9.1812	8.9204	9.1569	7.267	6.0739	7.712	7.8092	8.0136	5.5683	6.8824	7.2366	8.0554	7.8971	7.4719	6.7908	6.1665	4.8503	5.8584	5.4404	4.3056	8.8835	6.7348	3.2379
KIAA1147	NA	11.278	10.158	11.879	12.767	11.57	12.211	12.092	10.976	12.333	11.144	10.537	9.8676	11.641	12.199	12.249	12.248	12.45	10.854	11.862	11.032	11.137	11.631	11.773	11.894	11.633	12.33	11.429	10.585	10.068	9.9515	10.77	11.381	10.932	10.063	10.626	10.133	10.789	10.035	10.083	9.8237	10.63	10.139	9.4684	9.4591	10.045	11.436	8.5967	9.649
NEK10	NA	8.5467	5.5133	10.243	6.846	9.9948	9.3751	8.9131	8.1248	8.338	6.0209	1.298	0.097746	4.8692	2.9923	7.809	6.7842	7.8258	1.8494	2.6184	0.27453	0.4961	0.59072	1.3771	6.523	2.76	2.684	2.7639	-6.6439	1.409	0.80091	-6.6439	2.5321	3.1068	1.2225	1.812	-6.6439	2.0067	-6.6439	0.36871	1.3561	-0.32536	-6.6439	-6.6439	-0.62571	-6.6439	4.5201	-6.6439	1.9159
MAP4K3	NA	8.8304	8.2897	9.8256	9.687	9.6151	9.2577	9.7201	8.7323	9.5816	9.945	8.8177	8.4965	8.9147	9.3577	9.3423	9.1229	9.1972	8.6439	8.6534	8.2518	8.6331	8.5766	8.9918	9.3633	9.1988	9.1597	9.1136	7.0015	8.507	7.4733	8.4608	8.0132	8.2966	8.2112	8.09	8.2803	8.2394	8.3786	7.1302	8.4383	8.0453	7.4748	6.9233	7.3342	7.6366	9.0618	8.1542	7.982
DST	NA	11.508	9.9949	12.28	11.508	10.624	11.308	11.218	11.052	12.363	10.055	6.6555	8.1062	11.517	10.132	11.483	11.094	9.7025	9.7993	10.701	7.7663	9.1526	7.8481	8.9967	11.177	10.118	11.708	9.1409	7.7454	7.1094	8.0551	7.023	8.0557	8.5076	6.8855	8.5722	8.84	8.9492	6.4422	8.3658	8.6415	9.6346	9.0335	6.8584	6.6872	8.3335	11.272	10.336	8.3506
ZNF682	NA	6.5605	5.8414	7.1918	7.5574	7.5992	7.3328	6.9159	6.4843	7.4978	7.2839	5.8679	5.6369	5.9996	7.3847	6.1149	6.7736	7.4011	6.5909	6.8111	6.5783	7.1035	6.4611	5.1844	7.7096	7.8368	7.0415	3.4014	6.4512	4.5244	5.5735	6.3571	7.0901	5.4045	6.58	5.348	6.2803	5.2394	4.1692	5.1235	2.6781	5.0322	5.8976	0.61042	3.2811	5.8292	6.842	1.7575	3.7233
DPY19L2	NA	9.2567	7.9922	11.626	11.037	10.984	10.408	10.987	9.2978	10.992	11.518	5.673	9.4208	7.1833	10.619	10.773	9.9424	11.508	10.839	10.065	9.7753	10.971	8.0254	9.9188	10.775	10.924	7.0763	2.4014	8.8855	8.0767	8.8901	9.5053	9.0399	8.3324	7.9684	7.2315	8.9557	7.9468	7.5385	6.5781	8.1177	5.8841	8.411	3.1954	4.2323	5.2598	8.3058	4.2811	1.5009
SOX4	NA	11.197	12.476	14.912	13.62	13.55	13.98	14.167	14.972	12.719	15.073	11.229	12.637	11.762	12.499	12.591	12.616	12.442	11.704	11.838	11.62	12.009	11.256	12.268	12.359	11.357	12.999	10.664	13.981	11.588	10.447	11.562	11.061	10.443	9.4041	11.038	10.807	11.245	10.499	10.431	9.849	8.6433	10.757	10.065	8.7837	9.369	11.219	9.6839	10.111
MLLT11	NA	7.683	7.0356	10.335	9.5719	8.6894	9.2215	9.6456	9.0973	8.338	10.577	8.3881	7.3169	8.0649	8.1307	8.4345	8.0612	8.1675	6.373	7.4258	6.7663	6.4734	6.7506	7.2099	7.2181	7.8207	8.3798	6.2664	7.8662	6.4964	5.4254	6.3005	5.8216	6.342	5.4449	5.9495	6.0969	6.5796	5.9062	3.8281	5.6599	5.1665	6.5728	4.3108	4.1291	4.6979	7.266	4.6155	5.8932
GPC2	NA	5.1147	5.7136	7.9573	8.3127	6.8149	7.809	7.8989	7.4844	7.1474	7.8117	4.7575	5.7982	5.0173	5.8448	5.6318	5.7523	6.5357	5.0193	6.396	4.3619	3.7441	5.5449	4.3156	4.6161	4.0079	3.7995	2.9159	5.6736	3.2834	3.3034	4.6567	4.1695	4.6511	3.6375	5.2714	3.6737	2.6848	4.9062	2.6906	3.6781	1.2596	3.9435	1.9324	2.5442	5.2125	4.7931	3.5649	3.6164
C1orf186	NA	8.4903	9.4506	11.535	11.488	11.501	10.533	11.196	11.047	10.744	9.7035	10.327	7.9147	9.5439	8.0171	9.9766	8.8511	10.499	9.3332	10.481	9.3134	10.28	8.6649	10.285	9.535	8.7572	10.141	7.5069	9.5407	8.4715	7.8046	8.7494	7.7716	7.8347	7.4385	9.0057	7.7141	7.5049	6.7936	4.6166	7.844	6.2138	7.8563	4.3108	4.4617	6.5535	8.6698	5.043	4.3082
CPA3	NA	10.24	11.393	13.641	13.228	13.702	13.51	14.026	13.855	12.17	12.447	8.2781	10.136	12.425	10.4	11.888	12.907	12.894	11.973	12.618	10.824	11.856	11.335	11.384	12.865	12.86	13.822	11.333	12.492	10.67	9.1123	7.8514	7.9282	9.9914	6.8567	9.4089	9.431	10.964	9.1654	8.3715	8.854	8.304	6.2102	6.2398	5.2322	7.9422	11.015	3.217	7.2823
LTBP1	NA	9.6296	13.024	12.715	12.704	12.065	12.399	13.167	12.78	13.751	10.137	8.9491	5.6369	9.4719	10.759	11.596	11.491	11.718	11.806	10.562	9.2546	8.4848	12.552	10.381	11.416	7.8153	8.6343	4.7233	8.7384	7.9788	7.0038	10.561	9.1137	9.9259	9.4799	9.4164	11.184	9.1585	11.952	6.7174	8.7027	6.0145	5.9878	4.5173	4.4187	6.7151	9.4839	4.217	6.5598
PDE6B	NA	6.2791	5.385	6.5923	7.1962	7.1288	6.8644	6.4551	7.2673	6.5735	7.4324	6.5554	7.0864	7.1191	6.7766	7.2003	7.1008	6.8201	6.9992	7.2034	6.8669	6.7249	6.6606	7.0959	6.6542	6.5544	7.006	7.2735	7.6363	6.6184	6.8597	6.1802	6.5618	6.0137	5.8855	6.0292	6.8581	6.4661	5.9418	6.5285	5.111	5.482	5.5581	4.6548	5.6411	5.8292	5.257	3.7576	5.4395
GMDS	NA	8.3652	8.1436	9.1553	8.8461	9.4998	8.7299	8.7708	9.3598	8.1747	10.115	7.841	9.1958	9.0326	8.5469	8.727	9.0547	8.8346	8.3886	8.7089	8.6188	8.4619	8.4703	8.696	8.4012	8.5512	8.6802	8.8467	9.2487	8.1232	8.2046	7.8807	8.3366	7.8793	7.7668	8.09	8.1567	8.6563	7.7741	8.4428	7.5558	7.7936	6.301	8.3983	8.1719	7.4855	7.6562	7.791	7.2105
OAF	NA	7.312	7.7336	7.8272	9.2102	8.8858	8.669	9.4512	8.8767	8.0507	10.563	9.974	9.2437	8.8765	8.875	9.3081	8.8051	8.7386	8.5943	8.9378	8.3513	8.2308	9.481	8.2879	8.235	8.4218	7.9192	8.9069	9.3116	7.9115	8.4156	7.5332	8.1598	8.4257	7.8224	7.9779	7.291	7.247	7.7032	7.9347	7.6599	7.0409	8.1233	7.4496	6.7666	7.7894	8.9209	6.9572	7.4934
PAQR7	NA	9.3415	8.4263	9.4688	9.431	8.8569	9.4477	8.3168	9.6088	9.4494	9.8365	9.7939	9.3035	9.6183	10.122	9.3671	9.4643	9.8887	8.054	9.3923	9.1184	9.4135	9.9658	8.7977	9.1685	9.3636	9.0059	9.6828	9.7348	8.7636	8.6295	8.8951	8.6359	8.7337	8.7949	9.0485	8.7101	8.1646	7.9593	8.9271	8.319	8.4328	8.9905	8.1991	7.524	8.8564	9.3167	9.1151	7.5453
PAQR6	NA	6.8566	5.3163	5.9853	8.0178	7.6223	6.5573	7.6024	7.5567	8.8454	7.1185	7.463	8.6958	7.222	7.5638	7.9894	6.33	6.723	5.7321	6.6312	4.7339	5.3035	6.1757	6.758	6.5092	5.4604	5.7138	7.3151	6.6439	5.4964	6.8232	5.7441	6.2077	6.0454	5.725	7.4558	4.6066	4.3286	5.7937	5.8281	6.2869	5.5815	6.1332	4.2543	5.305	4.8292	8.0066	6.7233	4.6164
SPNS3	NA	10.836	7.8414	8.7245	10.86	10.341	10.37	8.8437	10.64	10.269	11.517	7.2287	11.042	11.766	11.577	11.104	11.664	11.624	10.206	10.375	8.8837	9.7896	10.135	10.24	10.029	10.541	11.317	11.029	11.601	9.2012	9.0297	7.8758	9.2958	9.8827	7.7143	10.24	8.3487	8.9562	9.6094	10.232	7.9298	8.0409	9.2743	8.1612	7.6457	5.8906	9.9958	10.394	2.5009
SLC27A5	NA	6.3202	4.855	6.1989	7.2513	7.0158	7.0748	6.9018	6.9377	7.3323	7.1669	6.2362	7.2298	7.2823	7.0695	6.4785	7.2055	6.9569	6.8725	7.4101	5.4838	5.98	6.4984	6.6571	6.1094	6.6087	6.9353	7.4642	7.406	6.4582	6.0698	5.4391	6.4844	6.1734	5.3288	6.5046	6.8325	5.8452	6.6119	6.3876	5.5468	5.4004	4.8177	5.1195	5.153	4.382	6.2543	7.4178	4.5075
SUCNR1	NA	10.494	9.6294	7.1626	5.2452	9.997	8.6024	7.7297	6.6449	7.4179	9.0636	7.4273	5.0519	10.336	8.0512	7.8624	9.5175	10.679	8.8494	9.0495	9.8688	9.8723	9.7806	9.3196	9.7365	8.6273	11.052	10.535	7.8855	7.9838	7.3192	10.677	9.4079	7.6039	8.3483	7.09	6.6066	8.1886	6.9593	5.7085	8.0215	5.96	8.3228	4.6548	6.4511	4.8292	9.2389	5.6155	5.1639
JAG1	NA	9.9931	10.511	8.1724	7.3382	9.4427	9.7394	10.803	9.4522	7.5318	8.0137	7.3315	9.3326	9.8704	9.8885	11.39	10.119	10.324	9.0997	8.7536	9.5587	9.4165	9.0746	9.3544	10.678	10.921	9.5949	11.127	9.2137	10.604	8.5975	10.545	9.7726	9.1124	9.6219	10.778	8.3942	9.0533	8.2777	8.3199	8.6915	10.361	8.2102	7.4684	9.7547	8.3335	9.604	8.1369	7.982
CYP51A1	NA	9.7744	9.8337	9.2917	7.0797	8.7456	8.7987	7.1058	8.8105	8.2382	8.4835	8.9616	8.9067	9.6682	9.0703	9.5625	9.2972	9.2805	9.4788	8.6152	10.035	10.697	10.178	10.257	9.9015	9.914	9.7803	9.7399	9.8435	8.7066	8.9438	9.3544	9.117	9.6652	9.4688	8.2449	9.486	10.04	9.1503	8.7695	10.033	10.201	9.2149	9.4637	9.3212	9.5817	8.5201	10.165	9.1874
CCNYL1	NA	9.549	8.9474	8.9084	8.0763	8.9737	9.0562	8.3876	8.4358	8.972	8.178	8.9598	7.8222	9.2409	9.6119	9.1989	9.3246	9.2262	8.3211	8.4477	9.6254	9.5863	9.1182	9.233	9.912	9.7416	9.0298	9.5898	8.125	8.8546	8.7237	9.4721	9.0539	8.7264	8.9684	8.6398	8.9285	8.9885	8.3524	8.4455	9	9.3576	9.0282	8.2471	8.9927	9.4297	9.0226	9.3179	8.6608
NR6A1	NA	5.7485	5.8167	5.5479	5.4468	6.8446	7.0055	6.7986	1.3969	6.842	4.0775	7.3036	4.4553	8.2596	8.5194	7.1324	5.8359	5.5499	3.9369	6.411	6.5691	7.676	6.9744	7.6501	7.2926	8.2796	6.347	8.0738	6.1463	5.3786	6.5105	5.679	5.9769	6.7017	6.0126	7.1482	6.5718	4.6389	5.4422	4.8922	5.6415	6.6053	4.467	6.0699	6.5739	5.4755	5.183	3.9275	3.0859
ERMP1	NA	11.513	10.789	10.72	10.167	10.583	11.119	10.655	9.5868	11.235	11.021	10.484	9.2406	11.873	12.009	11.855	11.414	11.235	10.887	10.763	12.158	12.354	12.125	11.576	11.106	11.705	11.72	12.023	10.706	10.045	10.706	11.001	11.372	10.505	10.765	11.01	11.108	11.458	10.677	10.885	9.9206	10.975	11.476	11.064	11.371	10.526	11.049	10.142	9.289
ILDR2	NA	3.9572	3.7661	-6.6439	5.488	3.8929	1.6746	2.5009	-6.6439	6.0209	3.8365	6.1182	3.2677	7.2671	5.4948	1.9797	2.0081	4.6849	1.4344	2.396	6.7663	6.9799	6.1907	5.9214	5.8311	6.0079	4.8539	7.4205	4.4512	5.1459	5.3245	5.049	5.6659	4.3292	3.725	5.218	4.3842	6.2847	4.2847	5.9834	3.6041	5.5573	5.6983	5.719	4.0747	0.30556	6.4743	6.5389	-6.6439
NRG4	NA	7.9641	7.2441	7.2298	6.7895	7.9165	6.96	6.6972	7.5966	8.074	8.2351	3.8216	6.1312	7.3809	8.1622	7.6028	8.0525	7.723	6.5219	6.718	7.6923	7.8712	8.0337	6.8689	7.5092	7.7823	7.3182	8.5009	6.6883	6.9009	7.4827	7.76	8.8216	7.1512	6.8175	7.4208	7.6572	7.8696	7.8034	8.5951	6.189	6.7621	6.5873	8.4653	6.7405	6.5535	7.0226	8.6614	3.0859
DLEU1	NA	7.312	7.7597	8.0128	7.9693	8.1288	7.9508	7.9272	6.7719	7.714	8.284	6.9984	7.0402	7.3809	7.8723	7.312	8.4344	8.328	8.5943	7.9391	8.1844	8.3416	7.545	8.3771	8.0134	8.2757	8.5439	8.0034	8.6439	6.7897	6.2271	7.9467	7.5068	7.5162	7.7923	8.2383	8.3741	8.0942	6.813	6.8363	7.2449	7.9692	8.0727	7.2899	6.882	8.2714	8.2435	7.5904	6.9493
SLC22A5	NA	6.3228	6.5133	5.9402	6.8058	7.9396	7.2671	5.0858	6.7367	7.1253	6.6809	7.9164	5.5896	7.6821	7.2981	5.9797	7.652	7.9597	7.8494	9.3444	9.0041	7.9597	8.3015	7.6869	6.0376	7.9399	6.8539	7.5069	8.0923	7.409	7.34	7.6167	7.2448	7.7067	6.5079	6.812	7.5088	7.3358	8.1617	6.4561	6.7312	6.084	5.8014	6.5293	6.1816	6.8906	7.8718	6.5257	6.0245
CMTM2	NA	2.8417	4.8656	1.5479	0.92319	1.23	-0.32536	-6.6439	2.9819	1.114	1.962	6.9053	2.4197	2.4671	3.2818	3.4943	3.0081	3.0474	0.84944	3.2705	3.1814	0.4961	4.9127	3.8796	2.1307	3.2194	3.099	3.6814	5.9658	0.82399	1.8009	7.1161	4.117	4.0454	3.2225	2.2974	5.4997	2.4921	3.9062	2.8281	2.3561	2.2596	-6.6439	2.4178	1.9592	4.2125	4.69	0.75754	1.9159
GPR97	NA	8.7605	9.1633	6.8699	6.1837	8.503	8.6171	6.6302	9.5643	6.6686	7.3658	10.349	10.08	10.087	11.315	7.8126	9.2898	9.6622	6.7919	7.6376	9.7081	9.546	10.497	7.1141	10.238	10.671	7.1543	10.443	10.019	9.1504	7.3245	10.998	9.3845	8.7067	9.6134	9.1011	8.307	7.4396	7.7136	8.0269	7.3277	7.3681	6.6016	4.0699	7.0885	6.4349	11.709	4.1498	3.6164
CPNE2	NA	9.7525	10.131	8.6841	9.776	9.8074	9.9237	9.2174	9.9534	9.5632	10.091	11.372	10.001	10.672	10.397	10.147	9.7168	9.8141	8.7743	9.3695	10.351	9.9108	10.498	9.9201	10.008	10.591	9.5169	10.692	9.9153	10.207	10.48	10.345	10.081	9.8538	10.276	9.6537	9.4212	9.3973	9.8812	10.406	9.7093	10.043	9.7636	9.8666	10.381	10.037	10.994	9.2653	9.3896
PADI4	NA	10.225	11.405	5.9853	7.3326	7.2671	7.469	8.8016	9.487	6.7865	6.8201	10.786	7.7595	10.575	9.3122	9.983	10.334	9.3431	7.8036	7.8054	8.2913	7.7582	8.5185	8.3658	7.2764	9.1459	8.1543	10.991	9.6919	8.7399	9.4555	11.099	9.5532	9.217	9.1173	8.5207	10.025	7.3713	9.5701	9.7018	8.2357	8.5295	7.0095	9.5037	10.718	10.622	12.109	6.791	-0.084058
CLU	NA	8.3756	7.617	6.8456	9.9316	11.301	10.833	10.351	10.726	8.6099	7.4645	9.4143	11.639	11.253	13.255	12.555	12.874	11.405	8.9501	11.23	10.612	10.88	12.875	7.3619	12.37	10.809	11.208	12.132	12.656	10.238	7.9775	10.337	10.925	12.339	12.453	11.487	8.989	11.111	11.196	13.122	12.28	10.736	9.6016	10.529	8.6103	8.1258	11.151	7.1669	8.6675
C17orf51	NA	5.2567	5.2442	5.7443	5.1196	6.3999	8.7541	5.3754	4.0974	4.8145	4.2839	3.4679	4.4901	6.3876	8.2941	7.8519	9.8686	8.0323	5.4344	6.3502	6.9609	7.297	9.2237	4.2516	8.3672	8.3562	7.6068	7.0938	7.6212	6.4387	5.591	7.1161	6.9988	7.0375	6.9774	5.7568	4.0216	6.9976	6.3122	8.0269	7.1043	7.1093	4.3357	6.134	3.6962	5.0061	4.842	4.2811	5.4395
PRDM16	NA	6.7803	2.2807	3.6635	4.3383	2.23	9.9308	1.9159	3.3968	4.114	2.699	-6.6439	9.9027	10.62	11.266	10.027	10.033	10.269	10.266	10.376	10.308	10.253	11.32	9.5336	10.071	10.624	10.215	10.431	10.178	8.6119	8.0863	9.76	9.3523	9.5566	8.3518	10.16	9.1626	9.3939	10.265	8.8444	7.7004	8.2215	8.3443	8.2899	6.7405	5.3056	3.257	0.75754	0.91594
TTC24	NA	5.2109	5.1682	5.8698	2.5082	8.3695	8.4428	8.1874	7.3626	8.9214	0.37707	7.9237	7.3361	9.0521	8.8111	8.3272	8.0171	8.5141	7.543	8.8985	6.3189	7.284	8.5594	7.6439	7.175	7.8044	8.3327	9.1958	8.1569	6.409	5.7078	6.5874	7.7884	7.2012	5.2814	7.6499	5.4997	6.6155	6.1078	7.3228	6	5.067	7.0309	4.3653	5.0181	5.7651	6.9124	1.3425	3.5009
TNNT3	NA	5.2109	-6.6439	4.4224	2.3383	1.645	3.5815	0.91594	0.39693	3.5735	-6.6439	6.9201	7.1852	4.3036	5.5773	5.7422	5.0081	5.2698	5.0193	6.8111	3.9749	5.403	5.2912	5.6501	5.2682	6.0998	3.099	4.8034	6.7869	5.682	4.7705	2.2416	5.0901	3.6918	3.6375	5.348	0.21425	3.2697	4.4911	3.3686	2.3561	2.8445	3.2653	0.61042	2.5442	0.30556	5.8893	-6.6439	0.91594
ASB13	NA	8.1393	8.7069	7.4866	8.5719	8.5668	8.738	7.7614	7.8807	7.5652	6.9162	9.1134	7.6174	9.3636	9.2941	8.9505	8.8154	9.0574	8.8856	9.4603	8.9767	9.0353	9.3084	8.7865	8.8829	9.9236	9.6147	9.3014	9.623	8.4052	8.4803	8.4182	8.6053	8.7886	8.0638	8.8029	8.3538	8.7072	9.0105	9.0429	7.8992	8.6142	7.9658	8.8296	8.6434	7.6632	8.639	8.2414	8.1967
ARHGEF35	NA	3.2567	4.2067	4.8209	4.3383	4.8929	3.4819	4.0858	0.39693	3.114	2.962	3.62	4.4197	5.9265	7.1171	4.6318	6.0785	7.2612	6.7564	6.9608	5.1571	7.0811	7.9745	5.962	7.1574	7.9399	7.7138	7.3622	6.4683	5.0719	6.1701	6.7651	5.7884	5.4525	5.3099	6.5669	5.829	5.5674	4.9062	5.176	4.5656	5.9965	3.2653	4.3108	2.1816	2.6275	4.9795	1.7575	4.7739
LDLRAD2	NA	6.6555	4.7671	6.0098	5.7898	5.8281	8.9591	6.407	6.0716	5.8777	5.2291	9.8014	10.929	10.721	11.048	9.0494	9.6855	10.081	10.198	11.36	8.979	9.798	10.956	10.232	9.6504	10.131	10.567	11.228	10.355	9.4259	8.9924	8.623	9.6845	9.3557	8.4575	8.9219	9.3922	8.7631	8.4148	9.5228	8.8547	8.2711	8.5779	7.9826	7.2511	6.2902	5.8202	9.9976	4.7453
ANGPTL6	NA	2.8344	1.3261	1.7908	5.3091	2.5691	4.666	1.2494	3.6999	3.7602	3.0864	6.949	7.7581	6.6933	8.1363	5.4578	6.7024	6.6719	6.3515	7.4092	5.1595	6.5231	6.7353	7.5068	4.7736	5.7841	6.5634	7.2032	7.4553	5.8202	5.6137	4.8185	6.4075	5.8511	5.2345	5.3025	4.2838	4.5645	5.8015	5.5915	4.9788	4.3487	4.9702	3.6808	5.334	4.4643	2.5201	3.646	0.179
ANO7	NA	3.8417	4.4182	4.4865	5.1456	5.7535	6.8545	5.1254	4.6448	6.0209	3.962	6.7657	10.555	9.5934	10.183	7.4392	8.0036	9.5087	9.4456	10.423	9.2374	9.9453	9.9261	7.6123	8.9585	9.9511	8.9351	10.944	9.2086	7.9939	7.5151	7.9234	9.6348	8.558	7.2074	9.2298	6.9956	7.2921	7.8788	8.2544	5.4222	5.5075	5.3357	5.0367	4.8661	4.4755	9.4567	5.217	3.3753
LGALS3BP	NA	7.8861	5.8414	9.8714	5.7306	6.9211	10.745	8.2513	6.3038	5.6059	5.1844	12.408	13.42	12.611	12.909	13.303	13.294	11.855	12.014	11.865	10.6	11.984	13.167	12.55	12.642	11.893	12.366	12.604	13.251	12.114	13.018	11.87	11.599	12.312	11.919	10.23	12.231	11.874	12.854	12.883	12.676	11.874	11.109	9.6328	11.88	6.8292	8.3403	6.9671	11.637
AGXT	NA	-6.6439	-6.6439	-6.6439	-6.6439	-6.6439	-6.6439	-0.084058	-6.6439	-6.6439	-6.6439	0.883	1.6827	6.4541	7.3381	4.1266	3.7737	1.4625	3.5499	6.1861	5.1814	4.6661	7.0986	6.52	6.0567	5.9299	7.099	6.0534	7.5265	4.1459	3.3034	3.2416	5.4707	5.3547	4.338	2.9495	3.3842	4.2697	5.5384	5.391	4	1.6746	3.2653	-0.38949	-0.62571	-6.6439	-6.6439	-6.6439	-6.6439
HTR1F	NA	1.2567	-6.6439	-6.6439	-6.6439	1.9669	3.375	-0.084058	-6.6439	0.1141	-6.6439	9.3974	6.7125	7.7204	7.5435	6.7573	1.2711	2.1994	7.9527	9.1171	8.0558	9.2889	8.4916	10.329	7.0376	7.5801	9.236	8.6681	7.4598	6.682	5.2383	8.679	5.932	6.6614	4.8075	7.0136	6.7221	7.6155	6.4911	3.4561	5.546	6.4428	5.6713	4.0699	3.8337	-6.6439	4.842	2.9275	0.91594
TRIM71	NA	-6.6439	-6.6439	-0.03697	-6.6439	-0.35494	3.134	-6.6439	-6.6439	-6.6439	-6.6439	7.7031	3.1852	7.9124	6.4663	3.696	3.8561	3.0474	6.8036	8.2373	6.2968	6.391	7.1376	6.8582	4.2682	4.7142	4.7429	8.2486	5.6439	8.1048	3.3034	7.7442	7.0556	5.4991	6.31	7.7044	2.5362	4.7723	6.5615	3.761	5.5656	5.6746	5.7248	1.9324	3.2811	0.30556	5.579	-6.6439	-6.6439
SCARF1	NA	6.3652	6.0032	5.6068	7.2391	5.8929	9.58	6.2197	6.1248	7.3994	6.1584	10.261	9.1435	9.6313	10.343	9.851	9.397	9.1767	9.2136	10.049	9.1918	9.3603	10.519	9.7154	8.9483	9.6102	9.5523	9.9394	9.8071	9.9442	9.7877	9.4331	9.4376	9.1273	8.8174	9.1011	8.7141	7.9516	9.0841	8.4021	9.6253	8.5542	8.2288	6.9941	7.627	8.7319	9.3102	6.4718	6.9603
IGF2BP3	NA	4.7803	5.0462	3.4224	3.7976	4.1686	3.2596	2.2379	3.5668	4.972	3.1844	8.4273	7.9495	7.1754	6.8668	7.0489	6.4544	5.986	6.373	6.411	6.7339	6.8798	8.2632	7.0112	6.2517	6.2029	6.5909	7.5009	7.1142	5.2163	5.8158	6.1958	5.552	5.6511	5.9594	6.8909	4.7378	6.9886	5.4422	5.15	6.9928	6.8545	7.5507	4.9323	4.0181	3.6275	6.0012	4.0795	5.8701
CD96	NA	7.4366	7.1779	5.3205	6.7729	8.3763	5.7831	7.8168	7.0116	8.074	5.9006	10.197	10.376	12.774	12.845	11.748	12.321	12.227	10.491	12.979	12.272	13.407	12.957	13.127	13.176	12.879	13.791	11.142	13.319	11.735	9.5768	11.854	11.384	11.409	9.5079	12.288	10.32	11.802	11.226	9.1873	10.151	9.649	11.258	7.3383	8.6269	9.4905	9.8703	7.0055	10.576
S100Z	NA	8.0511	7.4345	5.8209	5.8928	5.6894	7.4025	3.6164	6.1248	8.2278	8.1253	9.2139	7.5936	9.9416	8.9045	9.3891	8.7816	9.3328	7.9475	7.5726	7.8818	8.8271	9.3221	9.1887	9.1729	10.04	9.0734	10.3	8.9955	8.8981	8.0265	9.0533	8.78	8.8233	8.1998	8.3418	8.4763	8.4463	6.4911	7.1434	8.3391	8.375	8.6849	6.0367	7.9403	8.9674	7.8951	3.7576	5.5598
PRODH	NA	2.2567	2.7661	-6.6439	3.7305	1.23	4.96	-6.6439	2.9819	2.436	0.37707	8.9035	5.5071	8.2484	9.1376	6.467	5.99	7.1721	4.0193	6.1861	4.8892	5.4961	8.458	6.4503	4.9787	6.1694	6.0298	9.1215	7.7171	3.9115	5.3452	6.6566	7.5569	7.1872	6.097	7.2974	1.7992	4.6389	6.515	6.2635	4.6781	3.134	6.9547	1.9324	-0.62571	2.3056	8.2838	1.7575	-6.6439
CPA6	NA	3.5786	2.7661	-6.6439	3.0387	3.4523	1.2596	-6.6439	-6.6439	-6.6439	4.0775	4.6556	2.7982	6.2143	6.7531	3.2598	2.6862	4.2699	4.373	5.981	3.6668	5.725	6.0826	6.132	3.7157	4.4604	7.3937	6.0034	4.1463	5.9533	3.1228	5.9421	4.6101	4.6511	4.1611	6.5124	2.5362	4.8942	3.1692	3.176	1.6781	4.6746	5.5284	1.6104	3.6222	5.113	5.183	-0.24246	1.9159
S100A1	NA	3.5786	-6.6439	3.5479	4.3827	3.8149	6.2445	4.2379	2.7188	2.9214	4.4645	6.0794	5.8526	6.4146	7.3062	5.6318	6.9053	6.0273	6.3252	7.6876	5.7663	6.1255	5.6131	6.1672	7.1397	8.9449	6.4028	7.7789	7.9718	5.9737	5.1467	4.2416	5.9915	5.6715	4.9594	4.7755	3.5362	5.8141	7.1078	6.5285	3.6041	4.375	2.5284	3.9323	2.8337	4.2125	0.93508	4.8868	3.2379
BAI1	NA	6.9291	4.8656	5.2849	6.488	6.4905	9.0776	6.4858	6.5054	5.9469	4.2839	8.2838	9.2513	8.2891	10.127	10.069	8.9459	8.8548	7.2758	8.4835	7.4936	7.7488	8.7531	5.699	7.7336	8.393	7.0179	10.668	9.3489	7.0039	7.9775	6.4769	7.8216	8.3064	6.9863	4.5344	5.5362	6.0942	7.4546	7.413	6.3674	6.6745	3.8503	4.9323	6.1687	5.591	2.7425	6.8344	4.3754
DGCR6	NA	5.8714	5.3511	5.7179	7.0525	6.2743	6.7514	5.7739	7.1518	5.9469	6.4645	7.1182	8.7452	7.026	7.6103	6.8589	7.4935	7.0067	6.6439	7.4035	6.4038	5.7999	7.2981	6.758	5.4812	6.9399	7.1651	7.5307	8.2829	6.9636	7.2603	6.3432	6.7371	6.8072	6.2814	6.5124	5.7992	6.2847	7.9506	7.2079	5.7137	6.6745	5.3697	6.6217	6.1556	5.3056	6.0012	6.4014	6.4078
LAMA5	NA	6.2791	4.9587	4.963	4.7645	6.7429	8.8244	3.5009	7.217	5.6059	2.962	5.4477	7.8188	5.3321	10.49	8.192	8.7842	7.0067	9.071	8.2787	6.8058	6.0961	7.9831	6.952	6.1838	8.7684	6.9816	10.445	8.4032	7.1277	7.4057	7.023	7.4066	7.0454	5.6375	6.0599	7.8436	6.696	7.734	7.8804	9.6927	6.6745	4.4029	5.8772	8.2991	6.5724	7.266	7.444	5.4078
SMPDL3B	NA	3.0641	4.0462	6.1724	7.3989	6.1207	6.3751	5.4078	7.8645	6.284	3.699	7.9454	7.1311	7.715	7.6426	5.8448	5.3586	4.8775	3.4344	7.8554	8.4089	8.8559	8.7252	6.9214	4.9381	7.5609	7.6536	7.4766	6.7313	6.9115	4.0739	5.4896	4.854	4.6918	4.5444	6.0136	4.5362	5.8345	5.7135	4.9536	4.1635	4.1982	6.0095	3.6105	3.1816	3.4755	6.7164	4.0055	3.6164
SV2A	NA	6.5786	5.7661	8.4387	9.8745	8.3032	9.8078	8.3917	9.1417	10.004	9.3771	10.804	9.3657	10.633	11.141	8.8054	9.8686	9.3633	9.7012	10.81	8.9504	10.447	10.721	10.649	9.2245	10.378	10.175	10.097	10.233	6.9839	7.44	7.2933	7.7241	8.3324	6.5683	8.4119	7.5088	8.4628	8.1465	7.4561	7.3161	6.0497	7.7443	4.6548	4.4187	5.2125	8.6146	4.2811	5.1639
KIAA0125	NA	10.049	6.7661	11.924	11.513	11.293	13.28	9.9425	10.563	11.704	11.424	13.98	11.563	13.345	13.999	14.663	12.871	12.974	11.966	13.709	11.507	12.26	13.318	13.142	12.026	13.496	13.069	13.629	12.679	10.208	9.358	11.463	11.499	11.864	10.595	11.517	10.063	11.618	9.8971	8.4561	9.9117	9.6186	11.786	6.6979	7.723	8.4297	10.669	5.8236	7.8408
HESX1	NA	3.2567	2.7661	5.2484	5.1196	5.0025	5.8244	4.4395	3.8563	5.284	3.962	6.0259	5.9306	6.3322	6.9516	5.8162	5.8154	6.1443	6.2245	6.4835	5.6495	7.1896	6.6568	6.952	6.1838	7.6179	6.1214	6.4142	6.5018	5.7309	4.7077	5.7228	4.6475	4.6918	4.1611	5.3727	4.6066	6.1442	4.2847	4.7262	4.9107	4.4295	5.3697	2.7804	2.9592	2.8906	2.5201	4.5124	0.91594
NYNRIN	NA	5.1147	6.2255	9.2156	7.5622	6.3864	10.41	7.8168	7.6637	7.1908	7.1844	10.708	7.7807	9.8837	11.37	10.589	10.489	9.8008	8.5394	10.454	9.3791	9.4532	10.526	11.039	9.9986	9.6288	11.156	11.035	9.8997	8.5789	8.0071	8.2416	8.4202	9.3673	9.1883	8.9698	8.4479	9.2259	9.246	9.0481	7.6182	7.9829	8.7443	7.1022	7.0885	4.006	8.012	7.6341	7.4551
ACOT11	NA	6.3967	7.0777	6.824	9.027	7.8726	8.3588	7.3731	7.68	8.9969	6.547	8.5725	7.6408	9.0251	9.6547	8.2072	9.1156	9.2005	8.8349	9.6193	7.8649	8.1247	9.072	8.6745	8.421	8.4243	8.9393	9.0604	8.3272	8.0465	7.6831	7.3653	7.7327	7.7106	8.0711	7.8117	7.9422	7.8213	7.5385	8.0126	6.6214	7.1903	7.5898	6.7479	8.1111	6.5404	9.0546	6.5583	4.7739
PLXND1	NA	11.126	10.13	10.272	12.567	12.189	11.964	11.343	11.633	12.626	11.322	13.346	12.496	12.312	12.313	12.31	12.423	12.442	12.345	12.711	11.791	11.852	12.147	12.509	12.072	11.673	12.107	12.335	12.334	12.515	10.739	12.064	11.956	11.657	12.573	12.328	10.938	10.984	11.927	11.739	11.538	11.091	11.344	10.219	10.095	10.069	13.307	10.86	11.343
WFDC1	NA	-6.6439	1.5437	-6.6439	2.9232	1.645	1.9965	1.5009	3.8563	0.1141	2.3771	6.2638	5.3457	5.5424	5.1078	0.75736	3.7737	2.6849	6.3089	7.3346	5.1325	6.6151	7.8002	4.6501	5.5636	5.8893	5.5909	6.7936	7.9415	3.5244	2.0233	3.3571	2.8216	3.6918	1.2225	4.3969	4.0216	5.2697	4.3916	4.6166	0.94111	0.67464	3.7508	1.6104	0.95925	2.3056	3.105	2.7576	0.91594
EGFL7	NA	3.9572	5.3511	4.2109	9.2601	6.0373	7.1585	6.1254	9.508	7.6139	9.046	11.628	10.048	9.9088	10.717	9.8297	9.8359	8.9729	9.8829	10.373	7.7502	8.459	10.494	9.9671	8.3975	9.2029	8.2023	10.494	11.218	7.8464	7.7395	6.9513	7.9129	9.0473	6.4955	8.2214	7.5361	7.7401	8.9418	7.7907	6.5656	5.9965	8.4709	5.9855	5.0747	5.2598	8.2019	5.3723	5.7739
ZC3H12C	NA	5.1147	7.6523	1.5479	7.814	8.0373	9.8065	7.4237	5.8887	9.8839	8.5268	10.663	4.6213	9.5286	10.376	6.6153	8.1208	7.1813	7.8551	9.9532	8.101	10.062	9.8351	11.029	9.947	10.453	10.444	10.787	8.4512	8.0908	6.9841	8.809	8.0239	8.0136	8.0384	8.6372	7.1567	8.2394	8.359	7.0621	7.1375	7.9035	8.0149	5.7804	6.3966	6.3717	9.79	3.6645	5.4705
FAM124B	NA	0.25665	7.3251	7.1626	6.4572	6.6673	7.3889	5.1254	6.8564	6.4716	5.0775	8.6244	6.153	7.7525	8.3022	8.3891	8.0956	7.5918	7.207	7.3424	7.2631	7.6711	7.2842	6.9111	7.0941	7.5149	7.9319	8.1136	7.2781	6.8464	5.591	6.8564	6.257	6.5218	5.6819	6.67	5.8867	6.8647	6.3656	6.0829	5.9411	7.0055	6.6576	6.5293	5.0467	5.2125	6.4587	6.0243	4.4395
ADRB1	NA	-6.6439	6.1486	6.5176	7.7391	7.503	6.9226	3.8228	4.7892	5.5063	6.7865	5.8058	8.524	7.7365	8.1711	5.5987	4.4935	6.578	7.9475	7.8279	7.6408	8.4474	7.0254	7.1671	6.5769	6.7824	7.5169	7.4142	8.7628	7.0432	3.4639	7.049	6.846	6.2633	5.4189	6.1194	5.6405	6.9136	4.4911	5.9686	5.189	5.2596	6.5873	6.4306	3.3742	3.113	7.535	0.75754	3.8228
DUSP14	NA	6.1874	6.2067	7.5996	7.9893	7.5458	7.5935	7.5084	6.3969	7.489	8.0209	7.3695	6.7416	7.5606	7.6741	7.9003	8.0437	6.965	6.5219	7.7594	6.1814	7.1756	7.9483	8.284	7.0849	7.8527	8.1971	8.0818	8.3116	6.5244	5.0233	7.0661	6.9471	7.1365	6.5202	6.5013	6.364	6.8243	6.7936	7.7129	6.0704	7.1744	7.4353	7.4684	6.0747	5.6979	6.1446	6.1151	6.0034
ANPEP	NA	9.8303	9.3808	8.5591	10.426	8.6079	10.026	8.8198	9.2361	11.929	8.7214	12.636	11.613	11.06	12.175	12.202	12.465	11.808	10.762	11.498	10.693	11.346	12.003	11.801	10.728	10.112	8.916	9.9938	10.95	11.236	9.3478	12.325	11.165	10.274	11.345	10.994	9.3512	10.082	9.7592	8.778	9.7485	9.4576	10.717	10.428	9.0608	12.209	11.799	6.7348	10.25
ZBTB34	NA	10.484	10.428	10.283	10.027	9.6506	10.346	9.9089	8.8726	10.266	10.446	11.262	10.577	10.281	10.739	10.136	10.342	10.783	10.11	10.556	10.646	10.872	10.943	10.825	10.23	10.236	10.795	10.837	9.8054	10.632	10.424	11.231	10.7	10.552	10.787	10.855	10.245	10.601	9.4453	10.015	10.442	10.774	10.356	10.151	9.8998	10.539	10.686	9.4718	9.6725
ANGPT1	NA	8.8228	9.0195	11.69	7.85	10.501	3.762	6.9928	9.7211	11.057	10.821	11.746	8.6977	11.321	11.534	10.947	10.473	11.046	11.183	12.031	12.185	13.04	12.892	13.174	10.37	10.833	7.6613	11.545	11.868	9.6648	8.6977	11.384	11.152	10.042	9.0722	10.075	10.341	11.184	10.455	7.7696	9.5497	7.8294	11.009	7.0533	8.3487	7.4246	9.4974	3.217	7.1351
SLC5A10	NA	5.3442	4.7136	5.6354	4.0387	4.3454	5.1341	4.3082	4.3969	6.947	4.9006	6.9041	5.8128	6.4917	7.3693	3.696	5.5191	5.0068	4.5499	7.7045	5.2002	5.725	7.8758	7.882	7.201	6.5544	7.4708	7.4248	7.2684	5.8808	5.0679	6.4249	5.9899	4.3292	5.7647	5.2974	6.0066	5.635	5.4422	5.2947	5.2388	4.4177	6.1529	4.968	3.6648	6.8447	4.7425	1.3425	4.6708
PROM1	NA	1.2567	4.7661	0.96296	5.9676	3.8149	-0.32536	4.9603	6.0693	9.9783	7.2226	12.438	1.0977	9.2633	0.82236	3.9798	1.6862	2.1994	8.0783	2.6184	10.262	8.7177	12.515	12.466	6.763	3.345	10.158	4.452	7.1142	6.6054	8.7686	7.5575	8.0452	9.54	5.7668	10.314	3.6737	9.1173	8.6928	7.9039	8.257	6.4025	10.317	5.3384	0.37429	5.7651	9.9658	-6.6439	2.7233
LRG1	NA	8.1271	9.6781	7.9113	7.1521	7.02	8.5295	7.3835	7.7456	6.8144	5.0775	8.5412	7.0046	8.2143	7.7413	6.0793	7.9576	8.0967	7.5841	7.2204	9.1184	8.1145	8.2238	8.711	8.6914	8.443	6.7429	8.2306	9.0813	8.4678	9.1701	9.6368	7.9842	8.0097	8.4384	9.8377	8.5043	9.6036	8.9285	9.485	7.3219	10.813	7.7049	10.278	9.5417	8.328	7.8178	9.0996	6.7104
UTF1	NA	0.25665	-0.041269	-6.6439	-6.6439	-6.6439	1.2596	-0.084058	-6.6439	-6.6439	0.37707	1.298	3.9051	4.1192	-0.17756	2.6318	1.6862	0.87751	1.8494	-6.6439	-0.72547	0.4961	1.5907	-6.6439	2.6161	-6.6439	1.099	2.7639	2.6439	2.9939	2.2159	0.65663	0.9471	2.6917	0.63756	3.9494	2.2142	0.68473	2.1692	4.176	0.94111	0.67464	4.5872	2.4178	2.1816	-6.6439	-6.6439	1.7575	-6.6439
HYAL3	NA	6.8286	7.769	6.4415	7.5242	7.6255	7.2383	7.377	8.6259	7.6386	6.767	8.8995	8.274	8.8283	8.7557	8.6227	8.3037	8.1528	7.2476	9.0967	8.7875	9.4166	9.5885	7.9505	8.5526	8.214	7.6093	7.7334	9.2646	8.6175	9.2133	8.8759	8.6371	7.4263	7.1251	7.9941	8.4139	7.9153	8.3008	8.5281	7.5663	7.8978	7.9215	8.678	9.107	6.3379	6.4172	8.1646	5.7764
MICALL2	NA	8.7684	7.6312	6.6633	8.4494	9.481	9.2745	9.6456	8.6637	9.3667	6.0495	9.3231	11.061	8.8692	10.174	9.6682	8.8536	9.7386	10.423	10.371	9.0898	9.5689	10.251	9.5735	8.9147	9.3431	10.217	9.3835	8.9955	10.873	10.778	10.422	10.702	9.6079	9.6417	9.9949	10.034	8.3286	9.8534	10.377	8.5311	9.3058	8.1133	8.2687	9.887	7.2125	9.2705	8.9888	7.4237
ADCY3	NA	7.3994	7.7685	6.3232	9.0121	8.6505	8.1361	7.8579	8.3372	8.8084	6.2288	10.574	10.544	10.117	9.3736	7.7891	8.506	9.6302	8.9387	10.066	9.8727	9.4314	10.554	10.193	9.0772	9.546	9.5951	9.8037	9.2624	9.5659	9.8367	8.6122	9.6578	8.9988	8.2744	9.5469	9.6036	9.5847	9.8189	10.058	8.1341	9.418	8.998	9.4468	10.095	7.529	9.6747	9.8762	7.7428
PFKP	NA	10.698	8.9245	9.7735	9.9539	11.046	11.091	9.8138	9.9874	10.275	9.0601	10.617	11.451	11.708	11.08	12.001	10.726	11.039	10.151	10.893	10.782	10.756	11.307	11.148	10.555	10.734	10.992	11.566	10.583	11.784	11.923	10.298	11.175	10.885	9.6319	10.883	9.786	10.158	10.607	10.725	10.759	11.709	11.303	10.45	10.759	9.3878	10.04	11.465	8.637
F12	NA	6.4065	5.2807	1.5479	4.0387	6.4905	4.067	2.9159	5.3969	3.8144	3.547	5.7737	9.1173	4.2447	6.2981	6.9472	4.8155	5.1994	3.6568	5.396	4.632	5.0811	5.3187	3.962	4.5092	4.5149	4.0059	5.5713	5.7593	8.1683	7.34	6.3149	6.7285	5.6917	6.4955	5.8476	4.6066	1.6848	5.1078	5.9078	5.2869	6.347	4.8503	4.7804	6.8089	3.8905	5.7931	7.2889	2.2379
IL17RC	NA	8.7684	3.8656	3.4224	7.2808	4.0373	4.375	2.5009	4.9819	5.5403	4.4645	8.4528	7.965	7.7525	8.5124	6.6723	6.5317	5.0475	7.6568	6.8986	4.9749	7.397	8.4363	7.5132	5.6161	5.9694	6.0059	7.9777	6.7313	6.4678	7.3656	5.7441	7.0346	6.8165	7.4893	6.3229	7.1915	6.1766	7.8034	8.4021	7.3785	7.2596	6.1332	4.968	6.6781	4.6979	7.095	7.1151	7.4934
RAB27B	NA	0.25665	6.2255	7.5176	3.9821	7.1763	4.1982	1.5009	5.6823	-6.6439	6.105	8.2724	7.5612	8.5576	8.0023	7.1724	6.3009	8.0323	8.3089	9.142	7.8965	8.7417	10.205	9.4873	8.6097	7.3449	9.0474	9.1332	7.8727	8.507	5.282	8.4149	7.0901	6.0917	6.671	6.4089	7.7841	8.6706	7.6286	2.6906	6.2141	6.5573	6.9878	3.1954	8.1258	4.3056	6.0849	8.7491	4.1638
GPRC5C	NA	3.7161	0.95873	4.7703	0.33822	3.5519	4.067	2.7233	1.9819	-6.6439	1.3771	4.6556	6.5489	5.052	4.7293	4.0303	2.8561	4.578	4.9369	6.0399	1.5964	3.6661	4.3981	4.4926	2.3937	3.5673	4.8539	5.179	4.8663	4.0719	4.5734	1.6567	3.9471	3.6918	3.338	4.7755	2.7992	3.2697	3.3916	3.6906	3.3561	3.8446	3.6439	3.0699	3.7666	1.3056	4.105	5.8661	3.3753
PLA2G4A	NA	8.6054	9.0221	7.5252	7.6237	8.5307	9.3112	8.4118	7.9819	2.699	6.132	9.6165	7.8921	9.7864	10.156	10.096	9.3987	9.4186	9.0638	9.1103	9.8735	9.914	9.4596	9.21	10.113	9.7796	9.7679	9.957	8.9323	8.9989	8.9455	9.8403	9.1759	9.1365	9.6654	9.4501	9.3409	10.249	9.5701	9.6928	9.3799	9.8974	8.9546	9.4839	9.2323	9.148	8.5498	9.5356	8.8318
H2AFY2	NA	5.386	6.8043	8.4306	1.3382	2.8149	8.1903	4.3082	2.3969	2.436	-6.6439	6.883	7.8921	8.852	9.1689	8.51	8.3009	8.602	5.404	8.7826	9.0427	8.7201	8.7557	8.957	9.1441	9.0683	3.9064	9.0076	9.623	8.3554	8.3478	7.5755	8.4256	7.8616	7.9818	7.5986	8.4996	8.7016	9.0105	8.8342	7.4906	7.6746	8.0932	8.4528	7.641	6.0061	5.842	8.1542	6.5158
ZNF185	NA	6.1874	5.2067	3.5479	5.1196	4.7324	6.545	3.7233	5.8887	4.114	2.962	12.157	11.231	11.978	11.357	10.825	11.185	11.029	10.209	11.261	11.441	11.737	11.73	12.202	11.248	11.886	11.773	11.763	11.76	11.533	12.346	12.004	11.595	10.467	11.557	11.232	11.657	12.152	11.319	11.869	11.73	11.778	11.312	11.243	12.334	9.9885	7.7993	10.798	11.327
STAB1	NA	14.042	3.9588	3.5479	7.9232	7.7998	9.3561	3.6164	8.9007	6.5403	3.1844	13.334	15.869	13.643	12.335	12.253	12.604	12.819	12.663	13.223	12.218	11.44	13.518	12.403	11.965	11.972	13.366	12.738	12.292	14.886	15.125	13.319	14.883	14.839	15.346	13.156	11.201	11.724	13.22	14.187	14.486	13.803	12.782	11.915	14.304	13.761	12.844	7.9022	12.531
RGS10	NA	4.2567	9.0113	2.2849	5.1196	6.3315	5.9414	3.9159	5.8563	3.8144	4.4645	9.6478	9.3912	8.8297	7.459	5.9668	6.2408	3.965	8.5148	9.3463	8.9557	9.6909	9.7149	9.3078	7.8367	8.6518	8.6304	8.1409	9.6791	9.1683	9.8544	7.8216	8.287	8.1978	8.0846	8.5124	9.2586	9.5065	9.2812	9.1598	9.0339	8.4025	9.3926	9.429	9.3153	8.4245	7.3614	8.3796	10.109
VENTX	NA	3.0641	5.1287	-0.03697	-6.6439	2.9669	1.2596	0.91594	2.9819	-6.6439	0.37707	6.1054	6.3739	7.715	3.4074	4.1266	3.3867	1.8775	7.0093	7.7119	6.9609	6.9391	8.0866	7.1496	8.0802	6.7824	8.6613	7.5655	8.7524	10.404	8.1875	6.8855	7.4228	8.3547	8.6004	10.211	7.4334	5.7722	5.9062	8.0233	6.8797	7.5815	8.3946	6.4931	8.6962	8.087	5.6075	4.8868	5.1639
DYSF	NA	10.9	12.616	6.4059	3.4257	7.0712	5.2596	1.5009	9.4303	3.5735	1.3771	11.464	11.091	11.482	12.067	10.733	9.2058	10.546	6.207	11.555	11.269	11.328	10.797	11.089	11.588	11.379	10.496	11.098	11.796	11.477	9.8697	12.334	10.965	11.32	11.898	10.493	11.65	10.468	10.274	8.1336	11.169	9.4042	8.8199	10.52	10.716	10.269	12.229	9.9124	12.992
SEPN1	NA	10.387	10.812	9.9502	9.2071	9.9871	10.642	10.491	10.796	10.121	9.9973	11.664	12.392	11.295	11.394	10.538	10.993	10.978	10.616	11.042	11.572	11.372	11.575	10.849	10.518	11.057	10.629	11.214	11.228	11.912	12.462	10.901	11.678	10.904	11.417	11.147	11.669	11.392	11.412	12.222	11.334	12.097	10.912	11.686	12.536	11.054	10.676	12.392	11.503
LATS2	NA	10.465	9.5587	10.384	9.1114	9.6812	8.7961	9.7249	10.032	9.8672	10.077	10.697	9.9338	10.19	10.554	10.608	10.399	10.48	9.313	9.5441	9.7563	10.154	10.33	9.8542	10.021	8.9449	9.6574	10.429	9.5265	9.9826	10.198	9.8115	9.9649	10.093	10.335	10.273	9.5979	10.151	9.6368	9.9658	10.355	10.563	10.529	10.093	9.4591	9.7773	9.7869	8.437	9.4667
ADAMTSL4	NA	10.923	9.9517	9.2368	8.698	9.3332	10.191	10.176	8.6684	9.0507	9.046	12.07	11.853	11.849	12.103	11.959	11.116	10.1	8.4155	9.5458	9.1371	9.987	10.5	8.5962	10.23	11.081	9.4411	11.96	10.2	10.368	10.852	10.156	10.53	11.193	12.423	10.569	9.9557	10.293	9.2496	11.494	12.398	12.696	11.197	10.05	10.284	10.786	11.218	10.318	11.163
