# Supplementary material for: The AML cellular state space unveils NPM1 immune evasion subtypes with distinct clinical outcomes
Source: Nat Commun. 2025 Nov 25;16:10592. doi: 10.1038/s41467-025-66546-6 (PMC12658069; doi:10.1038/s41467-025-66546-6)
Supplement: Supplementary file 6 — Source Data [file 41467_2025_66546_MOESM6_ESM.zip › SourceData/SourceData_Sfig12B.csv]

SamplingEventID	NPM1.class	BM.Blasts	PB.Blasts	Tissue	TissueBlasts	FAB
AML180-AML-1	NPM1 class I	92	86	BM	92	M0
AML2-Relapse-1	NPM1 class I	0	60	PB	60	M2
AML156-AML-1	NPM1 class I	70	65	BM	70	M1
AML92-AML-1	NPM1 class I	82	0.1	BM	82	M4
AML79-Relapse-1	NPM1 class I	47	0	BM	47	M4
AML162-AML-1	NPM1 class I	80	95	BM	80	M4
AML24-AML-1	NPM1 class I	79	34	BM	79	M2
AML25-AML-1	NPM1 class I	70	9	BM	70	M2
AML168-AML-1	NPM1 class I	1	75	PB	75	M2
AML104-AML-1	NPM1 class I	96	96	PB	96	M0
AML169-AML-1	NPM1 class I	93	73	PB	73	NA
AML136-AML-1	NPM1 class I	99	83	BM	99	M4
AML27-AML-1	NPM1 class I	93	88	BM	93	M1
AML79-AML-1	NPM1 class I	96	96	PB	96	M4
AML66-AML-1	NPM1 class I	50	0	BM	50	M2
AML28-AML-1	NPM1 class I	23	52	BM	23	M2
AML121-AML-1	NPM1 class I	30	41	BM	30	M2
AML173-AML-1	NPM1 class I	65	8	BM	65	M1
AML185-AML-1	NPM1 class I	98	93	BM	98	M1
AML81-AML-1	NPM1 class II	34	1	BM	34	M4
AML33-Relapse-1	NPM1 class II	NA	93	PB	93	NA
AML45-AML-1	NPM1 class II	60	15	BM	60	M2
AML164-AML-1	NPM1 class II	80	74	BM	80	M4
AML33-AML-1	NPM1 class II	81	69	BM	81	M4
AML97-AML-1	NPM1 class II	75	62	BM	75	M4
AML11-AML-1	NPM1 class II	70	40	BM	70	M5
AML7-AML-1	NPM1 class II	20	7	BM	20	M4
AML105-AML-1	NPM1 class II	34	61	PB	61	M4
AML9-AML-1	NPM1 class II	60	20	BM	60	M5
AML170-AML-1	NPM1 class II	88	80	BM	88	M4
AML16-AML-1	NPM1 class II	92	57	BM	92	M1
AML17-AML-1	NPM1 class II	90	20	BM	90	M5
AML176-AML-1	NPM1 class II	54	18	BM	54	M4
