# Supplementary material for: The AML cellular state space unveils NPM1 immune evasion subtypes with distinct clinical outcomes
Source: Nat Commun. 2025 Nov 25;16:10592. doi: 10.1038/s41467-025-66546-6 (PMC12658069; doi:10.1038/s41467-025-66546-6)
Supplement: Supplementary file 6 — Source Data [file 41467_2025_66546_MOESM6_ESM.zip › SourceData/SourceData_Sfig19-20ab.csv]

cellid	AML.type.NPM1class	celltype.aml	REACTOME_NEUTROPHIL_DEGRANULATION1	REACTOME_IMMUNOREGULATORY_INTERACTIONS_BETWEEN_A_LYMPHOID_AND_A_NON_LYMPHOID_CELL1	REACTOME_INTERFERON_GAMMA_SIGNALING1	REACTOME_INTERFERON_SIGNALING1	REACTOME_PD_1_SIGNALING1	REACTOME_INTERLEUKIN_10_SIGNALING1	REACTOME_HEMOSTASIS1	REACTOME_MHC_CLASS_II_ANTIGEN_PRESENTATION1	REACTOME_PLATELET_ACTIVATION_SIGNALING_AND_AGGREGATION1	REACTOME_COSTIMULATION_BY_THE_CD28_FAMILY1	REACTOME_RESPONSE_TO_ELEVATED_PLATELET_CYTOSOLIC_CA21	REACTOME_GENERATION_OF_SECOND_MESSENGER_MOLECULES1	REACTOME_SIGNALING_BY_GPCR1	REACTOME_SIGNALING_BY_INTERLEUKINS1	REACTOME_UNWINDING_OF_DNA1	MHC_class_1	HLA_nonclassical
AML10_AAACCCACAACGAGGT-1	AML-MR	AML Immature	0.0283	0.21	0.504	0.378	0.489	0.149	0.00359	0.362	0.0292	0.228	0.0319	0.613	0.0106	-6.89e-4	-0.018	1.44	0.129
AML10_AAACCCATCAGTGTTG-1	AML-MR	AML Immature	-0.0632	0.0349	0.267	0.171	0.263	-0.0462	-0.0828	0.23	-0.111	0.126	-0.0588	0.487	0.0139	-0.0418	0.113	1.04	-0.0333
AML10_AAACGAAAGTCCGCCA-1	AML-MR	AML Immature	-0.0329	0.0982	0.472	0.291	0.677	-0.0578	0.0105	0.519	0.0492	0.299	-0.0384	0.814	0.0457	-0.0327	-0.086	1.26	0.414
AML10_AAACGCTCACAACGCC-1	AML-MR	AML Immature	-0.0506	0.103	0.43	0.251	0.519	-0.0307	0.0143	0.466	-0.0242	0.181	0.0238	0.532	0.0348	-0.0396	-0.132	0.986	0.141
AML10_AAACGCTCAGGTTCGC-1	AML-MR	AML Immature	-0.033	0.1	0.396	0.257	0.564	0.0395	0.0302	0.461	0.0282	0.262	0.0216	0.677	0.0489	-0.0145	-0.216	1.24	0.211
AML10_AAAGAACAGCCGTAAG-1	AML-MR	AML Immature	-0.0321	0.18	0.473	0.353	0.565	-0.0597	-0.0471	0.364	-0.0564	0.207	-0.0952	0.626	0.0255	0.0853	-0.0924	1.17	-0.0156
AML10_AAAGAACAGTTTCAGC-1	AML-MR	AML Immature	-0.0415	-0.0744	0.178	0.134	-0.0817	-0.0578	-0.0673	-0.201	-0.119	-0.0969	-0.161	-0.109	0.0164	-0.05	0	1.67	-0.138
AML10_AAAGAACGTAGAGACC-1	AML-MR	AML Immature	-0.0805	0.0194	0.375	0.182	0.453	-0.00676	-0.0483	0.263	0.0221	0.124	-0.0542	0.405	0.00217	-0.0911	-0.077	1.24	0.0179
AML10_AAAGAACTCCGTATGA-1	AML-MR	AML Immature	-0.0846	0.126	0.354	0.237	0.424	0.155	-0.0401	0.222	-0.0733	0.114	-0.178	0.442	0.019	0.00933	0.261	1.14	0.0931
AML10_AAAGAACTCTCGTCGT-1	AML-MR	AML Immature	-0.0515	-0.0458	0.279	0.143	0.261	-0.134	-0.0583	0.291	-0.0951	0.258	-0.158	0.54	0.0681	-0.0929	0.321	1.08	-0.294
AML10_AAAGGATAGGAAGTCC-1	AML-MR	AML Immature	-0.0859	0.0891	0.227	0.0752	0.117	0.0976	-0.0541	0.124	-0.0306	0.012	-0.0807	0.211	0.0359	-0.0253	0.0462	1.01	-0.0499
AML10_AAAGGATCACGATTCA-1	AML-MR	AML Immature	0.0273	0.137	0.332	0.314	0.177	-0.131	-0.00206	0.0854	0.00845	0.043	-3.63e-4	0.2	-0.0214	-0.0299	-0.0398	1.31	0.201
AML10_AAAGGATCACTTGTCC-1	AML-MR	AML Immature	0.0133	0.117	0.388	0.311	0.522	0.0231	0.00996	0.394	-0.00821	0.259	-0.0494	0.588	0.0337	-0.00821	-0.0552	1.47	-0.079
AML10_AAAGGATGTTGGATCT-1	AML-MR	AML Immature	-0.00247	0.256	0.332	0.31	0.239	-0.0761	0.00297	0.19	0.0354	0.153	0.021	0.279	0.0425	0.0187	-0.077	1.29	0.392
AML10_AAAGGGCAGATCGGTG-1	AML-MR	AML Immature	-0.0285	0.18	0.413	0.324	0.369	0.00783	0.0538	0.225	0.0524	0.114	-0.0603	0.467	0.0277	-0.048	-0.117	1.38	0.464
AML10_AAAGGGCTCAAGCCAT-1	AML-MR	AML Immature	-0.0233	0.0154	0.234	0.0887	0.217	0.0848	-0.00551	0.251	-0.0531	0.0522	-0.0189	0.299	-0.0101	-0.0425	-0.077	0.792	-0.25
AML10_AAAGGGCTCCCGAGTG-1	AML-MR	AML Immature	-0.0541	0.0515	0.338	0.245	0.403	0.147	-0.074	0.221	-0.0629	0.164	-0.106	0.591	0.00215	-0.0312	-0.077	0.989	0.336
AML10_AAAGGGCTCGAACGGA-1	AML-MR	AML Immature	-0.0321	0.0912	0.405	0.258	0.688	-0.0183	-0.0324	0.403	-0.0584	0.314	0.00681	0.706	-0.00253	-0.0545	0.0154	1.16	-0.0993
AML10_AAAGGGCTCGCTAGCG-1	AML-MR	AML Immature	-0.069	-0.0263	0.304	0.106	0.464	0.0696	-0.0612	0.229	0.0211	0.223	-0.114	0.454	0.0446	-0.056	-0.077	1.01	-0.103
AML10_AAAGGTAAGGATGGCT-1	AML-MR	AML Immature	-0.0369	0.0471	0.42	0.239	0.577	0.08	-0.0262	0.449	-0.0146	0.17	-0.0319	0.701	-0.00631	-0.0121	0.267	0.892	-0.292
AML10_AAAGGTAGTTGGACTT-1	AML-MR	AML Immature	-0.00584	0.00998	0.348	0.219	0.331	0.0732	0.00391	0.188	-0.0957	0.165	-0.0918	0.393	0.037	-0.0605	0.0526	1.12	-0.257
AML10_AAAGGTATCTGGTGCG-1	AML-MR	AML Immature	-0.0876	0.0301	0.344	0.194	0.352	0.0482	0.0409	0.183	0.0299	0.19	-2.04e-4	0.299	0.0371	0.0384	-0.141	1.09	0.118
AML10_AAAGTCCAGACGACGT-1	AML-MR	AML Immature	-0.063	0.00761	0.427	0.2	0.451	-0.0423	-0.0385	0.185	-0.0787	0.185	-0.102	0.465	-0.0187	-0.0554	0.28	0.88	0.389
AML10_AAAGTCCAGGAGAGGC-1	AML-MR	AML Immature	-0.0531	0.231	0.38	0.274	0.344	-0.0538	-0.051	0.244	-0.0407	0.0674	-0.00166	0.335	-5.86e-5	-0.0585	-0.0924	1.42	0.353
AML10_AAAGTCCGTAGGCTCC-1	AML-MR	AML Immature	-0.0236	0.0246	0.338	0.185	0.285	-0.00196	-0.0424	0.198	-0.0143	0.133	-0.00557	0.224	-0.0319	-0.0212	0.246	1.36	0.112
AML10_AAAGTCCTCAGGACGA-1	AML-MR	AML Immature	0.0146	0.218	0.479	0.34	0.673	0.0569	0.014	0.598	0.0623	0.395	-0.00281	0.836	0.0481	0.0632	-0.0154	1.43	0.422
AML10_AAAGTGAGTCATCGGC-1	AML-MR	AML Immature	-0.0018	0.249	0.45	0.296	0.524	0.0155	-0.035	0.355	-0.0351	0.239	-0.0838	0.641	-0.00546	-0.0788	0.122	1.35	0.118
AML10_AAAGTGATCCATGCAA-1	AML-MR	AML Immature	-0.06	0.0978	0.379	0.203	0.443	0.147	0.0527	0.271	0.00402	0.216	-0.0639	0.453	0.0605	-0.0399	-0.117	1.31	0.205
AML10_AAATGGAAGGAAGTCC-1	AML-MR	AML Immature	-0.0851	0.0383	0.203	0.183	0.259	-0.0578	-0.0229	0.101	-0.0561	0.0675	-0.0992	0.353	0.0567	-0.0599	0.216	0.705	-0.473
AML10_AAATGGATCTACGGGC-1	AML-MR	AML Immature	-0.0232	0.147	0.383	0.152	0.398	-0.104	-0.0338	0.445	-0.0364	0.111	-0.118	0.482	0.00389	-0.0818	0.139	1.26	0.285
AML10_AACAAAGAGAGCCCAA-1	AML-MR	AML Immature	-0.0494	0.0636	0.438	0.289	0.615	0.00393	-0.0261	0.361	0.00626	0.269	-0.0955	0.553	0.0345	-0.0445	-0.0924	1.21	0.254
AML10_AACAAAGAGCAACAAT-1	AML-MR	AML Immature	-0.0425	0.222	0.364	0.192	0.354	-0.0992	-0.0553	0.319	-0.0738	0.129	-0.115	0.415	-0.0278	0.0337	-0.0924	1.12	0.424
AML10_AACAAAGAGGAGGCAG-1	AML-MR	AML Immature	-0.0278	0.23	0.478	0.393	0.893	0.0135	-0.00618	0.681	-0.00844	0.395	-0.0405	0.99	-0.00243	-0.00547	-0.0924	0.988	0.407
AML10_AACAAAGAGTGGTGAC-1	AML-MR	AML Immature	-0.00873	7.25e-4	0.293	0.154	0.361	-0.147	-0.0323	0.147	-0.057	0.207	-0.0415	0.406	-0.0554	0.00625	0.397	1.11	-0.266
AML10_AACAAAGGTAGTTACC-1	AML-MR	AML Immature	-0.0434	0.194	0.492	0.377	0.434	0.0569	-0.0216	0.287	-0.00333	0.121	0.0172	0.627	-0.0115	-0.0334	0.0668	1.45	0.547
AML10_AACAAAGTCCGAAATC-1	AML-MR	AML Immature	0.0585	0.182	0.406	0.254	0.385	-0.0299	0.00363	0.25	0.0674	0.228	0.0348	0.416	-0.0171	-0.00129	-0.117	1.51	-0.122
AML10_AACAACCCAGATTAAG-1	AML-MR	AML Immature	-0.0504	-0.0115	0.158	0.0404	0.17	-0.0992	0.0567	0.0868	0.052	0.141	-0.0201	0.215	0.031	0.00686	-0.0398	0.777	-0.251
AML10_AACAACCGTCCTCATC-1	AML-MR	AML Immature	-0.0713	-0.0457	0.0769	0.00527	0.0701	-0.0578	-0.0266	0.0278	-0.008	-0.0214	0.0283	0.131	-0.0555	-0.0546	0.6	0.731	-0.306
AML10_AACAACCTCCTCGCAT-1	AML-MR	AML Immature	-0.047	-0.0761	0.484	0.351	0.583	0.0135	-0.0194	0.267	-0.0104	0.336	-0.051	0.611	0.067	0.0857	0.184	1.28	0.0651
AML10_AACAACCTCGATTGAC-1	AML-MR	AML Immature	-0.082	0.0561	0.476	0.317	0.572	0.0395	0.0562	0.413	0.00896	0.217	-0.0581	0.609	0.0251	-0.0428	-0.0924	1.19	0.462
AML10_AACAAGAAGCTGGAGT-1	AML-MR	AML Immature	-0.0701	0.0716	0.547	0.371	0.961	0.051	-0.0806	0.638	-0.14	0.431	-0.167	1.25	-0.0449	-0.0327	-0.00262	1.23	-7.4e-4
AML10_AACAAGAAGTGATAGT-1	AML-MR	AML Immature	-0.0596	0.0219	0.288	0.198	0.329	-0.0876	-0.074	0.119	-0.0896	0.156	-0.211	0.395	-0.0208	-0.0795	-0.0924	1.15	0.12
AML10_AACAAGACAACTCCAA-1	AML-MR	AML Immature	0.00508	-0.0329	0.332	0.164	0.445	-0.0944	0.0282	0.391	0.055	0.162	-0.00489	0.604	0.0246	-0.0809	0.169	1.48	-0.0974
AML10_AACACACAGGGCAGTT-1	AML-MR	AML Immature	-0.0366	0.133	0.399	0.314	0.302	-0.0597	-0.0326	0.207	-0.00968	0.181	-0.0924	0.522	0.0049	-0.0331	0.199	1.53	0.231
AML10_AACACACGTCATTGCA-1	AML-MR	AML Immature	-0.0594	0.0793	0.442	0.287	0.496	0.0222	-0.0256	0.248	-0.0426	0.25	-0.0443	0.638	-0.00233	-0.0558	0.077	1.46	0.427
AML10_AACACACGTCCGGTGT-1	AML-MR	AML Immature	-0.0214	0.0734	0.532	0.446	0.857	-8.69e-4	-0.0226	0.416	0.0282	0.454	-0.0335	0.983	-0.0187	-0.0165	0.214	1.78	0.0194
AML10_AACACACTCAACTGAC-1	AML-MR	AML Immature	-0.012	0.0306	0.307	0.117	0.415	-8.69e-4	0.0257	0.224	-0.0158	0.155	-0.116	0.373	0.0457	-0.0198	-0.141	1.07	0.307
AML10_AACACACTCACTTTGT-1	AML-MR	AML Immature	-0.0464	0.0309	0.281	0.192	0.208	-0.053	-0.0489	0.245	-0.00968	0.235	-0.14	0.289	-0.0127	-0.0416	-0.0308	1.09	0.0568
AML10_AACAGGGAGAAGATCT-1	AML-MR	AML Immature	-0.0428	-0.0149	0.251	0.209	0.164	0.0617	-0.0162	0.105	-0.0513	0.0809	-0.125	0.184	-0.0115	0.0238	0.292	1.05	-0.281
AML10_AACAGGGAGCCTTTGA-1	AML-MR	AML Immature	-0.0214	0.251	0.385	0.175	0.226	0.139	0.0143	0.199	-0.0182	0.00142	-0.0147	0.292	-7.94e-4	-0.0143	0.185	1.34	0.324
AML10_AACAGGGCAGAACATA-1	AML-MR	AML Immature	-0.0767	0.0624	0.322	0.21	0.386	0.0434	0.0141	0.207	-0.0374	0.19	-0.0442	0.365	0.00663	-0.0307	-0.0924	1.67	-0.251
AML10_AACAGGGCAGAGCTAG-1	AML-MR	AML Immature	0.0163	0.163	0.35	0.248	0.398	-0.00451	0.0665	0.392	0.0656	0.117	0.13	0.406	0.00673	-0.0111	-0.0924	1.26	0.409
AML10_AACAGGGCATCGGCCA-1	AML-MR	AML Immature	-0.051	0.0379	0.301	0.272	0.483	0.0972	-0.00381	0.251	-0.0492	0.19	0.0236	0.482	-6.26e-4	0.00135	-0.0154	0.974	0.127
AML10_AACAGGGCATGACGGA-1	AML-MR	AML Immature	-0.0335	-0.00235	0.277	0.137	0.364	0.0465	-0.00258	0.337	0.00378	0.158	-0.0374	0.506	0.0227	0.0443	0.375	1.19	-0.508
AML10_AACAGGGGTTGGGTAG-1	AML-MR	AML Immature	-0.118	0.0238	0.297	0.178	0.495	-0.145	-0.0655	0.153	-0.0443	0.204	-0.15	0.635	-0.0214	-0.13	0.615	0.853	-0.0744
AML10_AACAGGGTCATTACGG-1	AML-MR	AML Immature	0.0261	-0.0522	0.105	0.0795	-0.162	0.0916	-0.0176	-0.0617	-0.0387	-0.0853	-0.0914	-0.252	-0.0192	-0.0287	-0.0616	1.07	0.0961
AML10_AACAGGGTCCTATTTG-1	AML-MR	AML Immature	-0.0451	0.0585	0.6	0.392	0.838	-0.142	-0.0515	0.479	-0.0253	0.328	-0.00338	1.03	-0.00491	-0.0435	-0.0924	1.57	0.33
AML10_AACCAACAGAAGCCAC-1	AML-MR	AML Immature	-0.0624	0.023	0.471	0.298	0.527	-0.111	-0.0469	0.336	-0.0503	0.226	-0.152	0.766	0.00434	-0.0743	0.322	1.44	0.034
AML10_AACCAACCACAGTACT-1	AML-MR	AML Immature	-0.0817	-0.0871	0.175	0.0698	0.203	-0.0307	-0.0826	0.216	-0.106	0.00977	-0.0963	0.315	-0.0186	-0.121	0.367	0.988	-0.527
AML10_AACCAACCATACAGAA-1	AML-MR	AML Immature	-0.0347	0.0843	0.49	0.332	0.701	0.078	0.00519	0.364	-0.0354	0.252	-0.0538	0.778	-0.00533	-0.0477	-0.108	1.58	-3.58e-4
AML10_AACCAACTCCAAGCTA-1	AML-MR	AML Immature	-0.047	0.113	0.297	0.255	0.401	0.0558	-0.0291	0.217	-0.047	0.246	-0.155	0.52	0.106	0.0211	0.00639	1.21	0.218
AML10_AACCACAGTTTGTTCT-1	AML-MR	AML Immature	-0.0313	0.062	0.301	0.246	0.21	-0.0132	-0.0191	0.0876	-0.0657	0.0304	-0.104	0.175	0.0207	-0.00417	-0.0308	1.27	0.217
AML10_AACCACATCAGACTGT-1	AML-MR	AML Immature	-0.0549	0.0488	0.329	0.131	0.272	-0.049	-0.0141	0.189	-0.0584	0.132	-0.0391	0.323	-5.83e-4	-0.0514	-0.0462	1.27	0.085
AML10_AACCACATCAGCTTCC-1	AML-MR	AML Immature	-0.026	0.147	0.217	0.177	0.278	0.0434	0.0545	0.0953	0.0607	0.0965	0.0982	0.19	0.00326	0.0125	0.153	1.16	-0.304
AML10_AACCATGAGTTGGACG-1	AML-MR	AML Immature	-0.0362	0.0555	0.237	0.214	0.2	0.0791	0.0201	0.166	0.0332	0.0952	0.00486	0.279	2.2e-4	-0.0287	0.416	0.993	-0.162
AML10_AACCATGTCCAGTGTA-1	AML-MR	AML Immature	-0.0344	0.261	0.496	0.26	0.448	-6.94e-18	-0.0357	0.186	-0.0646	0.143	-0.0307	0.556	0.0164	-0.0315	0	1.7	0.444
AML10_AACCCAAAGAATAGTC-1	AML-MR	AML Immature	-0.0766	-0.033	0.396	0.35	0.483	-0.0482	-0.06	0.365	-0.0345	0.302	-0.157	0.623	0.0131	-0.0337	0.0308	1.09	0.063
AML10_AACCCAAAGACCAAGC-1	AML-MR	AML Immature	-0.0086	0.218	0.48	0.253	0.786	-0.024	0.00968	0.359	0.0485	0.404	0.0432	0.722	0.0166	0.00779	-0.194	1.32	0.306
AML10_AACCCAAAGCTAGATA-1	AML-MR	AML Immature	0.0311	0.125	0.413	0.288	0.53	0.0732	0.112	0.205	0.0806	0.304	0.0745	0.607	0.0885	0.0224	-0.077	1.13	0.0372
AML10_AACCCAACATGACAAA-1	AML-MR	AML Immature	-0.043	-0.021	0.201	0.156	0.154	0.0626	-0.0333	0.187	-0.068	0.0333	-0.036	0.208	-0.0234	-0.0492	-0.0924	0.686	-0.118
AML10_AACCCAATCGAAGTGG-1	AML-MR	AML Immature	-0.0341	-0.00868	0.364	0.221	0.515	-0.0347	0.00357	0.289	-0.0487	0.171	-0.0409	0.59	-0.0352	0.00922	-0.0154	1.29	-0.0372
AML10_AACCTGACAAGTCCAT-1	AML-MR	AML Immature	-0.0562	0.0698	0.319	0.272	0.219	-0.0277	-0.0211	0.224	-0.0179	0.113	-0.0696	0.188	0.029	-0.00252	-0.148	0.98	-0.137
AML10_AACCTGACAGCACGAA-1	AML-MR	AML Immature	-0.0414	0.0907	0.447	0.29	0.61	-0.0578	-0.0409	0.431	-0.0578	0.292	-0.198	0.76	0.0642	-0.0536	0.0924	1.34	0.1
AML10_AACCTGAGTACAATAG-1	AML-MR	AML Immature	-0.0574	0.0637	0.43	0.296	0.379	-0.0462	-0.00674	0.128	0.00338	0.0983	-0.0322	0.375	-0.0191	-0.038	0.383	1.28	0.266
AML10_AACCTTTAGATGACCG-1	AML-MR	AML Immature	-0.0248	0.115	0.351	0.267	0.194	-0.053	-0.0443	0.115	-0.0519	0.137	-0.121	0.377	0.0196	-0.0782	0.0308	1.05	0.168
AML10_AACCTTTAGGTGCATG-1	AML-MR	AML Immature	-0.0437	0.0504	0.233	0.173	0.0328	-0.129	0.0192	0.0391	0.0241	-0.0292	-0.0734	0.0369	0.0328	-0.0365	0.329	1.18	0.351
AML10_AACCTTTCACCTGATA-1	AML-MR	AML Immature	-0.0841	0.0739	0.366	0.287	0.326	-0.0713	-0.0371	0.18	-0.0529	0.153	-0.0739	0.412	-0.00226	-0.0698	-0.117	0.696	0.149
AML10_AACGAAAAGCCGCACT-1	AML-MR	AML Immature	-0.0693	-0.0558	0.236	0.148	0.317	-0.0761	-0.0683	0.198	-0.0932	0.054	-0.135	0.362	-0.0621	-0.0761	0.308	0.929	-0.304
AML10_AACGAAAAGCGACTAG-1	AML-MR	AML Immature	-0.0913	0.0279	0.468	0.305	0.658	0.0924	-0.0452	0.385	-0.00497	0.378	-0.116	0.847	0.0368	-0.00951	0.108	1.06	0.0649
AML10_AACGAAAAGGATGGCT-1	AML-MR	AML Immature	-0.0467	-0.0074	0.354	0.257	0.158	0.0107	0.0441	0.0343	0.0701	0.0348	0.0187	0.23	0.0511	-0.0319	0	0.991	0.319
AML10_AACGAAATCAGCGGAA-1	AML-MR	AML Immature	-0.0615	0.0546	0.305	0.269	0.439	0.0857	0.00915	0.215	0.0784	0.344	-0.0886	0.58	0.0777	0.0221	-0.117	0.988	0.285
AML10_AACGAAATCCCACAGG-1	AML-MR	AML Immature	-0.0351	0.181	0.292	0.152	0.47	-0.0665	-0.0618	0.232	-0.0713	0.21	-0.0762	0.473	-0.0113	-0.0309	0.0988	1.18	-0.0712
AML10_AACGAAATCCTCTAGC-1	AML-MR	AML Immature	-0.0854	0.014	0.225	0.157	0.119	-0.134	-0.0496	0.0223	-0.0777	0.0436	-0.102	0.213	-0.0212	-0.0763	0.0616	0.749	0.314
AML10_AACGAAATCCTGCCAT-1	AML-MR	AML Immature	-0.0548	-0.0177	0.385	0.215	0.489	-0.00676	-0.039	0.218	-0.00433	0.226	0.0287	0.546	-0.00947	-0.0335	0.23	1.26	0.00212
AML10_AACGAAATCTTTGATC-1	AML-MR	AML Immature	-0.0743	-0.033	0.284	0.152	0.31	-1.39e-17	-0.0198	0.0646	-0.0184	0.139	-0.106	0.394	0.0266	-0.0525	-0.0308	1.03	-0.285
AML10_AACGGGAAGAAACTGT-1	AML-MR	AML Immature	-0.0395	-0.00462	0.301	0.139	0.42	-0.0355	0.00576	0.121	-0.0392	0.0993	0.00726	0.49	-0.0451	-0.0288	0.267	0.985	-0.269
AML10_AACGGGACAACACACT-1	AML-MR	AML Immature	-0.0983	0.035	0.338	0.215	0.577	-0.164	-0.0207	0.457	-0.0579	0.222	-0.122	0.522	-0.0174	-0.107	-0.101	1.09	0.359
AML10_AACGGGACAATGAGCG-1	AML-MR	AML Immature	-0.0337	0.08	0.438	0.23	0.796	-0.233	-0.0715	0.412	-0.0748	0.34	-0.1	0.844	-0.0477	-0.00373	0.212	1.09	0.254
AML10_AACGGGACAGGAATAT-1	AML-MR	AML Immature	0.00647	0.041	0.405	0.27	0.531	0.00959	0.0819	0.392	0.104	0.347	0.0336	0.51	0.00506	0.0742	-0.108	1.36	-0.0258
AML10_AACGGGAGTTCGGTAT-1	AML-MR	AML Immature	-0.00536	0.071	0.462	0.295	0.611	-0.0327	-0.0222	0.309	-0.00816	0.242	-0.0641	0.585	-0.0181	0.0536	0.149	1.31	-0.0715
AML10_AACGGGATCCGTTGGG-1	AML-MR	AML Immature	0.0086	-0.157	0.294	0.174	0.539	-0.221	-0.0595	0.369	-0.0534	0.239	-0.0907	0.693	-0.0324	-0.0744	0.482	0.649	-0.548
AML10_AACGGGATCTCTTCAA-1	AML-MR	AML Immature	-0.0277	0.122	0.513	0.407	0.675	-0.104	0.0433	0.368	0.0667	0.366	0.0053	0.726	0.0289	0.00707	0.2	1.33	0.158
AML10_AACGTCAAGTCCCGAC-1	AML-MR	AML Immature	-0.0797	0.0264	0.223	0.207	0.305	0.0617	-0.0301	0.212	-0.00554	0.138	-0.0678	0.416	0.0597	-0.00563	0.51	0.601	0.0877
AML10_AACGTCACAAATTGGA-1	AML-MR	AML Immature	-0.079	0.0139	0.284	0.115	0.467	-0.0992	-0.0119	0.133	0.0454	0.239	0.0495	0.648	0.0465	0.00388	0.19	0.96	-0.247
AML10_AACGTCACACAAGTGG-1	AML-MR	AML Immature	-0.0386	0.0411	0.241	0.119	0.227	0.0116	0.00699	0.216	0.0144	0.0352	0.0161	0.0762	0.0108	0.0515	0.0834	1.02	0.2
AML10_AACGTCACACACCTAA-1	AML-MR	AML Immature	-0.0347	0.26	0.35	0.231	0.406	0.0693	-0.0362	0.39	-0.013	0.122	-0.0456	0.519	0.0522	-0.033	0.0308	0.58	0.0548
AML10_AACGTCACATGGCCCA-1	AML-MR	AML Immature	0.00574	0.218	0.438	0.328	0.538	-0.0462	-0.0136	0.368	1.16e-4	0.308	-0.0583	0.709	-0.0278	0.0116	-0.108	1.02	-0.0637
AML10_AACGTCAGTACCGTCG-1	AML-MR	AML Immature	-0.0192	0.0604	0.155	0.0363	0.143	0.0684	0.00581	0.256	-0.036	-0.00375	0.0636	0.229	0.0205	-0.0407	-0.0462	0.809	-0.5
AML10_AACGTCATCGCCAATA-1	AML-MR	AML Immature	-0.00915	0.108	0.356	0.297	0.493	0.049	0.049	0.368	0.118	0.222	0.00971	0.486	0.0607	0.0401	-0.086	1.19	0.182
AML10_AACTTCTAGGACAGTC-1	AML-MR	AML Immature	-0.0646	0.0717	0.466	0.346	0.525	-8.69e-4	-0.0268	0.34	-0.0361	0.19	-0.0638	0.608	0.00716	0.00371	-0.0462	0.948	0.00464
AML10_AACTTCTCATGACGAG-1	AML-MR	AML Immature	-0.0702	-0.0262	0.135	-0.0112	0.045	-0.0597	-0.0571	-0.0164	-0.0176	-0.101	0.00149	-0.00139	-0.0281	-0.0682	-0.0924	1.02	-0.124
AML10_AACTTCTGTAATGCTC-1	AML-MR	AML Immature	-0.0281	-0.0123	0.453	0.316	0.645	-0.0462	0.0676	0.504	0.0905	0.276	0.0284	0.763	-4.7e-4	-0.0143	-0.0398	1.29	0.102
AML10_AACTTCTGTACAGTAA-1	AML-MR	AML Immature	-0.124	0.0422	0.286	0.177	0.238	-0.053	-0.0253	0.217	-0.0909	0.0838	-0.133	0.392	-0.0186	-0.0024	0.0462	0.912	0.0669
AML10_AACTTCTGTCAAACGG-1	AML-MR	AML Immature	0.0556	0.163	0.656	0.43	0.835	0.0578	-0.00636	0.622	0.00387	0.355	-0.0265	0.949	-0.0178	0.0142	-0.169	1.31	0.512
AML10_AACTTCTGTCAAATCC-1	AML-MR	AML Immature	-0.0336	0.112	0.317	0.371	0.397	-0.122	-0.0112	0.415	-0.0597	0.182	0.0146	0.44	-0.0234	-0.0812	-0.117	1.3	0.0436
AML10_AACTTCTGTGACTCGC-1	AML-MR	AML Immature	0.00761	0.231	0.482	0.376	0.787	-0.0549	0.0371	0.615	0.0461	0.362	0.0207	0.746	0.0288	-0.0835	-0.0398	1.22	0.102
AML10_AACTTCTGTGTATCCA-1	AML-MR	AML Immature	-0.0382	0.0684	0.417	0.267	0.784	0.107	-0.00966	0.284	0.0662	0.349	0.0415	0.721	0.0618	-0.0208	0.45	1.29	0.21
AML10_AACTTCTTCATGCCAA-1	AML-MR	AML Immature	-0.0357	-0.0663	0.369	0.25	0.414	-0.159	-0.0561	0.322	0.00842	0.275	-0.0439	0.501	-0.023	0.00749	0.446	1.45	-0.0482
AML10_AAGAACAAGGCGACAT-1	AML-MR	AML Immature	-0.0167	0.166	0.411	0.274	0.481	-0.00647	0.0466	0.306	0.0602	0.253	0.0266	0.473	0.0223	0.0115	0.114	1.48	0.0905
AML10_AAGAACACAGAGGCTA-1	AML-MR	AML Immature	-0.0708	0.00749	0.27	0.155	0.302	0.134	-0.0354	0.253	-0.0616	0.12	-0.123	0.374	0.0125	-0.0663	-0.0924	1.23	-0.243
AML10_AAGAACACATAAGATG-1	AML-MR	AML Immature	0.00107	0.227	0.547	0.327	0.539	-1.39e-17	0.0507	0.314	0.0536	0.264	-0.0586	0.505	0.0109	-0.0614	0.0898	1.63	0.575
AML10_AAGACAAAGGTGGTTG-1	AML-MR	AML Immature	-0.0296	0.0871	0.528	0.35	0.754	-0.0809	-0.0405	0.555	-0.0399	0.378	-0.112	0.97	0.028	-0.0533	-0.0552	1.46	0.0725
AML10_AAGACAACAACCGGAA-1	AML-MR	AML Immature	-0.0273	0.203	0.299	0.153	0.312	-0.0299	-0.00637	0.231	0.0196	0.162	-0.0857	0.386	0.0288	-0.00176	-0.086	0.914	0.0202
AML10_AAGACAAGTTGTGGCC-1	AML-MR	AML Immature	0.0408	-0.0249	0.266	0.268	0.249	0.0231	0.0276	0.126	-0.0369	0.218	0.0244	0.221	0.0106	0.0604	-0.0616	1.26	-0.0396
AML10_AAGACTCAGCCTAACT-1	AML-MR	AML Immature	-0.1	-0.0725	0.341	0.222	0.413	-0.0693	-0.0551	0.178	-0.0833	0.126	-0.141	0.509	-0.053900000000000003	-0.0599	0.45	0.844	-0.502
AML10_AAGACTCCAATCGCCG-1	AML-MR	AML Immature	-0.0398	0.0619	0.467	0.235	0.25	-0.124	-0.0292	0.228	-0.0134	0.12	-0.112	0.281	6.99e-4	-0.0475	0	1.21	0.337
AML10_AAGACTCCAATTGCGT-1	AML-MR	AML Immature	-0.0775	0.0349	0.327	0.295	0.592	0.0626	-0.0591	0.161	-0.015	0.244	-0.106	0.624	-0.00312	-0.0878	-0.106	1.25	0.058
AML10_AAGACTCCACTAGAGG-1	AML-MR	AML Immature	-0.0303	0.204	0.386	0.217	0.334	-0.0713	-0.0303	0.211	-0.0127	0.0315	-0.0863	0.341	0.0656	-0.0875	0.0154	1.52	0.415
AML10_AAGACTCCATGGCACC-1	AML-MR	AML Immature	-0.0816	0.0574	0.178	0.101	0.102	-0.0259	-0.0373	0.0221	-0.0504	-0.0195	-0.132	0.097	-0.0115	-0.0457	0	1.07	-0.277
AML10_AAGACTCTCTAGTACG-1	AML-MR	AML Immature	-0.0809	0.0211	0.389	0.263	0.489	0.138	-0.0597	0.228	-0.0646	0.185	-0.135	0.48	0.0131	-0.0833	0.0616	1.17	0.291
AML10_AAGATAGCAGACAAGC-1	AML-MR	AML Immature	-0.047	-0.0144	0.457	0.271	0.632	-0.104	-0.0241	0.364	-0.0348	0.302	-0.0516	0.936	0.017	-0.0283	0.0823	1.37	0.16
AML10_AAGATAGCAGCAAGAC-1	AML-MR	AML Immature	-0.0617	-0.0011	0.287	0.13	0.334	-0.0423	-0.0384	0.274	-0.083	0.123	-0.138	0.341	-0.0151	-0.0272	0.0808	1.13	-0.103
AML10_AAGATAGGTGTTAAAG-1	AML-MR	AML Immature	-0.103	-0.00659	0.211	0.206	0.33	0.00479	0.0571	0.218	0.0284	0.16	-0.0399	0.279	0.0372	0.002	0.00639	0.713	-0.222
AML10_AAGATAGTCCGCATAA-1	AML-MR	AML Immature	-0.0143	-0.0222	0.302	0.247	0.42	-0.0634	-0.00723	0.428	-0.0344	0.116	-0.0393	0.455	0.00393	-0.00811	0.0308	1.08	0.0448
AML10_AAGATAGTCTGTACAG-1	AML-MR	AML Immature	-0.00454	0.093	0.444	0.347	0.468	0.113	-0.0264	0.23	-0.0839	0.206	-0.127	0.457	0.0333	0.00762	-0.0552	1.21	-0.0264
AML10_AAGATAGTCTTACCGC-1	AML-MR	AML Immature	-0.012	-0.00549	0.367	0.255	0.309	0.0155	-0.0332	0.312	-0.0274	0.157	-0.172	0.365	-0.0285	0.00804	-0.141	1.12	0.279
AML10_AAGCATCAGACAACTA-1	AML-MR	AML Immature	-0.0356	0.046	0.498	0.317	0.549	0.0578	-0.0435	0.159	-0.0879	0.243	-0.141	0.576	-0.0244	-0.0461	0.077	1.57	0.221
AML10_AAGCATCGTCGTTTCC-1	AML-MR	AML Immature	-0.0515	-0.0273	0.412	0.221	0.452	0.0608	-0.0463	0.457	-0.0565	0.178	-0.155	0.543	0.0598	-0.0085	-0.181	1.27	0.201
AML10_AAGCATCGTGAGGAAA-1	AML-MR	AML Immature	-0.0276	0.122	0.345	0.27	0.539	0.0231	0.0374	0.29	0.0236	0.335	-0.038	0.676	0.0488	-0.0362	-0.0462	1.21	0.0405
AML10_AAGCCATCAAGCAGGT-1	AML-MR	AML Immature	-0.0819	-0.0585	0.228	0.0715	0.225	-0.0809	-0.0727	0.261	-0.0945	0.0557	-0.0715	0.308	-0.0525	-0.0794	-0.0398	0.666	-0.26
AML10_AAGCCATCATCTCATT-1	AML-MR	AML Immature	-0.0547	0.0786	0.303	0.215	0.456	-0.053	0.034	0.331	0.0493	0.225	-0.112	0.393	0.0183	-0.0269	0.0988	1.05	-0.0234
AML10_AAGCCATTCTTGGTCC-1	AML-MR	AML Immature	-0.0214	0.124	0.416	0.328	0.509	-0.106	-0.0318	0.247	-0.0225	0.255	-0.118	0.511	-0.0378	-0.0362	0.0654	1.06	0.359
AML10_AAGCGAGAGGCTCAAG-1	AML-MR	AML Immature	-0.0538	0.104	0.272	0.161	0.251	-0.00872	0.013	0.0936	-0.0134	0.11	0.0934	0.345	0.0458	0.00942	-0.141	1.08	0.195
AML10_AAGCGAGCAGCTGGTC-1	AML-MR	AML Immature	-0.0812	0.112	0.252	0.239	0.231	0.0789	-0.0533	0.202	-0.0883	0.0314	-0.0526	0.312	-0.027	-0.0117	-0.123	1.1	0.296
AML10_AAGCGAGCATCCAATG-1	AML-MR	AML Immature	-0.0773	0.18	0.242	0.118	-0.13	0.0116	-0.0411	-0.0352	-0.0954	-0.098	-0.129	-0.181	-0.0257	-0.11	-0.0154	1.49	0.344
AML10_AAGCGAGTCCATGATG-1	AML-MR	AML Immature	0.0108	0.141	0.439	0.351	0.557	-0.0144	0.00979	0.36	0.00505	0.229	0.163	0.685	-0.00209	-0.00458	-0.203	1.07	0.0436
AML10_AAGCGAGTCCGATTAG-1	AML-MR	AML Immature	-0.0385	0.144	0.486	0.245	0.629	0.0231	-0.0129	0.379	-0.0357	0.4	-0.095	0.821	0.0279	-0.0898	-0.0154	1.04	0.0884
AML10_AAGCGAGTCTGGGAGA-1	AML-MR	AML Immature	-0.111	0.0627	0.42	0.292	0.36	-0.116	-0.0295	0.298	-0.00387	0.193	-0.0786	0.439	-0.0294	-0.0189	0.00639	1.41	0.188
AML10_AAGCGTTTCCATCTAT-1	AML-MR	AML Immature	-0.0058	0.106	0.661	0.431	0.933	0.0107	0.0476	0.58	0.0656	0.405	0.00425	1.01	0.0147	-0.0544	-0.132	1.22	0.465
AML10_AAGCGTTTCGCTATTT-1	AML-MR	AML Immature	-0.0973	0.111	0.394	0.292	0.538	-0.136	0.0299	0.296	0.105	0.312	0.00218	0.504	0.0529	0.0499	-0.0398	1.41	0.247
AML10_AAGGAATAGACTGGGT-1	AML-MR	AML Immature	-0.0923	-0.0857	0.148	0.0389	0.328	-0.127	-0.034	0.106	-0.0381	0.132	-0.0682	0.311	0.0084	-0.0597	-0.123	0.584	-0.23
AML10_AAGGAATAGTGATTCC-1	AML-MR	AML Immature	-0.027	0.0209	0.391	0.194	0.496	0.103	0.0572	0.228	0.0676	0.174	0.0418	0.506	0.0398	0.0642	-0.0616	1.36	0.0412
AML10_AAGGAATGTACCGGCT-1	AML-MR	AML Immature	-0.0685	0.141	0.453	0.231	0.526	-0.173	0.00384	0.251	0.0103	0.2	-0.0556	0.643	0.0361	-0.0616	-0.0154	1.23	0.35
AML10_AAGGAATGTCACAGTT-1	AML-MR	AML Immature	-0.0458	0.00351	0.327	0.247	0.515	-0.0992	-0.0228	0.332	-0.00295	0.308	-0.00871	0.597	-0.0162	-0.0883	0.375	0.789	-0.496
AML10_AAGGAATTCCATTCGC-1	AML-MR	AML Immature	0.00586	-0.0929	0.0879	-0.00174	0.072	-0.173	-0.0357	0.0729	-0.0219	-0.011	0.0699	0.0738	-0.0252	-0.0978	0.374	0.891	-0.253
AML10_AAGGTAAAGCTGTACT-1	AML-MR	AML Immature	-0.052	0.0694	0.301	0.214	0.276	-0.0318	0.00284	0.408	-0.0101	0.122	-0.0416	0.442	0.0645	0.00766	-0.077	0.938	0.1
AML10_AAGGTAACACATATGC-1	AML-MR	AML Immature	-0.0423	0.0662	0.316	0.227	0.131	0.0772	-0.0106	0.193	-0.0247	0.163	-0.125	0.303	0.0678	-0.054	-0.159	1.41	0.426
AML10_AAGTACCAGCGATGCA-1	AML-MR	AML Immature	-0.063	0.11	0.493	0.341	0.693	-0.0848	-0.0402	0.441	-0.078	0.335	-0.111	0.822	0.0135	0.0183	-0.11	1.19	0.232
AML10_AAGTACCCAATTGAGA-1	AML-MR	AML Immature	-0.0603	0.102	0.225	0.205	0.186	-0.0761	-0.0398	-0.0234	-0.0349	0.043	-0.00142	0.288	-0.00665	-0.0942	-0.0334	0.924	-0.133
AML10_AAGTACCCACAACGCC-1	AML-MR	AML Immature	-0.0426	0.1	0.344	0.144	0.286	-0.0992	-0.0266	0.0749	-0.0243	0.13	-0.152	0.364	-0.0268	-0.013	0.0462	1.35	-0.16
AML10_AAGTACCGTCTTCGAA-1	AML-MR	AML Immature	-0.00949	0.125	0.36	0.259	0.441	-0.053	-0.042	0.26	-0.0834	0.139	-0.13	0.566	0.00622	-0.025	-0.077	0.911	0.525
AML10_AAGTACCTCGTGCGAC-1	AML-MR	AML Immature	-0.0282	0.107	0.47	0.229	0.583	-0.00676	0.0265	0.459	0.0185	0.181	-0.00591	0.519	-0.0245	7.55e-4	0.19	1.33	-0.0635
AML10_AAGTACCTCTATCACT-1	AML-MR	AML Immature	-0.0743	-0.0317	0.219	0.0925	0.39	-0.053	0.00155	0.181	0.0145	0.27	-0.0183	0.423	0.0146	-0.0833	-0.00901	0.88	-0.0148
AML10_AAGTCGTAGTCTGCAT-1	AML-MR	AML Immature	0.0173	0.0328	0.329	0.206	0.173	0.15	0.0468	0.179	0.0815	0.156	0.00225	0.179	0.0572	0.0622	-0.0154	1.29	0.175
AML10_AAGTCGTTCCTCAGAA-1	AML-MR	AML Immature	-0.033	-0.0645	0.264	0.147	0.242	-0.0462	-0.0798	-0.0106	-0.133	0.0833	-0.105	0.221	-0.0185	-0.0778	-0.0154	0.744	0.208
AML10_AAGTGAAAGCAACAGC-1	AML-MR	AML Immature	-0.0713	0.00133	0.393	0.221	0.611	-0.0414	-0.0485	0.376	-0.0688	0.369	-0.131	0.662	0.00867	-0.0808	0.16	1.45	-0.306
AML10_AAGTGAACACCCTGTT-1	AML-MR	AML Immature	-0.0506	-0.00462	0.282	0.117	0.243	0.207	0.011	0.0825	-0.00111	0.0834	0.0152	0.29	0.0754	-0.0318	0.0308	1.05	0.0802
AML10_AAGTTCGAGTAGCATA-1	AML-MR	AML Immature	-0.0563	0.0956	0.431	0.235	0.485	-0.106	-0.0471	0.366	-0.0289	0.241	-0.11	0.718	0.0171	-0.098	0.0616	1.34	0.13
AML10_AAGTTCGCACATGGTT-1	AML-MR	AML Immature	-0.0308	-0.0366	0.246	0.13	0.314	-0.0944	-0.0607	0.243	-0.107	0.179	-0.14	0.408	-0.0363	-0.0314	0.312	0.622	-0.0375
AML10_AAGTTCGTCTCTGCTG-1	AML-MR	AML Immature	-0.0236	0.133	0.28	0.202	0.104	-0.0761	-0.0645	0.0533	-0.0536	0.0601	-0.0984	0.224	-0.038	-0.0923	-0.0334	1.04	0.415
AML10_AATAGAGAGATGACCG-1	AML-MR	AML Immature	-7.18e-4	0.0611	0.336	0.214	0.242	-0.0299	-0.00822	0.102	-0.0357	0.0741	-1.47e-4	0.289	0.0034	-0.0426	0.0372	1.28	0.088
AML10_AATAGAGCACCTGCTT-1	AML-MR	AML Immature	-0.0133	0.142	0.508	0.39	0.79	-0.0654	0.0154	0.519	-0.0226	0.327	-0.0397	0.81	0.0775	0.00762	0.0759	0.943	0.13
AML10_AATAGAGCATGTGACT-1	AML-MR	AML Immature	-0.0615	-0.0118	0.222	0.217	0.242	-0.114	-0.0856	0.206	-0.115	0.125	-0.232	0.358	-0.0349	-0.023	0.353	0.612	-0.153
AML10_AATAGAGGTATCGCAT-1	AML-MR	AML Immature	0.0018	0.0628	0.319	0.144	0.417	0.0741	-0.0189	0.416	-0.0191	0.271	-0.129	0.584	0.0034	-0.00445	-0.0154	1.31	-0.384
AML10_AATAGAGGTGTCTTAG-1	AML-MR	AML Immature	-0.0171	0.202	0.395	0.223	0.311	-0.0347	0.0282	0.294	-0.0132	0.0878	-0.0139	0.35	0.0307	-0.0268	0.136	1.34	0.348
AML10_AATCACGCACATAGCT-1	AML-MR	AML Immature	-0.0321	0.156	0.576	0.476	0.74	0.103	0.0112	0.42	-0.0377	0.358	-0.0193	0.712	0.0126	-0.0376	-0.123	1.31	0.205
AML10_AATCGACTCTTCTGGC-1	AML-MR	AML Immature	-0.0595	0.0414	0.38	0.133	0.419	-0.0549	-0.0332	0.331	-0.0779	0.164	-0.111	0.592	0.00893	-0.0306	0.0282	1.2	-0.127
AML10_AATCGTGAGCGAAACC-1	AML-MR	AML Immature	-0.00729	0.0641	0.238	0.144	-0.143	-0.0499	-0.0462	-0.0605	-0.0317	-0.093	-2.75e-5	-0.116	-0.0142	-0.0481	0.0462	1.59	-0.176
AML10_AATCGTGCAGACCATT-1	AML-MR	AML Immature	-0.0386	-0.0219	0.274	0.137	0.261	0.00872	-0.0213	0.177	-0.0122	0.0751	-0.0312	0.243	0.0188	0.0178	-0.0244	0.828	0.0795
AML10_AATCGTGCATAGCACT-1	AML-MR	AML Immature	0.00385	0.241	0.436	0.352	0.512	0.0569	0.0331	0.332	0.0114	0.311	-0.118	0.439	0.00172	-0.00401	-0.0706	1.79	0.52
AML10_AATCGTGGTCTACAAC-1	AML-MR	AML Immature	-0.0483	0.139	0.34	0.211	0.262	0.0626	-0.0321	-2.07e-4	-0.00592	0.0348	0.0293	0.312	-0.0231	-0.0323	-0.0462	1.48	-0.256
AML10_AATCGTGTCAGATTGC-1	AML-MR	AML Immature	0.0115	0.121	0.194	0.142	0.201	0.00393	-0.0099	0.0793	0.00524	0.214	-0.0337	0.33	0.041	-0.0456	0.285	0.877	-0.0328
AML10_AATCGTGTCAGCTCTC-1	AML-MR	AML Immature	-0.00786	0.0973	0.577	0.351	0.656	-0.0992	0.0104	0.495	-0.0679	0.342	-0.118	0.842	0.0439	-0.0259	-0.0462	1.51	0.373
AML10_AATCGTGTCTCTCTAA-1	AML-MR	AML Immature	-0.00644	0.0917	0.306	0.277	0.236	0.027	-0.0265	0.115	0.00596	0.0495	-0.0468	0.276	-0.00723	-0.0121	0.0218	1.46	0.0511
AML10_AATGAAGCAGTTAGAA-1	AML-MR	AML Immature	0.0397	0.134	0.486	0.36	0.647	0.0395	0.0886	0.554	0.137	0.287	0.125	0.867	0.022	0.0186	-0.132	1.38	0.578
AML10_AATGAAGTCGCCGAGT-1	AML-MR	AML Immature	-0.0589	0.143	0.364	0.203	0.327	-0.0578	-0.0577	0.3	-0.0454	0.123	-0.113	0.423	-0.00437	-0.0389	0.476	1.2	-0.111
AML10_AATGACCCACGCACCA-1	AML-MR	AML Immature	-0.053900000000000003	0.00203	0.272	0.144	0.472	-0.049	-0.0194	0.285	-0.0158	0.308	-0.125	0.497	0.0345	-0.0422	0.0616	0.796	-0.236
AML10_AATGACCTCCGCACTT-1	AML-MR	AML Immature	-0.0127	0.201	0.381	0.268	0.266	-0.00959	0.0349	0.288	0.0823	0.176	-0.0445	0.441	0.0702	-0.0582	-0.135	1.48	0.583
AML10_AATGCCAAGAGGATGA-1	AML-MR	AML Immature	-0.032	0.224	0.454	0.325	0.48	0.0741	-0.00668	0.331	-0.0231	0.146	0.02	0.533	0.0527	0.0242	0.221	1.24	0.34
AML10_AATGCCAAGATGTAGT-1	AML-MR	AML Immature	-0.108	0.0208	0.0927	0.0331	0.0439	0.0116	-0.0898	-0.0393	-0.0612	0.0433	-0.161	0.0997	-0.00216	-0.0576	0.0924	0.809	-0.302
AML10_AATGCCAAGGCCTAAG-1	AML-MR	AML Immature	-0.0699	-0.0352	0.217	0.156	0.428	-0.0423	-0.0124	0.188	-0.0684	0.167	-0.073	0.475	0.0362	-0.0614	-0.0924	0.604	0.0853
AML10_AATGCCAAGGGTTAAT-1	AML-MR	AML Immature	-0.0132	0.115	0.245	0.15	0.154	-0.0231	0.0478	0.11	0.0354	0.0359	0.0258	0.138	0.049	-0.0503	0.0451	1.1	-0.012
AML10_AATGCCACACATAGCT-1	AML-MR	AML Immature	-0.113	0.0684	0.468	0.335	0.65	-0.0462	-0.0501	0.393	-0.0212	0.229	-0.121	0.783	-0.0141	-0.0574	0	1.17	0.288
AML10_AATGCCACATGACTCA-1	AML-MR	AML Immature	-0.0503	-0.00578	0.421	0.312	0.608	-0.0944	-0.0699	0.213	-0.0785	0.317	-0.172	0.668	-0.0733	-0.0543	0.174	0.988	-0.277
AML10_AATGCCAGTGGTCTCG-1	AML-MR	AML Immature	0.0111	0.247	0.596	0.404	0.926	0.0155	-0.00926	0.54	-0.0333	0.435	-0.0798	0.955	0.00754	-0.0027	-0.0924	1.46	0.443
AML10_AATGCCAGTTAGTTCG-1	AML-MR	AML Immature	-0.0281	0.037	0.301	0.239	0.306	0.027	-0.00297	0.437	-7.41e-4	0.138	-0.026	0.364	0.0238	-0.0287	-0.139	1.13	-0.223
AML10_AATGCCATCATGCAGT-1	AML-MR	AML Immature	-0.0309	0.186	0.429	0.311	0.347	-0.168	-0.0279	0.369	-0.0803	0.193	-0.165	0.358	-0.00882	0.0081	-0.117	1.76	0.42
AML10_AATGGAAAGAGCAAGA-1	AML-MR	AML Immature	-0.0809	0.158	0.54	0.391	0.49	-0.106	-0.022	0.327	-0.0301	0.321	-0.159	0.718	0.0165	-0.0308	-0.0244	1.2	0.514
AML10_AATGGAAAGGTTCACT-1	AML-MR	AML Immature	-0.0468	0.146	0.635	0.341	0.681	0.153	-8.95e-6	0.502	0.0512	0.217	0.0735	0.828	0.013	-0.0284	-0.141	1.71	0.397
AML10_AATGGAAGTGGATACG-1	AML-MR	AML Immature	-0.0268	0.144	0.387	0.288	0.501	-0.0482	-0.038	0.204	-0.0482	0.262	-0.103	0.558	0.0276	-0.0286	-0.117	1.04	0.298
AML10_AATGGAAGTTGTGGCC-1	AML-MR	AML Immature	-0.0108	0.0566	0.373	0.299	0.562	-0.0116	0.0141	0.299	0.0494	0.201	0.0273	0.625	0.0198	0.0382	0.474	1.16	-0.0628
AML10_AATGGAATCAGGGTAG-1	AML-MR	AML Immature	-0.0146	0.0716	0.288	0.229	0.194	-0.0347	0.00752	0.13	-0.0176	0.0549	-0.124	0.221	-0.03	-0.0373	-0.0706	1.06	0.47
AML10_AATGGCTAGCGACAGT-1	AML-MR	AML Immature	-0.0418	0.0468	0.265	0.145	0.157	-0.111	-0.0151	0.116	0.0321	0.127	-0.146	0.219	0.0286	-0.0287	0.416	1.17	0.0332
AML10_AATGGCTCAATTTCTC-1	AML-MR	AML Immature	-0.0236	0.0895	0.328	0.233	0.579	-0.0366	0.00872	0.371	0.0308	0.265	0.0286	0.662	-0.0102	-0.0138	-0.0616	0.922	-0.0791
AML10_AATTCCTCAACACTAC-1	AML-MR	AML Immature	-0.0403	0.164	0.456	0.316	0.477	-0.00676	-0.00134	0.347	0.0144	0.203	0.0295	0.691	0.00274	0.0274	-0.148	1.28	0.176
AML10_AATTCCTCACGCACCA-1	AML-MR	AML Immature	-0.0677	-0.0516	0.334	0.244	0.647	-0.113	0.0384	0.33	0.0286	0.294	0.0628	0.733	-0.00232	-0.0277	0.266	0.927	-0.244
AML10_AATTTCCAGGAGTACC-1	AML-MR	AML Immature	-0.0906	-0.0578	0.225	0.112	0.191	-0.0307	-0.0478	0.071	-0.112	0.0126	-0.101	0.277	-0.021	-0.0609	-0.123	1.12	-0.267
AML10_AATTTCCCACATTCTT-1	AML-MR	AML Immature	-0.0461	0.0125	0.416	0.234	0.462	0.0347	-0.0043	0.313	0.0458	0.188	-0.00193	0.582	0.0528	-0.0127	-0.0924	1.56	0.15
AML10_AATTTCCCATAGGAGC-1	AML-MR	AML Immature	-0.00974	0.107	0.395	0.249	0.313	-0.117	-0.0253	0.307	-0.0377	0.112	-0.0207	0.263	-0.0332	-0.0566	-0.187	1.45	0.227
AML10_AATTTCCGTAGGATAT-1	AML-MR	AML Immature	-0.0201	0.245	0.443	0.293	0.432	0.0231	-0.00837	0.414	-0.00724	0.199	-0.0355	0.582	-0.0151	-0.00663	0.0462	1.37	0.388
AML10_AATTTCCGTGAATTAG-1	AML-MR	AML Immature	-0.00365	0.0552	0.371	0.285	0.319	-0.139	-0.0441	0.188	-0.0613	0.235	-0.0719	0.558	-0.00344	0.0526	-0.163	1.46	0.0134
AML10_AATTTCCTCACTGTTT-1	AML-MR	AML Immature	-0.0707	0.103	0.355	0.171	0.341	-0.0876	0.0194	0.172	-0.0235	0.262	-0.0682	0.507	-0.0255	-0.0184	-0.0218	1.39	-0.0592
AML10_AATTTCCTCAGAGCAG-1	AML-MR	AML Immature	-0.0235	0.00732	0.35	0.276	0.0433	0.0231	0.0256	0.0293	0.0409	-0.048	0.0578	0.118	0.0143	0.00576	-0.157	0.98	0.332
AML10_ACAAAGAAGTTCAACC-1	AML-MR	AML Immature	0.00346	0.131	0.341	0.279	0.21	-0.122	0.00403	0.0853	-0.056	0.0209	-0.104	0.15	0.0242	-0.0655	-0.0154	1.36	0.11
AML10_ACAAAGACAGGATGAC-1	AML-MR	AML Immature	-0.0376	0.0402	0.465	0.295	0.589	0.166	-0.0715	0.389	-0.097	0.303	-0.145	0.76	0.0164	0.00233	-0.0424	1.28	-0.129
AML10_ACAAAGATCCGTGGCA-1	AML-MR	AML Immature	-0.0342	-0.0408	0.326	0.218	0.411	0.112	-0.0274	0.308	-0.0362	0.153	-0.044	0.41	-0.0117	0.00607	0.154	1.39	-0.29
AML10_ACAAAGATCGAAACAA-1	AML-MR	AML Immature	-0.0185	-0.0502	0.273	0.121	0.376	-0.129	-0.0131	0.306	-0.034	0.131	-0.0634	0.513	-0.0308	-0.0324	-0.157	1.17	-0.0628
AML10_ACAACCAAGGGAGTTC-1	AML-MR	AML Immature	-0.011	-0.0883	0.228	0.0466	0.155	-0.0769	-0.0403	0.237	-0.0618	-0.0451	-0.0331	0.229	-0.035	-0.0214	0.588	0.906	-0.238
AML10_ACAACCAGTCTGTGCG-1	AML-MR	AML Immature	-0.0445	0.105	0.367	0.212	0.679	0.0395	-0.0128	0.264	0.0181	0.302	-0.0676	0.731	-0.0356	-0.0671	-0.0154	1.29	-0.233
AML10_ACAACCAGTTAGGGTG-1	AML-MR	AML Immature	-0.0745	-0.0151	0.372	0.257	0.36	-0.131	0.0203	0.26	-0.00953	0.156	0.012	0.353	-0.015	-0.0746	-0.0552	1.26	0.133
AML10_ACAACCATCGCTTGAA-1	AML-MR	AML Immature	-0.0365	0.0527	0.458	0.263	0.875	0.126	0.00578	0.514	0.0404	0.519	-0.068	1.05	0.0706	0.0502	-0.141	1.46	0.0497
AML10_ACAAGCTAGAGCAGTC-1	AML-MR	AML Immature	-0.00749	0.116	0.339	0.271	0.468	-0.0578	-0.0231	0.4	-0.0968	0.177	-0.0441	0.588	-0.0161	-0.0431	0.365	0.971	-0.0414
AML10_ACAAGCTAGTTGGAAT-1	AML-MR	AML Immature	-0.0506	0.0679	0.491	0.38	0.344	-0.0355	-0.0198	0.306	-0.00797	0.276	-0.0992	0.408	0.0012	-0.0366	-0.0488	1.29	0.238
AML10_ACACCAAAGTCCCAAT-1	AML-MR	AML Immature	-0.0493	0.0595	0.338	0.234	0.364	-0.0645	-0.0249	0.257	-0.0258	0.188	-0.0235	0.412	-0.0165	-0.0329	0.0154	0.907	-0.0102
AML10_ACACCAAAGTCTCGTA-1	AML-MR	AML Immature	-0.0266	0.0465	0.289	0.147	0.19	0.0347	-0.00938	0.0849	-0.0129	0.094	-0.0687	0.196	0.0238	-0.0606	0.0526	1.09	0.0373
AML10_ACACCAACAGACAATA-1	AML-MR	AML Immature	0.00569	0.149	0.44	0.221	0.628	-0.0299	-0.0186	0.34	-0.024	0.425	-0.0455	0.768	0.0456	-0.0315	-0.0616	1.2	0.282
AML10_ACACCAACAGTCCGTG-1	AML-MR	AML Immature	0.0368	0.0696	0.343	0.218	0.216	0.0465	0.0186	0.16	0.0224	0.079	-0.0847	0.174	0.0382	-6.3e-5	0.122	1.13	0.394
AML10_ACACCAAGTGTCCACG-1	AML-MR	AML Immature	-0.0336	0.0896	0.361	0.231	0.198	-0.0116	0.054	0.283	0.0863	0.0789	-2.44e-4	0.263	0.0256	-0.0214	-0.0154	1.29	0.336
AML10_ACACCAATCCCATACC-1	AML-MR	AML Immature	-0.0441	0.0616	0.498	0.372	0.507	0.0116	-0.049	0.337	-0.0246	0.137	-0.0872	0.588	1.19e-4	-0.0446	0.414	1.23	0.0457
AML10_ACACGCGCAGAGGAAA-1	AML-MR	AML Immature	-0.0823	-0.0298	0.356	0.176	0.61	-0.0116	0.00349	0.349	0.0284	0.279	-0.0714	0.687	0.0315	-0.0431	-0.00901	1.43	-0.182
AML10_ACACGCGGTTCCGCGA-1	AML-MR	AML Immature	-0.0207	0.124	0.381	0.172	0.437	0.0375	0.0157	0.27	0.00778	0.16	-0.0469	0.509	0.0405	-0.0439	0.0154	1.25	-0.167
AML10_ACACGCGGTTGGTAGG-1	AML-MR	AML Immature	-0.0155	0.0473	0.378	0.182	0.373	-0.104	-0.0989	0.13	-0.0801	0.201	-0.185	0.474	0.0124	-0.0903	0.261	1.4	-0.0378
AML10_ACACTGACAGGACATG-1	AML-MR	AML Immature	-0.101	-0.0221	0.226	0.147	0.18	0.117	-0.0517	0.0851	-0.0496	0.0615	-0.0546	0.0293	-0.0282	-0.0412	-0.0706	0.957	-2.16e-5
AML10_ACACTGAGTGCTGATT-1	AML-MR	AML Immature	-0.0202	0.0367	0.25	0.174	0.244	-0.0761	0.018	0.182	0.0221	0.166	-0.00137	0.319	0.0046	-0.0283	-0.0616	0.876	0.343
AML10_ACACTGATCAGAATAG-1	AML-MR	AML Immature	-0.0277	0.109	0.369	0.212	0.21	-0.168	-0.0361	0.11	-0.0178	0.1	-0.0998	0.167	0.00759	-0.0353	0.568	1.37	-0.0358
AML10_ACACTGATCCCTGGTT-1	AML-MR	AML Immature	-0.0183	-0.0647	0.417	0.266	0.697	0.0857	0.0602	0.327	0.0972	0.312	-0.0229	0.664	0.0341	-0.00392	0.0668	1.01	0.21
AML10_ACACTGATCGTAGGGA-1	AML-MR	AML Immature	-0.0473	0.0833	0.329	0.177	0.198	-0.053	0.0334	0.209	0.0213	0.209	0.00434	0.361	0.0671	-0.0295	-0.0154	0.547	0.114
AML10_ACACTGATCTCTAAGG-1	AML-MR	AML Immature	-0.0414	-0.039	0.138	0.144	0.0498	-0.024	-0.0544	0.117	-0.0894	-0.107	-0.157	0.0835	-0.0156	-0.0672	0	0.836	-0.234
AML10_ACAGAAAAGAATTGCA-1	AML-MR	AML Immature	-0.128	-0.079	0.197	0.166	0.38	-0.0924	-0.0568	0.153	-0.0223	0.3	-0.13	0.375	0.0276	-0.0666	0.276	0.647	-0.113
AML10_ACAGAAATCACGGAGA-1	AML-MR	AML Immature	0.00835	0.0733	0.275	0.18	0.194	0.0916	-0.00236	0.138	-0.00723	0.0786	-0.0116	0.325	0.0193	-0.00394	-0.0616	1.23	0.269
AML10_ACAGAAATCCGCCTAT-1	AML-MR	AML Immature	-0.0533	-0.0485	0.358	0.319	0.371	-8.69e-4	-0.057	0.282	-0.0536	0.189	-0.13	0.479	0.00985	-0.0229	0.0296	0.971	-0.0189
AML10_ACAGAAATCTACCCAC-1	AML-MR	AML Immature	-0.092	0.0564	0.311	0.226	0.113	-0.0924	-0.00827	0.0802	-0.0791	0.0737	-0.0563	0.3	-0.035	-0.00449	0.153	1.24	0.232
AML10_ACAGCCGTCGACACCG-1	AML-MR	AML Immature	-0.0272	0.168	0.422	0.223	0.623	-0.0414	0.0154	0.315	-0.0555	0.291	-0.0875	0.718	-0.00417	0.0282	-0.086	1.07	0.174
AML10_ACAGGGACAATTGAGA-1	AML-MR	AML Immature	-0.0248	5.85e-4	0.285	0.169	0.462	-0.078	-0.00207	0.159	0.00708	0.237	-0.0811	0.346	0.0179	-0.0353	-0.0462	1.19	-0.171
AML10_ACAGGGACACGCAAAG-1	AML-MR	AML Immature	-0.00414	0.0658	0.48	0.326	0.681	-0.0809	-0.015	0.477	-0.0772	0.419	-0.0357	0.863	0.0348	-0.00412	0.0451	1.58	-0.0934
AML10_ACAGGGACATATGCGT-1	AML-MR	AML Immature	-0.0555	0.11	0.529	0.336	0.773	-0.00283	-0.0143	0.494	-0.0219	0.432	-0.12	0.958	0.00642	-0.0228	-0.108	1.17	0.495
AML10_ACAGGGAGTCTGTCCT-1	AML-MR	AML Immature	-0.00201	0.28	0.503	0.376	0.78	0.0812	0.059	0.51	0.0892	0.399	-0.0292	0.896	0.0588	-0.0446	-0.0552	1.29	0.342
AML10_ACAGGGAGTTACGCCG-1	AML-MR	AML Immature	-0.0246	0.119	0.476	0.298	0.484	-0.134	-0.0363	0.466	-0.0756	0.258	-0.116	0.635	1.56e-4	-0.0248	-0.169	1.46	0.235
AML10_ACATCCCGTTCCTAAG-1	AML-MR	AML Immature	0.0212	0.0638	0.434	0.239	0.435	0.0118	-0.0288	0.484	-0.0806	0.117	-0.165	0.507	-0.0033	-0.0344	-0.0462	1.26	0.165
AML10_ACATCCCGTTGGGATG-1	AML-MR	AML Immature	-0.06	0.0369	0.535	0.293	0.638	-0.0116	-0.0153	0.253	-0.0324	0.254	-0.122	0.821	0.00248	-0.0345	0	1.58	0.134
AML10_ACATCCCTCAACCGAT-1	AML-MR	AML Immature	-0.0706	0.059	0.421	0.27	0.409	-0.0116	0.00732	0.261	0.0225	0.241	0.0213	0.539	0.0119	-0.0824	0.2	1.05	0.234
AML10_ACATCGACAGTTGTCA-1	AML-MR	AML Immature	-0.00934	0.0829	0.26	0.212	0.493	-0.0645	0.0618	0.116	0.0344	0.209	-0.104	0.353	0.0269	-0.0783	0	0.869	0.343
AML10_ACATCGAGTTGGCTAT-1	AML-MR	AML Immature	-0.0247	0.114	0.283	0.237	0.213	0.0386	-0.0328	0.228	-0.0497	0.177	-0.0764	0.195	0.00794	0.0127	-0.0462	0.98	-0.491
AML10_ACATCGAGTTTGATCG-1	AML-MR	AML Immature	-0.0353	0.0227	0.335	0.312	0.356	0.113	-0.00369	0.318	-0.00852	0.106	0.00216	0.355	0.00151	0.038	-0.0154	1.38	-0.109
AML10_ACATGCAAGACTCTTG-1	AML-MR	AML Immature	-0.0635	0.0473	0.41	0.234	0.423	-0.0192	-0.0444	0.254	-0.0925	0.137	-0.0695	0.503	0.00913	-0.0853	-0.00901	1.21	0.262
AML10_ACATGCACATTAAGCC-1	AML-MR	AML Immature	0.016	0.137	0.283	0.188	0.271	0.00283	0.00459	0.212	-0.0102	0.0179	-0.082	0.218	0.026	-0.0138	-0.00901	1.02	0.263
AML10_ACATGCAGTCTGGTTA-1	AML-MR	AML Immature	0.00433	0.256	0.614	0.448	0.859	-0.0259	3.65e-4	0.366	-0.0012	0.56	0.0426	1	0.038	0.0818	-0.0924	1.5	0.515
AML10_ACATGCATCCTACTGC-1	AML-MR	AML Immature	-0.023	0.129	0.389	0.224	0.596	0.109	0.0482	0.288	0.041	0.268	-0.024	0.687	0.0582	-0.0595	-0.0154	0.994	0.0358
AML10_ACATTTCAGTTGGAAT-1	AML-MR	AML Immature	-0.044	0.072	0.451	0.24	0.553	-0.0665	0.00725	0.301	0.0112	0.216	0.0094	0.622	0.00707	-0.0523	-0.108	1.17	0.169
AML10_ACCAAACAGCTTGTTG-1	AML-MR	AML Immature	-0.0982	-0.0105	0.27	0.0658	0.331	0.0453	-0.025	0.232	-0.0719	0.105	-0.144	0.417	0.00188	-0.0482	-0.0552	1.08	-0.229
AML10_ACCAAACCAAAGGCAC-1	AML-MR	AML Immature	-0.0381	-0.042	0.301	0.165	0.347	-0.0761	-0.0394	0.168	-0.00109	0.226	-0.0657	0.366	0.0112	-0.0682	-0.0154	0.942	-0.302
AML10_ACCAAACCAGTGTGCC-1	AML-MR	AML Immature	-0.0632	0.176	0.323	0.154	0.222	-0.0462	-0.0333	0.03	0.00103	0.123	-0.0372	0.233	0.0222	-0.0422	0.0154	1.34	-0.263
AML10_ACCAAACTCAGCGTCG-1	AML-MR	AML Immature	-0.103	-0.0591	0.327	0.17	0.454	-0.0693	-0.0505	0.209	0.0198	0.211	0.0121	0.555	-6.74e-4	-0.0988	0.261	0.488	0.103
AML10_ACCAACAAGGAGTATT-1	AML-MR	AML Immature	7.92e-4	0.239	0.522	0.323	0.67	-0.00763	0.0164	0.37	-3.23e-4	0.265	-0.0435	0.657	0.0579	-4.21e-4	-0.077	1.74	0.0454
AML10_ACCAACAAGTCGAGGT-1	AML-MR	AML Immature	-0.0573	-0.0106	0.142	0.0786	0.0661	-0.106	0.0191	0.151	0.0203	0.0734	0.0394	0.161	-0.0486	-0.0697	0.23	0.388	0.0945
AML10_ACCAACAAGTCGCCAC-1	AML-MR	AML Immature	-0.0456	0.159	0.339	0.226	0.587	-0.0578	0.0411	0.199	0.0334	0.239	-0.102	0.504	0.0176	-0.0917	-0.077	1.17	-0.0356
AML10_ACCAACACAAGGTACG-1	AML-MR	AML Immature	0.0304	-0.00249	0.38	0.328	0.685	-0.0347	0.0294	0.335	0.0551	0.36	0.0302	0.667	0.0424	-0.00578	-0.0462	1.43	0.123
AML10_ACCAACACAGAATTCC-1	AML-MR	AML Immature	-0.0909	-0.025	0.255	0.0768	0.126	-0.00676	-0.0381	0.291	-0.0408	0.0543	-0.101	0.288	0.0299	-0.0619	0.246	1.04	0.299
AML10_ACCAACAGTAACATAG-1	AML-MR	AML Immature	-0.0209	0.139	0.378	0.272	0.538	0.0163	0.0146	0.377	0.013	0.286	0.0382	0.727	0.015	-0.0515	0.0886	0.844	0.207
AML10_ACCAACATCGGTCTGG-1	AML-MR	AML Immature	0.0333	0.0636	0.368	0.206	0.204	-0.152	-0.0274	0.16	-0.0651	0.11	-0.112	0.429	-0.00782	-0.0425	-0.0462	1.49	-0.122
AML10_ACCACAAAGAAGCTCG-1	AML-MR	AML Immature	0.0269	0.204	0.333	0.276	0.224	0.0222	-0.0211	0.179	0.0441	0.0915	-0.0396	0.301	0.0654	-0.0685	-0.108	1.71	0.248
AML10_ACCACAACACGACAGA-1	AML-MR	AML Immature	-0.00793	-0.00676	0.304	0.173	0.237	0.0203	-0.0293	0.175	-0.0435	0.0921	-0.0892	0.326	0.0713	-0.00165	-0.086	1.16	0.136
AML10_ACCACAAGTGTTATCG-1	AML-MR	AML Immature	-0.0434	0.119	0.229	0.149	0.00477	-0.0549	-0.0512	0.0656	-0.0893	0.0549	-0.041	0.189	0.024	-0.0127	-0.117	1.12	-0.294
AML10_ACCATTTCACGAGGTA-1	AML-MR	AML Immature	-0.0119	0.0708	0.275	0.301	0.104	0.165	-0.0127	0.135	-0.00181	0.0565	0.0184	0.21	0.0473	0.026	-0.148	1.21	0.302
AML10_ACCATTTCACGTGTGC-1	AML-MR	AML Immature	-0.0316	0.114	0.475	0.278	0.794	0.0234	-0.00868	0.503	0.0181	0.43	-0.0108	0.921	0.0859	0.0247	0.322	1.12	-0.15
AML10_ACCATTTCATGGCTGC-1	AML-MR	AML Immature	-0.0382	0.0638	0.459	0.243	0.53	0.0684	0.0322	0.295	0.0238	0.248	-0.0684	0.614	0.00641	-0.0298	-0.0154	1.53	-0.00169
AML10_ACCATTTGTGCTGTCG-1	AML-MR	AML Immature	-0.00721	0.0241	0.286	0.186	0.194	-0.078	-0.0233	0.0476	-0.025	0.153	-0.101	0.409	0.00872	-0.06	-0.086	1.04	0.155
AML10_ACCATTTTCCTCACTG-1	AML-MR	AML Immature	-0.0496	0.162	0.527	0.317	0.705	-0.0578	-0.035	0.458	-0.018	0.25	-0.0205	0.786	0.00164	-9.13e-4	0.136	1.55	0.382
AML10_ACCATTTTCCTCGCAT-1	AML-MR	AML Immature	-0.0458	0.122	0.293	0.114	0.257	-0.196	0.0579	0.211	0.0723	0.0776	0.0951	0.361	0.0372	-0.0258	-0.141	1.08	-0.286
AML10_ACCCAAAAGTAAACGT-1	AML-MR	AML Immature	-0.0561	-0.0271	0.329	0.215	0.401	0.12	-0.0396	0.229	-0.0771	0.181	-0.113	0.426	0.0622	-0.0513	0.204	1.25	0.0793
AML10_ACCCAAACACGTAGTT-1	AML-MR	AML Immature	-0.053900000000000003	0.0593	0.6	0.348	0.834	0.0231	-0.0177	0.493	0.0121	0.389	0.0701	0.896	0.0357	-0.0286	0	1.41	0.0685
AML10_ACCCAAACACGTCTCT-1	AML-MR	AML Immature	-0.0337	0.017	0.301	0.256	0.309	0.0578	0.0442	0.178	0.0338	0.0896	-0.017	0.44	0.0434	-0.0129	-0.00901	1.25	0.23
AML10_ACCCAAACATAAGCGG-1	AML-MR	AML Immature	-0.084	0.0101	0.328	0.206	0.47	-0.0116	-0.0169	0.297	0.0383	0.187	-0.0356	0.625	0.035	-0.0432	-0.154	1.26	0.00511
AML10_ACCCTCAAGCAGTACG-1	AML-MR	AML Immature	-0.0835	0.0626	0.424	0.263	0.639	-0.00676	0.00225	0.436	-0.0112	0.269	0.00146	0.77	0.0428	0.00625	0.302	0.844	-0.133
AML10_ACCCTCAAGTCGAATA-1	AML-MR	AML Immature	0.0253	0.257	0.543	0.371	0.532	-0.0366	-0.0051	0.398	0.00356	0.316	-0.0187	0.72	0.0525	-0.0183	-0.117	1.76	0.0458
AML10_ACCCTCACAGCACGAA-1	AML-MR	AML Immature	-0.0425	0.0497	0.346	0.177	0.434	0.0118	-0.0582	0.255	-7.67e-4	0.139	-0.12	0.437	0.0434	-0.0559	0.068	1.24	0.0784
AML10_ACCCTCAGTTCGGCTG-1	AML-MR	AML Immature	-0.0369	0.0749	0.407	0.329	0.423	-0.00283	0.0492	0.164	0.0654	0.214	-0.00376	0.484	0.0575	-0.0431	-0.123	1.51	0.563
AML10_ACCCTCATCCTAGCGG-1	AML-MR	AML Immature	-0.0665	0.0637	0.445	0.315	0.348	0.0163	-0.0714	0.355	-0.135	0.136	-0.112	0.537	-0.0221	0.0119	0.0462	1.25	0.426
AML10_ACCCTTGAGAGCCCAA-1	AML-MR	AML Immature	-0.00952	0.04	0.418	0.302	0.659	-0.078	0.0273	0.401	0.0145	0.347	-0.0128	0.776	0.0289	-0.0232	-0.0706	1.13	0.0595
AML10_ACCCTTGAGCCTAACT-1	AML-MR	AML Immature	-0.0355	-0.0388	0.208	0.0301	-0.00614	0.0453	0.0143	0.0456	0.0265	0.0476	-0.0634	0.0206	-0.00205	-0.038	0.317	1.39	-0.286
AML10_ACCCTTGTCAAATGCC-1	AML-MR	AML Immature	0.00172	0.0488	0.371	0.258	0.661	0.0234	-0.0162	0.463	-0.018	0.345	-0.147	0.805	0.00738	-0.101	0.077	1.47	-0.0214
AML10_ACCCTTGTCGAAGTGG-1	AML-MR	AML Immature	-0.0143	0.197	0.441	0.26	0.703	0.119	0.0545	0.513	0.0117	0.226	-0.0278	0.664	0.0202	0.0107	-0.108	1.06	0.502
AML10_ACCCTTGTCGGTCTGG-1	AML-MR	AML Immature	-0.0291	0.177	0.62	0.364	1.01	0.0741	0.0441	0.693	0.00799	0.464	-0.0137	1.11	0.073	0.019	-0.108	1.84	0.303
AML10_ACCGTTCCAACCGACC-1	AML-MR	AML Immature	-0.00718	0.0448	0.378	0.228	0.27	0.0674	-0.018	0.185	0.02	0.147	0.104	0.46	-0.00649	-0.0245	0	1.37	0.338
AML10_ACCGTTCCATTGCCTC-1	AML-MR	AML Immature	-0.0466	0.0592	0.342	0.203	0.408	0.00283	-0.0434	0.158	-0.13	0.27	-0.118	0.549	0.053	-0.00766	0.139	0.814	0.259
AML10_ACCGTTCGTCTTCCGT-1	AML-MR	AML Immature	-0.0482	2.94e-4	0.385	0.309	0.555	-0.14	0.00866	0.294	0.0648	0.151	0.0651	0.545	0.0495	-0.0114	0.0346	1.53	-0.0983
AML10_ACCGTTCGTGTATCCA-1	AML-MR	AML Immature	0.0035	0.0236	0.279	0.19	0.215	0.0168	-0.0394	0.225	-0.065	0.0394	-0.134	0.242	-0.0111	0.00612	-0.0398	1.2	-0.0207
AML10_ACCGTTCTCATGCCCT-1	AML-MR	AML Immature	-0.102	0.0094	0.119	0.0685	-0.299	0.0301	-0.0945	-0.142	-0.0939	-0.11	-0.103	-0.267	-0.0259	-0.00831	0.392	1.19	-0.0839
AML10_ACCTACCGTCCTGAAT-1	AML-MR	AML Immature	-0.0535	-0.052	0.275	0.144	0.231	0.0163	0.0106	0.152	0.0212	0.069	0.0342	0.232	0.0155	-0.0355	0.036	0.731	-0.0192
AML10_ACCTACCTCCTCAGGG-1	AML-MR	AML Immature	0.0242	0.119	0.333	0.243	0.205	0.0203	-0.0295	0.0793	0.00345	0.0406	-0.00869	0.145	0.0447	-0.0106	-0.0552	1.52	0.426
AML10_ACCTACCTCTCGCTCA-1	AML-MR	AML Immature	-0.112	0.00385	0.463	0.357	0.415	-0.145	0.0188	0.299	-0.00254	0.0358	-0.0818	0.415	-0.00125	-0.036	-0.0796	1.61	0.187
AML10_ACCTGAAAGACCAGAC-1	AML-MR	AML Immature	-0.0866	-0.00356	0.194	0.179	0.114	0.145	-0.0561	0.204	-0.014	0.119	-0.0951	0.267	0.0103	0.0305	-0.086	1.22	-0.13
AML10_ACCTGAACATCGATGT-1	AML-MR	AML Immature	-0.0597	0.16	0.276	0.213	0.32	-0.00763	0.0134	0.271	-0.0473	0.171	-0.0662	0.447	0.0587	-0.0972	-0.0924	0.983	0.46
AML10_ACCTGAATCATTTACC-1	AML-MR	AML Immature	-0.0592	0.0744	0.449	0.409	0.367	0.104	0.0123	0.25	-0.0158	0.148	-0.0968	0.475	0.0423	0.0183	0	0.895	0.444
AML10_ACCTGAATCTCGCAGG-1	AML-MR	AML Immature	0.0153	0.202	0.451	0.31	0.614	0.051	-0.0363	0.387	-0.0316	0.307	-0.0468	0.847	0.0485	-0.00599	-0.0308	1.02	0.329
AML10_ACCTGTCAGATACCAA-1	AML-MR	AML Immature	-0.0389	0.0507	0.44	0.325	0.523	0.0211	0.00633	0.296	0.00721	0.26	0.00366	0.512	0.0194	0.0408	-0.0462	1.37	0.211
AML10_ACCTGTCCAGTAGATA-1	AML-MR	AML Immature	4.22e-4	0.137	0.362	0.224	0.357	-0.0299	0.0207	0.15	0.0304	0.113	0.0606	0.419	0.0146	-0.0212	-0.0398	1.32	0.13
AML10_ACCTGTCCAGTCGGTC-1	AML-MR	AML Immature	-0.0343	0.0834	0.449	0.35	0.262	-0.104	-0.0183	0.222	-0.0391	0.179	-0.0765	0.33	0.0225	-0.0454	-0.0308	1.18	0.526
AML10_ACCTGTCTCCCAGGAC-1	AML-MR	AML Immature	-0.0454	0.162	0.443	0.279	0.741	-0.0375	0.0208	0.349	0.0438	0.299	0.0477	0.818	0.00793	-0.067	-0.0308	1.04	0.236
AML10_ACGATCACAACTGATC-1	AML-MR	AML Immature	-0.0605	0.0795	0.318	0.169	0.302	-0.053	-0.0271	0.223	-0.0608	0.0858	-0.116	0.34	-0.00543	-0.0791	-0.086	1.11	0.482
AML10_ACGATCACAGCTGGTC-1	AML-MR	AML Immature	-0.054	-0.13	0.467	0.31	0.81	-0.0761	-0.1	0.426	-0.102	0.343	-0.0398	0.929	-0.0858	-0.0656	0.674	0.779	-0.526
AML10_ACGATCAGTATACGGG-1	AML-MR	AML Immature	-0.0793	-0.0368	0.404	0.237	0.58	0.0924	0.0407	0.254	0.0413	0.242	0.0142	0.618	0.059	-0.00939	0.154	1.01	-0.0338
AML10_ACGATCAGTATCACCA-1	AML-MR	AML Immature	-0.0458	-0.0436	0.219	0.177	0.16	0.198	-0.00869	-0.108	-0.0546	0.0897	-0.0551	0.121	0.0652	-0.0161	0.482	0.518	0.0984
AML10_ACGATCAGTTGTACGT-1	AML-MR	AML Immature	-0.085	0.102	0.202	0.254	0.139	0.0347	-0.00664	0.0899	-0.0155	0.0581	-0.035	0.156	0.0304	0.0129	-0.0154	0.88	0.508
AML10_ACGATCATCGAACCAT-1	AML-MR	AML Immature	0.0631	0.127	0.341	0.273	0.422	0.00479	0.0358	0.23	0.0249	0.163	0.00529	0.45	-0.0052	-0.0391	-0.0552	1.09	0.284
AML10_ACGATCATCTCGAGTA-1	AML-MR	AML Immature	0.0201	0.0642	0.216	0.108	-0.149	0.173	-0.00565	0.0781	-0.0406	-0.0659	-0.0607	-0.167	0.0751	0.0214	-0.082	1.31	0.0437
AML10_ACGATCATCTGAACGT-1	AML-MR	AML Immature	0.0201	0.277	0.477	0.394	0.621	-0.0183	0.0927	0.485	0.104	0.298	0.158	0.647	0.00786	-0.0132	-0.0154	1.47	0.344
AML10_ACGATGTAGTGTCATC-1	AML-MR	AML Immature	-0.0243	0.0596	0.211	0.164	0.0389	0.0434	0.0169	0.0613	0.0439	0.0783	-0.043	0.123	0.0353	-0.111	-0.0706	1.31	-0.00108
AML10_ACGATGTCAAGCGATG-1	AML-MR	AML Immature	-0.071	0.153	0.354	0.257	0.351	0.0684	0.00183	0.364	-0.00228	0.138	-0.0119	0.388	0.0437	-0.0197	-0.0462	1.26	0.372
AML10_ACGATGTTCGGAGATG-1	AML-MR	AML Immature	-0.00408	0.0113	0.188	0.169	0.115	-0.111	-0.00816	0.107	-0.0576	0.134	-0.0988	0.243	-0.0114	-0.0578	0.175	1.2	0.213
AML10_ACGCACGAGTGCCGAA-1	AML-MR	AML Immature	0.0157	0.236	0.571	0.452	0.546	-0.0327	0.00138	0.481	0.0454	0.244	0.0272	0.684	0.00178	-0.0162	0	1.81	0.425
AML10_ACGCACGCAATTGAGA-1	AML-MR	AML Immature	-0.0585	0.0161	0.172	0.0992	0.122	-0.196	-0.0634	0.0232	-0.103	0.0903	-0.182	0.147	-0.0172	0.0085	0.6	0.979	-0.0838
AML10_ACGCACGGTGTTCCTC-1	AML-MR	AML Immature	0.0353	0.165	0.342	0.331	0.0691	0.205	-0.0198	0.229	0.0117	0.125	-0.0747	0.0258	0.0325	0.00805	-0.077	1.73	0.303
AML10_ACGCACGTCTGCTTAT-1	AML-MR	AML Immature	-0.107	-0.0218	0.292	0.162	0.234	-0.0318	-0.0478	0.0861	-0.0565	0.067	-0.0388	0.256	0.0307	-0.047	0.213	1.12	-0.0402
AML10_ACGGAAGAGGTAGTAT-1	AML-MR	AML Immature	-0.0368	0.183	0.451	0.337	0.685	-0.00763	0.0341	0.326	0.0784	0.442	-0.0477	0.582	0.00602	0.0347	-0.117	1.52	0.381
AML10_ACGGAAGCAACCGACC-1	AML-MR	AML Immature	-0.026	-0.0166	0.3	0.144	0.517	-0.0347	-0.0494	0.397	-0.0153	0.291	-0.0637	0.392	-0.0371	0.00727	0.289	1.13	-0.155
AML10_ACGGAAGCACTTCAGA-1	AML-MR	AML Immature	-0.00837	0.193	0.557	0.375	0.588	-0.0761	0.0142	0.371	0.0722	0.303	-0.0154	0.644	0.0936	-0.0323	-0.086	1.66	0.16
AML10_ACGGAAGCAGGTCCGT-1	AML-MR	AML Immature	-0.0166	0.0463	0.358	0.209	0.285	-0.0597	0.0102	0.223	0.00727	0.171	-0.0352	0.286	-0.00655	-0.0258	-0.0398	1.11	0.545
AML10_ACGGAAGGTTAGAGTA-1	AML-MR	AML Immature	0.00181	0.0929	0.381	0.241	0.54	0.0163	-0.0043	0.31	0.0109	0.253	-0.0317	0.522	0.0272	-0.022	-0.101	1.4	0.167
AML10_ACGGAAGGTTCGATTG-1	AML-MR	AML Immature	-0.0858	-0.0162	0.31	0.212	0.413	-0.116	-0.0248	0.283	0.017	0.252	0.022	0.621	0.0399	-0.0383	0.262	0.703	-0.063
AML10_ACGGGTCAGGCAGGGA-1	AML-MR	AML Immature	-0.0893	0.0261	0.464	0.346	0.461	-0.0876	-0.0525	0.267	-0.0614	0.28	-0.159	0.546	0.0603	-0.0279	0.504	1.54	-0.052
AML10_ACGGGTCAGTGCTACT-1	AML-MR	AML Immature	-0.0133	0.272	0.28	0.167	-0.0905	0.0222	-0.0462	-0.0222	-0.0832	-0.0842	-0.091	0.0195	-0.016	-0.0981	-0.086	1.34	0.289
AML10_ACGGGTCAGTGTCATC-1	AML-MR	AML Immature	-0.0662	0.041	0.373	0.213	0.189	-8.69e-4	0.0293	0.156	0.0612	0.0991	0.064	0.23	0.027	-0.013	-0.0796	1.53	0.158
AML10_ACGGTCGAGGCAGGTT-1	AML-MR	AML Immature	-0.0447	-0.0466	0.37	0.325	0.462	0.051	-0.0587	0.317	-0.0447	0.318	-0.0751	0.592	0.0574	0.00569	-0.077	1.2	0.0496
AML10_ACGGTCGAGTCGGGAT-1	AML-MR	AML Immature	-0.0288	0.0242	0.389	0.306	0.418	-0.0828	0.00254	0.333	0.0234	0.124	-0.0448	0.463	-0.0113	-0.00695	-0.0924	1.2	-0.162
AML10_ACGGTCGAGTTGAAGT-1	AML-MR	AML Immature	-0.0474	0.177	0.301	0.228	0.383	-0.00283	0.0104	0.4	0.0342	0.222	0.107	0.559	0.0561	-0.0728	-0.126	1.02	-0.0391
AML10_ACGGTCGCACCCATAA-1	AML-MR	AML Immature	-0.07	0.00255	0.398	0.331	0.499	-0.103	-0.0231	0.358	-0.0286	0.182	-0.00741	0.607	-0.0196	0.00495	-0.141	0.677	-0.0292
AML10_ACGGTCGCAGACCTAT-1	AML-MR	AML Immature	-0.0928	0.114	0.376	0.172	0.0779	-0.0462	-0.0479	0.15	-0.055	-0.0105	0.0367	0.16	-0.0484	-0.0277	0.0218	1.01	0.326
AML10_ACGGTCGGTACACGCC-1	AML-MR	AML Immature	-0.0482	0.127	0.378	0.223	0.294	-1.39e-17	-0.0378	0.121	-0.059	0.0837	-0.0768	0.325	0.028	-0.0279	-0.194	1.21	0.426
AML10_ACGGTCGGTGCCCGTA-1	AML-MR	AML Immature	-0.0136	0.16	0.459	0.335	0.23	-0.0578	-0.0206	0.0986	-0.0778	0.00619	-0.0604	0.294	-0.0143	-0.0199	-0.0398	1.86	0.106
AML10_ACGGTCGTCCTTGACC-1	AML-MR	AML Immature	-0.117	-0.0292	0.221	0.116	0.499	0.151	-0.0215	0.245	-0.0572	0.244	-0.196	0.496	-0.0155	-0.0661	0.489	0.66	-0.179
AML10_ACGGTCGTCTGGCCTT-1	AML-MR	AML Immature	-0.0924	0.0554	0.349	0.236	0.214	0.139	-0.00706	0.291	0.0478	0.0592	0.0462	0.343	-0.0214	0.0381	0.077	0.651	0.159
AML10_ACGGTTACATGTGTCA-1	AML-MR	AML Immature	-0.0696	0.0356	0.402	0.218	0.505	-0.0116	-0.0988	0.166	-0.0667	0.219	-0.152	0.551	-0.0665	-0.113	-0.086	1.55	0.309
AML10_ACGGTTAGTTAAAGTG-1	AML-MR	AML Immature	-0.0818	0.0239	0.378	0.225	0.235	-0.152	-0.0662	0.287	-0.106	0.0594	-0.15	0.289	-0.0211	-0.0619	0.0462	1.15	0.17
AML10_ACGGTTATCGTCTAAG-1	AML-MR	AML Immature	-0.00863	0.0376	0.418	0.286	0.624	-0.0944	-0.0121	0.396	-0.0173	0.308	-0.0749	0.799	0.0346	-0.0401	-0.154	1.21	0.183
AML10_ACGTAACAGCCGATTT-1	AML-MR	AML Immature	-0.0467	0.0266	0.341	0.167	0.318	-0.0231	-0.0686	0.157	-0.0837	0.0723	-0.102	0.368	-0.0529	-0.00506	0.0308	0.961	0.0319
AML10_ACGTAACGTTAGGGTG-1	AML-MR	AML Immature	-0.0308	0.0645	0.433	0.475	0.473	-0.0482	-0.00777	0.336	-0.00975	0.289	-0.0975	0.612	0.0468	-0.0375	-0.0924	1.49	0.477
AML10_ACGTAACTCGACACTA-1	AML-MR	AML Immature	-0.05	0.0616	0.406	0.292	0.352	-0.0355	0.00208	0.308	0.0161	0.195	-0.0752	0.535	0.024	-0.0284	0.108	1.17	0.132
AML10_ACGTAACTCTTACGGA-1	AML-MR	AML Immature	-0.0417	-0.0167	0.525	0.325	0.44	-0.0231	-0.032	0.227	-0.00277	0.21	-0.0326	0.513	0.00718	-0.0198	0.0462	1.67	0.0203
AML10_ACGTACACATGGCACC-1	AML-MR	AML Immature	-0.0568	-0.0306	0.296	0.267	0.215	-0.0876	-0.0512	0.0893	-0.0632	0.0214	-0.0716	0.304	0.0343	-0.0567	0.0308	1.3	-0.224
AML10_ACGTACATCGGTGTAT-1	AML-MR	AML Immature	-0.0424	0.0889	0.524	0.359	0.776	-0.104	0.00282	0.495	-0.0516	0.429	-0.0992	0.994	0.0221	0.0197	0.399	1.29	-0.347
AML10_ACGTACATCTACACAG-1	AML-MR	AML Immature	-0.0372	-0.0467	0.235	0.111	0.299	-0.00763	-0.00497	0.0382	-0.0552	0.0591	-0.0824	0.204	-0.00248	-0.0501	0.564	0.725	-0.294
AML10_ACGTAGTAGGTCACCC-1	AML-MR	AML Immature	0.028	0.0962	0.378	0.203	0.495	0.051	-0.0055	0.26	-0.0558	0.201	-0.0954	0.505	-0.0181	-0.00807	0.441	1.39	0.0989
AML10_ACGTAGTGTCACGACC-1	AML-MR	AML Immature	-0.0197	0.0826	0.441	0.267	0.604	-0.0761	0.00946	0.362	0.00721	0.363	-0.11	0.737	0.022	-0.0583	-0.0924	0.833	0.182
AML10_ACGTAGTGTCGAATTC-1	AML-MR	AML Immature	0.00996	0.0847	0.433	0.269	0.47	0.0434	-0.0256	0.287	-0.0164	0.279	-0.101	0.543	0.00448	-0.0317	0.00639	1.28	0.0909
AML10_ACGTAGTGTCGCACGT-1	AML-MR	AML Immature	0.00783	0.22	0.475	0.29	0.28	0.08	0.0256	0.231	0.0372	0.187	0.00847	0.394	0.0232	0.00992	-0.0552	1.51	0.388
AML10_ACGTAGTGTGCAATGG-1	AML-MR	AML Immature	0.00517	0.0438	0.349	0.251	0.256	-0.159	-0.00333	0.183	-0.0131	0.146	-0.0715	0.498	0.0329	-0.0229	-0.0796	0.931	-0.102
AML10_ACGTAGTTCTAGCAAC-1	AML-MR	AML Immature	-0.0459	0.0899	0.241	0.217	0.375	0.113	-0.032	0.205	-0.0331	0.167	-0.0578	0.502	-0.0149	-0.0625	-0.0462	0.842	0.00846
AML10_ACGTCCTAGCATTGAA-1	AML-MR	AML Immature	-0.0459	0.0131	0.325	0.287	0.307	0.188	-0.0285	0.166	-0.0756	0.0794	-0.0807	0.38	0.00995	-0.0382	-0.101	1.2	0.0247
AML10_ACGTCCTAGTCTGTAC-1	AML-MR	AML Immature	-0.0168	-0.00138	0.365	0.335	0.109	0.0732	-0.0356	-0.0325	-0.0338	0.0365	-0.0516	0.139	0.0252	0.0235	-0.104	1.42	0.102
AML10_ACGTCCTCAAGCGAAC-1	AML-MR	AML Immature	-0.0396	-0.00919	0.243	0.12	0.471	0	-0.0627	0.277	-0.0953	0.186	-0.0842	0.53	-0.0222	-0.0806	-0.122	0.391	0.013
AML10_ACGTCCTGTTAAGGGC-1	AML-MR	AML Immature	0.0279	0.17	0.1	0.138	-0.287	0.243	-0.0249	0.0283	0.00295	-0.116	0.018	-0.32	0.0475	0.00336	-0.119	1.05	0.106
AML10_ACGTCCTTCCGTGGTG-1	AML-MR	AML Immature	-0.0994	0.0421	0.286	0.134	0.0419	-0.117	-0.0267	-0.0645	-0.03	-0.0139	-0.148	0.0746	0.0321	-0.0185	0.145	1.26	0.432
AML10_ACGTTCCAGGCTAGCA-1	AML-MR	AML Immature	-0.0827	0.0571	0.357	0.288	0.488	0.0569	-0.0217	0.312	-0.035	0.184	-0.0541	0.593	-0.00673	-0.0551	-0.11	1.16	0.0492
AML10_ACGTTCCTCACCTGTC-1	AML-MR	AML Immature	0.0106	0.179	0.534	0.412	0.717	-0.126	0.00409	0.455	0.00497	0.291	-0.0398	0.918	-0.0375	-0.0216	-0.086	1.4	0.595
AML10_ACTACGAAGATGCCGA-1	AML-MR	AML Immature	-0.0157	0.0938	0.479	0.402	0.433	0.00393	-0.00925	0.242	0.0174	0.209	-0.0403	0.601	0.0308	-0.026	0.0154	1.61	0.442
AML10_ACTACGAAGGCGATAC-1	AML-MR	AML Immature	-0.0469	0.112	0.491	0.247	0.689	0.00872	0.00285	0.53	-9.43e-4	0.315	0.0165	0.708	-0.00105	-0.0212	-0.139	0.994	0.362
AML10_ACTACGAGTGATACCT-1	AML-MR	AML Immature	-0.0905	-0.0411	0.318	0.27	0.288	-0.0876	-0.079	0.197	-0.0235	0.0734	-0.0649	0.352	0.0296	-0.0257	0.231	0.854	0.0851
AML10_ACTACGATCTGCGGGT-1	AML-MR	AML Immature	-0.0183	-0.0298	0.215	0.148	0.241	0.0558	-0.0859	0.0875	-0.057	0.101	-0.0178	0.434	0.0112	-2.98e-4	0.285	1.07	-0.507
AML10_ACTATCTAGAATCGTA-1	AML-MR	AML Immature	0.0175	0.0835	0.243	0.163	0.112	0.106	0.0231	0.128	-0.0148	0.0598	-0.0056	0.0535	0.062	0.0159	-0.077	1.31	-0.237
AML10_ACTATCTAGCCTTTCC-1	AML-MR	AML Immature	-0.105	0.0681	0.354	0.201	0.397	0.0231	0.0078	0.209	0.0154	0.173	-0.0233	0.537	0.0564	-0.0169	0.175	0.766	0.0565
AML10_ACTATCTCAATCTGCA-1	AML-MR	AML Immature	0.0431	-0.00205	0.412	0.222	0.604	-0.139	0.0413	0.401	0.066	0.35	0.11	0.697	0.0489	0.0146	-0.166	1.41	0.164
AML10_ACTATCTCAATTGAAG-1	AML-MR	AML Immature	-0.0169	0.0751	0.199	0.0509	-0.196	-0.0876	-0.0561	-0.0353	-0.0491	-0.0605	-0.0614	-0.0338	-0.0399	-0.0558	0.605	1.17	-0.0938
AML10_ACTATCTGTTCCGTTC-1	AML-MR	AML Immature	-0.0371	0.158	0.28	0.143	-0.107	-0.0837	-0.00909	0.00105	-0.0135	-0.028	0.00888	0.0357	0.0297	-0.0548	0.0308	1.22	0.407
AML10_ACTATGGAGCTATCCA-1	AML-MR	AML Immature	-0.036	0.166	0.426	0.251	0.495	0.00393	0.0332	0.312	-0.0445	0.17	-0.0559	0.626	-0.00772	-0.0497	0.285	1.2	-0.294
AML10_ACTATGGCATAATGAG-1	AML-MR	AML Immature	-0.0563	-0.00305	0.277	0.223	0.35	-0.0693	-0.0174	0.28	-0.00849	0.0769	-0.0454	0.446	0.00455	-0.0383	0.168	0.679	0.0807
AML10_ACTATGGCATCCTAAG-1	AML-MR	AML Immature	-0.0222	0.0159	0.311	0.207	0.266	0.109	-0.0408	0.0938	-0.0387	0.0709	-0.0912	0.241	0.033	-0.0371	0.0154	1.22	0.251
AML10_ACTATGGGTCACCTTC-1	AML-MR	AML Immature	-0.0794	0.0536	0.334	0.166	0.3	0.119	-0.0314	0.124	-0.0145	0.0585	-0.0922	0.312	-0.0256	-0.00134	0.136	1.15	-0.0207
AML10_ACTATTCGTCCTATAG-1	AML-MR	AML Immature	-0.0554	0.134	0.498	0.341	0.579	-0.0992	0.0317	0.371	-0.0357	0.2	-0.0921	0.634	0.00654	-0.0512	-0.0462	1.43	0.0673
AML10_ACTATTCTCATCGACA-1	AML-MR	AML Immature	-0.0425	0.223	0.583	0.414	0.683	0.0995	0.00169	0.438	0.00271	0.278	-0.12	0.682	-0.0208	-0.0551	0.0308	1.43	0.766
AML10_ACTCCCAAGTAAACTG-1	AML-MR	AML Immature	0.00654	0.134	0.334	0.297	0.535	0.103	0.015	0.311	0.0876	0.241	-0.0143	0.515	0.0706	-0.0369	-0.108	1.17	0.0359
AML10_ACTCCCACATGACAAA-1	AML-MR	AML Immature	-0.094	-0.0167	0.43	0.237	0.41	-0.0192	-0.0299	0.341	-0.029	0.128	-0.0562	0.479	0.0367	-0.061	0.0616	0.833	0.508
AML10_ACTCCCATCCCGTTCA-1	AML-MR	AML Immature	-0.0622	-0.0292	0.161	0.00732	0.192	-0.00763	-0.0529	0.01	-0.0757	0.0639	-0.176	0.174	0.00363	-0.0631	-0.0244	0.526	-0.0165
AML10_ACTCTCGCACTGGAAG-1	AML-MR	AML Immature	-0.0749	-0.0576	0.381	0.256	0.656	0.08	-0.0683	0.355	-0.114	0.254	-0.123	0.611	-0.0219	-0.0268	0.168	0.925	0.144
AML10_ACTCTCGCAGGAAGTC-1	AML-MR	AML Immature	-0.0774	0.0279	0.238	0.161	-0.0973	-0.141	-0.0739	-0.0192	-0.135	-0.0137	-0.14	0.0841	0.00835	-0.0537	0.277	1.31	0.189
AML10_ACTCTCGGTGGAATGC-1	AML-MR	AML Immature	-0.0631	-0.0615	0.335	0.21	0.495	-0.141	-0.0118	0.174	-0.0252	0.175	-0.0524	0.339	0.0208	-0.059	0.514	0.954	-0.0398
AML10_ACTGATGAGATTAGCA-1	AML-MR	AML Immature	0.0452	0.192	0.328	0.103	0.161	0.0163	0.0695	0.172	0.0534	0.119	0.0963	0.337	-0.0584	-0.00191	0.0811	1.37	0.178
AML10_ACTGATGGTACAGAAT-1	AML-MR	AML Immature	0.0505	0.289	0.423	0.247	0.689	0.0155	0.0848	0.392	0.0778	0.219	-0.00602	0.621	0.0476	0.0209	-0.0668	1.25	0.325
AML10_ACTGATGGTAGTCCTA-1	AML-MR	AML Immature	-0.0559	0.0597	0.376	0.191	0.551	0.0453	0.0264	0.335	-0.034	0.17	-0.0958	0.571	-0.00424	-0.053	-0.0462	0.957	0.23
AML10_ACTGATGGTCTCACGG-1	AML-MR	AML Immature	-0.0155	0.0296	0.216	0.214	0.0945	-0.0116	-0.0784	-0.0937	-0.0627	-0.0515	-0.188	0.0298	-0.0494	-0.0936	-0.178	1.29	-0.106
AML10_ACTGATGTCACCATAG-1	AML-MR	AML Immature	0.0106	0.245	0.361	0.249	0.469	-0.0251	-0.0338	0.273	-0.0354	0.233	-0.0377	0.52	0.00584	-0.0185	-0.0116	1.31	0.385
AML10_ACTGCAATCGAGTCCG-1	AML-MR	AML Immature	0.0252	0.156	0.46	0.309	0.562	-0.078	0.0538	0.447	0.0705	0.295	-0.0268	0.547	0.0572	-0.033	-0.178	1.62	-0.0211
AML10_ACTGTCCAGGACAGCT-1	AML-MR	AML Immature	-0.0266	0.0731	0.388	0.239	0.495	-0.0789	6.77e-4	0.355	-0.0114	0.258	-0.0804	0.609	-0.0722	-0.0264	0.543	1.26	-0.108
AML10_ACTGTCCAGTGCTCGC-1	AML-MR	AML Immature	-0.0372	-0.013	0.299	0.204	0.659	-0.0124	-0.0308	0.347	-0.048	0.273	-0.0689	0.621	0.0403	0.00724	-0.0154	0.93	-0.201
AML10_ACTGTCCCAGGCCCTA-1	AML-MR	AML Immature	-0.0695	0.17	0.31	0.264	0.47	0.0395	-0.0122	0.27	-0.0242	0.177	-0.087	0.546	0.0237	-0.0528	-0.0552	1.02	0.104
AML10_ACTGTCCTCCGTGGGT-1	AML-MR	AML Immature	0.0602	0.279	0.601	0.342	0.67	-0.0192	-0.0293	0.529	-0.00264	0.29	-0.0109	0.874	0.0584	-0.0211	-0.126	1.47	0.495
AML10_ACTGTGAAGGCTCCCA-1	AML-MR	AML Immature	0.00506	0.272	0.322	0.273	0.422	0.0724	0.0495	0.262	0.0261	0.199	-0.0292	0.477	0.0392	0.0043	0.0526	1.29	-0.00573
AML10_ACTGTGACAGCAGTCC-1	AML-MR	AML Immature	-0.0873	-0.00518	0.254	0.138	0.19	0.0809	0.00222	0.128	0.0383	0.168	-0.076	0.32	0.0187	-0.0439	0.0462	0.794	0.226
AML10_ACTGTGAGTGCAGATG-1	AML-MR	AML Immature	-0.0782	0.0462	0.32	0.161	0.628	-0.15	0.00641	0.275	-0.0224	0.333	-0.0213	0.62	-0.0302	-0.0495	-0.0718	0.971	-0.235
AML10_ACTTAGGAGTCTGGAG-1	AML-MR	AML Immature	0.00947	0.0729	0.581	0.367	0.765	-0.0116	-0.0186	0.378	0.00251	0.386	-0.0456	0.843	0.00761	-0.00946	-0.0616	1.63	0.148
AML10_ACTTAGGCAGCCGGTT-1	AML-MR	AML Immature	-0.0288	0.0621	0.396	0.227	0.466	0.078	-0.00702	0.363	0.0199	0.214	-0.0277	0.629	-0.015	0.0247	-0.108	1.18	0.0642
AML10_ACTTAGGCAGGAATAT-1	AML-MR	AML Immature	-0.0355	0.134	0.347	0.267	0.511	-0.0693	-0.0426	0.251	-0.0444	0.246	-0.0635	0.379	-0.041	0.0245	0.519	0.923	0.202
AML10_ACTTATCAGTGGAAAG-1	AML-MR	AML Immature	-0.0142	0.0466	0.601	0.438	0.851	-0.053	-0.00856	0.48	0.025	0.336	-0.0515	0.838	-0.00475	-0.0292	-0.126	1.2	0.254
AML10_ACTTATCGTATCGATC-1	AML-MR	AML Immature	-0.0584	0.0354	0.315	0.212	0.396	0.121	-0.0161	0.239	-0.0836	0.23	-0.0156	0.515	-0.0162	0.0325	0.229	1.45	-0.13
AML10_ACTTATCGTATCGCAT-1	AML-MR	AML Immature	-0.0355	0.116	0.412	0.248	0.504	0.142	-0.0313	0.38	-0.0238	0.2	-0.117	0.514	0.00493	-0.0225	-0.0924	1.13	0.355
AML10_ACTTATCTCCACCTGT-1	AML-MR	AML Immature	0.00596	0.0531	0.41	0.278	0.438	-0.116	0.0181	0.413	0.0281	0.203	0.00629	0.545	0.00388	-0.0281	0.0308	1.2	0.201
AML10_ACTTATCTCGTCGGGT-1	AML-MR	AML Immature	0.0299	0.0299	0.257	0.149	0.215	0.0462	-0.0855	0.0562	-0.124	0.0809	-0.106	0.312	0.0139	-0.0473	0.233	1.07	0.169
AML10_ACTTATCTCGTGTTCC-1	AML-MR	AML Immature	-0.0332	-0.023	0.386	0.215	0.446	-0.0299	-0.0219	0.252	-0.0412	0.204	-0.0369	0.477	0.00554	0.0315	0.389	1.31	0.0835
AML10_ACTTCCGAGACCAACG-1	AML-MR	AML Immature	-0.0716	0.0275	0.27	0.098	0.115	-0.111	-0.0604	0.092	-0.106	-0.0575	-0.0369	0.113	0.00328	-0.0597	-0.086	0.855	-0.0306
AML10_ACTTCCGAGTACTGGG-1	AML-MR	AML Immature	-0.0593	0.117	0.337	0.163	0.396	-0.104	0.0117	0.183	0.0309	0.17	-0.0208	0.44	-0.0183	-0.0816	0.0977	1.21	0.145
AML10_ACTTCCGGTCTTAGTG-1	AML-MR	AML Immature	-0.0511	0.188	0.491	0.378	0.488	-0.0318	-0.00281	0.393	-0.016	0.0978	0.00405	0.525	0.0064	-0.00905	-0.0564	1.19	0.168
AML10_ACTTCCGTCCTGGGTG-1	AML-MR	AML Immature	-0.0599	0.023	0.18	0.0612	0.212	-0.122	-0.0104	0.231	-0.0555	0.0161	-0.1	0.29	0.024	-0.0244	0.487	0.759	-0.287
AML10_ACTTCCGTCTTCCCGA-1	AML-MR	AML Immature	-0.0142	0.1	0.432	0.297	0.769	0.0347	0.0492	0.489	-0.00664	0.419	-0.0192	0.9	0.0993	-0.0147	0	1.19	0.427
AML10_ACTTCGCGTCTTTCAT-1	AML-MR	AML Immature	-0.0247	0.138	0.575	0.351	0.755	0.148	0.00862	0.539	-0.0277	0.384	-0.0843	0.79	0.0216	-0.00702	0.0218	1.55	0.172
AML10_ACTTCGCGTGCCCGTA-1	AML-MR	AML Immature	-0.0294	0.165	0.661	0.413	1.2	0.0693	-0.0382	0.709	-0.0274	0.644	-0.0429	1.5	0.00929	0.00402	-0.077	1.24	0.192
AML10_ACTTTCACAACCAATC-1	AML-MR	AML Immature	-0.0489	-0.0692	0.309	0.0697	0.307	-0.182	-0.0654	0.193	-0.0886	0.17	-0.121	0.39	-0.0525	-0.0367	0.565	0.886	-0.165
AML10_ACTTTGTAGCTACTAC-1	AML-MR	AML Immature	-0.0164	0.234	0.383	0.303	0.456	-0.0597	-0.0403	0.353	-0.0402	0.157	0.00704	0.53	0.0415	-0.00871	-0.166	1.31	0.333
AML10_ACTTTGTAGGTCGAGT-1	AML-MR	AML Immature	0.0156	0.102	0.239	0.216	0.282	-0.0578	0.0137	0.166	0.0365	0.118	0.0638	0.369	0.00985	-0.04	0.393	0.534	-0.239
AML10_ACTTTGTCAGACGATG-1	AML-MR	AML Immature	-0.048	0.0737	0.276	0.164	0.141	-0.104	0.0469	0.0745	0.0637	0.156	-0.119	0.169	0.0765	-0.0652	-0.0616	1.13	0.45
AML10_ACTTTGTCATGGCTGC-1	AML-MR	AML Immature	-0.0726	-0.107	0.224	0.184	0.311	0.0896	-0.0631	0.133	-0.133	0.0637	-0.072	0.412	-0.0116	-0.0439	0.52	0.75	-0.185
AML10_ACTTTGTTCATCAGTG-1	AML-MR	AML Immature	-0.0811	-0.0311	0.286	0.229	0.174	-0.0876	-0.0358	0.1	-0.0246	0.0163	-0.0768	0.164	0.022	-0.0167	0.353	1.17	-0.0913
AML10_ACTTTGTTCATGGAGG-1	AML-MR	AML Immature	-0.016	0.13	0.371	0.155	0.154	0.0222	-0.0209	0.201	-0.0135	0.0285	0.0577	0.26	0.00632	-0.025	-0.108	1.1	0.0673
AML10_ACTTTGTTCCTCGCAT-1	AML-MR	AML Immature	-0.0789	0.00826	0.298	0.243	0.464	-0.0741	0.0446	0.291	0.0479	0.0916	0.034	0.46	0.0456	-0.0179	-0.0706	1.1	0.0385
AML10_AGAAATGAGGACCCAA-1	AML-MR	AML Immature	-0.0999	0.0436	0.351	0.169	0.33	-0.0597	-0.0759	0.289	-0.0543	0.143	-0.0435	0.423	-0.0111	-0.0629	0.37	0.983	-0.292
AML10_AGAAATGCAATCACGT-1	AML-MR	AML Immature	-0.0822	0.0845	0.492	0.359	0.583	0.16	0.0393	0.36	0.0213	0.202	0.0296	0.639	0.0272	0.0141	0	1.29	-0.00263
AML10_AGAAATGGTAGCTTTG-1	AML-MR	AML Immature	-0.0283	0.00431	0.261	0.176	0.424	0.0462	0.0107	0.279	-0.0226	0.186	-0.102	0.494	0.0506	-0.0405	-0.0154	1.02	-0.234
AML10_AGAACAAGTAGAGACC-1	AML-MR	AML Immature	-0.0608	-0.11	0.211	0.191	0.0871	-0.139	0.0148	0.0289	0.025	0.0299	0.00814	0.167	-0.00512	-0.0521	0.0898	0.822	-0.0679
AML10_AGAACAATCCTCTGCA-1	AML-MR	AML Immature	-0.0379	0.129	0.279	0.207	0.317	-0.00676	0.0166	0.104	0.00545	0.138	0.0195	0.332	0.0113	-0.0384	-0.139	1.19	-0.0193
AML10_AGAACCTCAAGTCGTT-1	AML-MR	AML Immature	0.0161	-0.0418	0.328	0.202	0.575	-0.0992	-0.047	0.29	-0.0538	0.404	-0.0579	0.651	-0.0172	0.00524	0.231	1.13	-0.184
AML10_AGAACCTCATAGGAGC-1	AML-MR	AML Immature	-0.0175	0.117	0.371	0.344	0.776	0.0307	-0.00371	0.389	-0.0142	0.335	-0.122	0.691	0.0197	0.0389	-0.11	1.55	-0.0476
AML10_AGAACCTTCTAACACG-1	AML-MR	AML Immature	0.0213	-0.0154	0.492	0.437	0.549	-0.139	0.00776	0.396	0.0339	0.169	0.0554	0.601	0.035	-0.0606	-0.108	1.04	0.282
AML10_AGAACCTTCTCCGAAA-1	AML-MR	AML Immature	-0.0158	0.113	0.394	0.242	0.386	-0.0654	-0.0312	0.193	0.0167	0.247	0.0727	0.368	0.0317	0.0154	0.077	1.25	0.00192
AML10_AGAACCTTCTCGACGG-1	AML-MR	AML Immature	0.0238	-0.0222	0.224	0.0616	0.297	0.0434	0.0276	0.0397	0.0696	0.108	-0.124	0.206	0.0229	-0.0302	-0.0154	1.15	-0.262
AML10_AGAAGCGAGTCACTAC-1	AML-MR	AML Immature	-0.0175	0.0303	0.34	0.235	0.123	-0.0597	0.0203	0.193	0.0163	0.073	-0.0408	0.104	-0.0212	0.0183	-0.00378	1.19	0.153
AML10_AGAAGCGCAATGCAGG-1	AML-MR	AML Immature	-0.0318	0.0136	0.439	0.282	0.507	0.0116	-0.0315	0.357	-0.0704	0.255	-0.0561	0.77	0.0106	-0.0527	-0.077	1.14	0.151
AML10_AGAAGCGCACGGTCTG-1	AML-MR	AML Immature	-0.0691	-0.00866	0.343	0.199	0.232	0.0462	0.0125	0.0685	0.0332	0.175	0.0111	0.434	0.0131	-0.0435	-0.0398	1.11	0.168
AML10_AGAAGCGTCCGATCGG-1	AML-MR	AML Immature	-0.029	0.0797	0.324	0.176	0.283	0.08	0.0208	0.33	0.0388	0.21	0.0255	0.335	0.044	0.00374	0.321	1.59	-0.252
AML10_AGAAGCGTCGGAATTC-1	AML-MR	AML Immature	-0.0144	0.195	0.336	0.189	0.414	0.0116	-0.0324	0.347	-0.0672	0.138	-0.0592	0.483	-0.0192	-0.0641	-0.077	1.25	0.19
AML10_AGAAGTAAGCAGGTCA-1	AML-MR	AML Immature	-0.00475	0.0106	0.398	0.188	0.468	0.0251	-0.0288	0.346	-0.0218	0.23	-0.039	0.482	0.0351	-0.0521	-0.157	1.14	0.0383
AML10_AGAAGTACAATGAACA-1	AML-MR	AML Immature	0.0578	0.246	0.442	0.293	0.545	0.00479	-0.03	0.38	-0.0506	0.262	-0.147	0.682	0.0233	-0.0517	-0.0552	1.42	0.426
AML10_AGACAAAAGGTAGTCG-1	AML-MR	AML Immature	-0.0361	0.101	0.341	0.281	0.281	0.0116	0.0078	0.114	-0.00961	0.0895	-0.0393	0.264	-0.0104	-0.0494	-0.074	1.8	-0.167
AML10_AGACAAAAGTTCAACC-1	AML-MR	AML Immature	-0.0852	0.00467	0.282	0.232	0.227	0.0116	-0.0605	0.00912	-0.0385	0.0195	-0.0549	0.203	-0.0209	-0.0739	0.0977	1.21	0.234
AML10_AGACAAACACACCTGG-1	AML-MR	AML Immature	0.013	0.226	0.364	0.263	0.381	-0.0251	-0.0194	0.352	-0.0595	0.176	-0.0888	0.473	0.0321	-0.0452	-0.101	1.71	0.252
AML10_AGACAAACACCTGTCT-1	AML-MR	AML Immature	-0.0727	-0.0676	0.297	0.207	0.335	-0.104	0.0414	0.217	0.0241	0.25	-0.0675	0.422	0.00635	0.0672	0	1.24	-0.0235
AML10_AGACAAAGTTTACGTG-1	AML-MR	AML Immature	-0.0292	0.1	0.479	0.41	0.776	0.0558	-0.0357	0.416	-0.0945	0.268	-0.0868	0.891	0.0177	-0.0525	-0.141	1.38	0.565
AML10_AGACAAATCTACGGGC-1	AML-MR	AML Immature	-0.0428	0.134	0.196	0.0914	0.154	0.0327	-0.0384	0.161	-0.105	-0.0127	-0.203	0.183	-0.00205	-0.0513	0.122	0.831	-0.0426
AML10_AGACACTAGCCGAACA-1	AML-MR	AML Immature	-0.0401	0.126	0.382	0.212	0.332	-0.0569	0.0385	0.225	0.0189	0.117	-0.0281	0.239	0.0371	-0.0302	-0.132	1.28	0.426
AML10_AGACACTAGCCTATCA-1	AML-MR	AML Immature	-0.0591	-0.00322	0.385	0.282	0.688	0.114	-0.0188	0.204	-0.02	0.309	-0.114	0.742	0.0047	9.54e-4	0.0128	1.28	-0.11
AML10_AGACACTGTGGCTAGA-1	AML-MR	AML Immature	-0.0535	0.0972	0.447	0.319	0.712	0.0963	-0.0304	0.426	-0.0997	0.294	-0.164	0.764	-0.0365	-0.0337	-0.0552	1.33	0.374
AML10_AGACACTTCGAAGGAC-1	AML-MR	AML Immature	0.0105	-0.0268	0.312	0.178	0.393	-0.0299	-0.0299	0.21	-0.0532	0.206	-0.0517	0.445	-0.0363	0.0119	-0.0924	1.26	-0.271
AML10_AGACACTTCTTGCGCT-1	AML-MR	AML Immature	-0.0983	0.00881	0.232	0.126	0.352	0.0462	0.0236	0.295	-0.0259	0.179	-0.0522	0.396	0.0277	0.00133	0.00639	0.367	0.184
AML10_AGACAGGAGATCACCT-1	AML-MR	AML Immature	-0.109	0.0331	0.323	0.166	0.358	-0.104	-0.0726	0.139	-0.0738	0.2	-0.0941	0.586	0.0183	-0.108	0.337	0.979	-0.314
AML10_AGACAGGAGCTGAGTG-1	AML-MR	AML Immature	-0.0199	0.112	0.376	0.267	0.402	-0.116	-0.00878	0.251	-0.0306	0.139	-0.102	0.325	-0.00463	-0.0496	-0.0308	1.35	-0.0744
AML10_AGACAGGAGGATGAGA-1	AML-MR	AML Immature	-0.0861	-0.0258	0.255	0.172	0.495	-0.192	-0.0641	0.43	-0.0608	0.24	-0.122	0.584	-0.024	-0.113	0.29	0.99	-0.589
AML10_AGACAGGCATGACGGA-1	AML-MR	AML Immature	-0.0651	0.121	0.276	0.103	0.334	0.113	-8.83e-4	0.14	-0.0698	0.0837	-0.104	0.314	0.0185	-0.0357	-0.132	0.625	0.196
AML10_AGACAGGGTACTTGTG-1	AML-MR	AML Immature	-0.073	0.0864	0.352	0.206	0.303	-0.162	-0.0585	0.195	-0.0678	0.149	-0.147	0.411	0.0251	-0.0438	-0.0154	1.31	-0.29
AML10_AGACAGGGTAGTTAGA-1	AML-MR	AML Immature	-0.0233	0.0743	0.278	0.17	0.353	-0.0924	-0.0697	0.0406	-0.00731	0.03	0.0571	0.293	-0.0195	-0.0263	0.222	1.29	0.133
AML10_AGACAGGGTATGACAA-1	AML-MR	AML Immature	-0.016	0.00915	0.506	0.292	0.762	-0.0549	0.0182	0.486	-0.00321	0.361	-0.025	0.878	-0.0169	-0.00456	-0.00901	1.22	0.0983
AML10_AGACAGGGTCAGGTGA-1	AML-MR	AML Immature	-0.0399	0.0635	0.325	0.209	0.272	0.172	-0.0103	0.158	0.0223	0.0679	-0.00979	0.323	0.0127	0.0456	-0.0154	0.847	0.315
AML10_AGACAGGGTCATCCCT-1	AML-MR	AML Immature	-0.0482	0.00666	0.242	0.157	0.467	-0.141	0.0235	0.345	0.00675	0.19	-0.0625	0.483	0.0366	-0.0724	-0.0308	0.943	-0.298
AML10_AGACAGGGTCTGATAC-1	AML-MR	AML Immature	-0.0491	0.0668	0.423	0.244	0.576	-0.0231	0.0057	0.365	0.034	0.331	0.012	0.711	0.0159	0.0119	0.0462	1.29	0.121
AML10_AGACCATCACTGCGTG-1	AML-MR	AML Immature	-0.0163	0.21	0.496	0.347	0.595	-0.00283	0.0153	0.387	-0.0172	0.374	-0.0633	0.714	0.0229	0.0207	0.077	1.54	-0.0176
AML10_AGACCATCATCGATAC-1	AML-MR	AML Immature	-0.0569	0.0152	0.221	0.116	0.385	-0.122	-0.0607	0.158	-0.0335	0.184	0.0182	0.381	-0.0231	0.00134	0.393	1.39	-0.286
AML10_AGACCATCATGCCGGT-1	AML-MR	AML Immature	-0.0258	-0.0376	0.316	0.237	0.507	-0.113	-0.00207	0.317	8.51e-4	0.196	0.0158	0.491	0.0292	0.00898	-0.148	0.702	-0.27
AML10_AGACCATGTCAAAGAT-1	AML-MR	AML Immature	-0.00112	0.0577	0.32	0.241	0.337	-0.0924	-0.00326	0.243	-0.024	0.0933	-0.117	0.414	0.0408	-0.0682	-0.0308	1.08	0.283
AML10_AGACCATGTTGCTAGT-1	AML-MR	AML Immature	0.0404	0.172	0.569	0.325	0.616	-0.0347	0.0218	0.451	-0.0138	0.341	0.0216	0.728	-0.0371	-0.037	0.0616	1.72	0.468
AML10_AGACCCGAGACTCTAC-1	AML-MR	AML Immature	-0.0831	0.0161	0.486	0.226	0.54	-0.0183	0.0027	0.405	0.0201	0.222	-0.0138	0.642	-0.0162	-0.0702	-0.178	1.32	-0.00126
AML10_AGACCCGAGATGAAGG-1	AML-MR	AML Immature	0.0367	-0.0159	0.175	0.161	0.309	-0.0674	0.00847	0.275	-0.0575	0.112	-0.0671	0.504	0.0162	-0.0501	-0.0552	0.701	-0.3
AML10_AGACCCGAGCGTATAA-1	AML-MR	AML Immature	-0.0435	0.0794	0.259	0.228	0.139	-0.0713	-0.0256	0.0224	-1.96e-4	-0.0219	-0.0277	0.129	0.0059	-0.0348	-0.0244	1.58	-0.034
AML10_AGACCCGGTCAGCGTC-1	AML-MR	AML Immature	-0.0638	0.0231	0.423	0.268	0.516	0.0839	-0.0257	0.273	-0.035	0.252	-0.0624	0.538	0.0588	-0.0141	-0.0924	1.15	0.0351
AML10_AGACCCGGTGCATACT-1	AML-MR	AML Immature	-0.0427	0.0614	0.363	0.303	0.179	0.218	0.0364	0.196	0.109	0.074	-0.0177	0.184	0.0739	-0.0522	-0.0308	0.927	0.227
AML10_AGACCCGGTGTTGCCG-1	AML-MR	AML Immature	-0.00405	-0.0286	0.43	0.331	0.575	-0.0462	-0.021	0.241	0.0141	0.267	-0.00986	0.658	0.0462	0.0476	0.471	1.08	-0.0469
AML10_AGACCCGTCACTGCTC-1	AML-MR	AML Immature	-0.0689	0.0602	0.347	0.204	0.33	0.0482	0.0261	0.247	0.0114	0.126	-0.0202	0.291	0.039	-0.0219	0.00639	0.942	0.155
AML10_AGACCCGTCATCTGTT-1	AML-MR	AML Immature	-0.0439	0.18	0.417	0.283	0.512	0.0732	0.0346	0.292	0.058	0.179	0.0532	0.506	0.0291	-0.0488	-0.095	1.42	0.329
AML10_AGACCCGTCGCTGTCT-1	AML-MR	AML Immature	-0.0389	0.0683	0.437	0.299	0.557	0.166	-0.0266	0.456	-0.0107	0.221	-0.0813	0.592	0.0193	-0.02	-0.0552	1.43	0.0184
AML10_AGACTCAAGCACTCCG-1	AML-MR	AML Immature	-0.0279	0.00377	0.26	0.194	0.39	-0.00196	-0.0814	0.139	-0.0513	0.116	-0.066	0.428	0.0125	-0.0291	-0.0398	0.961	-0.51
AML10_AGACTCACAGGCTCTG-1	AML-MR	AML Immature	-0.0766	-0.00831	0.291	0.148	0.331	-0.111	-0.0432	0.194	-0.053	0.112	-0.0718	0.407	0.00392	-0.0533	0.207	0.745	-0.293
AML10_AGACTCACATCGTGCG-1	AML-MR	AML Immature	-0.0701	0.0297	0.386	0.203	0.576	0.0809	-0.0637	0.273	-0.108	0.172	-0.187	0.658	0.0186	-0.00859	-0.154	1.1	0.104
AML10_AGACTCACATTAAGCC-1	AML-MR	AML Immature	-0.0372	0.0808	0.371	0.307	0.0772	-0.0423	-0.00311	0.162	-0.009	0.0178	-0.0358	0.142	0.0316	-0.0215	-0.101	1.53	0.368
AML10_AGACTCAGTATCGGTT-1	AML-MR	AML Immature	-0.0078	0.144	0.435	0.317	0.153	0.14	0.00262	0.0892	0.0267	0.077	-0.0734	0.242	0.0488	0.036	-0.169	1.69	0.1
AML10_AGACTCATCAGTGTCA-1	AML-MR	AML Immature	-0.0737	-0.0293	0.481	0.287	0.52	-0.159	-0.0236	0.397	-0.0342	0.285	-0.0947	0.612	-0.067	-0.0918	-0.141	1.72	-0.311
AML10_AGACTCATCATCCCGT-1	AML-MR	AML Immature	0.0202	0.0674	0.367	0.284	0.364	-0.0462	0.0553	0.292	0.0592	0.173	0.0638	0.368	0.039	-0.0587	-0.0308	1.3	0.333
AML10_AGACTCATCGAAGCCC-1	AML-MR	AML Immature	-0.0304	0.0702	0.457	0.286	0.37	-0.0693	-0.0284	0.319	-0.064	0.129	-0.0849	0.364	-6.74e-4	-0.0262	0.108	1.21	0.377
AML10_AGACTCATCTGGGCGT-1	AML-MR	AML Immature	-0.0476	0.0556	0.496	0.32	0.656	0.0395	-0.0081	0.44	-0.0436	0.279	-0.137	0.738	0.0525	-0.0568	-0.0924	0.874	0.453
AML10_AGAGAATCAAGTGGAC-1	AML-MR	AML Immature	-0.0448	0.0293	0.577	0.397	0.848	-0.0347	-0.0382	0.578	-0.0729	0.368	-0.048	1.13	0.0298	-0.0578	-0.139	1.28	0.343
AML10_AGAGAATCACCAGTAT-1	AML-MR	AML Immature	-0.0733	-0.0795	0.343	0.211	0.475	-0.134	-0.0737	0.229	-0.12	0.151	-0.151	0.458	-0.0458	-0.0562	0.704	0.787	-0.286
AML10_AGAGAATCACTATCCC-1	AML-MR	AML Immature	-0.0269	-0.0629	0.303	0.23	0.324	-0.053	-0.0142	0.163	0.0392	0.129	0.0433	0.337	0.00895	-0.0249	0.277	1.2	-0.523
AML10_AGAGAATCATGTGGCC-1	AML-MR	AML Immature	-0.0588	0.0427	0.369	0.308	0.349	-0.161	0.00381	0.292	-0.0279	0.043	0.0722	0.41	0.0754	-0.0378	-0.11	1.34	-0.0193
AML10_AGAGAATTCGGCGATC-1	AML-MR	AML Immature	0.00724	-0.0676	0.345	0.252	0.513	-0.0693	-0.0796	0.262	-0.0193	0.255	-0.0439	0.735	0.0472	-0.0492	0.491	1.12	0.0704
AML10_AGAGAGCAGCAATTCC-1	AML-MR	AML Immature	-0.0049	0.0926	0.695	0.525	0.897	-0.0144	0.00827	0.655	0.0188	0.355	0.00936	1.06	-0.00618	-0.024	-0.0924	1.66	0.714
AML10_AGAGAGCCATCGGATT-1	AML-MR	AML Immature	-0.0194	0.149	0.255	0.132	0.0864	0.0741	-0.023	0.0363	-0.0175	-0.00717	-0.121	0.0207	0.0311	-0.0098	0.275	1.4	-0.271
AML10_AGAGAGCGTATACGGG-1	AML-MR	AML Immature	-0.0671	0.227	0.32	0.211	0.0974	0.0684	-0.0123	0.0524	-0.071	0.0541	0.0237	0.154	-0.0256	-0.082	0.0218	1.13	0.284
AML10_AGAGAGCTCGGTATGT-1	AML-MR	AML Immature	-0.0669	-0.0261	0.35	0.346	0.342	0.171	-0.0229	0.203	-0.0497	0.112	-0.0803	0.306	0.0228	0.0643	-0.0616	1.1	0.0616
AML10_AGAGCAGGTCGACTTA-1	AML-MR	AML Immature	-0.0878	-0.00101	0.251	0.131	0.434	0.0857	-0.0579	0.167	-0.0911	0.131	-0.187	0.505	0.0361	-0.0125	-0.0398	1.14	-0.21
AML10_AGAGCAGTCACTGATG-1	AML-MR	AML Immature	-0.0609	0.0851	0.309	0.133	0.423	0.0434	-0.021	0.223	0.0153	0.124	-0.038	0.459	0.0331	-0.0632	0.338	1.03	-0.0504
AML10_AGAGCAGTCTCTAGGA-1	AML-MR	AML Immature	-0.047	0.0652	0.298	0.158	0.306	-0.0645	0.0486	0.16	0.00144	0.163	-0.0743	0.214	0.0133	-0.0973	-0.086	0.819	0.04
AML10_AGAGCAGTCTTGGAAC-1	AML-MR	AML Immature	-0.0188	0.143	0.347	0.192	0.418	-0.0423	-0.0215	0.329	-0.0416	0.252	-0.0968	0.401	0.0123	0.0404	0.145	1.36	-0.178
AML10_AGAGCCCAGTTGTAAG-1	AML-MR	AML Immature	0.00445	0.194	0.637	0.387	0.844	-0.0124	-0.0387	0.615	-0.0723	0.436	-0.0727	0.95	0.00628	-0.0124	-0.0462	1.62	0.125
AML10_AGAGCCCGTACTGAGG-1	AML-MR	AML Immature	-0.11	-0.0779	0.285	0.249	0.392	-0.0809	-0.0517	0.217	-0.0356	0.247	-0.108	0.528	-0.00422	-0.0483	0.0462	0.854	0.153
AML10_AGAGCCCGTTCGTTCC-1	AML-MR	AML Immature	0.0298	0.127	0.432	0.287	0.263	-0.0693	0.0118	0.219	-0.0344	0.201	-0.0404	0.417	0.0285	-0.0577	-0.0308	1.78	0.469
AML10_AGAGCCCGTTTGACAC-1	AML-MR	AML Immature	-0.0545	0.0444	0.335	0.201	0.389	-0.0597	-0.0222	0.198	-0.0125	0.109	-0.0349	0.438	-0.00205	-0.0696	0.0488	1.24	0.0228
AML10_AGATAGAGTAGAGATT-1	AML-MR	AML Immature	-0.035	-0.0163	0.346	0.241	0.628	-0.0809	-2.38e-6	0.487	-0.0115	0.246	-0.0507	0.742	-0.0331	-0.0389	0.322	0.711	0.11
AML10_AGATAGAGTCCTTTGC-1	AML-MR	AML Immature	-0.0629	0.185	0.347	0.252	0.29	-1.39e-17	-0.0716	0.239	-0.115	0.0513	-0.152	0.291	0.0472	0.00317	-0.0488	1.29	0.349
AML10_AGATAGATCCGGACTG-1	AML-MR	AML Immature	-0.0532	0.0938	0.434	0.257	0.717	-0.0192	-0.0225	0.389	0.00431	0.355	-0.0631	0.789	-0.0318	-0.0208	-0.0488	0.516	0.147
AML10_AGATAGATCTACACTT-1	AML-MR	AML Immature	0.131	0.189	0.304	0.175	-0.129	0.1	0.00221	0.0235	0.026	-0.0404	0.0166	-0.0142	0.0289	-0.0113	-0.0616	1.47	0.0981
AML10_AGATCCAAGCCATTCA-1	AML-MR	AML Immature	-0.0276	0.153	0.401	0.212	0.484	0.0118	-0.0506	0.295	-0.0696	0.25	-0.0948	0.593	0.00242	-0.0658	0.0732	1.45	0.181
AML10_AGATCCACACTAACCA-1	AML-MR	AML Immature	-0.0411	0.0537	0.358	0.195	0.361	0.114	-0.0396	0.168	-0.0247	0.136	-0.144	0.344	0.00424	-0.0266	0.0988	1.19	-0.0693
AML10_AGATCCACAGTGACCC-1	AML-MR	AML Immature	-0.0679	0.00887	0.32	0.165	0.212	-0.0462	-0.0504	0.0426	-0.052	0.118	0.019	0.274	0.00921	4.48e-4	0.772	1.14	0.117
AML10_AGATCCAGTAAGTTGA-1	AML-MR	AML Immature	-0.0663	0.0495	0.298	0.222	0.163	-0.0116	-0.0105	0.129	-0.0586	0.0977	-0.0675	0.235	-0.0408	-0.034	-0.0308	1.48	0.168
AML10_AGATCCAGTCTTCATT-1	AML-MR	AML Immature	-0.0574	0.0289	0.274	0.168	0.453	0.0279	0.0389	0.223	-0.0016	0.183	-0.0169	0.52	0.0274	-0.0611	-0.113	0.937	-0.267
AML10_AGATCCAGTTTAAGGA-1	AML-MR	AML Immature	-0.073	0.0339	0.343	0.195	0.237	-0.0876	0.0017	0.33	-0.0438	0.0871	-0.117	0.294	0.0639	-0.0483	-0.0462	1.15	0.157
AML10_AGATCGTCAATAACCC-1	AML-MR	AML Immature	-0.00774	0.086	0.305	0.229	0.374	-0.00676	-0.00249	0.173	-0.0538	0.144	-0.139	0.351	0.00723	-0.054	-0.0398	1.09	0.2
AML10_AGATCGTCACCAGTAT-1	AML-MR	AML Immature	-0.0112	0.172	0.344	0.268	0.612	-0.0183	-0.0324	0.345	-0.0128	0.268	-0.0553	0.498	0.0135	-0.0554	-0.0308	1.2	0.0229
AML10_AGATCGTCATGTTTGG-1	AML-MR	AML Immature	0.0234	0.111	0.524	0.396	0.862	-0.00676	0.00701	0.492	0.0446	0.401	-0.0127	0.796	0.0294	0.00992	0.267	1.33	0.475
AML10_AGATCGTGTACTTCCC-1	AML-MR	AML Immature	-0.0448	-0.0908	0.45	0.335	0.47	-0.0116	-0.0299	0.296	3.67e-4	0.152	-0.0657	0.59	0.0504	-0.049	0.077	0.924	-0.187
AML10_AGATCGTTCCACACCT-1	AML-MR	AML Immature	-0.0625	0.0658	0.219	0.0841	0.298	0.0211	-0.0204	0.318	-0.0811	0.114	-0.0735	0.363	-0.00981	-0.0604	-0.154	0.574	0.224
AML10_AGATGAAGTTAAGGAT-1	AML-MR	AML Immature	-0.0561	0.106	0.596	0.366	0.874	-0.0944	-0.0133	0.427	-0.0135	0.391	-0.111	1.02	0.0175	-0.0314	0.0924	1.53	-0.261
AML10_AGATGAATCATTCATC-1	AML-MR	AML Immature	-0.0642	-0.0143	0.321	0.186	0.229	0.161	-0.0356	0.102	-0.0857	0.106	-0.0212	0.362	0.0294	-0.00591	0.0308	1.03	0.233
AML10_AGATGAATCCATTGCC-1	AML-MR	AML Immature	-0.0923	0.0901	0.4	0.388	0.536	-0.0203	-0.0305	0.263	-0.0221	0.221	-0.0719	0.559	0.0517	-0.129	-0.0308	1.01	0.0827
AML10_AGATGAATCCTTATAC-1	AML-MR	AML Immature	-0.0724	-0.00142	0.294	0.0907	0.185	-0.0434	0.0106	0.0828	-0.0354	0.0655	-0.0371	0.247	0.0184	-0.0563	0.213	1.14	0.0703
AML10_AGATGAATCTCCGCAT-1	AML-MR	AML Immature	-0.0068	0.124	0.32	0.24	0.405	-0.0405	0.0257	0.235	0.0864	0.158	0.0052	0.486	0.044	-0.0433	-0.0796	1.35	0.129
AML10_AGATGCTAGCCTGTGC-1	AML-MR	AML Immature	-0.0546	0.00573	0.407	0.244	0.529	-0.116	-0.0298	0.248	0.0071	0.331	-0.161	0.814	-0.011	-0.0511	0.139	1.41	0.189
AML10_AGATGCTAGGTTCTTG-1	AML-MR	AML Immature	-0.1	0.0566	0.159	0.131	0.033	-0.0626	-0.00699	0.0994	-0.0644	-0.00468	-0.0578	-0.0309	-0.00141	-0.0721	-0.132	1.09	0.196
AML10_AGATGCTCATAGAAAC-1	AML-MR	AML Immature	0.0196	0.0811	0.24	0.154	0.118	-0.0761	-0.00426	0.0843	-0.0377	0.096	-0.0703	0.202	-0.0219	-0.00214	0.139	1.34	-0.0769
AML10_AGATGCTGTACCCGAC-1	AML-MR	AML Immature	-0.0573	-0.0128	0.304	0.17	0.287	-0.0307	0.0318	0.3	0.0237	0.0838	0.0874	0.34	0.00313	-0.0443	0.144	1.02	-0.114
AML10_AGATGCTGTATCGAGG-1	AML-MR	AML Immature	0.116	0.206	0.263	0.261	0.0313	0.0713	0.00396	0.188	0.0653	0.0117	-0.0274	-0.0168	0.0332	0.00892	-0.0552	0.959	0.31
AML10_AGCATCAAGCTAGATA-1	AML-MR	AML Immature	-0.0674	0.0535	0.508	0.387	0.717	-0.195	-0.00248	0.455	-0.0207	0.329	-0.0997	0.807	0.0067	-0.0587	-0.0308	1.21	0.18
AML10_AGCATCAAGTCTAGAA-1	AML-MR	AML Immature	-0.0314	0.0974	0.358	0.246	0.438	0.0107	-0.0231	0.258	-0.0312	0.193	-0.116	0.476	-0.0171	-0.0284	-0.0334	0.976	0.0694
AML10_AGCATCACAAGAGTGC-1	AML-MR	AML Immature	-0.0163	0.0197	0.43	0.271	0.818	-0.0761	-0.0399	0.422	-0.0549	0.403	-0.0649	0.885	-0.0385	-0.104	0.43	1.32	-0.284
AML10_AGCATCACAATCGAAA-1	AML-MR	AML Immature	-0.0595	0.103	0.324	0.176	0.21	-0.106	0.00655	0.131	0.0192	0.0787	0.00548	0.288	0.0249	-0.0432	0.0296	1.06	0.351
AML10_AGCCAATAGAACAAGG-1	AML-MR	AML Immature	-0.0463	0.0758	0.246	0.278	0.142	0.0116	5.94e-4	0.16	0.0597	-4.79e-4	0.0913	0.0903	0.0362	0.0653	-0.0244	0.956	-0.0958
AML10_AGCCAATGTCACTACA-1	AML-MR	AML Immature	-0.0297	0.1	0.372	0.31	0.418	0.154	0.0123	0.0369	0.015	0.21	-0.0241	0.43	0.0488	0.00307	-0.108	1.41	0.488
AML10_AGCCAATGTGAGCCAA-1	AML-MR	AML Immature	0.0378	0.144	0.528	0.396	0.338	0.0453	0.0647	0.269	0.0749	0.214	0.0704	0.477	0.0112	0.0493	-0.194	1.64	0.298
AML10_AGCCACGAGAAACCAT-1	AML-MR	AML Immature	-0.0418	0.0756	0.41	0.307	0.398	-0.0597	0.00837	0.442	-0.0319	0.2	-0.0444	0.58	0.0785	-0.0721	-0.0616	1.32	-0.29
AML10_AGCCACGAGTCGGCCT-1	AML-MR	AML Immature	-0.0356	-0.0239	0.346	0.199	0.65	0.116	0.0522	0.417	0.0397	0.293	-0.0706	0.714	0.0512	-0.00513	-0.0616	1.23	0.224
AML10_AGCCACGGTCCACTCT-1	AML-MR	AML Immature	-0.0529	-0.0349	0.294	0.195	0.352	-0.00676	-0.0313	0.108	6.09e-4	0.0953	-0.00245	0.296	0.0308	-0.0244	-0.139	1.23	-0.168
AML10_AGCCACGTCATCAGTG-1	AML-MR	AML Immature	-0.0566	0.0968	0.315	0.21	0.189	0.0116	0.0247	0.163	0.0137	0.0504	0.0174	0.23	0.0492	0.00172	-0.163	0.833	0.0155
AML10_AGCCACGTCATTCCTA-1	AML-MR	AML Immature	-0.0333	0.153	0.421	0.297	0.71	0.0696	-0.0347	0.449	-0.0543	0.379	-0.0783	0.765	0.00544	0.00209	0.123	1.13	0.227
AML10_AGCCACGTCTGGCCTT-1	AML-MR	AML Immature	-0.0313	-0.0108	0.205	0.0634	0.172	0.0211	-0.0633	0.135	-0.125	0.0938	-0.143	0.189	0.0254	-0.0365	-0.0924	0.59	-0.216
AML10_AGCCAGCAGGCTCCCA-1	AML-MR	AML Immature	-0.0411	0.176	0.505	0.341	0.542	-0.0414	0.0165	0.456	0.0192	0.22	-0.00802	0.644	0.00473	0.0179	-0.101	1.4	0.0949
AML10_AGCCAGCAGTCTCGTA-1	AML-MR	AML Immature	-0.00838	0.0687	0.332	0.241	0.456	-0.116	0.0561	0.268	0.0619	0.186	-0.0311	0.437	0.0512	0.0289	0.199	0.823	-0.281
AML10_AGCCAGCTCGTCCTTG-1	AML-MR	AML Immature	-0.0794	0.115	0.374	0.334	0.474	0.00982	0.0314	0.34	0.00681	0.274	-0.0523	0.613	0.0747	-0.0338	-0.123	1.04	-0.14
AML10_AGCGATTGTCGTCTCT-1	AML-MR	AML Immature	0.0366	0.0964	0.278	0.154	0.0962	-0.0482	0.0226	0.182	0.0889	0.0261	0.142	0.115	0.0152	-0.0452	-0.0192	0.816	-0.0389
AML10_AGCGATTGTTAGAAAC-1	AML-MR	AML Immature	-0.0498	0.0304	0.478	0.27	0.681	0.0462	0.00177	0.37	0.053900000000000003	0.45	-0.0281	0.7	-0.00251	-0.00703	0.0154	1.42	0.409
AML10_AGCGATTGTTATCTTC-1	AML-MR	AML Immature	0.0288	0.176	0.449	0.325	0.505	0.0809	0.0354	0.323	0.0459	0.303	-0.0297	0.526	0.0479	-0.0168	-0.135	1.49	0.186
AML10_AGCGATTTCCGCTAGG-1	AML-MR	AML Immature	-0.0392	0.0669	0.331	0.177	0.351	-0.129	-0.0047	0.277	-0.0584	0.106	-0.21	0.25	-0.00838	-0.0275	0.246	1.04	-0.0317
AML10_AGCGCCAGTTCCTAAG-1	AML-MR	AML Immature	-0.0633	-0.00805	0.292	0.17	0.303	0.154	0.0593	0.238	0.0415	0.15	0.00685	0.266	0.0518	0.0251	0.199	0.911	-0.485
AML10_AGCGCTGAGCTCATAC-1	AML-MR	AML Immature	-0.0584	0.111	0.655	0.498	0.916	-0.0876	-0.0865	0.628	-0.137	0.404	-0.152	1.12	-0.028	-1.35e-4	0.0128	1.58	0.382
AML10_AGCGCTGAGCTGAAGC-1	AML-MR	AML Immature	-0.0459	0.135	0.505	0.407	0.416	0.0896	-0.0292	0.403	-0.0694	0.279	-0.102	0.468	-0.014	0.0342	-0.0552	1.2	0.211
AML10_AGCGCTGGTAGCGCCT-1	AML-MR	AML Immature	-0.0347	-0.00802	0.293	0.129	0.472	-0.0809	-2.37e-4	0.281	0.0276	0.232	-0.074	0.44	-0.00806	-0.0325	0.415	1.25	0.186
AML10_AGCGCTGGTGTTTGCA-1	AML-MR	AML Immature	-0.0455	0.0529	0.222	0.17	0.0756	-0.0693	-0.00703	0.14	-0.0206	0.0129	0.0469	0.202	0.0346	-0.0306	-0.086	0.925	-0.0784
AML10_AGCGCTGGTTCGAAGG-1	AML-MR	AML Immature	-0.0745	0.0768	0.262	0.0942	0.0165	-0.0183	-0.0362	0.104	-0.0714	0.0194	-0.0972	0.0879	-0.0372	-0.0687	-0.117	1.21	-0.02
AML10_AGCGCTGGTTGGATCT-1	AML-MR	AML Immature	-0.0308	0.0743	0.36	0.239	0.649	0.0338	0.0627	0.232	4.11e-4	0.232	0.0208	0.591	0.0327	-0.0661	-0.139	0.878	0.206
AML10_AGCGCTGTCGGAAGGT-1	AML-MR	AML Immature	-0.0544	-0.0922	0.289	0.214	0.117	-0.139	-0.0993	0.0207	-0.0762	0.174	-0.115	0.253	-0.0342	-0.0771	0.251	1.48	-0.338
AML10_AGCGTATCAGAGAGGG-1	AML-MR	AML Immature	-0.0232	0.206	0.47	0.345	0.516	0.00479	0.0196	0.328	-2.23e-4	0.266	-0.0558	0.637	-0.0195	-0.0564	-0.077	1.36	0.531
AML10_AGCGTATTCACGGACC-1	AML-MR	AML Immature	-0.0858	0.0891	0.356	0.267	0.347	0.0155	-0.0501	0.225	-0.0957	0.192	-0.222	0.356	0.0139	-0.0417	-0.141	1.25	0.105
AML10_AGCGTATTCTACGCGG-1	AML-MR	AML Immature	-0.0195	0.153	0.461	0.236	0.353	0.0395	0.0233	0.355	-0.00506	0.0775	0.07	0.397	-0.0588	0.0282	0.0154	1.76	0.415
AML10_AGCGTCGAGATGACAT-1	AML-MR	AML Immature	-0.0746	0.182	0.393	0.255	0.672	-0.0549	-0.00297	0.358	0.059	0.33	-0.0948	0.618	-0.00539	-0.0573	-0.0244	0.963	0.181
AML10_AGCGTCGAGCTACTAC-1	AML-MR	AML Immature	-0.0583	0.135	0.231	0.143	-0.0758	0	0.00227	-0.0462	-0.0725	-0.0529	-0.113	-0.0303	0.0145	-0.122	-0.0732	1.39	0.162
AML10_AGCGTCGCAGGAACCA-1	AML-MR	AML Immature	-0.0404	0.204	0.346	0.207	0.236	0.0569	-0.0507	0.182	-0.111	0.0209	-0.0974	0.328	-0.0519	-0.0325	-0.0154	1.52	0.128
AML10_AGCTACACAGTGGTGA-1	AML-MR	AML Immature	-0.0726	-0.0979	0.221	0.113	0.317	-0.15	-0.00863	0.0925	-0.00386	0.161	-0.108	0.357	-0.016	-0.0155	0.293	1.01	-0.163
AML10_AGCTACACATGGGCAA-1	AML-MR	AML Immature	-0.0385	0.144	0.462	0.347	0.448	0.0963	-0.0108	0.342	-0.0119	0.15	-0.136	0.493	-3.97e-4	-0.0645	-0.077	1.69	0.285
AML10_AGCTACACATTCTCCG-1	AML-MR	AML Immature	-0.056	0.0305	0.283	0.22	0.316	-0.0693	-0.053900000000000003	0.0725	0.0462	0.109	-0.00135	0.338	0.0151	-0.0711	0.304	1.03	-0.127
AML10_AGCTACAGTGTGTGTT-1	AML-MR	AML Immature	-0.014	0.0565	0.351	0.195	0.334	0.0231	0.00238	0.275	0.0128	0.118	-0.0402	0.421	-0.018	-0.035	0.276	1.49	-0.0465
AML10_AGCTCAAGTGCAATAA-1	AML-MR	AML Immature	-0.0505	0.233	0.508	0.338	0.442	-0.0414	-0.0162	0.302	-0.0673	0.109	-0.0506	0.577	0.0165	-0.0316	-0.0552	1.54	0.6
AML10_AGCTCAAGTTAGGCCC-1	AML-MR	AML Immature	-0.028	0.233	0.476	0.317	0.554	0.0569	-0.038	0.406	-0.0186	0.21	-0.0246	0.668	0.0477	5.16e-5	-0.0102	1.31	0.406
AML10_AGCTCAATCGAGAGCA-1	AML-MR	AML Immature	0.0012	0.0521	0.324	0.22	0.532	-0.00763	-0.00185	0.321	-0.0318	0.208	-0.0861	0.539	-0.00699	0.0212	-0.0796	1.25	-0.00851
AML10_AGCTTCCAGATGACCG-1	AML-MR	AML Immature	-0.0756	0.0156	0.364	0.409	0.198	-0.0828	-0.0677	0.143	-0.0258	0.12	-0.0747	0.292	0.0102	-0.039	0.636	0.88	-0.076
AML10_AGCTTCCAGGGACCAT-1	AML-MR	AML Immature	-0.0591	0.145	0.437	0.329	0.739	-0.104	0.0329	0.429	0.00163	0.445	-0.113	0.875	-0.0494	-0.00702	-0.0924	1.12	0.225
AML10_AGCTTCCAGTGTAGTA-1	AML-MR	AML Immature	-0.0586	0.152	0.292	0.153	0.345	0.078	0.0427	0.222	0.0115	0.167	-0.0535	0.388	0.0643	0.00448	0.077	0.754	0.0738
AML10_AGCTTCCTCGCGGACT-1	AML-MR	AML Immature	-0.019	0.104	0.347	0.244	0.377	-0.141	-0.0101	0.281	-0.0172	0.142	-0.0495	0.362	0.0609	-0.0284	-0.086	0.896	0.272
AML10_AGCTTCCTCGGCCAAC-1	AML-MR	AML Immature	-0.0385	0.16	0.45	0.484	0.644	-0.107	0.025	0.479	-0.0382	0.304	-0.126	0.564	-0.00676	-0.00368	0.0218	1.49	0.326
AML10_AGGAAATAGGCATCTT-1	AML-MR	AML Immature	-0.0158	0.123	0.543	0.348	0.85	0.0395	0.0133	0.494	-0.0197	0.309	-0.0659	0.836	-0.0129	-0.00771	-0.117	1.14	0.636
AML10_AGGAAATCAAATGAGT-1	AML-MR	AML Immature	-0.0534	-0.0833	0.209	0.142	0.0415	-0.0713	-0.0415	-0.0397	-0.0554	-0.0222	-0.15	0.0264	0.0162	-0.0759	0.0462	0.615	0.123
AML10_AGGAAATCAATTGCCA-1	AML-MR	AML Immature	-0.00642	0.158	0.513	0.337	0.575	-0.0693	-0.0171	0.397	0.0147	0.224	-0.0768	0.526	0.0137	0.0253	-0.0616	1.58	0.512
AML10_AGGAAATCACATATGC-1	AML-MR	AML Immature	-0.0144	0.0434	0.311	0.262	0.615	-0.0876	-0.0601	0.287	-0.104	0.21	-0.112	0.571	-0.0184	-0.0596	-0.095	1.67	-0.293
AML10_AGGAAATTCTTCACAT-1	AML-MR	AML Immature	-0.0709	0.0229	0.218	0.19	0.0255	0.0116	-0.0194	0.216	-0.0153	0.0489	-0.023	0.0634	0.036	-0.0833	0.0462	1.34	0.0588
AML10_AGGAATAGTGCTATTG-1	AML-MR	AML Immature	-0.0285	0.0217	0.231	0.0964	0.382	0.0279	-0.0251	0.127	-0.0589	0.136	-0.0761	0.454	0.00711	-0.0246	0.406	0.804	-0.275
AML10_AGGAATAGTTCGTTCC-1	AML-MR	AML Immature	0.00211	0.0662	0.329	0.299	0.605	0.027	-0.0262	0.375	-0.014	0.282	0.0491	0.715	0.0559	-0.0772	0.48	1.26	-0.0481
AML10_AGGAATATCGAAGGAC-1	AML-MR	AML Immature	-0.0763	0.0607	0.304	0.193	0.263	0.0597	-0.00341	0.253	-0.00134	0.133	-0.0271	0.461	0.0278	-0.0258	-0.0706	1.15	0.187
AML10_AGGAATATCTCGACCT-1	AML-MR	AML Immature	-0.0832	0.158	0.373	0.266	0.404	-0.112	-0.011	0.233	0.0166	0.185	-0.0128	0.524	6.43e-4	-0.0678	0.228	0.78	-0.109
AML10_AGGACGAAGCAGGTCA-1	AML-MR	AML Immature	-0.104	0.0101	0.249	0.242	0.262	-0.0924	-0.0151	0.0705	0.00204	0.0679	-0.00383	0.236	-0.0156	-0.0174	0	1.09	-0.133
AML10_AGGACGAAGCAGTAAT-1	AML-MR	AML Immature	-0.0527	-0.0369	0.289	0.119	0.123	-0.0231	-0.0769	0.0972	-0.0708	0.043	-0.146	0.115	0.0602	-0.0417	-0.101	0.896	-0.0689
AML10_AGGACGAAGCGCCTAC-1	AML-MR	AML Immature	-0.0694	0.0654	0.508	0.358	0.36	-0.129	-0.0677	0.278	-0.1	0.187	0.0202	0.492	1.48e-4	-0.0333	0.221	1.27	0.241
AML10_AGGACGAAGGAGAATG-1	AML-MR	AML Immature	-0.0177	0.0505	0.293	0.132	0.419	-0.00676	-0.0681	0.342	-0.106	0.245	-0.0872	0.471	-0.0548	-0.0155	-0.169	0.674	-0.224
AML10_AGGACGACAACGGTAG-1	AML-MR	AML Immature	-0.0491	-0.0462	0.356	0.159	0.258	-0.0307	-0.0508	0.135	-0.0428	0.103	-0.139	0.325	0.0182	-0.0212	-0.0924	1.2	0.247
AML10_AGGACTTAGCATGATA-1	AML-MR	AML Immature	-0.0504	0.0759	0.394	0.291	0.605	0.0927	0.0497	0.349	0.0758	0.307	-0.0489	0.579	0.0617	-0.0201	-0.086	1.04	0.416
AML10_AGGACTTAGGATCATA-1	AML-MR	AML Immature	-0.094	0.102	0.227	0.185	0.102	-0.0355	-0.0208	0.0851	-0.0467	-0.0213	-0.12	0.149	0.00928	-0.0587	-0.0462	1.17	0.0453
AML10_AGGACTTGTCGCTCGA-1	AML-MR	AML Immature	-0.105	-0.076	0.267	0.178	0.425	-0.0876	-0.11	0.226	-0.106	0.0841	-0.0788	0.503	-0.0198	-0.089	0.367	1.01	-0.27
AML10_AGGAGGTAGCGGGTTA-1	AML-MR	AML Immature	-0.0566	0.113	0.314	0.343	0.38	-0.0231	-0.00948	0.356	-0.0471	0.181	-0.0212	0.455	0.00774	0.00122	0.497	0.994	-0.0186
AML10_AGGAGGTAGGCTCACC-1	AML-MR	AML Immature	-0.0792	0.0802	0.358	0.268	0.393	-0.0144	-0.0547	0.131	-0.0604	0.12	-0.138	0.357	-0.00515	-0.0577	-0.0244	1.2	-0.00595
AML10_AGGAGGTTCTGGTGGC-1	AML-MR	AML Immature	-0.0158	0.0681	0.2	0.165	0.162	-0.0183	-0.0161	0.151	0.0296	0.0515	0.0333	0.21	-0.0403	-0.0532	0.0823	0.904	0.303
AML10_AGGATAAAGTCGAATA-1	AML-MR	AML Immature	-0.0717	0.068	0.346	0.178	0.487	-0.0124	-0.0252	0.246	-0.0474	0.167	-0.0374	0.489	-0.0306	-0.045	0.183	0.918	0.219
AML10_AGGATAACATGAGATA-1	AML-MR	AML Immature	-0.0692	0.0364	0.341	0.201	0.549	0.078	0.0229	0.288	0.0825	0.31	0.0209	0.542	-0.0329	-0.00765	0.482	1.25	0.275
AML10_AGGATAAGTCTAGGCC-1	AML-MR	AML Immature	-0.0544	-0.0186	0.375	0.289	0.338	0.0318	0.00935	0.217	0.00397	0.0975	-0.0603	0.328	0.00917	-0.0197	-0.086	1.23	-0.0432
AML10_AGGATAATCGTGGTAT-1	AML-MR	AML Immature	-0.0342	0.123	0.278	0.209	0.274	-0.00283	0.00918	0.234	-0.00271	0.148	-0.0689	0.318	0.00951	-0.0271	-0.077	1.09	0.26
AML10_AGGATCTAGATTGCGG-1	AML-MR	AML Immature	-0.0389	0.174	0.528	0.371	0.748	-0.0482	-0.00171	0.508	-0.0253	0.404	-0.083	0.772	0.0138	0.0232	-0.0924	1.42	0.078
AML10_AGGATCTAGGCATGCA-1	AML-MR	AML Immature	-0.021	0.181	0.487	0.294	0.674	0.0279	0.058	0.384	0.0712	0.339	0.0686	0.664	-0.0203	0.0109	-0.132	1.04	0.337
AML10_AGGATCTAGGTCCGAA-1	AML-MR	AML Immature	-0.0518	0.0847	0.337	0.176	0.509	-0.0828	0.0173	0.407	-0.00842	0.263	0.00298	0.745	0.0172	0.0295	0.0886	0.8	0.141
AML10_AGGATCTGTGTGTCGC-1	AML-MR	AML Immature	-0.053	0.0556	0.488	0.264	0.717	0.0279	0.0348	0.499	0.0168	0.248	0.0159	0.807	0.0128	0.00339	-0.0616	1.07	0.434
AML10_AGGATCTTCAAGTGGG-1	AML-MR	AML Immature	-0.0587	0.102	0.523	0.37	0.356	0.164	-0.0542	0.355	-0.0564	0.176	-0.147	0.483	0.046	0.0121	-0.11	1.1	0.238
AML10_AGGCATTAGATACCAA-1	AML-MR	AML Immature	-0.00985	-0.0523	0.402	0.269	0.475	0.0262	0.00534	0.181	-0.0384	0.243	-0.0687	0.596	0.0363	-0.0463	-0.0398	1.42	0.0983
AML10_AGGCATTAGTGCGACA-1	AML-MR	AML Immature	-0.0748	0.0708	0.249	0.22	0.477	0.0279	0.036	0.182	0.0698	0.212	0.0329	0.437	0.00847	-0.0244	0.108	0.92	-0.0651
AML10_AGGCATTAGTTGTCGT-1	AML-MR	AML Immature	-0.091	0.148	0.272	0.201	0.162	-0.00676	0.00126	0.221	-0.0367	0.0653	-0.152	0.269	0.00216	-0.0616	-0.0924	1.17	0.0823
AML10_AGGCATTGTCCCTCAT-1	AML-MR	AML Immature	0.0283	0.12	0.355	0.23	0.422	-0.122	-0.0173	0.341	0.00249	0.278	-0.1	0.43	0.0275	-0.0308	-0.0924	1.58	0.34
AML10_AGGCATTGTGAGAGGG-1	AML-MR	AML Immature	-0.00689	0.0903	0.353	0.188	0.416	-0.0693	-0.064	0.13	0.0018	0.123	-0.059	0.399	0.00318	-0.0959	0.245	1.45	0.0724
AML10_AGGCATTGTTCGGCGT-1	AML-MR	AML Immature	-0.0483	0.138	0.273	0.257	0.2	0.0693	0.0166	0.0641	0.0339	0.109	-0.0439	0.167	0.0254	-0.0331	0.123	1.31	0.0039
AML10_AGGCCACGTAGCACAG-1	AML-MR	AML Immature	-0.0255	0.112	0.354	0.142	0.415	-0.0327	-0.015	0.319	-0.0413	0.201	-0.0771	0.502	0.0247	-0.0291	-0.0308	1.02	-0.0939
AML10_AGGCCACGTCATAAAG-1	AML-MR	AML Immature	0.074	0.203	0.338	0.197	0.511	0.335	0.0801	0.32	0.0265	0.251	0.0438	0.523	0.0862	0.018	0.0424	0.874	0.169
AML10_AGGCCACGTCTTCAAG-1	AML-MR	AML Immature	-0.0134	0.192	0.421	0.283	0.33	0.131	-0.0207	0.262	-0.0101	0.147	-0.0208	0.371	-0.00463	0.014	0.227	1.5	0.0964
AML10_AGGCCACTCATCACAG-1	AML-MR	AML Immature	0.00471	0.14	0.377	0.209	0.618	0.102	-0.00339	0.534	-0.0283	0.273	-0.112	0.765	0.0106	0.0437	-0.0552	1.1	-0.0284
AML10_AGGCTGCAGCGTCTGC-1	AML-MR	AML Immature	-0.00952	0.0324	0.292	0.238	0.323	0.0992	-0.00839	0.19	-0.00799	0.126	-0.0597	0.276	0.0128	-5.77e-4	0.185	1.36	0.509
AML10_AGGCTGCAGGTCGAGT-1	AML-MR	AML Immature	-0.00535	0.0565	0.143	0.0952	0.113	0.0434	0.0396	-0.0254	0.102	0.0903	0.099	-0.0071	0.03	0.01	-0.194	0.864	0.253
AML10_AGGCTGCCACAATGAA-1	AML-MR	AML Immature	-0.0108	0.0751	0.332	0.298	0.262	0.0549	-0.0152	0.16	-0.0567	0.137	-0.0578	0.27	0.0222	-0.071	-0.0154	1.34	0.195
AML10_AGGCTGCCACGGGTAA-1	AML-MR	AML Immature	-0.0483	0.124	0.295	0.236	0.185	-0.0183	0.0361	0.102	0.0118	0.129	-0.129	0.263	0.0511	-0.0314	0.0218	1.42	0.146
AML10_AGGCTGCCAGGTATGG-1	AML-MR	AML Immature	-0.0538	0.0527	0.382	0.22	0.356	-0.0693	-0.0321	0.132	-0.053900000000000003	0.183	-0.19	0.472	0.0282	-0.0664	0.0462	1.49	0.0643
AML10_AGGCTGCCATGTCTAG-1	AML-MR	AML Immature	-0.0358	0.0614	0.272	0.153	0.238	-0.0578	-0.0125	0.233	-0.0106	4.28e-4	-0.0965	0.32	0.0652	-0.0401	-0.077	1.18	-0.12
AML10_AGGGAGTAGATTGACA-1	AML-MR	AML Immature	-0.032	0.172	0.537	0.411	0.767	-0.192	-0.0384	0.512	-0.0563	0.326	-0.0826	0.891	-0.00483	-0.00705	-0.0308	1.1	0.191
AML10_AGGGAGTAGGTACTGG-1	AML-MR	AML Immature	-0.0294	0.0741	0.337	0.261	0.565	-0.163	-0.00266	0.339	0.0603	0.298	-0.00815	0.643	5.23e-4	-0.0323	-0.0616	1.26	-0.0376
AML10_AGGGAGTAGTCACGAG-1	AML-MR	AML Immature	-0.0431	0.167	0.466	0.337	0.587	0.0214	-0.0182	0.409	-0.0166	0.414	-0.0477	0.646	-0.0211	-0.0037200000000000002	-0.178	1.15	0.266
AML10_AGGGAGTCACGGCACT-1	AML-MR	AML Immature	-0.0244	0.218	0.516	0.284	0.321	-0.0307	-0.0551	0.38	-0.077	0.202	-0.0593	0.534	-0.0148	0.0237	0.123	1.36	0.35
AML10_AGGGAGTGTCACAATC-1	AML-MR	AML Immature	-0.00229	0.131	0.29	0.198	0.134	-0.0645	-0.0161	0.194	-0.0699	0.0443	-0.186	0.175	0.0379	-0.0371	-0.0706	1.41	0.157
AML10_AGGGAGTGTGAGGAAA-1	AML-MR	AML Immature	-0.0216	0.0615	0.278	0.255	0.369	0.161	0.008	0.205	0.0364	0.113	-0.091	0.373	0.0428	-0.0274	-0.132	1.28	-0.042
AML10_AGGGAGTGTGAGTCAG-1	AML-MR	AML Immature	-0.0159	0.205	0.507	0.38	0.781	0.0578	0.0931	0.414	0.158	0.381	-0.0274	0.74	0.0451	0.00763	0.0154	1.61	0.237
AML10_AGGGAGTTCACATCAG-1	AML-MR	AML Immature	-0.0176	0.173	0.428	0.325	0.632	-0.0347	-0.0557	0.339	-0.0412	0.321	-0.0538	0.652	0.0225	-0.0261	0.0128	1.41	0.0702
AML10_AGGGAGTTCATAGACC-1	AML-MR	AML Immature	-0.0397	-0.0687	0.384	0.209	0.512	0.00479	-0.0244	0.342	0.0221	0.216	-0.0233	0.594	0.0156	-0.0572	-0.00901	0.863	-0.0326
AML10_AGGGAGTTCTCGCTTG-1	AML-MR	AML Immature	-0.0476	0.122	0.327	0.257	0.263	-0.116	-0.00298	0.157	-0.0408	0.121	-0.0766	0.427	0.00108	-0.0548	-0.0552	1.07	0.26
AML10_AGGGCCTAGGATACCG-1	AML-MR	AML Immature	-0.0354	0.119	0.324	0.214	0.19	-0.129	0.0125	0.152	0.0519	0.066	0.0141	0.3	0.033	0.00655	-0.086	1.04	0.123
AML10_AGGGCCTCATGTTCGA-1	AML-MR	AML Immature	-0.0917	-0.0431	0.297	0.228	0.454	-0.0924	-0.0147	0.293	-0.068	0.314	-0.0863	0.528	-0.0192	-0.0475	0.199	0.924	0.0647
AML10_AGGGCTCAGACAGCGT-1	AML-MR	AML Immature	-0.0194	0.0998	0.35	0.14	0.406	-0.0231	0.0406	0.387	0.0168	0.324	0.0304	0.503	-0.0263	-0.0218	0.0154	1.13	-0.251
AML10_AGGGCTCAGACCTTTG-1	AML-MR	AML Immature	-0.0125	0.0695	0.233	0.0891	0.166	0.211	-0.0449	0.169	-0.0642	-0.0299	-0.0628	0.204	-0.00442	-0.0318	-0.163	0.837	-0.106
AML10_AGGGCTCAGACGGTTG-1	AML-MR	AML Immature	-0.014	0.164	0.325	0.221	0.394	-0.0307	-0.0407	0.383	-0.0385	0.19	-0.12	0.608	0.0441	-0.0924	0.077	0.786	0.152
AML10_AGGGCTCAGGTAAAGG-1	AML-MR	AML Immature	0.0177	0.0816	0.425	0.282	0.376	-0.0135	-0.0235	0.354	-0.0979	0.193	-0.133	0.527	-0.00214	0.0108	-0.095	1.38	0.414
AML10_AGGGCTCAGTAGCTCT-1	AML-MR	AML Immature	-0.0894	0.175	0.51	0.384	0.679	-0.0462	0.00812	0.332	0.0106	0.304	-0.0197	0.722	0.066	-0.00803	-0.0616	1.2	0.384
AML10_AGGGCTCAGTCATCCA-1	AML-MR	AML Immature	-0.092	0.115	0.324	0.175	0.499	-0.0462	-0.0501	0.296	-0.0915	0.283	-0.0699	0.578	-0.0176	-0.0566	-0.123	0.966	0.26
AML10_AGGGCTCCACCCTGTT-1	AML-MR	AML Immature	-0.0332	0.0298	0.376	0.311	0.0821	0.0578	-0.00981	0.0621	0.0139	0.00804	-0.0697	0.162	0.101	-0.0191	-0.163	1.6	0.00515
AML10_AGGGCTCGTGCAATGG-1	AML-MR	AML Immature	-0.0375	0.0734	0.321	0.25	0.427	-0.122	-0.00552	0.348	-0.0033	0.237	0.0635	0.467	0.027	-0.0514	-0.163	0.96	-0.256
AML10_AGGGCTCTCATTGTTC-1	AML-MR	AML Immature	-0.143	-0.0415	0.222	0.114	0.118	-0.0299	-0.116	-0.0346	-0.162	0.0507	-0.0845	0.175	-0.0266	-0.123	0.191	1.08	8.4e-4
AML10_AGGGCTCTCGTTGTAG-1	AML-MR	AML Immature	-0.0183	0.103	0.368	0.274	0.229	-0.0116	-0.0275	0.0625	-0.0251	0.121	-0.0671	0.379	-0.0208	0.0019	-0.108	1.68	0.596
AML10_AGGGCTCTCTATACGG-1	AML-MR	AML Immature	-0.0276	-0.0669	0.217	0.177	0.102	0.0462	-0.0116	0.239	-0.0133	0.095	-0.0512	0.291	-0.00624	-0.00596	-0.0308	0.946	-0.0347
AML10_AGGGCTCTCTCCTGTG-1	AML-MR	AML Immature	-0.0412	0.00475	0.277	0.194	0.245	-0.111	0.0113	0.138	0.0286	0.0623	0.0859	0.276	-0.0357	-0.118	0.61	0.663	-0.175
AML10_AGGGTCCGTGTTGAGG-1	AML-MR	AML Immature	-0.048	0.0013	0.329	0.195	0.327	-0.0549	-0.0414	0.307	-0.0749	0.101	-0.0526	0.462	-0.0551	-0.0411	0.378	0.832	-0.0433
AML10_AGGGTCCGTTCCGCGA-1	AML-MR	AML Immature	0.0232	0.0253	0.394	0.242	0.599	-0.0318	0.00683	0.491	-0.0191	0.304	-0.166	0.674	-0.0181	-0.00672	0.268	0.927	-0.329
AML10_AGGGTGACAGATCCTA-1	AML-MR	AML Immature	-0.0247	0.136	0.281	0.241	-0.071	-0.0144	-0.0341	0.168	-0.00648	-0.125	-0.0797	-0.0177	-0.00362	-0.0514	-0.101	0.99	0.481
AML10_AGGGTGACAGTCAGTT-1	AML-MR	AML Immature	0.0178	0.209	0.411	0.355	0.491	-0.0597	0.0106	0.352	2.22e-7	0.246	-0.0533	0.812	0.0242	0.0173	-0.0616	1.32	-0.0623
AML10_AGGGTGACATAGCTGT-1	AML-MR	AML Immature	-0.0867	0.036	0.262	0.172	0.294	-1.39e-17	-0.0294	0.118	-0.0391	0.109	-0.111	0.358	0.011	-0.0342	0.123	0.898	0.233
AML10_AGGGTTTAGATAACAC-1	AML-MR	AML Immature	-0.0189	-0.0406	0.332	0.165	0.253	0.0155	-0.0337	0.217	-0.0401	0.04	-0.167	0.27	0.0452	-0.0913	0.0154	1.51	-0.0689
AML10_AGGGTTTAGGCCGCTT-1	AML-MR	AML Immature	-0.00391	0.108	0.47	0.308	0.649	-0.145	0.00758	0.348	-9.43e-4	0.331	-0.0231	0.791	-0.00585	-0.033	0.48	1.21	0.39
AML10_AGGGTTTAGGGTTGCA-1	AML-MR	AML Immature	-0.0423	0.0486	0.357	0.215	0.652	-0.221	-0.0383	0.361	-0.0907	0.291	-0.107	0.82	-0.029	-0.0345	0.123	1.11	-0.0924
AML10_AGGGTTTCAATCGAAA-1	AML-MR	AML Immature	0.00743	0.0783	0.382	0.232	0.599	-0.0462	0.0672	0.329	0.0851	0.252	0.122	0.632	0.0431	-0.00674	-0.0462	1.54	-0.433
AML10_AGGGTTTCACCCTTGT-1	AML-MR	AML Immature	0.00839	-0.053900000000000003	0.268	0.104	0.0437	0.0732	-0.0339	0.153	-0.0125	0.0268	-0.0576	0.243	0.0341	-0.00745	0.128	1.04	-0.0388
AML10_AGGGTTTCATTCACAG-1	AML-MR	AML Immature	-0.0737	0.00467	0.344	0.227	0.359	0.00393	-0.0177	0.221	0.0579	0.158	0.0743	0.459	0.0149	-0.00267	0.174	1.19	-0.0151
AML10_AGGTAGGAGTCTGGAG-1	AML-MR	AML Immature	-0.0423	0.0846	0.404	0.243	0.179	0.0279	-0.0663	0.04	-0.0898	0.0485	-0.0604	0.273	-0.0198	-0.0204	-0.0334	1.06	0.473
AML10_AGGTAGGGTAATCAAG-1	AML-MR	AML Immature	-0.0233	0.234	0.412	0.274	0.684	-0.017	0.00121	0.406	-0.0109	0.325	0.00228	0.89	0.0215	-0.0526	-0.086	1.1	0.106
AML10_AGGTAGGGTAGTGTGG-1	AML-MR	AML Immature	-0.0162	0.147	0.351	0.24	0.271	-0.0645	-0.0543	0.387	-0.078	0.115	-0.0162	0.305	0.00524	-0.0608	0.339	1.08	0.0395
AML10_AGGTAGGGTTGCAACT-1	AML-MR	AML Immature	-0.0219	0.0719	0.359	0.299	0.195	-0.0567	-0.00877	0.258	0.0794	0.0927	-0.00616	0.195	0.0162	-0.0809	-0.0462	1.18	0.198
AML10_AGGTCATAGGCCTGCT-1	AML-MR	AML Immature	-0.0348	-0.0901	0.346	0.25	0.42	-0.0992	0.0181	0.331	-0.00436	0.139	-0.0864	0.513	0.0424	-0.0624	0.338	1.47	-0.331
AML10_AGGTCATAGGTGCCTC-1	AML-MR	AML Immature	-0.0504	0.13	0.229	0.221	0.152	-0.0462	-0.0181	0.0964	-0.0564	0.0966	-0.0353	0.309	0.0149	-0.0537	-0.0398	1.14	-0.189
AML10_AGGTCATCACAACGTT-1	AML-MR	AML Immature	0.0156	0.156	0.371	0.245	0.404	0.0857	0.0236	0.32	0.047	0.126	0.012	0.42	0.0171	0.0425	-0.0924	1.45	0.0579
AML10_AGGTCATCAGGTACGA-1	AML-MR	AML Immature	-0.0515	-0.0849	0.385	0.316	0.505	-0.0713	-0.0309	0.252	-0.0409	0.21	-0.0729	0.606	-0.00569	-0.0571	0.302	1.09	0.0448
AML10_AGGTCATTCATCTACT-1	AML-MR	AML Immature	-0.0348	-0.147	0.081	0.0995	-0.191	-0.0434	-0.0395	0.0234	-0.0623	-0.106	-0.101	-0.142	0.0152	-0.0805	0.154	1.03	-0.295
AML10_AGGTCATTCGCAGAGA-1	AML-MR	AML Immature	-0.0556	0.0936	0.505	0.278	0.604	0.0916	-0.0131	0.285	0.00552	0.33	-0.0374	0.697	0.00813	-0.0581	0.353	1.34	0.548
AML10_AGGTCATTCGTAGGGA-1	AML-MR	AML Immature	-0.00957	0.195	0.493	0.224	0.614	-0.0645	0.027	0.528	0.0247	0.285	0.0433	0.795	0.0428	0.0557	-0.123	1.39	0.235
AML10_AGGTCTACACAGTCAT-1	AML-MR	AML Immature	-0.0212	0.0133	0.302	0.126	0.395	0.149	0.0139	0.284	-0.0233	0.205	-0.0572	0.593	0.0174	-0.0228	-0.0706	0.499	-0.137
AML10_AGGTCTATCCACGTGG-1	AML-MR	AML Immature	-0.0608	0.028	0.35	0.226	0.62	-0.078	0.0376	0.423	0.0451	0.27	0.0287	0.646	0.0355	-0.0325	0.154	1.02	-0.25
AML10_AGGTGTTCACAAGGTG-1	AML-MR	AML Immature	-0.0585	0.0339	0.364	0.186	0.514	0.0453	-0.0355	0.252	0.0017	0.229	-0.0263	0.509	-0.0013	-0.0491	0.0462	0.928	-0.25
AML10_AGGTGTTCACCGAATT-1	AML-MR	AML Immature	-0.0824	0.0503	0.433	0.358	0.396	-0.111	-0.0499	0.16	-0.0618	0.123	-0.085	0.334	-0.0224	-0.0404	0.199	1.46	0.209
AML10_AGGTGTTCACTGGCCA-1	AML-MR	AML Immature	-0.0705	0.0874	0.335	0.182	0.393	-0.0116	0.00662	0.318	-0.0244	0.264	-0.115	0.529	0.0205	-0.0371	0.0154	1.09	0.091
AML10_AGGTGTTTCTCATTTG-1	AML-MR	AML Immature	0.0171	0.291	0.464	0.257	0.391	0.0857	0.0531	0.238	0.0514	0.189	-0.0426	0.34	0.0184	-0.067	0.0616	1.65	-0.0929
AML10_AGGTTACAGGTTTGAA-1	AML-MR	AML Immature	-0.0557	0.0039	0.406	0.263	0.643	-0.152	-0.0389	0.407	-0.00344	0.197	-0.00528	0.748	0.0214	0.0107	0.0451	0.743	-0.0136
AML10_AGGTTACCATATCTCT-1	AML-MR	AML Immature	-0.0666	-0.0243	0.3	0.162	0.398	-0.0299	0.00185	0.168	0.0191	0.168	0.0097	0.403	-0.00172	0.019	0.428	0.614	-0.309
AML10_AGGTTACGTCCAATCA-1	AML-MR	AML Immature	-0.0366	0.0993	0.311	0.249	0.363	-0.0501	-0.0342	0.242	-0.0664	0.0909	-0.119	0.361	0.00145	0.0384	0.068	1.23	0.396
AML10_AGGTTACGTCTTCGAA-1	AML-MR	AML Immature	-0.0808	-0.0966	0.289	0.236	0.41	-0.0876	-0.0509	0.151	-0.059	0.216	-0.0792	0.472	-0.0196	-0.0216	0.478	1.24	-0.331
AML10_AGGTTACTCGCTTGCT-1	AML-MR	AML Immature	-0.029	0.138	0.378	0.261	0.638	0.0525	-0.0176	0.379	-0.03	0.209	-0.0426	0.562	0.0185	-0.109	-0.212	1.09	0.121
AML10_AGGTTGTAGGCACTAG-1	AML-MR	AML Immature	-0.0361	0.216	0.33	0.25	0.403	0.0347	-0.035	0.139	-0.0785	0.117	-0.133	0.401	-0.0169	-0.0246	0.237	1.3	0.0716
AML10_AGGTTGTCATCCCACT-1	AML-MR	AML Immature	-0.0103	0.192	0.536	0.374	0.645	-0.0124	-0.0372	0.469	-0.0315	0.263	-0.0925	0.691	-0.0226	-0.00988	-0.0462	1.62	0.32
AML10_AGGTTGTGTTCAAAGA-1	AML-MR	AML Immature	-0.0761	0.0706	0.43	0.243	0.498	0.104	-0.0415	0.33	-0.0453	0.29	-0.115	0.781	0.025	-0.0413	-0.0398	1.47	-0.108
AML10_AGGTTGTTCCGTAGGC-1	AML-MR	AML Immature	-0.033	0.106	0.407	0.368	0.365	-0.00676	-0.0178	0.255	-0.0591	0.187	-0.0302	0.493	0.0298	0.0105	0.308	1.17	-0.13
AML10_AGTAACCAGTCATAGA-1	AML-MR	AML Immature	-0.0639	0.0595	0.254	0.15	0.317	0.0809	-0.0392	0.395	-0.089	0.123	-0.0629	0.339	-0.00667	0.0124	-0.117	0.758	-0.0112
AML10_AGTAACCCAAATTGCC-1	AML-MR	AML Immature	-0.0186	0.0337	0.303	0.118	0.348	0.0741	-0.0454	0.266	-0.0496	0.17	-0.0464	0.506	-0.0259	-0.0173	0.624	1.08	-0.0589
AML10_AGTAACCCATATGCGT-1	AML-MR	AML Immature	0.0126	0.0939	0.42	0.244	0.665	-0.106	0.0204	0.387	0.0475	0.394	-0.0408	0.662	0.0217	0.00724	-0.123	1.43	-0.282
AML10_AGTAACCTCAGACCCG-1	AML-MR	AML Immature	-0.0317	0.164	0.494	0.363	0.739	-0.0116	0.00376	0.511	-0.0638	0.298	-0.143	0.66	0.0286	-0.0437	-0.11	1.27	0.454
AML10_AGTAACCTCCAAAGGG-1	AML-MR	AML Immature	-0.0321	0.135	0.415	0.3	0.384	0.102	0.022	0.407	0.0018	0.167	0.0335	0.477	0.0421	0.0148	-0.139	1.08	0.276
AML10_AGTAACCTCTTACCGC-1	AML-MR	AML Immature	-0.0742	-0.0746	0.288	0.173	0.328	0.0626	-0.0531	0.205	-0.0518	0.0835	-0.108	0.369	-0.0506	-0.00776	0.46	1.2	-0.28
AML10_AGTACCACACGGGCTT-1	AML-MR	AML Immature	-0.0238	0.135	0.394	0.258	0.444	-0.0192	-0.0145	0.279	-0.0519	0.203	-0.138	0.49	-0.00422	-0.0168	-0.0462	1.16	0.287
AML10_AGTACCACAGCTGAAG-1	AML-MR	AML Immature	-0.0177	0.137	0.508	0.343	0.658	0.0676	0.0295	0.57	0.0068	0.241	-0.0321	0.737	0.0617	0.00361	-0.0462	1.48	0.109
AML10_AGTACTGAGTGATTCC-1	AML-MR	AML Immature	-0.0268	0.13	0.185	0.127	-0.0793	0.0957	0.0119	-0.131	-0.017	-0.0406	-0.132	-0.00255	-0.0199	-0.06	0.133	1.32	0.177
AML10_AGTACTGCACTCAGAT-1	AML-MR	AML Immature	0.0769	0.129	0.467	0.431	0.499	-0.0183	0.0755	0.33	0.0735	0.162	0.0408	0.44	-0.00921	-0.0123	0.077	1.46	0.409
AML10_AGTACTGCAGGGAGAG-1	AML-MR	AML Immature	-0.0609	0.0207	0.46	0.311	0.506	0.0809	-0.0393	0.252	-0.0554	0.171	-0.0648	0.537	-0.0551	-0.0215	0.597	1.31	-0.00834
AML10_AGTAGCTAGGTCGACA-1	AML-MR	AML Immature	-0.00815	0.211	0.562	0.408	0.718	0.051	-0.0264	0.54	-0.0204	0.384	-0.0928	0.867	0.0232	0.0119	0.077	1.48	0.39
AML10_AGTAGCTGTCAACCTA-1	AML-MR	AML Immature	-0.0404	-0.0369	0.00753	0.0167	-0.407	-0.0259	-0.0474	-0.287	-0.0784	-0.259	-0.0854	-0.513	-0.0433	-0.0685	0.036	1.32	-0.0108
AML10_AGTAGCTGTCTCGGAC-1	AML-MR	AML Immature	-0.0263	0.0945	0.375	0.272	0.412	-0.0578	0.0223	0.218	0.0613	0.164	0.0284	0.429	-0.0178	-0.0269	0.123	1.59	0.186
AML10_AGTAGCTTCAGAGTGG-1	AML-MR	AML Immature	-0.0571	0.043	0.206	0.11	0.332	-0.0828	-0.0458	0.177	-0.0636	0.131	-0.174	0.339	-0.0182	0.0231	0.306	0.757	0.0849
AML10_AGTAGCTTCTGACGCG-1	AML-MR	AML Immature	-0.064	0.273	0.427	0.236	0.332	0.027	-0.0339	0.206	-0.0372	0.143	-0.0358	0.484	0.041	-0.0271	-0.117	1.27	0.503
AML10_AGTAGTCCAAGATGGC-1	AML-MR	AML Immature	-0.0518	0.0999	0.242	0.16	0.233	0.123	0.0326	0.157	0.00909	0.0828	-0.13	0.29	0.0399	-0.0217	-0.086	1.02	0.243
AML10_AGTAGTCGTGCCGAAA-1	AML-MR	AML Immature	-0.00149	0.237	0.679	0.531	0.944	-0.00283	-0.0244	0.705	0.0412	0.461	-0.113	1.12	0.0247	-0.0178	-0.123	1.03	0.515
AML10_AGTCAACCAAATCAGA-1	AML-MR	AML Immature	-0.0575	0.0601	0.292	0.16	0.206	0.149	-0.0549	0.156	-0.0893	0.0694	-0.0762	0.189	-0.00701	-0.0279	-0.0924	1.07	0.0814
AML10_AGTCAACGTGTACGCC-1	AML-MR	AML Immature	-0.0189	0.0195	0.447	0.27	0.863	0.0916	0.0413	0.425	0.0408	0.444	-0.00884	0.92	0.0699	-0.00578	-0.0308	0.876	-0.167
AML10_AGTCAACTCACTAGCA-1	AML-MR	AML Immature	-0.0305	0.0501	0.527	0.41	0.967	-0.129	-7.3e-4	0.631	0.0654	0.374	0.0147	0.926	0.0396	0.00664	-0.0924	1.29	-0.0375
AML10_AGTCAACTCTTACGGA-1	AML-MR	AML Immature	-0.0782	0.126	0.359	0.123	0.284	-0.0183	-0.0249	0.154	-0.0141	0.0938	-0.0467	0.337	0.0166	-0.0391	0.0218	1.01	0.0885
AML10_AGTCACAAGCATTGTC-1	AML-MR	AML Immature	0.0204	0.102	0.537	0.332	0.813	0.0608	0.0592	0.464	0.0625	0.368	0.0141	1	0.0592	-0.0266	0.077	1.38	0.182
AML10_AGTCACAAGTACAGCG-1	AML-MR	AML Immature	-0.0492	0.0999	0.362	0.271	0.674	-0.00676	0.0775	0.364	0.0875	0.326	-0.0704	0.624	0.0655	-0.0199	-0.148	1.06	0.433
AML10_AGTCACAGTGAATTGA-1	AML-MR	AML Immature	-0.01	-0.0977	0.214	0.103	0.261	0.162	0.012	0.104	-0.00968	0.146	-0.0603	0.241	-0.00803	-0.0478	-0.0154	0.916	-0.187
AML10_AGTCATGAGGGAACAA-1	AML-MR	AML Immature	-0.0349	0.122	0.355	0.263	0.41	-0.0713	-0.0154	0.366	-0.0774	0.126	-0.039	0.347	-0.0537	-0.0389	-0.117	1.32	0.211
AML10_AGTCATGCACAACCGC-1	AML-MR	AML Immature	-0.0511	0.144	0.432	0.277	0.438	-0.0527	-0.00805	0.315	-0.0538	0.137	-0.0894	0.582	0.081	-0.0272	-0.077	1.28	0.196
AML10_AGTCATGCAGAGTTCT-1	AML-MR	AML Immature	-0.0273	0.0314	0.344	0.256	0.424	-0.134	-0.0317	0.0762	-0.0629	0.173	-0.0462	0.373	-0.0014	0.019	0.405	1.08	0.0418
AML10_AGTCATGCATGGAATA-1	AML-MR	AML Immature	-0.055	0.152	0.398	0.261	0.401	-0.165	-0.0289	0.251	-0.077	0.17	-0.136	0.365	0.0396	-0.0292	-0.117	1.14	0.441
AML10_AGTCATGCATTCACAG-1	AML-MR	AML Immature	-0.032	0.095	0.332	0.325	0.638	-0.00959	-0.0311	0.32	-0.0219	0.319	-0.1	0.797	-0.00122	0.012	-0.139	1.21	-0.233
AML10_AGTCATGTCTCTATGT-1	AML-MR	AML Immature	-0.0805	0.146	0.332	0.252	0.442	-0.0848	-0.0409	0.311	-0.0423	0.198	-0.0545	0.577	0.00587	-0.042	0.42	0.77	0.261
AML10_AGTCTCCAGAGGACTC-1	AML-MR	AML Immature	-0.121	-0.0572	0.0602	0.0619	0.054	-0.145	-0.0885	0.0199	-0.17	-0.0721	-0.214	0.0607	-0.00912	-0.0938	0.0668	0.569	-0.13
AML10_AGTCTCCAGGAAGTGA-1	AML-MR	AML Immature	-0.0828	0.101	0.292	0.121	0.504	-0.0597	-0.0304	0.222	-0.0272	0.276	-0.0525	0.607	-0.0126	-0.0553	0.482	1.03	-0.302
AML10_AGTCTCCAGGCCTGCT-1	AML-MR	AML Immature	-0.0251	-0.101	0.233	0.115	0.365	-0.0597	-0.0465	0.29	-0.0928	0.254	-0.145	0.594	-0.0343	-0.0522	0.243	0.761	-0.271
AML10_AGTCTCCCACAATGTC-1	AML-MR	AML Immature	-0.00851	0.116	0.498	0.368	0.491	0.185	0.0405	0.396	0.00358	0.174	0.00586	0.632	0.0585	-0.00677	-0.00901	1.47	0.579
AML10_AGTCTCCCACGTTGGC-1	AML-MR	AML Immature	0.00109	0.0705	0.363	0.332	0.355	0.0347	0.015	0.181	0.0248	0.139	0.0563	0.416	0.0385	-0.0393	-0.077	1.33	0.0292
AML10_AGTCTCCGTACTGCCG-1	AML-MR	AML Immature	-0.106	-0.0045	0.368	0.316	0.43	-0.175	-0.0439	0.0876	-0.0155	0.235	-0.0662	0.439	0.00695	-0.0899	0.0886	1.36	0.0925
AML10_AGTCTCCGTGCCTGCA-1	AML-MR	AML Immature	-0.0618	0.137	0.413	0.262	0.518	0.203	0.0478	0.222	0.0641	0.306	-0.0305	0.496	0.094	0.00638	-0.0488	1.3	0.243
AML10_AGTCTCCTCACGATCA-1	AML-MR	AML Immature	-0.0719	0.0868	0.335	0.166	0.214	-0.078	-0.0397	0.16	-0.0683	0.0571	-0.0365	0.275	-0.0285	-0.0504	0.0462	1.69	0.106
AML10_AGTCTCCTCCCGAGAC-1	AML-MR	AML Immature	-0.0506	0.145	0.52	0.374	0.479	-0.0366	-0.00727	0.345	0.049	0.207	0.00681	0.608	0.0525	-0.0206	-0.086	1.37	0.483
AML10_AGTGACTAGCAAGGAA-1	AML-MR	AML Immature	-0.0318	0.044	0.317	0.262	0.405	0.0155	0.0238	0.117	0.0136	0.203	0.00976	0.577	0.00434	-0.0349	-0.0616	0.879	0.272
AML10_AGTGACTCACTTTAGG-1	AML-MR	AML Immature	-0.0535	0.104	0.476	0.302	0.451	-0.0414	-0.0323	0.307	-0.04	0.144	-0.0861	0.535	0.0183	-0.00977	-0.0796	1.45	0.52
AML10_AGTGACTCAGCCGTTG-1	AML-MR	AML Immature	0.00319	0.188	0.402	0.233	0.548	-0.0144	0.0417	0.428	0.0168	0.305	-0.00215	0.607	0.0741	-0.0141	0.253	1.12	0.18
AML10_AGTGACTCATATCTCT-1	AML-MR	AML Immature	-0.0448	0.0954	0.407	0.341	0.165	-0.0645	-0.0272	0.0746	-0.0421	0.0633	-0.088	0.237	-0.0395	-0.0375	0.0436	1.51	0.495
AML10_AGTGACTCATTCTCCG-1	AML-MR	AML Immature	-0.0314	0.0115	0.276	0.149	-0.156	-0.0299	-0.0042	-0.125	0.0175	-0.0447	-0.069	-0.0369	0.0443	-0.00951	0.0282	1.28	0.0118
AML10_AGTGACTTCGCAGAGA-1	AML-MR	AML Immature	-0.0413	0.0657	0.389	0.332	0.582	-0.049	0.0244	0.4	-0.0244	0.323	-0.0493	0.655	-0.0229	0.0452	-0.139	1.09	0.178
AML10_AGTGATCAGATTGAGT-1	AML-MR	AML Immature	0.0225	0.065	0.292	0.207	0.363	-0.122	-0.032	0.255	-0.0169	0.0607	-0.064	0.391	0.0319	-0.0108	0.293	0.928	-0.0838
AML10_AGTGATCCATGGAACG-1	AML-MR	AML Immature	-0.0797	-0.0185	0.214	0.142	0.157	-0.0645	-0.0115	0.116	0.0168	0.0792	-0.0864	0.107	-0.0185	-0.0444	0.108	1.33	-0.281
AML10_AGTGATCGTTGTCTAG-1	AML-MR	AML Immature	-0.0259	0.0439	0.323	0.3	0.225	0.0203	-0.0722	0.0684	-0.11	0.0371	-0.139	0.142	-0.0463	-0.0438	0	1.16	0.355
AML10_AGTGATCTCTCATGGA-1	AML-MR	AML Immature	-0.0522	0.0698	0.383	0.279	0.103	0.078	0.0571	0.0709	0.0751	0.0849	0.0718	0.161	0.00241	-0.0264	-0.148	1.74	0.151
AML10_AGTGCCGAGAAACACT-1	AML-MR	AML Immature	0.0792	0.21	0.427	0.28	0.326	-0.0713	0.0643	0.26	0.0751	0.135	0.105	0.342	0.108	0.0215	-0.077	1.56	-0.24
AML10_AGTGCCGAGACATGCG-1	AML-MR	AML Immature	-0.0835	0.0318	0.322	0.19	0.279	0.0916	-0.0118	0.24	0.00939	0.24	-0.0248	0.453	0.0273	0.0255	0.214	1.06	0.299
AML10_AGTGCCGGTACCCAGC-1	AML-MR	AML Immature	-0.027	0.104	0.287	0.173	0.176	-0.0645	1.46e-4	0.157	0.0202	0.132	0.044	0.357	0.0283	-5.28e-4	-0.117	1.21	-0.0145
AML10_AGTGCCGGTGATATAG-1	AML-MR	AML Immature	-0.0758	0.204	0.476	0.399	0.566	0.082	-0.0353	0.243	-0.0145	0.176	-0.115	0.595	0.0132	0.0258	-0.172	1.39	0.479
AML10_AGTGCCGGTGGATGAC-1	AML-MR	AML Immature	-0.0356	0.199	0.415	0.277	0.385	0.0211	-0.0779	0.271	-0.0568	0.141	-0.0764	0.53	0.00528	-0.0777	-0.0552	1.08	0.529
AML10_AGTGTTGAGTGATGGC-1	AML-MR	AML Immature	-0.0679	-0.067	0.36	0.233	0.386	-0.0924	-0.0546	0.171	-0.111	0.132	-0.0996	0.6	0.028	-0.0387	0.369	0.607	-0.0178
AML10_AGTGTTGCAACTGAAA-1	AML-MR	AML Immature	-0.0444	0.145	0.359	0.216	-0.00537	-0.0183	-0.0429	0.136	-0.0635	-0.034	-0.0771	0.0459	0.0119	-0.0248	-0.077	1.5	0.333
AML10_AGTGTTGCAGAGTGAC-1	AML-MR	AML Immature	-0.0526	-0.0176	0.397	0.307	0.512	-0.053	-0.021	0.274	-0.0462	0.184	-0.0446	0.697	-0.0272	-0.0198	0.00639	1.23	0.182
AML10_AGTGTTGCATGCAGCC-1	AML-MR	AML Immature	-0.00407	0.173	0.465	0.374	0.33	0.00959	0.0291	0.327	0.0676	0.146	0.0356	0.447	0.0456	0.0403	-0.157	1.15	0.744
AML10_AGTGTTGGTCGGATTT-1	AML-MR	AML Immature	-0.0687	0.139	0.446	0.216	0.42	-0.0414	-0.0444	0.163	-0.0413	0.228	-0.193	0.431	-0.0269	0.017	0.564	1.2	0.106
AML10_AGTGTTGGTCGGTAAG-1	AML-MR	AML Immature	0.0661	0.0857	0.386	0.307	0.292	0.229	-0.00115	0.142	0.0168	0.144	-0.054	0.518	0.00673	0.0376	0.018	1.64	0.0597
AML10_AGTGTTGGTGTATTCG-1	AML-MR	AML Immature	-0.0531	0.0583	0.318	0.136	0.098	-0.0761	-0.0254	-0.0348	0.00159	0.0995	-0.187	0.103	0.0134	-0.0768	-0.132	1.42	0.0162
AML10_AGTGTTGGTTATCCAG-1	AML-MR	AML Immature	0.0141	0.0596	0.245	0.221	0.345	0.0916	0.0671	0.115	0.0733	0.256	0.0627	0.222	0.0494	-0.0392	-0.0154	1.31	-0.424
AML10_AGTTAGCAGCCGGATA-1	AML-MR	AML Immature	-0.0506	0.142	0.342	0.248	0.434	0.00872	0.00318	0.38	-0.00136	0.204	-0.0427	0.551	0.0557	-9.08e-4	-0.132	1.11	0.419
AML10_AGTTAGCCACTGGCGT-1	AML-MR	AML Immature	-0.131	-0.0859	0.149	0.178	0.29	-0.078	-0.0363	0.059	-0.0706	0.115	-0.108	0.257	-0.0703	-0.0638	0.492	0.807	0.0144
AML10_AGTTAGCCAGACGCTC-1	AML-MR	AML Immature	0.08	0.103	0.395	0.282	0.532	0.0626	0.0116	0.32	0.0104	0.251	-0.0357	0.589	0.0695	-0.00237	-0.0154	1.07	-0.0363
AML10_AGTTAGCTCGACACCG-1	AML-MR	AML Immature	0.0168	0.158	0.443	0.198	0.852	-0.0713	0.0353	0.636	0.0226	0.494	0.0186	0.813	-0.0177	0.0144	-0.0552	1.01	0.0344
AML10_AGTTCCCCAAGAGAGA-1	AML-MR	AML Immature	-0.0646	-0.0952	0.17	0.041	0.16	-0.0183	-0.0158	0.0119	0.00292	0.041	-0.0845	0.12	0.0304	-0.032	0.0924	0.891	-0.391
AML10_AGTTCCCCACAGCCAC-1	AML-MR	AML Immature	0.00762	0.0749	0.492	0.349	0.584	0.0907	-0.00827	0.372	0.00658	0.266	-0.0552	0.675	-0.00461	-0.0514	-0.11	1.6	0.431
AML10_AGTTCCCCAGGACGAT-1	AML-MR	AML Immature	-0.00977	0.0325	0.237	0.183	0.118	-0.0414	-0.0129	0.153	-0.0566	-0.0355	-0.068	0.143	-0.032	-0.0592	-0.0616	1.24	0.304
AML10_AGTTCCCGTTGTTGCA-1	AML-MR	AML Immature	-0.0921	-0.0204	0.224	0.179	0.241	0.027	-0.0783	0.132	-0.0046	0.136	-0.0132	0.323	0.0208	-0.0714	-0.0552	0.831	-0.0681
AML10_AGTTCCCTCATTATCC-1	AML-MR	AML Immature	-0.0232	0.141	0.277	0.156	0.0566	-0.0116	0.0069	0.146	-0.0431	0.00462	0.00692	0.178	-0.0016	-0.0395	-0.0462	1.17	0.41
AML10_AGTTCCCTCGAACCAT-1	AML-MR	AML Immature	-0.0182	0.0206	0.288	0.244	0.228	-0.0144	0.011	0.168	0.0328	0.0899	0.0454	0.215	0.0363	-0.0505	-0.0154	1.16	0.173
AML10_AGTTCGAAGGTGCCAA-1	AML-MR	AML Immature	-0.0418	0.128	0.429	0.298	0.559	0.116	0.0432	0.474	0.0418	0.262	0.0267	0.708	0.0471	-0.0198	-0.0552	1.35	0.0154
AML10_AGTTCGAGTTCTCGTC-1	AML-MR	AML Immature	-0.0446	0.136	0.333	0.141	0.421	0.0338	0.05	0.171	0.0402	0.138	-0.0551	0.335	0.108	-0.0435	-0.0308	1.22	-0.0923
AML10_AGTTCGAGTTTGCCGG-1	AML-MR	AML Immature	-0.0129	0.138	0.339	0.303	0.503	0.0211	0.00216	0.238	0.0118	0.198	-0.0446	0.48	0.0738	-0.0265	0.139	1.25	-0.21
AML10_ATACCGAAGGAACGAA-1	AML-MR	AML Immature	-0.0788	-0.00802	0.403	0.249	0.28	-0.049	-0.0186	0.262	0.0285	0.0689	0.0195	0.332	-0.0402	0.036	-0.077	1.63	0.0878
AML10_ATACCGAAGTCTTGGT-1	AML-MR	AML Immature	-0.00683	0.0713	0.306	0.266	0.202	-0.0693	-0.0036	0.051	-0.0804	-0.0576	-0.0414	0.227	-0.0499	-0.0606	0.0462	1.42	-0.0189
AML10_ATACCGACAACGGTAG-1	AML-MR	AML Immature	-0.0302	0.14	0.492	0.282	0.678	-0.122	-0.0389	0.483	-0.0465	0.324	-0.133	0.902	-0.00462	-0.0407	-0.0244	1.32	0.285
AML10_ATACCTTAGATCACCT-1	AML-MR	AML Immature	-0.0637	0.129	0.401	0.274	0.248	-0.161	0.0175	0.104	-0.0626	0.139	-0.156	0.451	0.00473	-0.0696	0.263	1.04	0.0262
AML10_ATACCTTAGGACACTG-1	AML-MR	AML Immature	-0.0778	-0.0382	0.407	0.228	0.677	0.0395	-0.0244	0.288	-0.11	0.365	-0.0169	0.751	0.00849	-0.0191	-0.132	1.34	-0.115
AML10_ATACCTTAGGTCACAG-1	AML-MR	AML Immature	-0.0852	-0.00885	0.281	0.162	0.212	-0.0876	-0.00114	0.0927	0.00986	0.0894	-0.0134	0.286	-0.00687	-0.0757	-0.086	1.25	-0.0983
AML10_ATACCTTGTAAGACCG-1	AML-MR	AML Immature	-0.0441	-3.78e-4	0.482	0.41	0.692	-0.0299	-0.00445	0.432	-0.037	0.281	0.00634	0.676	-0.00709	-0.0119	-0.0924	1.5	0.259
AML10_ATACCTTGTGGCATCC-1	AML-MR	AML Immature	-0.0187	0.104	0.301	0.202	0.173	0.0116	-0.00737	0.0838	-0.0202	0.058	-0.0586	0.246	-0.00515	-0.00757	-0.0616	1.32	-0.186
AML10_ATACCTTTCAGGTGTT-1	AML-MR	AML Immature	-0.0682	0.0425	0.347	0.227	0.077	-0.0414	-0.0194	0.0791	-0.0697	0.0422	-0.0811	0.289	0.0585	-0.0284	-0.187	0.985	0.469
AML10_ATACTTCAGTAGCCAG-1	AML-MR	AML Immature	-0.00162	0.266	0.474	0.311	0.331	-0.0135	-0.0113	0.267	-0.0199	0.0654	-0.025	0.407	0.038	0.0112	-0.0706	1.37	0.457
AML10_ATACTTCCAAGTTCCA-1	AML-MR	AML Immature	0.0024	0.196	0.525	0.349	0.775	-0.113	0.0488	0.571	0.0957	0.327	0.0672	0.963	0.0282	-0.0458	0.112	1.37	0.411
AML10_ATACTTCCAGCTTTGA-1	AML-MR	AML Immature	-0.0475	0.0914	0.512	0.282	0.651	-0.0876	0.0269	0.33	0.0161	0.382	-0.0377	0.847	0.0402	-0.059	0	1.39	0.15
AML10_ATACTTCGTCTACACA-1	AML-MR	AML Immature	-0.0666	0.0928	0.272	0.159	0.242	0.0569	-4.16e-5	0.118	-0.0282	0.111	-0.0672	0.275	0.0385	-0.067	-0.00116	0.756	-0.25
AML10_ATACTTCGTGTGCCTG-1	AML-MR	AML Immature	0.0556	0.221	0.46	0.42	0.407	0.0453	-0.00792	0.232	0.0135	0.266	-0.0629	0.52	0.0271	0.0632	-0.117	1.71	0.126
AML10_ATACTTCTCTTCCCAG-1	AML-MR	AML Immature	-0.0473	0.2	0.289	0.254	0.167	-0.166	-0.0507	0.0887	-0.0337	-0.0217	-0.0755	0.136	0.0609	-0.0251	-0.0552	0.916	0.253
AML10_ATAGACCCAATGAACA-1	AML-MR	AML Immature	-0.0659	-0.09	0.174	0.0405	0.192	-0.129	-0.0308	0.0973	-0.0211	0.0508	-0.0295	0.164	-0.00624	-0.0147	0.4	0.633	-0.316
AML10_ATAGACCGTGTCATTG-1	AML-MR	AML Immature	-0.0342	0.0831	0.354	0.266	0.349	-0.122	0.00649	0.296	0.00252	0.162	-0.0836	0.461	0.0313	-0.0517	0.0154	0.962	0.396
AML10_ATAGACCTCTATCCAT-1	AML-MR	AML Immature	-0.107	0.0437	0.337	0.167	0.453	0.124	-0.00308	0.227	-0.0895	0.193	-0.121	0.482	-0.0222	-0.0738	0	1.16	0.132
AML10_ATAGAGAAGGTCGTCC-1	AML-MR	AML Immature	-0.00883	0.196	0.536	0.428	0.732	0.15	-0.02	0.438	-0.0266	0.375	-0.0852	0.84	-0.0292	-0.0201	-0.0924	1.57	0.21
AML10_ATAGAGAAGTTGGAAT-1	AML-MR	AML Immature	-0.0526	0.0722	0.415	0.201	0.675	0.0338	-0.00291	0.283	-0.0235	0.252	-0.0681	0.569	-0.0194	0.008	0.00639	1.32	0.268
AML10_ATAGAGACACTGTCGG-1	AML-MR	AML Immature	-0.0338	0.216	0.593	0.478	0.77	-0.0809	0.0331	0.492	0.0325	0.398	-0.0415	0.986	0.0645	-0.00228	0.0308	1.63	0.538
AML10_ATAGAGACATACGCAT-1	AML-MR	AML Immature	-0.0427	0.211	0.467	0.338	0.743	0.0684	0.0349	0.445	0.0266	0.414	-0.0432	0.793	0.018	-0.0495	-0.086	0.98	0.69
AML10_ATAGAGATCCGGCAAC-1	AML-MR	AML Immature	-0.049	0.0693	0.356	0.347	0.543	0.0462	0.0467	0.448	0.0234	0.345	0.0787	0.653	0.0321	0.00218	-0.0616	0.974	-0.0517
AML10_ATAGAGATCTAATTCC-1	AML-MR	AML Immature	-0.0406	0.157	0.354	0.238	0.515	-0.0597	-0.0129	0.36	-0.011	0.179	-0.0801	0.517	0.0248	-0.0405	-0.0462	1.3	0.123
AML10_ATAGGCTAGGTCGTGA-1	AML-MR	AML Immature	-0.0627	0.129	0.339	0.206	0.488	0.0963	-0.0237	0.187	-0.0137	0.25	-0.0949	0.515	0.0422	0.00767	-0.086	0.984	0.245
AML10_ATAGGCTCACTGCGTG-1	AML-MR	AML Immature	-0.0408	-0.0133	0.339	0.218	0.162	-0.106	-0.0811	0.129	-0.082	0.0367	-0.0665	0.334	0.0123	0.0122	0.175	1.11	0.0859
AML10_ATAGGCTCATGTGCTA-1	AML-MR	AML Immature	-0.0187	0.0257	0.429	0.269	0.31	0.119	-0.031	0.301	-0.105	0.152	-0.103	0.443	0.00301	-0.051	-0.0552	1.53	0.333
AML10_ATAGGCTGTACGGCAA-1	AML-MR	AML Immature	-0.0734	0.0197	0.317	0.157	0.569	0.08	0.0192	0.443	-0.00768	0.231	0.0683	0.726	0.00536	-0.0363	0.139	1.1	-0.247
AML10_ATAGGCTGTAGAGATT-1	AML-MR	AML Immature	0.00387	0.242	0.427	0.248	0.542	0.0578	0.035	0.578	-0.00158	0.251	0.0091	0.61	0.0335	-0.00162	-0.0706	1.27	0.0202
AML10_ATAGGCTGTATCAAGA-1	AML-MR	AML Immature	-0.0876	0.192	0.428	0.297	0.716	-0.0299	-0.0375	0.496	-0.0264	0.364	0.0244	0.744	0.0514	-0.0727	0.0154	0.859	0.383
AML10_ATAGGCTTCCCGAGGT-1	AML-MR	AML Immature	-0.0413	0.0798	0.265	0.136	0.287	-0.0318	-0.0665	0.116	-0.0786	0.15	-0.0492	0.434	0.017	-9.06e-5	-0.101	1.18	0.0628
AML10_ATATCCTAGAAGTCCG-1	AML-MR	AML Immature	-0.0767	0.0559	0.375	0.282	0.456	-0.0761	-0.0757	0.353	-0.0866	0.191	-0.162	0.593	-0.0148	-0.0313	0.0308	1.39	-0.0924
AML10_ATATCCTTCCACCTCA-1	AML-MR	AML Immature	-0.0387	-0.0936	0.0727	0.0148	-0.183	0.102	-0.0224	-0.0782	-0.00148	-0.102	-0.00314	-0.0914	-0.0103	-0.00376	0.8	0.709	-0.286
AML10_ATCACAGAGGAGTATT-1	AML-MR	AML Immature	-0.029	0.0195	0.316	0.255	0.518	-0.18	-0.0277	0.275	-0.0506	0.157	-0.113	0.497	-0.0293	-0.0531	0.0744	1.05	0.35
AML10_ATCACAGAGGCGACAT-1	AML-MR	AML Immature	-0.0304	0.119	0.443	0.198	0.467	0.173	0.00199	0.412	0.0239	0.186	-0.0627	0.515	0.0291	-0.0068	-0.077	1.41	0.0284
AML10_ATCACAGGTATCGCTA-1	AML-MR	AML Immature	-0.0701	0.0402	0.411	0.206	0.523	-0.0231	-0.062	0.325	-0.0998	0.337	-0.204	0.662	0.023	-0.0782	-0.108	1.5	0.511
AML10_ATCACAGGTCCCTGTT-1	AML-MR	AML Immature	-0.0671	0.054	0.484	0.311	0.633	0.0107	-0.0233	0.269	0.0623	0.265	-0.0795	0.816	0.0285	-0.0554	-0.123	1.47	0.0325
AML10_ATCACAGGTCCGGTGT-1	AML-MR	AML Immature	0.0102	0.229	0.463	0.257	0.696	0.0839	-0.0607	0.544	-0.115	0.337	-0.154	0.897	0.0239	-0.0183	-0.0462	1.17	0.415
AML10_ATCACAGGTCGGTGTC-1	AML-MR	AML Immature	-0.0503	0.145	0.403	0.249	0.576	-0.078	-0.0285	0.321	-0.0524	0.228	-0.0382	0.632	-0.0639	-0.041	-0.0398	1.61	0.124
AML10_ATCACAGTCATGGATC-1	AML-MR	AML Immature	-0.0624	0.128	0.372	0.424	0.259	0.0327	-0.0307	0.134	-0.0498	0.107	-0.119	0.326	-0.0113	-0.0527	-0.086	1.31	0.128
AML10_ATCACAGTCGGTATGT-1	AML-MR	AML Immature	0.00517	0.108	0.349	0.194	0.226	-0.053	-0.0137	0.223	-0.062	0.0558	-0.134	0.244	0.0393	0.0098	-0.0924	1.17	0.296
AML10_ATCACGAAGTCTAGCT-1	AML-MR	AML Immature	-0.0194	0.079	0.486	0.306	0.516	-0.0761	-0.0423	0.363	-0.0355	0.243	-0.114	0.625	0.0309	-0.0225	0.0154	1.68	0.149
AML10_ATCACGACATGCCGAC-1	AML-MR	AML Immature	-0.0519	0.0124	0.342	0.214	0.504	-0.053	-0.0644	0.299	-0.0538	0.194	-0.104	0.539	-0.0226	-0.0433	-0.0552	1.12	-0.397
AML10_ATCACGAGTACGACTT-1	AML-MR	AML Immature	-0.0567	0.0367	0.329	0.237	0.397	-0.101	0.00448	0.186	-0.00407	0.206	-0.0195	0.474	0.0032	-0.0495	0.251	1.15	0.066
AML10_ATCACGAGTCTTCGAA-1	AML-MR	AML Immature	-0.0422	0.00474	0.451	0.298	0.67	0.0163	-0.0352	0.485	-0.00907	0.294	-0.0501	0.805	0.00243	-0.0325	0.176	1.06	0.163
AML10_ATCACTTAGATTGGGC-1	AML-MR	AML Immature	0.0276	-0.0693	0.31	0.187	0.336	-0.223	-0.097	0.151	-0.116	0.154	-0.169	0.302	-0.0343	-0.0692	0.326	1.58	-0.526
AML10_ATCACTTCACAACATC-1	AML-MR	AML Immature	-0.0553	0.146	0.471	0.272	0.537	0.13	-0.0188	0.304	-0.0202	0.16	-0.0887	0.569	0.0315	-0.0405	-0.0308	1.44	0.247
AML10_ATCACTTCACGCAGTC-1	AML-MR	AML Immature	-0.0322	0.112	0.25	0.133	0.141	-0.0135	0.0224	0.143	0.0556	0.179	0.0067	0.158	0.00159	-0.0514	-0.0552	1.03	0.529
AML10_ATCACTTTCACTTATC-1	AML-MR	AML Immature	-0.00729	0.0903	0.398	0.23	0.403	-0.145	0.0283	0.185	-0.0054	0.133	0.0923	0.426	-8.48e-4	-0.0311	-0.0924	1.39	0.311
AML10_ATCAGGTCAGGACATG-1	AML-MR	AML Immature	-0.0666	0.204	0.434	0.266	0.435	0.0626	0.0626	0.325	0.038	0.154	0.037	0.368	-0.0403	-0.0238	-0.117	1.23	0.294
AML10_ATCATTCAGCAGTCTT-1	AML-MR	AML Immature	-0.0397	0.254	0.356	0.256	0.265	0.0732	0.0302	0.313	0.0161	0.128	0.041	0.315	0.00535	-0.0832	-0.0552	1.35	0.551
AML10_ATCATTCAGTAACCTC-1	AML-MR	AML Immature	-0.0261	-0.0442	0.368	0.237	0.367	-0.0299	-0.0314	0.238	-0.0226	0.271	-0.0313	0.482	-0.0208	-0.04	-0.123	1.13	-0.163
AML10_ATCATTCAGTGTGTTC-1	AML-MR	AML Immature	-0.0225	0.0516	0.296	0.231	0.298	0.131	-0.0635	0.105	-0.0512	0.184	-0.137	0.38	-0.00163	0.0428	0.176	1.01	0.0764
AML10_ATCATTCCACGCACCA-1	AML-MR	AML Immature	-0.00135	-0.0941	0.243	0.0836	0.138	-0.157	-0.0364	0.138	-0.0238	0.177	-0.0818	0.19	-0.0157	0.00835	0.618	0.713	-0.129
AML10_ATCATTCCATCTCAAG-1	AML-MR	AML Immature	-0.00421	0.168	0.264	0.165	0.194	0.103	-0.0103	0.198	-0.0511	-0.0263	-0.128	0.235	0.0285	0.00786	-0.108	1	0.125
AML10_ATCATTCTCCACGGGT-1	AML-MR	AML Immature	-0.117	0.0272	0.128	0.0617	-0.0249	-0.0876	-0.0487	-0.0149	-0.0712	-0.0457	-0.0891	0.0413	-0.00781	-0.0587	0.521	0.951	0.0284
AML10_ATCCACCAGCTAAACA-1	AML-MR	AML Immature	-0.0334	0.0826	0.375	0.262	0.315	0.0924	-0.0213	0.169	-0.0223	0.154	-0.0318	0.4	-4.63e-4	-0.0147	-0.0462	0.995	0.277
AML10_ATCCACCGTCCATAGT-1	AML-MR	AML Immature	-0.0886	0.0846	0.395	0.328	0.393	0.103	-0.057	0.309	-0.114	0.122	-0.0566	0.439	-0.0304	-0.0541	-0.086	1	0.00908
AML10_ATCCACCGTTGTTGAC-1	AML-MR	AML Immature	0.0225	0.143	0.496	0.351	0.133	0.121	-0.0115	0.212	0.00569	0.0414	-0.016	0.28	0.0275	0.0368	-0.122	1.58	0.518
AML10_ATCCATTGTATCGTAC-1	AML-MR	AML Immature	-0.0121	-0.00262	0.298	0.213	0.229	-0.0327	-0.027	0.208	-0.00572	0.11	-0.0848	0.243	0.0256	-0.0404	0.261	1.09	0.267
AML10_ATCCATTGTGCCTGAC-1	AML-MR	AML Immature	-0.0708	0.167	0.291	0.126	0.146	-0.0809	-0.00574	0.0674	-0.0115	0.144	-0.0886	0.266	0.0499	-0.0537	-0.077	1.29	0.197
AML10_ATCCATTGTGTAAATG-1	AML-MR	AML Immature	-0.00208	-0.0597	0.14	0.177	-0.0849	0.156	0.0484	0.0126	0.0499	-0.0714	0.0389	-0.0334	0.0239	0.0459	-0.0886	1.05	-0.249
AML10_ATCCATTTCTGTGCGG-1	AML-MR	AML Immature	-0.0612	-0.138	0.325	0.229	0.508	-0.0386	0.00307	0.333	0.025	0.269	0.0463	0.561	-0.0274	-0.0337	-0.209	0.485	-0.239
AML10_ATCCCTGAGAGTCTTC-1	AML-MR	AML Immature	-0.0689	0.199	0.253	0.14	0.496	-0.0953	0.00263	0.202	0.00314	0.219	-0.0705	0.414	0.0299	0.00148	-0.123	0.511	0.0339
AML10_ATCCCTGAGCGAAACC-1	AML-MR	AML Immature	0.0151	0.3	0.586	0.343	0.539	0.0462	0.0406	0.386	0.0634	0.33	0.0233	0.668	0.00726	-0.0514	-0.0308	2.15	0.0226
AML10_ATCCCTGAGGGATCGT-1	AML-MR	AML Immature	-0.0501	0.138	0.521	0.434	0.492	-0.024	-0.00992	0.394	0.0429	0.223	0.004	0.739	0.0425	-0.0295	-0.209	1.35	0.224
AML10_ATCCCTGAGGTACATA-1	AML-MR	AML Immature	-0.0363	0.00617	0.339	0.207	0.446	-0.0876	-0.0489	0.146	-0.0241	0.143	-0.0875	0.433	-0.0331	-0.0933	-0.0154	1.27	-0.365
AML10_ATCCCTGGTCGGAACA-1	AML-MR	AML Immature	-0.019	0.0567	0.337	0.241	0.457	-0.0501	-0.0456	0.346	-0.0256	0.201	-0.0292	0.417	0.00206	-0.0151	-0.101	0.856	-0.255
AML10_ATCCCTGTCATCCTAT-1	AML-MR	AML Immature	-0.0695	-0.119	0.23	0.118	0.177	-0.0761	-0.0623	0.0793	-0.0852	0.121	-0.0155	0.358	-0.0067	-0.0363	0.207	0.819	-0.527
AML10_ATCCGTCAGCGAGAAA-1	AML-MR	AML Immature	-0.0247	0.144	0.412	0.329	0.59	-0.147	0.0238	0.213	0.0696	0.277	0.0161	0.544	0.0486	-0.0997	-0.101	1.35	0.395
AML10_ATCCGTCCACGGCGTT-1	AML-MR	AML Immature	0.038	0.173	0.506	0.365	0.495	-0.165	-0.0152	0.407	-0.0419	0.158	-0.0188	0.618	0.114	-0.0524	0.175	1.59	0.468
AML10_ATCCGTCGTAGCACAG-1	AML-MR	AML Immature	-0.008	0.135	0.484	0.324	0.668	-0.0828	0.00797	0.409	0.0235	0.274	-0.0673	0.873	0.0519	-0.00492	-0.141	1.19	0.281
AML10_ATCCGTCGTATGCTTG-1	AML-MR	AML Immature	-0.0508	-0.0889	0.419	0.42	0.593	-0.0414	-0.0424	0.537	-0.0696	0.223	-0.0817	0.674	0.0141	-0.0234	0	0.844	0.187
AML10_ATCCGTCTCGAGAACG-1	AML-MR	AML Immature	-0.00466	0.282	0.481	0.324	0.653	0.0698	-0.0199	0.509	-0.00256	0.293	-0.0572	0.772	-9.34e-4	-0.0503	-0.0616	1.4	0.511
AML10_ATCCTATCAGACTGCC-1	AML-MR	AML Immature	-0.0243	0.0114	0.34	0.265	0.223	0.0453	-0.0137	0.0834	-9.31e-4	0.0227	-0.00651	0.192	-0.0184	-0.0423	0.068	1.41	0.113
AML10_ATCCTATGTATCCCTC-1	AML-MR	AML Immature	-0.0248	0.177	0.262	0.211	0.299	0.0203	-0.00277	0.0687	0.00902	0.139	0.0124	0.319	0.00886	-0.0673	-0.077	1.29	0.0297
AML10_ATCCTATTCCATTCAT-1	AML-MR	AML Immature	-0.0427	-0.111	0.179	0.0674	0.0927	-0.0597	-0.0758	0.122	-0.107	5.34e-4	-0.169	0.149	-0.0211	-0.0514	0.143	0.975	-0.154
AML10_ATCCTATTCCTCTAGC-1	AML-MR	AML Immature	-0.0606	-0.178	0.186	0.137	0.225	-0.0299	-0.0781	0.102	-0.104	0.0873	-0.13	0.288	-0.0488	-0.0558	0.483	0.995	-0.494
AML10_ATCGATGAGAGGATGA-1	AML-MR	AML Immature	-0.0395	0.00717	0.225	0.128	0.343	0.135	-0.057	0.15	-0.0917	0.0889	-0.204	0.3	0.0469	-0.0519	0.0372	0.761	-0.147
AML10_ATCGATGAGGCACGAT-1	AML-MR	AML Immature	-0.0398	-0.0124	0.258	0.103	0.216	-0.106	-0.0626	0.0458	-0.0962	0.0168	-0.0506	0.129	-0.0353	-0.0773	0.48	0.503	0.0801
AML10_ATCGATGCAGGGTTGA-1	AML-MR	AML Immature	-0.0531	0.122	0.41	0.242	0.384	0.0896	-0.0253	0.343	-0.0703	0.217	-0.0495	0.598	-0.0163	0.0161	-0.132	1.25	-0.0352
AML10_ATCGATGGTAGACAGC-1	AML-MR	AML Immature	-0.0606	0.0776	0.312	0.224	0.482	0.0211	0.00452	0.34	0.00408	0.209	-4.36e-4	0.483	0.0613	-0.0257	-0.123	1.04	-0.129
AML10_ATCGATGGTAGCTGTT-1	AML-MR	AML Immature	0.0235	0.231	0.482	0.242	0.68	0.102	0.0787	0.444	0.118	0.256	0.0644	0.557	0.0343	0.036	-0.166	1.24	0.48
AML10_ATCGATGGTGGTCAAG-1	AML-MR	AML Immature	-0.0376	0.134	0.264	0.135	0.327	0.0395	0.0173	0.209	-0.0136	0.14	-0.0231	0.403	0.0391	-0.00132	-0.077	0.664	0.117
AML10_ATCGATGTCACTTGTT-1	AML-MR	AML Immature	0.014	0.0123	0.272	0.145	0.192	-0.0366	0.0226	0.205	0.0341	0.122	-0.0416	0.31	0.0257	-0.0369	0.0308	1.37	-0.294
AML10_ATCGATGTCGTAACCA-1	AML-MR	AML Immature	0.0237	0.139	0.496	0.358	0.784	0.033	0.0116	0.568	-0.0229	0.335	-0.0553	0.867	0.0423	0.00823	-0.0308	1.42	-0.158
AML10_ATCGCCTAGGCCTTCG-1	AML-MR	AML Immature	0.00444	0.111	0.314	0.281	0.641	-0.0761	0.0461	0.349	0.0635	0.3	-0.025	0.618	0.0419	-0.012	-0.077	1.02	-0.187
AML10_ATCGCCTCAGTTTGGT-1	AML-MR	AML Immature	-0.0114	0.0402	0.201	0.143	0.188	0.196	-0.0347	0.107	-0.038	0.0364	-0.129	0.194	0.00146	0.025	0.068	1.06	-0.429
AML10_ATCGCCTGTCCAACGC-1	AML-MR	AML Immature	-0.058	0.0167	0.44	0.301	0.437	0.174	-0.0375	0.366	0.0264	0.27	0.053	0.509	0.00627	0.0778	-0.0706	1.01	0.224
AML10_ATCGCCTGTTCAATCG-1	AML-MR	AML Immature	-0.0283	0.106	0.303	0.178	0.373	-0.0414	0.0608	0.263	0.057	0.103	0.0109	0.282	0.0358	-0.00919	-0.077	1.15	0.428
AML10_ATCGGATAGTTACGTC-1	AML-MR	AML Immature	-0.0326	0.228	0.459	0.387	0.756	-0.024	-0.0467	0.419	-0.0231	0.31	-0.138	0.776	0.00675	-0.063	-0.104	1.28	0.446
AML10_ATCGGATCAGTAACAA-1	AML-MR	AML Immature	-0.00102	0.0999	0.328	0.192	0.313	0.00959	-0.0473	0.247	-0.0821	0.147	-0.0923	0.463	0.00965	0.00276	-0.0616	0.875	0.0354
AML10_ATCGGATGTCCAAGAG-1	AML-MR	AML Immature	-0.0736	0.0103	0.372	0.275	0.626	-0.116	-0.055	0.208	-0.0442	0.304	-0.121	0.628	0.0104	-0.0234	0.107	0.969	0.106
AML10_ATCGGCGAGTATGAAC-1	AML-MR	AML Immature	-0.0334	-0.0258	0.291	0.153	0.271	-0.078	-0.0213	0.106	-0.00855	0.123	0.00177	0.322	-0.0469	-0.00844	0.28	0.976	-0.293
AML10_ATCGGCGGTGGCGCTT-1	AML-MR	AML Immature	0.00676	0.252	0.556	0.302	0.677	0.0327	-0.0325	0.485	-0.125	0.305	-0.1	0.799	-0.0243	-0.0195	0.068	1.04	0.445
AML10_ATCGGCGGTTACACTG-1	AML-MR	AML Immature	-0.0136	0.0569	0.208	0.105	0.169	-0.116	8.83e-4	0.0872	0.0291	0.108	-0.0475	0.172	-0.0139	0.0143	-0.123	0.695	0.0904
AML10_ATCGGCGGTTACCGTA-1	AML-MR	AML Immature	0.0483	0.00273	0.176	0.156	-0.151	0.135	0.0167	-0.0731	0.0885	-0.0657	0.0164	-0.239	0.0232	0.0365	-0.0116	1.12	-0.156
AML10_ATCGTAGAGTCATTGC-1	AML-MR	AML Immature	-0.0762	0.0167	0.282	0.203	0.15	-0.0578	-0.0521	0.123	-0.0685	0.0598	-0.0912	0.317	0.00178	-0.0797	-0.00901	1.05	-0.137
AML10_ATCGTCCGTATCAGGG-1	AML-MR	AML Immature	-0.0303	0.0895	0.272	0.221	0.174	-0.0828	0.00512	0.106	-0.0148	0.0623	0.0358	0.248	-0.0355	-0.0459	-0.169	0.955	0.0693
AML10_ATCGTCCTCCGATCGG-1	AML-MR	AML Immature	0.0435	0.149	0.458	0.276	0.431	-0.0462	-0.0232	0.372	-0.0158	0.199	-0.0473	0.432	-0.00735	-0.0335	0.0218	1.57	0.42
AML10_ATCGTGACAAACTCTG-1	AML-MR	AML Immature	-0.014	0.163	0.357	0.232	0.246	0.0963	-0.0447	0.237	-0.0608	0.0328	-0.112	0.259	0.0172	-0.0956	0.0605	1.38	0.00312
AML10_ATCGTGATCCATCTGC-1	AML-MR	AML Immature	-0.0741	0.172	0.429	0.238	0.391	0.0684	-0.0397	0.33	-0.0586	0.131	-0.128	0.509	0.0744	-0.0169	-0.0462	1.31	0.446
AML10_ATCGTGATCTGCTCTG-1	AML-MR	AML Immature	-0.00848	0.115	0.229	0.199	0.115	0.027	-0.0269	0.186	-0.0544	0.0156	-0.0598	0.14	0.00766	-0.0573	-0.0706	1.62	0.227
AML10_ATCGTGATCTTCCTAA-1	AML-MR	AML Immature	-0.0359	0.134	0.394	0.248	0.56	0.101	-0.0198	0.359	-0.05	0.224	-0.0566	0.493	-0.0184	-0.0297	-0.141	1.03	0.0543
AML10_ATCTCTAGTACCATAC-1	AML-MR	AML Immature	-0.0799	-0.0782	0.326	0.237	0.274	-0.152	-0.0445	0.0886	-0.0111	0.0936	-0.109	0.331	-0.0458	-0.0617	0.23	1.19	-0.137
AML10_ATCTCTAGTCTACTGA-1	AML-MR	AML Immature	-0.0625	0.0011	0.447	0.298	0.628	-0.152	-0.0242	0.314	-0.00555	0.197	-0.043	0.664	0.0108	-0.0197	0.114	1.33	0.153
AML10_ATCTCTATCCGTGTCT-1	AML-MR	AML Immature	-0.0618	0.209	0.355	0.248	0.488	0.149	0.00131	0.293	0.0331	0.176	0.0265	0.548	-0.0129	8.22e-4	-0.0616	1.34	0.39
AML10_ATCTTCAAGAGTGTTA-1	AML-MR	AML Immature	0.0532	0.203	0.33	0.262	0.214	0.0231	-0.0166	0.318	0.00489	0.0432	-0.0507	0.348	0.0194	0.0234	0.0296	1.71	0.206
AML10_ATCTTCAAGCACGATG-1	AML-MR	AML Immature	-0.045	0.0831	0.366	0.302	0.355	-0.0183	0.00831	0.293	-0.0219	0.159	-0.0742	0.437	0.0338	-0.0437	-0.0706	1.14	0.177
AML10_ATCTTCACACTTTAGG-1	AML-MR	AML Immature	-0.0521	0.14	0.434	0.324	0.701	0.0684	0.0256	0.487	-0.0158	0.347	-0.0484	0.88	0.0615	-0.00421	-0.0642	1.24	0.325
AML10_ATCTTCATCCATACTT-1	AML-MR	AML Immature	-0.0197	0.0911	0.262	0.151	0.447	0.0626	-0.0436	0.29	-0.0239	0.228	-0.0963	0.572	0.00879	0.0238	-0.108	1.17	0.0487
AML10_ATCTTCATCCGCCTAT-1	AML-MR	AML Immature	-0.116	0.0469	0.321	0.164	0.247	-0.0597	-0.0462	0.163	-0.0401	0.119	-0.116	0.347	-0.0379	-0.0514	0.23	0.993	0.127
AML10_ATCTTCATCGATCCCT-1	AML-MR	AML Immature	0.00287	0.0458	0.34	0.282	0.288	0.0578	0.0388	0.27	0.0356	0.193	0.0379	0.359	-0.00409	0.0233	-0.0924	1.62	-0.112
AML10_ATGAAAGCATATCTCT-1	AML-MR	AML Immature	-0.0823	0.137	0.235	0.28	-0.0308	-0.164	-0.0394	-0.0695	-0.111	-0.0383	-0.0735	0.121	0.0203	-0.0713	-0.108	1.19	0.449
AML10_ATGAAAGGTGGGCTCT-1	AML-MR	AML Immature	-0.0346	0.103	0.388	0.232	0.334	-0.00283	-0.0235	0.195	-0.0276	0.146	-0.107	0.324	0.0696	0.00218	-0.018	1.23	0.534
AML10_ATGAAAGTCATCGCTC-1	AML-MR	AML Immature	0.0234	0.115	0.572	0.456	0.824	0.0434	0.0147	0.673	0.0367	0.304	0.0619	0.962	0.0186	0.0179	-0.117	1.43	0.0806
AML10_ATGAAAGTCGCTTTAT-1	AML-MR	AML Immature	0.0109	0.0665	0.487	0.279	0.421	0.0693	0.0319	0.339	0.0256	0.182	0.0548	0.414	-0.0134	0.0256	-0.101	1.45	0.0285
AML10_ATGACCAGTTACGATC-1	AML-MR	AML Immature	-0.0267	-0.0217	0.354	0.268	0.546	-0.0992	0.00182	0.205	-0.0224	0.312	-0.185	0.631	0.0321	-0.0545	-0.0488	1.04	-0.0111
AML10_ATGACCAGTTCCGTTC-1	AML-MR	AML Immature	-0.0492	0.248	0.65	0.402	0.869	0.08	-0.00515	0.533	-0.0759	0.46	-0.134	0.927	0.0195	-0.0259	0.0462	1.15	0.507
AML10_ATGACCATCGTTCTAT-1	AML-MR	AML Immature	-0.0354	0.13	0.373	0.269	0.012	-0.00959	0.0317	0.13	0.0216	0.0744	0.0535	0.171	0.046	0.08	0.0308	1.26	0.322
AML10_ATGAGGGGTGCCTGAC-1	AML-MR	AML Immature	-0.0419	0.0567	0.375	0.211	0.531	0.00959	-0.0308	0.367	-0.0407	0.273	-0.151	0.694	-0.0166	-0.0361	0	0.98	0.314
AML10_ATGAGTCAGAAGCTCG-1	AML-MR	AML Immature	-0.0549	-0.0146	0.201	0.0837	0.118	-0.111	-0.0351	-0.00876	-0.0173	0.088	-0.0985	0.245	0.0175	-0.0585	-0.0462	1.14	-0.26
AML10_ATGAGTCCAAATACAG-1	AML-MR	AML Immature	-0.0327	0.111	0.38	0.273	0.237	0.0107	0.0737	0.0327	0.117	0.13	0.081	0.162	0.0442	-0.0382	-0.108	1.12	0.291
AML10_ATGAGTCCACAATCTG-1	AML-MR	AML Immature	-5.71e-4	0.248	0.544	0.385	0.688	0.145	0.0187	0.463	0.0336	0.393	0.0904	0.809	0.0299	-0.00102	-0.0706	1.26	0.353
AML10_ATGAGTCGTACAAACA-1	AML-MR	AML Immature	-0.00955	0.15	0.437	0.385	0.711	-0.0597	0.023	0.354	0.0155	0.261	-0.123	0.591	0.0437	0.0513	-0.101	1.42	0.183
AML10_ATGATCGAGCCTCCAG-1	AML-MR	AML Immature	-0.034	0.235	0.554	0.434	0.75	-0.0876	-0.0295	0.515	-0.0407	0.292	-0.0664	0.757	-0.0173	-0.0403	-0.0706	1.54	0.495
AML10_ATGATCGCACTTGGCG-1	AML-MR	AML Immature	0.0022	0.114	0.207	0.0882	0.179	-0.00676	-0.0154	0.22	0.0322	-0.00376	-0.0628	0.167	0.0227	-0.0499	-0.0823	1.14	0.109
AML10_ATGATCGGTTCTCTAT-1	AML-MR	AML Immature	0.001	0.181	0.237	0.126	0.306	-0.0144	0.0157	0.271	0.0476	0.152	0.0423	0.421	0.00246	-0.00294	-0.11	1.29	-0.144
AML10_ATGATCGTCCAGCACG-1	AML-MR	AML Immature	-0.0333	0.0201	0.337	0.198	0.496	-0.116	-0.0696	0.313	-0.0945	0.219	-0.204	0.488	-0.021	-0.0685	0.41	1.14	-0.0526
AML10_ATGATCGTCCGAACGC-1	AML-MR	AML Immature	-0.0208	0.0531	0.269	0.133	0.547	-0.0414	-0.0398	0.272	-0.0773	0.179	-0.127	0.573	0.00763	-0.0484	0.0555	0.852	0.103
AML10_ATGCATGCACATAACC-1	AML-MR	AML Immature	-0.046	0.0209	0.269	0.09	0.14	-0.0634	0.0223	0.0667	0.0493	0.0537	-0.0177	0.0723	-0.0191	-0.0011	-0.117	1.3	-0.221
AML10_ATGCATGCACGGTGCT-1	AML-MR	AML Immature	-0.0309	0.134	0.322	0.275	0.311	0.0155	-0.0162	0.258	-0.0382	0.194	-0.124	0.517	-0.00196	-0.0256	-0.0462	1.22	0.337
AML10_ATGCATGCATGATGCT-1	AML-MR	AML Immature	0.0067	0.0198	0.293	0.215	0.312	0.0395	-0.0254	0.246	-0.0801	0.066	-0.167	0.281	4.95e-4	-0.0012	-0.148	1.27	-0.224
AML10_ATGCATGGTACTGACT-1	AML-MR	AML Immature	-0.00962	0.215	0.366	0.198	0.379	-0.0761	0.0247	0.303	0.00828	0.116	-0.0414	0.299	-0.0198	0.0121	-0.0706	1.38	0.106
AML10_ATGCATGTCGGATAAA-1	AML-MR	AML Immature	-0.0254	0.0883	0.405	0.157	0.551	0.111	0.0242	0.274	0.0645	0.198	0.0108	0.527	0.00726	-0.00871	0.451	1.22	-0.0835
AML10_ATGCCTCAGGCTCAAG-1	AML-MR	AML Immature	-0.0437	0.161	0.49	0.465	0.517	0.143	0.0262	0.358	0.0603	0.252	-0.0152	0.513	0.0494	0.0375	0.0308	1.26	0.431
AML10_ATGCCTCCAAGTTCGT-1	AML-MR	AML Immature	-0.0443	0.193	0.155	0.0355	-0.125	0.115	0.0477	-0.043	0.0574	-0.118	0.00334	-0.123	0.0612	-0.0493	-0.0244	1.12	0.151
AML10_ATGCCTCCAGTAGGAC-1	AML-MR	AML Immature	0.009	0.189	0.672	0.45	0.798	-6.94e-18	-0.0155	0.525	-0.0025	0.32	-0.00472	0.898	-0.0317	-0.0848	-0.0154	1.95	0.592
AML10_ATGCCTCTCCCAGGAC-1	AML-MR	AML Immature	-0.0782	0.0998	0.494	0.37	0.5	-1.39e-17	-6.92e-4	0.201	0.04	0.221	0.00374	0.493	0.0037	-0.00299	-0.123	1.4	0.256
AML10_ATGCCTCTCTGCGATA-1	AML-MR	AML Immature	0.0665	0.0728	0.551	0.341	0.75	-0.0183	0.0815	0.482	0.154	0.365	0.116	0.767	0.0256	0.123	0.307	1.81	0.314
AML10_ATGCGATGTATCGCTA-1	AML-MR	AML Immature	-0.0474	0.0476	0.373	0.265	0.424	-0.0482	-0.00201	0.205	0.0116	0.188	-0.0352	0.347	-0.0107	-0.0209	-0.0552	0.804	0.319
AML10_ATGCGATGTCTATGAC-1	AML-MR	AML Immature	-0.034	0.075	0.326	0.164	0.375	0.0626	0.0199	0.236	-0.014	0.125	-0.125	0.412	0.0312	-0.0199	0.0218	0.991	0.125
AML10_ATGCGATGTTTCGTTT-1	AML-MR	AML Immature	-0.0383	0.14	0.489	0.298	0.618	-0.00196	-0.00569	0.298	-0.00592	0.328	-0.054	0.66	0.0334	-0.0599	-0.132	1.58	0.413
AML10_ATGCGATTCATGTCTT-1	AML-MR	AML Immature	-0.0476	0.0613	0.208	0.205	0.316	-0.0259	0.00317	0.198	-0.0327	0.101	-0.0838	0.276	0.0323	-0.0413	-0.141	0.536	-0.242
AML10_ATGGAGGAGGGCCTCT-1	AML-MR	AML Immature	-0.0818	0.105	0.423	0.289	0.503	-0.15	-0.00468	0.325	-0.081	0.235	-0.112	0.549	0.0421	-0.0878	-0.0154	1.17	0.314
AML10_ATGGAGGAGGTCATAA-1	AML-MR	AML Immature	0.0274	0.198	0.286	0.284	0.263	0.0789	0.00982	0.0355	0.0707	0.117	0.043	0.209	0.028	0.0407	-0.086	1.43	0.436
AML10_ATGGAGGCAAGTTCGT-1	AML-MR	AML Immature	0.012	0.103	0.388	0.218	0.354	-0.0462	-0.006	0.273	-0.0549	0.144	0.00824	0.52	-0.0237	-0.0175	0.251	1.32	0.133
AML10_ATGGAGGGTATCGCGC-1	AML-MR	AML Immature	-0.0443	0.0318	0.253	0.196	0.282	-0.0347	0.0225	0.271	6.88e-4	0.164	-0.091	0.387	0.0234	-0.0657	-0.163	1.01	-0.0332
AML10_ATGGAGGTCATTCTTG-1	AML-MR	AML Immature	-0.08	-0.0189	0.296	0.245	0.438	-0.0645	0.052	0.412	0.0931	0.213	0.0839	0.657	0.0506	-0.047	-0.0552	0.9	-0.13
AML10_ATGGATCAGCAACCAG-1	AML-MR	AML Immature	-0.0704	-0.041	0.447	0.293	0.66	0.027	-0.00899	0.251	0.00366	0.273	-0.00918	0.699	-0.0123	0.0404	0.00523	1.46	0.0511
AML10_ATGGATCCAGACCCGT-1	AML-MR	AML Immature	-0.0565	0.089	0.387	0.28	0.381	-0.0386	-0.025	0.319	-0.0097	0.136	-0.00507	0.457	0.0585	-0.0194	-0.0706	1.14	0.279
AML10_ATGGATCGTTCGTAAC-1	AML-MR	AML Immature	0.07	0.282	0.406	0.317	0.244	0.219	0.102	0.159	0.152	0.0369	0.105	0.205	0.0844	0.0527	-0.141	1.45	0.571
AML10_ATGGATCTCATTCGTT-1	AML-MR	AML Immature	-0.00128	0.249	0.444	0.332	0.705	-0.0414	0.0342	0.465	-0.0381	0.401	-0.0626	0.845	0.0396	0.00943	-0.0706	0.926	0.383
AML10_ATGGATCTCTTAGCAG-1	AML-MR	AML Immature	0.0372	0.23	0.599	0.387	0.663	0.162	0.00772	0.538	0.0151	0.298	-0.016	0.815	0.0466	0.0209	-0.194	1.54	0.213
AML10_ATGGATCTCTTGCAGA-1	AML-MR	AML Immature	-0.0869	-0.0171	0.328	0.255	0.498	-0.0693	-0.00866	0.368	-0.0523	0.21	-0.0407	0.647	0.00299	-0.0451	0.0218	0.992	-0.157
AML10_ATGGGAGCATGGATCT-1	AML-MR	AML Immature	-0.0308	0.00594	0.417	0.251	0.683	-0.0132	0.0064	0.407	-6.41e-4	0.312	-0.0269	0.761	0.0483	-0.0147	-0.077	0.94	0.238
AML10_ATGGGAGGTAGACAAT-1	AML-MR	AML Immature	-0.0167	0.203	0.461	0.305	0.62	-0.0105	0.023	0.476	0.0285	0.329	0.113	0.797	0.0299	-0.00371	-0.166	1.24	0.0264
AML10_ATGGGAGGTCGACGCT-1	AML-MR	AML Immature	-0.0463	0.126	0.355	0.268	0.356	-0.00676	-0.0389	0.343	-0.0849	0.156	-0.0972	0.512	0.0286	-0.0395	0.123	1.36	-0.13
AML10_ATGGGAGTCACGGTCG-1	AML-MR	AML Immature	-0.0548	0.0769	0.44	0.308	0.422	0.0558	-0.0071	0.312	0.0132	0.192	-0.0701	0.606	0.0292	0.0291	0.276	1.37	0.313
AML10_ATGGGAGTCATTGCGA-1	AML-MR	AML Immature	-0.0731	-0.0244	0.298	0.263	0.206	0.0501	-0.0479	0.0938	-0.0456	0.168	-0.0651	0.456	0.0754	0.00895	-0.00901	0.967	-0.276
AML10_ATGGGTTAGGCTAGCA-1	AML-MR	AML Immature	0.0101	0.0759	0.456	0.298	0.587	0.0927	0.00384	0.373	0.0121	0.285	0.0322	0.619	0.0338	-7.5e-4	-0.169	1.28	-0.0032
AML10_ATGGGTTAGTCTACCA-1	AML-MR	AML Immature	-0.0643	0.0462	0.322	0.348	0.512	-0.0809	-0.102	0.29	-0.0922	0.159	-0.00566	0.628	-0.018	-0.0599	0.26	1.29	-0.173
AML10_ATGGGTTAGTGCGTCC-1	AML-MR	AML Immature	-0.0405	0.261	0.437	0.314	0.358	-0.0828	-0.0247	0.312	-0.0687	0.132	0.00657	0.441	-0.0425	0.0192	-0.018	1.4	0.162
AML10_ATGGGTTGTTACCCAA-1	AML-MR	AML Immature	-0.0159	0.177	0.567	0.39	1	-0.0318	0.0244	0.764	-0.00559	0.442	-0.0405	1.02	0.0214	-0.0248	-0.0616	1.42	0.443
AML10_ATGGTTGAGGCAGCTA-1	AML-MR	AML Immature	-0.0532	0.189	0.409	0.235	0.537	0.0395	0.0377	0.237	0.0147	0.302	-0.0318	0.605	0.0222	-0.0247	-0.0154	1.36	-0.215
AML10_ATGGTTGAGTAATACG-1	AML-MR	AML Immature	-0.0907	-0.0236	0.252	0.0685	0.301	0.102	-0.0162	0.27	-0.0703	0.0842	-0.0504	0.366	-0.0394	-0.0334	0.2	0.858	-0.271
AML10_ATGGTTGGTGGCTTAT-1	AML-MR	AML Immature	-0.022	0.0656	0.22	0.149	0.0678	0.0251	0.0108	0.101	-0.0193	-0.0548	8.05e-4	0.0243	-0.0295	-0.0112	-0.0154	1.14	-0.0621
AML10_ATGGTTGTCGTAGCTA-1	AML-MR	AML Immature	-0.0644	0.0582	0.358	0.22	0.149	0.0395	-0.0175	0.195	-0.082	0.125	-0.0732	0.327	0.0235	0.064	0.56	0.927	-0.149
AML10_ATGTCCCCAAGCTCTA-1	AML-MR	AML Immature	-0.071	0.181	0.384	0.195	0.319	-0.0135	0.0205	0.238	-0.0176	0.18	-0.0926	0.401	0.0362	-0.0512	-0.117	1.21	0.0587
AML10_ATGTCCCCAGCGCGTT-1	AML-MR	AML Immature	-0.0125	-0.0416	0.199	0.165	0.427	0.0327	0.0529	0.23	0.0708	0.282	-0.0101	0.461	0.0703	0.00147	-0.077	0.935	-0.287
AML10_ATGTCCCCATCTAACG-1	AML-MR	AML Immature	-0.0781	0.0893	0.374	0.171	0.402	0.0501	0.00134	0.238	-0.0141	0.187	0.0479	0.559	-0.0251	-0.0653	0.236	0.948	-0.06
AML10_ATGTCCCGTGTGACCC-1	AML-MR	AML Immature	0.0113	0.242	0.33	0.276	0.249	0.0924	-0.0193	0.202	0.00769	0.0548	0.0151	0.203	0.00775	-0.0258	0.0308	1.03	0.258
AML10_ATGTCCCGTTCAAGGG-1	AML-MR	AML Immature	-0.0786	0.0193	0.47	0.404	0.878	0.0408	0.0185	0.52	-0.0305	0.332	-0.0981	0.867	0.00285	-0.0422	-0.0616	0.843	0.151
AML10_ATGTCCCTCGCCTTGT-1	AML-MR	AML Immature	-0.0574	-0.0747	0.215	0.0916	-0.0837	0.00785	-0.00369	-0.0482	0.0568	-0.0814	-0.0439	-0.0942	0.0818	-0.0953	-0.0308	1	-0.117
AML10_ATGTCCCTCTCTAAGG-1	AML-MR	AML Immature	-0.0194	-0.054	0.186	0.113	-0.15	-0.0977	-0.0762	-0.0594	-0.0545	-0.114	-0.104	-0.106	-0.0457	-0.00302	0.176	0.818	-0.0164
AML10_ATGTCTTAGCTAATCC-1	AML-MR	AML Immature	-0.0805	0.0165	0.368	0.228	0.419	0.0482	-0.0216	0.228	-0.0516	0.146	-0.128	0.472	0.0188	-0.0339	-0.101	1.19	0.053900000000000003
AML10_ATGTCTTAGGTTGTTC-1	AML-MR	AML Immature	-0.0304	0.0607	0.329	0.184	0.299	0.0279	0.0113	0.141	-6.24e-4	0.0197	0.0421	0.329	0.0612	-0.0528	-0.0154	1.14	0.176
AML10_ATGTCTTCAAATGCGG-1	AML-MR	AML Immature	-0.0128	0.0196	0.154	0.106	0.0799	0.112	-0.0629	0.0228	-0.0789	-0.0666	-0.131	0.0582	-5.76e-5	4.8e-4	-0.086	1.09	-0.234
AML10_ATGTCTTCAAGGTCAG-1	AML-MR	AML Immature	0.0247	0.263	0.604	0.364	0.522	0.0879	0.0572	0.426	0.0444	0.29	-0.134	0.64	0.0427	-0.0139	-0.086	1.75	0.673
AML10_ATGTCTTGTTGGCCTG-1	AML-MR	AML Immature	-0.0751	0.164	0.367	0.189	0.345	-0.0693	0.0225	0.107	0.106	0.111	0.0163	0.251	0.0596	-0.0771	-0.0616	1.37	0.489
AML10_ATGTCTTTCTCGTGAA-1	AML-MR	AML Immature	-0.0325	0.0952	0.283	0.234	0.239	-0.0347	0.0129	0.239	-0.0277	0.244	-0.0286	0.39	0.0202	-0.0111	-0.0462	1.08	0.286
AML10_ATTACCTAGGCACTCC-1	AML-MR	AML Immature	-0.05	0.0724	0.412	0.251	0.412	-8.69e-4	-0.0419	0.317	-0.0444	0.143	-0.0456	0.394	-6.83e-4	-0.0328	-0.0244	1.51	-0.0523
AML10_ATTACCTCAGCGGTTC-1	AML-MR	AML Immature	-0.0643	-0.105	0.394	0.259	0.391	-0.139	-0.0816	0.317	-0.119	0.187	-0.169	0.537	-1.6e-4	-0.0802	0.446	1.25	0.0617
AML10_ATTACCTTCGATCCCT-1	AML-MR	AML Immature	-0.0424	0.0952	0.294	0.293	0.162	-0.122	-0.0326	0.134	-0.0565	-0.0356	-0.0832	0.148	-0.0377	-0.119	0.221	1.52	0.24
AML10_ATTACTCAGAATTCAG-1	AML-MR	AML Immature	-0.07	0.0101	0.437	0.307	0.678	-0.0347	0.00497	0.544	0.07	0.281	0.0878	0.825	-0.00651	-0.0698	0.0526	1.44	0.0983
AML10_ATTACTCAGAGGTTAT-1	AML-MR	AML Immature	-0.0866	0.193	0.437	0.257	0.526	-0.0645	-0.0214	0.412	-0.0516	0.202	-0.0162	0.498	0.0374	-0.0228	-0.101	1.39	0.515
AML10_ATTACTCAGATGCCGA-1	AML-MR	AML Immature	-0.0901	-0.0414	0.415	0.29	0.592	0.0812	-0.05	0.408	-0.0657	0.262	-0.194	0.77	-0.0163	-0.043	-0.0308	1.04	0.144
AML10_ATTACTCAGCCTGCCA-1	AML-MR	AML Immature	-0.0499	0.0224	0.472	0.256	0.667	0.0386	-0.013	0.506	0.0145	0.353	-0.0083	0.737	-0.0209	-0.0166	0.444	1.25	0.343
AML10_ATTACTCAGGTTGACG-1	AML-MR	AML Immature	-0.0563	-0.115	0.232	0.146	-0.0188	0.0809	0.00542	0.093	-0.057	0.031	-0.0105	0.0308	-0.00209	-0.0298	-0.0706	1.14	-0.53
AML10_ATTACTCCAACAGAGC-1	AML-MR	AML Immature	0.00108	0.333	0.352	0.252	0.353	-0.124	0.00995	0.118	-0.00134	0.243	0.184	0.483	0.0439	-0.0388	-0.0924	1.7	0.148
AML10_ATTACTCCATGCAGCC-1	AML-MR	AML Immature	-0.0713	-0.0105	0.151	0.0821	0.135	0.0231	0.00997	-0.0184	-0.0169	0.0704	-0.0634	0.171	0.025	-0.0864	-0.108	0.801	0.0554
AML10_ATTATCCAGTGGCGAT-1	AML-MR	AML Immature	-0.0349	0.0159	0.446	0.336	0.434	0.00393	0.0171	0.32	0.0112	0.168	0.0106	0.543	0.032	-3.73e-4	-0.0462	0.965	0.422
AML10_ATTATCCCACCTAAAC-1	AML-MR	AML Immature	0.00684	0.0534	0.311	0.155	0.385	-0.0761	0.0303	0.299	0.0348	0.153	0.0161	0.45	0.0317	-0.0454	-0.137	1.2	-0.0924
AML10_ATTATCCCATAACGGG-1	AML-MR	AML Immature	-0.039	-0.0138	0.143	0.109	0.176	-0.0924	-0.0128	0.021	0.0265	0.102	-0.118	0.253	0.0437	0.0234	0.0372	0.634	-0.293
AML10_ATTATCCCATTAGGCT-1	AML-MR	AML Immature	-0.0611	0.0409	0.491	0.389	0.595	-0.0963	-0.0206	0.48	0.00915	0.217	0.0225	0.573	0.019	-0.0133	-0.148	1.51	0.265
AML10_ATTATCCGTGATCGTT-1	AML-MR	AML Immature	-0.0309	0.232	0.422	0.285	0.313	-0.0124	0.0059	0.381	0.0146	0.0566	0.016	0.352	0.017	-0.0153	-0.0154	1.09	0.392
AML10_ATTATCCTCTCCCATG-1	AML-MR	AML Immature	-0.00675	0.124	0.329	0.217	0.171	-0.0375	-0.00366	0.0665	0.00254	0.0496	-0.0143	0.238	0.0209	0.026	0	1.09	-0.265
AML10_ATTCACTCAATCGTCA-1	AML-MR	AML Immature	-0.04	0.0688	0.292	0.217	0.309	0.0144	-0.00697	0.0308	0.029	0.13	0.0497	0.441	0.0158	-0.00841	0.183	1.33	0.169
AML10_ATTCACTCAGCATTGT-1	AML-MR	AML Immature	-0.053900000000000003	0.0352	0.381	0.215	0.142	-0.0874	0.00129	0.035	-0.0565	-0.0257	-0.116	0.264	0.0316	-0.0556	-0.0154	1.35	0.153
AML10_ATTCAGGAGGAACGTC-1	AML-MR	AML Immature	-0.0686	0.0534	0.435	0.214	0.228	-0.0347	0.00382	0.239	0.0613	0.156	-0.0858	0.44	0.0568	0.00379	0.293	1.19	0.252
AML10_ATTCAGGCAGAACATA-1	AML-MR	AML Immature	-0.00749	0.0541	0.467	0.331	0.285	-0.0299	0.0202	0.307	0.0334	0.171	-0.00379	0.47	0.00635	0.0272	0.0988	1.44	0.532
AML10_ATTCATCAGGTGAGAA-1	AML-MR	AML Immature	-0.0615	0.0208	0.391	0.207	0.263	-0.0924	-0.0697	0.138	-0.132	0.147	-0.197	0.383	0.0157	-0.0568	-0.104	1.17	-0.106
AML10_ATTCATCAGTCATACC-1	AML-MR	AML Immature	-0.1	0.104	0.35	0.221	0.316	-0.0809	0.0103	0.162	-0.00509	0.128	0.0262	0.313	0.026	-0.0136	0.108	1.03	0.212
AML10_ATTCATCTCAAGTCGT-1	AML-MR	AML Immature	-0.108	0.0339	0.327	0.295	0.381	-0.0809	-0.0153	0.255	-0.0304	0.0766	-0.0768	0.595	0.0224	-0.0741	-0.077	1.36	0.303
AML10_ATTCCATAGTGGAAGA-1	AML-MR	AML Immature	0.00858	0.0536	0.446	0.313	0.596	-0.0645	-0.0228	0.403	-0.0374	0.303	-0.0847	0.606	0.00376	-0.0522	0.214	1.18	0.19
AML10_ATTCCATCACAGCCAC-1	AML-MR	AML Immature	-0.0763	0.0285	0.329	0.189	0.407	-0.0116	-0.0188	0.289	-0.0349	0.119	-0.0962	0.366	0.0395	0.00915	-0.086	0.675	0.373
AML10_ATTCCATGTGGGTCAA-1	AML-MR	AML Immature	-0.0635	0.0513	0.447	0.249	0.488	0.0417	-0.0192	0.269	-0.0549	0.267	-0.215	0.567	0.0499	-0.0123	-0.0154	1.2	0.432
AML10_ATTCCATTCGGTTGTA-1	AML-MR	AML Immature	-0.0715	-0.00743	0.233	0.16	0.122	-0.175	8.1e-5	0.146	-0.0664	0.123	-0.158	0.21	0.00659	-0.0472	0.443	1.15	0.156
AML10_ATTCCCGGTCCGGTGT-1	AML-MR	AML Immature	-0.0431	0.136	0.453	0.433	0.439	0.0955	0.0146	0.331	-0.00594	0.163	-0.064	0.497	-0.0055	-0.0227	-0.0552	1.3	0.16
AML10_ATTCCCGTCCATCCGT-1	AML-MR	AML Immature	-0.106	-0.132	0.302	0.126	0.742	-0.00676	0.011	0.364	0.0339	0.37	-0.148	0.767	0.00823	-0.0579	-0.154	0.523	0.211
AML10_ATTCCCGTCCTAGCGG-1	AML-MR	AML Immature	-0.0457	0.0282	0.293	0.235	0.247	-0.0828	0.0378	0.195	0.0613	0.148	0.174	0.461	0.021	-0.0319	0.0732	1.01	-0.0801
AML10_ATTCCTAGTACTAGCT-1	AML-MR	AML Immature	-0.0814	0.0518	0.303	0.206	0.205	-0.0347	0.0228	0.195	0.0245	0.0836	0.00279	0.206	0.0565	-0.089	-0.0308	1.14	0.136
AML10_ATTCGTTCAAGCCTGC-1	AML-MR	AML Immature	0.00574	0.277	0.363	0.317	0.106	0.0194	-0.00321	0.367	-0.0753	0.207	-0.0962	0.216	-0.00323	-0.0278	0.0308	1.28	0.101
AML10_ATTCGTTCATGACGTT-1	AML-MR	AML Immature	-0.00263	0.25	0.448	0.277	0.504	0.051	0.0286	0.335	0.0381	0.187	-0.0271	0.463	0.0569	-0.0224	-0.148	1.37	0.34
AML10_ATTCGTTGTATTGGCT-1	AML-MR	AML Immature	-0.0418	0.0473	0.297	0.189	-0.0526	-0.0578	-0.0318	-0.0702	-0.00536	-0.0735	-0.0707	-0.00716	0.0431	-0.0374	-0.0462	1.74	0.488
AML10_ATTCGTTGTGAGTTGG-1	AML-MR	AML Immature	0.00877	0.058	0.387	0.327	0.64	0.0963	-0.0164	0.385	-0.0397	0.354	-0.0682	0.727	0.036	-0.0233	0.00639	1.29	0.0542
AML10_ATTCGTTTCGACCATA-1	AML-MR	AML Immature	-0.0637	-0.0165	0.315	0.183	0.262	-0.0482	-0.0574	0.225	-0.0851	0.0527	-0.139	0.329	-0.0208	-0.0689	-0.0308	1.16	-0.0876
AML10_ATTCTACCACTTCATT-1	AML-MR	AML Immature	-0.0359	0.0668	0.395	0.208	0.359	0	-0.0186	0.169	0.0117	0.174	-0.166	0.386	0.0656	-0.0139	-0.0578	1.44	0.265
AML10_ATTCTACGTCTGTGAT-1	AML-MR	AML Immature	0.00432	0.23	0.488	0.398	0.508	0.0562	-0.0117	0.437	-0.0238	0.248	-0.0157	0.745	0.0192	-0.032	0.00639	1.6	0.0943
AML10_ATTCTACTCCCTTTGG-1	AML-MR	AML Immature	-0.0424	0.0403	0.422	0.2	0.566	-0.0761	0.0378	0.427	0.0419	0.279	-0.0487	0.585	0.0481	5.13e-4	0.139	1.35	-0.507
AML10_ATTCTACTCGTGCTCT-1	AML-MR	AML Immature	-0.0499	-0.0104	0.191	0.0759	0.198	-0.0645	-0.0453	0.00511	-6.81e-4	0.0843	-0.0593	0.104	0.00121	-0.0699	0.553	0.902	0.0218
AML10_ATTCTACTCTCCCTAG-1	AML-MR	AML Immature	-0.0621	0.0346	0.387	0.165	0.696	-0.0231	-0.0187	0.375	-0.0273	0.288	-0.103	0.713	-0.0172	-0.0273	0.00639	1.24	0.0898
AML10_ATTCTTGAGGTAATCA-1	AML-MR	AML Immature	-0.018	0.131	0.351	0.188	0.423	0.00872	-0.0445	0.0736	-0.058	0.16	-0.0909	0.365	0.011	-0.00375	-0.0462	1.33	0.0856
AML10_ATTCTTGAGTTGGAGC-1	AML-MR	AML Immature	0.0188	0.0535	0.483	0.3	0.609	-0.196	-0.013	0.381	-0.0112	0.255	0.0698	0.591	0.0332	-0.0551	0.0526	1.14	0.0927
AML10_ATTCTTGCATGTACGT-1	AML-MR	AML Immature	-0.0562	-0.0237	0.435	0.303	0.323	-0.0617	-0.0699	0.183	-0.0701	0.0754	-0.128	0.408	-0.0417	0.0421	0.261	1.25	-0.105
AML10_ATTGGGTAGAATTCAG-1	AML-MR	AML Immature	-0.0837	0.111	0.353	0.175	0.512	-0.0442	0.0398	0.285	0.0367	0.22	-0.0186	0.559	0.0154	-0.0439	-0.095	0.95	0.32
AML10_ATTGGGTCAAGCTACT-1	AML-MR	AML Immature	-0.0179	0.189	0.246	0.214	0.182	0.027	0.00804	-0.109	0.00885	0.124	-0.115	0.172	0.0143	-0.023	0.0218	1.26	0.335
AML10_ATTGGGTCACGACTAT-1	AML-MR	AML Immature	0.0608	0.16	0.427	0.355	0.53	-0.0307	-0.0186	0.393	-0.0216	0.239	0.00933	0.7	0.00419	-0.0187	0.231	1.36	0.378
AML10_ATTGGGTGTCGTCATA-1	AML-MR	AML Immature	0.0188	-0.0633	0.228	0.16	0.461	-0.198	-0.00897	0.226	-0.0222	0.14	-0.0803	0.416	0.0107	0.00579	-0.101	0.562	0.11
AML10_ATTGGGTTCAGATTGC-1	AML-MR	AML Immature	-0.031	0.0534	0.423	0.17	0.62	-0.0259	-0.0152	0.359	-0.0232	0.309	-0.1	0.594	0.00429	0.0354	0.168	0.777	0.298
AML10_ATTGTTCAGAGCATCG-1	AML-MR	AML Immature	0.00627	0.015	0.429	0.368	0.474	-0.0231	-0.00209	0.349	-0.0551	0.169	-0.115	0.551	0.0825	-0.0124	-0.108	1.39	-0.126
AML10_ATTGTTCAGTAGGGTC-1	AML-MR	AML Immature	-0.0426	-0.0113	0.201	0.159	0.146	-1.39e-17	-0.0164	0.123	-0.025	0.0653	0.00909	0.286	0.0519	-0.0364	-0.108	1.07	-0.249
AML10_ATTGTTCTCATGCGGC-1	AML-MR	AML Immature	-0.0936	-0.0109	0.323	0.214	0.301	-0.0144	-0.0556	0.274	-0.0302	0.107	-0.029	0.443	-0.0409	-0.0516	0.203	1.08	0.266
AML10_ATTGTTCTCGTAACTG-1	AML-MR	AML Immature	-0.0506	0.0415	0.476	0.342	0.546	-0.0645	0.00347	0.299	-0.0335	0.235	-0.0701	0.7	0.0225	-0.0633	-0.0244	1.02	0.317
AML10_ATTGTTCTCTTTCCGG-1	AML-MR	AML Immature	-0.0641	-0.0388	0.286	0.142	0.233	-0.0578	-0.0378	0.134	-0.016	-0.0272	-0.0157	0.272	-0.0241	-0.0595	-0.169	1.15	-0.262
AML10_ATTTACCCACAACATC-1	AML-MR	AML Immature	-0.0291	0.0126	0.415	0.245	0.696	-0.0828	-0.0387	0.438	-0.0945	0.273	-0.0666	0.838	-0.00502	-0.0827	0.145	1.11	-0.0689
AML10_ATTTACCCACCAACAT-1	AML-MR	AML Immature	-0.101	-0.0991	0.17	0.0389	0.1	-0.0992	-0.0333	0.0342	-0.0266	-0.00909	-0.134	0.0952	-0.0336	-0.0061	0.465	0.987	-0.0756
AML10_ATTTACCGTGCATTAC-1	AML-MR	AML Immature	-0.0502	0.00982	0.553	0.364	0.556	-0.0693	0.0134	0.515	0.0502	0.215	-0.00609	0.642	0.0628	0.0211	0.123	1.49	0.213
AML10_ATTTACCTCCCTTTGG-1	AML-MR	AML Immature	-0.0627	-0.0086	0.292	0.164	0.41	0.0203	-0.00991	0.22	-0.0537	0.112	-0.112	0.342	-0.0429	-0.0191	-0.119	1.04	-0.129
AML10_ATTTACCTCTTCCACG-1	AML-MR	AML Immature	-0.0161	-0.0209	0.294	0.213	0.532	-0.149	-0.0107	0.382	-5.4e-4	0.208	0.0545	0.661	-0.0467	-0.0561	0.428	0.524	-0.24
AML10_ATTTCACAGTTGCATC-1	AML-MR	AML Immature	-0.0265	0.125	0.389	0.221	0.366	-0.0501	-0.0295	0.288	-0.0238	0.241	0.0239	0.426	0.0459	0.00837	-0.095	1.24	-0.267
AML10_ATTTCACCACCGTGAC-1	AML-MR	AML Immature	-0.0445	0.0422	0.475	0.373	0.415	-0.053	-0.0498	0.436	-0.0154	0.0547	-0.0596	0.509	0.053900000000000003	-0.0323	0.0154	1.49	-0.0491
AML10_ATTTCACCAGCATCTA-1	AML-MR	AML Immature	-0.0686	0.172	0.525	0.331	0.38	-0.0654	-0.0339	0.298	-0.0151	0.164	-0.188	0.323	0.0511	0.024	-0.225	1.41	0.363
AML10_ATTTCACTCTCCTGAC-1	AML-MR	AML Immature	-0.0398	0.115	0.579	0.347	0.864	0.0414	0.0458	0.549	0.0504	0.381	-0.0348	0.855	0.0286	-3.41e-4	-0.0308	1.26	0.605
AML10_ATTTCTGAGGCTATCT-1	AML-MR	AML Immature	7.37e-4	0.192	0.429	0.287	0.714	-1.39e-17	0.0649	0.336	0.0767	0.319	-0.00202	0.734	0.0387	-0.0247	-0.101	0.787	0.297
AML10_ATTTCTGAGGGAGGCA-1	AML-MR	AML Immature	-0.0544	0.112	0.27	0.16	0.426	-0.0414	-0.00335	0.335	-0.052	0.179	-0.21	0.462	0.0328	-0.0402	0.0462	0.926	0.0545
AML10_ATTTCTGCAGAGGCAT-1	AML-MR	AML Immature	-0.0932	-0.0975	0.158	0.00527	0.118	-0.111	-0.0365	0.0893	-0.0357	0.111	-0.109	0.17	-0.0328	-0.0571	0.514	0.899	-0.31
AML10_ATTTCTGTCTACTGAG-1	AML-MR	AML Immature	-0.0272	0.166	0.338	0.217	0.251	0.0331	-0.0133	0.123	-0.0205	0.14	-0.104	0.282	-0.0392	0.0254	-0.0398	1.03	0.088
AML10_CAAAGAAAGTGAGCCA-1	AML-MR	AML Immature	-0.0775	-0.0358	0.179	0.199	0.299	-0.0355	-0.0561	0.182	-0.0891	0.103	-0.141	0.388	0.0197	-0.08	0.322	0.593	-0.303
AML10_CAAAGAAGTCGTCTCT-1	AML-MR	AML Immature	0.0225	0.223	0.507	0.277	0.567	0.0741	0.0633	0.456	0.0429	0.294	0.0805	0.751	0.00569	0.00424	-0.0282	1.35	-0.0508
AML10_CAAAGAAGTTGCATGT-1	AML-MR	AML Immature	-0.0148	0.21	0.499	0.333	0.4	0.0732	-0.0151	0.257	0.0018	0.285	-0.0522	0.505	0.0407	-0.0693	-0.0616	1.4	0.268
AML10_CAAAGAATCCGTTGAA-1	AML-MR	AML Immature	-0.0528	-0.0229	0.193	0.107	0.333	-0.0896	-0.0118	0.21	0.0133	0.111	-0.0796	0.175	-0.0041	-0.0716	0.0154	1.16	0.00889
AML10_CAACAACAGGTTCACT-1	AML-MR	AML Immature	-0.0099	0.149	0.24	0.169	0.127	-0.0299	0.0245	0.32	0.00966	-0.0444	-0.0331	0.143	0.0798	-0.0119	-0.108	1.17	0.206
AML10_CAACAACAGGTTTACC-1	AML-MR	AML Immature	-0.0189	0.0759	0.364	0.173	0.54	0.0442	0.0242	0.413	0.0572	0.219	0.0156	0.556	0.0357	-0.0123	-0.0462	0.948	0.0144
AML10_CAACAACAGTGCGCTC-1	AML-MR	AML Immature	-0.0761	0.0581	0.547	0.367	0.594	0.00393	-0.0479	0.321	-0.0858	0.159	-0.0109	0.685	-0.0143	-0.055	-0.086	1.21	0.497
AML10_CAACAACGTCGGCACT-1	AML-MR	AML Immature	-0.0547	0.109	0.6	0.401	0.804	-0.157	0.00927	0.507	-0.0237	0.455	-0.0498	0.967	-0.0452	-0.0212	0.00523	1.43	0.0559
AML10_CAACAGTAGATGTTAG-1	AML-MR	AML Immature	-0.0415	0.0496	0.334	0.219	0.389	0.0155	-0.0277	0.24	-0.0617	0.269	-0.0413	0.495	0.00477	-0.0213	0.168	1.24	0.227
AML10_CAACAGTAGGAACATT-1	AML-MR	AML Immature	-0.0173	0.0778	0.357	0.295	0.382	-0.101	8.33e-4	0.188	0.0226	0.181	-0.027	0.54	-0.0225	-0.0809	0.0773	1.5	0.521
AML10_CAACAGTGTCGAGTGA-1	AML-MR	AML Immature	-0.0846	-0.00513	0.292	0.172	0.461	0.0155	0.0293	0.227	0.00851	0.214	-0.0518	0.491	0.0339	-0.0364	-0.101	1.09	-0.121
AML10_CAACAGTGTGATATAG-1	AML-MR	AML Immature	0.0571	0.176	0.239	0.197	-0.0676	-0.053	0.0485	0.153	0.0814	-0.0211	0.0228	-0.0385	0.0169	-0.0449	-0.203	1.17	0.184
AML10_CAACAGTTCGAAGTGG-1	AML-MR	AML Immature	-0.0568	0.0283	0.217	0.117	0.292	-0.124	0.0308	0.23	-0.00907	0.153	-0.101	0.277	-0.013	-0.0424	0.174	0.482	0.0489
AML10_CAACCAACACGCGCTA-1	AML-MR	AML Immature	0.0393	0.187	0.419	0.273	0.232	0.00479	0.017	0.143	0.0297	0.105	-0.0513	0.285	0.0185	-0.0829	0	1.47	0.158
AML10_CAACCAAGTTTCCCAC-1	AML-MR	AML Immature	-0.0494	0.0597	0.256	0.174	0.191	-0.0102	-0.0058	0.198	-0.0223	-0.00343	0.00514	0.267	0.029	-0.0374	0.154	1.03	0.218
AML10_CAACCTCCACCGTACG-1	AML-MR	AML Immature	-0.0565	-0.0438	0.181	0.121	0.0502	0.0458	-0.00187	0.078	-0.012	-0.00674	-0.0536	0.0911	0.0199	-0.0281	0.00929	1.05	0.0909
AML10_CAACCTCCACTGTTCC-1	AML-MR	AML Immature	-0.104	0.00562	0.419	0.289	0.537	-0.0307	0.0274	0.343	-0.00312	0.25	-0.173	0.736	0.0473	-0.0293	-0.141	1.14	0.255
AML10_CAACCTCCATATGCGT-1	AML-MR	AML Immature	-0.0171	0.0147	0.413	0.38	0.692	-0.00283	0.00936	0.363	-0.072	0.253	-0.102	0.595	-0.0167	-0.0246	0.0462	1.13	-0.31
AML10_CAACCTCTCGTAGGAG-1	AML-MR	AML Immature	-0.0535	0.0899	0.429	0.42	0.629	-0.00676	0.0487	0.469	0.027	0.421	-0.0737	0.694	0.055	0.0952	-0.0706	0.967	-0.00336
AML10_CAACGATAGTTCTCTT-1	AML-MR	AML Immature	-0.0124	0.171	0.414	0.25	0.703	-0.053	0.00138	0.435	-0.039	0.291	-0.0826	0.732	-0.00981	-0.0146	-0.0308	1.3	0.103
AML10_CAACGATGTAGCGATG-1	AML-MR	AML Immature	-0.0327	0.0459	0.404	0.226	0.46	0.0327	-0.00652	0.29	-0.00118	0.146	-0.0571	0.531	-0.0165	-0.0315	-0.0154	1.33	0.258
AML10_CAACGATTCAAGTAAG-1	AML-MR	AML Immature	-0.0457	0.0166	0.36	0.225	0.459	-0.0414	-0.024	0.0651	-0.00306	0.333	-0.107	0.492	0.019	-0.0074400000000000004	0.0616	1.19	0.0364
AML10_CAACGGCAGTTGGAAT-1	AML-MR	AML Immature	-0.0224	0.0484	0.397	0.227	0.312	0.0462	-0.0041	0.243	0.0132	0.221	0.012	0.423	-0.037	0.00967	0.0308	1.32	0.0285
AML10_CAACGGCCAGGAAGTC-1	AML-MR	AML Immature	-0.0484	0.135	0.363	0.307	0.382	0.147	0.0633	0.27	0.125	0.188	0.0826	0.327	-0.00459	0.0139	-0.0398	1.43	0.118
AML10_CAACGGCGTAGAGATT-1	AML-MR	AML Immature	-0.00179	0.0422	0.227	0.167	0.0514	0.103	-0.0408	0.175	-0.025	-0.0081	-0.00579	0.244	-0.0268	-0.00452	0.32	1.07	-0.316
AML10_CAACGGCTCACTTATC-1	AML-MR	AML Immature	-0.0121	0.0637	0.406	0.184	0.667	-0.00676	-0.0392	0.276	-0.0589	0.223	-0.0169	0.692	-0.0174	-0.0845	-0.132	1.4	-0.0893
AML10_CAACGGCTCCAAGCCG-1	AML-MR	AML Immature	-0.052	0.0238	0.314	0.17	0.457	0.0347	-0.0822	0.148	-0.0963	0.123	-0.143	0.387	-0.0174	-0.0436	-0.0552	0.997	-0.162
AML10_CAAGACTAGCTGTCCG-1	AML-MR	AML Immature	-8.4e-4	0.0386	0.386	0.227	0.487	0.0347	0.0286	0.267	0.0181	0.172	0.0921	0.531	0.0194	-0.025	-0.0616	1.45	0.155
AML10_CAAGACTCAGGAGACT-1	AML-MR	AML Immature	-0.0764	0.0941	0.47	0.3	0.501	0.0163	-0.02	0.268	-0.0394	0.224	-0.0462	0.576	0.00407	-0.015	-0.157	1.51	0.364
AML10_CAAGACTTCCAAATGC-1	AML-MR	AML Immature	-0.0122	0.105	0.374	0.243	0.385	-0.122	-0.0353	0.0981	-0.0346	0.127	-0.00336	0.306	0.0511	-0.0386	-0.0244	0.904	-0.0243
AML10_CAAGAGGAGAGGTCGT-1	AML-MR	AML Immature	-0.105	0.0773	0.357	0.276	0.266	-0.141	-0.0635	0.142	-0.107	0.0269	-0.0586	0.386	0.00282	-0.0478	0.0154	1.08	0.22
AML10_CAAGAGGCACATCATG-1	AML-MR	AML Immature	-0.0648	0.106	0.395	0.211	0.383	-0.0183	-0.0639	0.19	-0.0611	0.112	-0.125	0.361	-0.0124	-0.0549	0.204	1.08	0.33
AML10_CAAGAGGCACTGATTG-1	AML-MR	AML Immature	-0.0332	0.0486	0.425	0.282	0.69	-0.0183	0.0121	0.481	0.00383	0.333	-0.0315	0.759	-0.0544	-0.0349	0.394	1.11	-0.0742
AML10_CAAGAGGGTAGTGTGG-1	AML-MR	AML Immature	-0.0291	0.0026	0.346	0.246	0.307	0.0107	-0.0801	0.211	-0.105	0.137	-0.111	0.467	-0.028	-0.0389	0.344	1.26	0.0588
AML10_CAAGCTAAGCCATGCC-1	AML-MR	AML Immature	-0.075	-0.0153	0.14	0.0712	0.0961	-0.0992	-0.0276	0.034	-0.027	-2.88e-4	-0.103	-0.022	-0.00339	-0.0574	-0.123	0.96	0.0254
AML10_CAAGCTAGTCCAATCA-1	AML-MR	AML Immature	-0.0341	0.151	0.557	0.303	0.651	-0.129	-0.0481	0.413	-0.081	0.298	-0.0921	0.585	-0.0393	-0.0475	0.284	1.35	-0.0715
AML10_CAAGCTAGTTGTGCCG-1	AML-MR	AML Immature	-0.00673	0.151	0.467	0.256	0.364	0.112	-0.039	0.292	-0.0357	0.199	-0.131	0.479	0.00212	-0.0226	0.0451	1.46	0.401
AML10_CAAGGGATCGCAGTGC-1	AML-MR	AML Immature	-0.0565	0.0646	0.287	0.23	0.236	-8.69e-4	0.0312	0.216	0.0144	0.176	-0.117	0.352	0.0324	0.0301	0.0282	0.767	0.0899
AML10_CAAGGGATCGCTGTCT-1	AML-MR	AML Immature	-0.0497	0.0478	0.632	0.746	0.571	-0.0549	-0.0309	0.255	-0.0177	0.199	-0.0386	0.6	-0.0389	0.0174	-0.141	1.16	0.369
AML10_CAAGGGATCTGAACGT-1	AML-MR	AML Immature	-0.0178	0.109	0.472	0.361	0.647	0.0693	-0.0115	0.47	0.0111	0.371	-0.0308	0.798	0.0228	-0.0522	-0.00901	1.15	0.208
AML10_CAATACGAGTCTGCGC-1	AML-MR	AML Immature	-0.00756	0.0735	0.361	0.192	0.152	-0.0606	0.018	0.0903	0.0703	0.0696	0.0381	0.0109	-0.018	-0.0263	-0.0616	1.5	0.809
AML10_CAATACGCAATGAGCG-1	AML-MR	AML Immature	-0.0403	-0.0908	0.213	0.123	0.461	-0.0462	-0.0515	0.218	-0.041	0.168	-0.0913	0.443	0.0129	-0.073	-0.0154	1	-0.0163
AML10_CAATACGCAGTGTACT-1	AML-MR	AML Immature	-0.0382	0.181	0.464	0.207	0.366	-0.0144	-0.00498	0.208	-0.0828	0.0584	-0.075	0.298	0.00591	-0.00433	-0.0616	1.37	0.335
AML10_CAATACGCATCGATAC-1	AML-MR	AML Immature	-0.0798	0.158	0.521	0.342	0.65	-0.0482	-0.00793	0.425	-0.0386	0.296	-0.0731	0.741	0.0479	-0.0302	-0.0154	1.33	0.452
AML10_CAATACGTCACCTACC-1	AML-MR	AML Immature	0.0502	0.0617	0.503	0.53	0.76	0.155	-0.0023	0.493	-0.0589	0.215	-0.0651	0.759	0.00509	0.0121	-0.144	1.64	0.11
AML10_CAATACGTCTAAGCCA-1	AML-MR	AML Immature	-0.0546	0.0297	0.379	0.161	0.306	0.0155	-0.0291	0.173	-0.0295	0.175	-0.0303	0.369	-0.0247	-0.0858	-0.0308	1.32	0.307
AML10_CAATCGAAGCCTCAGC-1	AML-MR	AML Immature	-0.0425	0.0529	0.255	0.19	0.415	0.0684	0.0534	0.234	0.032	0.244	-0.0457	0.416	0.0435	0.0207	-0.0642	0.862	-0.1
AML10_CAATCGAAGTTCATCG-1	AML-MR	AML Immature	-0.0469	0.105	0.357	0.24	0.21	0.0211	-0.00809	0.187	0.00216	0.118	-0.0845	0.261	0.0184	-0.0199	-0.0462	1.44	0.118
AML10_CAATCGACAGTTCTAG-1	AML-MR	AML Immature	-0.0397	0.0173	0.286	0.202	0.297	-0.129	0.0179	0.315	-0.00807	0.0956	0.0347	0.368	0.00601	0.00643	-0.0154	0.873	-0.246
AML10_CAATCGACATGAATAG-1	AML-MR	AML Immature	0.0591	0.198	0.175	0.0488	-0.121	0.08	0.0796	0.0389	0.126	-0.0173	0.0206	-0.0494	0.0655	0.0423	-0.108	1.03	0.283
AML10_CAATCGACATGACTCA-1	AML-MR	AML Immature	-0.00947	-0.00433	0.239	0.198	-0.007	0.102	0.0102	0.0558	-0.0291	0.00842	-0.0209	0.0268	0.00998	0.00424	0.0372	1.19	-0.0815
AML10_CAATCGAGTCCTGTCT-1	AML-MR	AML Immature	0.0481	0.169	0.422	0.299	0.453	-0.0414	-0.0323	0.32	-0.0483	0.196	-0.115	0.527	-0.00542	-0.00433	0.0462	1.45	-0.223
AML10_CAATCGAGTTCTGACA-1	AML-MR	AML Immature	-0.0234	0.0212	0.304	0.142	0.306	0.0462	-0.0263	0.196	-0.0472	0.0932	0.0194	0.327	0.0184	-0.0467	-0.0616	1.11	0.213
AML10_CAATCGAGTTGGCTAT-1	AML-MR	AML Immature	-0.0249	0.0793	0.613	0.496	0.864	-0.0347	0.0302	0.578	-0.00984	0.415	0.0528	1.02	0.0527	-0.0451	-0.0706	1.22	0.512
AML10_CAATGACCATACATCG-1	AML-MR	AML Immature	-0.0589	0.129	0.519	0.411	0.719	-0.00676	-0.0371	0.392	-0.0984	0.332	-0.0393	0.739	0.0239	-0.0369	0.0514	1.09	0.534
AML10_CAATGACGTAGGCTCC-1	AML-MR	AML Immature	-0.0262	0.0579	0.307	0.244	0.497	0.0211	0.0175	0.25	0.0468	0.25	0.0318	0.479	0.048	0.00773	-0.0924	1.3	0.0755
AML10_CAATGACTCGGTAACT-1	AML-MR	AML Immature	-0.125	0.11	0.365	0.225	0.554	-0.15	-0.0307	0.386	-0.0334	0.23	0.00803	0.641	-0.056	-0.0606	0.216	1.05	0.0954
AML10_CAATGACTCTAACGGT-1	AML-MR	AML Immature	-0.0221	0.146	0.224	0.16	-0.168	-0.119	0.0271	0.0582	0.0072	-0.114	0.0856	-0.217	-0.0017	-0.0173	0.0616	1.6	0.0639
AML10_CAATGACTCTATACGG-1	AML-MR	AML Immature	-0.0458	0.0604	0.3	0.17	0.348	-0.0347	0.0153	0.195	0.0442	0.135	-0.028	0.304	0.0341	-0.0173	-0.086	0.956	0.208
AML10_CAATTTCAGTGCTAGG-1	AML-MR	AML Immature	-0.0527	0.0437	0.381	0.345	0.425	-0.122	0.0277	0.205	0.04	0.135	0.0227	0.443	0.0864	-0.0119	-0.123	1.04	-0.248
AML10_CAATTTCCACACGTGC-1	AML-MR	AML Immature	-0.0766	0.0561	0.324	0.14	0.294	-0.0347	-0.015	0.238	0.0264	0.161	-0.0115	0.273	0.0455	3.03e-4	0.0744	0.993	0.0982
AML10_CAATTTCCAGGCTATT-1	AML-MR	AML Immature	-0.0837	-0.0175	0.228	0.141	0.24	0.00872	0.0382	0.18	0.0559	0.0265	-0.058	0.384	0.0415	-0.0115	-0.0706	0.782	-0.282
AML10_CAATTTCCATATCTCT-1	AML-MR	AML Immature	-0.0554	-0.0214	0.309	0.237	0.354	-0.137	0.0213	0.354	0.00815	0.103	-0.0892	0.426	0.0581	-0.0205	-0.0924	0.487	0.0588
AML10_CAATTTCGTCCGTTTC-1	AML-MR	AML Immature	-0.0384	0.0513	0.487	0.281	0.542	0.0453	-0.0468	0.374	-0.0503	0.187	-0.0562	0.627	0.0283	-0.019	0	1.35	0.35
AML10_CAATTTCTCGAGTGAG-1	AML-MR	AML Immature	-0.0322	-0.0913	0.252	0.208	0.305	0.125	-0.0387	0.0258	-0.0668	0.0781	-0.0147	0.338	0.0345	-0.0119	-0.0244	0.974	-0.227
AML10_CACAACACACTGTGAT-1	AML-MR	AML Immature	-0.0281	0.0953	0.421	0.228	0.37	0.00479	0.00271	0.254	0.0298	0.157	-0.057	0.404	-0.0224	0.00512	-0.154	1.11	0.313
AML10_CACAACACAGCAGAAC-1	AML-MR	AML Immature	-0.0914	0.0211	0.313	0.236	0.311	0.243	-0.0398	0.161	0.00967	0.131	0.0221	0.292	0.00906	-0.035	-0.117	0.966	-0.0518
AML10_CACAACACATCGTCCT-1	AML-MR	AML Immature	0.0598	0.0565	0.505	0.375	0.396	-0.0761	0.00494	0.174	0.0206	0.157	-0.0151	0.289	0.0202	-0.031	-0.132	1.75	0.583
AML10_CACAACATCTGAATGC-1	AML-MR	AML Immature	-0.0502	0.0714	0.434	0.343	0.382	-0.203	-0.0207	0.247	-0.00825	0.288	-0.0606	0.586	-0.0374	-0.00587	0.159	1.3	0.25
AML10_CACACAACATGCCGGT-1	AML-MR	AML Immature	-0.0294	0.12	0.371	0.254	0.662	-0.0809	0.0219	0.433	-0.00508	0.294	-0.00243	0.755	0.0403	-0.0415	-0.0552	0.802	-0.156
AML10_CACACAATCACCTTGC-1	AML-MR	AML Immature	-0.0606	-0.0343	0.209	0.0433	0.215	-0.0597	0.00913	0.222	0.0151	0.019	0.0543	0.222	-0.00301	-0.0305	0.298	1.07	-0.53
AML10_CACAGATAGCACGATG-1	AML-MR	AML Immature	-0.0911	0.193	0.313	0.201	0.248	-0.145	-0.0252	0.14	-0.0799	0.0891	-0.136	0.411	0.0389	-0.0524	-0.0462	1.06	0.314
AML10_CACAGATTCTAAGCCA-1	AML-MR	AML Immature	-0.0305	0.118	0.4	0.253	0.658	-0.0896	-0.0185	0.297	-0.0185	0.3	-0.0716	0.747	-0.0482	-0.0462	-0.144	0.973	0.0417
AML10_CACAGGCCAACAGTGG-1	AML-MR	AML Immature	-0.0449	0.139	0.329	0.211	0.551	-0.00676	0.0264	0.31	0.0628	0.223	0.0571	0.559	-0.0309	-0.054	-0.0924	1.08	0.132
AML10_CACAGGCGTATACAGA-1	AML-MR	AML Immature	-0.00799	0.113	0.4	0.244	0.589	0.104	-0.0292	0.326	-0.0997	0.249	-0.0512	0.784	-0.00869	-0.012	-0.0154	1.22	0.184
AML10_CACATGACACTGGCGT-1	AML-MR	AML Immature	-0.047	-0.0559	0.318	0.179	0.11	-0.129	0.0216	0.109	0.0378	0.018	-0.123	0.228	0.0169	-0.0799	0.221	1.2	0.238
AML10_CACATGAGTGCGGTAA-1	AML-MR	AML Immature	0.0364	0.16	0.529	0.373	0.547	0.0222	0.0668	0.303	0.0531	0.204	-0.0162	0.633	0.0877	0.00788	-0.0616	1.41	0.137
AML10_CACCAAACAAACCATC-1	AML-MR	AML Immature	-0.0798	0.127	0.251	0.143	0.215	0.0338	0.0487	0.191	0.0488	0.0524	-0.0125	0.287	0.0493	-0.049	0.00639	1.01	0.0864
AML10_CACCAAAGTAAGTTGA-1	AML-MR	AML Immature	-0.0243	0.0922	0.522	0.37	0.539	-0.078	0.0726	0.385	0.0668	0.316	-0.0327	0.683	0.0759	-0.0942	-0.0424	1.45	0.326
AML10_CACCAAAGTGCAATAA-1	AML-MR	AML Immature	-0.0638	0.133	0.347	0.202	0.22	-0.0366	-0.0248	-0.0323	-0.00467	0.0477	-0.0708	0.197	0.0155	0.00899	0.511	1.12	0.347
AML10_CACCAAAGTGGATGAC-1	AML-MR	AML Immature	-0.0637	0.0688	0.365	0.252	0.347	-0.139	-0.0252	0.219	-0.0723	0.2	0.0161	0.459	0.00312	-0.0494	0.542	0.847	0.0143
AML10_CACCAAATCATGACAC-1	AML-MR	AML Immature	-0.0717	-0.101	0.247	0.188	0.345	-0.127	-0.0511	0.011	-0.0437	0.1	-0.0795	0.269	-0.0476	-0.0474	0.159	0.911	-0.179
AML10_CACCGTTCAAGCCATT-1	AML-MR	AML Immature	-0.0415	-0.111	0.387	0.326	0.288	-0.0702	-0.0317	0.381	0.00891	0.108	-0.0853	0.468	0.0492	-0.0187	0.159	1.29	0.0803
AML10_CACCGTTCAGGTTTAC-1	AML-MR	AML Immature	-0.065	-0.00335	0.332	0.179	0.556	-0.0693	0.00795	0.257	0.0126	0.16	-0.0806	0.678	-0.045	-0.0833	-0.101	0.761	0.0437
AML10_CACGGGTAGGGTTAAT-1	AML-MR	AML Immature	-0.0378	0.0743	0.359	0.264	0.253	-0.0876	-0.0338	0.0312	-0.0458	0.0337	-0.118	0.236	0.0236	-0.106	0.339	1.31	0.327
AML10_CACGGGTAGTTACGGG-1	AML-MR	AML Immature	-0.0621	0.0545	0.374	0.283	0.381	-0.0299	-0.0195	0.223	-0.0546	0.194	-0.185	0.456	0.00729	-0.0939	-0.101	1.14	0.351
AML10_CACGGGTCACAAGCTT-1	AML-MR	AML Immature	-0.0471	0.0596	0.447	0.373	0.622	0.00393	-0.0206	0.379	-0.0237	0.351	-0.106	0.803	0.0715	-0.0525	-0.154	1.24	0.11
AML10_CACGGGTGTACGGCAA-1	AML-MR	AML Immature	-0.0333	0.322	0.516	0.423	0.822	-0.147	0.057	0.597	0.0688	0.483	0.128	1.03	-7.13e-4	0.0405	0.0744	1.29	0.478
AML10_CACGGGTGTGTTCCAA-1	AML-MR	AML Immature	-0.0661	0.149	0.289	0.194	0.316	0.0211	-0.0169	0.23	-0.0257	0.17	-0.00573	0.303	-0.0272	-0.038	-0.0924	0.673	0.327
AML10_CACGTGGCATCTCATT-1	AML-MR	AML Immature	-2.94e-4	0.033	0.311	0.225	0.396	0.0107	0.00578	0.297	0.0298	0.173	0.0425	0.456	-0.00889	8.12e-4	-0.123	1.26	-0.459
AML10_CACGTGGGTGGCTAGA-1	AML-MR	AML Immature	-0.0704	0.187	0.54	0.367	0.615	0.0453	-0.0188	0.483	-0.0656	0.238	-0.0259	0.643	-0.0188	-0.0126	-0.157	1.36	0.0845
AML10_CACGTGGGTGTACGCC-1	AML-MR	AML Immature	-0.0182	0.00861	0.384	0.284	0.289	0.0107	-0.0537	0.315	-0.0947	0.152	-0.107	0.514	-0.0165	-0.0111	-0.086	1.18	-0.151
AML10_CACGTGGTCGCAGATT-1	AML-MR	AML Immature	-0.0225	0.0667	0.493	0.335	0.455	-0.159	0.0274	0.528	0.03	0.324	-0.0177	0.497	0.0691	-0.00469	-0.126	1.63	0.542
AML10_CACGTGGTCTTACCAT-1	AML-MR	AML Immature	-0.0173	0.0301	0.12	0.0709	-0.348	0.15	0.0144	-0.152	0.00978	-0.143	-0.0663	-0.312	-0.00446	-0.0244	0.077	1.23	-0.0414
AML10_CACGTTCCAAGTGGGT-1	AML-MR	AML Immature	-0.00306	0.0425	0.476	0.333	0.636	-0.0347	-0.00275	0.328	0.0393	0.279	-0.0316	0.802	0.0295	-0.0428	0.123	1.2	-0.29
AML10_CACGTTCCACAACGAG-1	AML-MR	AML Immature	-0.0777	0.0274	0.311	0.19	0.422	-0.0116	-0.0589	0.379	-0.0385	0.155	-0.0556	0.527	0.036	-0.0586	-0.0154	1.23	0.0399
AML10_CACGTTCCACGACTAT-1	AML-MR	AML Immature	-0.00823	0.0745	0.449	0.282	0.395	-0.0645	-0.0356	0.414	-0.0708	0.256	-0.0867	0.521	0.00589	-0.0595	-0.0154	1.73	0.218
AML10_CACGTTCCATAGGTAA-1	AML-MR	AML Immature	-0.0807	0.00234	0.337	0.141	0.444	-0.0183	0.00822	0.217	0.0274	0.226	-0.0458	0.544	-0.00958	-0.0877	-0.117	1.1	0.458
AML10_CACGTTCTCTACCCAC-1	AML-MR	AML Immature	-0.0662	0.0877	0.467	0.324	0.553	-0.127	-0.0695	0.361	-0.0501	0.344	-0.0365	0.691	-0.0226	-0.0351	0.623	1.35	0.428
AML10_CACTAAGGTCGGTAAG-1	AML-MR	AML Immature	-0.0223	0.274	0.261	0.193	0.319	0.0972	0.0271	0.129	-0.0407	0.0656	-0.0542	0.282	0.00238	-0.0179	-0.0436	1.05	0.26
AML10_CACTAAGGTGTTCCAA-1	AML-MR	AML Immature	-0.102	0.0768	0.377	0.229	0.367	-0.0231	-0.0302	0.145	-0.0575	0.095	-0.0606	0.465	0.0455	0.0519	-0.0616	1.59	-0.149
AML10_CACTGAACACAGTCGC-1	AML-MR	AML Immature	-0.0874	0.026	0.333	0.159	0.0692	0.119	0.00978	0.0367	-0.00946	0.00695	0.0275	0.126	0.0195	-0.0105	0.271	1.01	0.386
AML10_CACTGAACAGTCGGTC-1	AML-MR	AML Immature	0.004	0.235	0.571	0.424	0.629	0.00393	0.0752	0.495	0.0465	0.411	-0.0353	0.874	0.046	-0.0182	-0.117	1.32	0.216
AML10_CACTGGGCACCGTACG-1	AML-MR	AML Immature	-0.0531	-0.0485	0.171	0.0828	0.254	0.0116	0.013	0.154	0.0177	0.119	-0.0862	0.356	0.0363	-0.0131	0.123	0.862	-0.398
AML10_CACTGGGCACTTTATC-1	AML-MR	AML Immature	-0.0659	0.163	0.47	0.22	0.505	-0.152	-0.039	0.481	-0.0315	0.161	-0.131	0.638	-0.0129	-0.106	-0.0154	0.911	0.0813
AML10_CACTGGGCAGATGCGA-1	AML-MR	AML Immature	-0.0439	0.104	0.395	0.224	0.227	-0.0809	-0.0204	0.148	-0.0193	0.0886	-0.0916	0.29	0.022	-0.00265	-0.0552	1.37	0.418
AML10_CACTGGGGTTATGACC-1	AML-MR	AML Immature	-0.068	0.0827	0.537	0.319	0.595	0.103	-0.00453	0.329	-0.0234	0.215	-0.0825	0.611	0.0461	-0.0528	0.0308	1.41	0.149
AML10_CACTGGGTCATAGACC-1	AML-MR	AML Immature	-0.0791	-0.0654	0.34	0.168	0.499	0.0338	-0.00102	0.409	-0.058	0.317	-0.0283	0.658	-0.00166	0.0203	-0.0462	1.05	-0.113
AML10_CACTGTCAGATGCTTC-1	AML-MR	AML Immature	0.00272	0.121	0.397	0.152	0.369	0.00283	-0.0402	0.488	-0.0672	0.142	-0.112	0.467	-0.0141	0.0327	-0.187	0.956	-0.037
AML10_CACTGTCAGCAACCAG-1	AML-MR	AML Immature	-0.0205	0.213	0.423	0.36	0.346	-0.0423	-0.0165	0.275	-0.0458	0.178	-0.0976	0.372	0.00766	-0.0844	-0.108	1.3	0.381
AML10_CACTGTCCAAGGTACG-1	AML-MR	AML Immature	0.0398	0.097	0.246	0.267	0.148	-0.0318	0.0679	0.121	0.0214	0.0505	0.0155	0.184	0.0115	0.0147	-0.148	0.801	0.0252
AML10_CACTGTCGTTTCAGAC-1	AML-MR	AML Immature	-0.0887	0.0942	0.325	0.194	0.412	-0.0231	0.0112	0.152	0.00245	0.151	-0.0703	0.515	0.0717	-0.0984	0.465	0.73	-0.172
AML10_CACTTCGAGTGTAGTA-1	AML-MR	AML Immature	-0.0234	0.094	0.411	0.242	0.43	-0.0442	0.00354	0.285	0.0187	0.234	-0.0256	0.312	0.0129	0.0218	0	1.47	0.344
AML10_CACTTCGCAACGCCCA-1	AML-MR	AML Immature	-0.0987	-0.028	0.0575	0.00188	-0.12	0.00479	-0.0813	-0.136	-0.0649	-0.0978	-0.0771	-0.1	-0.057	-0.0692	0.338	0.734	-0.178
AML10_CACTTCGTCGCTTGAA-1	AML-MR	AML Immature	-0.0624	0.0252	0.375	0.209	0.572	0.0963	-0.0316	0.424	0.0124	0.269	0.0341	0.73	0.0742	0.0116	0.23	1.02	-0.0787
AML10_CACTTCGTCTGGGCAC-1	AML-MR	AML Immature	-0.0625	0.0469	0.279	0.129	0.366	0.161	-0.0312	0.228	-0.0252	0.0926	-0.0832	0.335	0.00128	-0.00666	-0.101	1.23	0.0292
AML10_CAGAGCCTCCACACCT-1	AML-MR	AML Immature	-0.045	0.0806	0.452	0.334	0.651	-0.0693	-0.0106	0.393	-0.00645	0.341	-0.112	0.75	-0.0108	-0.0312	0.0308	1.47	-0.316
AML10_CAGAGCCTCCTCTTTC-1	AML-MR	AML Immature	-0.0332	0.0413	0.417	0.273	0.252	-0.0597	-0.0269	0.215	-0.0786	0.055	-0.119	0.291	-0.00519	-0.0291	0.00639	1.35	0.085
AML10_CAGATACAGCCATATC-1	AML-MR	AML Immature	-0.0987	0.0394	0.186	0.074	0.27	0.0222	-0.0374	0.149	-0.0966	0.0941	-0.0809	0.355	-0.0122	-0.0428	0.216	1.11	-0.106
AML10_CAGATACCAAATCGGG-1	AML-MR	AML Immature	-0.0726	0.104	0.373	0.278	0.438	0.0693	-0.0698	0.174	-0.0579	0.198	-0.2	0.493	-0.00155	-0.0299	-0.117	1.53	-0.187
AML10_CAGATACGTCAAAGCG-1	AML-MR	AML Immature	-0.0501	0.159	0.407	0.306	0.396	0.0222	-0.0491	0.241	-0.107	0.181	0.00752	0.515	-0.00455	-0.0747	-0.108	1.57	0.213
AML10_CAGATACGTGCCTACG-1	AML-MR	AML Immature	-0.0402	0.0447	0.264	0.266	0.299	-0.0693	-0.0648	0.16	-0.032	0.0874	0.0239	0.261	-0.0299	-0.0372	-0.0244	1.08	-0.109
AML10_CAGATACTCAGATTGC-1	AML-MR	AML Immature	-0.0489	0.0209	0.231	0.0934	0.18	-0.0231	-0.0843	0.00611	-0.0407	0.188	-0.154	0.317	-0.0227	0.00752	0.182	1.18	-0.526
AML10_CAGATCACAAGCTGCC-1	AML-MR	AML Immature	-0.0381	0.139	0.269	0.203	0.109	0.0693	-0.0616	0.171	-0.0816	-0.0165	-0.0533	0.175	0.014	-0.0328	-0.018	0.939	0.034
AML10_CAGATCAGTGTGGTCC-1	AML-MR	AML Immature	-0.0262	0.115	0.339	0.21	0.233	-0.0231	0.0187	0.172	-0.00212	0.0347	-0.0749	0.29	0.0478	-0.0307	-0.0308	1.26	0.188
AML10_CAGATCATCACCTACC-1	AML-MR	AML Immature	0.029	0.106	0.396	0.179	0.63	-0.0336	0.0264	0.552	0.0154	0.341	-0.0835	0.693	-0.00237	0.0144	-0.0552	1.14	-0.0343
AML10_CAGATTGAGGGATCTG-1	AML-MR	AML Immature	0.0199	-0.00297	0.251	0.18	0.0527	0.116	-0.0121	-0.0554	0.0149	0.00215	-0.0179	0.0174	0.0516	-0.0552	0.153	0.915	0.106
AML10_CAGATTGCAATTGCTG-1	AML-MR	AML Immature	-0.0431	-0.0251	0.135	0.09	-0.105	0.0928	0.00125	0.00156	0.0386	-0.0647	-0.0207	0.0652	0.0833	-0.0537	-0.0616	0.576	-0.0912
AML10_CAGATTGCACCTCTAC-1	AML-MR	AML Immature	-0.0345	0.0893	0.351	0.324	0.398	-0.0953	9.98e-4	0.162	-0.0461	0.186	-0.061	0.473	-0.0167	-0.025	-0.0154	0.853	0.0109
AML10_CAGATTGCAGACCAAG-1	AML-MR	AML Immature	0.0236	0.183	0.3	0.199	-0.234	-0.0693	0.0208	-0.312	0.076	-0.106	-0.0248	-0.264	-0.00899	-0.019	0.0308	2.1	0.446
AML10_CAGATTGGTAGGATAT-1	AML-MR	AML Immature	-0.0931	0.0145	0.334	0.144	0.406	0.00196	-0.00158	0.222	-0.0627	0.164	-0.0303	0.54	-0.0281	-0.0716	0.226	1.13	0.306
AML10_CAGATTGGTAGGTCAG-1	AML-MR	AML Immature	-0.00835	-0.0152	0.254	0.126	0.285	-0.106	-0.0431	0.203	-0.015	0.194	-0.0353	0.4	0.0214	-0.00897	-0.086	0.893	-0.166
AML10_CAGATTGGTCGGCTAC-1	AML-MR	AML Immature	0.058	0.106	0.342	0.289	0.38	0.0741	0.0702	0.196	0.134	0.12	0.12	0.358	0.0524	0.0211	0.0654	1.36	0.3
AML10_CAGATTGGTGCAATGG-1	AML-MR	AML Immature	0.0716	0.139	0.553	0.389	0.89	0.0617	0.00198	0.723	-0.0106	0.378	9.6e-4	1.01	-0.0216	-0.0216	0	1.19	0.319
AML10_CAGATTGGTTCCCACT-1	AML-MR	AML Immature	-0.0406	0.179	0.235	0.169	0.284	0.169	0.0448	0.239	0.0419	0.0966	-0.00904	0.163	0.0233	0.00625	-0.077	1.01	0.516
AML10_CAGATTGTCGGCTATA-1	AML-MR	AML Immature	-0.0697	0.0696	0.313	0.208	0.111	0.126	-0.0375	0.194	0.00238	0.0217	-0.0984	0.05	0.049	-0.0143	0.23	1.5	0.131
AML10_CAGATTGTCGTCGCTT-1	AML-MR	AML Immature	-0.0267	0.077	0.27	0.155	0.466	0.0674	-0.0193	0.251	-0.0161	0.149	-0.125	0.524	0.0704	-0.0464	0.0154	0.83	-0.0324
AML10_CAGCAATCAGGCTACC-1	AML-MR	AML Immature	-0.0466	0.208	0.568	0.327	0.742	-0.0414	0.0283	0.475	0.0323	0.274	-0.0536	0.724	0.0325	-0.0123	-0.101	1.49	0.507
AML10_CAGCAATGTCTCAAGT-1	AML-MR	AML Immature	-0.0735	-0.137	0.289	0.221	0.321	-0.111	-0.0621	0.0949	-0.053900000000000003	0.0733	-0.094	0.223	-0.043	0.00511	0.108	1.12	-0.163
AML10_CAGCAATTCATGCAGT-1	AML-MR	AML Immature	-0.0574	-0.0227	0.278	0.194	0.202	-0.0643	-0.0434	0.203	-0.0999	0.0148	-0.123	0.301	-0.0905	-0.0338	0.158	1.13	-0.331
AML10_CAGCAATTCGATGCTA-1	AML-MR	AML Immature	-0.0532	0.111	0.434	0.252	0.531	-0.0761	-0.0167	0.211	0.0216	0.297	-0.0227	0.556	0.031	-0.105	-0.123	1.32	0.405
AML10_CAGCACGCAAAGCGTG-1	AML-MR	AML Immature	-0.0267	0.0868	0.309	0.182	0.425	-0.138	0.00663	0.329	0.0616	0.098	-0.00663	0.253	0.0418	-0.00617	0.246	1.21	-0.265
AML10_CAGCACGCACACGGTC-1	AML-MR	AML Immature	-0.0116	0.0318	0.272	0.244	0.035	-0.0645	-0.0454	0.107	-0.0487	-0.0569	-0.0277	0.0567	-0.0421	-0.0466	-0.0642	0.938	0.227
AML10_CAGCAGCAGAGTGTTA-1	AML-MR	AML Immature	0.0502	0.232	0.223	0.265	0.298	0.00872	0.0856	0.192	0.0801	0.0956	0.123	0.243	0.0654	0.036	0.0128	1.12	0.0074400000000000004
AML10_CAGCAGCCATATGCGT-1	AML-MR	AML Immature	-0.0596	-0.0245	0.351	0.244	0.224	0.0674	0.0143	0.0951	0.0129	0.0628	-0.0543	0.142	-0.0177	-0.0335	-0.0154	1.5	-0.0502
AML10_CAGCCAGCATGTTACG-1	AML-MR	AML Immature	-0.0184	0.129	0.378	0.222	0.467	0.0279	0.0152	0.349	0.0279	0.109	0.0111	0.567	0.034	-0.0391	-0.086	1.28	0.225
AML10_CAGCCAGGTCCCGGTA-1	AML-MR	AML Immature	-0.0593	0.0153	0.446	0.3	0.565	-0.127	-0.00209	0.501	-0.044	0.216	-0.122	0.68	0.024	-0.0548	-0.0308	1.43	0.0448
AML10_CAGCCAGGTCTCCTGT-1	AML-MR	AML Immature	-0.105	0.0717	0.0758	0.0551	-0.0775	-0.139	-0.007	-0.175	0.0189	-0.0419	0.0183	0.0168	0.0173	0.00703	0.292	1.18	0.112
AML10_CAGCCAGGTGATGAAT-1	AML-MR	AML Immature	-0.00622	0.136	0.516	0.407	0.483	0.0118	-0.00879	0.536	-0.00239	0.274	-0.105	0.561	0.0115	-0.0118	-0.139	1.28	0.38
AML10_CAGCCAGTCATCTGTT-1	AML-MR	AML Immature	-0.0671	0.0696	0.279	0.138	0.153	-0.0347	-0.0306	0.0773	-0.0453	0.0367	-0.0413	0.182	0.016	-0.0297	-0.0308	1.27	0.0776
AML10_CAGCGTGAGAGAGGTA-1	AML-MR	AML Immature	-0.0229	0.0364	0.328	0.177	0.449	0.0279	-0.0243	0.287	-0.0128	0.184	-0.0826	0.688	-0.0106	-0.0103	0.308	1.07	-0.0696
AML10_CAGCGTGAGTGGAAGA-1	AML-MR	AML Immature	-0.0319	0.0576	0.238	0.0754	0.172	0.0732	-0.0875	0.0743	-0.0937	0.0633	-0.196	0.272	-2.88e-4	-0.0333	0.0142	1.08	-0.481
AML10_CAGCGTGGTAGTGTGG-1	AML-MR	AML Immature	-0.0549	0.0187	0.345	0.172	0.34	0.0327	-0.0721	0.155	-0.137	0.205	-0.148	0.435	-0.0191	0.005	-0.0462	1.4	0.0411
AML10_CAGCGTGGTCCAGTTA-1	AML-MR	AML Immature	-0.0728	-0.0156	0.364	0.26	0.489	-0.0761	-0.0257	0.187	-0.073	0.198	-0.207	0.522	0.0145	-0.0508	0.0154	1	-0.139
AML10_CAGGCCACAGTGAGCA-1	AML-MR	AML Immature	-0.0911	-0.00593	0.388	0.139	0.594	-0.145	-0.0459	0.347	-0.0101	0.285	-0.0221	0.61	0.00216	-0.0248	-0.0924	0.678	-0.171
AML10_CAGGCCAGTATGGGAC-1	AML-MR	AML Immature	-0.0583	0.18	0.228	0.156	0.229	0.133	-0.0168	0.139	-0.00198	0.0849	-0.0546	0.295	0.0634	-0.0766	-0.0616	1.04	-0.00954
AML10_CAGGCCAGTGTCCATA-1	AML-MR	AML Immature	-0.0527	-0.0865	0.359	0.332	0.642	-0.124	-0.0868	0.304	-0.0864	0.317	-0.154	0.882	-0.0151	-0.0505	0.358	1.03	-0.307
AML10_CAGGCCATCTTCTGTA-1	AML-MR	AML Immature	0.0202	0.14	0.2	0.168	0.365	-0.0876	0.00743	0.272	0.0411	0.18	0.0304	0.341	0.0472	-0.024	0.22	0.944	-0.257
AML10_CAGGGCTAGTCAGCGA-1	AML-MR	AML Immature	0.00185	0.0736	0.505	0.356	0.575	-0.0924	-0.0451	0.336	-0.0283	0.252	-0.051	0.778	-0.00854	-0.0173	0.068	1.57	0.122
AML10_CAGGGCTAGTTAGTAG-1	AML-MR	AML Immature	-0.035	0.0891	0.305	0.201	0.334	0.0163	0.00757	0.401	0.0139	0.0488	-0.045	0.393	-0.0226	-0.0482	0.154	0.917	-0.0366
AML10_CAGGGCTGTATTTCCT-1	AML-MR	AML Immature	0.00122	0.0761	0.476	0.332	0.648	-0.0347	0.0564	0.441	0.0557	0.331	-0.05	0.746	0.0514	0.0451	-0.163	1.29	0.378
AML10_CAGGGCTTCATCGCAA-1	AML-MR	AML Immature	-0.0675	0.0851	0.33	0.158	0.511	-0.0549	-0.0347	0.193	-0.0262	0.21	-0.0593	0.543	-0.0195	-0.036	0.388	0.634	0.298
AML10_CAGGGCTTCGGATACT-1	AML-MR	AML Immature	-0.0105	-0.0115	0.434	0.273	0.408	0.0453	0.0192	0.362	2.45e-4	0.119	0.105	0.615	0.0267	-0.0501	-0.123	1.18	-0.304
AML10_CAGGGCTTCTTGGAAC-1	AML-MR	AML Immature	-0.0171	0.0378	0.327	0.251	0.446	0.0501	-0.0181	0.269	0.00318	0.188	-0.0596	0.646	-8.86e-4	0.0281	0.0218	0.997	0.0506
AML10_CAGGTATAGTAAACAC-1	AML-MR	AML Immature	0.00756	0.0699	0.454	0.311	0.512	-0.0434	-0.00776	0.364	0.03	0.233	-0.00112	0.728	0.0251	-0.0508	-0.086	1.35	-0.269
AML10_CAGGTATTCCGATCGG-1	AML-MR	AML Immature	0.00941	0.0953	0.416	0.398	0.469	0.0318	-0.0568	0.309	-0.0296	0.192	-0.0325	0.435	0.0049	0.0381	-0.0398	1.27	0.513
AML10_CAGGTATTCCTAGAGT-1	AML-MR	AML Immature	-0.0409	0.19	0.38	0.211	0.62	-0.0116	-0.0373	0.324	0.0207	0.279	0.0853	0.673	0.0353	-0.032	0.451	1.01	-0.299
AML10_CAGGTATTCGTGCTCT-1	AML-MR	AML Immature	-0.027	0.135	0.495	0.343	0.67	0.13	-0.0639	0.398	-0.0498	0.261	-0.0156	0.799	0.067	-0.0131	0.0462	1.3	0.339
AML10_CAGGTATTCTCCTACG-1	AML-MR	AML Immature	-0.0387	0.0306	0.386	0.313	0.177	-0.0665	-0.00338	0.0858	-0.084	0.101	-0.125	0.251	-0.0321	-0.0275	-0.163	1.47	0.0703
AML10_CAGTGCGAGAGTTGCG-1	AML-MR	AML Immature	0.0216	0.0924	0.392	0.222	0.4	0.0318	0.0377	0.315	0.105	0.176	0.00792	0.547	0.0485	0.00742	-0.117	1.06	0.223
AML10_CAGTGCGCAGCTTTCC-1	AML-MR	AML Immature	-0.0678	0.108	0.369	0.201	0.359	-0.0789	-0.0305	0.199	-0.00416	0.0945	-2.84e-4	0.421	0.0259	-0.0368	0.23	0.928	-0.0264
AML10_CAGTGCGTCGTTCGCT-1	AML-MR	AML Immature	-0.0174	0.0507	0.287	0.193	0.374	-0.0384	-0.034	0.169	-0.0228	0.148	-0.058	0.421	-0.0173	-0.0513	0.139	1.33	-0.0606
AML10_CAGTTAGAGGGATGTC-1	AML-MR	AML Immature	-0.0239	0.0655	0.416	0.244	0.409	-0.0597	0.00428	0.289	-0.0853	0.192	-0.059	0.557	0.0168	0.0103	0.329	1.09	-0.134
AML10_CAGTTAGCAAAGGCAC-1	AML-MR	AML Immature	-0.036	0.276	0.466	0.325	0.606	0.00508	-0.0175	0.525	0.00441	0.264	-0.148	0.585	-0.00597	2.88e-4	-0.101	1.44	0.551
AML10_CAGTTAGGTCTCTCAC-1	AML-MR	AML Immature	-0.0975	0.134	0.491	0.304	0.61	0.0417	-0.0409	0.385	-0.0455	0.241	-0.0695	0.682	9.02e-4	0.0043	0.382	1.37	-0.0243
AML10_CAGTTCCAGCAAATGT-1	AML-MR	AML Immature	-0.0531	0.0854	0.494	0.277	0.662	-0.0231	-0.089	0.458	-0.0645	0.322	-0.0966	0.71	-0.0562	-0.0537	0.259	1.22	0.105
AML10_CAGTTCCAGCTTCATG-1	AML-MR	AML Immature	-0.0779	0.108	0.376	0.219	0.264	-0.111	-0.00289	0.162	0.0284	0.119	-0.0482	0.314	-0.0265	-0.0629	-0.148	1.5	0.0159
AML10_CAGTTCCGTCCGGATC-1	AML-MR	AML Immature	-0.0517	0.0781	0.376	0.252	0.112	0.0395	-0.061	0.104	-0.0799	-0.0147	-0.135	0.126	-0.031	-0.0292	-0.181	1.34	0.0779
AML10_CATAAGCAGAATTGCA-1	AML-MR	AML Immature	-0.0587	0.0484	0.473	0.302	0.53	-0.0116	-0.0655	0.308	-0.129	0.347	-0.0912	0.659	0.0136	-5.24e-4	0	1.24	-0.248
AML10_CATAAGCGTAAGCTCT-1	AML-MR	AML Immature	0.0294	0.0905	0.465	0.347	0.44	0.106	-0.057	0.268	-0.109	0.137	-0.143	0.485	0.0156	0.0229	0.119	1.53	0.396
AML10_CATACAGCAGAACTCT-1	AML-MR	AML Immature	-0.0944	0.0177	0.567	0.447	0.59	-0.0538	-0.0991	0.271	-0.102	0.245	-0.142	0.716	-0.0592	-0.0519	0.28	1.23	0.0114
AML10_CATACAGGTGGGATTG-1	AML-MR	AML Immature	0.0103	0.103	0.359	0.209	0.362	0.126	0.014	0.188	-0.00622	0.0878	-0.183	0.366	0.0388	0.0434	-0.154	1.24	0.219
AML10_CATACAGTCGAGAACG-1	AML-MR	AML Immature	-0.0176	0.124	0.455	0.284	0.541	0.0434	-0.0529	0.414	-0.082	0.181	-0.0951	0.688	-0.0451	-0.0976	0.095	1.23	0.129
AML10_CATACAGTCGCTCCTA-1	AML-MR	AML Immature	-0.0759	0.0498	0.267	0.151	0.302	0.0848	-0.0346	0.286	-0.00706	0.237	0.032	0.531	-0.00561	0.0151	0	1.1	-0.0453
AML10_CATACAGTCGGTATGT-1	AML-MR	AML Immature	-0.0802	0.00652	0.255	0.181	0.0751	-0.191	-0.0578	0.175	-0.0289	-0.0284	-0.0465	0.112	-0.00217	-0.0626	-0.1	0.988	0.292
AML10_CATACAGTCTAACACG-1	AML-MR	AML Immature	0.0049	0.112	0.458	0.347	0.753	-0.119	-0.0119	0.479	0.0113	0.223	-0.00602	0.682	0.0192	-0.0279	0	0.987	0.0288
AML10_CATACCCCAGCAGTTT-1	AML-MR	AML Immature	0.0374	-0.00356	0.226	0.122	-0.0567	-0.0924	0.0499	0.0557	0.0881	-0.0899	0.00683	-0.15	0.0623	-0.0604	-0.139	1.68	0.263
AML10_CATACCCCATCATGAC-1	AML-MR	AML Immature	-0.0209	0.0561	0.563	0.325	0.663	-0.0597	-0.0134	0.438	-0.0203	0.357	0.0246	0.728	-0.0624	-0.0644	-0.117	1.57	-0.263
AML10_CATACCCGTCTACGAT-1	AML-MR	AML Immature	-0.00112	0.0525	0.311	0.197	0.262	-0.0414	-0.0171	0.13	0.027	0.0168	-0.129	0.243	0.094	0.00694	-0.0462	1.37	-0.0515
AML10_CATACCCTCTGATGGT-1	AML-MR	AML Immature	-0.108	0.0988	0.228	0.093	0.332	0.154	-0.0223	0.101	-0.044	0.0986	-0.0587	0.356	-0.0451	-0.0665	0.135	1.12	0.0336
AML10_CATACTTCAAATCCCA-1	AML-MR	AML Immature	-0.0454	0.126	0.313	0.168	0.272	0.0203	-0.0227	0.33	-0.0234	0.118	-0.0368	0.357	0.0502	0.00914	-0.0204	1.1	0.0657
AML10_CATACTTCAACGCCCA-1	AML-MR	AML Immature	-0.065	-0.0251	0.337	0.265	0.344	0.0549	-0.0304	0.338	-0.0396	0.137	-0.0551	0.431	-0.00967	-0.0165	0.154	0.86	-0.161
AML10_CATACTTGTAGCTTGT-1	AML-MR	AML Immature	-0.018	0.00712	0.439	0.284	0.514	0.0163	0.0264	0.23	0.0324	0.153	-0.0145	0.578	0.038	-0.0331	0.00639	1.24	0.533
AML10_CATACTTTCGAGTGAG-1	AML-MR	AML Immature	0.042	0.058	0.323	0.211	0.341	0.00479	0.011	0.135	0.0288	0.0161	-0.0446	0.314	0.0789	-0.0523	-0.0924	0.91	0.0621
AML10_CATAGACAGTCCGCCA-1	AML-MR	AML Immature	-0.0311	0.107	0.5	0.361	0.554	-0.0135	0.0338	0.365	0.0584	0.265	-0.0233	0.544	0.0573	0.0145	-0.0552	1.21	0.566
AML10_CATAGACGTCGATTCA-1	AML-MR	AML Immature	-0.0825	-7.16e-4	0.534	0.324	0.728	0.0887	-0.0237	0.427	-0.0365	0.302	-0.17	0.784	0.00777	-0.0193	-0.148	1.32	0.0972
AML10_CATCAAGAGGCCATAG-1	AML-MR	AML Immature	-0.0657	0.0468	0.195	0.0973	0.206	-0.124	0.0159	0.032	-0.00386	0.0118	-0.0348	0.111	0.00368	-0.0413	0.0346	0.996	0.115
AML10_CATCAAGCAGGACGAT-1	AML-MR	AML Immature	-0.068	-0.0083	0.439	0.312	0.415	-0.0228	-0.0533	0.274	-0.0836	0.163	-0.181	0.391	0.0102	-0.0401	-0.0462	1.3	0.264
AML10_CATCAAGCATACCACA-1	AML-MR	AML Immature	-0.00637	0.0355	0.279	0.145	0.234	0.0713	0.00377	0.287	0.0832	0.0813	0.023	0.322	0.0142	-0.0768	0	1.39	0.0846
AML10_CATCAAGGTTAGGGTG-1	AML-MR	AML Immature	-0.0135	-0.0085	0.211	0.103	0.294	0.116	-0.0797	0.236	-0.0802	0.161	-0.103	0.386	0.00821	-0.0463	0.228	0.896	-0.543
AML10_CATCAAGGTTTCTTAC-1	AML-MR	AML Immature	-0.0665	0.107	0.295	0.171	0.0773	-0.00763	-0.0421	0.296	-0.0253	0.0369	-0.125	0.246	0.0611	-0.103	-0.132	1.09	0.353
AML10_CATCAAGTCTCGACCT-1	AML-MR	AML Immature	-8.46e-4	0.175	0.586	0.376	0.632	0.058	0.0132	0.279	0.0569	0.324	-0.0788	0.626	0.0363	-0.0174	-0.0462	1.46	0.225
AML10_CATCCACCACGGCTAC-1	AML-MR	AML Immature	-0.0647	0.205	0.46	0.422	0.171	0.0395	-0.0248	0.178	0.0303	0.0957	-0.087	0.192	0.017	-0.0301	-0.0552	1.67	0.294
AML10_CATCCACGTGACTAAA-1	AML-MR	AML Immature	-0.0338	0.105	0.329	0.211	0.161	0.0578	-0.0141	0.00451	0.0221	0.15	0.0219	0.244	0.028	0.0403	-0.0642	1.39	0.259
AML10_CATCCACTCGACCAAT-1	AML-MR	AML Immature	-0.0644	0.0265	0.322	0.191	0.27	-0.0682	6.45e-4	0.0186	0.0418	0.0588	0.00648	0.28	0.0555	-0.048	0.324	0.951	0.332
AML10_CATCCCACAAAGACGC-1	AML-MR	AML Immature	0.0117	0.207	0.423	0.262	0.444	0.0626	-0.0489	0.381	-0.0575	0.183	-0.0843	0.51	-0.00901	0.0103	0.0154	0.813	0.628
AML10_CATCCCACACACGCCA-1	AML-MR	AML Immature	-0.0151	0.197	0.376	0.248	0.397	-0.049	-0.00435	0.267	-0.00379	0.157	-0.0774	0.422	0.00713	-0.00167	-0.154	1.16	0.429
AML10_CATCCCACAGAGTCTT-1	AML-MR	AML Immature	-0.0582	-0.0247	0.179	0.13	0.0866	-0.192	-0.0441	0.0487	-0.0657	0.102	-0.0718	0.184	-0.0249	-0.0886	-0.0244	0.863	0.0907
AML10_CATCCCAGTGAAAGTT-1	AML-MR	AML Immature	0.045	0.125	0.317	0.137	0.262	0.14	0.0299	0.311	0.0615	0.12	-0.0273	0.278	0.0752	-0.00627	-0.123	1.39	-0.0302
AML10_CATCCCATCCCGAGAC-1	AML-MR	AML Immature	-0.00407	0.0761	0.617	0.397	0.67	-0.114	-0.0245	0.528	0.0108	0.338	-0.0509	0.91	0.0613	0.0666	0.158	1.85	0.14
AML10_CATCCCATCCGCACGA-1	AML-MR	AML Immature	-0.124	0.0119	0.265	0.129	0.275	-0.0538	-0.0634	0.194	-0.0919	0.0497	-0.00991	0.362	-0.0325	-0.0421	0.0462	1.19	-0.0142
AML10_CATCCCATCCGTGTCT-1	AML-MR	AML Immature	-0.0244	0.0869	0.253	0.16	0.253	2.85e-4	0.0983	0.146	0.122	0.11	0.118	0.261	0.101	0.038	-0.0616	1.48	-0.205
AML10_CATCCCATCCTTCTTC-1	AML-MR	AML Immature	-0.00927	0.119	0.515	0.364	0.733	-0.0597	0.0167	0.506	0.0122	0.468	-0.034	1.08	0.101	-0.0983	0.167	1.6	0.131
AML10_CATCCGTTCCCGAATA-1	AML-MR	AML Immature	-0.104	-0.0513	0.253	0.147	0.277	-0.0471	-0.0556	0.0701	-0.0571	0.0925	-0.0376	0.332	1.09e-4	-0.036	0.128	0.83	-0.248
AML10_CATCCGTTCCTGGTCT-1	AML-MR	AML Immature	-0.0194	0.0914	0.52	0.405	0.543	-0.0462	-0.0377	0.513	-0.0632	0.184	-0.114	0.735	-0.0103	0.0402	0.0218	1.59	-0.0522
AML10_CATCCGTTCTGCATAG-1	AML-MR	AML Immature	-0.053900000000000003	0.25	0.436	0.233	0.381	-0.15	-0.0307	0.185	-0.0543	0.109	-0.0915	0.394	0.0161	-0.063	0.437	1.07	0.498
AML10_CATCGCTAGCATACTC-1	AML-MR	AML Immature	-0.0556	0.093	0.158	0.109	-0.0636	-0.187	-0.0264	-0.0413	-0.0472	-0.0718	-0.0104	-0.158	0.0453	-0.0797	-0.095	1.17	-0.228
AML10_CATCGCTCAGCTTCGG-1	AML-MR	AML Immature	-0.0394	0.132	0.515	0.278	0.75	-0.0347	-0.0253	0.517	-0.0105	0.365	-0.0845	1.03	0.00683	-0.0711	0.376	1.1	0.0645
AML10_CATCGCTGTGTCTTCC-1	AML-MR	AML Immature	-0.0753	0.0107	0.288	0.15	0.514	-0.111	-0.0421	0.269	-0.0568	0.128	-0.0798	0.509	-0.0154	-0.111	-0.0924	0.825	-0.0058
AML10_CATCGCTGTTCTCTAT-1	AML-MR	AML Immature	-0.0772	-0.0839	0.367	0.15	0.364	-0.024	-0.0643	0.133	-0.0297	0.166	-0.0834	0.454	-0.00462	-0.0895	0.496	0.727	-0.531
AML10_CATCGCTTCAAGAAAC-1	AML-MR	AML Immature	-0.0654	0.0235	0.423	0.232	0.402	0.157	0.0238	0.351	0.0472	0.224	-0.00882	0.445	0.0668	-0.0365	0.0154	1.01	0.106
AML10_CATCGCTTCGACGCGT-1	AML-MR	AML Immature	-0.0554	0.151	0.354	0.199	0.281	-0.00763	0.0245	0.139	0.0343	0.117	-0.0684	0.212	0.0549	-0.0354	0.0282	0.869	-0.0472
AML10_CATCGGGAGGGACACT-1	AML-MR	AML Immature	-0.00289	0.242	0.621	0.34	0.667	0.0163	0.0454	0.4	0.0655	0.315	0.0496	0.785	0.0341	-0.00842	-0.0462	1.78	0.519
AML10_CATCGGGTCCATTGGA-1	AML-MR	AML Immature	-0.0292	0.0172	0.471	0.362	0.599	0.0809	-0.0259	0.443	-0.0307	0.206	-0.0894	0.709	2.77e-4	-0.0294	-0.154	1.48	0.219
AML10_CATCGTCAGAGAACCC-1	AML-MR	AML Immature	-0.0357	0.0464	0.509	0.297	0.761	0.00959	-0.0222	0.545	-0.054	0.381	-0.0106	0.891	-0.0188	0.0029	-0.163	1.25	0.367
AML10_CATCGTCCAGATAAAC-1	AML-MR	AML Immature	-0.0436	0.115	0.207	0.128	-0.0571	0.0163	-0.0546	0.141	-0.0819	-0.0922	-0.148	0.0152	-0.00221	-0.0831	-0.0308	1.14	0.194
AML10_CATCGTCCATAGGAGC-1	AML-MR	AML Immature	-0.0334	0.127	0.313	0.217	0.177	-0.0876	-0.0121	0.0318	-0.0177	0.0664	-0.0799	0.164	0.0309	-0.042	0.00262	1.06	0.0186
AML10_CATCGTCGTCCGAAGA-1	AML-MR	AML Immature	-0.115	-0.0626	0.224	0.0781	0.194	-0.0578	-0.0739	-0.0101	-0.0396	0.0837	0.00235	0.252	-0.0387	-0.0546	0.492	0.969	-0.0924
AML10_CATCGTCGTGCATGTT-1	AML-MR	AML Immature	0.00887	0.149	0.477	0.27	0.475	-0.0231	-0.0263	0.214	-0.0595	0.193	-0.0571	0.492	0.00765	-0.00728	-0.0642	1.45	0.0617
AML10_CATCGTCGTTTGTTCT-1	AML-MR	AML Immature	-0.061	-0.0132	0.174	0.202	0.202	-0.127	-0.063	0.0981	-0.093	0.0681	-0.0828	0.0643	0.0192	-0.0134	0.162	0.896	0.194
AML10_CATGAGTAGTCACACT-1	AML-MR	AML Immature	-0.0705	0.0355	0.387	0.213	0.654	-0.0578	-0.0535	0.426	-0.0492	0.358	-0.0178	0.805	0.0299	-0.0486	0.276	0.958	-0.489
AML10_CATGAGTAGTGAGGCT-1	AML-MR	AML Immature	-0.0499	0.0305	0.426	0.259	0.485	-0.0645	-0.0512	0.188	-0.00543	0.167	-0.131	0.504	-0.0237	-0.0857	0.335	1.48	0.129
AML10_CATGAGTAGTTGGAAT-1	AML-MR	AML Immature	0.0889	0.152	0.534	0.313	0.924	0.0905	0.0448	0.543	-0.00359	0.39	-0.0287	0.912	0.00432	0.102	-0.0462	1.23	-0.0528
AML10_CATGAGTCACATGGTT-1	AML-MR	AML Immature	-0.101	0.077	0.333	0.158	0.2	0.0155	0.0457	0.15	0.0248	0.124	0.00579	0.0948	-0.00693	-0.0857	-0.0308	1.14	0.391
AML10_CATGAGTCAGCTCGGT-1	AML-MR	AML Immature	-0.0757	0.165	0.422	0.277	0.648	-0.0992	-0.0195	0.25	-0.0517	0.295	-0.0911	0.694	-0.0286	-0.0358	0.307	0.984	0.568
AML10_CATGAGTCATAGAATG-1	AML-MR	AML Immature	-0.1	0.12	0.417	0.293	0.309	0.134	-0.0126	0.218	-0.0374	0.112	0.04	0.451	0.0428	-0.00643	0.522	0.986	0.326
AML10_CATGCAAAGACTGGGT-1	AML-MR	AML Immature	-0.0238	0.0458	0.373	0.273	0.119	-0.106	-0.0237	0.176	-0.0686	0.0918	-0.132	0.334	-0.0109	-0.0905	0.353	1.35	0.109
AML10_CATGCAACAACTGCTA-1	AML-MR	AML Immature	-0.0235	0.108	0.387	0.246	0.344	0.00393	-0.0213	0.319	-0.0565	0.171	-0.0949	0.556	-0.0375	-0.0813	-0.126	1.17	0.37
AML10_CATGCAAGTTAGGGTG-1	AML-MR	AML Immature	0.0107	0.192	0.621	0.41	0.701	0.131	0.00981	0.485	0.0113	0.3	0.1	0.719	0.0472	0.00232	-0.077	1.87	0.0966
AML10_CATGCAATCTCGAGTA-1	AML-MR	AML Immature	-0.0648	0.117	0.205	0.00798	0.16	-0.122	-0.0836	0.0587	-0.0708	0.0812	-0.133	0.379	-0.00213	-0.118	-0.101	0.779	-0.273
AML10_CATGCCTCAGGGAATC-1	AML-MR	AML Immature	-0.0536	0.115	0.367	0.286	0.659	-0.129	-0.0262	0.388	-0.0536	0.228	-0.167	0.648	0.0282	-0.0595	-0.108	0.93	0.432
AML10_CATGCCTTCATGGATC-1	AML-MR	AML Immature	-0.00149	0.0797	0.392	0.358	0.517	0.0693	-0.0341	0.247	-0.0289	0.343	-0.103	0.643	0.0155	0.0294	-0.0462	1.29	0.348
AML10_CATGCCTTCGCTATTT-1	AML-MR	AML Immature	-0.0809	0.0785	0.327	0.285	0.234	-0.0183	-0.0152	0.294	-0.0151	0.0675	-0.0394	0.333	0.00376	-0.0046	0.144	0.94	0.434
AML10_CATGCGGCACCTAAAC-1	AML-MR	AML Immature	0.0622	-0.00176	0.538	0.362	0.76	0.0676	0.0157	0.536	0.0472	0.336	-0.0276	0.94	0.0111	-0.0319	0.0526	1.27	0.176
AML10_CATGCGGCAGACGCTC-1	AML-MR	AML Immature	-0.00964	0.2	0.505	0.441	0.573	0.0549	0.0399	0.394	0.0589	0.257	0.0813	0.732	0.072	0.00116	0.00639	1.75	0.431
AML10_CATGCGGCAGAGAAAG-1	AML-MR	AML Immature	-0.0731	0.138	0.509	0.352	0.611	-0.0761	-0.0387	0.307	-0.0172	0.341	-0.152	0.697	0.0211	-0.0472	0.214	1.2	0.492
AML10_CATGCGGCAGAGTGTG-1	AML-MR	AML Immature	-0.0574	0.0959	0.463	0.308	0.558	-0.0414	-0.011	0.313	-0.0779	0.208	-0.0995	0.672	0.0304	-0.0356	-0.0154	1.41	0.13
AML10_CATGCGGGTCGGATTT-1	AML-MR	AML Immature	-0.0307	0.218	0.441	0.295	0.596	-0.00959	0.0207	0.55	-0.00568	0.24	-0.0064	0.619	0.067	-0.0214	-0.0462	1.33	0.47
AML10_CATGCGGTCAAGATAG-1	AML-MR	AML Immature	-0.114	-0.0976	0.129	0.0492	0.00164	-0.0116	-0.0659	-0.113	-0.0325	0.0741	-0.133	0.0813	0.00296	-0.0297	0.43	0.756	-0.115
AML10_CATGCTCAGACGTCCC-1	AML-MR	AML Immature	-0.025	0.0979	0.368	0.273	0.483	-0.127	-0.0108	0.284	-0.039	0.228	0.00777	0.612	0.0174	-0.0194	0.353	1.41	-0.00123
AML10_CATGCTCCATGATCTG-1	AML-MR	AML Immature	-0.0515	0.121	0.306	0.236	0.309	0.0578	0.00554	0.152	-0.0308	0.144	-0.087	0.392	0.0343	-0.0397	-0.0308	1.31	-0.0441
AML10_CATGCTCGTCCGCAGT-1	AML-MR	AML Immature	-0.0181	0.0515	0.361	0.25	0.543	0.146	-0.0132	0.205	-0.0577	0.24	-0.0558	0.646	-0.0265	-0.033	-0.0308	1.03	-0.192
AML10_CATGCTCGTTGTCTAG-1	AML-MR	AML Immature	0.119	0.228	0.157	0.0895	-0.11	-0.0597	0.00367	-0.00564	0.00982	-0.00812	0.106	-0.0892	0.013	0.019	0.0732	1.06	0.167
AML10_CATGGATAGCACAAAT-1	AML-MR	AML Immature	-0.0768	0.0762	0.215	0.145	0.0561	-0.0116	0.0112	0.147	0.0577	0.0227	-0.069	0.0458	0.0481	-0.0689	0	0.967	0.177
AML10_CATGGATCACTGTTCC-1	AML-MR	AML Immature	-0.103	0.0441	0.411	0.321	0.188	0.0812	-0.0194	0.174	-0.00576	0.117	-0.159	0.263	4.31e-4	-0.0184	-0.0616	1	0.535
AML10_CATGGATTCCAGCTCT-1	AML-MR	AML Immature	-0.0472	-0.0229	0.467	0.293	0.489	-0.0876	-0.00903	0.32	-0.016	0.289	-0.0882	0.623	-0.0125	0.0258	0.298	1.28	0.0399
AML10_CATGGATTCCGCAACG-1	AML-MR	AML Immature	-0.0767	-0.0755	0.239	0.29	-0.024	-0.192	-0.0839	0.0483	-0.108	-0.0381	-0.201	0.0378	-0.0259	-0.0188	0.276	1.02	0.123
AML10_CATGGATTCGTCACCT-1	AML-MR	AML Immature	-0.0499	-0.075	0.345	0.219	0.292	0.0116	-0.00831	0.23	0.043	0.144	-0.06	0.277	0.00173	6.32e-4	0.0924	1.06	0.0545
AML10_CATGGTAAGATAGGGA-1	AML-MR	AML Immature	0.0569	0.209	0.412	0.227	0.312	-0.0231	-0.00723	0.104	-0.00459	0.0891	-0.0257	0.334	0.0556	-0.032	0	1.56	0.384
AML10_CATGGTAAGCGTCGAA-1	AML-MR	AML Immature	-0.0441	-0.0346	0.263	0.107	0.331	0.0453	-0.0243	0.124	-0.0314	0.0702	-8.44e-4	0.266	-0.0293	-0.0448	0.375	1.1	-0.325
AML10_CATGGTAAGCGTGAGT-1	AML-MR	AML Immature	-0.0955	-0.0115	0.314	0.23	0.503	-0.049	-0.0119	0.377	-0.0241	0.237	0.0355	0.513	0.0889	0.00328	-0.077	1.25	0.175
AML10_CATGGTACATGCCGCA-1	AML-MR	AML Immature	0.0111	0.0724	0.382	0.292	0.343	0	-0.0233	0.206	0.0174	0.131	-0.00168	0.379	-0.0315	0.0303	-0.24	1.42	-0.129
AML10_CATGGTAGTAGCCAGA-1	AML-MR	AML Immature	-0.00384	0.0275	0.16	0.0362	-0.076	-0.0482	-0.0131	-0.0635	-0.0264	-0.0931	-0.0884	-0.0653	-0.00401	-0.00132	0.068	1.02	-0.126
AML10_CATGGTATCCAAGGGA-1	AML-MR	AML Immature	0.0355	0.255	0.488	0.342	0.346	0.176	0.0506	0.325	0.0456	0.189	-0.0654	0.478	0.0597	0.0822	0	1.6	0.00273
AML10_CATTCATAGGGAGGAC-1	AML-MR	AML Immature	-0.00146	0.102	0.499	0.294	0.638	0.0347	-0.00487	0.597	-0.0935	0.397	-0.187	0.763	-0.012	0.0306	-0.0706	1.21	0.121
AML10_CATTCATTCAGTCCGG-1	AML-MR	AML Immature	-0.0259	0.0899	0.479	0.333	0.435	-0.104	-0.00613	0.328	0.0297	0.187	-0.0358	0.646	0.039	-0.00831	0.109	1.28	-0.0436
AML10_CATTCATTCCGCAAAT-1	AML-MR	AML Immature	-0.0249	0.0342	0.411	0.236	0.31	-0.0299	0.0141	0.159	0.0356	0.117	0.0399	0.316	0.0194	-0.132	0.0578	1.13	-0.301
AML10_CATTCCGAGGAACGTC-1	AML-MR	AML Immature	-0.0178	0.0556	0.296	0.208	0.399	-0.0299	-0.00225	0.378	0.0222	0.211	-0.0166	0.546	0.0209	-0.0483	0.424	1.13	-0.142
AML10_CATTCCGGTTCCGCGA-1	AML-MR	AML Immature	-0.0759	0.108	0.37	0.166	0.513	0.0259	-0.0107	0.285	-0.0386	0.178	0.0198	0.621	-3.95e-6	-0.0955	-0.101	1.05	0.285
AML10_CATTCCGGTTCCGTTC-1	AML-MR	AML Immature	-0.0712	0.146	0.269	0.182	0.0656	-0.152	-0.0159	-0.00911	0.0323	-0.0266	-0.0101	0.119	-0.0201	-0.0675	0.175	1.27	0.284
AML10_CATTCTACAGGACTTT-1	AML-MR	AML Immature	-0.11	0.0306	0.359	0.268	0.373	0.0772	-0.0267	0.206	-0.0387	0.0914	-0.0832	0.419	0.00928	-0.0198	0.437	1.29	0.248
AML10_CATTCTAGTAGTATAG-1	AML-MR	AML Immature	-0.0285	0.0158	0.389	0.288	0.483	0.0741	0.0504	0.488	0.0604	0.257	-0.03	0.509	0.0656	-0.0159	-0.132	0.91	0.0335
AML10_CATTCTAGTATTAAGG-1	AML-MR	AML Immature	-0.0428	0.155	0.37	0.304	0.641	-0.0761	-0.0522	0.429	-0.0501	0.319	-0.009	0.611	0.00409	0.0223	-0.0552	1.28	0.0571
AML10_CATTCTAGTGATAGAT-1	AML-MR	AML Immature	0.0074400000000000004	0.00472	0.375	0.248	0.589	-0.0809	-0.021	0.481	-0.0523	0.202	-0.132	0.646	-0.00792	-0.0348	0.189	1.14	-0.0529
AML10_CATTCTATCGCTCTAC-1	AML-MR	AML Immature	-0.0904	0.106	0.25	0.0914	0.441	-0.0549	0.00811	0.322	-0.00773	0.105	-0.0363	0.392	0.0182	-0.0775	0.0218	0.778	0.184
AML10_CATTGAGAGACGCTCC-1	AML-MR	AML Immature	-0.0406	0.0914	0.272	0.121	0.164	-0.0558	0.0225	0.0919	0.0495	0.0615	-0.0668	0.271	0.0274	-0.0262	-0.178	1.26	0.0771
AML10_CATTGAGAGTTCTCTT-1	AML-MR	AML Immature	-0.0221	0.223	0.389	0.311	0.251	0.0916	0.0387	0.231	0.0644	0.0955	0.107	0.379	0.0103	-0.0243	-0.086	1.18	0.352
AML10_CATTGAGGTTGTAGCT-1	AML-MR	AML Immature	0.0074400000000000004	0.272	0.66	0.442	0.624	-0.0462	0.00317	0.545	0.00518	0.274	0.0266	0.695	0.029	-0.0125	-0.0924	1.52	0.359
AML10_CATTGAGTCAACCCGG-1	AML-MR	AML Immature	-0.0548	0.0214	0.265	0.274	0.346	-0.0414	-0.0519	0.238	-0.0622	0.0672	-0.168	0.303	0.0192	-0.0351	-0.169	0.866	0.38
AML10_CATTGAGTCTGCGTCT-1	AML-MR	AML Immature	-0.0796	0.0439	0.217	0.202	0.218	0.155	-0.022	0.0267	-0.0807	0.0635	-0.232	0.176	0.0196	-0.0289	-0.0616	0.939	-0.143
AML10_CATTGCCAGGGAGTTC-1	AML-MR	AML Immature	-0.125	-0.0488	0.322	0.192	0.372	-0.173	-0.0326	0.0219	-0.0613	0.135	-0.136	0.351	0.0402	-0.0464	0.236	0.825	0.0567
AML10_CATTGCCCAAGACGAC-1	AML-MR	AML Immature	-0.0958	0.0876	0.355	0.203	0.567	-0.0713	0.00832	0.432	-0.00384	0.299	0.0499	0.7	-0.00101	-0.0468	-0.0552	1.22	0.222
AML10_CATTGCCGTAGGGTAC-1	AML-MR	AML Immature	-0.0815	0.0237	0.314	0.133	0.695	-0.0366	-0.0147	0.355	-0.0651	0.269	-0.0165	0.645	0.0229	-0.0797	-0.0552	0.903	-0.354
AML10_CATTGCCGTGGGCTTC-1	AML-MR	AML Immature	-0.0204	0.0763	0.474	0.271	0.634	-0.00872	-0.0162	0.488	-0.018	0.243	-0.0801	0.703	0.0243	-0.0517	-0.0552	1.11	0.0996
AML10_CATTGCCGTTCAAGGG-1	AML-MR	AML Immature	-0.0153	0.00401	0.322	0.251	0.603	-0.0414	0.047	0.388	0.0551	0.197	0.021	0.619	0.0394	-0.0254	-0.0154	0.842	-0.0276
AML10_CATTGCCTCGGCACTG-1	AML-MR	AML Immature	-0.0446	0.00839	0.317	0.29	0.586	-0.0462	0.00424	0.273	0.0866	0.269	-0.0366	0.469	0.0638	-0.0529	-0.0308	1.44	-0.242
AML10_CATTGTTCAAACACGG-1	AML-MR	AML Immature	-0.0805	0.0247	0.312	0.103	0.432	-0.0318	-0.00973	0.192	0.00981	0.229	-0.0968	0.58	0.0371	-0.0196	0.168	1.08	-0.117
AML10_CATTGTTCATAAGCGG-1	AML-MR	AML Immature	-0.0744	0.0247	0.225	0.127	0.324	-0.0144	0.00441	0.208	-0.0141	0.101	0.0165	0.371	-0.04	-0.0777	0.0206	0.966	-0.252
AML10_CATTGTTCATTGTCGA-1	AML-MR	AML Immature	-0.0516	-0.0386	0.229	0.0723	0.136	-0.0876	-0.0373	0.118	-0.0219	-0.00578	-0.105	0.0394	-0.0338	-0.0312	0.0154	0.7	-0.456
AML10_CATTGTTGTATGAAAC-1	AML-MR	AML Immature	-0.033	0.0785	0.35	0.221	0.546	-0.0116	-0.0211	0.265	-0.0326	0.27	-0.149	0.676	-0.00689	-0.0459	0.262	0.707	0.335
AML10_CATTGTTGTCGTGGTC-1	AML-MR	AML Immature	-0.0812	0.0157	0.223	0.0791	0.376	-0.0896	-0.027	0.192	-0.0669	0.132	-0.118	0.361	-0.0125	-0.0495	0.16	0.616	-0.14
AML10_CATTTCAAGCTCAGAG-1	AML-MR	AML Immature	-0.0702	0.134	0.501	0.384	0.475	0.0983	-0.0127	0.477	-0.038	0.277	-0.104	0.57	0.0409	0.0452	-0.11	1.44	0.269
AML10_CATTTCACAGCATACT-1	AML-MR	AML Immature	-0.036	0.0689	0.424	0.281	0.377	0.00393	0.011	0.286	0.0468	0.0974	0.0114	0.494	0.0561	-9.28e-4	-0.108	1.34	0.222
AML10_CATTTCACAGGCCCTA-1	AML-MR	AML Immature	-0.0261	0.00879	0.366	0.239	0.471	-0.0135	-0.0102	0.327	-0.00428	0.129	-0.0174	0.485	-0.00174	-0.053	-0.139	1.23	-0.0602
AML10_CATTTCAGTAGCTGTT-1	AML-MR	AML Immature	-0.0211	0.0124	0.391	0.208	0.49	-0.0721	0.0359	0.397	0.0183	0.305	-0.0413	0.457	0.0262	-0.0992	-0.101	1.22	-0.0137
AML10_CATTTCATCGCTGTTC-1	AML-MR	AML Immature	-0.0428	0.117	0.281	0.254	0.118	0.058	0.0029	0.181	0.0243	0.0479	-0.0464	0.0636	0.00941	-0.049	0.0218	1.44	0.486
AML10_CATTTCATCGGACAAG-1	AML-MR	AML Immature	-0.0137	0.0864	0.241	0.186	0.333	0.00959	-0.0131	0.234	0.0207	0.159	0.0701	0.513	-0.0281	0.0114	0.0759	1.04	0.0159
AML10_CCAAGCGGTACATTGC-1	AML-MR	AML Immature	-0.081	0.106	0.281	0.253	0.259	0.0462	-0.0185	0.0442	-0.00198	0.0201	-0.0867	0.24	0.00881	-0.0401	-0.141	0.822	0.278
AML10_CCAATGAAGAAGCTCG-1	AML-MR	AML Immature	-0.046	-0.0108	0.271	0.122	0.235	-6.94e-18	-0.0592	0.131	-0.0897	0.145	-0.0881	0.316	0.00181	-0.0683	0.0759	1.32	-0.0485
AML10_CCAATGAAGGTAGCCA-1	AML-MR	AML Immature	-0.0564	0.0834	0.292	0.134	0.196	-0.0462	-0.0635	0.214	-0.0984	0.143	-0.149	0.404	0.0253	-0.0126	-0.0552	0.973	-0.0593
AML10_CCAATGACAAGTGATA-1	AML-MR	AML Immature	-0.0224	0.181	0.349	0.213	0.207	-0.122	-0.0157	0.157	0.013	0.00406	-0.0701	0.066	-0.0294	-0.00363	-0.148	1.36	0.311
AML10_CCAATGACATTGTCGA-1	AML-MR	AML Immature	0.0217	0.244	0.643	0.44	0.981	0.132	-0.0268	0.623	0.0261	0.537	0.0536	1.05	-0.0111	0.129	-0.117	1.41	0.0182
AML10_CCAATTTCACGACAAG-1	AML-MR	AML Immature	-0.0548	0.021	0.388	0.282	0.483	-0.0538	0.0034	0.221	-0.0348	0.245	-0.0991	0.706	0.0513	-0.0312	0.13	1.03	0.165
AML10_CCAATTTGTAGACACG-1	AML-MR	AML Immature	0.00944	4.5e-4	0.284	0.134	0.14	-0.0347	-0.0331	0.186	0.012	-9.18e-4	0.0945	0.0848	-0.0499	-0.0245	-0.00901	0.708	0.055
AML10_CCAATTTTCCAGGACC-1	AML-MR	AML Immature	0.0032	0.132	0.429	0.296	0.417	0.0828	-0.00333	0.31	-0.003	0.24	0.0631	0.499	-0.0172	-0.0374	-0.00901	1.48	0.409
AML10_CCACAAACACCACATA-1	AML-MR	AML Immature	0.0174	0.0698	0.512	0.325	0.597	-0.0423	-0.0171	0.411	-0.0189	0.188	-0.109	0.731	-3.71e-4	-0.0154	-0.194	1.08	0.225
AML10_CCACAAACAGGACAGT-1	AML-MR	AML Immature	-0.0663	-0.0328	0.1	-0.0635	-0.0763	0.258	-0.0339	-0.127	-0.0278	-0.0248	-0.021	0.0456	0.016	-0.0224	0.493	0.644	0.0893
AML10_CCACAAACAGTGACCC-1	AML-MR	AML Immature	-0.0279	0.0017	0.347	0.274	0.308	-0.053	-0.0112	0.254	0.0177	0.133	-0.0375	0.406	0.0566	-0.0291	-0.0154	1.42	0.00115
AML10_CCACAAATCAAGCCAT-1	AML-MR	AML Immature	-0.114	0.0137	0.176	-0.00824	0.0878	-0.0462	-0.0838	0.0687	-0.0862	0.151	-0.0761	0.24	0.0042	0.00257	0.634	0.457	-0.265
AML10_CCACAAATCACCTTAT-1	AML-MR	AML Immature	-0.0795	-0.00604	0.245	0.12	0.205	-0.113	-0.021	0.107	0.00539	0.0687	-0.115	0.203	0.0373	-0.0723	-0.154	1.04	0.212
AML10_CCACAAATCCTGTAGA-1	AML-MR	AML Immature	-0.0764	-0.0293	0.345	0.214	0.477	-0.0693	0.0122	0.342	0.0293	0.254	-0.064	0.71	0.0615	-0.071	-0.0154	1.4	-0.517
AML10_CCACACTCAGCCCACA-1	AML-MR	AML Immature	-0.0189	-0.0739	0.142	0.0985	0.162	0.108	-0.0179	0.144	-0.0233	0.127	0.0299	0.2	0.0518	-0.0647	-0.0334	0.801	-0.511
AML10_CCACACTTCGAAACAA-1	AML-MR	AML Immature	-0.0215	-0.0056	0.314	0.22	0.0219	0.288	-0.0979	0.0965	-0.0844	-0.0506	-0.0394	0.153	0.00752	0.0589	0.441	1.16	0.189
AML10_CCACCATAGTCATACC-1	AML-MR	AML Immature	-0.0554	0.0527	0.381	0.33	0.239	-0.0203	-0.0604	0.0969	-0.141	0.015	-0.161	0.237	-0.0264	-0.0871	-0.117	1.69	-0.267
AML10_CCACCATCAACCGCCA-1	AML-MR	AML Immature	-0.0257	0.0604	0.269	0.251	0.163	-0.078	-0.0203	0.129	-0.0471	-0.02	-0.0623	0.115	-0.0414	-0.0594	-0.117	1.03	-0.126
AML10_CCACCATGTATTGCCA-1	AML-MR	AML Immature	-0.0398	-0.113	0.347	0.19	0.325	-0.182	-0.0596	0.174	-0.0831	0.0821	-0.077	0.406	0.0353	-0.0181	-0.203	1.06	-0.073
AML10_CCACCATGTGGCAGAT-1	AML-MR	AML Immature	0.00153	0.101	0.474	0.264	0.547	-0.0597	-0.0012	0.294	0.0134	0.243	-0.0447	0.58	0.0367	-0.0138	-0.00262	1.43	-0.0671
AML10_CCACCATGTTAAAGTG-1	AML-MR	AML Immature	-0.0337	-0.00477	0.304	0.17	0.316	-0.0761	-0.0204	0.11	0.0185	0.164	-0.0396	0.458	0.0379	0.0144	-0.0308	1.16	-0.112
AML10_CCACGAGAGCCTAACT-1	AML-MR	AML Immature	-0.0342	0.0743	0.203	0.157	0.118	0.101	-0.0299	0.0768	-0.0791	0.0229	-0.121	0.143	-0.017	-0.00475	0.0616	0.932	-0.103
AML10_CCACGAGAGCGCGTTC-1	AML-MR	AML Immature	-0.00536	0.101	0.26	0.152	0.308	-0.0665	-0.00848	0.306	-0.0777	0.0658	-0.109	0.284	0.00151	0.0238	-0.027	1.12	0.0953
AML10_CCACGAGAGGTCGTAG-1	AML-MR	AML Immature	-0.0291	0.115	0.331	0.193	0.172	0.131	0.0102	0.0794	0.00861	0.0714	0.0729	0.109	0.00843	-0.00966	0	1.67	-0.0391
AML10_CCACGAGCACTGTTCC-1	AML-MR	AML Immature	-0.023	0.0648	0.412	0.305	0.387	0.0907	-0.0472	0.31	-0.0193	0.191	-0.114	0.594	0.0419	-0.0584	-0.178	1.5	0.515
AML10_CCACGAGCAGTCTGGC-1	AML-MR	AML Immature	-0.037	0.0689	0.448	0.341	0.718	0.0578	-0.0421	0.464	-0.0377	0.277	-0.0968	0.787	-0.00481	-0.037	-0.077	1.48	0.0834
AML10_CCACGAGGTGAGTGAC-1	AML-MR	AML Immature	-0.0254	0.148	0.181	0.12	-0.164	-0.0423	-0.023	-0.138	-0.0698	-0.171	-0.128	-0.15	0.04	-0.0392	0.0282	1.26	0.143
AML10_CCACGAGGTTCTCCCA-1	AML-MR	AML Immature	-0.00197	0.0842	0.52	0.301	0.691	0.0347	-0.00229	0.454	-0.00761	0.393	-0.103	0.804	0.0308	-0.0545	0	1.43	0.0611
AML10_CCACGAGTCCGCCTAT-1	AML-MR	AML Immature	-0.0527	0.109	0.335	0.141	0.326	-0.127	-0.0319	0.142	-0.0114	0.202	-0.0923	0.419	-0.0361	-0.0682	0.339	1.11	0.0775
AML10_CCACGTTAGGGACACT-1	AML-MR	AML Immature	-0.0564	-0.00465	0.302	0.248	0.154	0.104	0.0254	-0.00715	0.0997	-0.00355	0.0109	0.0453	0.0709	-0.0147	0.114	1.02	0.119
AML10_CCACGTTAGGTCACCC-1	AML-MR	AML Immature	-0.0713	-0.0687	0.29	0.155	0.459	-0.15	-0.105	0.172	-0.0804	0.211	-0.0899	0.457	-0.00838	-0.0451	0.231	0.937	-0.274
AML10_CCACGTTGTACTTCCC-1	AML-MR	AML Immature	-0.0719	0.0385	0.258	0.183	0.278	-0.0222	0.0087	0.361	-0.0328	0.0564	0.00943	0.31	0.0355	-0.0536	-0.0924	0.759	0.392
AML10_CCACGTTGTCACTCGG-1	AML-MR	AML Immature	-8.08e-4	0.0847	0.383	0.374	0.379	0.135	-0.014	0.258	-0.0393	0.182	-0.129	0.485	0.0517	0.0352	-0.0706	1.32	0.406
AML10_CCACGTTGTTGCATGT-1	AML-MR	AML Immature	-0.0337	0.118	0.251	0.206	0.118	0.173	0.00683	0.0415	-0.0359	0.107	-0.0942	0.116	0.0436	0.0399	-0.108	0.577	0.0826
AML10_CCACGTTTCTGTTCAT-1	AML-MR	AML Immature	-0.032	0.155	0.29	0.185	0.198	0.0561	0.021	0.128	-0.046	0.0195	-0.0225	0.188	0.0152	0.00742	-0.108	1.17	0.126
AML10_CCACGTTTCTTACCAT-1	AML-MR	AML Immature	-0.0897	0.0631	0.388	0.281	0.629	-0.182	-0.0226	0.381	0.033	0.302	0.0498	0.719	-0.0306	-0.033	0.518	1.19	0.201
AML10_CCACTTGAGAGAGTTT-1	AML-MR	AML Immature	-0.0415	0.03	0.166	0.0398	-0.0464	0.0107	-0.0241	-0.0511	0.02	-0.061	-0.0498	-0.00739	0.00876	-0.0864	0.0154	0.909	0.335
AML10_CCACTTGCAAATACAG-1	AML-MR	AML Immature	-0.0518	0.176	0.439	0.343	0.643	-0.0192	0.0228	0.497	0.0334	0.265	-0.0688	0.803	0.0527	-0.0533	-0.0308	1.44	0.485
AML10_CCACTTGCATATCTGG-1	AML-MR	AML Immature	-0.0879	0.139	0.578	0.405	0.727	-0.0366	-0.032	0.463	-0.0793	0.357	-0.0719	0.915	0.0204	-0.0615	0.0924	1.27	0.611
AML10_CCACTTGTCGCTTACC-1	AML-MR	AML Immature	-0.0831	0.0395	0.314	0.174	0.416	0.145	-0.0462	0.205	-0.0867	0.246	-0.0719	0.502	0.0231	0.0194	-0.0552	1.01	0.134
AML10_CCACTTGTCTCGTCGT-1	AML-MR	AML Immature	-0.0448	0.0852	0.265	0.157	0.369	-0.022	0.0149	0.189	0.00231	0.128	-0.11	0.334	0.0324	0.0258	-0.0462	0.808	0.354
AML10_CCATAAGAGCGCCTTG-1	AML-MR	AML Immature	-0.0207	0.0658	0.431	0.261	0.612	-0.0183	0.0581	0.41	0.0926	0.315	0.0661	0.702	-0.0028	-0.0178	0	1.49	-0.208
AML10_CCATAAGAGTACAGAT-1	AML-MR	AML Immature	-0.0499	0.0727	0.387	0.254	0.177	-0.182	-0.0507	0.11	-0.0541	0.0939	-0.0251	0.174	-0.0168	0.0373	-0.0398	1.34	0.163
AML10_CCATAAGAGTGGCGAT-1	AML-MR	AML Immature	-0.0492	0.239	0.502	0.375	0.37	0.0916	-0.017	0.238	-0.0333	0.216	-0.0409	0.434	-0.0163	0.0707	0.0616	1.68	0.645
AML10_CCATAAGCAAAGAACT-1	AML-MR	AML Immature	-0.0491	0.081	0.553	0.302	0.674	0.051	-1.64e-5	0.31	-0.0198	0.311	-0.00879	0.672	0.0341	-0.0393	-0.0616	1.67	-0.0187
AML10_CCATAAGCACGTACAT-1	AML-MR	AML Immature	-0.0475	0.0302	0.451	0.274	0.5	-0.134	-0.014	0.282	0.0682	0.276	0.0778	0.528	0.0293	-0.0467	0.0834	1.02	-0.0994
AML10_CCATAAGGTCTTTCAT-1	AML-MR	AML Immature	-0.0296	-0.0188	0.299	0.189	0.215	-0.0442	0.0333	0.195	0.0584	0.0642	-0.108	0.232	0.0283	-0.0672	-0.0308	1.32	0.144
AML10_CCATAAGTCTCAATCT-1	AML-MR	AML Immature	-0.0671	0.0542	0.329	0.245	0.505	-0.049	0.0166	0.208	0.0479	0.238	0.0421	0.568	-0.0518	0.0237	-0.0706	1.19	-0.142
AML10_CCATCACCAGAGGTAC-1	AML-MR	AML Immature	-0.0378	-0.0135	0.315	0.186	0.416	0.00479	-0.0217	0.307	0.0334	0.222	-0.0323	0.596	0.016	-0.0525	-0.077	1.19	-0.234
AML10_CCATCACGTAGTACGG-1	AML-MR	AML Immature	-0.0901	-0.00457	0.205	0.0932	0.19	-0.0414	-0.024	-0.0344	0.018	0.0448	-0.0587	0.138	0.0317	-0.0845	0.168	0.885	-0.15
AML10_CCATCACGTCCTATAG-1	AML-MR	AML Immature	-0.0433	0.113	0.361	0.267	0.563	-0.053	0.0372	0.474	0.0294	0.238	-0.0779	0.668	0.0334	-0.0871	0	1.11	-0.0139
AML10_CCCAACTCACTAAACC-1	AML-MR	AML Immature	-0.0631	0.0907	0.29	0.122	-0.13	0.137	-0.0149	-0.0314	0.0415	-0.0766	-0.0303	-0.112	-0.00833	-0.0463	-0.0552	1.18	0.453
AML10_CCCAACTGTCCGAAGA-1	AML-MR	AML Immature	-0.0139	-0.0595	0.222	0.179	0.0854	-0.0462	0.01	0.0192	-0.00114	-0.0656	-0.00554	0.00944	-0.00501	-0.0607	0.229	1.18	-0.0183
AML10_CCCAACTGTCCTCCAT-1	AML-MR	AML Immature	-0.0289	0.107	0.29	0.181	-0.0397	0.0116	-0.0276	-0.156	-0.0246	0.0287	-0.0423	-0.114	-0.0129	0.00133	-0.0924	1.13	0.309
AML10_CCCAACTGTCGTATGT-1	AML-MR	AML Immature	-0.0736	0.143	0.301	0.14	0.444	-0.0414	0.0414	0.278	0.0493	0.29	-0.0675	0.447	0.0254	0.0545	-0.0924	0.649	0.308
AML10_CCCAACTTCGCCGTGA-1	AML-MR	AML Immature	0.0518	0.128	0.536	0.43	0.823	0.0231	-0.0318	0.609	-0.0611	0.393	-0.0547	0.823	0.0121	0.0154	0.276	1.25	0.182
AML10_CCCATTGAGACGATAT-1	AML-MR	AML Immature	-0.11	0.0776	0.325	0.191	0.689	-0.124	0.0177	0.288	-0.0294	0.261	-0.0162	0.758	0.0145	-0.0408	-0.0706	0.986	0.367
AML10_CCCATTGAGCTGTTAC-1	AML-MR	AML Immature	-0.0598	-0.066	0.342	0.198	0.467	-0.119	-0.0407	0.247	0.0295	0.211	-0.0535	0.649	0.00807	-0.0793	0.414	1.23	-0.246
AML10_CCCATTGCAAACAGGC-1	AML-MR	AML Immature	-0.0258	0.171	0.439	0.346	0.577	0.111	-0.0339	0.383	-0.0466	0.206	-0.0994	0.736	0.0139	-0.0457	0.159	1.2	0.123
AML10_CCCATTGCAACGTAAA-1	AML-MR	AML Immature	-0.0222	0.0959	0.203	0.176	0.126	-0.0642	0.0117	0.151	-0.0214	-0.0357	0.0339	0.262	0.011	0.0526	-0.0398	0.883	-0.0271
AML10_CCCATTGCAATTGCAC-1	AML-MR	AML Immature	-0.0396	0.0239	0.335	0.247	0.595	-0.0809	0.0331	0.402	-0.0399	0.223	-0.128	0.6	0.0346	-0.0419	-0.0154	0.755	0.299
AML10_CCCATTGCACATACTG-1	AML-MR	AML Immature	-0.0237	0.127	0.312	0.169	0.397	-0.139	0.0311	0.309	0.0229	0.158	-0.0238	0.499	0.0458	-0.0576	-0.0462	0.821	0.0185
AML10_CCCATTGCATAGGTAA-1	AML-MR	AML Immature	-0.135	0.0934	0.271	0.207	0.136	0.15	-0.0242	-0.0291	-0.0281	0.079	-0.0764	0.0765	0.0447	-0.0336	-0.0154	1.49	0.246
AML10_CCCATTGCATCGTGCG-1	AML-MR	AML Immature	-0.082	0.00574	0.429	0.32	0.531	-1.39e-17	-0.0174	0.296	-0.0388	0.196	-0.161	0.545	-0.022	-0.0286	-0.00901	1.57	0.179
AML10_CCCATTGGTGTCCTAA-1	AML-MR	AML Immature	-0.0851	-0.0795	0.275	0.205	0.411	-0.159	0.0135	0.302	-0.0237	0.196	-0.0944	0.419	-0.0176	-0.0295	0.108	0.706	0.116
AML10_CCCATTGGTGTGATGG-1	AML-MR	AML Immature	-0.0496	0.0557	0.244	0.102	0.221	0.111	0.0259	0.173	0.0033	0.0917	-0.0364	0.283	0.0343	-0.0668	-0.0552	1.07	-0.255
AML10_CCCATTGGTTCACCGG-1	AML-MR	AML Immature	0.0048	0.0214	0.256	0.169	0.112	0.0395	0.00822	0.184	-0.0635	-0.0551	-0.012	0.144	0.0205	-0.00432	-0.086	1.04	0.0093
AML10_CCCATTGTCCAAACCA-1	AML-MR	AML Immature	-7.01e-4	0.233	0.354	0.18	-0.0131	0.0163	0.0407	0.176	0.0346	0.0634	-0.0734	0.0545	0.0167	0.0055	0.0154	0.979	0.284
AML10_CCCGAAGAGACGCTCC-1	AML-MR	AML Immature	0.0238	0.126	0.543	0.324	0.493	0.00872	0.00519	0.299	0.0134	0.187	0.0331	0.545	-0.0026	0.00585	-0.0462	1.91	0.175
AML10_CCCGAAGAGTCTGCGC-1	AML-MR	AML Immature	0.00817	0.0877	0.2	0.11	0.143	0.217	-0.0208	0.0636	0.0739	-0.00962	0.00223	0.151	0.0625	-0.0498	0.0218	0.728	0.262
AML10_CCCGAAGAGTGTCATC-1	AML-MR	AML Immature	-0.0649	0.173	0.365	0.232	0.418	-0.0809	-0.0226	0.279	-0.0575	0.15	-0.136	0.411	0.0237	-0.0632	-0.123	1.36	0.0727
AML10_CCCGAAGGTGCAAGAC-1	AML-MR	AML Immature	0.0163	-0.0217	0.206	0.192	0.192	-0.0578	-0.0808	0.0756	-0.125	0.0835	-0.156	0.271	-0.0272	-0.0862	0.506	1.03	-0.127
AML10_CCCGAAGTCTGGCCAG-1	AML-MR	AML Immature	-0.0315	0.189	0.341	0.189	0.318	0.0569	-0.0168	0.24	-0.0453	0.169	-0.0287	0.409	-0.0113	-0.0176	0.0154	1.23	0.152
AML10_CCCGGAACATTCGGGC-1	AML-MR	AML Immature	-0.00815	0.216	0.515	0.286	0.561	-0.111	-0.00159	0.406	0.0124	0.306	-0.0904	0.666	0.0299	-0.0464	-0.0924	1.78	0.397
AML10_CCCGGAACATTGTACG-1	AML-MR	AML Immature	-0.0142	0.153	0.401	0.289	0.507	0.103	0.00417	0.287	-0.037	0.227	-0.0234	0.501	-0.0447	0.0138	-0.0552	1.01	0.0919
AML10_CCCGGAAGTGTTTGCA-1	AML-MR	AML Immature	-0.0387	0.149	0.484	0.336	0.333	-0.0192	-0.0442	0.313	-0.0489	0.123	-0.0686	0.42	0.0071	-0.0536	-0.077	1.51	0.271
AML10_CCCTAACAGGACGCTA-1	AML-MR	AML Immature	-0.0489	0.068	0.508	0.268	0.529	0.0558	-0.0257	0.301	-0.0746	0.243	-0.195	0.637	0.0482	-0.0123	-0.123	1.02	0.161
AML10_CCCTAACGTCAAAGAT-1	AML-MR	AML Immature	-0.0652	0.0298	0.393	0.228	0.533	-0.0135	-0.0489	0.257	-0.0159	0.262	-0.0308	0.748	0.055	-0.0199	0.0372	0.776	-0.485
AML10_CCCTAACGTGAATGAT-1	AML-MR	AML Immature	-0.0292	0.172	0.343	0.252	0.515	-0.122	0.0172	0.364	-0.0153	0.207	-0.0108	0.48	-0.0115	-0.0165	0.0154	0.793	0.374
AML10_CCCTAACGTGATCGTT-1	AML-MR	AML Immature	0.00574	0.22	0.308	0.228	0.368	0.0234	-0.00145	0.22	0.00215	0.176	0.0451	0.312	0.0169	-0.00918	0.0372	1.15	-0.128
AML10_CCCTAACGTTACCCAA-1	AML-MR	AML Immature	-0.0457	0.117	0.303	0.191	0.261	-0.0366	-0.0229	0.252	-0.00431	0.131	-0.0491	0.28	0.014	-0.00991	0.343	1.11	0.186
AML10_CCCTCAAAGATGATTG-1	AML-MR	AML Immature	-0.0789	0.145	0.494	0.274	0.755	-0.00196	-0.0577	0.467	-0.095	0.292	-0.177	0.822	4.59e-4	-0.094	-0.0924	0.883	0.18
AML10_CCCTCAAAGCGTCAAG-1	AML-MR	AML Immature	2.26e-4	0.141	0.438	0.248	0.721	-0.111	-0.00901	0.481	-0.0276	0.289	-0.0903	0.776	-0.0078	0.00245	-0.086	1.12	-0.0557
AML10_CCCTCAACACTCCTGT-1	AML-MR	AML Immature	-0.0745	0.0277	0.317	0.179	0.485	0.0972	-0.0172	0.0627	-0.00916	0.138	-0.0869	0.467	0.0913	-0.00874	0.151	1.07	-0.113
AML10_CCCTCAACAGCGGATA-1	AML-MR	AML Immature	-0.055	-0.00305	0.217	0.167	0.372	-0.0366	-0.0212	0.266	-0.0282	0.201	-0.0716	0.35	-0.0678	-0.0625	0.114	0.201	-0.00759
AML10_CCCTCAACAGTCAGAG-1	AML-MR	AML Immature	0.0351	0.0865	0.44	0.319	0.226	-0.117	0.0599	0.216	0.095	0.115	-0.0285	0.212	0.0447	-0.0605	0.0128	1.37	0.321
AML10_CCCTCAATCGCCGTGA-1	AML-MR	AML Immature	-0.0674	0.0294	0.336	0.231	0.33	-0.0924	-0.00592	0.0986	-0.012	0.13	0.0496	0.416	0.0346	-0.0555	0.32	1.23	-0.296
AML10_CCCTCAATCGCTAATG-1	AML-MR	AML Immature	-0.0827	0.0745	0.414	0.174	0.517	0.051	0.0185	0.211	0.0174	0.258	-0.0487	0.576	0.00514	-0.0397	0.229	0.913	0.283
AML10_CCCTCTCGTACGAGTG-1	AML-MR	AML Immature	-0.0676	-0.0673	0.239	0.147	-0.00678	0.0851	0.00707	0.00562	0.029	-0.0741	-0.00612	0.079	0.0321	0.00539	-0.0552	0.857	-0.461
AML10_CCCTCTCTCCGCTGTT-1	AML-MR	AML Immature	-0.0703	-0.00316	0.256	0.26	0.144	0.0279	-0.02	0.065	-0.0151	0.0795	4.94e-4	0.232	0.00624	-0.0187	-0.157	0.694	-0.0749
AML10_CCCTGATAGCACGGAT-1	AML-MR	AML Immature	-0.0497	0.0837	0.359	0.157	0.106	-0.0809	-0.0404	0.0627	-0.0778	-0.0113	-0.0955	0.137	-0.0028	-0.0394	-0.0616	1.44	0.512
AML10_CCCTGATAGGTAAGTT-1	AML-MR	AML Immature	-0.0222	0.173	0.394	0.197	0.742	0.00196	-0.00185	0.396	0.0319	0.325	-0.00825	0.685	0.0467	0.0203	-0.141	1.39	0.348
AML10_CCCTGATGTCAAACGG-1	AML-MR	AML Immature	-0.0425	0.00424	0.407	0.371	0.492	-0.0423	-0.0321	0.302	-0.0273	0.17	-0.089	0.442	0.00479	-0.0117	-0.154	1.48	0.0676
AML10_CCCTTAGCAATAGTAG-1	AML-MR	AML Immature	-0.0624	-0.0288	0.185	0.183	0.153	0.0155	-0.0459	0.127	-0.0652	0.00628	-0.0405	0.12	-0.0177	0.0163	-0.0706	1.13	0.269
AML10_CCCTTAGCACGAGAAC-1	AML-MR	AML Immature	-0.118	0.109	0.281	0.131	0.471	0.0211	-0.0546	0.287	-0.0588	0.149	-0.0895	0.426	0.0102	0.0195	0.139	0.956	-0.219
AML10_CCCTTAGCAGGAAGTC-1	AML-MR	AML Immature	-0.049	0.107	0.299	0.16	0.158	-0.0231	-0.0186	-0.0226	-0.0173	-0.0244	-0.0817	0.16	-0.0117	-0.0194	-0.0706	1.39	0.491
AML10_CCCTTAGGTACCCAGC-1	AML-MR	AML Immature	-0.0211	0.0839	0.388	0.228	0.21	-0.0549	-0.0275	0.204	-0.0141	0.137	-0.0346	0.368	0.0207	0.0209	0.0823	1.21	0.372
AML10_CCCTTAGGTTGACTAC-1	AML-MR	AML Immature	-0.0171	0.126	0.375	0.25	0.373	-0.248	-0.0425	0.237	-0.0606	0.137	-0.0518	0.523	-0.02	-0.0963	0.484	1.5	0.118
AML10_CCCTTAGGTTGCCATA-1	AML-MR	AML Immature	-0.0416	-0.0657	0.205	0.23	0.239	-0.164	-0.0663	0.173	-0.075	0.0612	-0.0907	0.209	-0.0121	-0.0592	0.128	1.08	-0.132
AML10_CCCTTAGTCTCGCAGG-1	AML-MR	AML Immature	-0.0214	0.134	0.497	0.301	0.73	-0.0192	-0.0058	0.479	0.0229	0.286	0.0859	0.787	0.00728	-0.0126	0.159	1.21	-0.0381
AML10_CCGAACGAGACCAAGC-1	AML-MR	AML Immature	-0.0949	0.0206	0.298	0.203	0.42	-0.111	-0.038	0.227	-0.062	0.206	-0.0803	0.577	0.028	-0.0394	-0.0308	1.15	-0.107
AML10_CCGAACGAGCGTACAG-1	AML-MR	AML Immature	-0.0351	0.128	0.375	0.325	0.419	-0.0414	-5.64e-4	0.239	-0.0187	0.215	-0.053900000000000003	0.41	-0.00939	-0.046	0.122	1.06	0.26
AML10_CCGAACGGTGTTGATC-1	AML-MR	AML Immature	-0.112	0.0575	0.421	0.303	0.304	0.0163	-0.057	0.224	-0.0669	0.186	-0.06	0.498	-0.0224	-0.0636	-0.117	1.06	0.43
AML10_CCGAACGGTGTTTGCA-1	AML-MR	AML Immature	-0.0486	0.0853	0.348	0.237	0.217	0.103	0.00145	0.249	0.0328	0.113	-0.0833	0.32	0.0192	-0.0321	0.0616	1.16	0.401
AML10_CCGAACGTCACCTGTC-1	AML-MR	AML Immature	-0.102	-0.164	0.0418	0.0266	0.0124	-0.164	-0.07	0.0451	-0.078	-0.0893	-0.0507	0.0515	0.0212	-0.0723	0.0913	0.315	-0.235
AML10_CCGATCTCACAGTCGC-1	AML-MR	AML Immature	-0.0471	0.14	0.447	0.358	0.423	-0.0299	-0.0367	0.224	-0.00816	0.129	0.0182	0.568	-0.0125	0.0165	-0.0924	1.14	0.447
AML10_CCGATCTCATATACCG-1	AML-MR	AML Immature	-0.0312	0.143	0.335	0.213	0.316	0.219	-5.89e-4	0.247	-4.26e-4	0.191	-0.113	0.4	0.0115	0.011	-0.0924	1.29	0.282
AML10_CCGATCTCATCATTTC-1	AML-MR	AML Immature	-0.0685	-0.0304	0.323	0.192	0.258	-0.0538	-0.0448	0.126	-0.0266	0.128	-0.109	0.359	0.0331	-0.0422	-0.0924	1.01	-0.485
AML10_CCGATCTTCCGTGGCA-1	AML-MR	AML Immature	-0.0493	0.115	0.361	0.258	0.336	-0.0366	-0.0113	0.18	-0.0835	0.266	-0.119	0.483	0.0152	-0.0445	0.0154	1.2	0.358
AML10_CCGATGGAGTTGGCGA-1	AML-MR	AML Immature	-0.0668	0.0953	0.336	0.181	0.355	-0.0665	0.00898	0.192	-0.0556	0.153	0.0205	0.435	0.00178	-0.0428	0.6	1.27	0.142
AML10_CCGATGGCAAGACGAC-1	AML-MR	AML Immature	-0.032	-0.0449	-0.00733	-0.00512	-0.336	-0.0809	-0.00781	-0.223	-0.0153	-0.149	-0.0326	-0.326	0.00899	-0.0892	-0.101	0.487	-0.437
AML10_CCGATGGGTTTGTTGG-1	AML-MR	AML Immature	-0.0582	0.159	0.407	0.181	0.461	-0.117	-0.00454	0.21	-0.00209	0.235	0.00813	0.656	-0.00539	-0.0364	0.34	1.01	0.28
AML10_CCGATGGTCATGAGGG-1	AML-MR	AML Immature	-0.0387	0.0584	0.341	0.21	0.671	-0.0231	0.0179	0.399	0.0218	0.42	0.00908	0.73	0.0311	0.0168	-0.0642	1.23	-0.256
AML10_CCGCAAGCATCGGTTA-1	AML-MR	AML Immature	0.0277	0.0951	0.349	0.256	0.167	0.0896	-0.0346	0.186	-0.081	-4.45e-4	-0.0738	0.213	-0.0208	-0.0632	-0.0578	1.28	0.0758
AML10_CCGCAAGGTATTGAGA-1	AML-MR	AML Immature	-0.11	-0.0255	0.461	0.297	0.526	0.0279	-0.039	0.38	-0.0284	0.256	-0.108	0.647	0.00632	-0.0611	0.0834	1.03	-0.0687
AML10_CCGGACAAGACGAAGA-1	AML-MR	AML Immature	-0.0339	0.0153	0.361	0.358	0.192	-0.0693	-0.0596	0.154	-0.0671	0.101	-0.122	0.226	0.0288	-0.0536	-0.132	1.2	0.337
AML10_CCGGACACACGGCGTT-1	AML-MR	AML Immature	-0.0435	0.0766	0.286	0.168	0.204	-0.049	-0.0186	0.076	-0.0476	-0.00109	-0.0819	0.229	0.0145	0.0294	0.0732	1.37	-0.156
AML10_CCGGACATCTTACGTT-1	AML-MR	AML Immature	-0.0876	-0.0279	0.342	0.258	0.216	-0.0183	-0.0233	0.177	-0.0506	0.0719	-0.111	0.374	0.0202	-0.0952	0.352	1.13	-0.117
AML10_CCGGGTAAGATTGCGG-1	AML-MR	AML Immature	0.121	0.162	0.414	0.244	0.333	-0.124	0.0874	0.295	0.169	0.119	0.211	0.236	-0.00468	0.0387	0.198	1.8	-0.056
AML10_CCGGGTATCCTCAGAA-1	AML-MR	AML Immature	-0.0557	-0.0495	0.339	0.205	0.568	0.00283	-0.0179	0.316	-0.0173	0.245	-0.0505	0.569	0.0167	0.0317	-0.0616	1.04	-0.209
AML10_CCGGGTATCTCCGAAA-1	AML-MR	AML Immature	-0.0575	0.0636	0.515	0.265	0.443	0.0163	-0.00522	0.446	-0.00832	0.207	-0.0743	0.446	0.043	-0.067	-0.095	1.44	0.343
AML10_CCGGTAGAGATACATG-1	AML-MR	AML Immature	-0.022	-0.0498	0.397	0.337	0.383	-0.00676	-0.0521	0.429	-0.0672	0.169	-0.104	0.362	0.0376	0.00859	-0.172	1.11	-0.278
AML10_CCGGTAGAGTCCCAGC-1	AML-MR	AML Immature	-0.0815	-0.0171	0.206	0.16	0.131	-0.0693	-0.0693	0.0149	-0.0533	-0.0198	-0.0859	0.164	-0.0161	-0.0715	0.193	0.924	0.101
AML10_CCGGTAGGTCGGTGTC-1	AML-MR	AML Immature	-0.00957	0.081	0.406	0.32	0.41	-0.0231	5.8e-4	0.308	0.00353	0.241	-0.0377	0.617	0.0907	0.00279	-0.157	1.65	0.378
AML10_CCGGTAGGTTTACTGG-1	AML-MR	AML Immature	-0.0608	0.131	0.375	0.25	0.613	0.0617	0.0178	0.368	0.0278	0.294	0.0328	0.734	0.0556	0.027	-0.086	1	0.328
AML10_CCGGTAGTCCAACACA-1	AML-MR	AML Immature	0.00145	-0.0501	0.239	0.124	0.355	-0.15	-0.0214	0.132	-0.051	0.0679	-0.173	0.365	-0.0187	-0.0723	0.446	0.758	-0.0322
AML10_CCGGTAGTCGGTCAGC-1	AML-MR	AML Immature	-0.0311	0.00907	0.432	0.339	0.578	-0.00959	-0.025	0.383	-0.0368	0.249	-0.147	0.693	0.0033	9.38e-4	0.0154	1.04	0.241
AML10_CCGGTGAAGCTGCCTG-1	AML-MR	AML Immature	-0.0685	0.0639	0.319	0.221	0.228	-0.0578	-0.0381	0.19	-0.0709	0.107	-0.122	0.309	0.0324	-0.005	0.00639	1.02	0.176
AML10_CCGGTGACAGAGTCTT-1	AML-MR	AML Immature	-0.0329	0.00376	0.212	0.141	0.316	-0.0299	-0.0357	0.101	0.00284	0.163	0.0125	0.424	0.0386	-0.0935	0.375	0.615	-0.146
AML10_CCGGTGACAGGCCTGT-1	AML-MR	AML Immature	-0.0277	0.0951	0.456	0.358	0.634	-0.0231	-0.0188	0.301	-0.0384	0.337	-0.101	0.706	-0.0124	-0.0346	-0.11	1.23	0.191
AML10_CCGGTGAGTTTAAGGA-1	AML-MR	AML Immature	-0.0112	0.107	0.36	0.178	0.611	-0.122	-0.0647	0.294	-0.0846	0.333	-0.0654	0.541	-0.0332	0.00168	0.72	1.13	-0.282
AML10_CCGGTGATCATGGTAC-1	AML-MR	AML Immature	-0.084	-0.0414	0.245	0.108	0.275	-0.145	-0.0613	0.189	-0.0861	0.121	-0.104	0.3	0.0272	-0.0378	-0.194	0.957	-0.35
AML10_CCGGTGATCCGTGTCT-1	AML-MR	AML Immature	-0.053900000000000003	-0.00396	0.108	0.161	0.234	0.0259	-0.0223	-0.0299	-0.0532	0.113	-0.113	0.151	0.00408	-0.0243	0.191	0.779	-0.297
AML10_CCGTAGGAGCAGGCTA-1	AML-MR	AML Immature	-0.0129	0.21	0.4	0.27	0.357	0.0163	0.0101	0.221	-0.0421	0.166	0.0214	0.332	0.00397	0.0258	0.0154	1.42	0.614
AML10_CCGTAGGCAGGACTTT-1	AML-MR	AML Immature	-0.0473	0.0564	0.478	0.29	0.756	0.171	-0.0431	0.422	-0.067	0.267	-0.173	0.799	0.0346	0.0312	-0.119	1.18	-0.0212
AML10_CCGTAGGTCATGGAGG-1	AML-MR	AML Immature	0.0227	0.0272	0.279	0.261	0.492	0.0569	-0.0509	0.343	-0.0419	0.249	-0.0704	0.512	0.00558	-0.0468	0.23	0.906	-0.103
AML10_CCGTAGGTCCATGAGT-1	AML-MR	AML Immature	-0.0677	0.0787	0.391	0.337	0.515	-0.117	-0.0574	0.166	-0.0202	0.217	-0.148	0.668	0.0105	-0.0402	0.199	1.45	-0.367
AML10_CCGTGAGAGGCATCGA-1	AML-MR	AML Immature	-0.0718	-0.0156	0.223	0.0191	0.18	-6.94e-18	-0.0227	0.122	-0.046	0.0342	-0.00581	0.0461	-0.0325	-0.0395	0.0759	1.3	-0.384
AML10_CCGTGAGCACAGTCAT-1	AML-MR	AML Immature	-0.0564	0.0501	0.376	0.273	0.348	0.0578	-0.00285	0.242	-0.0171	0.112	-0.0939	0.408	-0.00623	0.00413	0.261	1.27	-0.0324
AML10_CCGTGAGCACTGTGAT-1	AML-MR	AML Immature	-0.0128	-0.00288	0.345	0.162	0.564	-0.0366	-0.00989	0.191	-0.0123	0.271	-0.19	0.478	0.0719	-0.0311	-0.0308	0.998	-0.229
AML10_CCGTGAGGTAAGATAC-1	AML-MR	AML Immature	0.0119	0.0792	0.521	0.352	0.613	0.0116	-0.0202	0.477	-0.0475	0.335	-0.144	0.734	0.0288	0.0121	-0.0552	1.48	0.499
AML10_CCGTGAGGTCAGTCGC-1	AML-MR	AML Immature	-0.0527	0.243	0.477	0.385	0.526	0.0462	0.0437	0.452	0.0201	0.205	-8.83e-4	0.561	0.00596	-0.0271	-0.11	1.51	0.157
AML10_CCGTGAGTCACAGAGG-1	AML-MR	AML Immature	0.0613	0.127	0.315	0.231	-0.0477	0.103	0.00432	-0.0487	0.0316	-0.0605	0.0647	-0.071	-0.0286	-0.0511	0.0526	1.71	0.497
AML10_CCGTGAGTCCCTTCCC-1	AML-MR	AML Immature	-0.0126	0.156	0.416	0.245	0.675	0.0924	-0.00219	0.398	0.0165	0.289	0.0259	0.725	0.0131	-0.0657	-0.0398	1.21	0.192
AML10_CCGTTCAAGGACACTG-1	AML-MR	AML Immature	-0.0647	0.105	0.556	0.348	0.774	0.131	-0.02	0.526	4.51e-5	0.382	-0.0275	0.88	0.0617	0.0351	-0.086	1.3	0.307
AML10_CCGTTCACAAGATTGA-1	AML-MR	AML Immature	-0.0439	0.122	0.471	0.253	0.57	0.0693	-0.0355	0.336	-0.0573	0.197	0.00505	0.61	-0.0264	-0.0127	0.476	1.22	-0.0686
AML10_CCGTTCAGTTACCTGA-1	AML-MR	AML Immature	-0.0369	0.0526	0.305	0.231	0.227	0.00393	0.0311	0.184	0.0256	0.0816	0.0508	0.186	-0.0193	-0.0579	0.137	0.929	7.45e-4
AML10_CCGTTCATCGGTAGAG-1	AML-MR	AML Immature	-0.0561	0.086	0.498	0.288	0.676	-0.111	-0.0274	0.404	-0.0325	0.319	-0.0859	0.82	-0.0164	-0.0166	0	1.05	0.0342
AML10_CCTAACCCACCGGCTA-1	AML-MR	AML Immature	-0.0235	0.0937	0.581	0.391	0.813	-0.124	-0.0234	0.598	-0.0769	0.346	-0.00547	0.842	0.0525	-0.0616	-0.126	1.59	0.0701
AML10_CCTAACCTCGTTATCT-1	AML-MR	AML Immature	-0.0879	-0.0232	0.288	0.11	-0.0127	-0.0963	-0.0626	0.0929	-0.106	0.00417	-0.137	0.0551	-0.0219	-0.0361	0.52	0.952	-0.278
AML10_CCTAACCTCTAGCAAC-1	AML-MR	AML Immature	-0.0157	-0.0499	0.248	0.179	0.51	0.0397	-0.00497	0.271	-0.0219	0.23	0.0365	0.643	-0.0207	-0.0556	0.245	0.951	-0.17
AML10_CCTAAGAAGCACACCC-1	AML-MR	AML Immature	-0.0215	0.0933	0.331	0.275	0.418	-0.0953	-0.0101	0.305	-0.0913	0.145	-0.0919	0.508	-0.00813	0.0126	-0.00901	0.799	0.097
AML10_CCTAAGAAGTTGAATG-1	AML-MR	AML Immature	0.0035	0.0345	0.369	0.187	-0.0477	-0.157	-0.0252	0.22	-0.0131	-0.00817	-0.0582	0.105	-0.0168	-0.098	0.28	1.18	0.0887
AML10_CCTAAGACAGGAAGTC-1	AML-MR	AML Immature	-0.0944	0.108	0.353	0.19	0.476	0.00959	-0.0546	0.231	-0.0255	0.168	-0.134	0.45	0.00216	-0.0688	-0.0616	1.3	0.226
AML10_CCTAAGACATGTGTCA-1	AML-MR	AML Immature	-0.0293	0.156	0.365	0.286	0.365	0.0665	-0.0098	0.249	0.00253	-0.00569	-0.0155	0.418	0.0369	-0.0413	-0.0154	0.984	0.396
AML10_CCTAAGAGTTTACTGG-1	AML-MR	AML Immature	-0.0443	0.0568	0.358	0.295	0.375	0.0347	0.00537	0.348	-0.0626	0.209	-0.129	0.37	-0.00277	0.029	0.403	0.923	0.287
AML10_CCTAAGATCCGTGGGT-1	AML-MR	AML Immature	0.0156	0.162	0.475	0.339	0.73	0	0.0403	0.474	0.0362	0.311	-0.028	0.855	0.023	0.0176	-0.0552	1.37	0.261
AML10_CCTACGTAGGGAACAA-1	AML-MR	AML Immature	-0.0596	0.0694	0.55	0.379	0.557	-0.0992	0.015	0.29	-0.0206	0.341	-0.0584	0.661	-0.011	0.00244	-0.0616	1.54	0.156
AML10_CCTATCGAGCATGATA-1	AML-MR	AML Immature	0.00698	0.104	0.258	0.221	0.352	-0.0414	-1.11e-4	0.314	0.0155	0.0818	-0.0275	0.327	0.0222	-0.0424	0.0154	1.06	0.352
AML10_CCTATCGAGCTTGTTG-1	AML-MR	AML Immature	-0.0642	0.0553	0.439	0.363	0.496	0.134	-7.83e-4	0.28	-0.0973	0.148	-0.113	0.523	-0.00249	0.0104	0.0668	0.968	0.462
AML10_CCTATCGAGTTCATCG-1	AML-MR	AML Immature	-0.0558	0.0511	0.319	0.219	0.507	-0.127	0.00665	0.252	-0.0167	0.284	-0.0856	0.512	0.00309	-0.0537	0.102	0.735	0.191
AML10_CCTATCGGTTCTCTAT-1	AML-MR	AML Immature	0.0172	0.209	0.614	0.446	0.442	0.0347	0.0228	0.337	0.0198	0.199	0.0418	0.56	0.0921	-0.0523	-0.0552	1.78	0.516
AML10_CCTCAACGTCCAAATC-1	AML-MR	AML Immature	-0.0795	-0.00124	0.23	0.172	0.376	-0.101	1.95e-4	0.276	-0.0215	0.133	0.0229	0.447	0.0235	-0.0525	0.139	0.79	-0.0558
AML10_CCTCAACTCTTCGGTC-1	AML-MR	AML Immature	-0.0916	0.169	0.483	0.344	0.717	0.0395	0.0189	0.291	0.0111	0.329	-0.0168	0.652	0.0123	-0.0525	-0.0154	1.2	0.396
AML10_CCTCAACTCTTTGCAT-1	AML-MR	AML Immature	-0.0398	0.213	0.515	0.304	0.58	-0.0414	0.0311	0.408	-0.0284	0.248	-0.0523	0.715	0.00103	-0.00517	-0.0924	1.54	0.565
AML10_CCTCACAAGGTAGGCT-1	AML-MR	AML Immature	-0.0636	0.0721	0.205	0.0818	0.058	0.0347	0.0276	0.2	0.0411	0.0198	-0.0148	0.231	0.0424	-0.0613	0.0462	0.404	0.166
AML10_CCTCACACATTCAGCA-1	AML-MR	AML Immature	-0.0482	0.0928	0.442	0.243	0.454	-0.0846	-0.0255	0.317	-0.0613	0.299	-0.0264	0.51	0.00712	0.00631	-0.0616	1.48	0.184
AML10_CCTCACATCTATGTGG-1	AML-MR	AML Immature	-0.113	0.0845	0.353	0.208	0.349	-0.107	-0.0305	0.05	-0.0354	0.169	-0.13	0.418	-0.0557	-0.0119	0.338	1.2	0.16
AML10_CCTCACATCTGAGAGG-1	AML-MR	AML Immature	-0.0637	0.0863	0.432	0.278	0.604	-0.0482	-0.0239	0.285	-0.0173	0.3	-0.0835	0.638	0.00211	-0.102	-0.0642	1.2	0.505
AML10_CCTCAGTAGTACAGCG-1	AML-MR	AML Immature	-0.0115	0.207	0.504	0.419	0.487	-0.0113	0.00949	0.365	-0.00687	0.174	-0.0866	0.489	-0.0238	-0.00974	0.108	1.44	0.447
AML10_CCTCAGTCACCAATTG-1	AML-MR	AML Immature	-0.0628	0.0968	0.348	0.258	0.454	0.00393	-0.045	0.393	-0.048	0.231	-0.0108	0.511	-0.0454	-0.046	-0.123	1.17	0.418
AML10_CCTCAGTTCATGGGAG-1	AML-MR	AML Immature	0.00113	0.0754	0.296	0.232	0.154	0.0116	-0.0254	0.136	0.0137	0.0694	-0.0206	0.0721	-0.0407	-0.0152	0.244	1.19	0.0734
AML10_CCTCATGTCACATCAG-1	AML-MR	AML Immature	-0.03	-0.118	0.242	0.135	0.18	0.0732	0.0162	0.0299	0.0391	0.181	0.0476	0.237	0.0283	-0.0134	-0.135	0.998	0.126
AML10_CCTCCAAAGAGCACTG-1	AML-MR	AML Immature	-0.0447	0.129	0.381	0.247	0.389	0.08	-0.048	0.191	-0.0437	0.169	-0.0526	0.569	0.0874	0.0213	-0.0642	1.12	0.253
AML10_CCTCCAAAGGCAGCTA-1	AML-MR	AML Immature	-0.0397	0.0184	0.319	0.216	0.594	-0.106	0.0532	0.391	0.103	0.321	-0.00686	0.572	0.0494	0.0316	-0.0462	0.964	-0.205
AML10_CCTCCAACAGCTACCG-1	AML-MR	AML Immature	-0.0592	-0.0032	0.257	0.122	0.162	0.0377	0.0495	0.115	0.0185	-0.0298	-0.112	0.209	0.017	-0.0473	-0.139	1.52	-0.256
AML10_CCTCCAATCATGGAGG-1	AML-MR	AML Immature	-0.0879	0.00748	0.457	0.269	0.676	-0.127	-0.0273	0.385	-0.023	0.327	-0.0872	0.754	0.00904	-0.0186	0.168	1.02	0.168
AML10_CCTCCAATCGGTAAGG-1	AML-MR	AML Immature	-0.0462	0.153	0.211	0.073	0.409	-0.0414	-0.0249	0.364	-0.0053	0.224	-0.106	0.574	-0.0145	-0.0317	-0.0706	0.437	-0.228
AML10_CCTCCAATCGTGCGAC-1	AML-MR	AML Immature	-0.0422	0.228	0.35	0.199	0.427	-0.053	0.0185	0.293	0.0525	0.183	-0.102	0.377	0.0215	0.00435	-0.0308	1.19	0.53
AML10_CCTCCTCCAGAAACCG-1	AML-MR	AML Immature	-0.0591	0.0205	0.375	0.234	0.337	0.0163	0.0165	0.213	-0.00149	0.177	-0.00158	0.354	-0.0425	-0.0177	0.491	0.83	-0.152
AML10_CCTCCTCGTCCGCAGT-1	AML-MR	AML Immature	0.0234	0.0635	0.393	0.259	0.518	-0.116	0.0282	0.324	0.0169	0.291	-0.0221	0.583	0.003	-0.00869	-0.139	1.53	0.26
AML10_CCTCCTCTCTGGGCGT-1	AML-MR	AML Immature	-0.0947	-0.0362	0.174	0.0734	0.0757	0.0116	-0.0954	0.0221	-0.164	0.0115	-0.173	0.13	-0.0499	-0.079	-0.0616	0.688	-0.402
AML10_CCTCTAGCAGGTACGA-1	AML-MR	AML Immature	0.0127	0.171	0.581	0.445	0.926	-0.0299	0.0504	0.566	0.0291	0.439	-0.15	0.99	0.00532	0.0489	-0.0308	1.8	0.245
AML10_CCTCTAGGTTCGTACA-1	AML-MR	AML Immature	-0.0845	0.0819	0.182	0.0479	0.187	-0.0645	-0.0413	0.205	-0.0188	0.201	-0.00975	0.193	0.0255	-0.0604	-0.139	0.804	-0.0304
AML10_CCTCTAGTCACAACCA-1	AML-MR	AML Immature	-0.0694	0.0807	0.483	0.347	0.314	-0.134	0.0439	0.296	0.0314	0.13	-0.0576	0.361	0.0306	0.0426	-0.0706	1.37	0.449
AML10_CCTCTAGTCCCGATCT-1	AML-MR	AML Immature	-0.0902	0.0644	0.361	0.293	0.279	-0.0693	-0.0454	0.104	-0.0649	0.088	-0.0831	0.334	-0.00123	-0.0235	0.205	0.923	0.164
AML10_CCTCTCCAGCGATGAC-1	AML-MR	AML Immature	-0.00477	0.109	0.479	0.397	0.577	-0.00676	-0.034	0.472	-0.0142	0.432	-0.0635	0.745	0.0252	0.0269	0.0834	1.26	0.367
AML10_CCTCTCCCACGCAAAG-1	AML-MR	AML Immature	-0.0432	0.0879	0.323	0.276	0.222	0.078	0.0386	0.329	0.039	0.121	-0.075	0.302	0.104	-0.0224	0.168	1.11	-0.286
AML10_CCTCTCCCACTCCACT-1	AML-MR	AML Immature	-0.0717	0.00929	0.23	0.172	0.106	-0.0665	-0.0084	0.137	0.00459	0.0687	-0.0325	0.26	-0.00362	-0.0376	0.532	1.06	-0.16
AML10_CCTCTCCGTCCGGCAT-1	AML-MR	AML Immature	-0.0497	0.166	0.36	0.289	0.357	-0.0105	7.33e-4	0.225	0.00288	0.171	0.0153	0.402	-0.0245	0.0133	-0.095	1.42	0.357
AML10_CCTGCATAGCCTGTGC-1	AML-MR	AML Immature	-0.0231	0.0469	0.301	0.251	0.163	-0.0597	-0.0296	0.199	-0.0317	0.00466	-0.0991	0.2	-0.0252	-0.0788	-0.0552	1.13	0.106
AML10_CCTGCATAGTGTACCT-1	AML-MR	AML Immature	0.0328	0.25	0.576	0.394	0.618	0.2	0.0421	0.463	0.00485	0.244	-0.0561	0.695	0.0243	-0.00857	-0.123	1.58	0.491
AML10_CCTGCATGTACCGGCT-1	AML-MR	AML Immature	-0.0456	0.0755	0.351	0.224	0.146	-0.117	-0.0228	0.192	-0.0192	0.0227	-0.0183	0.224	-0.0468	-0.0633	-0.0706	1.55	0.0245
AML10_CCTGCATGTGCTGTCG-1	AML-MR	AML Immature	-0.00676	0.049	0.463	0.278	0.54	-0.2	-0.0762	0.451	-0.0523	0.34	-0.00634	0.775	-0.0446	-0.0644	0.343	1.11	0.0505
AML10_CCTGCATTCCGATCGG-1	AML-MR	AML Immature	-0.0166	0.0812	0.195	0.0959	0.241	0.0442	0.0211	0.248	0.0323	0.0963	0.0104	0.272	0.0561	-0.0304	-0.0308	0.437	-0.0755
AML10_CCTGCATTCTGTGCTC-1	AML-MR	AML Immature	-0.0549	-0.0276	0.426	0.352	0.428	0.0231	-0.00765	0.31	-0.0275	0.242	-0.122	0.603	0.0416	-0.0231	0.139	1.46	0.324
AML10_CCTGTTGAGACAGTCG-1	AML-MR	AML Immature	-0.08	0.146	0.294	0.193	-0.0698	-0.0231	-0.0816	-0.159	-0.0363	-0.0262	-0.0837	-0.13	-0.0142	-0.0173	-0.0244	1.49	0.398
AML10_CCTGTTGAGCATGTTC-1	AML-MR	AML Immature	6.85e-4	0.113	0.598	0.371	0.883	-0.0693	0.0343	0.459	0.0607	0.495	-0.0859	0.847	0.00348	0.006	-0.101	1.31	0.55
AML10_CCTGTTGGTCTTACAG-1	AML-MR	AML Immature	-0.0546	0.0958	0.336	0.201	0.0627	0.0626	-0.0659	0.0821	-0.041	6.73e-4	-0.0758	0.128	-0.0131	-0.0495	0.0154	1.13	0.429
AML10_CCTGTTGGTGGACTGA-1	AML-MR	AML Immature	-0.0248	0.0799	0.276	0.157	0.237	-0.0366	-0.056	0.243	-0.102	0.147	-0.131	0.399	-0.0307	-0.0746	0.0988	1.23	-0.323
AML10_CCTGTTGTCCGATCTC-1	AML-MR	AML Immature	-0.0252	-0.00905	0.284	0.147	0.534	0.0842	0.0288	0.216	0.0584	0.271	0.067	0.498	0.0203	0.0511	0.068	0.66	-0.28
AML10_CCTTCAGAGGCCTTCG-1	AML-MR	AML Immature	-0.0911	-0.0188	0.349	0.177	0.185	-0.0597	-0.0844	0.156	-0.124	-0.00807	-0.128	0.278	-0.0315	-0.0657	0.175	1.34	0.164
AML10_CCTTCAGCATTGAGGG-1	AML-MR	AML Immature	-0.126	-0.0518	0.179	0.0853	0.0548	0.0231	-0.103	0.149	-0.116	-0.0515	-0.0695	0.176	0.00257	-0.0507	0	0.899	-0.467
AML10_CCTTCAGTCAGCTTCC-1	AML-MR	AML Immature	-0.0607	-0.0915	0.283	0.078	0.348	0.197	-0.066	0.192	-0.00523	0.0585	-0.0896	0.454	0.0412	-0.0175	-0.0398	1.02	0.0971
AML10_CCTTCAGTCCTAGCCT-1	AML-MR	AML Immature	-0.0119	-0.0162	0.277	0.182	0.348	-0.189	-0.151	0.184	-0.128	0.171	-0.171	0.439	-0.0753	-0.101	0.649	1.01	-0.288
AML10_CCTTGTGGTACCCGAC-1	AML-MR	AML Immature	-0.0618	-0.00905	0.36	0.271	0.0642	-0.139	-0.0834	-0.0437	-0.111	-0.0318	-0.237	0.214	-0.0352	-0.048	0.574	1.31	0.046
AML10_CCTTGTGTCTCGGTAA-1	AML-MR	AML Immature	-0.0571	0.0113	0.385	0.187	0.247	-0.0231	-0.00398	0.223	-0.0481	0.0321	-0.0698	0.295	-0.0177	-0.0308	-0.0308	1.14	-0.0862
AML10_CCTTTGGAGATTACCC-1	AML-MR	AML Immature	-0.0538	0.0878	0.381	0.25	0.228	-0.0347	-0.0956	0.136	-0.106	0.164	-0.134	0.326	0.018	-0.0673	0.0462	1.47	0.239
AML10_CCTTTGGCAAAGACTA-1	AML-MR	AML Immature	-0.0497	0.123	0.467	0.28	0.689	-0.0896	0.0231	0.505	0.032	0.284	-0.0257	0.758	0.0184	-0.0507	0.266	1.38	-0.0307
AML10_CCTTTGGTCACGACTA-1	AML-MR	AML Immature	-0.0325	0.186	0.291	0.124	0.0012	0.216	0.00814	0.0779	0.0395	0.0145	-0.0224	0.0187	0.0781	-0.0151	-0.00901	0.962	0.479
AML10_CCTTTGGTCCGGCAAC-1	AML-MR	AML Immature	-0.0324	0.0229	0.398	0.241	0.796	-0.00763	-0.0406	0.535	-0.0521	0.414	-0.191	0.941	0.003	-0.00733	0.289	0.809	-0.0725
AML10_CGAAGGACACCGTGCA-1	AML-MR	AML Immature	-0.0555	-0.0685	0.337	0.136	0.599	-0.0347	-0.037	0.386	-0.0411	0.217	-0.0871	0.592	-0.0128	-0.0762	0.369	0.614	-0.513
AML10_CGAAGGAGTCTACTGA-1	AML-MR	AML Immature	0.144	0.127	0.153	0.175	-0.445	-0.0761	0.0195	-0.216	0.0744	-0.269	0.1	-0.425	0.0552	0.0277	0.16	1.64	0.31
AML10_CGAAGGAGTCTCCTGT-1	AML-MR	AML Immature	-0.0407	0.0847	0.472	0.27	0.352	0.141	0.0415	0.298	0.0237	0.231	-0.00746	0.542	0.0715	0.0706	0.659	1.39	0.458
AML10_CGAAGGATCAAGCTTG-1	AML-MR	AML Immature	-0.0423	0.13	0.228	0.192	0.229	0.177	-0.0174	0.0936	0.0272	0.0932	0.0158	0.216	9.85e-4	-0.0256	-0.0552	1.24	-0.154
AML10_CGAAGGATCCTGGGAC-1	AML-MR	AML Immature	-0.014	0.141	0.345	0.193	0.2	-0.053	0.015	0.221	0.0295	0.133	-0.11	0.242	0.0224	0.015	-0.108	1.42	0.0366
AML10_CGAAGGATCGTGCATA-1	AML-MR	AML Immature	-0.0391	0.101	0.425	0.352	0.637	-0.0992	-0.0327	0.498	-0.109	0.218	-0.0833	0.682	0.0072	0.00874	0.0154	1.31	0.477
AML10_CGAAGTTCACTAACGT-1	AML-MR	AML Immature	-0.0273	0.196	0.448	0.326	0.296	0.125	0.0121	0.232	0.0147	0.305	0.0611	0.489	0.00939	-0.0269	-0.0398	1.18	0.636
AML10_CGAAGTTCACTTGAGT-1	AML-MR	AML Immature	-0.0714	0.0653	0.278	0.177	0.0698	0.0222	-0.0396	0.117	-0.0358	-2.75e-4	-0.00238	0.0785	0.0322	-0.0267	0.0924	0.919	-0.134
AML10_CGAATTGAGTCGTTAC-1	AML-MR	AML Immature	-0.0303	-0.00709	0.142	0.0667	-0.164	-0.0865	-0.113	0.0156	-0.101	-0.119	-0.181	-0.15	-0.0452	0.0407	0.0218	0.947	-0.313
AML10_CGAATTGCAGTGACCC-1	AML-MR	AML Immature	-0.0175	-0.0112	0.136	0.0854	-0.116	0.0623	0.00843	-0.0637	0.0265	-0.028	-4.16e-4	-0.0953	0.0242	-0.0127	0.603	1.21	0.11
AML10_CGAATTGGTCTCCTGT-1	AML-MR	AML Immature	0.00559	0.0673	0.313	0.261	0.141	-0.0597	0.00318	0.18	0.0329	0.047	-0.13	0.107	0.0611	-0.0598	-0.0616	1.73	0.0465
AML10_CGAATTGTCGCGTGAC-1	AML-MR	AML Immature	-0.0989	0.00118	0.166	0.038	-0.0586	0.0626	-0.054	-0.0153	-0.0866	-0.0386	-0.0264	0.1	-0.0785	-0.0928	0.757	0.86	-0.138
AML10_CGAATTGTCTCTTAAC-1	AML-MR	AML Immature	-0.0599	0.0753	0.381	0.248	0.785	-0.0423	0.0739	0.447	0.068	0.301	0.0554	0.867	0.0205	-0.0135	-0.0924	0.987	0.183
AML10_CGACAGCAGATGGGCT-1	AML-MR	AML Immature	-0.0248	0.111	0.408	0.284	0.365	0.184	0.027	0.373	0.046	0.236	0.0319	0.344	0.0244	0.0225	-0.108	1.14	0.611
AML10_CGACAGCAGTAAACGT-1	AML-MR	AML Immature	-0.042	0.0563	0.339	0.255	0.343	-0.0992	-0.0242	0.285	7.24e-4	0.19	-0.059	0.56	0.0361	-0.0564	0.0834	1.31	-0.0667
AML10_CGACAGCCAAAGTGTA-1	AML-MR	AML Immature	-0.0694	0.096	0.36	0.151	0.406	0.0558	-0.00997	0.262	0.0238	0.158	-0.0944	0.447	0.0551	-0.0654	-0.0308	0.908	-0.0164
AML10_CGACAGCCAAGTGGTG-1	AML-MR	AML Immature	-0.0282	-0.0236	0.189	0.209	0.229	-0.0643	0.0529	0.0886	0.0862	0.0774	0.0521	0.275	0.0572	0.0109	-0.0462	0.596	0.183
AML10_CGACAGCCAATCGTCA-1	AML-MR	AML Immature	-0.0571	0.166	0.442	0.341	0.508	-0.00676	0.00149	0.263	-0.00606	0.33	-0.0594	0.496	0.0217	-0.0284	-0.126	0.995	0.33
AML10_CGACAGCTCCGGTAGC-1	AML-MR	AML Immature	-0.0221	0.0478	0.408	0.279	0.365	0.0194	0.0121	0.235	0.0256	0.162	0.0163	0.524	0.0697	-0.021	-0.077	1.24	0.0159
AML10_CGACAGCTCGTCACCT-1	AML-MR	AML Immature	0.0017	0.168	0.467	0.24	0.293	0.0549	-0.0281	0.205	0.00359	0.193	-0.0417	0.394	0.0913	0.0141	-0.11	1.18	0.535
AML10_CGAGAAGAGGTAGACC-1	AML-MR	AML Immature	-0.0429	0.178	0.404	0.325	0.438	-0.0558	0.0112	0.353	0.0158	0.198	-0.0369	0.535	0.0204	-0.06	-0.123	1.54	0.33
AML10_CGAGAAGCATCTGGGC-1	AML-MR	AML Immature	-0.0176	0.0465	0.345	0.165	0.333	-0.0414	-0.00727	0.343	-0.0385	0.153	-0.0969	0.399	-0.0219	-0.0101	-0.0154	1.05	-0.0766
AML10_CGAGAAGCATGTGGCC-1	AML-MR	AML Immature	-0.0107	0.0238	0.275	0.213	0.139	-0.0913	-3.88e-5	0.12	0.00784	0.181	-0.0757	0.15	-0.0294	0.0335	0.153	1.12	0.0929
AML10_CGAGAAGGTGCAATAA-1	AML-MR	AML Immature	0.0236	0.285	0.635	0.451	0.787	0.0924	0.00293	0.345	-0.0321	0.315	0.0367	0.975	0.0214	-5.71e-4	-0.148	1.28	0.331
AML10_CGAGAAGGTTGCAACT-1	AML-MR	AML Immature	-0.0729	0.0266	0.392	0.305	0.308	0.0231	-0.018	0.0979	-0.0649	0.221	-0.0828	0.432	0.0476	0.0477	-0.172	1.41	0.253
AML10_CGAGGAAAGTCATACC-1	AML-MR	AML Immature	-0.0596	-0.00533	0.456	0.239	0.234	0.0578	-0.0316	0.137	-0.0285	0.0551	0.0121	0.377	-0.00317	-0.0537	0.0154	1.62	0.122
AML10_CGAGGAACAGCTGGTC-1	AML-MR	AML Immature	-0.0694	0.0902	0.379	0.214	0.471	0.246	0.011	0.304	-6.68e-4	0.28	-0.0222	0.643	0.0339	-0.0363	0.153	1.03	0.212
AML10_CGAGGAAGTTGTATGC-1	AML-MR	AML Immature	-0.0188	0.0681	0.436	0.294	0.677	-0.0713	0.0276	0.449	0.0226	0.28	0.0219	0.762	0.0521	-0.0686	-0.119	1.15	0.153
AML10_CGAGGAATCATCACTT-1	AML-MR	AML Immature	-0.0623	0.175	0.421	0.29	0.58	0.0626	-0.0346	0.334	-0.051	0.255	-0.118	0.533	0.0194	0.012	-0.108	1.4	0.412
AML10_CGAGGAATCGCCTATC-1	AML-MR	AML Immature	-0.107	0.0359	0.352	0.22	0.351	-0.129	-0.0718	0.219	-0.108	0.122	-0.179	0.457	-0.00481	-0.0431	-0.128	1.27	0.126
AML10_CGAGGCTGTATCAGCT-1	AML-MR	AML Immature	-0.0664	-0.0762	0.24	0.117	-0.039	0.0279	-0.0286	-0.0371	-0.0578	0.053	-0.188	8.74e-4	0.00109	-0.0782	0.303	0.756	0.015
AML10_CGAGTGCGTAGGCTGA-1	AML-MR	AML Immature	-0.0145	0.16	0.425	0.24	0.66	-0.0578	-0.0165	0.407	-0.0179	0.306	-0.0721	0.778	0.0198	-0.0691	-0.0616	0.732	0.668
AML10_CGAGTGCTCCGCATAA-1	AML-MR	AML Immature	-0.0186	0.134	0.43	0.281	0.519	-0.0924	-0.0268	0.255	0.00635	0.204	-0.0443	0.462	0.00243	-0.0354	-0.077	1.59	0.398
AML10_CGAGTTAAGCCGTTGC-1	AML-MR	AML Immature	-0.0731	0.123	0.383	0.21	0.55	-0.0924	-0.0577	0.413	-0.0698	0.281	0.00151	0.671	-0.0491	0.053900000000000003	0.276	1.12	-0.0506
AML10_CGAGTTAAGGCCACCT-1	AML-MR	AML Immature	-0.0415	-0.0226	0.535	0.361	0.5	0.0924	-0.0463	0.389	-0.0183	0.24	-0.066	0.704	-0.0119	-0.0218	0.154	1.19	-0.0731
AML10_CGAGTTAAGGGTCACA-1	AML-MR	AML Immature	-0.00686	0.103	0.392	0.277	0.426	-0.106	-0.0209	0.443	0.0305	0.222	-0.0577	0.472	0.00693	-0.0107	-0.0616	0.862	0.122
AML10_CGAGTTACAGATAAAC-1	AML-MR	AML Immature	-0.00964	0.142	0.57	0.44	1.06	0.0203	-0.0131	0.489	-0.0108	0.527	-0.0444	1.09	0.0405	0.0159	0.0258	1.25	0.0905
AML10_CGAGTTAGTAGTCTGT-1	AML-MR	AML Immature	-0.0503	-0.0592	0.374	0.261	0.642	-0.0268	-0.014	0.359	-0.0407	0.192	-0.133	0.695	-0.025	-0.0298	0.0811	0.981	-0.266
AML10_CGAGTTAGTGCATTAC-1	AML-MR	AML Immature	-0.0608	0.039	0.28	0.265	0.188	-0.0809	-0.0554	0.161	-0.103	0.0733	-0.0326	0.264	-0.0231	-0.0028	0.26	1.01	0.116
AML10_CGAGTTATCGCTAAAC-1	AML-MR	AML Immature	-0.055	0.0154	0.355	0.183	0.528	0.0107	-0.0262	0.321	-0.0332	0.218	-0.0953	0.646	-0.0443	0.00229	0.431	1.08	0.129
AML10_CGAGTTATCTCCAATT-1	AML-MR	AML Immature	-0.0896	-0.0727	0.321	0.31	0.13	-0.0538	0.0345	0.144	0.00296	0.031	0.0165	0.164	0.0466	0.0288	0.348	1	0.387
AML10_CGATCGGCAGTTTCAG-1	AML-MR	AML Immature	-0.0177	0.0964	0.353	0.218	0.344	-0.0355	0.00401	0.196	-0.0412	0.147	-0.00382	0.276	-0.0289	-0.0361	-0.0616	1.47	0.368
AML10_CGATCGGGTGAGACCA-1	AML-MR	AML Immature	-0.103	0.234	0.163	0.119	-0.151	-0.0578	-0.0172	-0.247	0.0255	-0.0743	-0.0508	-0.1	-0.00672	-0.0939	0.525	1.04	0.549
AML10_CGATCGGTCAGCGCGT-1	AML-MR	AML Immature	0.00495	0.0466	0.425	0.269	0.623	0.19	-0.049	0.426	-0.0751	0.248	-0.0843	0.721	0.0629	0.00561	0.0218	1.32	-0.0341
AML10_CGATGCGCAAGAGTAT-1	AML-MR	AML Immature	-0.0383	0.154	0.486	0.202	0.341	0.0194	0.00294	0.316	-0.0136	0.195	-0.0258	0.522	0.0197	-0.0745	-0.0924	1.39	0.792
AML10_CGATGCGGTCCAGAAG-1	AML-MR	AML Immature	-0.0469	0.0633	0.41	0.318	0.671	0.0589	-0.0181	0.407	-0.0582	0.333	-0.0991	0.726	0.0441	0.0487	0.0605	1.12	0.0888
AML10_CGATGCGGTCGGTACC-1	AML-MR	AML Immature	-0.0135	-0.0243	0.358	0.225	0.487	-0.0037	0.009	0.51	0.017	0.171	-0.0398	0.617	0.0313	-0.0211	-0.0924	1.4	-0.499
AML10_CGATGCGTCTAGACAC-1	AML-MR	AML Immature	0.0777	0.0478	0.376	0.176	0.506	0.0963	0.0463	0.218	0.0767	0.305	0.153	0.395	-0.00385	-0.022	-0.0244	1.45	-0.449
AML10_CGATGCGTCTGGCCAG-1	AML-MR	AML Immature	-0.084	0.111	0.305	0.161	0.243	-0.0809	-0.0568	0.0991	-0.104	0.00895	-0.216	0.343	-0.0296	-0.133	0.0462	0.984	-0.262
AML10_CGATGGCAGCATCTTG-1	AML-MR	AML Immature	0.0259	0.0732	0.433	0.314	0.391	-0.101	0.0464	0.235	9.71e-4	0.153	-0.00696	0.485	0.0123	-0.0267	-0.0616	1.24	0.309
AML10_CGATGGCCAGAGTTGG-1	AML-MR	AML Immature	-0.0332	0.0327	0.381	0.282	0.499	0.00479	0.00468	0.266	-0.00805	0.203	-0.111	0.52	0.0589	-0.0289	0.168	1.67	0.105
AML10_CGATGGCCAGTAACCT-1	AML-MR	AML Immature	0.0225	0.193	0.691	0.61	0.776	0.00393	-0.0571	0.678	-0.0823	0.38	-0.0607	1.08	-0.00889	-0.0374	-0.0308	1.33	0.329
AML10_CGATGGCGTTGGAGGT-1	AML-MR	AML Immature	0.0276	0.078	0.353	0.242	0.285	0.23	0.0746	0.165	0.0987	0.132	0.114	0.356	0.0483	0.0363	0.108	1.33	0.214
AML10_CGATGGCTCAGTGTTG-1	AML-MR	AML Immature	0.0313	0.0226	0.225	0.197	-0.0637	-0.112	-0.0382	-0.0971	-0.066	-0.0449	-0.0327	-0.0788	0.0653	-0.0468	-0.101	1.21	0.219
AML10_CGCAGGTAGTACGAGC-1	AML-MR	AML Immature	-0.0434	0.145	0.49	0.387	0.26	0.0116	-0.0653	0.319	-0.119	0.177	-0.0967	0.441	-0.0375	-0.00691	-0.0462	1.25	0.527
AML10_CGCAGGTCATGGATCT-1	AML-MR	AML Immature	-0.0317	0.141	0.441	0.3	0.719	-0.0578	-0.0191	0.516	-0.00472	0.381	-0.085	0.844	0.0243	-0.0553	-0.0616	1.24	0.205
AML10_CGCAGGTGTTCAGTAC-1	AML-MR	AML Immature	-0.0554	0.0185	0.448	0.249	0.435	-0.141	-0.0681	0.224	-0.0856	0.282	-0.103	0.592	0.0215	-0.0783	0.261	1.63	-0.541
AML10_CGCATAAAGGGAGGCA-1	AML-MR	AML Immature	-0.0117	0.0609	0.331	0.248	0.64	-0.122	-0.0127	0.367	-0.0756	0.361	-0.149	0.928	0.0375	-0.0237	-0.108	0.655	0.272
AML10_CGCATAAAGGTTGACG-1	AML-MR	AML Immature	-0.0148	0.302	0.572	0.394	0.892	0.119	-0.0171	0.433	-0.0444	0.367	-0.0567	0.924	-0.0254	0.00778	-0.101	1.42	0.167
AML10_CGCATAACAACTTGCA-1	AML-MR	AML Immature	-0.0331	0.0328	0.214	0.142	-0.0134	-0.0549	-0.0378	-0.0669	-0.0242	-0.0701	-0.113	-0.067	-0.0202	-0.065	0.276	1.35	-0.0566
AML10_CGCATAACATGGCCCA-1	AML-MR	AML Immature	-0.0369	0.0556	0.505	0.29	0.733	-0.0693	-0.0278	0.401	-7.29e-4	0.285	-0.0154	0.818	-0.0312	-0.0743	0.508	1.61	-0.0612
AML10_CGCATAAGTCTTCCGT-1	AML-MR	AML Immature	-0.0553	0.0816	0.242	0.175	0.168	-0.0963	-0.0286	0.0815	0.0375	0.0615	0.0671	0.196	0.0606	-0.0319	0.618	1.02	0.0695
AML10_CGCATAAGTTACCCAA-1	AML-MR	AML Immature	-0.0149	0.234	0.409	0.186	0.368	-0.0307	0.00692	0.176	-0.0265	0.0938	-0.0578	0.479	0.0522	-0.0158	-0.00116	1.45	0.109
AML10_CGCATAATCGCCTTGT-1	AML-MR	AML Immature	-0.00385	0.209	0.431	0.292	0.494	-0.00676	0.0172	0.301	-0.0161	0.233	-0.0259	0.591	0.0948	-0.0195	-0.0706	1.08	0.0922
AML10_CGCATGGCAGGTGGAT-1	AML-MR	AML Immature	0.0232	-0.0411	0.316	0.233	0.271	-0.0366	0.0531	0.442	0.0974	0.149	-0.0714	0.288	0.0608	-0.00169	-0.11	1.39	0.325
AML10_CGCCAGACATCATTGG-1	AML-MR	AML Immature	-0.079	-0.0174	0.187	0.192	0.227	-0.0713	-0.0266	0.0435	-6.89e-5	0.111	-0.149	0.186	0.0205	-0.0813	0.123	0.804	0.0151
AML10_CGCCAGACATGTTCGA-1	AML-MR	AML Immature	-0.0309	0.172	0.494	0.447	0.152	-0.182	-0.00859	0.0534	-0.0309	0.0526	-0.0696	0.191	0.0341	-0.0324	0.0616	1.41	0.337
AML10_CGCCAGAGTGTCCGGT-1	AML-MR	AML Immature	-0.00181	0.0785	0.379	0.296	0.431	-0.0828	-0.0416	0.276	-0.0588	0.191	-0.0649	0.557	0.0139	-0.0619	0.104	1.03	0.0809
AML10_CGCCAGATCGTAGCCG-1	AML-MR	AML Immature	0.0153	0.0965	0.604	0.358	1.09	0.0955	0.0398	0.599	0.0501	0.517	-0.00369	1.18	0.0236	-0.0153	-0.0462	1.29	0.282
AML10_CGCCATTCACAGCCTG-1	AML-MR	AML Immature	-0.0155	0.183	0.421	0.306	0.422	0.149	-0.0146	0.217	-0.0041	0.0491	-0.0243	0.44	0.0176	-0.0316	-0.095	1.66	0.295
AML10_CGCCATTGTTTGATCG-1	AML-MR	AML Immature	-0.0179	0.206	0.316	0.215	0.11	0.0329	0.0105	0.107	0.0195	0.0323	-0.068	0.22	0.0307	-0.0492	-0.0474	1.32	0.34
AML10_CGCGTGAAGAATTCAG-1	AML-MR	AML Immature	-0.0637	0.00754	0.46	0.342	0.627	0.0578	-0.0724	0.563	-0.0588	0.303	-0.108	0.705	0.0216	0.0063	-0.0924	1.01	0.259
AML10_CGCGTGAAGAGATTCA-1	AML-MR	AML Immature	-0.0365	0.0783	0.156	0.0543	0.269	-0.159	-0.0382	0.17	-0.0169	0.0987	-0.0533	0.306	0.0326	-0.0279	-0.077	0.833	-0.303
AML10_CGCGTGAAGGATTTGA-1	AML-MR	AML Immature	-0.0377	-0.084	0.221	0.0561	0.149	-0.0597	-0.012	0.299	0.0065	0.0807	-0.0263	0.247	0.0384	-0.0583	0.036	1	-0.309
AML10_CGCGTGACAATCCAGT-1	AML-MR	AML Immature	-0.0635	-0.0128	0.166	0.103	0.0321	0.0107	-0.0781	-0.0729	-0.0501	0.0512	-0.11	0.191	-0.00793	-0.0459	0.204	1.05	-0.00649
AML10_CGCGTGACACTCTAGA-1	AML-MR	AML Immature	-0.0464	-0.00688	0.0931	0.0757	0.0322	-0.111	-0.00714	-0.0594	0.0231	-0.0554	-0.0309	0.0984	0.0257	-0.0583	0.277	0.721	-0.531
AML10_CGCGTGACATCCGAAT-1	AML-MR	AML Immature	-0.024	0.194	0.427	0.279	0.667	-0.0231	-0.0338	0.521	-0.0265	0.258	-0.0917	0.658	0.0106	-0.0696	-0.077	1.39	-0.247
AML10_CGCGTGAGTCCCGGTA-1	AML-MR	AML Immature	-0.0274	-0.0135	0.281	0.135	0.31	0.0578	-0.019	0.145	0.0126	0.145	-0.0736	0.411	0.0392	-0.036	0.185	0.897	-0.295
AML10_CGCGTGATCGTTCGCT-1	AML-MR	AML Immature	-0.00689	0.12	0.414	0.282	0.567	-0.0299	0.0192	0.294	0.0381	0.285	-0.0218	0.69	-0.0163	0.0766	0.0308	0.965	0.0891
AML10_CGGAACCGTAACATGA-1	AML-MR	AML Immature	-0.0778	0.182	0.485	0.257	0.484	0.104	-0.0353	0.445	-0.0914	0.235	-0.0172	0.493	0.0147	0.0503	0.0154	1.6	0.284
AML10_CGGAACCTCCCGTTGT-1	AML-MR	AML Immature	-0.05	0.0843	0.397	0.309	0.574	0.00479	0.00668	0.465	0.00934	0.295	0.0605	0.726	-0.047	0.0215	-0.095	1.26	0.205
AML10_CGGAATTAGCAACTCT-1	AML-MR	AML Immature	-0.0311	0.0801	0.152	0.157	0.326	-0.0809	-0.112	0.145	-0.0653	0.0729	-0.0974	0.297	-0.00576	-0.0534	0	0.777	-0.037
AML10_CGGAATTAGTATGGCG-1	AML-MR	AML Immature	-0.0235	0.018	0.319	0.196	0.382	0.0155	0.0144	0.233	-0.017	0.158	-0.0721	0.317	9.84e-4	-0.0159	-0.0154	1.3	0.169
AML10_CGGAATTCAAAGGCTG-1	AML-MR	AML Immature	-0.103	0.00371	0.243	0.0945	0.27	-0.113	-0.0593	0.175	-0.0718	0.103	-0.0924	0.344	-0.0554	-0.113	-0.139	0.842	-0.0319
AML10_CGGAATTCACGATTCA-1	AML-MR	AML Immature	-0.0792	0.0325	0.251	0.127	0.189	-0.0578	-0.0427	0.143	-0.0824	0.068	-0.0395	0.155	-0.0545	-0.108	-0.108	1.02	0.322
AML10_CGGAATTCAGCACGAA-1	AML-MR	AML Immature	-0.0436	-0.0266	0.228	0.0797	0.385	0.0569	-0.0106	0.326	0.0363	0.123	-0.0584	0.488	0.0074400000000000004	-0.0569	0.592	0.97	-0.511
AML10_CGGAATTCATTGACTG-1	AML-MR	AML Immature	-0.093	-0.0134	0.294	0.195	0.238	0.0231	-0.0518	0.329	-0.008	0.189	-0.0957	0.354	0.0455	-0.104	-0.0616	0.865	0.0918
AML10_CGGAATTTCGCTAATG-1	AML-MR	AML Immature	-0.053900000000000003	-0.0434	0.315	0.233	0.0762	0.0155	-0.0436	0.0352	-0.0363	0.0214	-0.0806	0.141	-9.52e-4	0.0226	-0.00901	0.947	0.00253
AML10_CGGACACAGACCAAAT-1	AML-MR	AML Immature	0.0165	0.209	0.349	0.202	0.375	-0.106	-0.0156	0.196	-0.0432	0.239	-0.146	0.584	0.0176	-0.0608	0.0616	0.915	0.265
AML10_CGGACACGTAGGAGTC-1	AML-MR	AML Immature	-0.0773	-0.0298	0.277	0.131	0.147	-0.0693	-2.46e-4	0.0601	0.0278	0.211	-0.0213	0.314	-0.0104	-0.0221	0.036	1.34	-0.331
AML10_CGGACACGTGCTTATG-1	AML-MR	AML Immature	-0.00699	0.0721	0.306	0.194	0.346	-0.0384	-0.00512	0.093	0.0342	0.0987	0.0354	0.186	0.0474	-0.104	0.0308	1.1	0.17
AML10_CGGACACGTGTACATC-1	AML-MR	AML Immature	-0.0605	-0.0407	0.228	0.215	0.298	0.0905	-0.0182	0.124	-0.0763	0.134	-0.157	0.404	0.00556	0.00204	0.0372	0.741	0.126
AML10_CGGAGAAAGACTGAGC-1	AML-MR	AML Immature	-0.00997	0.13	0.526	0.422	0.491	0.128	-0.0176	0.346	-0.0228	0.33	-0.0139	0.632	0.021	0.0307	-0.194	1.69	0.135
AML10_CGGAGAACAACCGATT-1	AML-MR	AML Immature	-0.0664	0.05	0.375	0.236	0.491	-0.127	0.00761	0.426	-0.0372	0.353	-0.0246	0.639	-0.0458	-0.0235	0.191	1.21	-0.284
AML10_CGGAGAACAATCCAGT-1	AML-MR	AML Immature	-0.0366	0.268	0.41	0.206	0.526	-0.053	-0.0439	0.239	-0.0352	0.236	-0.0101	0.609	0.0107	-0.0271	-0.0308	0.994	0.441
AML10_CGGAGAATCGAAGCCC-1	AML-MR	AML Immature	-0.0113	-0.0408	0.408	0.276	0.196	-0.134	-0.0176	0.14	-0.0264	0.0669	0.0618	0.341	0.0122	-0.0737	-0.148	1.35	0.303
AML10_CGGCAGTCAAAGGCGT-1	AML-MR	AML Immature	-0.0779	-0.0184	0.353	0.162	0.598	0.132	-0.101	0.295	-0.166	0.267	-0.152	0.76	-0.0399	-0.0347	0.16	0.91	-0.504
AML10_CGGCAGTCACTAGAGG-1	AML-MR	AML Immature	-0.037	0.00502	0.187	0.141	0.0257	0.0107	-0.0429	0.0824	-0.0672	0.00536	-0.136	0.0289	0.0167	-0.0691	-0.0462	1.17	0.0756
AML10_CGGCAGTCAGCACAAG-1	AML-MR	AML Immature	0.00939	0.122	0.479	0.248	0.612	-0.0693	9.03e-4	0.436	-0.0423	0.189	0.0121	0.612	0.0262	0.00502	0.0732	1.16	0.175
AML10_CGGGACTAGACGGAAA-1	AML-MR	AML Immature	-0.068	0.073	0.208	0.102	-0.0182	-0.117	-0.0493	-0.0126	-0.0488	-0.00628	-0.1	0.0041	-0.00326	-0.0812	0.068	1.01	-0.228
AML10_CGGGACTAGGAGCAAA-1	AML-MR	AML Immature	0.0264	0.19	0.276	0.123	0.321	-0.0761	-0.0198	0.152	0.00141	0.154	-0.0513	0.448	0.0291	-0.0771	-0.108	1.57	-0.162
AML10_CGGGACTCAAGTGTCT-1	AML-MR	AML Immature	-0.0562	0.104	0.387	0.197	0.274	-0.0961	0.00851	0.253	0.00865	0.105	-0.192	0.326	0.0118	-0.0876	-0.0462	1.4	0.0331
AML10_CGGGACTTCACATACG-1	AML-MR	AML Immature	-0.0517	0.102	0.238	0.135	0.114	-0.147	-0.0211	0.113	-0.0288	0.0521	-0.0403	0.2	0.00294	-0.0837	-0.00901	1.18	-0.12
AML10_CGGGACTTCAGTGGGA-1	AML-MR	AML Immature	-1.39e-4	0.0501	0.353	0.22	0.189	0.0453	-0.00369	-0.00858	-0.00595	0.0953	-0.0764	0.161	-0.00145	-0.0423	-0.095	1.15	0.583
AML10_CGGGACTTCGCTGTCT-1	AML-MR	AML Immature	-0.0383	0.214	0.549	0.366	0.8	-0.0251	0.0781	0.485	0.139	0.411	0.111	0.812	0.0109	0.0153	0	1.5	0.472
AML10_CGGGACTTCTGGGCCA-1	AML-MR	AML Immature	-0.0774	-0.0468	0.388	0.346	0.434	-0.0299	-0.0139	0.164	-0.0307	0.28	-0.0622	0.464	-0.0199	-0.00175	-0.0308	1.02	-0.14
AML10_CGGGACTTCTTCGGAA-1	AML-MR	AML Immature	0.0167	0.428	0.524	0.384	0.746	0.0222	0.0723	0.498	0.0725	0.443	0.0982	0.806	-0.0232	0.0271	-0.0308	1.59	0.627
AML10_CGGGCATAGACTTAAG-1	AML-MR	AML Immature	-0.00843	0.18	0.509	0.326	0.868	-0.0538	0.075	0.667	0.0796	0.394	0.0684	1.01	0.0702	0.00905	-0.0398	1.48	0.161
AML10_CGGGCATAGCACCGAA-1	AML-MR	AML Immature	-0.0818	-0.0434	0.317	0.2	0.327	0.155	-0.0285	0.156	-0.0253	0.107	-0.135	0.386	-0.00251	-0.0764	0.246	1.27	-0.0565
AML10_CGGGCATAGGATTTCC-1	AML-MR	AML Immature	-0.0209	0.176	0.251	0.187	0.0137	0.0264	-0.0355	0.025	-0.0448	0.045	-0.0754	0.102	-0.00881	0.00307	-0.0398	1.25	0.233
AML10_CGGGCATAGTTAACGA-1	AML-MR	AML Immature	-0.0171	0.0778	0.431	0.252	0.64	-0.0482	-0.0102	0.418	0.0177	0.357	-0.138	0.734	-0.00171	-0.0566	-0.0616	1.22	-0.0231
AML10_CGGGCATCAATGTCTG-1	AML-MR	AML Immature	-0.0768	0.0132	0.393	0.272	0.473	-0.0944	0.0129	0.274	0.0212	0.241	-0.0873	0.525	0.0453	-0.0242	-0.123	0.948	0.153
AML10_CGGGCATCACGACGCT-1	AML-MR	AML Immature	-0.0335	0.0281	0.354	0.156	0.303	0.0501	0.0108	0.248	0.0297	0.158	0.025	0.265	-0.00305	-0.00657	-0.0616	1.57	0.0491
AML10_CGGGCATGTATCATGC-1	AML-MR	AML Immature	-0.0752	-0.048	0.348	0.232	0.663	0.0231	-0.0297	0.419	-0.0924	0.275	0.0402	0.8	-0.0182	-0.0819	-0.086	0.771	-0.132
AML10_CGGGCATGTTATCTGG-1	AML-MR	AML Immature	0.00585	0.0873	0.565	0.36	0.791	-0.138	0.0114	0.532	0.0107	0.331	0.00106	0.787	-0.00755	-0.0347	-0.185	1.44	0.419
AML10_CGGGTCAAGTAATCCC-1	AML-MR	AML Immature	-0.036	0.153	0.28	0.0812	0.216	-0.0124	0.0255	0.23	-0.0343	0.0518	-0.0758	0.298	-0.00305	-0.0432	0.0759	0.947	-0.00901
AML10_CGGGTCACAGGTTCGC-1	AML-MR	AML Immature	-0.0691	0.028	0.207	0.0829	0.329	-0.0355	0.0151	0.0755	-0.0204	0.181	-0.121	0.261	0.00889	-0.00292	-0.108	0.738	-0.267
AML10_CGGGTCAGTTCCGGTG-1	AML-MR	AML Immature	-0.0603	0.0369	0.357	0.218	0.495	-0.0809	-0.0387	0.275	-0.0257	0.233	-0.108	0.644	0.0382	-0.0535	0.293	1.22	0.162
AML10_CGGGTGTCACAAGGTG-1	AML-MR	AML Immature	-0.0843	0.0165	0.239	0.137	0.237	0.0231	-0.0595	0.122	-0.0578	0.102	-0.0308	0.401	-0.0116	-0.0392	-0.108	0.693	0.137
AML10_CGGGTGTGTGACTCTA-1	AML-MR	AML Immature	-0.0289	0.192	0.35	0.234	0.411	0.0233	0.00367	0.145	0.0548	0.126	0.014	0.445	0.0194	-0.00307	0.461	1.14	0.183
AML10_CGGGTGTTCTCTCTAA-1	AML-MR	AML Immature	-0.0469	0.219	0.365	0.234	0.384	0.0734	0.0295	0.275	0.0682	0.117	0.0168	0.46	0.0677	0.0204	-0.117	1.21	0.111
AML10_CGGTCAGCAAGTGTCT-1	AML-MR	AML Immature	-0.022	0.0184	0.328	0.249	0.454	0.163	0.0684	0.432	0.0543	0.175	0.0614	0.493	0.0695	0.0279	-0.123	0.909	0.115
AML10_CGGTCAGCAGCAGTCC-1	AML-MR	AML Immature	-0.0246	0.251	0.637	0.347	1.11	0.0626	0.0239	0.671	-0.0503	0.471	-0.0348	1.11	-0.0231	-0.0228	0.036	1.38	0.0329
AML10_CGGTCAGCATGCAGCC-1	AML-MR	AML Immature	-0.0481	0.0806	0.33	0.212	0.0215	0.117	-0.0371	0.165	-0.0702	0.0505	-0.103	0.163	0.032	0.0166	-0.0578	1.27	0.055
AML10_CGGTCAGTCACTGAAC-1	AML-MR	AML Immature	-0.0288	0.194	0.164	0.122	0.182	0.116	0.00121	0.224	0.0265	0.0272	0.023	0.101	0.013	0.0171	-0.0706	0.958	0.083
AML10_CGTAAGTAGTGGTTAA-1	AML-MR	AML Immature	-0.0205	0.0633	0.267	0.145	0.0951	0.0279	0.00367	0.156	-0.0195	0.0296	-0.115	0.159	0.0188	-0.0492	-0.141	1.05	0.236
AML10_CGTAAGTGTCCACACG-1	AML-MR	AML Immature	-0.00406	0.118	0.451	0.372	0.491	-0.0347	-0.0495	0.243	0.012	0.249	-0.142	0.413	0.00869	-0.0398	-0.0616	1.41	0.224
AML10_CGTAAGTGTGTTAAAG-1	AML-MR	AML Immature	-0.107	-0.0231	0.323	0.256	0.411	-0.122	-0.0573	0.279	-0.103	0.188	-0.0322	0.552	-0.0663	-0.0879	0.261	0.794	-0.274
AML10_CGTAAGTGTTGCTCCT-1	AML-MR	AML Immature	-0.0467	0.0712	0.351	0.235	0.512	0.0453	0.0418	0.216	0.0162	0.268	-0.0699	0.427	0.0561	-0.0166	-0.077	1.21	-0.149
AML10_CGTAAGTGTTGTGTTG-1	AML-MR	AML Immature	-0.00704	0.19	0.58	0.333	0.687	0.149	-0.0355	0.544	-0.0398	0.32	-0.173	0.949	0.0614	-0.033	0.059	1.54	0.481
AML10_CGTAAGTGTTTAGAGA-1	AML-MR	AML Immature	-0.0552	0.119	0.398	0.381	0.35	0.0684	4.42e-4	0.205	-0.00536	0.114	-0.0905	0.352	0.0302	-0.0397	-0.0462	1.02	0.0552
AML10_CGTAAGTTCGGCTGAC-1	AML-MR	AML Immature	-0.0462	0.245	0.376	0.279	0.474	0.0386	0.0195	0.217	0.0055	0.232	-0.0449	0.447	0.0129	-0.0321	-0.141	1.08	0.373
AML10_CGTAAGTTCGTGGACC-1	AML-MR	AML Immature	-0.0277	0.0795	0.263	0.113	-0.0214	0.00508	-0.00413	0.0366	0.0176	-0.0512	-0.00886	0.0279	-0.0043	-0.0394	-0.018	1.08	0.307
AML10_CGTAATGCAAAGCACG-1	AML-MR	AML Immature	0.071	0.0521	0.223	0.208	-0.0903	-0.0231	-0.0436	-0.0518	-0.0481	-0.0833	-0.125	0.00237	0.0106	-0.0862	-0.0616	1.26	0.0744
AML10_CGTAATGTCATTCCTA-1	AML-MR	AML Immature	-0.0773	0.108	0.427	0.312	0.489	0.166	-0.0552	0.366	-0.106	0.201	-0.165	0.639	0.0496	-5.84e-4	-0.00901	1.2	0.252
AML10_CGTAGTAAGAGACAAG-1	AML-MR	AML Immature	-0.0228	0.022	0.361	0.371	0.569	-0.00196	-0.0464	0.246	-0.0147	0.2	-0.0937	0.588	2.08e-4	0.0583	-0.0642	1.2	0.298
AML10_CGTAGTAAGGGAGGGT-1	AML-MR	AML Immature	-0.0082	-0.0319	0.357	0.25	0.439	0.0434	0.00332	0.253	-0.052	0.17	-0.151	0.476	-0.0214	0.00176	0.036	0.818	-0.0202
AML10_CGTAGTAAGTCATTGC-1	AML-MR	AML Immature	-0.0652	0.00978	0.332	0.18	0.37	0.0395	-0.00869	0.279	0.0114	0.0911	-0.0859	0.313	0.0677	-0.0108	-0.0308	1.46	0.142
AML10_CGTAGTAAGTGCAGCA-1	AML-MR	AML Immature	0.0318	0.189	0.486	0.424	0.592	0.0896	0.0468	0.558	0.149	0.342	0.145	0.785	0.0566	0.0693	-0.148	1.65	0.217
AML10_CGTAGTAGTATTTCTC-1	AML-MR	AML Immature	0.00637	0.111	0.552	0.305	0.788	-0.212	-0.0251	0.541	-0.0295	0.366	-0.0244	0.896	0.0459	0.0105	-0.077	1.49	0.305
AML10_CGTAGTAGTTATAGAG-1	AML-MR	AML Immature	-0.0255	0.037	0.36	0.307	0.321	-0.0674	-0.0336	0.248	-0.0615	0.0672	-0.00427	0.351	-0.0218	-0.00926	-0.166	1.37	-0.00193
AML10_CGTCAAACACAACCGC-1	AML-MR	AML Immature	-0.0171	0.0204	0.281	0.164	0.38	0.0764	-0.00138	0.222	-0.0215	0.0794	-0.0371	0.444	-0.0221	-0.018	0.0308	0.817	-0.101
AML10_CGTCAAACATGAGAAT-1	AML-MR	AML Immature	-0.0804	0.138	0.602	0.427	0.767	-0.0645	-0.0431	0.486	-0.0477	0.388	-0.0741	0.821	-0.0211	-0.0587	0.0308	1.17	0.478
AML10_CGTCAAATCAAAGCCT-1	AML-MR	AML Immature	0.0104	0.184	0.385	0.172	0.145	-0.0578	-0.0186	0.178	-0.0201	0.105	-0.0339	0.129	-0.0045	0.0831	0.292	1.49	0.164
AML10_CGTCAAATCAAGCTGT-1	AML-MR	AML Immature	0.0241	0.147	0.564	0.398	0.687	-0.0124	-0.00672	0.556	-0.00942	0.325	-0.0146	0.748	0.00306	0.04	-0.123	1.53	-6.45e-4
AML10_CGTCCATAGATACATG-1	AML-MR	AML Immature	-0.0339	-0.0302	0.197	0.105	0.319	-0.2	-0.0877	0.188	-0.0582	0.133	-0.161	0.428	-0.0634	-0.106	0.0823	0.82	-0.315
AML10_CGTCCATAGGATATGT-1	AML-MR	AML Immature	-0.091	5.79e-4	0.282	0.178	0.365	0.00196	-0.0122	0.0961	-0.03	0.209	-0.175	0.348	0.0129	-0.0833	0.0977	0.97	0.177
AML10_CGTCCATCACGATTCA-1	AML-MR	AML Immature	-0.0867	0.0561	0.287	0.245	0.652	0.051	0.028	0.359	0.0415	0.254	0.0274	0.526	0.0233	-0.0013	0.311	0.982	-0.277
AML10_CGTCCATCACTTACAG-1	AML-MR	AML Immature	-0.0536	0.0517	0.318	0.185	0.129	-0.0761	0.0121	0.318	0.0544	0.144	-0.0403	0.225	0.0692	-0.0267	-0.178	0.979	0.609
AML10_CGTCCATCAGACCCGT-1	AML-MR	AML Immature	-0.0415	0.203	0.369	0.295	0.608	-0.127	-0.0234	0.37	-0.0212	0.265	-0.124	0.65	0.018	-0.026	-0.0308	1.07	-0.0145
AML10_CGTCCATTCGTTCCTG-1	AML-MR	AML Immature	-0.0301	0.127	0.542	0.324	0.747	0.058	-0.0395	0.465	-0.0506	0.427	-0.015	0.909	-0.0179	0.104	0.00639	1.51	0.332
AML10_CGTGAATAGAGGCGTT-1	AML-MR	AML Immature	-0.0287	0.0651	0.401	0.304	0.518	0.123	-0.00712	0.262	-0.012	0.264	0.0379	0.687	0.0232	0.0407	-0.0308	0.83	0.459
AML10_CGTGAATAGGATTTAG-1	AML-MR	AML Immature	-0.0171	0.0225	0.311	0.155	0.353	0.0347	-0.025	0.227	-0.0531	0.135	-0.0833	0.425	0.00767	-0.015	0.0578	1.34	0.103
AML10_CGTGAATAGGTTGGTG-1	AML-MR	AML Immature	0.0154	0.143	0.468	0.3	0.654	0.005	-0.0125	0.393	0.018	0.243	5.88e-4	0.725	0.103	0.0303	-0.0154	1.25	0.339
AML10_CGTGAATCAAACTAAG-1	AML-MR	AML Immature	-0.0711	0.00586	0.486	0.314	0.539	-0.0645	0.00999	0.253	-0.0305	0.251	-0.131	0.547	0.0235	2.72e-4	-0.101	1.2	-0.0958
AML10_CGTGAATGTATGCTTG-1	AML-MR	AML Immature	0.0103	0.053900000000000003	0.362	0.226	0.388	-0.0347	0.00286	0.164	0.035	0.145	-0.109	0.471	0.0163	-0.0312	0.0462	1.09	-0.2
AML10_CGTGAATGTCCCTCAT-1	AML-MR	AML Immature	-0.0143	0.0908	0.337	0.23	0.416	0.0395	0.0468	0.301	0.0567	0.18	0.0153	0.435	0.00531	0.00597	-0.0398	1.44	-0.0272
AML10_CGTGAATGTCCTGTTC-1	AML-MR	AML Immature	-0.0476	-0.0506	0.347	0.265	0.343	-0.0924	-0.0145	0.267	-0.0302	0.235	-0.111	0.431	0.0131	-0.0398	0.289	0.852	0.0255
AML10_CGTGAATGTCGTAATC-1	AML-MR	AML Immature	-0.0537	0.22	0.546	0.302	0.665	0.134	0.0252	0.511	0.0567	0.376	0.0231	0.758	-0.0181	-0.0403	-0.0154	1.57	0.621
AML10_CGTGAATGTGAATGAT-1	AML-MR	AML Immature	-0.0339	0.0365	0.434	0.26	0.63	-0.0761	0.00208	0.23	0.00312	0.291	-0.0848	0.589	0.0375	-0.0871	-0.0706	1.42	0.175
AML10_CGTGAATGTGATATAG-1	AML-MR	AML Immature	-0.0268	0.0573	0.403	0.31	0.394	0.0395	0.0216	0.32	0.0404	0.182	-0.0246	0.443	0.0251	-0.0424	0	1.61	0.179
AML10_CGTGATAAGCCATTTG-1	AML-MR	AML Immature	-0.0593	0.0832	0.324	0.231	0.364	-0.0809	-0.0604	0.107	-0.0982	0.0912	-0.14	0.385	-0.00866	-0.0367	-0.0462	1.19	0.465
AML10_CGTGATAAGCGCCTTG-1	AML-MR	AML Immature	-0.0542	-0.1	0.221	0.147	0.19	0.138	0.0238	0.153	0.0108	0.189	-0.0909	0.265	0.0489	-0.0312	-0.0462	0.773	-0.0579
AML10_CGTGATAAGTCAAGCG-1	AML-MR	AML Immature	-0.0563	-0.0168	0.404	0.245	0.49	-0.0665	0.0306	0.269	0.0252	0.216	-0.0377	0.545	0.0169	-0.053	-0.178	1.4	0.395
AML10_CGTGATATCAGAGTGG-1	AML-MR	AML Immature	-0.0124	0.0688	0.267	0.161	0.0704	-6.94e-18	0.0308	0.112	0.0771	0.00433	-0.0521	0.0966	0.011	-0.0806	-0.0398	1.07	0.0969
AML10_CGTGATATCGTAATGC-1	AML-MR	AML Immature	-0.0396	0.107	0.411	0.23	0.663	-0.0462	-0.0238	0.446	0.0298	0.306	-0.105	0.781	0.0117	-0.0439	-0.0244	1.2	0.144
AML10_CGTGCTTCAAAGCTAA-1	AML-MR	AML Immature	0.0224	0.172	0.394	0.224	0.513	0.155	0.0641	0.41	0.0863	0.208	0.111	0.605	0.0374	0.0222	-0.101	1.09	0.243
AML10_CGTGCTTGTTGGAGGT-1	AML-MR	AML Immature	-0.109	-0.00367	0.357	0.172	0.384	-0.104	-0.0298	0.218	-0.0572	0.23	-0.0107	0.487	0.0109	-0.0328	0.508	0.829	0.0727
AML10_CGTGCTTTCATTCGGA-1	AML-MR	AML Immature	-0.0742	0.0406	0.413	0.193	0.431	0.0163	-0.0479	0.269	-0.0756	0.194	-0.115	0.502	0.0336	-0.0705	-0.0308	1.21	0.154
AML10_CGTGCTTTCCATTGCC-1	AML-MR	AML Immature	-0.066	0.0819	0.383	0.233	0.458	-0.108	-0.0153	0.222	-0.0729	0.153	-0.175	0.456	-0.0402	-0.0495	-0.077	1.19	0.554
AML10_CGTGCTTTCCCGATCT-1	AML-MR	AML Immature	-0.0507	0.0228	0.439	0.226	0.406	-0.0809	-0.0517	0.114	-0.0693	0.237	-0.104	0.426	0.0276	-0.0646	-0.0256	1.53	-0.0863
AML10_CGTGCTTTCCTAAGTG-1	AML-MR	AML Immature	-0.0139	0.0896	0.316	0.219	0.477	-0.129	-0.00132	0.314	-0.0756	0.25	-0.0723	0.537	-0.0144	-0.0515	-0.101	1.08	-0.0559
AML10_CGTGTCTAGTTGCGCC-1	AML-MR	AML Immature	-0.0741	0.105	0.292	0.148	0.35	-0.0231	-0.0401	0.148	-0.0557	0.0594	-0.0431	0.359	-0.00995	-0.0747	0.0616	1.19	0.172
AML10_CGTGTCTGTACAGGTG-1	AML-MR	AML Immature	-0.0361	0.198	0.177	0.192	-0.0861	0.131	0.029	-0.0185	0.0466	-0.0269	-0.0451	-0.0694	0.0518	0.0238	0.236	1.13	-0.109
AML10_CGTGTCTGTAGACAGC-1	AML-MR	AML Immature	-0.0357	0.131	0.5	0.346	0.501	-0.0578	0.0027	0.324	-0.0476	0.308	-0.0488	0.695	0.0122	-0.0844	0.0218	1.61	0.334
AML10_CGTGTCTGTTTGAACC-1	AML-MR	AML Immature	-0.00278	0.115	0.558	0.317	0.919	0.00479	0.037	0.547	0.0456	0.478	-0.104	1.07	0.0513	-0.00569	-0.0398	1.25	0.101
AML10_CGTGTCTTCTTGGTCC-1	AML-MR	AML Immature	-0.0507	0.179	0.424	0.253	0.3	-0.0231	-0.0285	0.218	-0.0361	0.122	-0.0573	0.406	0.00822	-0.00852	0.0154	1.11	0.404
AML10_CGTTAGAAGGTGCTAG-1	AML-MR	AML Immature	-0.0425	0.0108	0.292	0.177	0.542	-0.122	-0.0396	0.376	-0.0134	0.229	0.0294	0.645	-0.00479	-0.0416	-0.108	1.17	-0.485
AML10_CGTTAGACAACCTATG-1	AML-MR	AML Immature	-0.0369	0.149	0.514	0.348	0.681	0.00589	-0.0184	0.437	-0.0415	0.278	-0.0442	0.766	0.023	0.00794	0.374	1.35	0.62
AML10_CGTTAGAGTACACGCC-1	AML-MR	AML Immature	0.0737	0.272	0.613	0.506	0.736	-0.0203	0.0544	0.448	0.108	0.354	0.0987	0.853	-0.0351	0.0297	0.0308	1.63	0.56
AML10_CGTTAGATCACACCGG-1	AML-MR	AML Immature	-0.0267	0.138	0.282	0.194	-0.0288	-0.0192	-0.0852	0.125	-0.0665	-0.101	-0.0912	0.0225	-0.0335	-0.0345	-0.0706	0.895	0.0369
AML10_CGTTAGATCCGCGGAT-1	AML-MR	AML Immature	-0.0291	0.154	0.466	0.308	0.544	-0.0558	0.0573	0.421	0.0863	0.287	0.0565	0.588	-0.00945	0.0204	-0.086	1.52	0.0916
AML10_CGTTCTGAGGGTATAT-1	AML-MR	AML Immature	-0.0202	0.12	0.334	0.296	0.609	0.0279	0.0185	0.253	0.0172	0.158	-0.065	0.548	0.0202	-0.00214	-0.0616	0.618	0.309
AML10_CGTTCTGCACCAGCGT-1	AML-MR	AML Immature	0.0255	0.0696	0.358	0.242	0.279	0.0809	-0.0204	0.0814	-0.0135	0.254	-0.00382	0.401	-4.43e-4	-0.042	-0.0924	1.12	0.43
AML10_CGTTCTGCACTGAGTT-1	AML-MR	AML Immature	-0.0504	-0.051	0.238	0.157	0.0982	-0.0482	-0.113	0.0532	-0.035	-0.0611	-0.135	0.0412	0.0236	-0.104	-0.0488	1.23	-0.0961
AML10_CGTTCTGGTCTAATCG-1	AML-MR	AML Immature	-0.00392	0.0694	0.255	0.131	0.304	0.0578	-0.0576	0.185	-0.0811	0.112	-0.181	0.214	-0.0017	-0.0518	-0.0398	0.872	0.147
AML10_CGTTCTGGTTGTGGAG-1	AML-MR	AML Immature	-0.0213	0.102	0.386	0.343	0.585	-0.0578	-0.00585	0.263	-0.0103	0.344	-0.138	0.614	0.0129	-8.84e-4	0.168	1.1	-0.265
AML10_CGTTCTGTCTTGCAAG-1	AML-MR	AML Immature	-0.0273	0.194	0.541	0.38	0.768	-0.0809	-0.0734	0.465	-0.0723	0.272	-0.0664	0.881	-0.0173	-0.0453	0.123	1.44	0.0275
AML10_CGTTGGGAGCCTTCTC-1	AML-MR	AML Immature	-0.0165	0.132	0.308	0.173	0.382	-0.0645	-0.0588	0.245	-0.0743	0.142	-0.0314	0.512	-0.013	0.00694	0.384	1.33	-0.478
AML10_CGTTGGGAGCGGGTAT-1	AML-MR	AML Immature	0.00757	0.0552	0.253	0.134	0.227	0.00959	-0.0185	0.112	-0.0108	0.0403	-0.0516	0.28	0.0434	0.0261	-0.0552	1.14	-0.174
AML10_CGTTGGGCAGATAAAC-1	AML-MR	AML Immature	-0.0611	0.089	0.232	0.154	0.134	0.0819	-0.0122	0.199	-0.0569	0.00351	-0.0811	0.15	0.0195	-0.0321	-0.126	1.05	-0.156
AML10_CGTTGGGCATCGGAAG-1	AML-MR	AML Immature	0.0163	0.128	0.333	0.26	0.184	0.203	-0.0037200000000000002	0.215	0.0559	0.149	0.0613	0.39	0.0497	0.0583	-0.0308	1.55	0.198
AML10_CTAACCCAGTTTCAGC-1	AML-MR	AML Immature	-0.062	-0.124	0.408	0.285	0.626	0.00479	-0.0577	0.396	-0.0676	0.317	-0.125	0.659	0.00631	-0.0459	0.249	0.71	-0.277
AML10_CTAACCCCACGCTGAC-1	AML-MR	AML Immature	-0.0923	0.0311	0.48	0.305	0.636	-0.0231	-0.0347	0.348	-0.0244	0.265	-0.0221	0.646	0.0119	-0.0296	-0.101	1.42	0.244
AML10_CTAACTTAGACCCGCT-1	AML-MR	AML Immature	-0.0812	-0.0518	0.129	-0.00422	0.0311	0.162	-0.0359	-0.00739	-0.0603	-0.0768	-0.147	0.0421	-0.0181	-0.106	-0.0616	0.539	-0.0388
AML10_CTAACTTAGAGAATCT-1	AML-MR	AML Immature	-0.0479	0.0872	0.435	0.246	0.503	0.0318	0.00279	0.177	0.037	0.238	-0.0129	0.573	0.0456	-0.00483	0	1.1	0.199
AML10_CTAACTTCAACCGACC-1	AML-MR	AML Immature	-0.0523	0.0298	0.364	0.296	0.123	0.119	0.0258	0.213	0.0373	0.0685	-0.0537	0.217	0.0171	-0.00621	-0.0924	1.44	0.0173
AML10_CTAAGTGAGACGACGT-1	AML-MR	AML Immature	-0.038	0.122	0.496	0.343	0.331	0.219	-0.0144	0.194	-0.0296	0.231	0.0744	0.39	0.0465	-0.00692	-0.0924	1.57	0.32
AML10_CTAAGTGAGGGAGGCA-1	AML-MR	AML Immature	-0.0621	-0.0645	0.275	0.12	0.187	0.00393	-0.064	0.258	-0.0457	0.0975	-0.0522	0.245	0.0186	-0.00861	0.415	1.22	-0.314
AML10_CTAAGTGGTACAAACA-1	AML-MR	AML Immature	-0.0558	0.0191	0.332	0.219	0.402	-0.104	-0.0576	0.148	-0.125	0.0806	0.0116	0.487	-0.0281	-0.0577	0.169	1.07	0.0391
AML10_CTAAGTGGTCACCACG-1	AML-MR	AML Immature	-0.0367	0.137	0.418	0.226	0.662	0.0309	-0.0151	0.282	-0.0872	0.328	-0.107	0.8	0.0631	-0.0428	-0.166	1.28	0.214
AML10_CTACAGACAAGGATGC-1	AML-MR	AML Immature	0.00602	0.105	0.36	0.198	0.301	-0.0192	-0.0289	0.333	-0.032	0.146	-0.0829	0.39	-0.0174	-0.0268	-0.077	0.957	-0.00315
AML10_CTACAGAGTCTTTCTA-1	AML-MR	AML Immature	-0.0768	0.106	0.387	0.358	0.356	-0.053	-0.0406	0.242	-0.0979	0.131	0.0196	0.383	-0.02	-0.0619	0.0218	1.22	0.436
AML10_CTACAGAGTGAACGGT-1	AML-MR	AML Immature	-0.0459	0.168	0.441	0.245	0.439	0.0501	-0.0244	0.434	-0.0617	0.186	-0.0201	0.653	-0.0198	-0.0196	0.397	1.17	0.23
AML10_CTACAGATCCCTGGTT-1	AML-MR	AML Immature	-0.0879	-0.0293	0.392	0.251	0.61	-0.0307	-0.0286	0.397	-0.078	0.239	-0.0674	0.713	0.00539	-0.0431	-0.132	1.02	0.113
AML10_CTACATTAGTCGCGAA-1	AML-MR	AML Immature	-0.0223	-0.00123	0.281	0.0886	0.236	-0.111	-0.0521	-0.0029	-0.0486	0.1	-0.1	0.282	3.56e-4	-0.0091	0.399	1.15	-0.327
AML10_CTACATTAGTGCCTCG-1	AML-MR	AML Immature	-0.0297	0.0103	0.242	0.212	0.141	-0.0462	0.0353	0.227	0.0386	0.0653	0.0672	0.297	0.00837	-0.0217	-0.139	1.36	-0.551
AML10_CTACATTAGTTGGCGA-1	AML-MR	AML Immature	-0.00925	0.00885	0.267	0.194	0.323	-0.0798	-0.076	0.299	-0.099	0.107	-0.16	0.336	-0.0419	-0.022	0.196	0.985	-0.0611
AML10_CTACATTCAGCTGTCG-1	AML-MR	AML Immature	-0.0161	0.171	0.368	0.212	0.417	-0.00283	-0.0176	0.159	-0.00509	0.108	-0.0436	0.445	-0.0108	-0.0894	-0.0398	1.03	0.172
AML10_CTACATTTCACTACTT-1	AML-MR	AML Immature	-0.0243	0.0243	0.334	0.166	0.436	0.0163	-0.0205	0.375	-0.0325	0.152	-0.0319	0.449	0.0158	0.0227	-0.0924	1.11	0.28
AML10_CTACCCAAGAGAGTGA-1	AML-MR	AML Immature	-0.00374	0.273	0.585	0.354	0.736	0.0916	-0.031	0.428	-0.0376	0.346	-0.0961	0.793	0.00692	-0.0867	-0.101	1.54	0.765
AML10_CTACCCACAAGAGTGC-1	AML-MR	AML Immature	-0.0199	0.116	0.298	0.0891	0.29	0.0395	-0.0517	0.257	-0.0977	0.155	-0.111	0.413	-0.0548	-0.0199	0.252	1.19	-0.0654
AML10_CTACCCAGTCGAGCTC-1	AML-MR	AML Immature	-0.00267	0.101	0.618	0.349	0.719	-0.0192	0.00496	0.659	-0.025	0.4	-0.118	0.853	-0.0074400000000000004	0.0418	-0.101	1.38	0.449
AML10_CTACCCATCCAAGCAT-1	AML-MR	AML Immature	-0.106	0.0312	0.325	0.21	0.404	0.161	-0.0706	0.158	-0.0554	0.0857	-0.0798	0.42	0.0154	-0.00509	-0.0308	1.18	0.281
AML10_CTACCTGAGGCCTTCG-1	AML-MR	AML Immature	-0.0627	0.101	0.461	0.239	0.54	-0.0789	-0.058	0.23	-0.0623	0.337	-0.0282	0.625	-0.0352	-0.0164	-0.0462	1.05	0.177
AML10_CTACCTGCAAGTAGTA-1	AML-MR	AML Immature	-0.0226	0.00915	0.214	0.135	0.207	0.0242	-0.0184	0.216	-0.0159	0.0992	-0.0815	0.226	0.0203	-0.0643	-0.108	1.41	-0.474
AML10_CTACCTGCAGAATCGG-1	AML-MR	AML Immature	-0.0366	-0.0783	0.321	0.207	0.4	0.0107	-0.0574	0.24	-0.098	0.234	-0.146	0.557	-0.0371	-0.0527	0.512	0.819	-0.0912
AML10_CTACCTGCAGTCCGTG-1	AML-MR	AML Immature	0.0457	0.0779	0.413	0.293	0.125	-0.00655	0.0738	0.23	0.0597	-0.0341	0.04	0.121	0.0759	0.0246	-0.0552	1.77	0.396
AML10_CTACCTGGTCAGTTTG-1	AML-MR	AML Immature	-0.0116	0.187	0.506	0.357	0.499	-0.0837	0.0572	0.31	0.0306	0.202	-0.0923	0.517	0.0491	-0.00938	-0.139	1.52	0.561
AML10_CTACCTGTCACGGAGA-1	AML-MR	AML Immature	-0.0417	-0.0197	0.253	0.226	0.193	-0.0462	0.00565	0.214	0.0297	0.0799	-0.102	0.2	0.0308	-0.00194	-0.0308	0.804	-0.294
AML10_CTACGGGAGCCATTTG-1	AML-MR	AML Immature	-0.0268	0.0343	0.301	0.274	0.617	0.0231	-0.00497	0.317	-0.0537	0.345	-0.152	0.727	0.0322	0.045	0.0526	1.09	-0.0189
AML10_CTACGGGCACCAAATC-1	AML-MR	AML Immature	-0.0455	0.113	0.355	0.248	0.478	-0.0482	0.0173	0.4	-0.0151	0.205	-0.12	0.462	0.00652	-0.0655	0.107	0.988	0.313
AML10_CTACGGGCACCTATCC-1	AML-MR	AML Immature	-0.066	0.0646	0.251	0.175	0.175	0.0626	-0.0397	0.0367	-0.0236	0.125	-0.0587	0.37	0.058	-0.0276	0.171	1.22	-0.289
AML10_CTACGGGCACCTTCCA-1	AML-MR	AML Immature	-0.0431	0.161	0.293	0.224	0.403	0.287	-0.0249	0.378	-0.05	0.163	-0.142	0.419	0.0621	-0.0308	0.0526	1.07	-0.0535
AML10_CTACGGGCATGACAGG-1	AML-MR	AML Immature	-0.039	0.0706	0.478	0.278	0.783	0.0166	-0.0266	0.435	-0.0735	0.356	-0.127	0.898	0.0113	-0.0459	-0.0616	1.36	0.331
AML10_CTACGGGTCATTCCTA-1	AML-MR	AML Immature	-0.00269	0.172	0.254	0.224	0.252	0.0222	-0.0096	0.0447	0.0318	0.0754	-0.067	0.191	0.0341	-0.0577	-0.0308	1.63	0.0584
AML10_CTACGGGTCTAACGCA-1	AML-MR	AML Immature	-0.0555	0.00725	0.285	0.15	0.0538	-0.0761	-0.0827	-0.125	-0.103	0.0272	-0.0574	0.182	-0.0178	-0.0495	0.199	0.825	-0.0627
AML10_CTACTATAGACCATGG-1	AML-MR	AML Immature	-0.0057	0.116	0.409	0.307	0.323	-0.126	0.0351	0.32	0.0949	0.138	-0.062	0.495	0.077	-0.0243	-0.187	1.38	-0.0498
AML10_CTACTATCAAATTGGA-1	AML-MR	AML Immature	-0.084	-0.0444	0.228	0.0837	0.0685	-0.0423	-0.064	0.0909	-0.089	-0.0347	-0.0444	0.112	-0.0247	-0.0723	0.114	1.12	-0.285
AML10_CTACTATCAGGTTCCG-1	AML-MR	AML Immature	-0.114	0.0793	0.32	0.238	0.344	0.109	-0.0317	0.143	-0.109	0.11	-0.143	0.309	-0.0315	-0.0506	-0.0154	1.23	0.135
AML10_CTACTATGTATCCCTC-1	AML-MR	AML Immature	-0.12	0.028	0.306	0.198	0.486	-0.00676	-0.0841	0.114	-0.094	0.134	-0.129	0.489	6.52e-4	-0.0779	0.139	0.9	0.363
AML10_CTACTATGTGGCTTAT-1	AML-MR	AML Immature	-0.0131	0.105	0.534	0.386	0.56	-0.024	4.41e-4	0.432	-0.00875	0.357	-0.0503	0.882	0.00235	0.0218	0	1.37	0.371
AML10_CTACTATTCCTTGAAG-1	AML-MR	AML Immature	-0.0745	0.157	0.37	0.262	0.508	0.00393	0.018	0.323	-0.0315	0.201	-0.0834	0.503	-0.023	-0.037	0.0154	1.45	0.138
AML10_CTACTATTCGCTTAAG-1	AML-MR	AML Immature	-0.0725	0.112	0.766	0.527	0.942	0.144	-0.0344	0.412	-0.0132	0.426	0.029	1.01	0.0521	0.0568	0	1.27	0.424
AML10_CTAGACAAGTATGGCG-1	AML-MR	AML Immature	-0.0236	0.261	0.424	0.237	0.492	-0.00676	0.0052	0.359	0.022	0.199	-0.00334	0.616	0.0202	-0.0172	-0.181	1.19	0.37
AML10_CTAGACATCACAAGAA-1	AML-MR	AML Immature	-0.00142	-0.0132	0.259	0.185	0.369	0.181	-0.0116	0.253	0.0386	0.114	-0.0367	0.318	0.0454	0.0819	-0.0398	1.56	0.0442
AML10_CTAGGTAAGGAAAGTG-1	AML-MR	AML Immature	0.0157	0.202	0.584	0.427	0.615	-0.0876	0.0146	0.451	-0.0671	0.246	-0.0519	0.709	0.0348	-0.0562	-0.0796	1.57	0.589
AML10_CTAGGTACAAACTGCT-1	AML-MR	AML Immature	-0.0286	-0.0407	0.244	0.215	0.178	-0.0693	-0.0644	0.0668	-0.0481	0.0359	-0.103	0.2	-0.0269	0.0045	-0.0308	1.1	0.2
AML10_CTATAGGAGAATCGTA-1	AML-MR	AML Immature	-0.0315	0.0828	0.238	0.0691	0.0851	-0.00676	-0.00521	0.0653	0.0122	-0.019	-0.0699	0.153	0.0183	-0.0183	-0.0616	0.782	0.241
AML10_CTATAGGCATCACCAA-1	AML-MR	AML Immature	0.037	0.103	0.685	0.528	0.881	-0.0549	-0.00347	0.527	-0.0433	0.407	-0.134	1	0.0337	-0.015	-0.0552	1.44	0.316
AML10_CTATCCGAGCGCCTCA-1	AML-MR	AML Immature	-0.0438	0.149	0.375	0.263	0.339	0.126	-0.0296	0.234	-0.0533	0.143	-0.0122	0.443	-0.00269	0.00174	-0.0924	1.38	0.144
AML10_CTATCCGAGGGCTGAT-1	AML-MR	AML Immature	0.00573	0.0418	0.378	0.24	0.495	0.0318	-0.029	0.575	-0.0414	0.269	-0.00635	0.751	0.00392	0.0607	0.0616	1.39	-0.198
AML10_CTATCCGCACTGCACG-1	AML-MR	AML Immature	-0.088	-0.0671	0.336	0.163	0.725	0.00479	-0.0114	0.323	-0.0489	0.295	-0.0554	0.746	0.00575	-0.00789	0.108	1.07	-0.503
AML10_CTATCCGCAGCTACAT-1	AML-MR	AML Immature	-0.0315	0.266	0.484	0.367	0.737	-8.69e-4	0.0982	0.471	0.082	0.297	0.139	0.71	-0.0108	0.00931	-0.172	1.26	0.2
AML10_CTATCCGGTAGCTTTG-1	AML-MR	AML Immature	-0.0525	0.0248	0.356	0.223	0.392	-0.0693	-0.0233	0.165	-0.0518	0.0939	-0.0148	0.459	8.65e-4	-0.052	-0.0462	1.19	-0.0282
AML10_CTATCCGGTTATTCTC-1	AML-MR	AML Immature	0.00236	0.101	0.381	0.31	0.304	0.00676	0.0625	0.24	0.0772	0.195	0.0726	0.504	0.114	0.033	-0.086	1.36	0.0406
AML10_CTATCTACAAAGAACT-1	AML-MR	AML Immature	-0.0688	0.0588	0.337	0.288	0.463	-0.0183	-0.0025	0.287	-0.0286	0.223	-0.106	0.714	0.0029	-0.117	0.0308	1.05	0.297
AML10_CTATCTACAATGCTCA-1	AML-MR	AML Immature	-0.0394	0.106	0.234	0.104	0.0603	0.0279	0.004	0.112	-0.0317	-0.0398	-0.0223	-0.0535	0.0229	0.0215	0.0759	1.23	0.48
AML10_CTATCTACAGAAGCTG-1	AML-MR	AML Immature	-0.0822	0.0789	0.296	0.22	0.401	0.0386	-0.0312	0.245	-0.0759	0.121	-0.0936	0.476	0.0204	-0.0325	0.446	1.2	0.0696
AML10_CTATCTAGTCCGTTTC-1	AML-MR	AML Immature	-0.0566	0.061	0.292	0.261	0.349	-0.0597	-0.0263	0.291	-0.0241	0.248	-0.0535	0.547	0.0232	-0.00339	-0.0552	1.16	0.208
AML10_CTATCTAGTCTGATCA-1	AML-MR	AML Immature	-0.0606	0.159	0.302	0.338	0.242	0.119	-0.0201	0.107	-0.0851	0.0976	-0.15	0.22	0.0124	-0.0428	0.0154	1.37	0.385
AML10_CTATCTATCAGCGTCG-1	AML-MR	AML Immature	-0.0519	0.0528	0.316	0.179	0.223	0.0972	0.0107	0.108	-0.00197	0.105	0.0243	0.206	0.0294	-0.0249	0.153	1.27	-0.228
AML10_CTATCTATCCTAAACG-1	AML-MR	AML Immature	-0.0108	0.151	0.378	0.253	0.436	0.0995	0.026	0.32	0.0466	0.174	-0.0574	0.421	0.0449	0.0336	-0.077	1.85	-0.036
AML10_CTCAACCAGTAGTCAA-1	AML-MR	AML Immature	-0.0382	0.12	0.523	0.363	0.47	-0.127	-0.00515	0.391	-0.0155	0.2	-0.0911	0.546	0.051	-0.0176	-0.0616	1.41	0.162
AML10_CTCAAGAGTAGGTCAG-1	AML-MR	AML Immature	-0.0372	0.0344	0.16	0.0783	0.178	-0.168	-0.0144	0.0683	0.0168	0.034	0.0132	0.131	-0.045	0.00313	0.251	1.06	-0.0721
AML10_CTCAAGAGTCCACGCA-1	AML-MR	AML Immature	-0.0508	0.0738	0.343	0.302	0.336	0.00479	0.00594	0.269	0.014	0.192	0.0258	0.43	-0.0166	-0.0143	0.538	1.04	-0.293
AML10_CTCAATTAGGCATGCA-1	AML-MR	AML Immature	-0.0298	-0.042	0.423	0.283	0.564	-0.0654	0.0129	0.369	-0.0173	0.224	-0.0235	0.503	0.0355	-0.0149	0	1.22	0.0139
AML10_CTCAATTAGGTAGGCT-1	AML-MR	AML Immature	-0.0732	0.079	0.391	0.196	0.442	-0.0693	-0.0594	0.263	-0.0151	0.3	-0.0964	0.532	0.0375	-0.0439	0.0206	1.38	0.262
AML10_CTCAATTGTAGCTGAG-1	AML-MR	AML Immature	0.00929	0.117	0.476	0.401	0.277	0.0279	0.0317	0.291	0.0418	0.191	0.0558	0.364	-0.00477	0.00157	-0.0552	1.46	0.576
AML10_CTCAATTGTGCAATAA-1	AML-MR	AML Immature	-0.0426	0.136	0.333	0.209	0.445	-0.0645	0.0471	0.157	0.0755	0.226	0.0757	0.529	0.0156	-0.029	0.0308	1.23	-0.0227
AML10_CTCAATTGTTGGCTAT-1	AML-MR	AML Immature	-0.0699	0.0295	0.346	0.226	0.522	0.0163	-0.0229	0.272	0.00419	0.251	-0.0953	0.605	-0.00301	0.0188	-0.077	1.29	-0.256
AML10_CTCACTGAGAGCAGTC-1	AML-MR	AML Immature	-0.0492	0.0629	0.231	0.199	0.0341	0.00393	-0.00886	-0.101	0.0158	0.002	-0.0449	0.021	0.0448	-0.0231	-0.0706	1.13	0.447
AML10_CTCACTGGTCATCCGG-1	AML-MR	AML Immature	-0.0869	0.042	0.188	0.096	0.25	0.051	-7.49e-4	0.191	-0.00564	0.0652	0.00938	0.212	0.0478	0.0147	-0.077	0.491	0.365
AML10_CTCACTGGTCCAGCGT-1	AML-MR	AML Immature	-0.077	-0.00867	0.287	0.26	0.389	-0.0462	-0.0303	0.146	-0.0635	0.169	-0.171	0.577	-0.0147	-0.00733	0.237	1.08	-0.275
AML10_CTCACTGTCACCATCC-1	AML-MR	AML Immature	-0.0435	0.105	0.603	0.36	0.854	0.299	0.0362	0.548	-9.21e-4	0.369	0.0212	0.909	0.0584	0.0568	0.0462	1.17	0.129
AML10_CTCAGAAAGATAGCTA-1	AML-MR	AML Immature	-0.0578	0.107	0.172	0.0986	-0.0391	-0.129	0.032	0.0358	0.00504	-0.108	-0.0203	0.00373	0.017	-0.0403	-0.157	1.39	-0.0333
AML10_CTCAGAACAACTGAAA-1	AML-MR	AML Immature	0.0215	0.114	0.334	0.23	0.611	0.0972	-0.0464	0.442	-0.0433	0.326	-0.0851	0.742	-0.0499	0.0251	-0.0462	1.24	-0.133
AML10_CTCAGAACAGAACATA-1	AML-MR	AML Immature	-0.0286	-0.118	0.134	0.079	0.216	-0.147	-0.0224	0.0733	-0.0965	0.167	-0.145	0.335	-0.0135	-0.0791	0.421	0.73	-0.558
AML10_CTCAGAAGTAGATTGA-1	AML-MR	AML Immature	0.0143	0.149	0.363	0.251	0.215	-0.0183	0.0644	0.214	0.0816	0.0947	0.0426	0.232	-0.0295	-0.0299	-0.0154	1.24	0.624
AML10_CTCAGAATCAAGTGGG-1	AML-MR	AML Immature	-0.0915	-0.014	0.152	0.118	0.226	-0.0347	-0.0717	0.0149	-0.0969	0.152	-0.163	0.229	-0.0482	-0.00769	0.175	0.667	-0.287
AML10_CTCAGAATCAGCTGTA-1	AML-MR	AML Immature	-0.0412	0.0159	0.161	0.109	-0.33	0.0155	-0.027	-0.0427	-0.0237	-0.235	-0.0771	-0.382	0.0217	-0.0632	-0.117	0.603	0.282
AML10_CTCAGGGAGTGGCGAT-1	AML-MR	AML Immature	-0.0353	0.0524	0.153	0.095	0.123	0.139	0.0311	0.049	0.0262	0.0835	0.0602	0.242	0.037	0.00151	-0.0154	0.704	-0.116
AML10_CTCAGGGGTTTAGACC-1	AML-MR	AML Immature	-0.0158	0.0379	0.254	0.197	0.41	0.00196	-0.0585	0.264	-0.0862	0.11	-0.216	0.358	-0.0153	-0.06	0.159	1.05	-0.261
AML10_CTCAGGGTCAAGAAAC-1	AML-MR	AML Immature	-0.0365	-0.00946	0.172	0.0945	0.23	-0.0462	0.0214	0.289	0.0495	-0.00388	0.0335	0.19	-0.0299	-0.0156	-0.0552	0.532	-0.0405
AML10_CTCAGTCAGATTCGCT-1	AML-MR	AML Immature	-0.0123	0.0755	0.415	0.184	0.351	-0.0231	-0.00773	0.338	0.00197	0.141	0.0572	0.413	-0.0261	-3.92e-6	0.221	1.26	-0.294
AML10_CTCAGTCAGCATAGGC-1	AML-MR	AML Immature	-0.0845	0.101	0.213	0.259	0.185	0.0195	-0.066	0.0796	-0.0543	0.063	-0.107	0.223	-0.03	0.0218	-0.0924	0.986	0.293
AML10_CTCAGTCCACTCACTC-1	AML-MR	AML Immature	-0.0527	0.0652	0.299	0.169	0.329	-0.124	-0.0166	0.125	-0.0241	0.114	-0.0411	0.353	0.00304	-0.0443	-0.0642	1.46	0.258
AML10_CTCAGTCCACTTCAGA-1	AML-MR	AML Immature	0.0545	0.277	0.453	0.313	0.545	-0.0828	0.0203	0.257	-0.00206	0.204	-0.0016	0.493	-0.0093	1.44e-4	-0.0154	1.82	0.555
AML10_CTCAGTCCAGAACTAA-1	AML-MR	AML Immature	-0.0361	0.0343	0.48	0.46	0.548	0.0493	-0.0282	0.342	0.0158	0.211	0.0179	0.668	-0.0185	-0.0309	-0.148	1.17	0.342
AML10_CTCATCGAGACCTTTG-1	AML-MR	AML Immature	-0.0207	0.0677	0.276	0.231	0.184	0.0462	-0.0192	0.0974	-0.0133	0.0746	-0.16	0.348	0.0276	-0.00775	0.114	0.934	0.46
AML10_CTCATCGTCGGTGAAG-1	AML-MR	AML Immature	0.00414	0.159	0.33	0.186	0.409	-0.136	0.00435	0.323	-0.0484	0.127	-0.091	0.329	-0.0577	-0.0134	0	1.3	0.155
AML10_CTCATGCCAAGCGAAC-1	AML-MR	AML Immature	-0.0202	0.118	0.45	0.315	0.334	-0.0347	-0.0658	0.213	-0.0394	0.0957	-0.0997	0.448	0.0179	-0.0543	-0.221	1.21	-0.131
AML10_CTCATGCGTATCAGGG-1	AML-MR	AML Immature	-0.00422	-0.0319	0.32	0.23	0.511	-0.173	-0.0032	0.261	0.0117	0.322	-0.0351	0.533	-0.0124	0.00748	0.258	1.13	-0.168
AML10_CTCATTACACTGCGAC-1	AML-MR	AML Immature	0.00506	0.0446	0.416	0.304	0.575	-0.0347	0.0138	0.419	-0.045	0.361	-0.12	0.818	0.0143	0.0317	-0.077	1.06	0.293
AML10_CTCATTACAGTCGAGA-1	AML-MR	AML Immature	-0.0467	0.192	0.316	0.168	0.0868	0.114	0.00536	0.0726	-0.00704	0.0113	-0.0357	0.108	0.0534	-0.0247	-0.0706	1.31	0.483
AML10_CTCATTAGTAGACAAT-1	AML-MR	AML Immature	-0.0146	0.0439	0.292	0.175	0.397	-0.116	0.0335	0.28	0.0405	0.118	-0.089	0.481	0.0599	-0.0564	0.0308	1.28	0.19
AML10_CTCATTAGTTCTCCAC-1	AML-MR	AML Immature	-0.0693	0.0975	0.308	0.207	0.409	-0.0645	0.0406	0.213	0.00864	0.154	-0.0511	0.322	0.0179	-0.0438	-0.0924	0.972	0.231
AML10_CTCATTATCCAGCAAT-1	AML-MR	AML Immature	-0.0706	-0.0906	0.0138	0.107	-0.0898	0.132	-0.00402	-0.144	-0.00863	0.00774	0.00206	-0.112	-0.0242	-0.0531	-0.086	0.997	-0.466
AML10_CTCCAACAGAACCCGA-1	AML-MR	AML Immature	-0.0863	0.0453	0.372	0.266	0.571	0.0135	0.0233	0.292	7.95e-4	0.283	-0.0167	0.573	0.0285	-0.0301	0.0308	1.07	0.0924
AML10_CTCCAACAGCTAAGTA-1	AML-MR	AML Immature	0.0139	-0.00358	0.287	0.225	0.186	-0.0482	-0.0411	0.128	-0.0729	0.0478	-0.0605	0.209	-0.0569	0.0246	0.415	1.08	0.233
AML10_CTCCAACGTATAATGG-1	AML-MR	AML Immature	-0.0886	0.00352	0.546	0.322	0.965	-0.0251	0.0402	0.639	-0.00451	0.391	-0.0363	1.03	-0.00219	-0.0525	-0.077	1.23	0.251
AML10_CTCCAACGTTGTGTTG-1	AML-MR	AML Immature	-0.0663	0.161	0.364	0.169	0.461	0.0347	-0.0962	0.314	-0.104	0.209	-0.0702	0.623	-0.0182	-0.0426	-0.0924	1.05	0.291
AML10_CTCCACAAGCGCAATG-1	AML-MR	AML Immature	-0.0321	0.032	0.423	0.326	0.488	0.0764	-0.0511	0.284	-0.0642	0.222	-0.081	0.48	-0.0226	0.00536	0.306	1.19	-0.00825
AML10_CTCCACAAGCTGTGCC-1	AML-MR	AML Immature	-0.0586	0.00262	0.222	0.131	0.087	-0.00763	-0.0203	0.189	-0.0325	-0.0474	-0.0877	0.115	0.012	-0.0716	-0.101	1.33	-0.0169
AML10_CTCCACAAGTCATTGC-1	AML-MR	AML Immature	-0.076	-0.063	0.341	0.218	0.0461	0.0578	-0.0747	-0.139	-0.0692	-0.0159	-0.104	0.0273	0.0114	-0.0855	0.406	1.3	-0.178
AML10_CTCCACATCAGACCTA-1	AML-MR	AML Immature	-0.118	0.0536	0.297	0.202	0.255	-0.0809	-0.0851	0.193	-0.0988	0.109	-0.153	0.384	-0.0117	-0.0646	0.276	1.15	-0.0375
AML10_CTCCATGAGGAATCGC-1	AML-MR	AML Immature	-0.0749	-0.019	0.332	0.163	0.315	-0.168	-0.0446	0.323	-0.0838	0.145	-0.121	0.545	-0.0105	-0.108	0.199	1.02	-0.251
AML10_CTCCATGCAGTCTTCC-1	AML-MR	AML Immature	-0.0228	0.147	0.453	0.289	0.352	0.0626	0.035	0.284	0.0493	0.196	-0.0103	0.361	0.0515	-0.00878	-0.101	1.62	0.425
AML10_CTCCATGCAGTTAAAG-1	AML-MR	AML Immature	-0.063	0.0305	0.252	0.113	0.178	0.0358	-0.0183	0.275	-0.00597	0.0398	-0.0819	0.218	0.0327	-0.0473	-0.187	0.894	0.149
AML10_CTCCATGCATGGGATG-1	AML-MR	AML Immature	-0.105	0.0877	0.484	0.371	0.686	-0.0578	3.37e-4	0.423	0.0456	0.212	0.00966	0.703	-0.0154	0.028	0.0616	1.45	0.319
AML10_CTCCCAAAGCCTGTGC-1	AML-MR	AML Immature	-0.0356	0.158	0.423	0.346	0.571	-0.117	-0.0646	0.406	-0.121	0.195	-0.0881	0.522	0.0107	-3.49e-4	-0.101	1.45	0.33
AML10_CTCCCAACAACACGTT-1	AML-MR	AML Immature	-0.0363	0.0553	0.408	0.244	0.52	-0.141	0.0114	0.349	-0.0152	0.285	-0.0484	0.725	-0.0188	-0.0603	-0.148	1.32	0.17
AML10_CTCCCAACATCGATAC-1	AML-MR	AML Immature	-0.0703	0.00816	0.143	0.0792	0.1	-0.00196	-0.0476	0.0898	-0.06	0.0947	-0.185	0.175	0.0648	-0.0559	0.121	0.667	-0.133
AML10_CTCCCAACATCTGCGG-1	AML-MR	AML Immature	-0.0119	0.066	0.32	0.257	0.349	-0.104	0.049	0.281	0.0282	0.11	0.0967	0.316	-0.0234	-0.0454	-0.0924	1.27	0.226
AML10_CTCCCAATCGAACGGA-1	AML-MR	AML Immature	-0.0243	0.00404	0.375	0.205	0.536	-0.162	0.018	0.27	0.0336	0.206	0.0497	0.562	-0.00994	-0.0285	0.685	1.08	0.0434
AML10_CTCCCAATCTCTCAAT-1	AML-MR	AML Immature	-0.0245	0.0631	0.379	0.207	0.719	-0.024	-0.0783	0.289	-0.0863	0.311	-0.113	0.932	-0.0469	-0.0473	0.538	1.14	-0.133
AML10_CTCCCTCAGACGCCAA-1	AML-MR	AML Immature	-0.0685	0.057	0.468	0.329	0.632	-0.00676	-0.0169	0.435	-0.0104	0.341	-0.127	0.67	0.0307	-0.0184	-0.0308	0.639	0.0149
AML10_CTCCCTCGTTAGCTAC-1	AML-MR	AML Immature	-0.0198	0.0728	0.367	0.251	0.332	-0.0434	0.0198	0.352	0.0807	0.137	0.0563	0.45	0.0469	-0.0536	-0.0488	1.15	-0.0142
AML10_CTCCCTCTCTCGCGTT-1	AML-MR	AML Immature	-0.0062	0.0944	0.462	0.369	0.57	-8.69e-4	-0.0668	0.418	-0.13	0.177	-0.0995	0.572	-0.00212	-0.04	0.0514	0.903	0.202
AML10_CTCCCTCTCTGGACCG-1	AML-MR	AML Immature	-0.0841	0.122	0.259	0.0552	8.85e-4	0.0279	-0.0171	-0.00113	0.0427	-0.031	-0.0756	9.96e-4	0.0242	-0.0629	-0.0154	1.16	0.0817
AML10_CTCCGATAGCTAGTTC-1	AML-MR	AML Immature	-0.0817	0.114	0.294	0.21	0.561	0.0665	-0.0109	0.379	0.0343	0.161	-0.0129	0.539	0.0728	0.0056	0	0.815	0.433
AML10_CTCCGATCATGTCGTA-1	AML-MR	AML Immature	-0.0873	-0.0627	0.165	0.0999	0.348	-0.157	-0.0456	0.118	-0.0896	0.088	-0.131	0.391	0.0815	0.0122	0.339	0.493	-0.251
AML10_CTCCGATGTCGACTTA-1	AML-MR	AML Immature	-0.0732	0.128	0.37	0.18	0.264	-0.0645	-0.0166	0.206	-0.00407	0.141	-0.0469	0.297	5.14e-4	-0.0822	-0.101	1.41	0.609
AML10_CTCCGATGTTGAGTCT-1	AML-MR	AML Immature	-0.0386	0.0495	0.393	0.256	0.413	0.0347	0.0205	0.4	-0.00649	0.203	-0.0876	0.613	0.053	-0.0458	0.252	1.04	-0.114
AML10_CTCCTCCAGCGAGGAG-1	AML-MR	AML Immature	-0.0522	0.154	0.43	0.395	0.902	0.108	0.0454	0.546	0.0825	0.425	0.116	1.08	-0.0051	0.0588	-0.0154	0.761	0.415
AML10_CTCCTCCAGTGGCCTC-1	AML-MR	AML Immature	-0.032	0.0156	0.257	0.28	0.349	-0.0251	-0.0153	0.168	-0.025	0.119	-0.0647	0.282	0.00381	-0.00169	-0.0308	1.24	0.278
AML10_CTCCTCCCACGGCGTT-1	AML-MR	AML Immature	-0.0929	0.0199	0.358	0.193	0.445	-0.104	-0.0665	0.185	-0.0814	0.151	-0.0774	0.587	-0.0556	-0.134	0.184	0.958	0.287
AML10_CTCCTCCGTTCACCGG-1	AML-MR	AML Immature	0.0215	-0.07	0.449	0.377	0.792	0.189	-0.0644	0.391	-0.0892	0.255	-0.19	0.799	-0.0174	0.0279	0.00639	1.4	-0.126
AML10_CTCCTCCTCGTTAGAC-1	AML-MR	AML Immature	-0.0589	0.0313	0.268	0.158	0.29	-0.0645	-0.0155	0.122	-0.0366	0.184	-0.093	0.404	0.0145	0.00238	0.0218	0.748	0.395
AML10_CTCCTCCTCTACGCAA-1	AML-MR	AML Immature	-0.0917	0.0653	0.487	0.343	0.68	-0.00763	-0.039	0.437	-0.03	0.312	-0.11	0.628	0.00377	-0.0947	-0.0308	1.45	0.525
AML10_CTCCTCCTCTGGGCGT-1	AML-MR	AML Immature	-0.0545	0.0926	0.494	0.328	0.527	0.0812	0.0369	0.455	0.0542	0.289	-0.0267	0.645	0.0307	0.0409	-0.077	1.32	0.0565
AML10_CTCCTTTAGAGGTATT-1	AML-MR	AML Immature	0.0272	0.0255	0.0731	0.0222	0.0262	0.111	-0.0377	-0.0794	-0.0807	-0.00487	-0.0867	-0.172	-0.0305	-0.00246	-0.0308	0.974	-0.111
AML10_CTCCTTTCAACCACAT-1	AML-MR	AML Immature	-0.0309	0.0706	0.347	0.141	0.219	0.0453	9.32e-4	0.103	-0.0601	0.0732	-0.0681	0.143	0.00183	0.0131	-0.101	1.47	0.013
AML10_CTCCTTTCACGACGCT-1	AML-MR	AML Immature	-0.059	0.16	0.32	0.214	0.331	0.193	0.0396	0.221	0.0948	0.119	0.0273	0.351	0.0646	-0.00981	-0.141	1.02	-0.0561
AML10_CTCCTTTCACTTGGGC-1	AML-MR	AML Immature	-0.062	0.139	0.338	0.164	0.304	-0.0809	-0.0712	0.209	-0.145	0.113	-0.101	0.498	0.0101	-0.0424	0.293	0.727	0.394
AML10_CTCCTTTTCACTAGCA-1	AML-MR	AML Immature	-0.0804	0.142	0.202	0.142	0.239	-0.078	0.00471	0.0714	0.00115	0.0575	0.0209	0.224	0.0271	-0.00283	0.0462	0.894	-0.0274
AML10_CTCGAGGCATGTCTAG-1	AML-MR	AML Immature	-0.0706	0.0168	0.377	0.235	0.733	0.0231	-0.0575	0.455	-0.0784	0.271	-0.12	0.756	-0.0429	-0.0458	-0.0924	0.836	-0.205
AML10_CTCGAGGTCCGCCTAT-1	AML-MR	AML Immature	-0.105	-0.0699	0.228	0.0661	0.217	-0.0645	0.00648	0.173	0.0708	0.0697	0.0268	0.209	-8.03e-4	-0.0558	-0.157	0.782	-0.0071
AML10_CTCTCAGCATCATTGG-1	AML-MR	AML Immature	-0.0547	0.235	0.531	0.283	0.175	-0.0144	-0.0135	0.16	0.00734	0.0323	0.0259	0.415	0.0272	-0.0761	-0.00901	1.37	0.463
AML10_CTCTCGAGTAATGTGA-1	AML-MR	AML Immature	-0.0138	0.132	0.26	0.246	0.099	0.0453	-0.0138	0.0232	0.0281	0.06	-0.0435	0.121	0.0421	0.011	0.095	0.996	0.0674
AML10_CTCTCGAGTTGCCGAC-1	AML-MR	AML Immature	-0.0746	0.0207	0.125	0.0909	0.00937	-0.108	0.0147	0.0178	0.0417	0.0123	0.0405	0.0207	-6.51e-4	-0.0304	-0.0616	0.707	0.05
AML10_CTCTCGATCACGTCCT-1	AML-MR	AML Immature	-0.0119	0.122	0.41	0.251	0.583	0.126	-0.0185	0.379	-0.0189	0.312	-0.0463	0.47	-0.00563	-0.0103	-0.117	1.47	0.0703
AML10_CTCTCGATCTTGAGCA-1	AML-MR	AML Immature	-0.0923	0.0662	0.285	0.167	0.106	0.114	-0.0456	0.142	-0.0975	0.0384	-0.149	0.154	0.00964	-0.0117	-0.11	1.03	0.0404
AML10_CTCTGGTAGATACTGA-1	AML-MR	AML Immature	-0.0685	-0.0298	0.209	0.23	0.225	0.111	-0.0154	0.176	-0.0289	0.0408	-0.0394	0.274	0.0376	0.0191	-0.154	0.753	0.195
AML10_CTCTGGTAGCATCCCG-1	AML-MR	AML Immature	-0.0311	0.172	0.326	0.188	0.313	-0.0366	-0.0301	0.192	0.0051	0.224	-0.0576	0.238	-0.0162	0.0112	0.077	1.91	0.177
AML10_CTCTGGTCACCTGCAG-1	AML-MR	AML Immature	-0.0314	0.0543	0.318	0.21	0.404	0.0918	-0.0507	0.2	-0.00979	0.168	-0.0204	0.576	0.0162	-0.00487	0.338	0.909	0.0731
AML10_CTCTGGTCAGTAACAA-1	AML-MR	AML Immature	0.0272	0.205	0.462	0.413	0.604	0.0569	-0.00192	0.494	-0.0371	0.238	0.00479	0.627	0.0241	-0.00789	-0.0308	1.25	0.295
AML10_CTCTGGTCATTGGGAG-1	AML-MR	AML Immature	-0.0485	0.00576	0.259	0.0882	0.419	0.0626	-0.00299	0.196	-0.0222	0.17	-0.0955	0.385	0.0509	-0.0673	0.123	0.749	-0.127
AML10_CTCTGGTTCAGGCGAA-1	AML-MR	AML Immature	-0.0402	0.0215	0.25	0.153	0.379	-0.0597	-0.00657	0.19	0.0184	0.0867	0.0412	0.329	0.0394	-0.0313	0.0939	0.928	-0.147
AML10_CTGAATGCAAGGGCAT-1	AML-MR	AML Immature	7.5e-4	0.0474	0.393	0.22	0.395	0.0963	-0.0328	0.414	-0.0621	0.144	-0.0635	0.489	0.0311	-0.0813	-0.117	1.41	0.153
AML10_CTGAATGGTGACTCGC-1	AML-MR	AML Immature	-0.00632	0.042	0.436	0.336	0.391	0.0916	-0.0133	0.18	-0.0103	0.178	-0.0365	0.484	0.036	-0.00957	0.0308	1.96	0.14
AML10_CTGAATGGTTAGAAGT-1	AML-MR	AML Immature	-0.0139	-0.002	0.427	0.27	0.45	-0.0578	-0.0217	0.323	0.0452	0.27	-0.012	0.55	0.0463	-0.0567	0.077	1.24	0.0889
AML10_CTGAATGTCACTTATC-1	AML-MR	AML Immature	-0.0901	0.0614	0.492	0.35	0.596	0.155	-0.0169	0.334	-0.00445	0.325	-0.0556	0.732	0.0371	0.0503	0.00639	1.07	0.257
AML10_CTGAATGTCAGCGCGT-1	AML-MR	AML Immature	-0.0052	0.12	0.331	0.18	-0.0997	-0.0211	-0.0135	0.061	0.00731	0.108	-0.0313	0.0814	0.0443	-0.0207	0.0462	1.57	0.338
AML10_CTGAGCGGTCATCCGG-1	AML-MR	AML Immature	-0.0196	0.103	0.43	0.226	0.661	-0.0597	0.035	0.404	0.076	0.258	0.0765	0.744	0.0835	0.0338	0.0116	1.03	-0.292
AML10_CTGAGCGGTCTGGTTA-1	AML-MR	AML Immature	-0.0357	0.182	0.326	0.138	0.117	0.0118	-0.00698	0.138	-0.0241	0.0869	0.0679	0.332	0.0624	-0.0439	0.184	1.04	0.492
AML10_CTGAGCGTCCACAGGC-1	AML-MR	AML Immature	-0.0116	0.00544	0.427	0.226	0.63	0.127	-0.0389	0.358	-0.0435	0.281	-0.198	0.674	-0.0287	0.00684	0.0462	1.72	-0.443
AML10_CTGAGCGTCCAGCCTT-1	AML-MR	AML Immature	-0.0258	0.0406	0.458	0.399	0.522	0.0462	0.0262	0.456	-0.00577	0.237	-0.0116	0.636	0.0373	-0.0434	0.181	1.22	-0.0227
AML10_CTGAGGCTCCACGTAA-1	AML-MR	AML Immature	-0.0902	-0.0753	0.434	0.259	0.503	0.0417	0.00405	0.432	0.0632	0.293	-0.0244	0.628	0.0336	0.00282	-0.108	1.23	0.0951
AML10_CTGATCCCAAGGTTGG-1	AML-MR	AML Immature	-0.0171	-0.0151	0.334	0.322	0.335	-0.0482	-0.00965	0.266	0.0051	0.107	-0.0177	0.412	0.0226	-0.0315	0.121	0.761	-0.294
AML10_CTGATCCGTCACTAGT-1	AML-MR	AML Immature	0.059	0.329	0.553	0.405	0.848	0.0434	0.125	0.551	0.116	0.391	0.00111	0.935	0.0802	0.00489	-0.077	1.53	0.469
AML10_CTGATCCGTCTACATG-1	AML-MR	AML Immature	-0.0197	0.143	0.446	0.245	0.424	-0.0597	-0.0416	0.467	-0.0527	0.111	-0.0495	0.494	0.0337	0.00291	0.0796	1.26	0.0275
AML10_CTGCAGGAGTAAGACT-1	AML-MR	AML Immature	-0.0578	0.0681	0.358	0.146	0.486	-0.116	-6.72e-4	0.279	-0.0137	0.203	-0.0514	0.529	-0.00492	-0.0987	-0.0924	1.2	0.0895
AML10_CTGCAGGAGTGGAAAG-1	AML-MR	AML Immature	0.0114	0.154	0.422	0.266	0.473	0.0693	-0.0342	0.379	-0.0208	0.235	0.0372	0.577	-0.0171	-0.0283	0.123	1.58	0.0329
AML10_CTGCAGGCAAGCTGCC-1	AML-MR	AML Immature	-0.0484	0.227	0.532	0.326	0.658	-0.0876	-0.0471	0.507	-0.00764	0.323	-0.046	0.809	0.0472	-0.0384	-0.139	1.5	0.413
AML10_CTGCAGGGTCAGGAGT-1	AML-MR	AML Immature	-0.0287	0.07	0.39	0.222	0.359	-0.0597	-0.075	0.22	-0.083	0.203	-0.14	0.542	-0.015	-0.0574	0.326	1.08	0.33
AML10_CTGCAGGGTCGAACGA-1	AML-MR	AML Immature	-0.0315	0.108	0.303	0.135	0.535	0.0789	-0.0249	0.429	-0.0114	0.285	-0.0819	0.657	-0.00658	-0.068	-0.0244	0.458	0.0404
AML10_CTGCAGGTCCACTTCG-1	AML-MR	AML Immature	-0.0375	0.055	0.258	0.152	0.24	-0.0645	0.057	0.165	0.0564	0.102	0.119	0.183	0.01	-0.00148	-0.132	0.928	-0.00556
AML10_CTGCAGGTCCGAGATT-1	AML-MR	AML Immature	-0.0363	-0.0504	0.273	0.114	0.507	-0.15	-0.0623	0.216	-0.0628	0.258	-0.0874	0.535	-0.00322	-0.0616	0.108	0.981	-0.239
AML10_CTGCATCGTCTTTCAT-1	AML-MR	AML Immature	-0.0417	0.101	0.342	0.206	0.458	-0.049	-0.0523	0.183	-0.0846	0.203	-0.101	0.5	-0.0165	-0.0393	-0.166	1.29	0.035
AML10_CTGCATCTCAGGGATG-1	AML-MR	AML Immature	-0.0474	0.16	0.28	0.227	0.112	0.223	-0.0506	0.157	-0.0798	0.0601	-0.0769	0.137	0.0283	-0.0211	0.139	1.02	0.355
AML10_CTGCATCTCCAAGCTA-1	AML-MR	AML Immature	-0.0399	0.0104	0.372	0.18	0.502	0	-0.0554	0.251	-0.00528	0.205	-0.00109	0.704	0.0127	-0.0365	-0.036	1.42	-0.00142
AML10_CTGCATCTCGCCGAAC-1	AML-MR	AML Immature	-0.0777	-0.00617	0.257	0.134	0.228	0.08	-0.0573	0.17	-0.0744	0.0331	-0.0564	0.276	-0.0243	-0.0747	0	0.607	-0.0899
AML10_CTGCCATAGGTCGTGA-1	AML-MR	AML Immature	-0.0266	0.106	0.461	0.313	0.579	0.0347	0.0223	0.335	0.0535	0.26	0.0107	0.592	0.00623	0.00444	-0.108	1.27	-0.0358
AML10_CTGCCATTCTCCTACG-1	AML-MR	AML Immature	-0.0967	0.121	0.31	0.21	0.342	-0.00676	0.0577	0.158	0.0351	0.246	-0.0245	0.461	0.00811	-0.0778	-0.0154	0.867	-0.105
AML10_CTGCCATTCTTCGTAT-1	AML-MR	AML Immature	0.0456	0.0893	0.326	0.167	0.255	-0.053	0.0108	0.189	-0.00908	0.0504	0.022	0.175	-0.0149	-0.0142	0.241	1.32	0.198
AML10_CTGCCTACATCCGCGA-1	AML-MR	AML Immature	0.00159	0.192	0.498	0.346	0.456	0.0453	-0.0332	0.356	-0.0758	0.185	-0.0883	0.402	-0.0178	1.9e-4	-0.132	1.42	0.518
AML10_CTGCCTAGTAATCAGA-1	AML-MR	AML Immature	-0.0537	0.164	0.415	0.294	0.269	-0.024	-0.0599	0.21	-0.053	0.137	-0.109	0.417	0.0202	0.0202	-0.123	1.36	0.43
AML10_CTGCCTAGTGGCTCTG-1	AML-MR	AML Immature	-0.0254	0.255	0.372	0.334	0.414	-0.101	0.0101	0.367	0.00193	0.199	-0.0953	0.693	0.0554	-0.0385	-0.117	1.13	0.536
AML10_CTGCCTAGTTGCACGC-1	AML-MR	AML Immature	-0.0694	-0.104	0.226	0.0747	0.201	-0.0414	-0.0718	0.168	-0.0963	0.0474	-0.176	0.191	-0.0117	-0.0366	0.302	0.736	-0.0737
AML10_CTGCCTATCAAGCTTG-1	AML-MR	AML Immature	-0.0431	0.00735	0.415	0.215	0.658	-0.0414	-0.105	0.244	-0.0729	0.25	-0.14	0.729	0.011	-0.0101	0.478	1.19	0.0451
AML10_CTGCCTATCCGATAAC-1	AML-MR	AML Immature	-0.0403	0.0564	0.414	0.262	0.305	0.132	-0.0434	0.276	-0.0448	0.143	0.00873	0.509	0.054	0.0391	0.507	1.13	0.051
AML10_CTGCCTATCGAGTCCG-1	AML-MR	AML Immature	-0.107	0.00647	0.392	0.344	0.529	-0.0501	-0.0153	0.181	-0.0181	0.144	-0.0024	0.536	0.0386	-0.00932	-0.148	0.867	0.249
AML10_CTGCGAGCAAATACGA-1	AML-MR	AML Immature	-0.0435	-0.00309	0.183	0.183	0.329	-0.106	-0.0157	0.107	0.00576	0.0782	-0.0327	0.37	-0.00487	-0.0229	0.196	0.902	-0.451
AML10_CTGCGAGCACATGAAA-1	AML-MR	AML Immature	-0.00684	0.144	0.356	0.256	0.171	0.0648	-0.00573	0.124	-0.00281	0.146	-0.0565	0.0884	0.0198	-0.00574	-0.0706	1.62	0.573
AML10_CTGCGAGGTTGGGAAC-1	AML-MR	AML Immature	-0.0276	0.0974	0.398	0.267	0.201	0.0203	-0.0379	0.0934	-0.0427	0.118	-0.0218	0.168	-0.0152	-0.0048	-0.132	1.51	0.657
AML10_CTGCTCAGTCGTGCCA-1	AML-MR	AML Immature	-0.0788	0.0684	0.315	0.239	0.333	0.0347	0.00282	0.196	-0.0248	0.115	-0.0149	0.35	0.0302	-0.0281	-0.00901	1.16	0.113
AML10_CTGCTCAGTGTCATTG-1	AML-MR	AML Immature	-0.0419	0.173	0.217	0.218	0.266	-0.143	-0.0169	0.208	0.0156	0.127	0.0285	0.268	0.0122	-0.0597	0.222	0.84	-0.00801
AML10_CTGCTCAGTTGCGTAT-1	AML-MR	AML Immature	-0.0535	0.00697	0.285	0.171	0.304	-0.00763	-0.0486	0.192	-0.0403	0.181	-0.209	0.456	0.0596	0.0231	0.175	0.727	-0.0416
AML10_CTGCTCATCCATCGTC-1	AML-MR	AML Immature	-0.037	0.033	0.222	0.144	0.142	-0.0637	0.0373	0.185	0.0573	-0.0317	0.0841	0.178	0.0236	-0.0998	-0.108	1.18	-0.26
AML10_CTGGACGCAATGAGCG-1	AML-MR	AML Immature	-0.0649	0.0638	0.293	0.269	0.374	-0.136	-0.0155	0.251	-0.0553	0.206	-0.0726	0.386	-0.0321	-0.109	0.0372	1	0.00355
AML10_CTGGACGGTTGCTTGA-1	AML-MR	AML Immature	-0.0886	-0.0814	0.304	0.193	0.261	0.0214	-0.0971	0.132	-0.0926	0.105	-0.169	0.439	-2.04e-4	-0.0462	0.659	0.811	0.0716
AML10_CTGGACGTCAGAGTTC-1	AML-MR	AML Immature	0.0399	0.153	0.304	0.265	0.353	0.0453	0.0169	0.298	0.0418	0.177	0.0915	0.511	0.00823	-0.0458	0.0128	1.13	0.327
AML10_CTGGCAGGTAGCGTTT-1	AML-MR	AML Immature	-0.102	0.00753	0.286	0.181	0.443	-0.0944	-0.0948	0.156	-0.145	0.167	-0.177	0.56	-0.0257	-0.13	-0.0244	0.774	0.341
AML10_CTGGCAGTCATTCATC-1	AML-MR	AML Immature	-0.036	0.00351	0.24	0.00597	0.401	-0.0761	-0.0177	0.216	-0.0411	0.255	-0.0293	0.295	0.00343	-0.0453	0.205	0.851	-0.114
AML10_CTGGCAGTCGGAAACG-1	AML-MR	AML Immature	-0.0168	0.0831	0.349	0.354	0.302	0.188	0.0353	0.205	0.0772	0.153	-0.0662	0.315	0.0441	0.0249	-0.086	1.33	0.0491
AML10_CTGGTCTAGCTTCTAG-1	AML-MR	AML Immature	-0.0433	0.0368	0.169	0.0369	0.0512	-0.0578	0.0167	0.0663	-0.0205	-0.0202	-0.0861	-0.0582	-0.0123	-0.0598	0.168	1.26	0.138
AML10_CTGGTCTCAGTGCGCT-1	AML-MR	AML Immature	-0.0508	0.104	0.367	0.277	0.165	-0.0299	0.00982	0.157	0.0521	0.0509	0.0414	0.151	0.00513	0.0104	-0.117	0.983	0.482
AML10_CTGGTCTTCACTTGTT-1	AML-MR	AML Immature	-0.0821	0.0479	0.177	0.101	0.195	-0.0944	0.0118	0.12	-0.0257	0.0697	-0.0123	0.185	0.0075	-0.0153	0.374	0.204	-0.0255
AML10_CTGTACCCAGGACTTT-1	AML-MR	AML Immature	0.0323	0.147	0.523	0.405	0.414	0.137	-0.00833	0.344	-0.04	0.2	-0.0382	0.632	0.0369	-0.011	0.108	1.58	0.132
AML10_CTGTACCCATCCAATG-1	AML-MR	AML Immature	-0.0582	0.0829	0.348	0.283	0.326	-0.127	-0.0481	0.15	-0.0438	0.115	-0.187	0.384	-0.0195	-0.065	0	1	0.252
AML10_CTGTACCGTCACCGAC-1	AML-MR	AML Immature	-0.0339	0.177	0.424	0.173	0.677	-0.0375	-0.00204	0.449	0.0531	0.353	-0.0207	0.757	5.14e-4	-0.061	0.276	1.16	-0.179
AML10_CTGTACCGTCCAACGC-1	AML-MR	AML Immature	-0.0297	0.178	0.428	0.393	0.402	-0.00676	-0.0293	0.354	-0.0236	0.163	-0.0552	0.593	0.0282	-0.0716	-0.0308	1.38	0.468
AML10_CTGTACCTCTTTGATC-1	AML-MR	AML Immature	-0.0649	0.0234	0.105	-0.036	-0.0172	0.0558	-0.029	0.136	-0.00787	0.024	0.0301	0.153	0.00603	-0.0238	-0.194	0.743	-0.274
AML10_CTGTAGAAGACGGTCA-1	AML-MR	AML Immature	-0.0486	0.119	0.334	0.143	0.274	-0.0713	-0.0194	0.181	-0.0308	0.234	-0.0689	0.465	0.0125	-0.0551	0.151	0.735	0.19
AML10_CTGTAGAAGACTTCGT-1	AML-MR	AML Immature	-0.0107	0.169	0.471	0.488	0.57	-0.0876	-0.059	0.3	-0.0645	0.259	-0.0143	0.651	-0.0304	-0.0324	-0.077	1.07	0.316
AML10_CTGTAGAAGTTGAATG-1	AML-MR	AML Immature	-0.0764	-0.00953	0.354	0.209	0.159	-0.0924	-0.0607	0.192	-0.0497	-0.0175	-0.0958	0.196	-0.0525	-0.0458	0.184	1.43	-0.0524
AML10_CTGTAGACACTGTGTA-1	AML-MR	AML Immature	-0.00291	0.0639	0.356	0.313	0.602	-0.0713	0.0422	0.471	-0.00465	0.289	-0.0495	0.739	0.00992	-0.0237	-0.0924	1.52	-0.0974
AML10_CTGTAGAGTACAGAGC-1	AML-MR	AML Immature	-0.0512	0.0431	0.401	0.239	0.505	-0.0828	-0.0388	0.325	-0.0902	0.275	-0.125	0.689	0.047	-0.0749	0.077	1.12	-0.501
AML10_CTGTAGAGTCATGCAT-1	AML-MR	AML Immature	-0.035	0.0674	0.399	0.249	0.705	0.125	-0.0374	0.484	-0.0491	0.297	-0.0717	0.82	0.0319	-0.0197	0.00639	0.815	0.0819
AML10_CTGTAGATCCGAGCTG-1	AML-MR	AML Immature	-0.0957	-0.0395	0.327	0.199	0.402	-0.0682	-0.0726	0.223	-0.115	0.199	-0.176	0.429	7.62e-4	-0.036	-0.0924	1.1	0.0529
AML10_CTGTATTAGCTTCGTA-1	AML-MR	AML Immature	0.00654	0.101	0.435	0.316	0.607	-0.111	0.0231	0.34	0.0278	0.277	-0.0456	0.693	-0.0147	0.00242	-0.077	1.28	0.125
AML10_CTGTATTAGTGGAATT-1	AML-MR	AML Immature	-0.0326	0.169	0.318	0.201	0.169	-0.0135	-0.0107	0.183	-0.0259	0.0221	-0.056	0.269	0.0189	-0.0435	-0.0706	1.13	0.168
AML10_CTGTATTTCACATCAG-1	AML-MR	AML Immature	-0.0468	0.0912	0.322	0.132	0.396	-0.0347	-0.0171	0.144	0.0285	0.173	-0.00467	0.307	0.0113	-0.00664	0.497	1.09	0.0858
AML10_CTGTATTTCCGCGATG-1	AML-MR	AML Immature	-0.0739	0.0378	0.349	0.183	0.519	-0.157	-0.0214	0.342	0.00194	0.172	-0.0892	0.525	-0.0314	-0.0848	0.108	1.22	-0.262
AML10_CTGTCGTAGAGTCTGG-1	AML-MR	AML Immature	-0.0332	0.115	0.317	0.233	0.37	-0.0218	-0.0728	0.132	-0.0303	0.115	-0.0729	0.319	-0.045	-0.0154	0.425	1.05	-0.0944
AML10_CTGTCGTAGCACACCC-1	AML-MR	AML Immature	-0.037	0.167	0.539	0.424	0.721	-0.0231	-0.00957	0.538	-0.0461	0.368	-0.0535	1.03	-0.00839	-0.0527	0.267	1.59	0.241
AML10_CTGTCGTAGCAGCACA-1	AML-MR	AML Immature	-0.0498	0.194	0.414	0.261	0.319	-0.0924	-0.00982	0.241	-0.0413	0.126	-0.01	0.414	-0.00538	-0.0137	-0.0642	0.958	-0.267
AML10_CTGTCGTCAGTACTAC-1	AML-MR	AML Immature	-0.037	0.0782	0.371	0.198	0.411	-0.0116	-0.0307	0.154	-2.8e-4	0.0669	-0.0356	0.428	0.00729	-0.00219	0.00639	0.923	0.113
AML10_CTGTCGTGTCCGCAGT-1	AML-MR	AML Immature	0.00907	0.128	0.318	0.261	0.211	0.0732	0.00431	0.243	0.0226	0.0482	-0.0226	0.307	0.0117	-0.0393	-0.0462	1.16	0.118
AML10_CTGTCGTTCCCACAGG-1	AML-MR	AML Immature	-0.0446	0.165	0.551	0.369	0.61	0.08	-0.0072	0.217	-0.0746	0.178	-0.0104	0.576	-0.0123	-0.0369	-0.123	1.81	0.6
AML10_CTGTCGTTCGCGCCAA-1	AML-MR	AML Immature	-0.0547	0.0914	0.3	0.159	0.0362	-0.0828	-0.0454	0.145	-0.0405	-0.056	-0.0452	0.137	-0.00397	-0.0301	0.479	1.19	-0.277
AML10_CTGTGAAGTGGCTCTG-1	AML-MR	AML Immature	-0.0472	0.16	0.489	0.359	0.393	-0.0992	-0.0131	0.274	-0.03	0.176	-0.0577	0.418	0.0294	0.00644	-0.0616	1.02	0.0815
AML10_CTGTGAATCATCACAG-1	AML-MR	AML Immature	-0.117	-0.0444	0.209	0.0718	0.348	-0.0693	-0.0481	0.13	-0.0401	0.187	-0.12	0.481	0.00976	-0.0668	0.583	0.703	-0.329
AML10_CTGTGGGAGAGTCCGA-1	AML-MR	AML Immature	-0.0685	0.136	0.368	0.201	0.316	0.027	0.0148	0.137	-0.0087	0.201	-0.0115	0.47	0.0343	-0.0334	-0.086	1.11	-0.105
AML10_CTTACCGAGTAGTCCT-1	AML-MR	AML Immature	-0.0254	0.0557	0.472	0.385	0.668	-0.0318	-0.0118	0.391	-0.0545	0.363	-0.0437	0.644	-0.00168	-0.0353	-0.0462	1.46	-0.187
AML10_CTTACCGCACCTGATA-1	AML-MR	AML Immature	-0.0534	0.0995	0.339	0.15	0.358	-0.0944	-0.0104	0.0811	-0.0554	0.105	-0.0935	0.306	-0.0399	-0.0414	0.353	1.21	0.239
AML10_CTTACCGCAGAGGTAC-1	AML-MR	AML Immature	-0.0638	0.0549	0.389	0.34	0.366	0.0569	0.0217	0.384	0.0147	0.0478	0.015	0.474	5.87e-4	-0.00514	-0.108	1.4	0.209
AML10_CTTAGGAAGACTTAAG-1	AML-MR	AML Immature	-0.0795	0.0405	0.303	0.0736	0.178	-0.0809	-0.095	0.00196	-0.127	0.127	-0.124	0.262	-0.0816	-0.0366	0.266	1.11	0.0525
AML10_CTTAGGAAGGCTCCCA-1	AML-MR	AML Immature	-0.0787	0.0454	0.273	0.239	0.365	0.158	-0.0231	0.137	-0.00958	0.0886	-0.0495	0.376	0.0111	-0.0465	-0.0924	1.22	0.251
AML10_CTTAGGACAAATGATG-1	AML-MR	AML Immature	-0.0697	-0.015	0.475	0.347	0.483	-0.141	-0.0489	0.184	-0.0699	0.117	-0.0768	0.498	-0.075	-0.0785	0.252	0.922	0.128
AML10_CTTAGGAGTACACTCA-1	AML-MR	AML Immature	-0.0291	0.143	0.291	0.124	0.197	-0.0809	0.0389	0.24	0.0148	0.084	-0.0113	0.318	0.0426	-0.0413	0.184	1.1	0.166
AML10_CTTCAATAGGCTCCCA-1	AML-MR	AML Immature	-0.0619	0.158	0.509	0.399	0.562	-1.39e-17	-0.0971	0.367	-0.12	0.191	-0.0787	0.704	-0.0284	-0.0478	0.027	1.42	0.392
AML10_CTTCAATCAAGGCAAC-1	AML-MR	AML Immature	-0.00222	0.134	0.43	0.31	0.556	-0.0828	-0.0161	0.487	-0.0323	0.305	-0.175	0.695	0.00417	-0.0985	0.426	1.59	0.269
AML10_CTTCAATGTGAGAACC-1	AML-MR	AML Immature	-0.051	-0.118	0.228	0.159	0.224	-0.142	-0.0645	0.167	-0.0518	0.0324	-0.0555	0.274	-0.00342	-0.0295	-0.0424	0.813	-0.273
AML10_CTTCAATTCATCGCAA-1	AML-MR	AML Immature	-0.0856	0.0856	0.312	0.163	-0.0105	-0.0434	0.00649	0.00395	-0.054	-0.0513	-0.0739	0.0228	-0.0078	-0.00996	0	1.11	0.301
AML10_CTTCCGAAGTCCGTCG-1	AML-MR	AML Immature	-0.0294	0.228	0.483	0.297	0.647	0.0211	0.0131	0.517	-0.00555	0.26	-0.0515	0.696	-0.00407	-0.0357	-0.0706	1.35	0.497
AML10_CTTCCGACAAAGCTAA-1	AML-MR	AML Immature	-0.0871	0.118	0.531	0.545	0.449	-0.152	-0.0318	0.409	-0.0516	0.13	-0.09	0.523	0.047	-0.0778	-0.0334	1.14	0.19
AML10_CTTCCGACAACGACTT-1	AML-MR	AML Immature	-0.0453	0.053	0.505	0.394	0.543	0.109	-0.0254	0.478	-0.0506	0.263	-0.181	0.655	0.0429	-0.0178	-0.139	1.14	0.168
AML10_CTTCCGAGTAATTAGG-1	AML-MR	AML Immature	-0.0193	0.0352	0.486	0.417	0.286	-0.162	-0.0493	0.117	-0.0719	0.104	-0.124	0.201	-0.033	0.0337	-0.0552	1.21	0.126
AML10_CTTCCGATCGCTACAA-1	AML-MR	AML Immature	-0.0841	-0.0698	0.104	0.0646	0.19	-0.104	-0.00536	0.0535	-0.0288	0.0858	-0.00705	0.162	-0.00301	-0.0348	0.461	0.703	-0.248
AML10_CTTCCTTCAAACGTGG-1	AML-MR	AML Immature	-0.0885	-0.0177	0.226	0.187	0.307	-0.122	-0.0383	0.118	-0.0441	0.1	-0.0275	0.259	-0.0238	-0.0466	0.467	1.26	-0.0807
AML10_CTTCCTTCACTGATTG-1	AML-MR	AML Immature	-0.0602	0.0544	0.291	0.169	0.241	0.0789	-0.0214	0.259	0.00487	0.103	-0.083	0.341	0.0034	-0.0443	0.0154	1.35	0.0399
AML10_CTTCCTTTCAGAATAG-1	AML-MR	AML Immature	-0.0569	0.111	0.416	0.184	0.285	0.114	0.00915	0.233	0.0382	0.192	0.00937	0.348	0.0209	-0.00114	0.0462	1.38	0.298
AML10_CTTCCTTTCCGTCCTA-1	AML-MR	AML Immature	-0.0319	-0.00374	0.199	0.147	0.28	-0.198	-0.0588	0.0575	-0.0248	0.0632	-0.144	0.251	-0.0923	-0.0609	0.434	0.918	-0.106
AML10_CTTCGGTAGATTTGCC-1	AML-MR	AML Immature	-0.0413	0.0682	0.322	0.197	0.352	-0.0135	-0.034	0.116	-0.0543	0.196	-0.0741	0.395	-0.00928	-0.0504	-0.0706	1.56	0.0332
AML10_CTTCGGTTCCCGAATA-1	AML-MR	AML Immature	-0.0016	0.0129	0.475	0.372	0.526	-8.69e-4	0.00776	0.391	0.0461	0.331	-0.0488	0.608	-0.00175	-0.0549	-0.108	1.12	0.481
AML10_CTTCTAAAGACCTGGA-1	AML-MR	AML Immature	-0.0529	0.0234	0.349	0.142	0.684	0.0347	-0.0284	0.255	0.00127	0.291	-0.0992	0.727	0.0341	0.00668	0.0924	1.09	-0.177
AML10_CTTCTAAGTGAAAGTT-1	AML-MR	AML Immature	-0.0813	-0.0401	0.217	0.0857	0.204	-0.0713	-0.047	0.121	-0.0467	0.109	0.0253	0.267	-0.0461	-0.0529	0.507	0.399	-0.251
AML10_CTTCTCTAGCCATGCC-1	AML-MR	AML Immature	-0.0354	0.197	0.475	0.328	0.886	0.236	0.0493	0.603	0.0693	0.436	0.00163	0.921	0.0896	0.073	0.0206	1.34	0.284
AML10_CTTCTCTCAAGATCCT-1	AML-MR	AML Immature	-0.019	0.101	0.419	0.279	0.644	0.0462	0.0245	0.315	-0.0273	0.399	-0.0221	0.759	0.024	0.028	-0.086	1.17	0.0995
AML10_CTTCTCTCAGTAGATA-1	AML-MR	AML Immature	-0.0465	0.0979	0.469	0.211	0.526	-0.0578	-0.0852	0.314	-0.198	0.184	-0.152	0.746	-0.0507	-0.0798	-0.132	1.18	0.119
AML10_CTTCTCTGTACAGAGC-1	AML-MR	AML Immature	-0.0371	0.119	0.358	0.175	0.325	-0.109	-0.0662	0.122	-0.0666	0.0731	-0.0845	0.289	-0.0514	-0.0385	0.0924	1.32	0.52
AML10_CTTCTCTGTCACCACG-1	AML-MR	AML Immature	-0.0148	0.0602	0.374	0.292	-0.0128	0.319	0.0389	0.035	0.011	0.0291	0.0797	-0.152	0.064	0.05	-0.077	1.6	0.0161
AML10_CTTCTCTGTGGATTTC-1	AML-MR	AML Immature	-0.139	-0.0206	0.266	0.139	0.392	0.108	0.00152	0.139	-0.0283	0.134	-0.0666	0.354	0.0519	-0.0188	0	0.876	-0.0367
AML10_CTTCTCTTCCTCACTG-1	AML-MR	AML Immature	-0.0233	0.0232	0.29	0.274	0.325	-0.192	0.0168	0.291	-0.0124	0.0747	-0.0937	0.452	0.0269	-0.0435	0.437	1.19	0.205
AML10_CTTCTCTTCCTCTAAT-1	AML-MR	AML Immature	-0.101	0.118	0.347	0.377	0.276	0.103	-0.065	0.158	-0.0869	0.0357	-0.134	0.293	-0.0286	-0.0659	-0.101	1.19	0.502
AML10_CTTGAGAAGTAACGTA-1	AML-MR	AML Immature	0.138	0.0948	0.427	0.314	0.247	-0.157	-0.00642	0.0688	6.74e-4	0.0454	-0.0359	0.211	-0.002	-0.0207	0.114	1.67	0.283
AML10_CTTGAGACATATACCG-1	AML-MR	AML Immature	-0.0668	0.00404	0.263	0.199	0.297	0.0318	0.0492	0.388	0.0828	0.156	-0.0427	0.406	0.029	-0.053900000000000003	0.0462	0.84	-0.0275
AML10_CTTGAGACATCGCTGG-1	AML-MR	AML Immature	0.0318	0.12	0.506	0.387	0.605	-0.106	-0.0111	0.432	-0.0312	0.237	-0.0753	0.785	-0.0302	-0.00416	-0.108	1.46	0.0767
AML10_CTTGAGAGTGGCGCTT-1	AML-MR	AML Immature	-0.0116	0.0395	0.357	0.179	0.421	0.00479	0.0407	0.334	0.0285	0.309	-0.0866	0.616	0.0616	-0.0482	0.183	1.21	-0.294
AML10_CTTGATTCAAAGGCAC-1	AML-MR	AML Immature	-0.0543	0.00845	0.274	0.101	0.0624	-0.00196	0.0155	0.00371	0.0218	0.126	-0.0707	0.18	0.0626	-0.00619	-0.0616	1.31	-0.274
AML10_CTTGATTCACGGCACT-1	AML-MR	AML Immature	-0.045	0.00119	0.388	0.188	0.617	-0.0251	0.0136	0.385	-0.0114	0.38	0.0806	0.714	-0.0017	-0.00891	0.068	1.1	-0.336
AML10_CTTGATTGTTAGTTCG-1	AML-MR	AML Immature	-0.0946	0.121	0.41	0.249	0.345	-0.0116	0.00598	0.205	-0.0181	0.208	-0.0378	0.505	-0.00768	-0.0778	-0.0308	1.21	0.43
AML10_CTTGATTTCAAGTCGT-1	AML-MR	AML Immature	-0.0596	0.159	0.439	0.22	0.477	0.0366	-0.0678	0.278	-0.0905	0.159	-0.0659	0.647	-0.00567	-0.04	-0.0732	0.856	0.332
AML10_CTTTCAAAGATACTGA-1	AML-MR	AML Immature	-0.0692	0.0364	0.433	0.317	0.258	-0.0462	-0.0392	0.219	0.0395	0.191	0.0044	0.255	0.0288	0.0249	-0.0706	1.46	0.408
AML10_CTTTCAACAGCGTGAA-1	AML-MR	AML Immature	-0.0355	0.0942	0.425	0.328	0.416	-0.0693	-0.0254	0.266	-0.0466	0.176	-0.0696	0.444	-0.048	-0.044	0.305	1.38	0.176
AML10_CTTTCAAGTCAGCTTA-1	AML-MR	AML Immature	-0.0606	0.0503	0.423	0.247	0.21	-0.107	-0.0164	0.261	1.35e-4	0.295	-0.0319	0.392	-0.0134	-0.0611	0.5	0.995	0.0929
AML10_CTTTCAAGTTTGGGAG-1	AML-MR	AML Immature	-0.00453	0.198	0.431	0.298	0.494	-0.127	-0.0461	0.442	-0.0851	0.255	-0.0546	0.635	-0.0306	-0.0172	0.00639	1.34	0.286
AML10_CTTTCAATCATTCTTG-1	AML-MR	AML Immature	-0.0471	0.0866	0.31	0.311	0.0607	0.0211	0.0313	0.0327	0.0437	0.0365	0.0527	0.0856	0.00525	-0.0618	0	1.09	0.141
AML10_CTTTCAATCCCGAATA-1	AML-MR	AML Immature	-0.0492	0.0736	0.324	0.201	0.423	-0.119	0.0239	0.228	0.0407	0.198	-0.0577	0.438	0.0654	-0.0183	-0.0706	0.958	0.211
AML10_CTTTCGGGTTGCCTAA-1	AML-MR	AML Immature	-0.0103	0.125	0.493	0.405	0.746	0.0578	0.0227	0.425	0.0459	0.444	-0.0125	0.839	0.0462	0.0277	-0.141	1.46	0.157
AML10_GAAACCTAGTCAGAGC-1	AML-MR	AML Immature	-0.0432	0.0488	0.293	0.16	0.446	0.0578	0.0311	0.143	0.0272	0.152	-0.0743	0.426	0.0268	-0.053	-0.154	1.2	0.218
AML10_GAAACCTCAGTAGTGG-1	AML-MR	AML Immature	-0.0499	0.164	0.459	0.337	0.581	-0.0231	-0.0573	0.191	-0.0855	0.255	-0.119	0.602	-0.0216	-0.0137	-0.0552	1.19	0.138
AML10_GAAATGAAGCGAGGAG-1	AML-MR	AML Immature	-0.072	0.117	0.459	0.25	0.489	0.0231	0.0156	0.292	0.0226	0.217	-0.134	0.698	0.0759	-0.0695	-0.0706	1.26	0.557
AML10_GAAATGAGTTCAGGTT-1	AML-MR	AML Immature	-0.0735	0.0132	0.43	0.264	0.452	-0.0299	-0.0829	0.393	-0.113	0.177	-0.0969	0.571	0.00215	-0.0612	0	1.45	-0.268
AML10_GAACACTAGACCAACG-1	AML-MR	AML Immature	0.0079	0.0221	0.136	0.0732	0.287	0.0916	0.0239	0.181	0.0193	0.111	-0.0295	0.351	-0.00544	-0.0348	-0.0488	0.0733	-0.0978
AML10_GAACACTCAATACCCA-1	AML-MR	AML Immature	-0.0193	0.118	0.386	0.302	0.381	-0.107	-0.0497	0.129	-0.0301	0.128	-0.141	0.349	-0.00898	-0.0504	-0.0616	1.23	0.149
AML10_GAACACTTCAGCTGAT-1	AML-MR	AML Immature	0.021	0.154	0.276	0.188	0.202	-0.0586	-0.0577	0.259	-0.0943	0.0585	-0.176	0.331	-0.0226	-0.0562	0.0372	1.08	0.0582
AML10_GAACGTTAGAGACAAG-1	AML-MR	AML Immature	-0.0812	0.129	0.445	0.369	0.55	-0.0327	-0.0959	0.398	-0.0358	0.139	-0.0012	0.646	-0.0425	0.044	-0.0642	0.954	0.111
AML10_GAACGTTAGTGTACCT-1	AML-MR	AML Immature	-0.0212	0.11	0.426	0.234	0.645	0.0462	-0.0538	0.316	-0.0971	0.195	-0.0523	0.656	-0.0798	-0.0397	0.335	1.22	0.146
AML10_GAACGTTCAGCCGTTG-1	AML-MR	AML Immature	-0.0653	0.164	0.482	0.289	0.803	-0.024	-0.0486	0.463	-0.0773	0.327	-0.14	0.954	0.0666	-0.0939	-0.00901	1.65	0.216
AML10_GAACGTTCAGGGACTA-1	AML-MR	AML Immature	-0.0469	0.0644	0.217	0.141	0.245	0.08	0.0306	0.12	-0.00376	0.0982	0.0287	0.206	0.071	-0.0187	-0.00901	0.626	0.111
AML10_GAACGTTGTTTCACAG-1	AML-MR	AML Immature	-0.0425	0.0841	0.309	0.213	0.652	-0.0693	-0.0333	0.302	-0.0779	0.193	-0.084	0.629	0.0416	-0.0588	-0.101	0.753	0.0503
AML10_GAACGTTTCTACAGGT-1	AML-MR	AML Immature	-0.0129	0.00761	0.38	0.253	0.755	-1.39e-17	0.00926	0.296	-0.0362	0.404	-0.196	0.729	0.0325	0.0152	0.0451	0.768	0.215
AML10_GAACTGTAGTGGTGAC-1	AML-MR	AML Immature	-0.0177	0.188	0.379	0.221	0.339	-0.0626	0.00161	0.213	0.0304	0.0713	0.026	0.381	-0.00453	-0.0504	-0.0244	1.35	0.23
AML10_GAACTGTCAGTGTGGA-1	AML-MR	AML Immature	-0.0256	0.218	0.479	0.323	0.553	-0.124	0.07	0.353	0.0298	0.24	-0.0546	0.613	0.0342	-4.69e-4	0.0462	1.55	0.278
AML10_GAACTGTTCGGCTATA-1	AML-MR	AML Immature	-0.0349	-0.0193	0.287	0.197	0.334	-0.168	-0.0271	0.227	-0.00285	0.0795	-0.0611	0.359	0.00741	-0.0023	0.0372	1.2	-0.479
AML10_GAAGAATAGTATGATG-1	AML-MR	AML Immature	-0.0193	0.186	0.42	0.309	0.0785	-0.115	-0.0359	0.118	0.00688	0.0629	-0.0649	0.275	-0.00209	-0.0134	-0.123	1.03	0.0553
AML10_GAAGAATCACTAGGTT-1	AML-MR	AML Immature	-0.0257	0.146	0.246	0.152	-0.00296	-6.94e-18	0.00589	-0.0722	0.00981	-0.0259	0.00231	0.0487	-0.016	-0.0593	-0.0308	1.16	0.0407
AML10_GAAGCCCAGACATCAA-1	AML-MR	AML Immature	-0.0653	-0.0168	0.295	0.267	0.24	-0.0231	0.0217	0.145	-0.0243	0.204	-0.0595	0.304	-0.0098	-0.0708	0.0732	1.02	-0.0739
AML10_GAAGCCCAGACGCTCC-1	AML-MR	AML Immature	-0.0497	-0.0212	0.259	0.184	0.305	-0.198	-0.0808	0.311	-0.0657	0.0933	-0.0583	0.474	-0.064	-0.0413	0.0154	1.02	0.0621
AML10_GAAGCCCAGGTTAGTA-1	AML-MR	AML Immature	-0.0526	0.0432	0.337	0.272	0.342	-0.0327	0.0301	0.215	0.0592	0.098	-0.0355	0.343	0.00338	-0.0223	0.0102	1.09	0.00196
AML10_GAAGCCCAGTGCTCAT-1	AML-MR	AML Immature	0.0082	0.128	0.561	0.469	0.654	-0.0828	0.0425	0.537	0.0799	0.266	-0.0457	0.64	0.00929	-0.0443	-0.0706	1.32	0.511
AML10_GAAGCCCCACTGATTG-1	AML-MR	AML Immature	-0.0471	0.0103	0.284	0.183	0.501	-0.15	-0.0278	0.238	0.00594	0.133	-0.0277	0.494	0.02	-0.0554	0.168	0.988	-0.28
AML10_GAAGCCCGTAGATTAG-1	AML-MR	AML Immature	-0.0721	0.139	0.442	0.27	0.339	-0.053	-0.0588	0.0943	-0.092	0.186	-0.00446	0.618	-0.0132	-0.0362	-0.132	1.29	0.0417
AML10_GAAGCCCGTCCTCAGG-1	AML-MR	AML Immature	-0.0351	0.182	0.391	0.238	0.454	0.132	0.039	0.374	-0.00119	0.224	-0.072	0.556	0.0399	0.0168	-0.0308	1.14	0.344
AML10_GAAGCCCGTCGCATTA-1	AML-MR	AML Immature	-0.056	0.0206	0.172	0.145	0.0126	-0.0183	-0.0561	0.0714	-0.0398	-0.0344	-0.131	0.0835	0.00314	-0.0438	0	1.05	0.0385
AML10_GAAGCCCGTCTCAGGC-1	AML-MR	AML Immature	-0.0135	0.121	0.18	0.0201	-0.0942	-0.0665	-0.0272	-0.00702	-0.0382	-0.0961	-0.0651	-0.0193	-0.00386	-0.026	0.139	0.725	-0.225
AML10_GAAGCCCGTGGTCCCA-1	AML-MR	AML Immature	-0.031	0.0532	0.324	0.219	0.389	-0.0992	-0.0308	0.272	-0.0639	0.198	-0.086	0.455	0.0131	-0.0789	-0.0244	0.837	0.314
AML10_GAAGCCCTCATTTGCT-1	AML-MR	AML Immature	-0.0776	0.00783	0.328	0.237	0.301	0.0617	0.0258	0.189	-9.21e-5	0.111	-0.0532	0.394	0.0113	0.0276	-0.157	1.13	0.108
AML10_GAAGCCCTCTACCACC-1	AML-MR	AML Immature	-0.0258	0.0825	0.27	0.238	0.416	-0.0924	-3.21e-4	0.247	-0.0136	0.218	-0.0575	0.399	0.0326	0.0755	-0.0924	1.33	-0.229
AML10_GAAGCGACAACACACT-1	AML-MR	AML Immature	0.0514	-0.00548	0.277	0.158	0.213	-0.0896	-0.0191	0.262	-0.0116	0.111	-0.0134	0.378	-0.0457	-0.012	0	1.22	-0.0516
AML10_GAAGCGAGTCGAAACG-1	AML-MR	AML Immature	-0.0812	0.11	0.239	0.104	0.289	0.116	0.0283	0.145	0.0632	0.108	0.0927	0.239	0.0615	-0.035	0.0616	0.502	0.367
AML10_GAAGCGAGTGCGTCGT-1	AML-MR	AML Immature	0.261	0.33	0.678	0.459	0.809	0.0347	0.0981	0.678	0.137	0.358	0.164	0.737	-0.025	0.00454	-0.0462	1.98	0.217
AML10_GAAGCGATCTCAGAAC-1	AML-MR	AML Immature	-0.0622	-0.065	0.291	0.176	0.288	0.0626	-0.0517	0.134	-0.0349	0.0715	-8.6e-4	0.351	0.00726	0.0036	-0.117	1.14	-0.232
AML10_GAAGGACGTTCTTGCC-1	AML-MR	AML Immature	-0.0412	0.0675	0.476	0.3	0.55	0.127	-0.0484	0.312	-0.0014	0.188	0.00841	0.698	0.0332	-0.0124	0.0924	1.36	-0.0429
AML10_GAAGGACTCCCATGGG-1	AML-MR	AML Immature	-0.0455	0.137	0.291	0.159	0.307	-0.0645	-0.00425	0.155	-0.0194	0.161	-0.121	0.173	0.1	-0.0298	-0.108	0.862	0.326
AML10_GAAGGACTCTAGCCTC-1	AML-MR	AML Immature	-0.0363	0.0986	0.374	0.234	0.371	-0.104	0.0134	0.228	0.00435	0.155	-0.0914	0.421	0.00926	-0.0552	-0.108	1.01	0.404
[truncated: 102,263 more rows]
