# Supplementary material for: The AML cellular state space unveils NPM1 immune evasion subtypes with distinct clinical outcomes
Source: Nat Commun. 2025 Nov 25;16:10592. doi: 10.1038/s41467-025-66546-6 (PMC12658069; doi:10.1038/s41467-025-66546-6)
Supplement: Supplementary file 6 — Source Data [file 41467_2025_66546_MOESM6_ESM.zip › SourceData/SourceData_4B.csv]

cell	orig.ident	celltype.aml	cluster	UMAP_1	UMAP_2
AML104_AAACCCACATCATTGG-1	AML104	AML Immature	C3a	-1.91	5.61
AML104_AAACCCAGTACGGGAT-1	AML104	AML Immature	C3a	-1.48	3.69
AML104_AAACCCAGTACTAAGA-1	AML104	AML Immature	C3a	-1.87	5.97
AML104_AAACCCAGTTCAGTAC-1	AML104	AML Immature	C3a	-1.08	6.66
AML104_AAACGAAAGAAGCGAA-1	AML104	AML Immature	C3a	-0.31	2.49
AML104_AAACGAATCTCTAAGG-1	AML104	AML Immature	C3a	-2.4	6.04
AML104_AAACGCTCACTATGTG-1	AML104	AML Immature	C3a	-2.68	5.98
AML104_AAACGCTCATGCTGCG-1	AML104	AML Immature	C3a	-0.03	2.04
AML104_AAACGCTGTCGGCCTA-1	AML104	AML Immature	C3a	-2.16	6.32
AML104_AAAGAACAGCCTCTCT-1	AML104	AML Immature	C3a	-0.27	1.53
AML104_AAAGAACAGGTTCACT-1	AML104	AML Immature	C3a	0.17	1.51
AML104_AAAGAACGTGAGCCAA-1	AML104	AML Immature	C3a	-1.15	3.85
AML104_AAAGAACTCATGCAGT-1	AML104	AML Immature	C3a	-1.81	6.55
AML104_AAAGGATAGTAAACGT-1	AML104	AML Immature	C3a	-2.78	6.11
AML104_AAAGGATCACTACACA-1	AML104	AML Immature	C3a	-2.05	6.08
AML104_AAAGGATTCGCCTAGG-1	AML104	AML Immature	C3a	0.07	1.45
AML104_AAAGGGCAGCCTGTCG-1	AML104	AML Immature	C3a	-2.2	6.22
AML104_AAAGGGCCACCGAATT-1	AML104	AML Immature	C3a	-0.15	2.32
AML104_AAAGGGCCAGGTTCAT-1	AML104	AML Immature	C3a	-1.73	5.75
AML104_AAAGGTAAGATCCTAC-1	AML104	AML Immature	C3a	-2.21	6.04
AML104_AAAGGTAAGGTAACTA-1	AML104	AML Immature	C3a	-0.11	1.33
AML104_AAAGTCCAGCTGTCCG-1	AML104	AML Immature	C3a	-1.26	3.67
AML104_AAAGTCCAGTTACTCG-1	AML104	AML Immature	C3a	-0.52	2.13
AML104_AAAGTCCTCACTACGA-1	AML104	AML Immature	C3a	-2.23	5.87
AML104_AAAGTCCTCCTTGACC-1	AML104	AML Immature	C3a	-1.24	6.89
AML104_AAAGTGACACTTGAGT-1	AML104	AML Immature	C3a	-1.09	5.05
AML104_AAATGGAAGTAGAGTT-1	AML104	AML Immature	C3a	-2.93	6.05
AML104_AAATGGATCGACCCAG-1	AML104	AML Immature	C3a	0.02	1.92
AML104_AACAAAGCACCAAATC-1	AML104	AML Immature	C3a	-1.48	4.91
AML104_AACAACCAGATCGGTG-1	AML104	AML Immature	C3a	-2.31	5.74
AML104_AACAACCCAAGACCTT-1	AML104	AML Immature	C3a	-0.27	1.29
AML104_AACAACCCACGACAGA-1	AML104	AML Immature	C3a	-2.44	5.97
AML104_AACAACCGTGAGCAGT-1	AML104	AML Immature	C3a	-0.22	1.51
AML104_AACAAGAAGCTGAAAT-1	AML104	AML Immature	C3a	-1.84	4.7
AML104_AACAAGAAGTTGTAAG-1	AML104	AML Immature	C3a	-0.76	2.99
AML104_AACAAGATCACTCACC-1	AML104	AML Immature	C3a	-1.56	4.45
AML104_AACACACAGCCACTCG-1	AML104	AML Immature	C3a	-1.52	4.75
AML104_AACACACAGCCTGAAG-1	AML104	AML Immature	C3a	-1.9	4.56
AML104_AACACACCAGCTGTGC-1	AML104	AML Immature	C3a	-2.09	6
AML104_AACACACTCATGGAGG-1	AML104	AML Immature	C3a	-2.08	5.19
AML104_AACAGGGAGTAAACTG-1	AML104	AML Immature	C3a	-1.93	6.11
AML104_AACCAACCAAGCACCC-1	AML104	AML Immature	C3a	-0.06	2.12
AML104_AACCAACGTAAGAACT-1	AML104	AML Immature	C3a	-2.48	6.58
AML104_AACCACAAGTGGTCAG-1	AML104	AML Immature	C3a	-2.26	6.31
AML104_AACCACAGTCACTCTC-1	AML104	AML Immature	C3a	-1.66	5.29
AML104_AACCATGAGGGCAACT-1	AML104	AML Immature	C3a	0.13	1.47
AML104_AACCATGAGTTCAACC-1	AML104	AML Immature	C3a	-0.68	4.22
AML104_AACCATGCAGAGAAAG-1	AML104	AML Immature	C3a	0.09	1.6
AML104_AACCATGGTCCAATCA-1	AML104	AML Immature	C3a	-0.02	1.82
AML104_AACCCAACAAACGTGG-1	AML104	AML Immature	C3a	-2.34	6.33
AML104_AACCCAAGTCTTCCGT-1	AML104	AML Immature	C3a	-2.02	5.06
AML104_AACCCAAGTGGCAGAT-1	AML104	AML Immature	C3a	-0.05	1.93
AML104_AACCTGAAGAACTGAT-1	AML104	AML Immature	C3a	-1.96	6.14
AML104_AACCTGAAGAGAGTTT-1	AML104	AML Immature	C3a	-2.3	6
AML104_AACCTGAAGAGTCGAC-1	AML104	AML Immature	C3a	-2.21	6.16
AML104_AACCTGAAGCCTAGGA-1	AML104	AML Immature	C3a	-1.49	5.43
AML104_AACCTGAAGGCACAAC-1	AML104	AML Immature	C3a	-0.83	3.16
AML104_AACCTGACATCGGAGA-1	AML104	AML Immature	C3a	-2.31	5.69
AML104_AACCTGAGTCTTTCTA-1	AML104	AML Immature	C3a	-0.01	1.6
AML104_AACCTGATCATAGACC-1	AML104	AML Immature	C3a	-2.33	5.96
AML104_AACCTTTAGTGAGTGC-1	AML104	AML Immature	C3a	-1.36	4.32
AML104_AACCTTTCAATGACCT-1	AML104	AML Immature	C3a	-2.13	6.06
AML104_AACCTTTCACTGTGAT-1	AML104	AML Immature	C3a	-2.53	6.17
AML104_AACCTTTTCGCTAAAC-1	AML104	AML Immature	C3a	-2.45	6.32
AML104_AACGAAAAGACATCCT-1	AML104	AML Immature	C3a	-1.93	5.94
AML104_AACGAAAGTGAGATCG-1	AML104	AML Immature	C3a	-2.45	6.49
AML104_AACGAAATCAGCGGAA-1	AML104	AML Immature	C3a	-1.56	5.11
AML104_AACGGGACATATCGGT-1	AML104	AML Immature	C3a	-1.96	5.9
AML104_AACGGGATCTCATTGT-1	AML104	AML Immature	C3a	-2.33	5.61
AML104_AACGTCAAGAGCATTA-1	AML104	AML Immature	C3a	-0.28	2.55
AML104_AACGTCATCACTCTTA-1	AML104	AML Immature	C3a	-2.02	5.87
AML104_AACTTCTGTATCGGTT-1	AML104	AML Immature	C3a	-0.77	3.43
AML104_AAGAACAAGAGAGTGA-1	AML104	AML Immature	C3a	-2.18	5.4
AML104_AAGAACATCCCTCTCC-1	AML104	AML Immature	C3a	0.02	1.91
AML104_AAGACAACATTCATCT-1	AML104	AML Immature	C3a	-0.11	1.5
AML104_AAGACAAGTTAAGGGC-1	AML104	AML Immature	C3a	-0.12	2.07
AML104_AAGACTCCACAAATCC-1	AML104	AML Immature	C3a	-2.55	5.81
AML104_AAGACTCGTCCCGGTA-1	AML104	AML Immature	C3a	-0.19	1.83
AML104_AAGACTCTCTGCTGAA-1	AML104	AML Immature	C3a	-2.38	5.89
AML104_AAGACTCTCTGGGCGT-1	AML104	AML Immature	C3a	-2.42	6.33
AML104_AAGATAGCAAGAGATT-1	AML104	AML Immature	C3a	-0.89	3.43
AML104_AAGATAGCACGGCTAC-1	AML104	AML Immature	C3a	-1.6	5.79
AML104_AAGCATCGTGTGGACA-1	AML104	AML Immature	C3a	-1.98	6.04
AML104_AAGCATCTCTGCACCT-1	AML104	AML Immature	C3a	-0.95	3.86
AML104_AAGCCATCAGGAGACT-1	AML104	AML Immature	C3a	-1.22	5.03
AML104_AAGCCATGTAACGTTC-1	AML104	AML Immature	C3a	-1.76	4.63
AML104_AAGCGAGAGTGGGAAA-1	AML104	AML Immature	C3a	-0.62	5.81
AML104_AAGCGAGGTTTGGAGG-1	AML104	AML Immature	C3a	-2.53	6.44
AML104_AAGCGAGTCTTCCGTG-1	AML104	AML Immature	C3a	-1.74	5.45
AML104_AAGCGTTAGATCGCTT-1	AML104	AML Immature	C3a	-2.18	5.84
AML104_AAGCGTTCACACGTGC-1	AML104	AML Immature	C3a	-0.96	3.25
AML104_AAGCGTTCACGGGCTT-1	AML104	AML Immature	C3a	-1.94	5.25
AML104_AAGCGTTGTACGATTC-1	AML104	AML Immature	C3a	-2.05	4.75
AML104_AAGCGTTGTTATAGCC-1	AML104	AML Immature	C3a	-2.57	6.47
AML104_AAGCGTTTCAAAGCCT-1	AML104	AML Immature	C3a	-0.48	2.7
AML104_AAGCGTTTCCACTGAA-1	AML104	AML Immature	C3a	-2.42	5.98
AML104_AAGCGTTTCTTAATCC-1	AML104	AML Immature	C3a	-1.36	4.48
AML104_AAGGAATAGATCCGAG-1	AML104	AML Immature	C3a	-0.66	3.14
AML104_AAGGAATAGTAGCAAT-1	AML104	AML Immature	C3a	-2.1	5.98
AML104_AAGGAATCACTGGACC-1	AML104	AML Immature	C3a	-0.97	4.01
AML104_AAGGAATTCCATCTGC-1	AML104	AML Immature	C3a	-1.43	4.33
AML104_AAGGTAAAGTAGCAAT-1	AML104	AML Immature	C3a	-0.56	2.46
AML104_AAGGTAACACCTGTCT-1	AML104	AML Immature	C3a	-2.43	5.88
AML104_AAGTACCAGTTGCGCC-1	AML104	AML Immature	C3a	-1.15	3.93
AML104_AAGTACCCAACGGGTA-1	AML104	AML Immature	C3a	-2.2	6.18
AML104_AAGTACCTCGAAGGAC-1	AML104	AML Immature	C3a	-2.29	6.43
AML104_AAGTCGTAGTCTCTGA-1	AML104	AML Immature	C3a	-2.47	5.98
AML104_AAGTCGTAGTTTCGAC-1	AML104	AML Immature	C3a	-0.88	3.21
AML104_AAGTCGTCAAACTAAG-1	AML104	AML Immature	C3a	-1.6	5
AML104_AAGTTCGGTGGAACAC-1	AML104	AML Immature	C3a	-2.3	5.89
AML104_AATAGAGAGGCGACAT-1	AML104	AML Immature	C3a	-1.41	4.3
AML104_AATCACGTCGCTCATC-1	AML104	AML Immature	C3a	-2.44	6.3
AML104_AATCACGTCTCACTCG-1	AML104	AML Immature	C3a	-1.71	5.08
AML104_AATCGACGTGCATTAC-1	AML104	AML Immature	C3a	-0.48	2.65
AML104_AATCGTGCAGTGGTGA-1	AML104	AML Immature	C3a	-0.59	2.41
AML104_AATCGTGCATGGGTTT-1	AML104	AML Immature	C3a	-2.49	6.4
AML104_AATCGTGTCTATCACT-1	AML104	AML Immature	C3a	-0.52	3.81
AML104_AATGAAGAGGTCGTAG-1	AML104	AML Immature	C3a	-0.44	2.31
AML104_AATGAAGCAGAGTTCT-1	AML104	AML Immature	C3a	-2.5	6.53
AML104_AATGAAGGTGAGATAT-1	AML104	AML Immature	C3a	-2.01	6.35
AML104_AATGAAGTCACAGAGG-1	AML104	AML Immature	C3a	-1.67	4.61
AML104_AATGAAGTCTGGGATT-1	AML104	AML Immature	C3a	-0.5	2.9
AML104_AATGACCAGTGGATTA-1	AML104	AML Immature	C3a	-1.53	5.11
AML104_AATGACCCAGGCAATG-1	AML104	AML Immature	C3a	-2.6	6.04
AML104_AATGACCCATTGTAGC-1	AML104	AML Immature	C3a	-1.43	4.35
AML104_AATGACCTCTTAGCAG-1	AML104	AML Immature	C3a	-0.04	2.62
AML104_AATGCCACAACTGAAA-1	AML104	AML Immature	C3a	-0.05	1.7
AML104_AATGGAATCACCGGTG-1	AML104	AML Immature	C3a	-0.35	5.55
AML104_AATGGCTAGCGTCAAG-1	AML104	AML Immature	C3a	-2.53	6.57
AML104_AATTCCTAGGACGCAT-1	AML104	AML Immature	C3a	-2.09	4.8
AML104_AATTCCTGTAGTTACC-1	AML104	AML Immature	C3a	-1.43	5.77
AML104_AATTTCCAGCTAGAAT-1	AML104	AML Immature	C3a	-1.84	5.02
AML104_AATTTCCCATTGACAC-1	AML104	AML Immature	C3a	-2.11	6.31
AML104_AATTTCCGTACAATAG-1	AML104	AML Immature	C3a	-0.83	3.45
AML104_ACAAAGAAGCGCCCAT-1	AML104	AML Immature	C3a	-0.17	1.84
AML104_ACAAAGACACCGTGGT-1	AML104	AML Immature	C3a	-2.31	6.44
AML104_ACAAAGAGTAGACGTG-1	AML104	AML Immature	C3a	-1.67	4.06
AML104_ACAAAGAGTCCGACGT-1	AML104	AML Immature	C3a	-1.86	5.16
AML104_ACAAAGATCGCGTTTC-1	AML104	AML Immature	C3a	-1.96	5.94
AML104_ACAAAGATCTAGAACC-1	AML104	AML Immature	C3a	-2.21	6.07
AML104_ACAAAGATCTCTCTAA-1	AML104	AML Immature	C3a	-1.06	3.02
AML104_ACAACCAAGCGATCGA-1	AML104	AML Immature	C3a	-2.43	5.92
AML104_ACAACCACAGACGCTC-1	AML104	AML Immature	C3a	-2.42	5.73
AML104_ACAACCAGTAGTAAGT-1	AML104	AML Immature	C3a	-2.6	5.43
AML104_ACAACCAGTGAACCGA-1	AML104	AML Immature	C3a	-0.41	2.45
AML104_ACAACCATCAAGTCTG-1	AML104	AML Immature	C3a	-2.12	6.36
AML104_ACAAGCTCAACTCCAA-1	AML104	AML Immature	C3a	0.16	1.81
AML104_ACAAGCTCACTCGATA-1	AML104	AML Immature	C3a	-2.45	6.1
AML104_ACAAGCTGTTAGAAAC-1	AML104	AML Immature	C3a	-1.04	3.33
AML104_ACACAGTAGAATTCAG-1	AML104	AML Immature	C3a	-1.65	4.29
AML104_ACACAGTAGGAGTACC-1	AML104	AML Immature	C3a	-2.61	5.99
AML104_ACACAGTCAGCGTATT-1	AML104	AML Immature	C3a	-2.31	6.44
AML104_ACACCAAAGACTTCGT-1	AML104	AML Immature	C3a	-2.02	6.04
AML104_ACACCAAAGGCACTAG-1	AML104	AML Immature	C3a	-2.4	5.93
AML104_ACACCAACAAAGGGCT-1	AML104	AML Immature	C3a	-2.53	6.14
AML104_ACACCAAGTATTGGCT-1	AML104	AML Immature	C3a	-1.99	4.78
AML104_ACACCAAGTTTAGACC-1	AML104	AML Immature	C3a	-0.48	2.41
AML104_ACACGCGAGGTTGACG-1	AML104	AML Immature	C3a	0.07	1.09
AML104_ACACTGACAACCAACT-1	AML104	AML Immature	C3a	-2.68	6.38
AML104_ACACTGACACAAACGG-1	AML104	AML Immature	C3a	-2.09	6.52
AML104_ACACTGAGTGCTGCAC-1	AML104	AML Immature	C3a	-1.95	6.44
AML104_ACACTGAGTGTACATC-1	AML104	AML Immature	C3a	-1.4	4.51
AML104_ACACTGAGTTCAACGT-1	AML104	AML Immature	C3a	-2.47	6.03
AML104_ACACTGAGTTCGAGCC-1	AML104	AML Immature	C3a	-1.5	4.59
AML104_ACACTGAGTTTCCAAG-1	AML104	AML Immature	C3a	-2.18	6.42
AML104_ACAGCCGCAGAAACCG-1	AML104	AML Immature	C3a	-2.53	5.98
AML104_ACAGCCGGTCGCATTA-1	AML104	AML Immature	C3a	-0.5	2.78
AML104_ACAGCCGGTGCTTATG-1	AML104	AML Immature	C3a	-2.2	6.13
AML104_ACAGGGAAGTGGTTCT-1	AML104	AML Immature	C3a	-2.1	5.18
AML104_ACAGGGAGTATTCCGA-1	AML104	AML Immature	C3a	-0.18	2.13
AML104_ACATCCCGTCGAATTC-1	AML104	AML Immature	C3a	-2.15	6.08
AML104_ACATCGAGTTATCTTC-1	AML104	AML Immature	C3a	-1.51	4.53
AML104_ACATCGAGTTTGGGTT-1	AML104	AML Immature	C3a	-2.64	6.52
AML104_ACATGCAAGGAGTCTG-1	AML104	AML Immature	C3a	-1.99	6.07
AML104_ACATGCACACACGTGC-1	AML104	AML Immature	C3a	-2.59	6.05
AML104_ACATGCAGTCCGGATC-1	AML104	AML Immature	C3a	-2.01	5.67
AML104_ACATTTCAGCTTAGTC-1	AML104	AML Immature	C3a	-0.22	2.27
AML104_ACATTTCGTGAGTCAG-1	AML104	AML Immature	C3a	0.04	1.89
AML104_ACATTTCTCAAAGGAT-1	AML104	AML Immature	C3a	-1.75	5.79
AML104_ACCAAACAGCTAAGTA-1	AML104	AML Immature	C3a	-1.92	5.8
AML104_ACCAAACGTACCCGCA-1	AML104	AML Immature	C3a	-2.34	6.38
AML104_ACCAAACGTGGATCAG-1	AML104	AML Immature	C3a	-2.04	6.16
AML104_ACCAAACTCGAGCCTG-1	AML104	AML Immature	C3a	-3.16	6.08
AML104_ACCAACAAGAGAGGTA-1	AML104	AML Immature	C3a	-0.61	2.95
AML104_ACCAACAAGGTTGACG-1	AML104	AML Immature	C3a	-2.16	6.14
AML104_ACCACAAAGATTGAGT-1	AML104	AML Immature	C3a	-2.5	6.02
AML104_ACCACAAAGTCCGCCA-1	AML104	AML Immature	C3a	-2.58	6.37
AML104_ACCACAACATACAGGG-1	AML104	AML Immature	C3a	-0.89	3.61
AML104_ACCACAAGTGAGACCA-1	AML104	AML Immature	C3a	-2.64	5.91
AML104_ACCATTTGTGGAACCA-1	AML104	AML Immature	C3a	0.41	1.31
AML104_ACCATTTTCTTACTGT-1	AML104	AML Immature	C3a	-2.11	5.74
AML104_ACCCAAATCACTGGTA-1	AML104	AML Immature	C3a	0.24	1.85
AML104_ACCCTCAAGGTAAGTT-1	AML104	AML Immature	C3a	-1.97	6.33
AML104_ACCCTCACAACCAGAG-1	AML104	AML Immature	C3a	-0	1.43
AML104_ACCCTCAGTCCTCCTA-1	AML104	AML Immature	C3a	-0.22	2.39
AML104_ACCCTTGAGCGCCTCA-1	AML104	AML Immature	C3a	-1.88	5.62
AML104_ACCCTTGTCGCCTATC-1	AML104	AML Immature	C3a	-2.21	6.03
AML104_ACCGTTCGTTGCATGT-1	AML104	AML Immature	C3a	-0.39	2.27
AML104_ACCGTTCGTTGCTCCT-1	AML104	AML Immature	C3a	-2.53	5.65
AML104_ACCTACCAGAGTTGCG-1	AML104	AML Immature	C3a	-2.02	5.49
AML104_ACCTACCAGCACGGAT-1	AML104	AML Immature	C3a	-1.67	4.63
AML104_ACCTACCTCGAGAAAT-1	AML104	AML Immature	C3a	-2.17	4.2
AML104_ACCTACCTCGCCAACG-1	AML104	AML Immature	C3a	-2.11	5.12
AML104_ACCTGAAAGTTGGAGC-1	AML104	AML Immature	C3a	-1.47	3.91
AML104_ACCTGAACAACGTATC-1	AML104	AML Immature	C3a	-2.59	5.69
AML104_ACCTGAAGTACACGTT-1	AML104	AML Immature	C3a	-3.07	6.21
AML104_ACCTGAAGTCCTGGTG-1	AML104	AML Immature	C3a	-2.24	5.69
AML104_ACCTGAATCACCCTTG-1	AML104	AML Immature	C3a	-1.76	6.45
AML104_ACCTGAATCTATACTC-1	AML104	AML Immature	C3a	-2.56	5.81
AML104_ACGATCAAGTATTCCG-1	AML104	AML Immature	C3a	-0.37	3.53
AML104_ACGATCACATCCGTGG-1	AML104	AML Immature	C3a	-2.2	6.58
AML104_ACGATGTGTAACCCGC-1	AML104	AML Immature	C3a	-1.66	4.99
AML104_ACGATGTGTTGTGGAG-1	AML104	AML Immature	C3a	-0.35	2.52
AML104_ACGATGTGTTGTTTGG-1	AML104	AML Immature	C3a	-0.99	3.43
AML104_ACGATGTTCGCTACGG-1	AML104	AML Immature	C3a	-0.14	2.1
AML104_ACGCACGAGGAGTACC-1	AML104	AML Immature	C3a	0.19	1.27
AML104_ACGCACGCATCAGCGC-1	AML104	AML Immature	C3a	-2.25	5.77
AML104_ACGGAAGAGTCATGGG-1	AML104	AML Immature	C3a	-1.47	-1.68
AML104_ACGGAAGCAGCGTTGC-1	AML104	AML Immature	C3a	-2.56	6.21
AML104_ACGGAAGCAGCTACCG-1	AML104	AML Immature	C3a	-0.89	3.11
AML104_ACGGGTCAGACGGATC-1	AML104	AML Immature	C3a	-1.34	4.69
AML104_ACGGGTCAGAGCAACC-1	AML104	AML Immature	C3a	-2.22	6.01
AML104_ACGGGTCCAATTGGTC-1	AML104	AML Immature	C3a	-2.22	6.14
AML104_ACGGGTCCAGGATCTT-1	AML104	AML Immature	C3a	-2.45	6.15
AML104_ACGGGTCTCGAGCTGC-1	AML104	AML Immature	C3a	-2.14	5.39
AML104_ACGGTCGCAGGCCTGT-1	AML104	AML Immature	C3a	0.14	1.63
AML104_ACGGTCGCAGTAACGG-1	AML104	AML Immature	C3a	-1.95	4.28
AML104_ACGGTCGGTCATCGCG-1	AML104	AML Immature	C3a	-2.24	6.24
AML104_ACGGTTAAGAGCAAGA-1	AML104	AML Immature	C3a	-2.84	5.95
AML104_ACGGTTACACTAGAGG-1	AML104	AML Immature	C3a	-0.02	1.26
AML104_ACGGTTATCAAACGTC-1	AML104	AML Immature	C3a	-1.9	5.4
AML104_ACGTAACCAAGCCCAC-1	AML104	AML Immature	C3a	0.18	2.18
AML104_ACGTAACGTGTCGCTG-1	AML104	AML Immature	C3a	-2.19	6.07
AML104_ACGTACATCGTAGGAG-1	AML104	AML Immature	C3a	-2.17	6.23
AML104_ACGTAGTGTAACAGTA-1	AML104	AML Immature	C3a	-0.11	1.5
AML104_ACGTAGTTCCACGAAT-1	AML104	AML Immature	C3a	-2.2	5.75
AML104_ACGTAGTTCGCGTGAC-1	AML104	AML Immature	C3a	-1.96	6.12
AML104_ACGTCCTAGCACTGGA-1	AML104	AML Immature	C3a	-1.33	4.18
AML104_ACGTCCTGTTCTCCTG-1	AML104	AML Immature	C3a	-1.16	3.4
AML104_ACGTTCCCAGCTGAAG-1	AML104	AML Immature	C3a	-2.38	6.47
AML104_ACGTTCCGTCTACACA-1	AML104	AML Immature	C3a	-0.05	2.1
AML104_ACGTTCCGTTGGACTT-1	AML104	AML Immature	C3a	-2.05	6.04
AML104_ACTACGAAGCGCGTTC-1	AML104	AML Immature	C3a	-2.38	6.04
AML104_ACTATCTGTATCGTGT-1	AML104	AML Immature	C3a	-2.38	6.52
AML104_ACTATCTGTCCGCAGT-1	AML104	AML Immature	C3a	-2.13	6.44
AML104_ACTATCTGTTTCACTT-1	AML104	AML Immature	C3a	-0.16	2.16
AML104_ACTATGGAGTCCTGTA-1	AML104	AML Immature	C3a	-0.4	2.83
AML104_ACTATGGCACAGAGCA-1	AML104	AML Immature	C3a	-2.13	5.21
AML104_ACTATGGCACGTATAC-1	AML104	AML Immature	C3a	-1.96	6.16
AML104_ACTATGGTCCTAGCTC-1	AML104	AML Immature	C3a	-0.88	3.43
AML104_ACTATTCAGCGTCAGA-1	AML104	AML Immature	C3a	-1.93	5.5
AML104_ACTATTCGTCCACTCT-1	AML104	AML Immature	C3a	-2.64	6.47
AML104_ACTATTCTCCTCACCA-1	AML104	AML Immature	C3a	-1.24	3.88
AML104_ACTCCCAAGGTAGGCT-1	AML104	AML Immature	C3a	-0.17	2.03
AML104_ACTCCCAGTACGACTT-1	AML104	AML Immature	C3a	-1.39	6.97
AML104_ACTCCCAGTATGGGAC-1	AML104	AML Immature	C3a	-2.41	5.72
AML104_ACTCCCAGTGACGTCC-1	AML104	AML Immature	C3a	-2.37	6.39
AML104_ACTCTCGAGTGACACG-1	AML104	AML Immature	C3a	-2.36	6.09
AML104_ACTCTCGAGTGATAGT-1	AML104	AML Immature	C3a	-1.88	4.77
AML104_ACTCTCGCATGTTCAG-1	AML104	AML Immature	C3a	-2.39	6.24
AML104_ACTGATGAGGCACTCC-1	AML104	AML Immature	C3a	-2.12	6.26
AML104_ACTGATGCAATTGGTC-1	AML104	AML Immature	C3a	-1.93	6.43
AML104_ACTGATGCATTGGGAG-1	AML104	AML Immature	C3a	-2.56	6.06
AML104_ACTGATGGTTCCACGG-1	AML104	AML Immature	C3a	-2.82	5.77
AML104_ACTGTCCGTCTTACTT-1	AML104	AML Immature	C3a	-2.38	6.46
AML104_ACTGTCCGTCTTCATT-1	AML104	AML Immature	C3a	-0.03	1.8
AML104_ACTGTCCGTGGGCTCT-1	AML104	AML Immature	C3a	-2.35	6.49
AML104_ACTGTCCTCACCCTCA-1	AML104	AML Immature	C3a	-2.36	6.49
AML104_ACTGTGAAGGTGATCG-1	AML104	AML Immature	C3a	-1.76	5.1
AML104_ACTGTGAAGTCGCCCA-1	AML104	AML Immature	C3a	-2.61	6.4
AML104_ACTTAGGGTGCGGCTT-1	AML104	AML Immature	C3a	-0.75	3.44
AML104_ACTTATCAGGACAAGA-1	AML104	AML Immature	C3a	-1.66	6.94
AML104_ACTTATCGTCCATACA-1	AML104	AML Immature	C3a	-2.42	6.45
AML104_ACTTCCGAGGGAGTTC-1	AML104	AML Immature	C3a	-1.89	4.72
AML104_ACTTCGCGTATGGAAT-1	AML104	AML Immature	C3a	-1.31	4.46
AML104_ACTTCGCTCGGTTAGT-1	AML104	AML Immature	C3a	-1.93	5.4
AML104_ACTTTGTTCGGCTTGG-1	AML104	AML Immature	C3a	0.03	1.62
AML104_AGAAATGAGATACCAA-1	AML104	AML Immature	C3a	-2.62	5.98
AML104_AGAAATGAGCACCTGC-1	AML104	AML Immature	C3a	-2.01	5.36
AML104_AGAAATGTCTTCCAGC-1	AML104	AML Immature	C3a	-1.8	5.39
AML104_AGAACAACAGAAGTTA-1	AML104	AML Immature	C3a	-1.69	5.6
AML104_AGAACAATCGAGAATA-1	AML104	AML Immature	C3a	-1.88	5.41
AML104_AGAACCTCAGGCGATA-1	AML104	AML Immature	C3a	-2.15	6.4
AML104_AGAAGCGCACGGCGTT-1	AML104	AML Immature	C3a	0.01	1.54
AML104_AGAAGCGTCACCTTGC-1	AML104	AML Immature	C3a	-3	5.8
AML104_AGAAGCGTCTCTGAGA-1	AML104	AML Immature	C3a	-2.28	6.4
AML104_AGACAAAGTGACCGAA-1	AML104	AML Immature	C3a	0.09	1.56
AML104_AGACAAAGTGGACCTC-1	AML104	AML Immature	C3a	-1.99	6.48
AML104_AGACAAATCTATCGTT-1	AML104	AML Immature	C3a	-1.67	4.54
AML104_AGACAAATCTGCGGGT-1	AML104	AML Immature	C3a	-0.03	1.35
AML104_AGACACTGTATCAGCT-1	AML104	AML Immature	C3a	-2.47	5.85
AML104_AGACACTGTGCCCAGT-1	AML104	AML Immature	C3a	-2.63	5.97
AML104_AGACACTGTGGGACAT-1	AML104	AML Immature	C3a	-2.23	6.07
AML104_AGACAGGGTTACCTTT-1	AML104	AML Immature	C3a	-1.8	5.03
AML104_AGACCATAGCGAGGAG-1	AML104	AML Immature	C3a	-1.8	4.96
AML104_AGACCATCACCGTCGA-1	AML104	AML Immature	C3a	-0.08	1
AML104_AGACCATCATCCGGCA-1	AML104	AML Immature	C3a	-2.57	6.39
AML104_AGACCATGTGCATGTT-1	AML104	AML Immature	C3a	-0.59	2.8
AML104_AGACCATGTTACACAC-1	AML104	AML Immature	C3a	-2.38	6.4
AML104_AGACCATTCCATTCAT-1	AML104	AML Immature	C3a	-2.63	6.1
AML104_AGACCATTCTCAACGA-1	AML104	AML Immature	C3a	-0.76	3.96
AML104_AGACCCGGTGTAGGAC-1	AML104	AML Immature	C3a	-1.63	5.1
AML104_AGACTCAAGGAAAGAC-1	AML104	AML Immature	C3a	-1.86	5.58
AML104_AGACTCACAATGGCCC-1	AML104	AML Immature	C3a	-2.21	5.43
AML104_AGACTCAGTTCTCCTG-1	AML104	AML Immature	C3a	-2	4.95
AML104_AGACTCATCACCCTTG-1	AML104	AML Immature	C3a	-1.74	5.96
AML104_AGAGAATCATCATTTC-1	AML104	AML Immature	C3a	-1.72	6.8
AML104_AGAGAATTCCTACCGT-1	AML104	AML Immature	C3a	0.28	1.55
AML104_AGAGAGCCACCCAAGC-1	AML104	AML Immature	C3a	-1.98	6.12
AML104_AGAGAGCGTGAGCCAA-1	AML104	AML Immature	C3a	-0.95	3.59
AML104_AGAGCAGAGACCATTC-1	AML104	AML Immature	C3a	-2.58	6.19
AML104_AGAGCAGCATGTGACT-1	AML104	AML Immature	C3a	0.19	1.56
AML104_AGAGCAGTCGCCTATC-1	AML104	AML Immature	C3a	-1.63	4.82
AML104_AGAGCCCCATTACTCT-1	AML104	AML Immature	C3a	-0.45	3.73
AML104_AGATAGAAGGGATGTC-1	AML104	AML Immature	C3a	-2.46	5.69
AML104_AGATAGATCCATTGCC-1	AML104	AML Immature	C3a	-2.69	6.53
AML104_AGATCCAAGGAGCAAA-1	AML104	AML Immature	C3a	-1.72	4.63
AML104_AGATCCACACGTGTGC-1	AML104	AML Immature	C3a	-2.45	6.21
AML104_AGATCCAGTCACAATC-1	AML104	AML Immature	C3a	-1.49	4.33
AML104_AGATCCATCTTTGATC-1	AML104	AML Immature	C3a	-1.49	4.5
AML104_AGATCGTGTCAGTCTA-1	AML104	AML Immature	C3a	-0.14	0.83
AML104_AGATCGTGTGGAAGTC-1	AML104	AML Immature	C3a	-2.04	6.46
AML104_AGATGAACACACGGAA-1	AML104	AML Immature	C3a	-2.11	5.74
AML104_AGATGCTAGACATAGT-1	AML104	AML Immature	C3a	-1.09	3.82
AML104_AGATGCTGTGCCCACA-1	AML104	AML Immature	C3a	-2.6	5.72
AML104_AGATGCTGTGTCCGGT-1	AML104	AML Immature	C3a	-2.2	5.52
AML104_AGATGCTGTTGGCCTG-1	AML104	AML Immature	C3a	-1.95	6.53
AML104_AGCATCAGTCATAGTC-1	AML104	AML Immature	C3a	-0.12	1.75
AML104_AGCATCATCTTCTTCC-1	AML104	AML Immature	C3a	-2.4	6.26
AML104_AGCCAATAGAACGCGT-1	AML104	AML Immature	C3a	-1.34	4.29
AML104_AGCCAATTCGTTGTAG-1	AML104	AML Immature	C3a	-2.34	6.47
AML104_AGCCACGAGATACTGA-1	AML104	AML Immature	C3a	-1.98	5.69
AML104_AGCCACGAGCTAGCCC-1	AML104	AML Immature	C3a	-2.16	6.21
AML104_AGCCACGAGGTGATCG-1	AML104	AML Immature	C3a	-0.04	1.16
AML104_AGCCACGCAGCTTCCT-1	AML104	AML Immature	C3a	-2.22	5.4
AML104_AGCCACGTCAGCACCG-1	AML104	AML Immature	C3a	-0.27	2.24
AML104_AGCCAGCAGGCTGAAC-1	AML104	AML Immature	C3a	-2.03	4.76
AML104_AGCCAGCCAACGTAAA-1	AML104	AML Immature	C3a	-2.37	6.1
AML104_AGCCAGCTCAAGCCGC-1	AML104	AML Immature	C3a	-2.65	6.42
AML104_AGCGATTGTGGGACAT-1	AML104	AML Immature	C3a	-0.34	2.29
AML104_AGCGCCACACAGTCGC-1	AML104	AML Immature	C3a	-0.21	1.31
AML104_AGCGCTGAGGAATGTT-1	AML104	AML Immature	C3a	-0.76	3.26
AML104_AGCGCTGCATCGTCCT-1	AML104	AML Immature	C3a	-2.59	6.09
AML104_AGCGCTGCATGATGCT-1	AML104	AML Immature	C3a	-1.96	5.45
AML104_AGCGCTGTCATACGAC-1	AML104	AML Immature	C3a	-1.76	4.43
AML104_AGCGTATCAGCGTGCT-1	AML104	AML Immature	C3a	-1.39	4.54
AML104_AGCGTCGAGCTGTACT-1	AML104	AML Immature	C3a	-0.3	1.63
AML104_AGCGTCGAGGCGTTGA-1	AML104	AML Immature	C3a	-1.01	3.39
AML104_AGCGTCGGTACTGCGC-1	AML104	AML Immature	C3a	0.01	0.72
AML104_AGCTACAAGGTCCTGC-1	AML104	AML Immature	C3a	-2.03	6.17
AML104_AGCTACACAACGGCTC-1	AML104	AML Immature	C3a	-2.44	5.73
AML104_AGCTACATCACTGGTA-1	AML104	AML Immature	C3a	-1.94	6.1
AML104_AGCTCAACAATCTGCA-1	AML104	AML Immature	C3a	-1.33	6.76
AML104_AGCTCAAGTATGGAAT-1	AML104	AML Immature	C3a	-1.91	5.01
AML104_AGCTCAAGTCTTCTAT-1	AML104	AML Immature	C3a	-1.97	6.21
AML104_AGCTCAATCGCATTAG-1	AML104	AML Immature	C3a	-2.34	6.62
AML104_AGGAAATGTTCTCTAT-1	AML104	AML Immature	C3a	-1.09	4.13
AML104_AGGAATAAGCGTCAAG-1	AML104	AML Immature	C3a	-2.13	6.23
AML104_AGGAATAAGGGTGAAA-1	AML104	AML Immature	C3a	-1.94	6.24
AML104_AGGAATACATGAATCC-1	AML104	AML Immature	C3a	-2.37	5.97
AML104_AGGAATAGTGATCATC-1	AML104	AML Immature	C3a	-2.35	6.25
AML104_AGGAATATCATCTGTT-1	AML104	AML Immature	C3a	-1.02	3.72
AML104_AGGACGACAATGAAAC-1	AML104	AML Immature	C3a	-1.68	5.24
AML104_AGGACGAGTCTGCATA-1	AML104	AML Immature	C3a	-2.59	6.51
AML104_AGGACGAGTTCAAACC-1	AML104	AML Immature	C3a	-0.02	1.81
AML104_AGGACGATCGCAGATT-1	AML104	AML Immature	C3a	-2.07	5.88
AML104_AGGAGGTAGGCTGAAC-1	AML104	AML Immature	C3a	-1.75	4.77
AML104_AGGAGGTGTATCGAGG-1	AML104	AML Immature	C3a	-2.03	5.41
AML104_AGGATCTCACGCAAAG-1	AML104	AML Immature	C3a	-1.99	5.02
AML104_AGGATCTTCCGTGTCT-1	AML104	AML Immature	C3a	-2	5.53
AML104_AGGCATTTCACTCACC-1	AML104	AML Immature	C3a	-2.45	6.06
AML104_AGGCCACCACAAGCTT-1	AML104	AML Immature	C3a	-0.67	3.16
AML104_AGGCTGCAGTGAGTTA-1	AML104	AML Immature	C3a	-2.07	5.9
AML104_AGGCTGCCATTGTACG-1	AML104	AML Immature	C3a	-2.54	5.89
AML104_AGGCTGCTCGGTGCAC-1	AML104	AML Immature	C3a	-1.54	4.68
AML104_AGGGCCTAGTTGGAGC-1	AML104	AML Immature	C3a	-0.87	3.21
AML104_AGGGCCTCACCAGCTG-1	AML104	AML Immature	C3a	-1.35	4.4
AML104_AGGGCTCCATGGAATA-1	AML104	AML Immature	C3a	-0.02	1.33
AML104_AGGGCTCGTAACCCGC-1	AML104	AML Immature	C3a	-2.13	6.33
AML104_AGGGCTCGTACACTCA-1	AML104	AML Immature	C3a	-1.33	3.89
AML104_AGGGCTCTCCATTTGT-1	AML104	AML Immature	C3a	-2.48	5.98
AML104_AGGGTGAAGCCTGCCA-1	AML104	AML Immature	C3a	-0.13	2.01
AML104_AGGGTGACAATTTCGG-1	AML104	AML Immature	C3a	-1.83	5.5
AML104_AGGGTGACAGGCTACC-1	AML104	AML Immature	C3a	-0.29	2.52
AML104_AGGGTTTTCCCGTAAA-1	AML104	AML Immature	C3a	-2.48	6.34
AML104_AGGGTTTTCCTAGCGG-1	AML104	AML Immature	C3a	-2.85	6.12
AML104_AGGTAGGAGACCATTC-1	AML104	AML Immature	C3a	-0.09	1.35
AML104_AGGTAGGAGTCAGGGT-1	AML104	AML Immature	C3a	0.04	1.34
AML104_AGGTAGGTCCATAGGT-1	AML104	AML Immature	C3a	-0.04	2.26
AML104_AGGTAGGTCCATGATG-1	AML104	AML Immature	C3a	-2.19	6.65
AML104_AGGTCATCAATTTCGG-1	AML104	AML Immature	C3a	-2.14	5.67
AML104_AGGTCATCAGCACCCA-1	AML104	AML Immature	C3a	-2.28	5.69
AML104_AGGTCTAGTTACCTGA-1	AML104	AML Immature	C3a	0.04	1.72
AML104_AGGTCTATCACGAGGA-1	AML104	AML Immature	C3a	-2.66	6.03
AML104_AGGTGTTAGGGCGAAG-1	AML104	AML Immature	C3a	-2.45	6.54
AML104_AGGTGTTGTATACCCA-1	AML104	AML Immature	C3a	-2.44	6.54
AML104_AGGTGTTTCTCACCCA-1	AML104	AML Immature	C3a	-2.48	5.98
AML104_AGGTTGTCACATCCCT-1	AML104	AML Immature	C3a	-0.42	3.39
AML104_AGGTTGTGTCGAATTC-1	AML104	AML Immature	C3a	-2.3	6.13
AML104_AGGTTGTTCATACGGT-1	AML104	AML Immature	C3a	-0.12	1.74
AML104_AGGTTGTTCCGTAATG-1	AML104	AML Immature	C3a	-1.54	4.85
AML104_AGTAACCGTGTGATGG-1	AML104	AML Immature	C3a	-2.01	5.77
AML104_AGTAACCTCCCTCGAT-1	AML104	AML Immature	C3a	-2.33	5.53
AML104_AGTAACCTCTGAGAAA-1	AML104	AML Immature	C3a	-2.03	5.04
AML104_AGTACTGGTGTTAAAG-1	AML104	AML Immature	C3a	-0.26	2.26
AML104_AGTACTGTCTCCGAGG-1	AML104	AML Immature	C3a	-1.95	5.64
AML104_AGTAGCTAGAAGATCT-1	AML104	AML Immature	C3a	-1.93	5.17
AML104_AGTAGCTAGCGAAACC-1	AML104	AML Immature	C3a	-1.94	5.72
AML104_AGTAGCTTCAGCTAGT-1	AML104	AML Immature	C3a	-2.28	5.68
AML104_AGTAGTCCACGAGGAT-1	AML104	AML Immature	C3a	-2.65	5.84
AML104_AGTAGTCGTGTATTGC-1	AML104	AML Immature	C3a	-2.6	6.61
AML104_AGTAGTCGTTTCGTAG-1	AML104	AML Immature	C3a	-2.21	6.26
AML104_AGTCAACCAGGAGGAG-1	AML104	AML Immature	C3a	-0.44	2.48
AML104_AGTCAACCATTGACCA-1	AML104	AML Immature	C3a	-1.82	5.5
AML104_AGTCAACGTAGAATAC-1	AML104	AML Immature	C3a	-2.7	6.44
AML104_AGTCAACGTCCCTGAG-1	AML104	AML Immature	C3a	-1.99	5.62
AML104_AGTCACAAGAAACTGT-1	AML104	AML Immature	C3a	-1.57	4.79
AML104_AGTCATGAGGTAGTCG-1	AML104	AML Immature	C3a	-2.25	5.05
AML104_AGTCATGAGTAGCAAT-1	AML104	AML Immature	C3a	-0.12	1.72
AML104_AGTCATGCAGGCGAAT-1	AML104	AML Immature	C3a	-2.6	6.53
AML104_AGTCATGGTGCCTGCA-1	AML104	AML Immature	C3a	-1.62	6.88
AML104_AGTCATGTCGGATACT-1	AML104	AML Immature	C3a	-2.51	6.42
AML104_AGTCATGTCTATCGCC-1	AML104	AML Immature	C3a	-1.3	4.33
AML104_AGTCTCCAGCAGCACA-1	AML104	AML Immature	C3a	-2.18	6.04
AML104_AGTGACTAGGAAAGTG-1	AML104	AML Immature	C3a	-2.49	6.43
AML104_AGTGACTGTAGAGCTG-1	AML104	AML Immature	C3a	-2.21	5.32
AML104_AGTGACTGTTACGATC-1	AML104	AML Immature	C3a	-0.82	3.45
AML104_AGTGACTTCCGCTAGG-1	AML104	AML Immature	C3a	-1.23	3.66
AML104_AGTGACTTCGTGGGAA-1	AML104	AML Immature	C3a	-2.48	5.67
AML104_AGTGATCCAACCTATG-1	AML104	AML Immature	C3a	0.02	1.55
AML104_AGTGATCCACTTCTCG-1	AML104	AML Immature	C3a	0.08	1.56
AML104_AGTGATCGTATACCCA-1	AML104	AML Immature	C3a	-2.49	5.72
AML104_AGTGATCTCTAGTCAG-1	AML104	AML Immature	C3a	-3	6.28
AML104_AGTGATCTCTTCCGTG-1	AML104	AML Immature	C3a	-2.28	5.77
AML104_AGTGCCGAGCACCGTC-1	AML104	AML Immature	C3a	-0.18	2.11
AML104_AGTGCCGCAGGCATTT-1	AML104	AML Immature	C3a	-2.54	5.85
AML104_AGTGCCGCATTGCTGA-1	AML104	AML Immature	C3a	-0.25	2.26
AML104_AGTGCCGGTCTTGTCC-1	AML104	AML Immature	C3a	-1.65	4.42
AML104_AGTGTTGGTAACTTCG-1	AML104	AML Immature	C3a	-1.66	4.68
AML104_AGTGTTGGTAGCACGA-1	AML104	AML Immature	C3a	-2.49	5.84
AML104_AGTGTTGTCCGAGAAG-1	AML104	AML Immature	C3a	-2.17	5.96
AML104_AGTGTTGTCGCGTAGC-1	AML104	AML Immature	C3a	-1.93	5.59
AML104_AGTTAGCAGGTCGAGT-1	AML104	AML Immature	C3a	0.05	2.07
AML104_AGTTAGCCAGATACTC-1	AML104	AML Immature	C3a	-0.44	2.71
AML104_AGTTCGAAGCACCAGA-1	AML104	AML Immature	C3a	-1.83	5.94
AML104_AGTTCGAAGGAGCAAA-1	AML104	AML Immature	C3a	-2.03	5.3
AML104_AGTTCGACACGTACTA-1	AML104	AML Immature	C3a	-1.56	6.74
AML104_ATACCGAAGTTGTCGT-1	AML104	AML Immature	C3a	-1.06	3.29
AML104_ATACCGACAAAGCGTG-1	AML104	AML Immature	C3a	-0.53	2.63
AML104_ATACCGATCTAGACAC-1	AML104	AML Immature	C3a	-2.52	6.53
AML104_ATACCTTGTGCCTTTC-1	AML104	AML Immature	C3a	-1.15	6.65
AML104_ATACTTCCACAGTATC-1	AML104	AML Immature	C3a	-0.15	1.75
AML104_ATACTTCCACTTGAAC-1	AML104	AML Immature	C3a	-2.06	6.37
AML104_ATACTTCTCGTCTACC-1	AML104	AML Immature	C3a	-2.78	5.47
AML104_ATAGACCAGCCAACCC-1	AML104	AML Immature	C3a	-1.87	6.07
AML104_ATAGACCCACTACCCT-1	AML104	AML Immature	C3a	-1.89	5.68
AML104_ATAGACCTCACTCGAA-1	AML104	AML Immature	C3a	-2.4	5.87
AML104_ATAGAGAAGCCAACCC-1	AML104	AML Immature	C3a	-1.93	6
AML104_ATAGGCTCAGGTTCGC-1	AML104	AML Immature	C3a	-0.91	3.57
AML104_ATATCCTCACAATCTG-1	AML104	AML Immature	C3a	-2.75	5.99
AML104_ATCACAGTCAATGTCG-1	AML104	AML Immature	C3a	0.16	2.25
AML104_ATCACAGTCTTAGTTC-1	AML104	AML Immature	C3a	0.26	1.55
AML104_ATCACGAAGCCATGCC-1	AML104	AML Immature	C3a	-1.66	4.91
AML104_ATCACGAGTGCTCGTG-1	AML104	AML Immature	C3a	-2.39	5.59
AML104_ATCACGATCACAAGGG-1	AML104	AML Immature	C3a	-2.53	5.7
AML104_ATCACGATCACTCCGT-1	AML104	AML Immature	C3a	-1.6	4.89
AML104_ATCACGATCCTAAACG-1	AML104	AML Immature	C3a	-1.88	4.98
AML104_ATCACTTCAAAGAGTT-1	AML104	AML Immature	C3a	-2.55	5.8
AML104_ATCACTTCACTTGACA-1	AML104	AML Immature	C3a	-2.75	6.24
AML104_ATCACTTCATAATGAG-1	AML104	AML Immature	C3a	-2.62	6.11
AML104_ATCACTTCATCTTTCA-1	AML104	AML Immature	C3a	0.03	1.81
AML104_ATCACTTGTAGTCTGT-1	AML104	AML Immature	C3a	0.36	1.53
AML104_ATCACTTTCTACGGGC-1	AML104	AML Immature	C3a	-2.22	5.97
AML104_ATCAGGTCACTGGCGT-1	AML104	AML Immature	C3a	-0.03	1.58
AML104_ATCAGGTTCGCGTCGA-1	AML104	AML Immature	C3a	-0.23	2.31
AML104_ATCATTCAGCATATGA-1	AML104	AML Immature	C3a	-2.55	6.41
AML104_ATCATTCGTTACGATC-1	AML104	AML Immature	C3a	-1.98	5.99
AML104_ATCATTCTCACTTGTT-1	AML104	AML Immature	C3a	0.01	1.73
AML104_ATCCACCAGAGAGTTT-1	AML104	AML Immature	C3a	-1.36	4.46
AML104_ATCCATTAGCATAGGC-1	AML104	AML Immature	C3a	-1.04	3.94
AML104_ATCCATTCAGGGAATC-1	AML104	AML Immature	C3a	-1.17	5.06
AML104_ATCCATTGTAGAGGAA-1	AML104	AML Immature	C3a	-2.4	5.74
AML104_ATCCATTGTATTGGCT-1	AML104	AML Immature	C3a	-2.04	6.06
AML104_ATCCATTGTCATCCCT-1	AML104	AML Immature	C3a	-2.43	6.39
AML104_ATCCATTGTGGGCTCT-1	AML104	AML Immature	C3a	-0.1	1.62
AML104_ATCCCTGAGGAGGTTC-1	AML104	AML Immature	C3a	-1.6	5.05
AML104_ATCCCTGAGGGCTAAC-1	AML104	AML Immature	C3a	0.4	1.49
AML104_ATCCCTGCACGCAAAG-1	AML104	AML Immature	C3a	-1.37	4.41
AML104_ATCCCTGGTTAAACAG-1	AML104	AML Immature	C3a	-1.16	3.6
AML104_ATCCCTGTCGAGATGG-1	AML104	AML Immature	C3a	-0.99	3.31
AML104_ATCCGTCCAGTAACAA-1	AML104	AML Immature	C3a	-2.36	5.72
AML104_ATCCGTCCATCCGCGA-1	AML104	AML Immature	C3a	-2.14	5.93
AML104_ATCCTATAGATGGTAT-1	AML104	AML Immature	C3a	0.02	1.3
AML104_ATCCTATAGTCTCGTA-1	AML104	AML Immature	C3a	-0.51	2.81
AML104_ATCCTATTCGAGGCAA-1	AML104	AML Immature	C3a	0.05	1.79
AML104_ATCGATGCATCATGAC-1	AML104	AML Immature	C3a	-2.06	6.33
AML104_ATCGATGGTGGATACG-1	AML104	AML Immature	C3a	-0.15	1.99
AML104_ATCGCCTAGCTAATGA-1	AML104	AML Immature	C3a	-2.63	6.43
AML104_ATCGCCTCACGTGTGC-1	AML104	AML Immature	C3a	-1.96	5.46
AML104_ATCGCCTTCCATCTAT-1	AML104	AML Immature	C3a	-1.2	4.12
AML104_ATCGCCTTCGCTATTT-1	AML104	AML Immature	C3a	-0.14	2.05
AML104_ATCGGATAGGTGCTGA-1	AML104	AML Immature	C3a	-2.42	6.58
AML104_ATCGGATCATTAAAGG-1	AML104	AML Immature	C3a	-2.6	6.09
AML104_ATCGGATGTGACTCGC-1	AML104	AML Immature	C3a	-2.06	5.02
AML104_ATCGGCGAGCGTTACT-1	AML104	AML Immature	C3a	-1.79	5.6
AML104_ATCGGCGGTATGGTTC-1	AML104	AML Immature	C3a	-2.37	6.23
AML104_ATCGGCGTCGAGCTGC-1	AML104	AML Immature	C3a	-2.78	6.23
AML104_ATCGTAGAGGTGCTTT-1	AML104	AML Immature	C3a	-2.11	5.3
AML104_ATCGTCCCACACAGAG-1	AML104	AML Immature	C3a	-2.11	6.27
AML104_ATCGTCCCATGTGCCG-1	AML104	AML Immature	C3a	-2.15	5.75
AML104_ATCGTCCTCATCGCTC-1	AML104	AML Immature	C3a	-2.25	5.86
AML104_ATCGTGAAGCGAGAAA-1	AML104	AML Immature	C3a	-2.41	5.74
AML104_ATCGTGAAGTGAACAT-1	AML104	AML Immature	C3a	-2.5	5.56
AML104_ATCGTGAGTGATCGTT-1	AML104	AML Immature	C3a	-0.32	2.41
AML104_ATCGTGAGTGGCCTCA-1	AML104	AML Immature	C3a	-2.27	5.91
AML104_ATCTCTACACGCCAGT-1	AML104	AML Immature	C3a	-2.63	6.08
AML104_ATCTCTACAGCCATTA-1	AML104	AML Immature	C3a	-2.34	5.74
AML104_ATCTCTATCCACCTCA-1	AML104	AML Immature	C3a	-0.71	3.35
AML104_ATCTTCAAGGACTTCT-1	AML104	AML Immature	C3a	-2.5	6.46
AML104_ATCTTCACATGTAACC-1	AML104	AML Immature	C3a	-1.03	3.29
AML104_ATCTTCAGTCACTCTC-1	AML104	AML Immature	C3a	-2.13	6.21
AML104_ATGAAAGCAGTAACGG-1	AML104	AML Immature	C3a	-2.12	6.03
AML104_ATGAAAGGTCTTACTT-1	AML104	AML Immature	C3a	-1.95	5.74
AML104_ATGACCACATTCTCTA-1	AML104	AML Immature	C3a	-2.05	5.56
AML104_ATGACCAGTTCCCAAA-1	AML104	AML Immature	C3a	-1.84	5.97
AML104_ATGACCATCGATGCTA-1	AML104	AML Immature	C3a	-2.31	5.39
AML104_ATGAGGGTCACGGTCG-1	AML104	AML Immature	C3a	-0.91	3.11
AML104_ATGAGTCTCGTCCATC-1	AML104	AML Immature	C3a	0.08	1.34
AML104_ATGATCGAGACGCCCT-1	AML104	AML Immature	C3a	-1.09	4.17
AML104_ATGCATGGTACGCTTA-1	AML104	AML Immature	C3a	-0.19	1.55
AML104_ATGCATGGTAGAGCTG-1	AML104	AML Immature	C3a	-1.96	4.97
AML104_ATGCATGGTTGACTAC-1	AML104	AML Immature	C3a	-1.47	4.62
AML104_ATGCCTCCAAATGAGT-1	AML104	AML Immature	C3a	-2.4	5.71
AML104_ATGCCTCCAGCGTTGC-1	AML104	AML Immature	C3a	-2.41	6.63
AML104_ATGCCTCGTAGAGTTA-1	AML104	AML Immature	C3a	-1.76	5
AML104_ATGCCTCTCCGGTAGC-1	AML104	AML Immature	C3a	-2.23	5.78
AML104_ATGCGATCACAAATCC-1	AML104	AML Immature	C3a	-2.04	6.38
AML104_ATGCGATCATCCCACT-1	AML104	AML Immature	C3a	-2.67	5.44
AML104_ATGCGATGTTTATGCG-1	AML104	AML Immature	C3a	-2.36	5.76
AML104_ATGGAGGGTATCCCAA-1	AML104	AML Immature	C3a	0.01	1.23
AML104_ATGGAGGTCGAGAGAC-1	AML104	AML Immature	C3a	-2.43	6.47
AML104_ATGGATCAGAGTACCG-1	AML104	AML Immature	C3a	0.16	1.46
AML104_ATGGATCCAAGATGGC-1	AML104	AML Immature	C3a	-0.45	2.58
AML104_ATGGATCGTTGCTGAT-1	AML104	AML Immature	C3a	-2.7	5.78
AML104_ATGGATCGTTTACCAG-1	AML104	AML Immature	C3a	-2.47	6.3
AML104_ATGGATCTCGGTAGAG-1	AML104	AML Immature	C3a	-1.49	3.96
AML104_ATGGATCTCTCCGCAT-1	AML104	AML Immature	C3a	-0.04	1.79
AML104_ATGGGAGAGCCTGAGA-1	AML104	AML Immature	C3a	-1.77	6.58
AML104_ATGGGAGGTGACCGAA-1	AML104	AML Immature	C3a	-0.68	5.64
AML104_ATGGGAGTCCGATAAC-1	AML104	AML Immature	C3a	-0.17	1.9
AML104_ATGGGAGTCGGTGCAC-1	AML104	AML Immature	C3a	-2.58	6.01
AML104_ATGGGTTAGTTACGGG-1	AML104	AML Immature	C3a	-1.32	4.4
AML104_ATGGTTGGTATGCAAA-1	AML104	AML Immature	C3a	-0.51	2.64
AML104_ATGGTTGGTTATGACC-1	AML104	AML Immature	C3a	0.15	1.93
AML104_ATGGTTGTCGGAGTGA-1	AML104	AML Immature	C3a	-2.42	6.42
AML104_ATGTCCCCAAGATGGC-1	AML104	AML Immature	C3a	-2.13	6.17
AML104_ATGTCCCTCATCACCC-1	AML104	AML Immature	C3a	-0.05	1.84
AML104_ATGTCCCTCGGTAACT-1	AML104	AML Immature	C3a	-0.36	2.78
AML104_ATGTCTTAGGTAGACC-1	AML104	AML Immature	C3a	-1.94	6.27
AML104_ATGTCTTCAGTGACCC-1	AML104	AML Immature	C3a	-2.23	6.08
AML104_ATGTCTTTCCGGACTG-1	AML104	AML Immature	C3a	-2.14	6.44
AML104_ATTACCTTCCGAACGC-1	AML104	AML Immature	C3a	-0.25	2.44
AML104_ATTACCTTCGTTCTAT-1	AML104	AML Immature	C3a	-2.69	6.26
AML104_ATTACTCGTGTTGCCG-1	AML104	AML Immature	C3a	-2.59	5.86
AML104_ATTACTCGTTGCAAGG-1	AML104	AML Immature	C3a	-2.21	6.33
AML104_ATTACTCTCTGGGCGT-1	AML104	AML Immature	C3a	-2.01	5.74
AML104_ATTATCCGTCCCTGAG-1	AML104	AML Immature	C3a	-2.58	6.48
AML104_ATTATCCTCACTCGAA-1	AML104	AML Immature	C3a	-1.84	5.34
AML104_ATTCAGGAGCGAAACC-1	AML104	AML Immature	C3a	-2.03	5.98
AML104_ATTCAGGAGCGAGGAG-1	AML104	AML Immature	C3a	-1.08	3.88
AML104_ATTCAGGAGTGGTTCT-1	AML104	AML Immature	C3a	-2.33	6.37
AML104_ATTCAGGCAACTCATG-1	AML104	AML Immature	C3a	-1.26	4.14
AML104_ATTCAGGGTGCGGCTT-1	AML104	AML Immature	C3a	-0.3	1.04
AML104_ATTCAGGGTTTACCTT-1	AML104	AML Immature	C3a	-2.31	5.84
AML104_ATTCAGGTCGGACGTC-1	AML104	AML Immature	C3a	-1.05	3.77
AML104_ATTCATCAGACATACA-1	AML104	AML Immature	C3a	-1.16	4.37
AML104_ATTCATCAGATGCTAA-1	AML104	AML Immature	C3a	-2.26	6.14
AML104_ATTCATCAGATTCGAA-1	AML104	AML Immature	C3a	-0.01	1.15
AML104_ATTCATCAGGTGCATG-1	AML104	AML Immature	C3a	-2.38	6.23
AML104_ATTCATCCAGTTTCAG-1	AML104	AML Immature	C3a	-0.74	2.95
AML104_ATTCATCGTTTCGACA-1	AML104	AML Immature	C3a	-2.57	6.36
AML104_ATTCATCTCATCGCCT-1	AML104	AML Immature	C3a	0.11	1.6
AML104_ATTCCATGTCTTGCTC-1	AML104	AML Immature	C3a	-1.9	5.48
AML104_ATTCCATTCGGAGTGA-1	AML104	AML Immature	C3a	-0.92	4.01
AML104_ATTCCCGAGTTGGCTT-1	AML104	AML Immature	C3a	-2.43	6.23
AML104_ATTCCCGTCAGCCTCT-1	AML104	AML Immature	C3a	-2.09	5.87
AML104_ATTCCTAAGTTTCGAC-1	AML104	AML Immature	C3a	-2.6	6.44
AML104_ATTCCTATCGAAACAA-1	AML104	AML Immature	C3a	-2.17	6.23
AML104_ATTCCTATCGAACACT-1	AML104	AML Immature	C3a	-0.07	2.04
AML104_ATTCGTTAGATACATG-1	AML104	AML Immature	C3a	-2.13	5.65
AML104_ATTCTTGAGACCTCAT-1	AML104	AML Immature	C3a	-2.16	6.01
AML104_ATTCTTGCAGTTCCAA-1	AML104	AML Immature	C3a	-2.57	6.16
AML104_ATTCTTGGTAGGTAGC-1	AML104	AML Immature	C3a	-1.98	6.58
AML104_ATTCTTGGTGAATATG-1	AML104	AML Immature	C3a	-1.55	4.44
AML104_ATTCTTGTCCCTTGTG-1	AML104	AML Immature	C3a	-0.53	2.55
AML104_ATTGGGTTCCTACGGG-1	AML104	AML Immature	C3a	-2.49	6.5
AML104_ATTGTTCAGGACAAGA-1	AML104	AML Immature	C3a	0.01	2
AML104_ATTGTTCGTCCAGGTC-1	AML104	AML Immature	C3a	-1.57	5.88
AML104_ATTTACCAGGTAAACT-1	AML104	AML Immature	C3a	-1.85	5.28
AML104_ATTTACCCACTTCCTG-1	AML104	AML Immature	C3a	-0.06	0.85
AML104_ATTTACCTCCTACTGC-1	AML104	AML Immature	C3a	-1.79	6.34
AML104_ATTTCACCACCAGACC-1	AML104	AML Immature	C3a	-2.28	6.19
AML104_ATTTCTGCACTGCGTG-1	AML104	AML Immature	C3a	-0.77	3.35
AML104_ATTTCTGGTTTGGAGG-1	AML104	AML Immature	C3a	-1.94	6.05
AML104_CAAAGAAAGGTTCACT-1	AML104	AML Immature	C3a	-2.84	6.38
AML104_CAAAGAATCGTTCTAT-1	AML104	AML Immature	C3a	-1.58	5.07
AML104_CAACAGTTCTTGCAAG-1	AML104	AML Immature	C3a	-1.79	5.95
AML104_CAACCAAGTAATCAGA-1	AML104	AML Immature	C3a	-2.02	5.61
AML104_CAACCAATCTCGTCGT-1	AML104	AML Immature	C3a	-2.63	6.51
AML104_CAACCTCGTGATACTC-1	AML104	AML Immature	C3a	-2.69	6.29
AML104_CAACGATCAATCCTAG-1	AML104	AML Immature	C3a	-2.03	6.1
AML104_CAACGATTCTCTGAGA-1	AML104	AML Immature	C3a	-0.37	2.41
AML104_CAACGGCTCATGCCCT-1	AML104	AML Immature	C3a	-2.38	6.25
AML104_CAAGACTAGGCTAGCA-1	AML104	AML Immature	C3a	-0.03	1.1
AML104_CAAGAGGAGCCTTCTC-1	AML104	AML Immature	C3a	-1.45	6
AML104_CAAGAGGAGTTGGGAC-1	AML104	AML Immature	C3a	-2.37	5.69
AML104_CAAGAGGTCCTTCGAC-1	AML104	AML Immature	C3a	-1.97	5.56
AML104_CAAGCTACAGCAGTCC-1	AML104	AML Immature	C3a	0.01	1.48
AML104_CAAGCTAGTAGTTCCA-1	AML104	AML Immature	C3a	-1.84	5.34
AML104_CAAGCTAGTTCGATTG-1	AML104	AML Immature	C3a	-0.56	3
AML104_CAAGCTATCCAATGCA-1	AML104	AML Immature	C3a	-1.06	3.85
AML104_CAAGGGAAGCTGGCTC-1	AML104	AML Immature	C3a	0.2	1.61
AML104_CAAGGGAAGGAATGTT-1	AML104	AML Immature	C3a	-0.01	0.91
AML104_CAAGGGAAGGTTGAGC-1	AML104	AML Immature	C3a	-2.44	5.86
AML104_CAAGGGACACCTGTCT-1	AML104	AML Immature	C3a	-0.88	3.45
AML104_CAAGGGACATAAGATG-1	AML104	AML Immature	C3a	-2.16	5.13
AML104_CAAGGGAGTTCAAACC-1	AML104	AML Immature	C3a	-1.75	6.44
AML104_CAATACGGTCGTGATT-1	AML104	AML Immature	C3a	-1.02	4.21
AML104_CAATCGACACCCTTAC-1	AML104	AML Immature	C3a	-0.06	1.39
AML104_CAATCGACAGCACAGA-1	AML104	AML Immature	C3a	0.22	1.51
AML104_CAATCGAGTCATTGCA-1	AML104	AML Immature	C3a	-1.12	5.21
AML104_CAATGACAGTTGCCTA-1	AML104	AML Immature	C3a	-0.01	1.63
AML104_CAATGACCACTAGAGG-1	AML104	AML Immature	C3a	-2.54	5.94
AML104_CAATGACTCTAAGCCA-1	AML104	AML Immature	C3a	-2.7	5.94
AML104_CAATTTCAGACCTCCG-1	AML104	AML Immature	C3a	-2.17	6.21
AML104_CAATTTCAGCGGCTCT-1	AML104	AML Immature	C3a	-2.1	6.58
AML104_CAATTTCCAAGGTCAG-1	AML104	AML Immature	C3a	-2.17	6.72
AML104_CAATTTCGTTAGGCTT-1	AML104	AML Immature	C3a	-2.03	6.53
AML104_CAATTTCTCGAACACT-1	AML104	AML Immature	C3a	-1.03	3.79
AML104_CAATTTCTCGAGAAAT-1	AML104	AML Immature	C3a	-1.42	4.15
AML104_CACAACACACCCTCTA-1	AML104	AML Immature	C3a	-1.95	6.05
AML104_CACACAATCTATGTGG-1	AML104	AML Immature	C3a	-1.7	4.82
AML104_CACAGATCATGCCGGT-1	AML104	AML Immature	C3a	-0.2	1.61
AML104_CACAGATGTAGCGCCT-1	AML104	AML Immature	C3a	-2.37	5.66
AML104_CACAGATGTCTTGGTA-1	AML104	AML Immature	C3a	-2.13	6.41
AML104_CACAGATGTTCCCACT-1	AML104	AML Immature	C3a	-2.15	5.61
AML104_CACAGGCAGTACGAGC-1	AML104	AML Immature	C3a	-1.59	5.09
AML104_CACATGAGTTAGGGAC-1	AML104	AML Immature	C3a	-1.9	5.18
AML104_CACATGATCCGAGATT-1	AML104	AML Immature	C3a	-2.11	5.92
AML104_CACCAAAAGCTCTATG-1	AML104	AML Immature	C3a	-2.56	6.56
AML104_CACCAAAAGGCCACTC-1	AML104	AML Immature	C3a	-2.4	6.4
AML104_CACCAAAAGGTCATAA-1	AML104	AML Immature	C3a	-2.28	5.05
AML104_CACCAAACAAGAGGCT-1	AML104	AML Immature	C3a	-1.08	4.07
AML104_CACCGTTAGGCTAACG-1	AML104	AML Immature	C3a	-1.25	4.08
AML104_CACCGTTGTATAGGAT-1	AML104	AML Immature	C3a	-1.29	3.49
AML104_CACCGTTGTTCTCTCG-1	AML104	AML Immature	C3a	-1.59	5.62
AML104_CACGAATAGAAGATCT-1	AML104	AML Immature	C3a	-2.68	5.72
AML104_CACGAATTCTTTGCGC-1	AML104	AML Immature	C3a	-1.83	4.92
AML104_CACGGGTAGATTAGTG-1	AML104	AML Immature	C3a	0.14	2
AML104_CACGGGTCACACAGAG-1	AML104	AML Immature	C3a	0.23	1.52
AML104_CACGGGTCATCCTGTC-1	AML104	AML Immature	C3a	-2.68	6.01
AML104_CACGGGTGTCGACTTA-1	AML104	AML Immature	C3a	-0.06	2.21
AML104_CACGTGGAGCAACAAT-1	AML104	AML Immature	C3a	-2.09	6.07
AML104_CACGTGGAGTCAACAA-1	AML104	AML Immature	C3a	-2.35	6.47
AML104_CACGTTCAGCAAGTGC-1	AML104	AML Immature	C3a	-0.28	1.1
AML104_CACGTTCAGCAGGTCA-1	AML104	AML Immature	C3a	-0.93	3.22
AML104_CACGTTCAGTGACCTT-1	AML104	AML Immature	C3a	-0.9	3.5
AML104_CACGTTCCAGGCGAAT-1	AML104	AML Immature	C3a	0.15	1.52
AML104_CACTAAGAGGCACAAC-1	AML104	AML Immature	C3a	-2.33	5.8
AML104_CACTAAGCACGGTGCT-1	AML104	AML Immature	C3a	-0.82	3.31
AML104_CACTAAGCAGTTTCAG-1	AML104	AML Immature	C3a	-1.72	4.51
AML104_CACTAAGTCTCCTACG-1	AML104	AML Immature	C3a	-2.2	6.67
AML104_CACTGAAGTCACGACC-1	AML104	AML Immature	C3a	-1.54	4.98
AML104_CACTGGGGTACCCGAC-1	AML104	AML Immature	C3a	-1.55	5.34
AML104_CACTGGGTCGAGAAAT-1	AML104	AML Immature	C3a	-0.05	2.04
AML104_CACTGTCCATAGATGA-1	AML104	AML Immature	C3a	-0.12	1.6
AML104_CACTGTCGTAATGCTC-1	AML104	AML Immature	C3a	-2.32	6.15
AML104_CACTGTCGTACAACGG-1	AML104	AML Immature	C3a	-2.47	6.02
AML104_CACTGTCTCTCTGACC-1	AML104	AML Immature	C3a	-2.36	6.29
AML104_CACTTCGAGCTGACCC-1	AML104	AML Immature	C3a	-0.54	3.1
AML104_CAGAGCCAGCCGCTTG-1	AML104	AML Immature	C3a	-1.03	3.63
AML104_CAGAGCCAGCGCCATC-1	AML104	AML Immature	C3a	-2.26	5.48
AML104_CAGAGCCAGCTGGCTC-1	AML104	AML Immature	C3a	-2.44	6.27
AML104_CAGAGCCCAGGTGACA-1	AML104	AML Immature	C3a	-1.66	4.94
AML104_CAGAGCCTCTTCGATT-1	AML104	AML Immature	C3a	-0.19	2.09
AML104_CAGATACGTTGTGCCG-1	AML104	AML Immature	C3a	-2.15	5.14
AML104_CAGATACTCGACCATA-1	AML104	AML Immature	C3a	-2.65	6.51
AML104_CAGATCAAGATCACCT-1	AML104	AML Immature	C3a	0.05	1.95
AML104_CAGATCAGTTGCTAGT-1	AML104	AML Immature	C3a	-2.13	6.28
AML104_CAGATTGAGGATTACA-1	AML104	AML Immature	C3a	-0.08	1.93
AML104_CAGATTGCACGTCTCT-1	AML104	AML Immature	C3a	-0.26	1.42
AML104_CAGATTGCAGTATGAA-1	AML104	AML Immature	C3a	-2.48	6.04
AML104_CAGATTGCATTGACAC-1	AML104	AML Immature	C3a	-2.39	6.19
AML104_CAGCAATCATTACTCT-1	AML104	AML Immature	C3a	-0.37	2.43
AML104_CAGCAATTCCCTCAAC-1	AML104	AML Immature	C3a	-2.25	5.29
AML104_CAGCACGAGAAGCCTG-1	AML104	AML Immature	C3a	-2.02	5.45
AML104_CAGCACGCATACCATG-1	AML104	AML Immature	C3a	-2.45	6.33
AML104_CAGCACGTCCCTCGTA-1	AML104	AML Immature	C3a	-2.56	6.43
AML104_CAGCACGTCGTAGTCA-1	AML104	AML Immature	C3a	-2.5	6.11
AML104_CAGCAGCAGCCTCTGG-1	AML104	AML Immature	C3a	-2.43	6.49
AML104_CAGCCAGGTTGGGACA-1	AML104	AML Immature	C3a	-2.59	6.35
AML104_CAGCCAGTCAATCAGC-1	AML104	AML Immature	C3a	-2.2	6.53
AML104_CAGCCAGTCTGCGAGC-1	AML104	AML Immature	C3a	-0.5	2.61
AML104_CAGGCCAGTCAAACGG-1	AML104	AML Immature	C3a	-2.25	6.23
AML104_CAGGGCTCATGACGTT-1	AML104	AML Immature	C3a	-0.07	0.86
AML104_CAGGGCTGTCTGTCCT-1	AML104	AML Immature	C3a	-0.1	2.03
AML104_CAGGTATAGTTGGCTT-1	AML104	AML Immature	C3a	-1.5	6.88
AML104_CAGGTATCACCGTCTT-1	AML104	AML Immature	C3a	-2.5	6.23
AML104_CAGGTATCACTTGGCG-1	AML104	AML Immature	C3a	-1.34	3.54
AML104_CAGGTATGTGTTGATC-1	AML104	AML Immature	C3a	-1.82	5.77
AML104_CAGGTATTCATACGGT-1	AML104	AML Immature	C3a	-2.26	5.53
AML104_CAGTGCGCAGAGATGC-1	AML104	AML Immature	C3a	-1.09	3.36
AML104_CAGTGCGCAGCAGATG-1	AML104	AML Immature	C3a	-2.48	6.3
AML104_CAGTGCGCAGTCAACT-1	AML104	AML Immature	C3a	0.11	1.49
AML104_CAGTGCGTCCACGTAA-1	AML104	AML Immature	C3a	-2.58	6.18
AML104_CAGTGCGTCCTTCAGC-1	AML104	AML Immature	C3a	-1.9	4.73
AML104_CAGTTAGTCCCGTTGT-1	AML104	AML Immature	C3a	-0.28	3.09
AML104_CAGTTCCCACTAGGCC-1	AML104	AML Immature	C3a	-2.32	6.45
AML104_CAGTTCCCAGCCATTA-1	AML104	AML Immature	C3a	-2	5.91
AML104_CAGTTCCGTGTATCCA-1	AML104	AML Immature	C3a	-0.3	2.55
AML104_CAGTTCCTCCGGGACT-1	AML104	AML Immature	C3a	-1.21	3.67
AML104_CAGTTCCTCGGTGTAT-1	AML104	AML Immature	C3a	-0.64	3.71
AML104_CATAAGCAGCTCGGCT-1	AML104	AML Immature	C3a	-1.09	4.02
AML104_CATACAGAGGGTTGCA-1	AML104	AML Immature	C3a	0.09	1.44
AML104_CATACAGTCGGCACTG-1	AML104	AML Immature	C3a	-2	5.76
AML104_CATACCCCAGTCTGGC-1	AML104	AML Immature	C3a	-2.56	6.43
AML104_CATACCCTCGCTGATA-1	AML104	AML Immature	C3a	-0.26	2.04
AML104_CATACCCTCTGCGTCT-1	AML104	AML Immature	C3a	-2.12	6.46
AML104_CATACTTAGACCTGGA-1	AML104	AML Immature	C3a	-1.94	5.27
AML104_CATACTTGTGTGTACT-1	AML104	AML Immature	C3a	-1.01	4.54
AML104_CATACTTTCGAAACAA-1	AML104	AML Immature	C3a	-1.41	4.24
AML104_CATAGACAGTTGCCTA-1	AML104	AML Immature	C3a	-1.03	3.8
AML104_CATAGACCACAGCTGC-1	AML104	AML Immature	C3a	-0.14	2.05
AML104_CATCAAGCAAGATCCT-1	AML104	AML Immature	C3a	-1.23	3.68
AML104_CATCAAGCATGACTCA-1	AML104	AML Immature	C3a	-0.86	3.14
AML104_CATCAAGGTTCAATCG-1	AML104	AML Immature	C3a	-1.97	6.59
AML104_CATCAAGTCCGTATAG-1	AML104	AML Immature	C3a	-2.71	6.2
AML104_CATCCACAGCACCCAC-1	AML104	AML Immature	C3a	-1.96	5.49
AML104_CATCCACAGCAGTACG-1	AML104	AML Immature	C3a	-0.11	1.81
AML104_CATCCACGTTGGGCCT-1	AML104	AML Immature	C3a	-0.15	2.2
AML104_CATCCCAGTTGACTAC-1	AML104	AML Immature	C3a	-1.29	6.02
AML104_CATCCCATCAGGTGTT-1	AML104	AML Immature	C3a	-2.33	6.36
AML104_CATCCCATCGAGAGAC-1	AML104	AML Immature	C3a	0.32	1.33
AML104_CATCGCTAGATGTTAG-1	AML104	AML Immature	C3a	-1.82	6.03
AML104_CATCGCTTCAGAATAG-1	AML104	AML Immature	C3a	-0.79	3.24
AML104_CATCGGGGTAACGCGA-1	AML104	AML Immature	C3a	-2.94	6.26
AML104_CATCGGGGTAGCGATG-1	AML104	AML Immature	C3a	-2.49	5.64
AML104_CATCGTCAGGTAGCCA-1	AML104	AML Immature	C3a	0.06	1.32
AML104_CATCGTCAGGTGATAT-1	AML104	AML Immature	C3a	-2.14	6.08
AML104_CATCGTCCACACAGCC-1	AML104	AML Immature	C3a	-1.5	4.9
AML104_CATCGTCCACCAAATC-1	AML104	AML Immature	C3a	-2.12	6.37
AML104_CATCGTCCAGGCGATA-1	AML104	AML Immature	C3a	-2.07	6.27
AML104_CATCGTCGTTTCGCTC-1	AML104	AML Immature	C3a	-2.52	6.4
AML104_CATGAGTGTGGCACTC-1	AML104	AML Immature	C3a	-1.45	3.97
AML104_CATGCAAAGGGAGAAT-1	AML104	AML Immature	C3a	-1.57	4.42
AML104_CATGCAAAGGGTTAAT-1	AML104	AML Immature	C3a	-1.38	6.35
AML104_CATGCAACAGACGATG-1	AML104	AML Immature	C3a	-1.25	4.06
AML104_CATGCCTAGATCGACG-1	AML104	AML Immature	C3a	-1.92	5.85
AML104_CATGCGGGTAGTGTGG-1	AML104	AML Immature	C3a	-2.47	6.32
AML104_CATGCGGTCAAGCCCG-1	AML104	AML Immature	C3a	-2.51	6.58
AML104_CATGCGGTCACATACG-1	AML104	AML Immature	C3a	-0.18	1.53
AML104_CATGCTCTCATAGACC-1	AML104	AML Immature	C3a	-1.1	4.27
AML104_CATGCTCTCTATTTCG-1	AML104	AML Immature	C3a	-0.11	2.11
AML104_CATGGATAGCTAATCC-1	AML104	AML Immature	C3a	-1.87	6.74
AML104_CATGGATAGGAGAGTA-1	AML104	AML Immature	C3a	-1.35	5.28
AML104_CATGGATCACTGAATC-1	AML104	AML Immature	C3a	-2.67	6.21
AML104_CATGGTAAGACGGTCA-1	AML104	AML Immature	C3a	-2.11	5.99
AML104_CATGGTAAGTATTGCC-1	AML104	AML Immature	C3a	-2.2	6.04
AML104_CATGGTACACTGTGAT-1	AML104	AML Immature	C3a	-2.27	5.49
AML104_CATTCATGTACTCAAC-1	AML104	AML Immature	C3a	-0.88	3.61
AML104_CATTCATTCACCGGTG-1	AML104	AML Immature	C3a	-2.38	6.41
AML104_CATTCCGAGTCTCTGA-1	AML104	AML Immature	C3a	-1.3	6.81
AML104_CATTCCGGTCCAATCA-1	AML104	AML Immature	C3a	-2.21	6.03
AML104_CATTCCGGTTATGGTC-1	AML104	AML Immature	C3a	-2.17	5.71
AML104_CATTCTACAGTAGGAC-1	AML104	AML Immature	C3a	-1.08	3.96
AML104_CATTCTATCGATAACC-1	AML104	AML Immature	C3a	-1.91	4.64
AML104_CATTCTATCTCAAAGC-1	AML104	AML Immature	C3a	-1.65	6.41
AML104_CATTGAGAGCGATGCA-1	AML104	AML Immature	C3a	-1.67	4.91
AML104_CATTGAGGTCGTTCAA-1	AML104	AML Immature	C3a	-2.33	6.47
AML104_CATTGAGTCCTTGGAA-1	AML104	AML Immature	C3a	-1.9	5.92
AML104_CATTGCCAGTCGAAAT-1	AML104	AML Immature	C3a	-1	3.63
AML104_CATTGCCTCACTAGCA-1	AML104	AML Immature	C3a	-2.37	6.5
AML104_CATTGTTCAGCAGAAC-1	AML104	AML Immature	C3a	-2.37	5.12
AML104_CATTTCAAGCAGCACA-1	AML104	AML Immature	C3a	0.12	1.21
AML104_CATTTCAGTCCTCCAT-1	AML104	AML Immature	C3a	-1.12	3.61
AML104_CCAAGCGAGGTCCTGC-1	AML104	AML Immature	C3a	-2.01	5.28
AML104_CCAAGCGAGTCTGCGC-1	AML104	AML Immature	C3a	-1.27	5.58
AML104_CCAAGCGTCCTACCAC-1	AML104	AML Immature	C3a	-1.74	4.54
AML104_CCAATGAAGAGTGACC-1	AML104	AML Immature	C3a	-2.26	5.16
AML104_CCAATGAAGCACGATG-1	AML104	AML Immature	C3a	-2.26	5.33
AML104_CCAATGACAGTCAGTT-1	AML104	AML Immature	C3a	-1.97	5.55
AML104_CCAATGACATTCTGTT-1	AML104	AML Immature	C3a	-2.3	5.23
AML104_CCAATGAGTGGACAGT-1	AML104	AML Immature	C3a	-1.98	6.02
AML104_CCAATGATCTTCGCTG-1	AML104	AML Immature	C3a	-2.43	6.57
AML104_CCACAAAAGCCACCGT-1	AML104	AML Immature	C3a	-2.47	6.6
AML104_CCACAAAGTAGCCCTG-1	AML104	AML Immature	C3a	0.08	2.52
AML104_CCACAAAGTTTAAGGA-1	AML104	AML Immature	C3a	-0.57	3.01
AML104_CCACACTAGGTATTGA-1	AML104	AML Immature	C3a	-2.46	5.25
AML104_CCACACTAGGTTGGAC-1	AML104	AML Immature	C3a	-1.32	4.08
AML104_CCACACTGTTTACGAC-1	AML104	AML Immature	C3a	-1.62	4.81
AML104_CCACCATAGCACCGTC-1	AML104	AML Immature	C3a	0	1.88
AML104_CCACCATCAATTGCAC-1	AML104	AML Immature	C3a	-1.84	6.1
AML104_CCACCATGTGCCCTTT-1	AML104	AML Immature	C3a	-1.46	4.54
AML104_CCACCATTCACTTTGT-1	AML104	AML Immature	C3a	-2.59	6.14
AML104_CCACGAGGTCCGGACT-1	AML104	AML Immature	C3a	-2.57	6.47
AML104_CCACTTGAGTCACGAG-1	AML104	AML Immature	C3a	0.12	1.35
AML104_CCACTTGCATTGGCAT-1	AML104	AML Immature	C3a	-2.29	6.52
AML104_CCACTTGTCATATGGC-1	AML104	AML Immature	C3a	-1.65	5.3
AML104_CCACTTGTCGCATGAT-1	AML104	AML Immature	C3a	-2.33	6.16
AML104_CCATAAGAGACCGCCT-1	AML104	AML Immature	C3a	-2.27	5.87
AML104_CCATAAGAGAGATTCA-1	AML104	AML Immature	C3a	-0.54	2.59
AML104_CCATAAGAGCGCCTTG-1	AML104	AML Immature	C3a	-2.33	6.34
AML104_CCATAAGAGGTAAGAG-1	AML104	AML Immature	C3a	-1.92	6.29
AML104_CCATAAGTCTTCGATT-1	AML104	AML Immature	C3a	-1.93	6.06
AML104_CCATCACAGCGTTACT-1	AML104	AML Immature	C3a	-0.67	3.11
AML104_CCATCACCAAATCAAG-1	AML104	AML Immature	C3a	-1.86	5.08
AML104_CCATCACGTCTCCCTA-1	AML104	AML Immature	C3a	-2.47	6.12
AML104_CCATCACTCAAAGGAT-1	AML104	AML Immature	C3a	-1.58	5.05
AML104_CCCAACTAGAATCCCT-1	AML104	AML Immature	C3a	-1.76	5.62
AML104_CCCAACTCAACGACAG-1	AML104	AML Immature	C3a	-1.21	3.98
AML104_CCCAACTGTAACCCTA-1	AML104	AML Immature	C3a	-2.34	6.26
AML104_CCCAACTTCCATTTAC-1	AML104	AML Immature	C3a	-0.57	2.76
AML104_CCCATTGCACTGTTCC-1	AML104	AML Immature	C3a	-2.12	5.2
AML104_CCCATTGTCGGTTGTA-1	AML104	AML Immature	C3a	-2.46	6.41
AML104_CCCGAAGCAGCAGAAC-1	AML104	AML Immature	C3a	-1.65	6.23
AML104_CCCGAAGGTCGAATTC-1	AML104	AML Immature	C3a	-2.02	5.85
AML104_CCCGGAATCCATTGGA-1	AML104	AML Immature	C3a	-1.04	3.02
AML104_CCCTAACAGAAACCAT-1	AML104	AML Immature	C3a	-1.24	4.18
AML104_CCCTAACCAAGTATAG-1	AML104	AML Immature	C3a	-2.05	6.46
AML104_CCCTAACCATGCGTGC-1	AML104	AML Immature	C3a	-2.37	6.16
AML104_CCCTAACGTCGTGTTA-1	AML104	AML Immature	C3a	-3.01	6.06
AML104_CCCTCTCGTCTTTATC-1	AML104	AML Immature	C3a	-1.37	4.17
AML104_CCCTCTCTCCACGGAC-1	AML104	AML Immature	C3a	-2.04	6.12
AML104_CCCTGATCAATAACGA-1	AML104	AML Immature	C3a	-0.74	2.94
AML104_CCCTGATCATCCTGTC-1	AML104	AML Immature	C3a	-2.1	6.52
AML104_CCCTGATGTGCCTTTC-1	AML104	AML Immature	C3a	-2.13	6.45
AML104_CCCTTAGAGGAAAGTG-1	AML104	AML Immature	C3a	-1.48	6.48
AML104_CCCTTAGCAAGCCATT-1	AML104	AML Immature	C3a	-0.03	1.98
AML104_CCCTTAGCAATTGAAG-1	AML104	AML Immature	C3a	-0.45	2.57
AML104_CCCTTAGTCGCTGACG-1	AML104	AML Immature	C3a	-2.65	5.88
AML104_CCGAACGGTGTGGACA-1	AML104	AML Immature	C3a	-1.77	6.46
AML104_CCGATCTCAAGTCATC-1	AML104	AML Immature	C3a	-2.49	6.54
AML104_CCGATCTGTAGACGTG-1	AML104	AML Immature	C3a	-8.59	-0.24
AML104_CCGATCTGTGTACAGG-1	AML104	AML Immature	C3a	-2.58	6.03
AML104_CCGATGGAGCAGGGAG-1	AML104	AML Immature	C3a	0.19	2.17
AML104_CCGATGGAGCCTGTCG-1	AML104	AML Immature	C3a	-2.36	6.7
AML104_CCGATGGAGTAGAATC-1	AML104	AML Immature	C3a	-0.02	1.77
AML104_CCGATGGCAACCAGAG-1	AML104	AML Immature	C3a	-1.58	4.95
AML104_CCGATGGTCCGAAATC-1	AML104	AML Immature	C3a	0.14	1.54
AML104_CCGCAAGAGGGATCGT-1	AML104	AML Immature	C3a	-2.36	5.65
AML104_CCGCAAGCAGTCGGTC-1	AML104	AML Immature	C3a	-2.5	6.56
AML104_CCGCAAGGTACCGCGT-1	AML104	AML Immature	C3a	-2.25	6.41
AML104_CCGGACACATCCGGTG-1	AML104	AML Immature	C3a	-1.85	4.96
AML104_CCGGACAGTGGGACAT-1	AML104	AML Immature	C3a	-2.58	6.19
AML104_CCGGACATCAGCGCAC-1	AML104	AML Immature	C3a	-1.95	5.44
AML104_CCGGACATCTGGCCTT-1	AML104	AML Immature	C3a	-0.12	1.93
AML104_CCGGGTACAGAGCCCT-1	AML104	AML Immature	C3a	-1.92	6.41
AML104_CCGGGTACAGGCAATG-1	AML104	AML Immature	C3a	-1.75	4.61
AML104_CCGGGTATCGTGCACG-1	AML104	AML Immature	C3a	-1.12	4.01
AML104_CCGGTAGAGCTAGAGC-1	AML104	AML Immature	C3a	0.11	1.35
AML104_CCGGTGAGTCACAGTT-1	AML104	AML Immature	C3a	-2.25	5.38
AML104_CCGTAGGCACGCTGTG-1	AML104	AML Immature	C3a	0	1.17
AML104_CCGTAGGCAGAGGCAT-1	AML104	AML Immature	C3a	-2.03	6.66
AML104_CCGTAGGTCCAGCAAT-1	AML104	AML Immature	C3a	-2.24	6.09
AML104_CCGTGAGGTGAATGAT-1	AML104	AML Immature	C3a	-2.12	6.05
AML104_CCGTGAGGTTTACTTC-1	AML104	AML Immature	C3a	-2.04	5.25
AML104_CCGTGAGTCTTCTTCC-1	AML104	AML Immature	C3a	-2.66	6.14
AML104_CCGTTCAAGGTCTACT-1	AML104	AML Immature	C3a	-0.12	1.92
AML104_CCGTTCACATTCAGCA-1	AML104	AML Immature	C3a	-2.14	5.75
AML104_CCGTTCATCTAAGCGT-1	AML104	AML Immature	C3a	-2.25	6.33
AML104_CCTAACCGTCGAGCTC-1	AML104	AML Immature	C3a	-1.99	5.79
AML104_CCTACGTAGGCTCACC-1	AML104	AML Immature	C3a	-2.11	6.26
AML104_CCTATCGAGCATTTGC-1	AML104	AML Immature	C3a	0.06	1.57
AML104_CCTATCGCACTCATAG-1	AML104	AML Immature	C3a	-0.94	3.3
AML104_CCTCAACCAGCCTATA-1	AML104	AML Immature	C3a	-1.63	5.04
AML104_CCTCACACACTCCACT-1	AML104	AML Immature	C3a	-1.7	4.64
AML104_CCTCACATCAGAGTGG-1	AML104	AML Immature	C3a	-2.38	6.03
AML104_CCTCAGTTCCACTAGA-1	AML104	AML Immature	C3a	0.06	1.7
AML104_CCTCATGGTACAAGTA-1	AML104	AML Immature	C3a	0.04	1.85
AML104_CCTCATGGTGCACATT-1	AML104	AML Immature	C3a	-1.42	4.08
AML104_CCTCATGTCCTCGCAT-1	AML104	AML Immature	C3a	-2.04	4.81
AML104_CCTCCAACACCCTAGG-1	AML104	AML Immature	C3a	-2.42	6.39
AML104_CCTCCAATCGAGGCAA-1	AML104	AML Immature	C3a	-2.62	6.52
AML104_CCTCCTCCATCCTTGC-1	AML104	AML Immature	C3a	-2.37	5.88
AML104_CCTCTAGAGCTTAGTC-1	AML104	AML Immature	C3a	-1.48	4.29
AML104_CCTCTAGCACATAACC-1	AML104	AML Immature	C3a	-0.59	3.05
AML104_CCTCTAGCACGCTATA-1	AML104	AML Immature	C3a	-1.68	5.3
AML104_CCTCTAGTCCGGACTG-1	AML104	AML Immature	C3a	-1.64	5
AML104_CCTCTCCGTCCGTTTC-1	AML104	AML Immature	C3a	-0.31	2.19
AML104_CCTCTCCTCCGATCTC-1	AML104	AML Immature	C3a	-1.58	6.48
AML104_CCTGCATAGCATTTGC-1	AML104	AML Immature	C3a	-1.98	6.2
AML104_CCTGCATGTCTCGACG-1	AML104	AML Immature	C3a	-2.19	6.55
AML104_CCTGTTGGTAGCTCGC-1	AML104	AML Immature	C3a	-0.26	1.48
AML104_CCTTCAGAGACGGATC-1	AML104	AML Immature	C3a	-2.32	6.05
AML104_CCTTCAGCACGACAGA-1	AML104	AML Immature	C3a	-0.31	2.19
AML104_CCTTCAGTCTAGCCTC-1	AML104	AML Immature	C3a	-2.55	6.61
AML104_CCTTTGGCAGTAACAA-1	AML104	AML Immature	C3a	-2.1	5.69
AML104_CCTTTGGTCATGAGGG-1	AML104	AML Immature	C3a	-0.1	1.46
AML104_CGAAGGAAGCGTACAG-1	AML104	AML Immature	C3a	-2	4.71
AML104_CGAAGTTAGAGATCGC-1	AML104	AML Immature	C3a	-1.71	6.22
AML104_CGACAGCTCGGTGTAT-1	AML104	AML Immature	C3a	-1.84	5.49
AML104_CGAGAAGTCACCATAG-1	AML104	AML Immature	C3a	-0.38	2.04
AML104_CGAGGAAAGATGCAGC-1	AML104	AML Immature	C3a	-2.43	5.8
AML104_CGAGGAAAGTCAAGCG-1	AML104	AML Immature	C3a	-2	5.99
AML104_CGAGGAACATGCAGGA-1	AML104	AML Immature	C3a	-2.6	6.5
AML104_CGAGGAAGTATCGAGG-1	AML104	AML Immature	C3a	-2.12	5.95
AML104_CGAGGAATCCATTTCA-1	AML104	AML Immature	C3a	-1.99	5.12
AML104_CGAGGAATCGTGGCTG-1	AML104	AML Immature	C3a	-2.98	6.12
AML104_CGAGGAATCTGGGCCA-1	AML104	AML Immature	C3a	0.06	1.87
AML104_CGAGGCTAGAACGTGC-1	AML104	AML Immature	C3a	-2.27	5.63
AML104_CGAGGCTGTCTCGGAC-1	AML104	AML Immature	C3a	-2.01	6.27
AML104_CGAGGCTTCCTGGCTT-1	AML104	AML Immature	C3a	-2.22	5.99
AML104_CGAGGCTTCTTGGCTC-1	AML104	AML Immature	C3a	-1.29	4.41
AML104_CGAGTGCAGACCATGG-1	AML104	AML Immature	C3a	-2.35	5.66
AML104_CGAGTGCAGCCATCCG-1	AML104	AML Immature	C3a	0.25	1.56
AML104_CGAGTGCTCTAACGCA-1	AML104	AML Immature	C3a	-2.66	6.49
AML104_CGAGTTAAGTCGAAAT-1	AML104	AML Immature	C3a	-2.07	6.45
AML104_CGAGTTACAGCTTTGA-1	AML104	AML Immature	C3a	-1.57	5.41
AML104_CGATCGGAGGGTATAT-1	AML104	AML Immature	C3a	-2.61	5.63
AML104_CGATCGGAGTGCGACA-1	AML104	AML Immature	C3a	-1.14	3.6
AML104_CGATCGGGTGGCGTAA-1	AML104	AML Immature	C3a	-2.66	5.9
AML104_CGATCGGTCCATACTT-1	AML104	AML Immature	C3a	-2.67	5.63
AML104_CGATGCGAGGCCTAGA-1	AML104	AML Immature	C3a	0.25	1.87
AML104_CGATGCGAGGTCGTGA-1	AML104	AML Immature	C3a	-2.25	6.34
AML104_CGATGCGTCTAGCATG-1	AML104	AML Immature	C3a	-2.23	5.59
AML104_CGATGGCAGTACTCGT-1	AML104	AML Immature	C3a	-1.99	5.86
AML104_CGATGGCCAAGAATAC-1	AML104	AML Immature	C3a	-0.36	2.45
AML104_CGATGGCTCACGGGCT-1	AML104	AML Immature	C3a	-0.59	2.43
AML104_CGCATAAAGTGCCGAA-1	AML104	AML Immature	C3a	-2.46	6.06
AML104_CGCATAACAGTTTCAG-1	AML104	AML Immature	C3a	-2.38	5.95
AML104_CGCATAATCGAGAATA-1	AML104	AML Immature	C3a	-1.58	4.93
AML104_CGCATAATCGCCTTGT-1	AML104	AML Immature	C3a	-0.81	3.31
AML104_CGCATGGAGACTGGGT-1	AML104	AML Immature	C3a	-1.87	5.57
AML104_CGCCAGAAGACTACGG-1	AML104	AML Immature	C3a	0.1	1.19
AML104_CGCCAGAAGAGAGGTA-1	AML104	AML Immature	C3a	-0.21	2.27
AML104_CGCCAGACATAGATGA-1	AML104	AML Immature	C3a	0.01	1.35
AML104_CGCCAGAGTAGTGTGG-1	AML104	AML Immature	C3a	-2.36	6.49
AML104_CGCCATTCACAGCTTA-1	AML104	AML Immature	C3a	-1.93	4.75
AML104_CGCCATTCAGTGCCTG-1	AML104	AML Immature	C3a	-2.04	5.74
AML104_CGCCATTCATGTCGTA-1	AML104	AML Immature	C3a	-2.12	6.17
AML104_CGCGTGAAGAAAGCGA-1	AML104	AML Immature	C3a	-1.99	5.66
AML104_CGCGTGAGTTGCTCAA-1	AML104	AML Immature	C3a	-1.01	4.02
AML104_CGGAACCCAACCCTCT-1	AML104	AML Immature	C3a	-0.22	2.09
AML104_CGGAACCCAATTGCCA-1	AML104	AML Immature	C3a	-2.39	6.37
AML104_CGGAACCCAGGTCCGT-1	AML104	AML Immature	C3a	-1.21	4.16
AML104_CGGACACGTTACAGCT-1	AML104	AML Immature	C3a	-0.99	3.54
AML104_CGGAGAAAGCACTCCG-1	AML104	AML Immature	C3a	-0.01	1.68
AML104_CGGAGAAGTCGTAATC-1	AML104	AML Immature	C3a	-0.32	1.31
AML104_CGGAGAAGTGCTATTG-1	AML104	AML Immature	C3a	-1.19	4.18
AML104_CGGAGAATCAATGTCG-1	AML104	AML Immature	C3a	-1.48	4.52
AML104_CGGAGAATCCAAGCCG-1	AML104	AML Immature	C3a	-1.48	4.66
AML104_CGGCAGTAGTCAAGCG-1	AML104	AML Immature	C3a	-2.44	5.41
AML104_CGGCAGTCACTACCGG-1	AML104	AML Immature	C3a	-0.53	2.57
AML104_CGGCAGTGTCACTCTC-1	AML104	AML Immature	C3a	-1.22	3.48
AML104_CGGGACTAGCGCGTTC-1	AML104	AML Immature	C3a	-2.21	5.63
AML104_CGGGACTGTTGCCGAC-1	AML104	AML Immature	C3a	0.26	1.78
AML104_CGGGACTTCTGTTCAT-1	AML104	AML Immature	C3a	-2	5.76
AML104_CGGGCATAGGTAGATT-1	AML104	AML Immature	C3a	-2.02	6.55
AML104_CGGGCATCATAAGATG-1	AML104	AML Immature	C3a	-2.22	6.43
AML104_CGGGCATGTCCATCTC-1	AML104	AML Immature	C3a	-2.3	6.08
AML104_CGGGTCAAGGCTGTAG-1	AML104	AML Immature	C3a	-1.92	5.08
AML104_CGGGTCACATGAAGGC-1	AML104	AML Immature	C3a	-2.21	5.92
AML104_CGGGTCAGTTCTTCAT-1	AML104	AML Immature	C3a	-0.42	2.66
AML104_CGGGTCATCAAAGGAT-1	AML104	AML Immature	C3a	-0.42	2.49
AML104_CGGGTGTCACAAATGA-1	AML104	AML Immature	C3a	-0.76	2.38
AML104_CGGGTGTCATCTGGGC-1	AML104	AML Immature	C3a	-1.92	6.18
AML104_CGGGTGTGTTGATCGT-1	AML104	AML Immature	C3a	-1.83	5.24
AML104_CGGTCAGCAAGGGTCA-1	AML104	AML Immature	C3a	-2.58	6.07
AML104_CGGTCAGTCAAAGCCT-1	AML104	AML Immature	C3a	0.06	1.47
AML104_CGTAAGTTCTCTCCGA-1	AML104	AML Immature	C3a	-0.05	1.71
AML104_CGTAATGGTCAACCAT-1	AML104	AML Immature	C3a	-1.96	5.58
AML104_CGTAATGTCTTCGTAT-1	AML104	AML Immature	C3a	-1.19	3.76
AML104_CGTCAAAAGCGCCTAC-1	AML104	AML Immature	C3a	-0.22	2.37
AML104_CGTCAAATCTTGGGCG-1	AML104	AML Immature	C3a	-1.91	6.35
AML104_CGTCCATTCAGAATAG-1	AML104	AML Immature	C3a	-2.56	6.33
AML104_CGTGAATAGGCAGGTT-1	AML104	AML Immature	C3a	-2.46	5.8
AML104_CGTGATACATCTAGAC-1	AML104	AML Immature	C3a	-2.41	5.65
AML104_CGTGATAGTATTAAGG-1	AML104	AML Immature	C3a	0.22	1.46
AML104_CGTGATATCATGCAGT-1	AML104	AML Immature	C3a	-1.35	6.29
AML104_CGTGATATCTTGGTCC-1	AML104	AML Immature	C3a	-0.98	3.62
AML104_CGTGCTTGTCATCCGG-1	AML104	AML Immature	C3a	-2.02	6.23
AML104_CGTTAGAAGATAGGGA-1	AML104	AML Immature	C3a	-1.72	6.75
AML104_CGTTAGACAAAGGGTC-1	AML104	AML Immature	C3a	-0.95	3.23
AML104_CGTTAGACAGCAGTAG-1	AML104	AML Immature	C3a	-2.38	6.4
AML104_CGTTAGATCGCCGTGA-1	AML104	AML Immature	C3a	-1.49	5.45
AML104_CGTTCTGCATCTCATT-1	AML104	AML Immature	C3a	0.09	1.77
AML104_CGTTCTGGTTGTGGCC-1	AML104	AML Immature	C3a	-2.53	5.93
AML104_CGTTGGGCAGTATACC-1	AML104	AML Immature	C3a	-1.51	3.9
AML104_CGTTGGGTCGAAATCC-1	AML104	AML Immature	C3a	-1.85	5.12
AML104_CGTTGGGTCGTTACCC-1	AML104	AML Immature	C3a	-1.15	5.63
AML104_CTAACCCCAAGTGGTG-1	AML104	AML Immature	C3a	-0.68	2.93
AML104_CTAACTTAGCAATTAG-1	AML104	AML Immature	C3a	0.28	1.67
AML104_CTAACTTAGCCTTTGA-1	AML104	AML Immature	C3a	-1.53	3.93
AML104_CTAACTTAGGACGGAG-1	AML104	AML Immature	C3a	-1.92	6.18
AML104_CTAACTTAGTAGGGTC-1	AML104	AML Immature	C3a	-0.19	1.36
AML104_CTAACTTAGTCATTGC-1	AML104	AML Immature	C3a	-2.42	6.24
AML104_CTAACTTCAATCGCCG-1	AML104	AML Immature	C3a	-0.19	1.88
AML104_CTAACTTCATCCTAAG-1	AML104	AML Immature	C3a	-2.34	6.17
AML104_CTAACTTGTACACGTT-1	AML104	AML Immature	C3a	-2.18	4.76
AML104_CTAACTTTCCAGTGTA-1	AML104	AML Immature	C3a	-0.85	3.57
AML104_CTAAGTGCAAGTGGCA-1	AML104	AML Immature	C3a	-1.03	4.12
AML104_CTAAGTGGTTACCGTA-1	AML104	AML Immature	C3a	0.13	1.35
AML104_CTAAGTGTCAGGACAG-1	AML104	AML Immature	C3a	-1.25	4.61
AML104_CTAAGTGTCATCTCTA-1	AML104	AML Immature	C3a	-2.11	6.46
AML104_CTAAGTGTCGTCGCTT-1	AML104	AML Immature	C3a	-1.42	4.27
AML104_CTACAGACACAAGCCC-1	AML104	AML Immature	C3a	-1.82	6.94
AML104_CTACAGAGTTGCGTAT-1	AML104	AML Immature	C3a	-1.76	5.17
AML104_CTACATTAGAGTATAC-1	AML104	AML Immature	C3a	-1.97	6.42
AML104_CTACCCACAGTCGTTA-1	AML104	AML Immature	C3a	-0.3	2.26
AML104_CTACCCAGTCAGACTT-1	AML104	AML Immature	C3a	-0.83	3.48
AML104_CTACCCAGTGTGAATA-1	AML104	AML Immature	C3a	-0.7	3.32
AML104_CTACCCAGTGTTATCG-1	AML104	AML Immature	C3a	-2.03	4.93
AML104_CTACCCATCATGCATG-1	AML104	AML Immature	C3a	-2.47	6.4
AML104_CTACCTGAGATCACTC-1	AML104	AML Immature	C3a	-2.02	6.23
AML104_CTACCTGAGCAGCCTC-1	AML104	AML Immature	C3a	-2.51	6.41
AML104_CTACCTGCACAACCGC-1	AML104	AML Immature	C3a	-2.15	5.45
AML104_CTACCTGTCAATCTCT-1	AML104	AML Immature	C3a	-2.41	5.23
AML104_CTACCTGTCACTGAAC-1	AML104	AML Immature	C3a	-2.65	6.13
AML104_CTACCTGTCGCAGTCG-1	AML104	AML Immature	C3a	-1.46	4.3
AML104_CTACCTGTCTTCACGC-1	AML104	AML Immature	C3a	-2.07	5.13
AML104_CTACGGGAGCGAGTCA-1	AML104	AML Immature	C3a	0.09	1.5
AML104_CTACGGGGTTCAGCTA-1	AML104	AML Immature	C3a	-2.84	5.88
AML104_CTACTATAGGAGCTGT-1	AML104	AML Immature	C3a	-2.47	5.63
AML104_CTAGACAAGCCTCAAT-1	AML104	AML Immature	C3a	-1.95	5.59
AML104_CTAGACAAGGTCACCC-1	AML104	AML Immature	C3a	-1.58	4.98
AML104_CTAGACACAGCCATTA-1	AML104	AML Immature	C3a	-2.25	5.88
AML104_CTAGACATCTGGCCGA-1	AML104	AML Immature	C3a	-1.79	6.24
AML104_CTAGGTAAGGTGATCG-1	AML104	AML Immature	C3a	-1.08	3.24
AML104_CTATAGGGTCGTGGAA-1	AML104	AML Immature	C3a	-2.55	6.48
AML104_CTATCCGAGTCATGAA-1	AML104	AML Immature	C3a	-0.57	3.09
AML104_CTATCCGCAGGGTCTC-1	AML104	AML Immature	C3a	-1.69	5.56
AML104_CTATCCGGTACGTAGG-1	AML104	AML Immature	C3a	-2.4	6.57
AML104_CTATCTAAGAGTTCGG-1	AML104	AML Immature	C3a	-0.04	1.63
AML104_CTATCTACACACGCCA-1	AML104	AML Immature	C3a	-2.22	6.2
AML104_CTATCTATCAAGGCTT-1	AML104	AML Immature	C3a	-1.95	5.37
AML104_CTCAACCGTCGATGCC-1	AML104	AML Immature	C3a	-0.09	1.77
AML104_CTCAACCGTGAAGCTG-1	AML104	AML Immature	C3a	-1.8	5.83
AML104_CTCAACCGTGATGGCA-1	AML104	AML Immature	C3a	-2.64	6.44
AML104_CTCAACCTCTCGCCTA-1	AML104	AML Immature	C3a	-2.36	5.79
AML104_CTCAACCTCTTCTCAA-1	AML104	AML Immature	C3a	-1.6	5.35
AML104_CTCAATTAGCAACTCT-1	AML104	AML Immature	C3a	-0.45	2.83
AML104_CTCAATTAGGCTCTAT-1	AML104	AML Immature	C3a	-1.56	5.89
AML104_CTCAATTGTATGGTAA-1	AML104	AML Immature	C3a	-0.67	3.24
AML104_CTCAATTGTCTTAGTG-1	AML104	AML Immature	C3a	-2.24	6.32
AML104_CTCACTGAGATGCTAA-1	AML104	AML Immature	C3a	-1.81	6.02
AML104_CTCACTGCACAGTGAG-1	AML104	AML Immature	C3a	-2.4	5.89
AML104_CTCACTGCACCAAAGG-1	AML104	AML Immature	C3a	0	1.58
AML104_CTCAGAATCAAGCTGT-1	AML104	AML Immature	C3a	-1.99	5.71
AML104_CTCAGAATCTTTCTAG-1	AML104	AML Immature	C3a	-1.73	5.1
AML104_CTCAGGGAGATCGACG-1	AML104	AML Immature	C3a	-1.93	5.44
AML104_CTCAGGGAGTTGAATG-1	AML104	AML Immature	C3a	-1.91	5.99
AML104_CTCAGGGCACTATCCC-1	AML104	AML Immature	C3a	-1.07	4.07
AML104_CTCAGGGTCGATGCAT-1	AML104	AML Immature	C3a	-2.08	6.1
AML104_CTCAGTCCAAATGGCG-1	AML104	AML Immature	C3a	-2.34	6.52
AML104_CTCATCGTCATCGCTC-1	AML104	AML Immature	C3a	-2.51	6.32
AML104_CTCATTAGTCGGAACA-1	AML104	AML Immature	C3a	0.06	1.98
AML104_CTCCAACAGCCAGACA-1	AML104	AML Immature	C3a	-2.67	6.37
AML104_CTCCAACCAACACAAA-1	AML104	AML Immature	C3a	0.14	1.79
AML104_CTCCAACGTCTCAGGC-1	AML104	AML Immature	C3a	-0.97	3.62
AML104_CTCCAACGTGAGATTA-1	AML104	AML Immature	C3a	-2.23	6.22
AML104_CTCCAACTCTCTGAGA-1	AML104	AML Immature	C3a	-1.59	4.95
AML104_CTCCACAGTGCATACT-1	AML104	AML Immature	C3a	-1.74	6.49
AML104_CTCCATGGTAATCAAG-1	AML104	AML Immature	C3a	0.02	1.29
AML104_CTCCATGTCTGTTCAT-1	AML104	AML Immature	C3a	-2.3	6.62
AML104_CTCCCAAGTAGAGATT-1	AML104	AML Immature	C3a	-2.34	5.49
AML104_CTCCCAAGTCGCTTGG-1	AML104	AML Immature	C3a	-2.26	6.37
AML104_CTCCCAAGTCGTATTG-1	AML104	AML Immature	C3a	-2.33	6.47
AML104_CTCCGATTCATTTACC-1	AML104	AML Immature	C3a	-2.11	6
AML104_CTCCGATTCGAACACT-1	AML104	AML Immature	C3a	-2.5	6.35
AML104_CTCCTCCAGAGGCCAT-1	AML104	AML Immature	C3a	-2.46	5.65
AML104_CTCCTCCTCGAGAACG-1	AML104	AML Immature	C3a	-2.47	6.12
AML104_CTCCTCCTCGATCCCT-1	AML104	AML Immature	C3a	-2.55	6.34
AML104_CTCCTCCTCGCGATCG-1	AML104	AML Immature	C3a	-0.29	1.35
AML104_CTCCTTTGTCTTTCTA-1	AML104	AML Immature	C3a	-2.36	6.48
AML104_CTCCTTTTCGTCGCTT-1	AML104	AML Immature	C3a	-1.11	3.83
AML104_CTCGAGGTCTCGTCAC-1	AML104	AML Immature	C3a	-0.15	1.42
AML104_CTCTCAGGTCTTCAAG-1	AML104	AML Immature	C3a	-2.31	5.95
AML104_CTCTCAGGTTCCTAGA-1	AML104	AML Immature	C3a	-1.28	3.7
AML104_CTCTCGAGTGTCTTAG-1	AML104	AML Immature	C3a	-0.56	2.4
AML104_CTCTCGATCTAAACGC-1	AML104	AML Immature	C3a	-1.76	5.41
AML104_CTCTCGATCTGGACCG-1	AML104	AML Immature	C3a	-2.48	5.74
AML104_CTCTGGTCATGAAAGT-1	AML104	AML Immature	C3a	-0.42	2.38
AML104_CTGAATGCATGAATCC-1	AML104	AML Immature	C3a	-2.18	5.01
AML104_CTGAATGGTGGAACCA-1	AML104	AML Immature	C3a	-0.26	2.08
AML104_CTGAATGTCTTGAGCA-1	AML104	AML Immature	C3a	-1.72	5.84
AML104_CTGAGCGAGAATCTAG-1	AML104	AML Immature	C3a	-2.03	6.09
AML104_CTGAGGCAGAGCATCG-1	AML104	AML Immature	C3a	-2.15	5.26
AML104_CTGAGGCAGAGGTCGT-1	AML104	AML Immature	C3a	0.03	0.75
AML104_CTGAGGCAGCACCGAA-1	AML104	AML Immature	C3a	-2.47	5.73
AML104_CTGAGGCTCTAGTGTG-1	AML104	AML Immature	C3a	-1.86	4.86
AML104_CTGATCCCAGGGATAC-1	AML104	AML Immature	C3a	-2.23	6.04
AML104_CTGATCCCAGTCGTTA-1	AML104	AML Immature	C3a	-2.23	5.9
AML104_CTGATCCTCAACCTCC-1	AML104	AML Immature	C3a	-0.48	2.73
AML104_CTGCATCTCCCGAGAC-1	AML104	AML Immature	C3a	-2.41	5.94
AML104_CTGCATCTCGAGAGCA-1	AML104	AML Immature	C3a	-1.17	4.39
AML104_CTGCATCTCTCTCTTC-1	AML104	AML Immature	C3a	-2.48	6.41
AML104_CTGCCATAGACCTGGA-1	AML104	AML Immature	C3a	-2.36	5.38
AML104_CTGCCATCAATATCCG-1	AML104	AML Immature	C3a	0.37	1.17
AML104_CTGCCATTCGAGCCTG-1	AML104	AML Immature	C3a	-2.34	5.88
AML104_CTGCCTACAACCGATT-1	AML104	AML Immature	C3a	-2.15	5.06
AML104_CTGCCTACAATGAAAC-1	AML104	AML Immature	C3a	0.02	2.7
AML104_CTGCCTACACCGTACG-1	AML104	AML Immature	C3a	-1.7	4.72
AML104_CTGCCTACACTCATAG-1	AML104	AML Immature	C3a	-2.49	5.96
AML104_CTGCCTACATAATCGC-1	AML104	AML Immature	C3a	-2.27	5.53
AML104_CTGCCTATCCATACAG-1	AML104	AML Immature	C3a	-2.12	6.37
AML104_CTGCCTATCGGCTATA-1	AML104	AML Immature	C3a	-2.31	5.58
AML104_CTGCGAGCATGAAGGC-1	AML104	AML Immature	C3a	-1.93	5.72
AML104_CTGCGAGTCTGGTGCG-1	AML104	AML Immature	C3a	-0.59	2.99
AML104_CTGCTCAAGTACCCTA-1	AML104	AML Immature	C3a	-1.37	4.28
AML104_CTGCTCAAGTCGTCTA-1	AML104	AML Immature	C3a	-1.53	4.9
AML104_CTGCTCAGTCCGGCAT-1	AML104	AML Immature	C3a	-2.54	6.01
AML104_CTGCTCAGTCCGTTTC-1	AML104	AML Immature	C3a	-2.32	6.31
AML104_CTGCTCAGTTCAAAGA-1	AML104	AML Immature	C3a	-2.18	6.06
AML104_CTGCTCATCCGCAAAT-1	AML104	AML Immature	C3a	-2.35	5.99
AML104_CTGGACGAGCGATTCT-1	AML104	AML Immature	C3a	-1.39	4.63
AML104_CTGGACGTCGCAGTTA-1	AML104	AML Immature	C3a	-0	1.2
AML104_CTGGCAGCAGCAATTC-1	AML104	AML Immature	C3a	-1.99	5.63
AML104_CTGGCAGCATAGGTTC-1	AML104	AML Immature	C3a	-2.21	6.55
AML104_CTGGTCTTCACGATCA-1	AML104	AML Immature	C3a	-2.31	6.23
AML104_CTGTAGAAGCAATAAC-1	AML104	AML Immature	C3a	-2.38	6.54
AML104_CTGTAGACATGGCACC-1	AML104	AML Immature	C3a	-0.02	0.63
AML104_CTGTATTAGACTACCT-1	AML104	AML Immature	C3a	-2.45	6.27
AML104_CTGTATTAGGATTTCC-1	AML104	AML Immature	C3a	-0.27	2.7
AML104_CTGTATTGTTCTATCT-1	AML104	AML Immature	C3a	-2.13	5.44
AML104_CTGTCGTAGGATTTCC-1	AML104	AML Immature	C3a	-2.06	6.15
AML104_CTGTGAACAGCGACAA-1	AML104	AML Immature	C3a	-0.31	2.33
AML104_CTGTGAACAGGTATGG-1	AML104	AML Immature	C3a	-1.82	6.64
AML104_CTGTGGGAGGTAAGTT-1	AML104	AML Immature	C3a	-0.23	2.6
AML104_CTGTGGGCATACCGTA-1	AML104	AML Immature	C3a	-1.7	4.98
AML104_CTGTGGGGTAGACTGG-1	AML104	AML Immature	C3a	-1.77	5.98
AML104_CTTACCGAGCATCAGG-1	AML104	AML Immature	C3a	-2.16	6.19
AML104_CTTACCGGTTACGATC-1	AML104	AML Immature	C3a	-1.87	5.46
AML104_CTTAGGAAGGTCACCC-1	AML104	AML Immature	C3a	-2.13	6.05
AML104_CTTAGGACACGAAAGC-1	AML104	AML Immature	C3a	-0.89	3.63
AML104_CTTCAATGTAACCCGC-1	AML104	AML Immature	C3a	-2.34	6.28
AML104_CTTCCGAAGAAGCCTG-1	AML104	AML Immature	C3a	-1.51	4.65
AML104_CTTCCGAGTATCGTTG-1	AML104	AML Immature	C3a	-1.95	5.14
AML104_CTTCCGAGTCAGGTGA-1	AML104	AML Immature	C3a	-2.54	6.52
AML104_CTTCCTTCAATGGCCC-1	AML104	AML Immature	C3a	-2.07	6.21
AML104_CTTCGGTTCTCCACTG-1	AML104	AML Immature	C3a	-2.57	5.87
AML104_CTTCTCTCAGGACATG-1	AML104	AML Immature	C3a	0.05	2.61
AML104_CTTCTCTCAGTTAAAG-1	AML104	AML Immature	C3a	-2.13	5.96
AML104_CTTCTCTTCAGCTGTA-1	AML104	AML Immature	C3a	-2.29	6.35
AML104_CTTGAGACACGCACCA-1	AML104	AML Immature	C3a	-2.06	6.17
AML104_CTTGAGAGTCGTATGT-1	AML104	AML Immature	C3a	-0.79	3.02
AML104_CTTGAGAGTGATAGAT-1	AML104	AML Immature	C3a	-2.34	6.41
AML104_CTTGAGAGTTCTCAGA-1	AML104	AML Immature	C3a	-0.81	2.66
AML104_CTTGAGATCGCCAATA-1	AML104	AML Immature	C3a	-0.57	2.69
AML104_CTTGATTTCTGAGGCC-1	AML104	AML Immature	C3a	-2.47	6.51
AML104_CTTTCAAAGGATTTCC-1	AML104	AML Immature	C3a	-1.31	4.23
AML104_CTTTCAAAGGCAGGTT-1	AML104	AML Immature	C3a	-2	6.51
AML104_CTTTCAAAGGTACTGG-1	AML104	AML Immature	C3a	0.05	1.48
AML104_CTTTCAACAGCTGAAG-1	AML104	AML Immature	C3a	-2.11	6.46
AML104_CTTTCAACATCGCCTT-1	AML104	AML Immature	C3a	-2.58	6.24
AML104_CTTTCAAGTCGGTACC-1	AML104	AML Immature	C3a	-1.34	4.34
AML104_CTTTCAAGTTTCACTT-1	AML104	AML Immature	C3a	-2.18	6.28
AML104_CTTTCAATCCAACTAG-1	AML104	AML Immature	C3a	0.27	1.85
AML104_CTTTCGGCAGGAATAT-1	AML104	AML Immature	C3a	-2	5.06
AML104_CTTTCGGTCGTGGGTC-1	AML104	AML Immature	C3a	-1.89	4.97
AML104_GAAATGAGTAGTCCTA-1	AML104	AML Immature	C3a	-1.55	5.08
AML104_GAACACTAGACATAAC-1	AML104	AML Immature	C3a	-2.36	6.63
AML104_GAACACTTCTGCTGAA-1	AML104	AML Immature	C3a	-2.29	5.59
AML104_GAACGTTAGGACTTCT-1	AML104	AML Immature	C3a	-2.47	5.68
AML104_GAACGTTAGTTACGTC-1	AML104	AML Immature	C3a	-2.01	4.92
AML104_GAACTGTAGCCAGTAG-1	AML104	AML Immature	C3a	-2.28	6.05
AML104_GAACTGTCAGTAACGG-1	AML104	AML Immature	C3a	-1.81	4.64
AML104_GAACTGTGTAAGATTG-1	AML104	AML Immature	C3a	-0.21	2.27
AML104_GAACTGTTCTTTGATC-1	AML104	AML Immature	C3a	-1.13	3.8
AML104_GAAGAATAGGGTACAC-1	AML104	AML Immature	C3a	0.18	1.39
AML104_GAAGAATTCCCTCAAC-1	AML104	AML Immature	C3a	-2.18	6.08
AML104_GAAGAATTCCTTCACG-1	AML104	AML Immature	C3a	-2.31	5.71
AML104_GAAGCGACATAGGCGA-1	AML104	AML Immature	C3a	-2.52	5.75
AML104_GAAGCGAGTGTTAGCT-1	AML104	AML Immature	C3a	-2.6	6.47
AML104_GAAGGACAGCAGGGAG-1	AML104	AML Immature	C3a	-2.17	5.1
AML104_GAAGGACGTTGGAGAC-1	AML104	AML Immature	C3a	-1.79	5.76
AML104_GAAGGACTCTAGTACG-1	AML104	AML Immature	C3a	-2.38	5.58
AML104_GAAGTAACAATCGTCA-1	AML104	AML Immature	C3a	-3.18	5.79
AML104_GAAGTAAGTGTGTCGC-1	AML104	AML Immature	C3a	1.62	0.55
AML104_GAATAGACATGGGTTT-1	AML104	AML Immature	C3a	-1.89	5.08
AML104_GAATAGAGTCTCAAGT-1	AML104	AML Immature	C3a	-0.49	2.37
AML104_GAATAGAGTTACGATC-1	AML104	AML Immature	C3a	-2.39	6.45
AML104_GAATCACCACAAGCCC-1	AML104	AML Immature	C3a	-1.64	4.68
AML104_GAATCACCAGAGAATT-1	AML104	AML Immature	C3a	-2.46	5.78
AML104_GAATCACGTACAGTCT-1	AML104	AML Immature	C3a	-2.41	6.49
AML104_GAATCACGTGGTCCGT-1	AML104	AML Immature	C3a	-1.99	5.17
AML104_GAATCGTAGGTCCTGC-1	AML104	AML Immature	C3a	-2.13	6.47
AML104_GAATCGTCACCAGTTA-1	AML104	AML Immature	C3a	-2.18	4.9
AML104_GAATCGTGTATCCCTC-1	AML104	AML Immature	C3a	0.03	1.76
AML104_GACACGCCAGTAGAGC-1	AML104	AML Immature	C3a	-2.15	6.16
AML104_GACACGCTCAAGCCGC-1	AML104	AML Immature	C3a	-2.19	6.35
AML104_GACAGCCGTCTCAAGT-1	AML104	AML Immature	C3a	-1.85	6.08
AML104_GACAGCCGTTCGTGCG-1	AML104	AML Immature	C3a	-2.34	6.2
AML104_GACATCACAACGATCT-1	AML104	AML Immature	C3a	-2.27	5.43
AML104_GACATCAGTTCGTTCC-1	AML104	AML Immature	C3a	-1.93	5.68
AML104_GACCAATCATAACTCG-1	AML104	AML Immature	C3a	-2.26	5.81
AML104_GACCAATTCGCCTTGT-1	AML104	AML Immature	C3a	-2.28	6.01
AML104_GACCAATTCTTCGTGC-1	AML104	AML Immature	C3a	-1.77	6.24
AML104_GACCCAGAGAGGCTGT-1	AML104	AML Immature	C3a	-1.98	6.01
AML104_GACCCAGAGCACGGAT-1	AML104	AML Immature	C3a	-0.65	3.3
AML104_GACCCAGAGTACTGGG-1	AML104	AML Immature	C3a	-1.98	5.71
AML104_GACCCTTAGAAGAGCA-1	AML104	AML Immature	C3a	-2.18	6.1
AML104_GACCCTTAGCCGAATG-1	AML104	AML Immature	C3a	-2.37	5.72
AML104_GACCCTTAGTTGCGCC-1	AML104	AML Immature	C3a	-2.18	6.37
AML104_GACCCTTCAGTATTCG-1	AML104	AML Immature	C3a	-0.48	2.71
AML104_GACCCTTGTAGAGATT-1	AML104	AML Immature	C3a	-1.37	4.45
AML104_GACCCTTTCTCAACCC-1	AML104	AML Immature	C3a	-2.35	5.89
AML104_GACCGTGCACGACGCT-1	AML104	AML Immature	C3a	-2.09	5.19
AML104_GACCGTGCATGAGTAA-1	AML104	AML Immature	C3a	-2.56	5.99
AML104_GACCTTCAGACCCGCT-1	AML104	AML Immature	C3a	-2.13	6.41
AML104_GACCTTCAGTCATGCT-1	AML104	AML Immature	C3a	-2.71	6.13
AML104_GACGCTGAGGCTATCT-1	AML104	AML Immature	C3a	-0.01	2.29
AML104_GACGCTGCAGTAACGG-1	AML104	AML Immature	C3a	-1.79	4.79
AML104_GACGCTGGTCTAACGT-1	AML104	AML Immature	C3a	0.12	1.27
AML104_GACGCTGGTGTGACCC-1	AML104	AML Immature	C3a	-3.11	6.2
AML104_GACGCTGTCACCGCTT-1	AML104	AML Immature	C3a	-2.05	5.35
AML104_GACGTTAAGACGAAGA-1	AML104	AML Immature	C3a	-2.33	5.65
AML104_GACGTTAAGGCGAAGG-1	AML104	AML Immature	C3a	-2.64	6.46
AML104_GACGTTACAATTGGTC-1	AML104	AML Immature	C3a	-0.18	2.55
AML104_GACGTTACACGCTTAA-1	AML104	AML Immature	C3a	-2.08	6.3
AML104_GACGTTATCAGTCCGG-1	AML104	AML Immature	C3a	-2.35	5.95
AML104_GACTATGAGGGATCTG-1	AML104	AML Immature	C3a	-1.9	6.31
AML104_GACTCTCAGCTAAACA-1	AML104	AML Immature	C3a	-0.07	2.43
AML104_GACTCTCTCTCGTGGG-1	AML104	AML Immature	C3a	-2.12	5.83
AML104_GACTGATCAATGACCT-1	AML104	AML Immature	C3a	0.02	1.27
AML104_GACTTCCAGGCCTGCT-1	AML104	AML Immature	C3a	-1.91	5.1
AML104_GACTTCCAGTAGGGTC-1	AML104	AML Immature	C3a	-1.54	5.83
AML104_GACTTCCTCAAGATAG-1	AML104	AML Immature	C3a	-2.18	6.46
AML104_GAGAAATAGCGTATAA-1	AML104	AML Immature	C3a	-1.87	5.45
AML104_GAGAAATAGTGAGTGC-1	AML104	AML Immature	C3a	-2.15	6.33
AML104_GAGAAATCAAGTGTCT-1	AML104	AML Immature	C3a	-1.71	6.87
AML104_GAGAAATCATGCACTA-1	AML104	AML Immature	C3a	-2.59	6.34
AML104_GAGAAATTCCCTCTTT-1	AML104	AML Immature	C3a	-1.53	4.51
AML104_GAGACCCCACCCTAAA-1	AML104	AML Immature	C3a	-2.09	4.87
AML104_GAGACTTCATAGTCGT-1	AML104	AML Immature	C3a	-0.35	2.39
AML104_GAGATGGGTCGCACAC-1	AML104	AML Immature	C3a	-2.64	6.46
AML104_GAGATGGGTCGTCGGT-1	AML104	AML Immature	C3a	0.22	5.85
AML104_GAGATGGGTGACGTCC-1	AML104	AML Immature	C3a	-2.59	6.4
AML104_GAGATGGGTGTGGACA-1	AML104	AML Immature	C3a	-2.58	6.1
AML104_GAGCCTGAGTTGGAGC-1	AML104	AML Immature	C3a	-2.02	5.95
AML104_GAGCCTGCATATCTGG-1	AML104	AML Immature	C3a	-0.81	3.19
AML104_GAGCCTGGTTTGTTGG-1	AML104	AML Immature	C3a	-0.7	3.2
AML104_GAGGCAAAGGTGGCTA-1	AML104	AML Immature	C3a	-1.51	4.2
AML104_GAGGCAACAATTCACG-1	AML104	AML Immature	C3a	-2.3	5.92
AML104_GAGGCAACACAAGCCC-1	AML104	AML Immature	C3a	-1.29	6.13
AML104_GAGGCAAGTTAGGGTG-1	AML104	AML Immature	C3a	-0.64	2.48
AML104_GAGGCAATCCAGGACC-1	AML104	AML Immature	C3a	-2.75	6.45
AML104_GAGGCAATCCGTCACT-1	AML104	AML Immature	C3a	-1.4	3.88
AML104_GAGGCAATCTCACCCA-1	AML104	AML Immature	C3a	-2.18	5.76
AML104_GAGGCCTCAACAGAGC-1	AML104	AML Immature	C3a	-1.29	3.64
AML104_GAGGCCTCAGCACCCA-1	AML104	AML Immature	C3a	-2.49	6.07
AML104_GAGGCCTGTTACGCCG-1	AML104	AML Immature	C3a	-1.95	5.77
AML104_GAGGCCTTCGCGTAGC-1	AML104	AML Immature	C3a	-0.27	2.39
AML104_GAGGCCTTCTGGTTGA-1	AML104	AML Immature	C3a	-1.56	4.88
AML104_GAGGGATGTTAACAGA-1	AML104	AML Immature	C3a	-2.24	5.43
AML104_GAGGGATGTTTGTGGT-1	AML104	AML Immature	C3a	-2.42	5.9
AML104_GAGGGTACAATGAACA-1	AML104	AML Immature	C3a	-2.17	6.39
AML104_GAGTCATAGCATAGGC-1	AML104	AML Immature	C3a	-2.72	6.01
AML104_GAGTCATAGTCAATCC-1	AML104	AML Immature	C3a	-2.21	6.46
AML104_GAGTCATCAGGCCCTA-1	AML104	AML Immature	C3a	-2.68	6.37
AML104_GAGTCATGTGAATATG-1	AML104	AML Immature	C3a	-2.5	5.74
AML104_GAGTCATTCCACGAAT-1	AML104	AML Immature	C3a	-1.02	3.43
AML104_GAGTCATTCGCCTAGG-1	AML104	AML Immature	C3a	-2.08	5.46
AML104_GAGTCTAAGACAGTCG-1	AML104	AML Immature	C3a	-1.52	4.83
AML104_GAGTCTAAGTATGACA-1	AML104	AML Immature	C3a	-0.96	6.74
AML104_GAGTCTACACTGCATA-1	AML104	AML Immature	C3a	-1.35	4.24
AML104_GAGTCTATCGATAACC-1	AML104	AML Immature	C3a	-0.27	1.54
AML104_GAGTCTATCTCGCGTT-1	AML104	AML Immature	C3a	-1.93	5.69
AML104_GAGTGAGGTCTTGAGT-1	AML104	AML Immature	C3a	-2.44	6.52
AML104_GAGTGAGTCGCACGAC-1	AML104	AML Immature	C3a	0.3	1.29
AML104_GAGTGTTTCCTTCTGG-1	AML104	AML Immature	C3a	-1.78	4.65
AML104_GAGTTACAGGCCGCTT-1	AML104	AML Immature	C3a	-0.12	2.12
AML104_GAGTTACCACAATGTC-1	AML104	AML Immature	C3a	-0.13	2.2
AML104_GAGTTACGTCATCGGC-1	AML104	AML Immature	C3a	-1.91	5.58
AML104_GAGTTGTAGGGACCAT-1	AML104	AML Immature	C3a	-1.53	4.61
AML104_GAGTTGTCATGTTCGA-1	AML104	AML Immature	C3a	-1.93	6.41
AML104_GAGTTGTTCAGTAGGG-1	AML104	AML Immature	C3a	-2.27	6.31
AML104_GAGTTTGAGAAACTCA-1	AML104	AML Immature	C3a	-2.33	6.46
AML104_GAGTTTGTCCATCTAT-1	AML104	AML Immature	C3a	-2.67	5.87
AML104_GAGTTTGTCCCTCTTT-1	AML104	AML Immature	C3a	-1.59	5.73
AML104_GAGTTTGTCTAGTCAG-1	AML104	AML Immature	C3a	-2.98	6.14
AML104_GATAGAACAAAGCAAT-1	AML104	AML Immature	C3a	-2.56	5.97
AML104_GATAGAAGTATCGCGC-1	AML104	AML Immature	C3a	-2.32	6.06
AML104_GATAGAAGTGCCTGAC-1	AML104	AML Immature	C3a	-1.51	4.78
AML104_GATAGCTAGGCTGGAT-1	AML104	AML Immature	C3a	-1.43	3.9
AML104_GATCACACAGATAAAC-1	AML104	AML Immature	C3a	-1.73	4.89
AML104_GATCACATCTACTGCC-1	AML104	AML Immature	C3a	0.21	1.65
AML104_GATCAGTAGGTGCTTT-1	AML104	AML Immature	C3a	-2.34	6.28
AML104_GATCAGTTCACTCACC-1	AML104	AML Immature	C3a	-1.88	5.8
AML104_GATCAGTTCGCAGTGC-1	AML104	AML Immature	C3a	-2.21	6.17
AML104_GATCATGAGATCCCGC-1	AML104	AML Immature	C3a	-1.63	4.52
AML104_GATCATGAGGGTATAT-1	AML104	AML Immature	C3a	0.37	1.6
AML104_GATCATGCACACGTGC-1	AML104	AML Immature	C3a	-1.24	3.78
AML104_GATCCCTCAACTCCCT-1	AML104	AML Immature	C3a	-2.35	5.84
AML104_GATCCCTGTGCACATT-1	AML104	AML Immature	C3a	-1.64	4.66
AML104_GATCCCTGTTACAGCT-1	AML104	AML Immature	C3a	-1.92	5.77
AML104_GATCCCTTCTATGCCC-1	AML104	AML Immature	C3a	-2.23	5.65
AML104_GATCGTAAGCCTATCA-1	AML104	AML Immature	C3a	-2.16	5.39
AML104_GATCGTAAGCGCATCC-1	AML104	AML Immature	C3a	-1.73	4.97
AML104_GATCGTACACACGGTC-1	AML104	AML Immature	C3a	-0.37	3.07
AML104_GATCGTACAGTGCCTG-1	AML104	AML Immature	C3a	-2.32	6.37
AML104_GATCGTAGTTGGTACT-1	AML104	AML Immature	C3a	-2.1	5.74
AML104_GATCGTATCGCTCATC-1	AML104	AML Immature	C3a	-1.34	5.84
AML104_GATGACTTCGGTATGT-1	AML104	AML Immature	C3a	-2.38	5.57
AML104_GATGAGGCAGACCAAG-1	AML104	AML Immature	C3a	-1.58	5.01
AML104_GATGATCAGGACGCAT-1	AML104	AML Immature	C3a	-1.53	4.24
AML104_GATGATCAGTGCCGAA-1	AML104	AML Immature	C3a	-3.12	6.21
AML104_GATGATCGTAGGATAT-1	AML104	AML Immature	C3a	0.15	1.72
AML104_GATGATCGTAGTGCGA-1	AML104	AML Immature	C3a	-0.4	2.21
AML104_GATGATCTCCTGATAG-1	AML104	AML Immature	C3a	-2.26	6.29
AML104_GATGATCTCTGGAGAG-1	AML104	AML Immature	C3a	-2.25	6.55
AML104_GATGCTAAGGGCAGAG-1	AML104	AML Immature	C3a	-1.16	4.01
AML104_GATGCTACAGTCGGAA-1	AML104	AML Immature	C3a	-0.15	2.38
AML104_GATGCTAGTCCGCAGT-1	AML104	AML Immature	C3a	-2.4	6.38
AML104_GATGCTAGTTTGTTGG-1	AML104	AML Immature	C3a	-2.25	5.71
AML104_GATGGAGCAAGAATGT-1	AML104	AML Immature	C3a	-2.36	5.68
AML104_GATGGAGCATTGTCGA-1	AML104	AML Immature	C3a	-2.05	6.65
AML104_GATGGAGTCAAGTGTC-1	AML104	AML Immature	C3a	-2.29	6.17
AML104_GATGTTGCACGTATAC-1	AML104	AML Immature	C3a	-2.61	6.23
AML104_GATTCGACAAAGACGC-1	AML104	AML Immature	C3a	-1.77	5.23
AML104_GATTCGACAGTCGAGA-1	AML104	AML Immature	C3a	-2.12	6.39
AML104_GATTCGAGTCTCAAGT-1	AML104	AML Immature	C3a	-0.77	3.23
AML104_GATTCGAGTTGGGTAG-1	AML104	AML Immature	C3a	-2.6	6.41
AML104_GATTCGATCAACCCGG-1	AML104	AML Immature	C3a	-2.69	6.11
AML104_GATTCGATCCACTTTA-1	AML104	AML Immature	C3a	-1.92	6.4
AML104_GATTCTTTCGCTACAA-1	AML104	AML Immature	C3a	-2.03	6
AML104_GATTGGTAGCAAATCA-1	AML104	AML Immature	C3a	-2.17	6.34
AML104_GATTGGTGTATTGCCA-1	AML104	AML Immature	C3a	-1.72	6.02
AML104_GATTGGTTCGGTGTAT-1	AML104	AML Immature	C3a	-1.07	3.98
AML104_GATTGGTTCTCATGCC-1	AML104	AML Immature	C3a	-1.64	5.16
AML104_GATTTCTAGACGCTCC-1	AML104	AML Immature	C3a	-2.17	6.46
AML104_GATTTCTCAACCCTCT-1	AML104	AML Immature	C3a	-1.18	6.08
AML104_GATTTCTGTAGCGTTT-1	AML104	AML Immature	C3a	-2.46	6.29
AML104_GCAACATAGCGTGAAC-1	AML104	AML Immature	C3a	-2.43	5.89
AML104_GCAACATAGTGAGGTC-1	AML104	AML Immature	C3a	-2.28	6.21
AML104_GCAACATGTCAACGCC-1	AML104	AML Immature	C3a	-0.38	4.25
AML104_GCAACATGTCGAGCAA-1	AML104	AML Immature	C3a	-1.34	4.3
AML104_GCAACATGTGTGACCC-1	AML104	AML Immature	C3a	-0.8	4.07
AML104_GCAACCGGTACGTAGG-1	AML104	AML Immature	C3a	-2.25	6.17
AML104_GCAACCGGTTCAACGT-1	AML104	AML Immature	C3a	-0.97	3.96
AML104_GCAACCGTCGAGAAAT-1	AML104	AML Immature	C3a	-2.5	6.42
AML104_GCACATACACAATGCT-1	AML104	AML Immature	C3a	-1.83	5.39
AML104_GCACATACAGAACGCA-1	AML104	AML Immature	C3a	-0.99	3.68
AML104_GCACATAGTGTGTCGC-1	AML104	AML Immature	C3a	-2.73	5.74
AML104_GCACATAGTTATGGTC-1	AML104	AML Immature	C3a	-0.38	2.72
AML104_GCACATATCCCTGTTG-1	AML104	AML Immature	C3a	-1.6	4.77
AML104_GCACGGTCACATGGTT-1	AML104	AML Immature	C3a	-1.62	4.79
AML104_GCACGGTCAGCCGTTG-1	AML104	AML Immature	C3a	-2.37	6.44
AML104_GCACGGTGTCCACATA-1	AML104	AML Immature	C3a	-2.51	6.1
AML104_GCACGGTGTTGGAGAC-1	AML104	AML Immature	C3a	-2.01	6.17
AML104_GCACGTGCACAAGCAG-1	AML104	AML Immature	C3a	-1.78	5.8
AML104_GCACGTGGTCATCCGG-1	AML104	AML Immature	C3a	-0.09	1.9
AML104_GCACTAATCGTCACCT-1	AML104	AML Immature	C3a	-2.28	6.29
AML104_GCACTAATCTTAAGGC-1	AML104	AML Immature	C3a	-2.46	6.22
AML104_GCAGCCACAGAGCCCT-1	AML104	AML Immature	C3a	-0.96	3.37
AML104_GCAGCCAGTGCATTAC-1	AML104	AML Immature	C3a	-2.37	6.51
AML104_GCAGCCAGTTTACACG-1	AML104	AML Immature	C3a	-1.33	3.98
AML104_GCAGCCATCCCTCGTA-1	AML104	AML Immature	C3a	0.07	1.74
AML104_GCAGCTGAGCATCGAG-1	AML104	AML Immature	C3a	0.16	2.01
AML104_GCAGCTGGTTTCTTAC-1	AML104	AML Immature	C3a	-1.6	4.63
AML104_GCAGGCTAGAATCGAT-1	AML104	AML Immature	C3a	-1.93	6.22
AML104_GCAGGCTAGGCGAACT-1	AML104	AML Immature	C3a	-2.23	6.11
AML104_GCAGGCTAGTAAACTG-1	AML104	AML Immature	C3a	-1.31	4.69
AML104_GCAGTTAAGAGCAGCT-1	AML104	AML Immature	C3a	-1.96	6.11
AML104_GCAGTTAAGCGCACAA-1	AML104	AML Immature	C3a	-1.87	5.71
AML104_GCAGTTATCTATACGG-1	AML104	AML Immature	C3a	0.15	1.56
AML104_GCATCGGAGGGAGTTC-1	AML104	AML Immature	C3a	-2.55	5.83
AML104_GCATCGGAGTCGCGAA-1	AML104	AML Immature	C3a	-0.46	2.1
AML104_GCATCGGTCGTAGTCA-1	AML104	AML Immature	C3a	-0.84	4.08
AML104_GCATTAGAGCTATCCA-1	AML104	AML Immature	C3a	-1.69	5.46
AML104_GCATTAGCACGCCAGT-1	AML104	AML Immature	C3a	-2.52	6.32
AML104_GCATTAGCAGTAGAAT-1	AML104	AML Immature	C3a	-0.53	2.76
AML104_GCATTAGTCACCGACG-1	AML104	AML Immature	C3a	-2.08	5.15
AML104_GCATTAGTCCATTTGT-1	AML104	AML Immature	C3a	-1.15	3.72
AML104_GCCAACGAGTCGAAAT-1	AML104	AML Immature	C3a	-1.19	4.23
AML104_GCCAACGCAACGGTAG-1	AML104	AML Immature	C3a	-2.57	6.06
AML104_GCCAACGCAAGAGAGA-1	AML104	AML Immature	C3a	-1.36	4.82
AML104_GCCAACGCAATACGCT-1	AML104	AML Immature	C3a	-1.78	5.25
AML104_GCCAACGTCTACCCAC-1	AML104	AML Immature	C3a	-2.03	6.21
AML104_GCCAGCAAGAGGTTTA-1	AML104	AML Immature	C3a	-2.49	5.58
AML104_GCCAGCAAGATAGCAT-1	AML104	AML Immature	C3a	-2.5	5.78
AML104_GCCAGCACATGAATCC-1	AML104	AML Immature	C3a	0.24	1.73
AML104_GCCAGCAGTCTTTATC-1	AML104	AML Immature	C3a	-2.17	6.26
AML104_GCCAGCAGTGACATCT-1	AML104	AML Immature	C3a	-2.4	6.38
AML104_GCCAGCATCTCATAGG-1	AML104	AML Immature	C3a	-1.79	5.16
AML104_GCCAGGTAGTCATAGA-1	AML104	AML Immature	C3a	-0.55	2.86
AML104_GCCAGGTTCCCAGGAC-1	AML104	AML Immature	C3a	-1.57	4.86
AML104_GCCAGTGAGAAGCGGG-1	AML104	AML Immature	C3a	-1.81	6.29
AML104_GCCAGTGAGTAACAGT-1	AML104	AML Immature	C3a	-2.12	5.3
AML104_GCCAGTGAGTTACTCG-1	AML104	AML Immature	C3a	-0.13	0.75
AML104_GCCAGTGGTAATGATG-1	AML104	AML Immature	C3a	-0.5	2.76
AML104_GCCAGTGTCAGCAATC-1	AML104	AML Immature	C3a	-1.58	4.49
AML104_GCCAGTGTCCGATCTC-1	AML104	AML Immature	C3a	-1.5	4.76
AML104_GCCAGTGTCTCCATAT-1	AML104	AML Immature	C3a	-2.64	6.08
AML104_GCCATGGAGCGTTCAT-1	AML104	AML Immature	C3a	-2.53	6.17
AML104_GCCATGGCAGGAACCA-1	AML104	AML Immature	C3a	-2.56	6.61
AML104_GCCATTCAGGCTAGCA-1	AML104	AML Immature	C3a	-2.27	5.84
AML104_GCCATTCCAACACGAG-1	AML104	AML Immature	C3a	-1.61	4.46
AML104_GCCATTCGTGAGATTA-1	AML104	AML Immature	C3a	-2.22	5.14
AML104_GCCATTCGTGGTCAAG-1	AML104	AML Immature	C3a	-2.13	6.2
AML104_GCCATTCTCAGCGTCG-1	AML104	AML Immature	C3a	-2.59	5.63
AML104_GCCCAGAAGAAGCTCG-1	AML104	AML Immature	C3a	-2.06	5.46
AML104_GCCCAGAAGTTTGTCG-1	AML104	AML Immature	C3a	-0.1	1.44
AML104_GCCCAGACACCCATAA-1	AML104	AML Immature	C3a	-0.53	2.46
AML104_GCCCAGACATGGTACT-1	AML104	AML Immature	C3a	-2.31	5.96
AML104_GCCCAGATCCACCCTA-1	AML104	AML Immature	C3a	-2.16	6.52
AML104_GCCCGAACAATCCAGT-1	AML104	AML Immature	C3a	-1.92	5.76
AML104_GCCCGAACATACCGTA-1	AML104	AML Immature	C3a	-2.38	6.02
AML104_GCCCGAACATCGGTTA-1	AML104	AML Immature	C3a	-1.35	4.64
AML104_GCCCGAATCCGGTAAT-1	AML104	AML Immature	C3a	-2.18	6.3
AML104_GCCGATGAGTTGTAAG-1	AML104	AML Immature	C3a	-1.8	6
AML104_GCCGATGGTCATCACA-1	AML104	AML Immature	C3a	-2.17	6.35
AML104_GCCGTGAAGACAGCGT-1	AML104	AML Immature	C3a	-1.93	5.03
AML104_GCCGTGAAGATGCTGG-1	AML104	AML Immature	C3a	-2.55	6.22
AML104_GCCTGTTCAAACCATC-1	AML104	AML Immature	C3a	-1.79	6.59
AML104_GCCTGTTCACTACAGT-1	AML104	AML Immature	C3a	-0.89	3.47
AML104_GCCTGTTGTCTTCCGT-1	AML104	AML Immature	C3a	-2.36	6.42
AML104_GCCTGTTTCGATGCAT-1	AML104	AML Immature	C3a	-2.33	5.14
AML104_GCCTGTTTCTAACGGT-1	AML104	AML Immature	C3a	-1.65	4.93
AML104_GCGAGAAAGGTTAAAC-1	AML104	AML Immature	C3a	-0.54	2.58
AML104_GCGAGAACACAAGTGG-1	AML104	AML Immature	C3a	-2.27	6.37
AML104_GCGAGAATCGATACGT-1	AML104	AML Immature	C3a	-2.04	4.81
AML104_GCGATCGAGAACTCCT-1	AML104	AML Immature	C3a	-2.06	5.88
AML104_GCGATCGAGTTACTCG-1	AML104	AML Immature	C3a	-2.29	6.31
AML104_GCGATCGGTTGAATCC-1	AML104	AML Immature	C3a	-0.65	2.92
AML104_GCGGAAAAGCATCGAG-1	AML104	AML Immature	C3a	-0.21	1.28
AML104_GCGGAAAAGCTGTTAC-1	AML104	AML Immature	C3a	-1.45	4.66
AML104_GCGGAAAGTACTGAGG-1	AML104	AML Immature	C3a	-1.92	5.97
AML104_GCGGAAATCGGTATGT-1	AML104	AML Immature	C3a	-2.65	6.43
AML104_GCGGATCCACACGTGC-1	AML104	AML Immature	C3a	-2.58	6.53
AML104_GCGGATCGTGCAACAG-1	AML104	AML Immature	C3a	-2.15	4.79
AML104_GCGGATCGTGGTCTTA-1	AML104	AML Immature	C3a	-1.94	5.11
AML104_GCGGATCTCGACTCCT-1	AML104	AML Immature	C3a	0.07	1.33
AML104_GCGGATCTCTAATTCC-1	AML104	AML Immature	C3a	-0.27	2.2
AML104_GCGTGCACAATCGCAT-1	AML104	AML Immature	C3a	-2.72	5.77
AML104_GCGTGCATCGTTAGAC-1	AML104	AML Immature	C3a	-2.46	6.16
AML104_GCGTTTCAGGTGCATG-1	AML104	AML Immature	C3a	-1.98	5.66
AML104_GCGTTTCGTAAGTAGT-1	AML104	AML Immature	C3a	-2.28	5.78
AML104_GCGTTTCGTCCTCAGG-1	AML104	AML Immature	C3a	-0.73	4.71
AML104_GCGTTTCGTCGAGCAA-1	AML104	AML Immature	C3a	-1.17	3.77
AML104_GCTACCTCAACAACAA-1	AML104	AML Immature	C3a	-2.19	6.15
AML104_GCTACCTCATCGAAGG-1	AML104	AML Immature	C3a	-1.47	4.56
AML104_GCTCAAATCGATGCAT-1	AML104	AML Immature	C3a	-2.73	6.08
AML104_GCTCAAATCGGATAAA-1	AML104	AML Immature	C3a	-0.41	2.48
AML104_GCTGAATGTATCGTAC-1	AML104	AML Immature	C3a	-2.07	5.33
AML104_GCTGAATGTCAAACGG-1	AML104	AML Immature	C3a	0.18	1.65
AML104_GCTGCAGGTGGTTTAC-1	AML104	AML Immature	C3a	-1.88	6.17
AML104_GCTGCAGTCGATCCCT-1	AML104	AML Immature	C3a	-1.81	6.09
AML104_GCTGGGTGTAGGTTTC-1	AML104	AML Immature	C3a	-1.38	4.47
AML104_GCTGGGTTCTCAGGCG-1	AML104	AML Immature	C3a	-2.29	6.26
AML104_GCTTCACAGACGCCCT-1	AML104	AML Immature	C3a	-2.08	5.3
AML104_GCTTCACCATCCTTCG-1	AML104	AML Immature	C3a	-2.6	6
AML104_GCTTCACGTGTCCGGT-1	AML104	AML Immature	C3a	-2.77	6.4
AML104_GCTTCACGTTTAGAGA-1	AML104	AML Immature	C3a	-0.86	3.36
AML104_GCTTGGGAGAGAAGGT-1	AML104	AML Immature	C3a	-1.89	5.64
AML104_GCTTGGGAGGCACGAT-1	AML104	AML Immature	C3a	-2.67	6.37
AML104_GCTTGGGCATTGAAAG-1	AML104	AML Immature	C3a	-1.98	6.34
AML104_GCTTTCGTCGACGCGT-1	AML104	AML Immature	C3a	-2.48	5.9
AML104_GGAACCCAGCGTGTTT-1	AML104	AML Immature	C3a	-1.92	5.03
AML104_GGAACCCCAAGACGAC-1	AML104	AML Immature	C3a	-2.55	6.36
AML104_GGAACCCCAGTGGGTA-1	AML104	AML Immature	C3a	0.08	1.43
AML104_GGAACCCCATCGTTCC-1	AML104	AML Immature	C3a	0.15	1.81
AML104_GGAACCCTCTAGGCAT-1	AML104	AML Immature	C3a	-0.88	4.04
AML104_GGAAGTGAGCCTAACT-1	AML104	AML Immature	C3a	-1.88	5.53
AML104_GGAAGTGCACATTCGA-1	AML104	AML Immature	C3a	-2.09	4.92
AML104_GGAATCTAGAGTAACT-1	AML104	AML Immature	C3a	-2.36	6.4
AML104_GGAATCTAGCATATGA-1	AML104	AML Immature	C3a	-2.73	6.31
AML104_GGAATCTAGTACGTCT-1	AML104	AML Immature	C3a	-2.36	5.99
AML104_GGAATCTCACGACGTC-1	AML104	AML Immature	C3a	-1.93	6.62
AML104_GGAATCTTCAAAGGTA-1	AML104	AML Immature	C3a	-2.66	6.25
AML104_GGAATCTTCTTCCACG-1	AML104	AML Immature	C3a	-2.05	4.66
AML104_GGAATGGAGTTCCATG-1	AML104	AML Immature	C3a	-2.31	6.24
AML104_GGAATGGCAGGATGAC-1	AML104	AML Immature	C3a	-1.23	3.89
AML104_GGAATGGGTCCGGTGT-1	AML104	AML Immature	C3a	0.24	1.49
AML104_GGACGTCCACATGAAA-1	AML104	AML Immature	C3a	-2.24	6.41
AML104_GGAGAACCAGAGTTCT-1	AML104	AML Immature	C3a	-1.39	4.76
AML104_GGAGAACGTGAACCGA-1	AML104	AML Immature	C3a	-2.02	5.49
AML104_GGAGAACGTGCTCTTC-1	AML104	AML Immature	C3a	-2.03	5.52
AML104_GGAGAACGTGGCTCTG-1	AML104	AML Immature	C3a	-1.36	4.15
AML104_GGAGAACGTTTCGTTT-1	AML104	AML Immature	C3a	-2.03	5.26
AML104_GGAGAACTCCTCTGCA-1	AML104	AML Immature	C3a	-2.72	6.15
AML104_GGAGCAAAGTGTTCAC-1	AML104	AML Immature	C3a	-0.81	3.38
AML104_GGAGCAAGTGGTCCCA-1	AML104	AML Immature	C3a	-2.54	6.16
AML104_GGAGCAATCTCTAGGA-1	AML104	AML Immature	C3a	-2.65	6.08
AML104_GGAGGATAGTGGTTAA-1	AML104	AML Immature	C3a	-1.55	4.33
AML104_GGAGGATCAACGACAG-1	AML104	AML Immature	C3a	-1.51	5.92
AML104_GGAGGATCAATAGTCC-1	AML104	AML Immature	C3a	-1.9	5.59
AML104_GGAGGATCAGAGTCAG-1	AML104	AML Immature	C3a	-0.25	3.19
AML104_GGAGGATGTACAGTCT-1	AML104	AML Immature	C3a	-2.41	6.54
AML104_GGAGGTAAGCGCATCC-1	AML104	AML Immature	C3a	-1.44	3.78
AML104_GGAGGTAAGCGCGTTC-1	AML104	AML Immature	C3a	-1.89	5.54
AML104_GGAGGTACAGAGGTTG-1	AML104	AML Immature	C3a	-0.1	1.25
AML104_GGAGGTATCCTCTTTC-1	AML104	AML Immature	C3a	-2.28	5.42
AML104_GGATCTACACGTCATA-1	AML104	AML Immature	C3a	-1.24	6.6
AML104_GGATCTATCACTGTCC-1	AML104	AML Immature	C3a	-0.07	1.77
AML104_GGATGTTCAAGTGGCA-1	AML104	AML Immature	C3a	-0.49	1.92
AML104_GGCACGTAGGATCACG-1	AML104	AML Immature	C3a	-2.4	5.48
AML104_GGCACGTTCCTAACAG-1	AML104	AML Immature	C3a	-1.55	4.3
AML104_GGCAGTCAGATTGAGT-1	AML104	AML Immature	C3a	-2.49	5.93
AML104_GGCAGTCAGGGTAGCT-1	AML104	AML Immature	C3a	-2.29	5.58
AML104_GGCAGTCCACCCTAAA-1	AML104	AML Immature	C3a	-2.54	5.65
AML104_GGCGTCAAGAGCATTA-1	AML104	AML Immature	C3a	0.04	1.81
AML104_GGCGTCATCACGTCCT-1	AML104	AML Immature	C3a	-2.3	5.86
AML104_GGCGTCATCTCGGTAA-1	AML104	AML Immature	C3a	-2.3	6.06
AML104_GGCTGTGGTACATACC-1	AML104	AML Immature	C3a	-2.38	5.8
AML104_GGCTGTGTCTTGCAGA-1	AML104	AML Immature	C3a	-0.98	3.51
AML104_GGCTTGGGTAGGCAGT-1	AML104	AML Immature	C3a	-0.93	3.34
AML104_GGCTTTCTCAAACGAA-1	AML104	AML Immature	C3a	-1.47	4.81
AML104_GGGAAGTGTAGTCTTG-1	AML104	AML Immature	C3a	-2.47	6.51
AML104_GGGACAAGTCAAATCC-1	AML104	AML Immature	C3a	0.17	2.04
AML104_GGGACAATCACCGGTG-1	AML104	AML Immature	C3a	-2.16	6.19
AML104_GGGACCTGTCCTCAGG-1	AML104	AML Immature	C3a	-2.06	5.79
AML104_GGGACCTGTCGATTTG-1	AML104	AML Immature	C3a	-1.67	6.27
AML104_GGGACCTGTGCCGGTT-1	AML104	AML Immature	C3a	-1.93	5.07
AML104_GGGACTCAGGCAATGC-1	AML104	AML Immature	C3a	-1.29	3.93
AML104_GGGACTCCAGGAATAT-1	AML104	AML Immature	C3a	-2.5	5.7
AML104_GGGACTCTCTACTTCA-1	AML104	AML Immature	C3a	-2.24	6.24
AML104_GGGAGATAGGGAGTTC-1	AML104	AML Immature	C3a	-2.29	5.36
AML104_GGGAGATAGTGGATAT-1	AML104	AML Immature	C3a	-2.45	6.36
AML104_GGGAGATCAAATGGCG-1	AML104	AML Immature	C3a	-2.37	5.71
AML104_GGGAGATTCGGCCAAC-1	AML104	AML Immature	C3a	-0.2	2.78
AML104_GGGAGTAAGTCAGGGT-1	AML104	AML Immature	C3a	-2.28	6.02
AML104_GGGATCCTCACATACG-1	AML104	AML Immature	C3a	-0.02	1.18
AML104_GGGATGACACACCAGC-1	AML104	AML Immature	C3a	-2.36	5.68
AML104_GGGATGAGTCCAGGTC-1	AML104	AML Immature	C3a	-2.43	5.71
AML104_GGGATGAGTGTTACAC-1	AML104	AML Immature	C3a	-0.3	2.06
AML104_GGGATGATCAACCTCC-1	AML104	AML Immature	C3a	-0.14	1.94
AML104_GGGATGATCACCTCGT-1	AML104	AML Immature	C3a	-2.34	5.63
AML104_GGGCCATCAGAGCGTA-1	AML104	AML Immature	C3a	-0.27	2.13
AML104_GGGCCATCAGCACAAG-1	AML104	AML Immature	C3a	-2.01	6.11
AML104_GGGCCATCATAGAAAC-1	AML104	AML Immature	C3a	-0.16	2.27
AML104_GGGCGTTGTCGCTCGA-1	AML104	AML Immature	C3a	-2.01	5.51
AML104_GGGCGTTGTGTGAGCA-1	AML104	AML Immature	C3a	-1.15	7.08
AML104_GGGCGTTTCTGACAGT-1	AML104	AML Immature	C3a	0.27	2
AML104_GGGCTACCACCAACAT-1	AML104	AML Immature	C3a	-2.24	5.92
AML104_GGGCTACGTTGTCAGT-1	AML104	AML Immature	C3a	-1.01	4.32
AML104_GGGCTCAAGTAGACAT-1	AML104	AML Immature	C3a	-1.02	3.95
AML104_GGGCTCATCCTTATCA-1	AML104	AML Immature	C3a	-1.63	4.7
AML104_GGGTAGACAACATACC-1	AML104	AML Immature	C3a	-2.61	5.5
AML104_GGGTAGACAACCGTAT-1	AML104	AML Immature	C3a	-1.5	4.14
AML104_GGGTAGAGTTTCGACA-1	AML104	AML Immature	C3a	-0.77	5.5
AML104_GGGTAGATCCACGGGT-1	AML104	AML Immature	C3a	-2.54	6.54
AML104_GGGTAGATCCTGCCAT-1	AML104	AML Immature	C3a	-2.3	5.49
AML104_GGGTATTAGAAACTGT-1	AML104	AML Immature	C3a	-1.74	4.46
AML104_GGGTATTTCCTCACGT-1	AML104	AML Immature	C3a	-2.64	6
AML104_GGGTATTTCGCGTCGA-1	AML104	AML Immature	C3a	-0.31	1.73
AML104_GGGTCACAGAGACAAG-1	AML104	AML Immature	C3a	-0.22	1.83
AML104_GGGTCACTCCGGCAGT-1	AML104	AML Immature	C3a	-1.95	4.69
AML104_GGGTCTGCACCAATTG-1	AML104	AML Immature	C3a	-2.29	5.52
AML104_GGGTCTGGTCGCATGC-1	AML104	AML Immature	C3a	-0.75	4.01
AML104_GGGTGAAGTATGAAGT-1	AML104	AML Immature	C3a	-0.12	1.2
AML104_GGGTGTCAGAACCCGA-1	AML104	AML Immature	C3a	-2.53	5.89
AML104_GGGTGTCAGTGAGCCA-1	AML104	AML Immature	C3a	0.1	1.45
AML104_GGGTGTCGTGAGAACC-1	AML104	AML Immature	C3a	-2.36	6.56
AML104_GGGTGTCTCATTGCTT-1	AML104	AML Immature	C3a	-0.21	2.25
AML104_GGGTTATCAAGCTCTA-1	AML104	AML Immature	C3a	-1.33	4.26
AML104_GGGTTTAAGCGTCGAA-1	AML104	AML Immature	C3a	-2.17	6.44
AML104_GGGTTTACAGACCGCT-1	AML104	AML Immature	C3a	-1.76	5.84
AML104_GGGTTTATCTATCACT-1	AML104	AML Immature	C3a	-1.73	5.62
AML104_GGTAACTGTGACTATC-1	AML104	AML Immature	C3a	-0.41	2.69
AML104_GGTAACTTCACCTGGG-1	AML104	AML Immature	C3a	-2.07	4.72
AML104_GGTAATCAGCAGATAT-1	AML104	AML Immature	C3a	-1.93	4.88
AML104_GGTAATCGTAGAGGAA-1	AML104	AML Immature	C3a	-2.02	6.72
AML104_GGTAATCTCTGAGAAA-1	AML104	AML Immature	C3a	-0.35	2.44
AML104_GGTCACGCAAGCCTGC-1	AML104	AML Immature	C3a	-2.4	6.25
AML104_GGTCACGCAATCCTTT-1	AML104	AML Immature	C3a	-2.04	5.93
AML104_GGTCACGGTGATACAA-1	AML104	AML Immature	C3a	-0.64	2.87
AML104_GGTCACGTCATCCTAT-1	AML104	AML Immature	C3a	-2.56	6.46
AML104_GGTCTGGAGATACTGA-1	AML104	AML Immature	C3a	-0.2	2.06
AML104_GGTCTGGAGCAAGGAA-1	AML104	AML Immature	C3a	-2.46	5.7
AML104_GGTCTGGGTGCACGCT-1	AML104	AML Immature	C3a	-2.21	6.3
AML104_GGTCTGGTCCTGGCTT-1	AML104	AML Immature	C3a	-2.34	5.87
AML104_GGTGAAGGTGTCATGT-1	AML104	AML Immature	C3a	-2.05	6.44
AML104_GGTGAAGGTGTCCGGT-1	AML104	AML Immature	C3a	-2.39	6.59
AML104_GGTGAAGTCACAGTGT-1	AML104	AML Immature	C3a	-1.93	5.77
AML104_GGTGGCTCATCCTTGC-1	AML104	AML Immature	C3a	0.19	1.77
AML104_GGTGGCTGTATGTCCA-1	AML104	AML Immature	C3a	-2.04	5.89
AML104_GGTGTCGAGGGATCTG-1	AML104	AML Immature	C3a	-1.55	4.7
AML104_GGTGTCGTCACTTTGT-1	AML104	AML Immature	C3a	-1.96	6.08
AML104_GGTGTCGTCGTGTTCC-1	AML104	AML Immature	C3a	-2.34	5.08
AML104_GGTGTTAAGGACAAGA-1	AML104	AML Immature	C3a	-1.91	5.41
AML104_GGTGTTAGTATCGTGT-1	AML104	AML Immature	C3a	-2.51	6.32
AML104_GGTGTTATCCTGTAAG-1	AML104	AML Immature	C3a	-2.18	6.14
AML104_GGTGTTATCGCTACGG-1	AML104	AML Immature	C3a	-2.39	6.48
AML104_GGTTAACAGTAATCCC-1	AML104	AML Immature	C3a	-1.24	6.58
AML104_GGTTAACGTAGTCCTA-1	AML104	AML Immature	C3a	-1.98	5.54
AML104_GGTTAACGTCTTCATT-1	AML104	AML Immature	C3a	-2.55	6.01
AML104_GGTTAACGTTCTCTAT-1	AML104	AML Immature	C3a	0.07	1.34
AML104_GGTTAACTCAATCTCT-1	AML104	AML Immature	C3a	-2.52	6.53
AML104_GGTTAACTCAGACCCG-1	AML104	AML Immature	C3a	-0.67	3.22
AML104_GGTTCTCCAATCACGT-1	AML104	AML Immature	C3a	-2.02	5.11
AML104_GGTTCTCGTCCGACGT-1	AML104	AML Immature	C3a	-2.31	5.69
AML104_GGTTCTCTCAGCCTCT-1	AML104	AML Immature	C3a	-0.02	2.19
AML104_GGTTCTCTCGCAGAGA-1	AML104	AML Immature	C3a	-1.94	5.75
AML104_GGTTGTAGTTTGTTCT-1	AML104	AML Immature	C3a	-0.57	3.13
AML104_GGTTGTATCTGTGCTC-1	AML104	AML Immature	C3a	-1.11	6.96
AML104_GTAACACAGCGTATGG-1	AML104	AML Immature	C3a	-2.13	6.48
AML104_GTAACACCAAAGGAGA-1	AML104	AML Immature	C3a	-0.23	2.28
AML104_GTAACCATCGACCACG-1	AML104	AML Immature	C3a	-0.53	2.78
AML104_GTAAGTCAGAGTCCGA-1	AML104	AML Immature	C3a	-2.65	6.45
AML104_GTAAGTCAGCGACATG-1	AML104	AML Immature	C3a	-0.43	2.37
AML104_GTAAGTCAGCGGTAGT-1	AML104	AML Immature	C3a	-0.49	2.59
AML104_GTAAGTCAGTTGCCCG-1	AML104	AML Immature	C3a	-2.53	6.45
AML104_GTAAGTCCAACTTCTT-1	AML104	AML Immature	C3a	-2.11	6.3
AML104_GTAAGTCTCTACAGGT-1	AML104	AML Immature	C3a	-1.19	5.53
AML104_GTAATCGCAGCAGTAG-1	AML104	AML Immature	C3a	-2.59	5.91
AML104_GTAATCGCATACCACA-1	AML104	AML Immature	C3a	-2.54	5.82
AML104_GTAATGCCAGTTAGGG-1	AML104	AML Immature	C3a	-2.03	5.86
AML104_GTACAACAGGTAGATT-1	AML104	AML Immature	C3a	-1.89	6.2
AML104_GTACAACAGTAATTGG-1	AML104	AML Immature	C3a	0.15	1.38
AML104_GTACAACGTCGGTGAA-1	AML104	AML Immature	C3a	-2.21	5.61
AML104_GTACAACTCCGTCACT-1	AML104	AML Immature	C3a	-1.17	4.78
AML104_GTACAACTCTAGCAAC-1	AML104	AML Immature	C3a	-1.65	4.87
AML104_GTACAGTTCACTGAAC-1	AML104	AML Immature	C3a	-0.86	3.72
AML104_GTACAGTTCCGTGGCA-1	AML104	AML Immature	C3a	-2.68	6.14
AML104_GTACAGTTCTCGACCT-1	AML104	AML Immature	C3a	-0.6	3.02
AML104_GTAGAAAAGAAGGCTC-1	AML104	AML Immature	C3a	-2.61	6.52
AML104_GTAGAAAGTCAGCTTA-1	AML104	AML Immature	C3a	-1.19	4.18
AML104_GTAGAAAGTTGATGTC-1	AML104	AML Immature	C3a	-1.91	6.01
AML104_GTAGAAATCAAACCCA-1	AML104	AML Immature	C3a	-1.48	4.09
AML104_GTAGAAATCAACCCGG-1	AML104	AML Immature	C3a	-2.49	6.5
AML104_GTAGAGGAGAAGCCAC-1	AML104	AML Immature	C3a	-1.57	4.99
AML104_GTAGAGGAGTAAACTG-1	AML104	AML Immature	C3a	-0.99	3.29
AML104_GTAGAGGGTAGTCACT-1	AML104	AML Immature	C3a	-2.04	5.9
AML104_GTAGATCAGTGGTTGG-1	AML104	AML Immature	C3a	-0.21	2.4
AML104_GTAGATCCAGTAACCT-1	AML104	AML Immature	C3a	-2.34	5.65
AML104_GTAGATCCATCTGTTT-1	AML104	AML Immature	C3a	-2.59	5.74
AML104_GTAGATCGTCAACACT-1	AML104	AML Immature	C3a	-2.14	5.16
AML104_GTAGCTACACTTCTCG-1	AML104	AML Immature	C3a	-0.06	1.56
AML104_GTAGCTACATAATGAG-1	AML104	AML Immature	C3a	-2.7	6.34
AML104_GTAGCTAGTCCAAATC-1	AML104	AML Immature	C3a	-1.87	6.76
AML104_GTAGCTAGTGAACTAA-1	AML104	AML Immature	C3a	-2.46	5.72
AML104_GTAGGAGAGTGACCTT-1	AML104	AML Immature	C3a	-1.19	5.01
AML104_GTAGGTTCAGCTGTAT-1	AML104	AML Immature	C3a	0.05	1.59
AML104_GTAGGTTGTTGATCGT-1	AML104	AML Immature	C3a	-2.47	6.37
AML104_GTAGTACAGTTCACTG-1	AML104	AML Immature	C3a	-2.63	6.46
AML104_GTAGTACGTTTGGAAA-1	AML104	AML Immature	C3a	-0.9	3.65
AML104_GTATTGGAGAAGCTGC-1	AML104	AML Immature	C3a	-2.13	4.96
AML104_GTATTGGGTAGAGGAA-1	AML104	AML Immature	C3a	-0.24	2.81
AML104_GTATTGGTCTCGAGTA-1	AML104	AML Immature	C3a	-2.22	5.74
AML104_GTATTTCGTATACAGA-1	AML104	AML Immature	C3a	-0.28	2.29
AML104_GTCAAACAGCACTTTG-1	AML104	AML Immature	C3a	-2.16	6.12
AML104_GTCAAACGTCGTGCCA-1	AML104	AML Immature	C3a	-1.52	5.05
AML104_GTCAAGTAGATGAAGG-1	AML104	AML Immature	C3a	-0.09	2.04
AML104_GTCAAGTTCACTACTT-1	AML104	AML Immature	C3a	-2.81	6
AML104_GTCACGGAGCGTGAAC-1	AML104	AML Immature	C3a	-2.9	5.56
AML104_GTCACGGCACAGTACT-1	AML104	AML Immature	C3a	-1.86	5.8
AML104_GTCACGGCACTTGGCG-1	AML104	AML Immature	C3a	-0.84	3.23
AML104_GTCACGGGTTCTTGCC-1	AML104	AML Immature	C3a	-2.56	6.43
AML104_GTCACTCAGATTAGAC-1	AML104	AML Immature	C3a	-1.55	4.78
AML104_GTCACTCCATGGAACG-1	AML104	AML Immature	C3a	-2.45	6.31
AML104_GTCACTCGTGCGACAA-1	AML104	AML Immature	C3a	-2.04	5.87
AML104_GTCACTCTCGCTCCTA-1	AML104	AML Immature	C3a	-1.52	5.08
AML104_GTCAGCGCACGTACTA-1	AML104	AML Immature	C3a	-1.57	4.02
AML104_GTCAGCGTCCGCAAAT-1	AML104	AML Immature	C3a	-2.26	5.49
AML104_GTCAGCGTCGGTCAGC-1	AML104	AML Immature	C3a	-2.7	5.6
AML104_GTCAGCGTCTGCCTCA-1	AML104	AML Immature	C3a	-0.78	2.49
AML104_GTCATCCAGAAACCCG-1	AML104	AML Immature	C3a	-2.57	5.93
AML104_GTCATGAGTATCGCTA-1	AML104	AML Immature	C3a	-0.74	2.5
AML104_GTCATGATCACCGGTG-1	AML104	AML Immature	C3a	-1.08	3.87
AML104_GTCATGATCTTCTGTA-1	AML104	AML Immature	C3a	-1.95	6.53
AML104_GTCATTTCATCTAGAC-1	AML104	AML Immature	C3a	-2.13	5.37
AML104_GTCATTTCATTGTAGC-1	AML104	AML Immature	C3a	-0.48	2.4
AML104_GTCATTTGTTAGGGTG-1	AML104	AML Immature	C3a	-2.49	5.98
AML104_GTCATTTTCATCTGTT-1	AML104	AML Immature	C3a	-2.05	5.6
AML104_GTCCCATCATGATAGA-1	AML104	AML Immature	C3a	-0.73	4.07
AML104_GTCCTCAAGCACTCTA-1	AML104	AML Immature	C3a	-2.43	6.51
AML104_GTCCTCACAACCGCCA-1	AML104	AML Immature	C3a	-2.46	6.36
AML104_GTCCTCAGTGAAGCGT-1	AML104	AML Immature	C3a	-2.4	6.41
AML104_GTCCTCATCGAGAAAT-1	AML104	AML Immature	C3a	-1.94	5.29
AML104_GTCGAATCAAACGGCA-1	AML104	AML Immature	C3a	-1.66	6.77
AML104_GTCGAATGTTAGTCGT-1	AML104	AML Immature	C3a	-1.84	4.78
AML104_GTCGAATTCACTGCTC-1	AML104	AML Immature	C3a	-2.56	6.37
AML104_GTCGAATTCTGGCCTT-1	AML104	AML Immature	C3a	-1.78	4.89
AML104_GTCGCGAAGGGATCAC-1	AML104	AML Immature	C3a	-1.15	3.5
AML104_GTCGCGATCGTCGATA-1	AML104	AML Immature	C3a	-2.34	5.66
AML104_GTCGTAAAGAATCGTA-1	AML104	AML Immature	C3a	-1.97	6.46
AML104_GTCGTAACAGACGGAT-1	AML104	AML Immature	C3a	-1.39	4.58
AML104_GTCGTAACATACGCAT-1	AML104	AML Immature	C3a	-2.07	6.17
AML104_GTCGTAAGTTCTAAGC-1	AML104	AML Immature	C3a	-2.81	6.2
AML104_GTCGTAAGTTCTTCAT-1	AML104	AML Immature	C3a	-2.45	6.5
AML104_GTCGTAATCTGCATAG-1	AML104	AML Immature	C3a	-2.24	6.36
AML104_GTCGTTCAGTGTTCCA-1	AML104	AML Immature	C3a	-1.65	5.12
AML104_GTCGTTCCAATTGCTG-1	AML104	AML Immature	C3a	-1.85	5.58
AML104_GTCGTTCTCGATTCCC-1	AML104	AML Immature	C3a	-2.64	5.63
AML104_GTCGTTCTCTCGTCGT-1	AML104	AML Immature	C3a	-0.19	1.92
AML104_GTCTACCTCACAGTGT-1	AML104	AML Immature	C3a	-2.41	6.15
AML104_GTCTACCTCTGTCGCT-1	AML104	AML Immature	C3a	-2.16	5.27
AML104_GTCTAGAGTCTGTCAA-1	AML104	AML Immature	C3a	-1.65	5.37
AML104_GTCTAGATCCACGTGG-1	AML104	AML Immature	C3a	-1.72	4.5
AML104_GTCTAGATCGTGAGAG-1	AML104	AML Immature	C3a	-2.24	5.88
AML104_GTCTCACAGCTCGGCT-1	AML104	AML Immature	C3a	-2.07	5.34
AML104_GTCTCACCAGACAAGC-1	AML104	AML Immature	C3a	-0.87	3.73
AML104_GTCTGTCAGAGTGAAG-1	AML104	AML Immature	C3a	-0.82	2.94
AML104_GTCTGTCAGTCCGCGT-1	AML104	AML Immature	C3a	-1.83	5.48
AML104_GTCTGTCCATTAGGAA-1	AML104	AML Immature	C3a	-2.58	6.36
AML104_GTCTGTCTCCACCCTA-1	AML104	AML Immature	C3a	-2.23	5.76
AML104_GTCTGTCTCGAGCCAC-1	AML104	AML Immature	C3a	-2.14	6.24
AML104_GTCTTTATCATTTGCT-1	AML104	AML Immature	C3a	-2.28	5.52
AML104_GTGACGCCATGACTGT-1	AML104	AML Immature	C3a	-2.16	5.85
AML104_GTGACGCGTCTTGCGG-1	AML104	AML Immature	C3a	-0.18	2.14
AML104_GTGAGCCAGAAAGCGA-1	AML104	AML Immature	C3a	-1.21	3.63
AML104_GTGAGCCAGAAGGCTC-1	AML104	AML Immature	C3a	-2.28	5.72
AML104_GTGAGCCAGAGCAACC-1	AML104	AML Immature	C3a	-2.8	6.38
AML104_GTGAGCCAGGACTGGT-1	AML104	AML Immature	C3a	0.15	1.52
AML104_GTGAGCCAGTTACGTC-1	AML104	AML Immature	C3a	-1.32	5.79
AML104_GTGAGCCCAGTGAGCA-1	AML104	AML Immature	C3a	-0.09	0.73
AML104_GTGAGGACAGTCTACA-1	AML104	AML Immature	C3a	-2.43	6.44
AML104_GTGAGGAGTCCGAAAG-1	AML104	AML Immature	C3a	-2.54	6.3
AML104_GTGAGGAGTTACACTG-1	AML104	AML Immature	C3a	-2.28	5.81
AML104_GTGAGTTAGTCTTGGT-1	AML104	AML Immature	C3a	-0.13	1.9
AML104_GTGAGTTGTCATCAGT-1	AML104	AML Immature	C3a	-2.13	6.03
AML104_GTGATGTAGTAACCGG-1	AML104	AML Immature	C3a	-0.79	3.19
AML104_GTGATGTGTACAGAAT-1	AML104	AML Immature	C3a	-1.81	5.75
AML104_GTGCACGAGGTTCAGG-1	AML104	AML Immature	C3a	-2.49	5.72
AML104_GTGCACGCAGAAACCG-1	AML104	AML Immature	C3a	-0.27	2.78
AML104_GTGCACGGTTCAAACC-1	AML104	AML Immature	C3a	-2.23	5.74
AML104_GTGCACGGTTCCAAAC-1	AML104	AML Immature	C3a	-1.77	5.01
AML104_GTGCGTGGTATTTCTC-1	AML104	AML Immature	C3a	-2.21	6.48
AML104_GTGCGTGGTGGGTCAA-1	AML104	AML Immature	C3a	-1.33	3.82
AML104_GTGCGTGTCCCGATCT-1	AML104	AML Immature	C3a	-1.57	5.79
AML104_GTGCTGGAGCATAGGC-1	AML104	AML Immature	C3a	-8.49	-0.07
AML104_GTGCTGGGTAGACGTG-1	AML104	AML Immature	C3a	-2.17	5.69
AML104_GTGCTGGTCCACCTGT-1	AML104	AML Immature	C3a	-2.37	5.71
AML104_GTGCTTCAGATAGCTA-1	AML104	AML Immature	C3a	-2.57	5.58
AML104_GTGCTTCGTGCTTCAA-1	AML104	AML Immature	C3a	-2.02	6.32
AML104_GTGGAAGAGGTGCCAA-1	AML104	AML Immature	C3a	0.18	1.49
AML104_GTGGAGAAGTATGTAG-1	AML104	AML Immature	C3a	-2.17	5.41
AML104_GTGGGAAAGTTTCAGC-1	AML104	AML Immature	C3a	0.05	1.88
AML104_GTGGGAATCATGCCCT-1	AML104	AML Immature	C3a	-2.01	5.94
AML104_GTGGGAATCTTCCACG-1	AML104	AML Immature	C3a	-1.78	4.68
AML104_GTGGTTAAGACATAGT-1	AML104	AML Immature	C3a	-2.36	5.23
AML104_GTGGTTAAGCCAAGCA-1	AML104	AML Immature	C3a	-1.72	5.43
AML104_GTGGTTAAGTCGGCCT-1	AML104	AML Immature	C3a	-2.03	6.22
AML104_GTGGTTACAGAATTCC-1	AML104	AML Immature	C3a	-2.21	5.67
AML104_GTGGTTAGTGGAACCA-1	AML104	AML Immature	C3a	-0.88	3.16
AML104_GTGGTTAGTTATCTGG-1	AML104	AML Immature	C3a	-1.36	4.41
AML104_GTGTAACAGTTAGTAG-1	AML104	AML Immature	C3a	-2.23	6.7
AML104_GTGTGATAGTGGAAAG-1	AML104	AML Immature	C3a	-2.18	6.38
AML104_GTGTGATCAGGCCCTA-1	AML104	AML Immature	C3a	-1.38	5.96
AML104_GTGTGATGTACTCGCG-1	AML104	AML Immature	C3a	-1.89	5.49
AML104_GTGTGATTCAAGCCTA-1	AML104	AML Immature	C3a	-0.13	1.52
AML104_GTGTGATTCTTTCGAT-1	AML104	AML Immature	C3a	-2.55	6.3
AML104_GTGTGGCAGAAATTCG-1	AML104	AML Immature	C3a	-2.65	6.17
AML104_GTGTGGCAGGCGTTAG-1	AML104	AML Immature	C3a	-1.89	5.08
AML104_GTGTGGCAGTTAACAG-1	AML104	AML Immature	C3a	-0.18	1.63
AML104_GTGTGGCTCAGCTTGA-1	AML104	AML Immature	C3a	-2.41	5.52
AML104_GTGTTCCCAACAAGTA-1	AML104	AML Immature	C3a	0.1	1.81
AML104_GTGTTCCCAAGGACAC-1	AML104	AML Immature	C3a	-0.87	4.38
AML104_GTGTTCCCACGCGTGT-1	AML104	AML Immature	C3a	-2.65	5.57
AML104_GTGTTCCCAGCTTTCC-1	AML104	AML Immature	C3a	-1.94	5.64
AML104_GTGTTCCGTAACCCTA-1	AML104	AML Immature	C3a	-2.32	6.57
AML104_GTGTTCCTCCGATAGT-1	AML104	AML Immature	C3a	-2.34	6.25
AML104_GTGTTCCTCTCTAGGA-1	AML104	AML Immature	C3a	-2.56	6.29
AML104_GTTACAGCACATTACG-1	AML104	AML Immature	C3a	-1.58	4.7
AML104_GTTACAGCAGACCTGC-1	AML104	AML Immature	C3a	-2.57	5.96
AML104_GTTACAGTCAAATGCC-1	AML104	AML Immature	C3a	-2.36	6.38
AML104_GTTACCCGTCGTATGT-1	AML104	AML Immature	C3a	-1.91	5.65
AML104_GTTACCCGTGGCCTCA-1	AML104	AML Immature	C3a	0.08	1.53
AML104_GTTACCCGTTATTCTC-1	AML104	AML Immature	C3a	-3.04	6.27
AML104_GTTACCCTCGACCTAA-1	AML104	AML Immature	C3a	0.03	1.59
AML104_GTTAGACAGACTACCT-1	AML104	AML Immature	C3a	-1.95	5.62
AML104_GTTAGACAGAGCCGTA-1	AML104	AML Immature	C3a	-1.03	3.76
AML104_GTTAGACTCTCATTTG-1	AML104	AML Immature	C3a	-1.21	3.65
AML104_GTTAGTGAGTGTAGAT-1	AML104	AML Immature	C3a	0.28	1.97
AML104_GTTAGTGTCTCGCTCA-1	AML104	AML Immature	C3a	-1.93	5.8
AML104_GTTATGGCAACTCCCT-1	AML104	AML Immature	C3a	-1.69	4.9
AML104_GTTCATTCAGACACAG-1	AML104	AML Immature	C3a	-2.34	5.53
AML104_GTTCCGTCAGTTACCA-1	AML104	AML Immature	C3a	-1.59	6.42
AML104_GTTCCGTTCCCGTTGT-1	AML104	AML Immature	C3a	-2.46	6.43
AML104_GTTCCGTTCGAAACAA-1	AML104	AML Immature	C3a	-2.11	6.13
AML104_GTTCGCTAGCACGGAT-1	AML104	AML Immature	C3a	-1.56	6.3
AML104_GTTCGCTGTACTGAGG-1	AML104	AML Immature	C3a	0.09	1.44
AML104_GTTCGCTGTCTAATCG-1	AML104	AML Immature	C3a	-0.17	2.26
AML104_GTTCGCTGTTCGGCTG-1	AML104	AML Immature	C3a	-0.03	1.73
AML104_GTTCTATAGGGCCTCT-1	AML104	AML Immature	C3a	-2.28	5.05
AML104_GTTGAACAGATTGCGG-1	AML104	AML Immature	C3a	-1.47	4.9
AML104_GTTGAACAGTTGCGCC-1	AML104	AML Immature	C3a	-2.1	4.91
AML104_GTTGAACTCGGCTGTG-1	AML104	AML Immature	C3a	-2.54	5.76
AML104_GTTGCGGAGCATCCCG-1	AML104	AML Immature	C3a	-0.94	4.25
AML104_GTTGCGGAGTTCCTGA-1	AML104	AML Immature	C3a	0.21	2.11
AML104_GTTGCGGCAGAGTTGG-1	AML104	AML Immature	C3a	-1.68	5.11
AML104_GTTGCTCAGAAACCCG-1	AML104	AML Immature	C3a	-0.28	2.42
AML104_GTTGCTCGTCTCCTGT-1	AML104	AML Immature	C3a	-1	3.33
AML104_GTTGCTCGTGTCATCA-1	AML104	AML Immature	C3a	-2.08	5.54
AML104_GTTGTAGGTTTCACTT-1	AML104	AML Immature	C3a	-1.93	5.34
AML104_GTTGTGAGTAGCGTAG-1	AML104	AML Immature	C3a	-2.04	6.26
AML104_GTTGTGAGTGAATAAC-1	AML104	AML Immature	C3a	-2.26	5.45
AML104_GTTGTGAGTGTTCAGT-1	AML104	AML Immature	C3a	-1.23	5.56
AML104_GTTTACTAGTTGCTCA-1	AML104	AML Immature	C3a	-2.18	6.41
AML104_GTTTACTGTTTGATCG-1	AML104	AML Immature	C3a	-2.24	6.46
AML104_GTTTGGAAGTCATTGC-1	AML104	AML Immature	C3a	-2.14	6
AML104_GTTTGGAGTCAATGGG-1	AML104	AML Immature	C3a	0.26	2.01
AML104_GTTTGGATCGCAATTG-1	AML104	AML Immature	C3a	-2.05	6.16
AML104_GTTTGGATCTGAGAAA-1	AML104	AML Immature	C3a	-1.47	4.7
AML104_TAACACGAGTTTCGGT-1	AML104	AML Immature	C3a	0.19	1.53
AML104_TAACACGCAAATACGA-1	AML104	AML Immature	C3a	-2.09	4.63
AML104_TAACACGCAACGATTC-1	AML104	AML Immature	C3a	-1.91	5.34
AML104_TAACCAGCAATAGTAG-1	AML104	AML Immature	C3a	-1.83	5.05
AML104_TAACCAGCATGCGTGC-1	AML104	AML Immature	C3a	-2.47	6.12
AML104_TAACCAGTCGCGGACT-1	AML104	AML Immature	C3a	-0.13	1.64
AML104_TAACGACCAAGACAAT-1	AML104	AML Immature	C3a	-2.58	6.48
AML104_TAACGACCAGCAGAAC-1	AML104	AML Immature	C3a	-2.04	5.99
AML104_TAACGACGTATTCCTT-1	AML104	AML Immature	C3a	-1.64	4.08
AML104_TAACGACGTCACCCTT-1	AML104	AML Immature	C3a	-1.97	5.11
AML104_TAACGACGTCATACCA-1	AML104	AML Immature	C3a	-2.15	6.11
AML104_TAACGACTCCATTGCC-1	AML104	AML Immature	C3a	0.14	1.48
AML104_TAACTTCCAGGTAGTG-1	AML104	AML Immature	C3a	-1.86	5.02
AML104_TAAGCACCATCGTCCT-1	AML104	AML Immature	C3a	-2.51	6.54
AML104_TAAGCACTCCATTTAC-1	AML104	AML Immature	C3a	0.1	1.84
AML104_TAAGCCAAGATGCTGG-1	AML104	AML Immature	C3a	-0.93	3.24
AML104_TAAGCCAAGGCACAAC-1	AML104	AML Immature	C3a	-0.66	2.77
AML104_TAAGCGTAGAATTGTG-1	AML104	AML Immature	C3a	-2.61	5.75
AML104_TAAGTCGCAACCACAT-1	AML104	AML Immature	C3a	-2.34	5.64
AML104_TAAGTCGCACGGATCC-1	AML104	AML Immature	C3a	-2.01	6.06
AML104_TAAGTCGGTCGTGTTA-1	AML104	AML Immature	C3a	-1.83	5.88
AML104_TAAGTCGTCCTTCTTC-1	AML104	AML Immature	C3a	-2.39	6.43
AML104_TAATCTCCACAAGCAG-1	AML104	AML Immature	C3a	-2.74	5.75
AML104_TAATCTCGTAGGCTGA-1	AML104	AML Immature	C3a	-0.82	3.61
AML104_TAATCTCTCCCTTGGT-1	AML104	AML Immature	C3a	0.13	1.31
AML104_TAATTCCCAATTTCGG-1	AML104	AML Immature	C3a	-2.61	6.48
AML104_TAATTCCGTATAATGG-1	AML104	AML Immature	C3a	-1.95	6.06
AML104_TAATTCCGTCCCACGA-1	AML104	AML Immature	C3a	-2.61	6.41
AML104_TAATTCCGTCGAGCTC-1	AML104	AML Immature	C3a	-0.05	1.81
AML104_TAATTCCTCGACGCTG-1	AML104	AML Immature	C3a	0.14	1.65
AML104_TACAACGAGCCGTTGC-1	AML104	AML Immature	C3a	-2.23	5.4
AML104_TACAACGAGCTGGCTC-1	AML104	AML Immature	C3a	-2.56	6.2
AML104_TACAACGAGTTCAACC-1	AML104	AML Immature	C3a	-2.59	6.11
AML104_TACAACGCACTTGGGC-1	AML104	AML Immature	C3a	-2.39	5.58
AML104_TACAACGGTAAGCTCT-1	AML104	AML Immature	C3a	-1.72	6.09
AML104_TACACCCAGACCCTTA-1	AML104	AML Immature	C3a	-2.11	6.39
AML104_TACACCCAGGATCACG-1	AML104	AML Immature	C3a	-2.34	6.53
AML104_TACACCCCAATATCCG-1	AML104	AML Immature	C3a	-1.94	5.37
AML104_TACACCCTCTGAGAGG-1	AML104	AML Immature	C3a	-2.64	6.26
AML104_TACACCCTCTTCACGC-1	AML104	AML Immature	C3a	-2.43	5.82
AML104_TACAGGTAGCAACCAG-1	AML104	AML Immature	C3a	0	1.63
AML104_TACAGGTAGCCATATC-1	AML104	AML Immature	C3a	-0.02	2.01
AML104_TACAGGTAGCTAGATA-1	AML104	AML Immature	C3a	-0.01	1.88
AML104_TACAGGTAGTATGCAA-1	AML104	AML Immature	C3a	-2.11	6.23
AML104_TACAGGTCAACGTAAA-1	AML104	AML Immature	C3a	-0.23	2.21
AML104_TACAGGTTCCATTTAC-1	AML104	AML Immature	C3a	-2.53	6.46
AML104_TACAGGTTCCCTCGAT-1	AML104	AML Immature	C3a	-2.57	6.51
AML104_TACATTCAGACCACGA-1	AML104	AML Immature	C3a	-2.6	5.62
AML104_TACATTCTCCTCTAAT-1	AML104	AML Immature	C3a	-2.53	6.52
AML104_TACATTCTCTAGACAC-1	AML104	AML Immature	C3a	0.01	1.6
AML104_TACCCACCAACTGGTT-1	AML104	AML Immature	C3a	-0.25	2.83
AML104_TACCCACGTCATAGTC-1	AML104	AML Immature	C3a	-2.37	6.3
AML104_TACCCACGTCTCACGG-1	AML104	AML Immature	C3a	-2.18	6.32
AML104_TACCCACTCCCGAAAT-1	AML104	AML Immature	C3a	-2.14	6.32
AML104_TACCCGTGTGTACAGG-1	AML104	AML Immature	C3a	-2.25	5.45
AML104_TACCCGTTCTCATTGT-1	AML104	AML Immature	C3a	-2.2	5.28
AML104_TACCGAAGTAACACGG-1	AML104	AML Immature	C3a	-0.05	2.34
AML104_TACCGAATCCCGAACG-1	AML104	AML Immature	C3a	-2.12	6.13
AML104_TACCGGGAGCGTGAGT-1	AML104	AML Immature	C3a	-0.16	2.14
AML104_TACCGGGAGTTTGTCG-1	AML104	AML Immature	C3a	-2.25	5.29
AML104_TACCTCGGTATCGCAT-1	AML104	AML Immature	C3a	-2	5.59
AML104_TACCTCGGTGCCGTTG-1	AML104	AML Immature	C3a	-2.04	6.22
AML104_TACCTCGGTTAACAGA-1	AML104	AML Immature	C3a	-2.38	5.86
AML104_TACCTCGTCATCGTAG-1	AML104	AML Immature	C3a	-2.17	6.57
AML104_TACCTGCAGGCTAAAT-1	AML104	AML Immature	C3a	-1.02	5.17
AML104_TACCTGCGTGCTATTG-1	AML104	AML Immature	C3a	-1.91	5.95
AML104_TACCTGCTCGGCCCAA-1	AML104	AML Immature	C3a	-1.9	5.15
AML104_TACGCTCGTGGGCTTC-1	AML104	AML Immature	C3a	-2.48	5.87
AML104_TACGCTCTCCGTCAAA-1	AML104	AML Immature	C3a	-2.23	6.31
AML104_TACGCTCTCGGTCGAC-1	AML104	AML Immature	C3a	-2.36	5.67
AML104_TACGGGCTCTTAATCC-1	AML104	AML Immature	C3a	-1.9	6.62
AML104_TACGGTACATGAGAAT-1	AML104	AML Immature	C3a	-1.55	4.32
AML104_TACGTCCGTCACCTTC-1	AML104	AML Immature	C3a	-2.22	6.53
AML104_TACGTCCGTTGTCATG-1	AML104	AML Immature	C3a	-1.96	5.61
AML104_TACTGCCCACCGGTCA-1	AML104	AML Immature	C3a	-2.1	4.86
AML104_TACTGCCCAGCAGTAG-1	AML104	AML Immature	C3a	-1.64	4.62
AML104_TACTGCCCATGGGTTT-1	AML104	AML Immature	C3a	-2	5.52
AML104_TACTTACCACTACCCT-1	AML104	AML Immature	C3a	-2.09	6.29
AML104_TACTTACCATCTCATT-1	AML104	AML Immature	C3a	-2.24	5.93
AML104_TACTTACGTTCTAAGC-1	AML104	AML Immature	C3a	-0.75	3.21
AML104_TACTTACTCGATGGAG-1	AML104	AML Immature	C3a	-0.46	2.32
AML104_TACTTACTCTGAGGTT-1	AML104	AML Immature	C3a	-2.49	6.63
AML104_TACTTCATCTTTCCAA-1	AML104	AML Immature	C3a	-0.1	1.17
AML104_TACTTGTGTCTCTCTG-1	AML104	AML Immature	C3a	-1.69	4.61
AML104_TACTTGTTCGCTTGAA-1	AML104	AML Immature	C3a	-0.46	2.75
AML104_TAGACCAAGTTGGCTT-1	AML104	AML Immature	C3a	-2.38	6.28
AML104_TAGACCACAGATCCAT-1	AML104	AML Immature	C3a	-2.07	6.34
AML104_TAGACCACAGGGCTTC-1	AML104	AML Immature	C3a	-1.39	4.52
AML104_TAGACCAGTCGCCTAG-1	AML104	AML Immature	C3a	-1.26	3.9
AML104_TAGACCAGTGGTCTGC-1	AML104	AML Immature	C3a	-1.8	5.98
AML104_TAGACCATCATCGCTC-1	AML104	AML Immature	C3a	-1.6	5.09
AML104_TAGAGTCGTACAGTAA-1	AML104	AML Immature	C3a	-2.55	6.52
AML104_TAGAGTCGTATGCAAA-1	AML104	AML Immature	C3a	-0.77	3.38
AML104_TAGATCGAGCAGTAAT-1	AML104	AML Immature	C3a	-1.94	5.26
AML104_TAGATCGAGTTCCATG-1	AML104	AML Immature	C3a	0.01	1.08
AML104_TAGATCGCAAAGAACT-1	AML104	AML Immature	C3a	-1.1	3.62
AML104_TAGCACATCTTCCGTG-1	AML104	AML Immature	C3a	-0.41	2.45
AML104_TAGGAGGAGCCACAAG-1	AML104	AML Immature	C3a	-2.27	6.14
AML104_TAGGAGGAGGAGATAG-1	AML104	AML Immature	C3a	-0.87	3.01
AML104_TAGGGTTAGGCTGAAC-1	AML104	AML Immature	C3a	-1.39	5.38
AML104_TAGGGTTTCAAGATAG-1	AML104	AML Immature	C3a	-2.46	6.53
AML104_TAGGGTTTCCCTCTTT-1	AML104	AML Immature	C3a	-2.59	6.47
AML104_TAGGTACGTCCCTAAA-1	AML104	AML Immature	C3a	-1.21	4.26
AML104_TAGGTTGGTAGGTAGC-1	AML104	AML Immature	C3a	-2.03	6.01
AML104_TAGTGCAAGGTCGACA-1	AML104	AML Immature	C3a	-1.47	4.04
AML104_TAGTGCATCACTACTT-1	AML104	AML Immature	C3a	-2.4	5.53
AML104_TAGTGCATCCAATGCA-1	AML104	AML Immature	C3a	-0.23	2.39
AML104_TATATCCAGCCATGCC-1	AML104	AML Immature	C3a	0.14	1
AML104_TATATCCAGGTACCTT-1	AML104	AML Immature	C3a	-2.6	6.49
AML104_TATATCCAGTAACGAT-1	AML104	AML Immature	C3a	-2.22	6.4
AML104_TATCAGGCATCCTGTC-1	AML104	AML Immature	C3a	-2.27	6.26
AML104_TATCCTAAGACCATTC-1	AML104	AML Immature	C3a	-2.45	6.33
AML104_TATCCTAAGAGAACCC-1	AML104	AML Immature	C3a	-1.87	5.72
AML104_TATCCTAAGTTGGCTT-1	AML104	AML Immature	C3a	-0.83	3.24
AML104_TATCCTACAGTCGCAC-1	AML104	AML Immature	C3a	0.19	1.48
AML104_TATCCTAGTTTCGTTT-1	AML104	AML Immature	C3a	-2.41	5.82
AML104_TATCCTATCCATAAGC-1	AML104	AML Immature	C3a	-2.42	6.52
AML104_TATCCTATCTCGACCT-1	AML104	AML Immature	C3a	0.02	1.59
AML104_TATCGCCAGACTCAAA-1	AML104	AML Immature	C3a	-2.18	6.42
AML104_TATCTGTCAAGTGGAC-1	AML104	AML Immature	C3a	-2.5	6.23
AML104_TATCTGTTCGTACACA-1	AML104	AML Immature	C3a	-2.33	5.8
AML104_TATGTTCGTAGTGGCA-1	AML104	AML Immature	C3a	-2.63	6.07
AML104_TATTCCACACGAAAGC-1	AML104	AML Immature	C3a	-2.19	6.36
AML104_TATTCCAGTCAGTTTG-1	AML104	AML Immature	C3a	0.15	2.19
AML104_TATTGCTAGGAGAGTA-1	AML104	AML Immature	C3a	-0.13	1.83
AML104_TATTGCTAGTTCACTG-1	AML104	AML Immature	C3a	-1.31	4.19
AML104_TATTGCTTCATACGAC-1	AML104	AML Immature	C3a	-1.84	5.47
AML104_TATTGCTTCGAGAGCA-1	AML104	AML Immature	C3a	-2.77	6.21
AML104_TATTGGGCAAGAGGCT-1	AML104	AML Immature	C3a	-2.51	5.75
AML104_TATTTCGAGATGAATC-1	AML104	AML Immature	C3a	-1.57	4.22
AML104_TATTTCGAGGCCGCTT-1	AML104	AML Immature	C3a	-2.41	6.29
AML104_TATTTCGGTAGCCAGA-1	AML104	AML Immature	C3a	-2.34	5.69
AML104_TATTTCGGTGACGCCT-1	AML104	AML Immature	C3a	-0.98	3.45
AML104_TCAAGTGCAATCGCGC-1	AML104	AML Immature	C3a	-0.07	1.71
AML104_TCAAGTGCACAATGCT-1	AML104	AML Immature	C3a	-2.25	5.89
AML104_TCAATCTCAAATGAAC-1	AML104	AML Immature	C3a	0.04	1.17
AML104_TCAATCTCACAGACGA-1	AML104	AML Immature	C3a	-2.41	6.11
AML104_TCAATTCAGACTTCGT-1	AML104	AML Immature	C3a	-2.28	5.84
AML104_TCAATTCAGCAAATGT-1	AML104	AML Immature	C3a	-2.68	6.36
AML104_TCAATTCCAGAAGTGC-1	AML104	AML Immature	C3a	-0.46	2.54
AML104_TCAATTCGTACGGATG-1	AML104	AML Immature	C3a	-0.36	3.22
AML104_TCAATTCTCATGGTAC-1	AML104	AML Immature	C3a	-0.56	2.35
AML104_TCACAAGAGCTATCCA-1	AML104	AML Immature	C3a	-2.26	5.33
AML104_TCACAAGAGGCGCTCT-1	AML104	AML Immature	C3a	-2.3	6
AML104_TCACAAGCACTTGTCC-1	AML104	AML Immature	C3a	-0.55	2.72
AML104_TCACAAGTCACTGAAC-1	AML104	AML Immature	C3a	-0.22	2.25
AML104_TCACAAGTCATGCAGT-1	AML104	AML Immature	C3a	-2.52	6.38
AML104_TCACACCCATCATCCC-1	AML104	AML Immature	C3a	-1.86	4.72
AML104_TCACACCGTAACGTTC-1	AML104	AML Immature	C3a	-0.05	2.91
AML104_TCACACCGTTCTCACC-1	AML104	AML Immature	C3a	-1.92	5.21
AML104_TCACATTAGATGCGAC-1	AML104	AML Immature	C3a	-0.07	1.8
AML104_TCACATTAGCCGAACA-1	AML104	AML Immature	C3a	-1.19	3.96
AML104_TCACATTAGGTAAGGA-1	AML104	AML Immature	C3a	-2.13	5.95
AML104_TCACATTCAGATACTC-1	AML104	AML Immature	C3a	-1.27	4.16
AML104_TCACATTGTGCAGGAT-1	AML104	AML Immature	C3a	-2.09	6.43
AML104_TCACATTGTGGTATGG-1	AML104	AML Immature	C3a	-2.66	6.26
AML104_TCACATTTCATCAGTG-1	AML104	AML Immature	C3a	-2.76	6.47
AML104_TCACGCTCAACCTAAC-1	AML104	AML Immature	C3a	-2.25	5.29
AML104_TCACGCTCAATAGTAG-1	AML104	AML Immature	C3a	-1.56	4.59
AML104_TCACGCTCACTATCCC-1	AML104	AML Immature	C3a	-1.91	6.06
AML104_TCACGCTTCAGGTGTT-1	AML104	AML Immature	C3a	-1.8	4.87
AML104_TCACGGGAGGCGATAC-1	AML104	AML Immature	C3a	-1.13	3.89
AML104_TCACGGGCAATACAGA-1	AML104	AML Immature	C3a	-2.25	5.69
AML104_TCACGGGGTTATGTCG-1	AML104	AML Immature	C3a	-2.55	6.29
AML104_TCACGGGTCGTGACTA-1	AML104	AML Immature	C3a	-1.55	4.77
AML104_TCACTATCACAGACGA-1	AML104	AML Immature	C3a	-2.31	6.12
AML104_TCACTATGTAATGTGA-1	AML104	AML Immature	C3a	-2.08	6.02
AML104_TCACTATGTTAGGCTT-1	AML104	AML Immature	C3a	-2.51	6.38
AML104_TCACTATGTTCAGCGC-1	AML104	AML Immature	C3a	-0.07	1.88
AML104_TCACTATTCAACGTGT-1	AML104	AML Immature	C3a	0.02	1.89
AML104_TCACTCGGTCTCGCGA-1	AML104	AML Immature	C3a	-2.4	6.4
AML104_TCACTCGTCTGTGCGG-1	AML104	AML Immature	C3a	-2.39	6.33
AML104_TCAGCAACAGTCAGCC-1	AML104	AML Immature	C3a	-2.26	5.99
AML104_TCAGCAATCAAAGCCT-1	AML104	AML Immature	C3a	-0.03	1.67
AML104_TCAGCAATCTCGGCTT-1	AML104	AML Immature	C3a	-0.15	1.51
AML104_TCAGGGCAGGACAGTC-1	AML104	AML Immature	C3a	-0.16	0.96
AML104_TCAGGGCAGTGCCGAA-1	AML104	AML Immature	C3a	-2.7	6.46
AML104_TCAGGGCTCGTTCGCT-1	AML104	AML Immature	C3a	-1.69	5.25
AML104_TCAGGTACATACTTTC-1	AML104	AML Immature	C3a	-1.94	5.4
AML104_TCAGGTATCCACTGAA-1	AML104	AML Immature	C3a	0.05	1.08
AML104_TCAGGTATCTCCCTAG-1	AML104	AML Immature	C3a	-0.24	1.62
AML104_TCAGTCCCACCCAATA-1	AML104	AML Immature	C3a	-0.05	1.74
AML104_TCAGTGAAGATACTGA-1	AML104	AML Immature	C3a	-0.41	2.58
AML104_TCAGTGAAGGATGGCT-1	AML104	AML Immature	C3a	-1.7	5.99
AML104_TCAGTGAGTTTCTATC-1	AML104	AML Immature	C3a	-1.76	5.39
AML104_TCAGTGATCGATTTCT-1	AML104	AML Immature	C3a	-1.01	3.81
AML104_TCAGTTTAGCATCTTG-1	AML104	AML Immature	C3a	-0.43	2.76
AML104_TCAGTTTCACCTAAAC-1	AML104	AML Immature	C3a	-2.19	6.2
AML104_TCATACTTCCTGATAG-1	AML104	AML Immature	C3a	-2.17	6.41
AML104_TCATACTTCTCAGGCG-1	AML104	AML Immature	C3a	-2.92	6.31
AML104_TCATATCGTAAGATTG-1	AML104	AML Immature	C3a	-0.14	1.93
AML104_TCATATCTCGGTGTAT-1	AML104	AML Immature	C3a	-1.17	4.16
AML104_TCATCCGAGCGCCGTT-1	AML104	AML Immature	C3a	-1.94	4.95
AML104_TCATCCGGTCCGAAGA-1	AML104	AML Immature	C3a	-1.89	5.71
AML104_TCATCCGGTTAATCGC-1	AML104	AML Immature	C3a	-2.31	6.26
AML104_TCATGCCTCAACCTCC-1	AML104	AML Immature	C3a	-2.16	6.1
AML104_TCATGCCTCCATCTGC-1	AML104	AML Immature	C3a	-2.4	6.43
AML104_TCATGGACAGGCAATG-1	AML104	AML Immature	C3a	-2.27	6.31
AML104_TCATGTTTCAAGATAG-1	AML104	AML Immature	C3a	-2.46	5.82
AML104_TCATTACAGTGGTTGG-1	AML104	AML Immature	C3a	-1.89	5.68
AML104_TCATTACCACTGTGTA-1	AML104	AML Immature	C3a	-2.29	6.47
AML104_TCATTCACATCTTAGG-1	AML104	AML Immature	C3a	-2.54	6.13
AML104_TCATTCAGTACGGTTT-1	AML104	AML Immature	C3a	-1.55	6.71
AML104_TCATTGTCAAGGTCAG-1	AML104	AML Immature	C3a	-0.18	1.16
AML104_TCATTGTGTGATGTAA-1	AML104	AML Immature	C3a	-1.49	4.66
[truncated: 75,594 more rows]
