# Supplementary material for: The AML cellular state space unveils NPM1 immune evasion subtypes with distinct clinical outcomes
Source: Nat Commun. 2025 Nov 25;16:10592. doi: 10.1038/s41467-025-66546-6 (PMC12658069; doi:10.1038/s41467-025-66546-6)
Supplement: Supplementary file 6 — Source Data [file 41467_2025_66546_MOESM6_ESM.zip › SourceData/SourceData_Sfig1E.csv]

Gene	status	n	percent	GeneTotal	GeneTotalPercent	Cohort
RUNX1	CHET	5	16.67	18	60	Lund
RUNX1	HET	12	40	18	60	Lund
RUNX1	HOM	1	3.33	18	60	Lund
SRSF2	HET	13	43.33	13	43.33	Lund
ASXL1	HET	12	40	12	40	Lund
TET2	CHET	5	16.67	8	26.67	Lund
TET2	HOM	1	3.33	8	26.67	Lund
TET2	HET	2	6.67	8	26.67	Lund
BCOR	HET	3	10	8	26.67	Lund
BCOR	HOM	4	13.33	8	26.67	Lund
BCOR	CHET	1	3.33	8	26.67	Lund
STAG2	HET	4	13.33	7	23.33	Lund
STAG2	HOM	3	10	7	23.33	Lund
IDH1	HET	5	16.67	5	16.67	Lund
U2AF1	HET	4	13.33	4	13.33	Lund
PTPN11	HET	3	10	4	13.33	Lund
PTPN11	CHET	1	3.33	4	13.33	Lund
NRAS	HET	4	13.33	4	13.33	Lund
IDH2	HET	4	13.33	4	13.33	Lund
CEBPA	HET	2	6.67	4	13.33	Lund
CEBPA	CHET	2	6.67	4	13.33	Lund
BCORL1	HOM	2	6.67	4	13.33	Lund
BCORL1	HET	2	6.67	4	13.33	Lund
ZRSR2	HOM	2	6.67	3	10	Lund
ZRSR2	HET	1	3.33	3	10	Lund
SMC1A	HET	1	3.33	3	10	Lund
SMC1A	HOM	2	6.67	3	10	Lund
FLT3_ITD	CHET	1	3.33	3	10	Lund
FLT3_ITD	HOM	2	6.67	3	10	Lund
EZH2	HET	3	10	3	10	Lund
DNMT3A	HET	3	10	3	10	Lund
UNC13C	HET	2	6.67	2	6.67	Lund
PHF6	HOM	2	6.67	2	6.67	Lund
GRM4	HET	2	6.67	2	6.67	Lund
FLT3	HET	2	6.67	2	6.67	Lund
CBL	HOM	1	3.33	2	6.67	Lund
CBL	HET	1	3.33	2	6.67	Lund
UNC79	HET	1	3.33	1	3.33	Lund
TENM3	HET	1	3.33	1	3.33	Lund
SLC26A3	HET	1	3.33	1	3.33	Lund
RAD21	HET	1	3.33	1	3.33	Lund
PTPRB	HET	1	3.33	1	3.33	Lund
PDS5B	HET	1	3.33	1	3.33	Lund
NF1	HET	1	3.33	1	3.33	Lund
KRAS	HET	1	3.33	1	3.33	Lund
KMT2C	HET	1	3.33	1	3.33	Lund
JAK2	CHET	1	3.33	1	3.33	Lund
GATA2	HET	1	3.33	1	3.33	Lund
ERC2	HET	1	3.33	1	3.33	Lund
DNAH17	HET	1	3.33	1	3.33	Lund
CSMD3	HET	1	3.33	1	3.33	Lund
BPTF	HET	1	3.33	1	3.33	Lund
RUNX1	HET	34	25.19	55	40.74	Beat-AML
RUNX1	CHET	10	7.41	55	40.74	Beat-AML
RUNX1	HOM	11	8.15	55	40.74	Beat-AML
SRSF2	HET	48	35.56	49	36.3	Beat-AML
SRSF2	HOM	1	0.74	49	36.3	Beat-AML
ASXL1	HET	32	23.7	34	25.19	Beat-AML
ASXL1	CHET	2	1.48	34	25.19	Beat-AML
TET2	CHET	8	5.93	19	14.07	Beat-AML
TET2	HET	11	8.15	19	14.07	Beat-AML
BCOR	HET	16	11.85	29	21.48	Beat-AML
BCOR	HOM	13	9.63	29	21.48	Beat-AML
STAG2	HET	7	5.19	20	14.81	Beat-AML
STAG2	HOM	13	9.63	20	14.81	Beat-AML
IDH1	HET	13	9.63	13	9.63	Beat-AML
U2AF1	HET	18	13.33	19	14.07	Beat-AML
U2AF1	CHET	1	0.74	19	14.07	Beat-AML
PTPN11	HET	4	2.96	4	2.96	Beat-AML
NRAS	HET	18	13.33	18	13.33	Beat-AML
IDH2	HET	24	17.78	24	17.78	Beat-AML
CEBPA	HET	4	2.96	5	3.7	Beat-AML
CEBPA	HOM	1	0.74	5	3.7	Beat-AML
BCORL1	HET	7	5.19	8	5.93	Beat-AML
BCORL1	HOM	1	0.74	8	5.93	Beat-AML
ZRSR2	HOM	6	4.44	8	5.93	Beat-AML
ZRSR2	HET	2	1.48	8	5.93	Beat-AML
SMC1A	HET	1	0.74	1	0.74	Beat-AML
FLT3_ITD	HET	25	18.52	25	18.52	Beat-AML
EZH2	HET	4	2.96	9	6.67	Beat-AML
EZH2	CHET	1	0.74	9	6.67	Beat-AML
EZH2	HOM	4	2.96	9	6.67	Beat-AML
DNMT3A	CHET	4	2.96	17	12.59	Beat-AML
DNMT3A	HET	13	9.63	17	12.59	Beat-AML
UNC13C	NA	0	0	0	0	Beat-AML
PHF6	HET	3	2.22	7	5.19	Beat-AML
PHF6	HOM	4	2.96	7	5.19	Beat-AML
GRM4	NA	0	0	0	0	Beat-AML
FLT3	CHET	1	0.74	8	5.93	Beat-AML
FLT3	HET	7	5.19	8	5.93	Beat-AML
CBL	HET	2	1.48	3	2.22	Beat-AML
CBL	HOM	1	0.74	3	2.22	Beat-AML
UNC79	NA	0	0	0	0	Beat-AML
TENM3	NA	0	0	0	0	Beat-AML
SLC26A3	NA	0	0	0	0	Beat-AML
RAD21	HET	1	0.74	1	0.74	Beat-AML
PTPRB	NA	0	0	0	0	Beat-AML
PDS5B	HET	1	0.74	1	0.74	Beat-AML
NF1	HET	2	1.48	2	1.48	Beat-AML
KRAS	HET	7	5.19	8	5.93	Beat-AML
KRAS	CHET	1	0.74	8	5.93	Beat-AML
KMT2C	NA	0	0	0	0	Beat-AML
JAK2	HET	8	5.93	9	6.67	Beat-AML
JAK2	HOM	1	0.74	9	6.67	Beat-AML
GATA2	CHET	1	0.74	4	2.96	Beat-AML
GATA2	HET	3	2.22	4	2.96	Beat-AML
ERC2	NA	0	0	0	0	Beat-AML
DNAH17	NA	0	0	0	0	Beat-AML
CSMD3	NA	0	0	0	0	Beat-AML
BPTF	HET	1	0.74	1	0.74	Beat-AML
RUNX1	CHET	3	11.54	17	65.38	TCGA
RUNX1	HET	11	42.31	17	65.38	TCGA
RUNX1	HOM	3	11.54	17	65.38	TCGA
SRSF2	HET	1	3.85	1	3.85	TCGA
ASXL1	HET	5	19.23	5	19.23	TCGA
TET2	CHET	4	15.38	4	15.38	TCGA
BCOR	HET	2	7.69	2	7.69	TCGA
STAG2	HET	3	11.54	3	11.54	TCGA
IDH1	HET	2	7.69	2	7.69	TCGA
U2AF1	HET	7	26.92	7	26.92	TCGA
PTPN11	NA	0	0	0	0	TCGA
NRAS	HET	3	11.54	3	11.54	TCGA
IDH2	HET	8	30.77	8	30.77	TCGA
CEBPA	NA	0	0	0	0	TCGA
BCORL1	NA	0	0	0	0	TCGA
ZRSR2	NA	0	0	0	0	TCGA
SMC1A	NA	0	0	0	0	TCGA
FLT3_ITD	HET	1	3.85	1	3.85	TCGA
EZH2	CHET	1	3.85	3	11.54	TCGA
EZH2	HET	1	3.85	3	11.54	TCGA
EZH2	HOM	1	3.85	3	11.54	TCGA
DNMT3A	CHET	1	3.85	4	15.38	TCGA
DNMT3A	HET	2	7.69	4	15.38	TCGA
DNMT3A	HOM	1	3.85	4	15.38	TCGA
UNC13C	NA	0	0	0	0	TCGA
PHF6	HET	2	7.69	3	11.54	TCGA
PHF6	HOM	1	3.85	3	11.54	TCGA
GRM4	NA	0	0	0	0	TCGA
FLT3	NA	0	0	0	0	TCGA
CBL	NA	0	0	0	0	TCGA
UNC79	NA	0	0	0	0	TCGA
TENM3	HET	1	3.85	1	3.85	TCGA
SLC26A3	NA	0	0	0	0	TCGA
RAD21	NA	0	0	0	0	TCGA
PTPRB	NA	0	0	0	0	TCGA
PDS5B	HET	1	3.85	1	3.85	TCGA
NF1	HOM	1	3.85	1	3.85	TCGA
KRAS	HET	2	7.69	2	7.69	TCGA
KMT2C	NA	0	0	0	0	TCGA
JAK2	HET	1	3.85	1	3.85	TCGA
GATA2	NA	0	0	0	0	TCGA
ERC2	NA	0	0	0	0	TCGA
DNAH17	NA	0	0	0	0	TCGA
CSMD3	NA	0	0	0	0	TCGA
BPTF	HET	1	3.85	1	3.85	TCGA
RUNX1	CHET	10	3.64	107	38.91	Papaemmanuil
RUNX1	HET	84	30.55	107	38.91	Papaemmanuil
RUNX1	HOM	13	4.73	107	38.91	Papaemmanuil
SRSF2	HET	58	21.09	60	21.82	Papaemmanuil
SRSF2	HOM	2	0.73	60	21.82	Papaemmanuil
ASXL1	HET	46	16.73	46	16.73	Papaemmanuil
TET2	CHET	13	4.73	40	14.55	Papaemmanuil
TET2	HET	23	8.36	40	14.55	Papaemmanuil
TET2	HOM	4	1.45	40	14.55	Papaemmanuil
BCOR	HET	14	5.09	23	8.36	Papaemmanuil
BCOR	HOM	9	3.27	23	8.36	Papaemmanuil
STAG2	CHET	2	0.73	45	16.36	Papaemmanuil
STAG2	HET	23	8.36	45	16.36	Papaemmanuil
STAG2	HOM	20	7.27	45	16.36	Papaemmanuil
IDH1	HET	28	10.18	28	10.18	Papaemmanuil
U2AF1	HET	30	10.91	30	10.91	Papaemmanuil
PTPN11	HET	13	4.73	13	4.73	Papaemmanuil
NRAS	CHET	3	1.09	43	15.64	Papaemmanuil
NRAS	HET	39	14.18	43	15.64	Papaemmanuil
NRAS	HOM	1	0.36	43	15.64	Papaemmanuil
IDH2	CHET	1	0.36	43	15.64	Papaemmanuil
IDH2	HET	42	15.27	43	15.64	Papaemmanuil
CEBPA	CHET	1	0.36	15	5.45	Papaemmanuil
CEBPA	HET	12	4.36	15	5.45	Papaemmanuil
CEBPA	HOM	2	0.73	15	5.45	Papaemmanuil
BCORL1	NA	0	0	0	0	Papaemmanuil
ZRSR2	HET	6	2.18	9	3.27	Papaemmanuil
ZRSR2	HOM	3	1.09	9	3.27	Papaemmanuil
SMC1A	NA	0	0	0	0	Papaemmanuil
FLT3_ITD	HET	40	14.55	40	14.55	Papaemmanuil
EZH2	CHET	1	0.36	28	10.18	Papaemmanuil
EZH2	HET	23	8.36	28	10.18	Papaemmanuil
EZH2	HOM	4	1.45	28	10.18	Papaemmanuil
DNMT3A	CHET	4	1.45	54	19.64	Papaemmanuil
DNMT3A	HET	46	16.73	54	19.64	Papaemmanuil
DNMT3A	HOM	4	1.45	54	19.64	Papaemmanuil
UNC13C	NA	0	0	0	0	Papaemmanuil
PHF6	HET	7	2.55	15	5.45	Papaemmanuil
PHF6	HOM	8	2.91	15	5.45	Papaemmanuil
GRM4	NA	0	0	0	0	Papaemmanuil
FLT3	CHET	2	0.73	30	10.91	Papaemmanuil
FLT3	HET	27	9.82	30	10.91	Papaemmanuil
FLT3	HOM	1	0.36	30	10.91	Papaemmanuil
CBL	CHET	3	1.09	9	3.27	Papaemmanuil
CBL	HET	5	1.82	9	3.27	Papaemmanuil
CBL	HOM	1	0.36	9	3.27	Papaemmanuil
UNC79	NA	0	0	0	0	Papaemmanuil
TENM3	NA	0	0	0	0	Papaemmanuil
SLC26A3	NA	0	0	0	0	Papaemmanuil
RAD21	HET	4	1.45	4	1.45	Papaemmanuil
PTPRB	NA	0	0	0	0	Papaemmanuil
PDS5B	NA	0	0	0	0	Papaemmanuil
NF1	HET	4	1.45	5	1.82	Papaemmanuil
NF1	HOM	1	0.36	5	1.82	Papaemmanuil
KRAS	CHET	1	0.36	13	4.73	Papaemmanuil
KRAS	HET	12	4.36	13	4.73	Papaemmanuil
KMT2C	HET	1	0.36	1	0.36	Papaemmanuil
JAK2	HET	3	1.09	5	1.82	Papaemmanuil
JAK2	HOM	2	0.73	5	1.82	Papaemmanuil
GATA2	HET	4	1.45	4	1.45	Papaemmanuil
ERC2	NA	0	0	0	0	Papaemmanuil
DNAH17	NA	0	0	0	0	Papaemmanuil
CSMD3	NA	0	0	0	0	Papaemmanuil
BPTF	NA	0	0	0	0	Papaemmanuil
