# Supplementary material for: The AML cellular state space unveils NPM1 immune evasion subtypes with distinct clinical outcomes
Source: Nat Commun. 2025 Nov 25;16:10592. doi: 10.1038/s41467-025-66546-6 (PMC12658069; doi:10.1038/s41467-025-66546-6)
Supplement: Supplementary file 6 — Source Data [file 41467_2025_66546_MOESM6_ESM.zip › SourceData/Sourcedata_SFig28C.csv]

Case	NPM1 class	CD4 Cell type	Proportion of CD4
AML24	NPM1 class I	Naive cells	0.257
AML24	NPM1 class I	Central memory cells	0.125
AML24	NPM1 class I	Effector memory cells	0.594
AML24	NPM1 class I	TEMRA cells	0.0266
AML136	NPM1 class I	Naive cells	0.446
AML136	NPM1 class I	Central memory cells	0.195
AML136	NPM1 class I	Effector memory cells	0.354
AML136	NPM1 class I	TEMRA cells	0.0058
AML25	NPM1 class I	Naive cells	0.21
AML25	NPM1 class I	Central memory cells	0.105
AML25	NPM1 class I	Effector memory cells	0.657
AML25	NPM1 class I	TEMRA cells	0.028
AML27	NPM1 class I	Naive cells	0.0372
AML27	NPM1 class I	Central memory cells	0.0789
AML27	NPM1 class I	Effector memory cells	0.781
AML27	NPM1 class I	TEMRA cells	0.103
AML28	NPM1 class I	Naive cells	0.0649
AML28	NPM1 class I	Central memory cells	0.195
AML28	NPM1 class I	Effector memory cells	0.635
AML28	NPM1 class I	TEMRA cells	0.106
AML92	NPM1 class I	Naive cells	0.367
AML92	NPM1 class I	Central memory cells	0.1
AML92	NPM1 class I	Effector memory cells	0.51
AML92	NPM1 class I	TEMRA cells	0.0235
AML97	NPM1 class II	Naive cells	0.544
AML97	NPM1 class II	Central memory cells	0.133
AML97	NPM1 class II	Effector memory cells	0.307
AML97	NPM1 class II	TEMRA cells	0.015
AML7	NPM1 class II	Naive cells	0.468
AML7	NPM1 class II	Central memory cells	0.165
AML7	NPM1 class II	Effector memory cells	0.344
AML7	NPM1 class II	TEMRA cells	0.0229
AML16	NPM1 class II	Naive cells	0.507
AML16	NPM1 class II	Central memory cells	0.146
AML16	NPM1 class II	Effector memory cells	0.293
AML16	NPM1 class II	TEMRA cells	0.0547
AML176	NPM1 class II	Naive cells	0.309
AML176	NPM1 class II	Central memory cells	0.269
AML176	NPM1 class II	Effector memory cells	0.417
AML176	NPM1 class II	TEMRA cells	0.0057
AML9	NPM1 class II	Naive cells	0.488
AML9	NPM1 class II	Central memory cells	0.194
AML9	NPM1 class II	Effector memory cells	0.309
AML9	NPM1 class II	TEMRA cells	0.009
AML170	NPM1 class II	Naive cells	0.0653
AML170	NPM1 class II	Central memory cells	0.0563
AML170	NPM1 class II	Effector memory cells	0.856
AML170	NPM1 class II	TEMRA cells	0.0225
