# Supplementary material for: The AML cellular state space unveils NPM1 immune evasion subtypes with distinct clinical outcomes
Source: Nat Commun. 2025 Nov 25;16:10592. doi: 10.1038/s41467-025-66546-6 (PMC12658069; doi:10.1038/s41467-025-66546-6)
Supplement: Supplementary file 6 — Source Data [file 41467_2025_66546_MOESM6_ESM.zip › SourceData/Sourcedata_SFig28A.csv]

orig.ident	Cell type	NPM1 class	n of cells	Proportion of CD4
AML104	CD4 Naive	NPM1 class I	1	0.077
AML104	CD4 Memory	NPM1 class I	12	0.923
AML105	CD4 Naive	NPM1 class II	116	0.35
AML105	CD4 Memory	NPM1 class II	215	0.65
AML136	CD4 Naive	NPM1 class I	7	0.184
AML136	CD4 Memory	NPM1 class I	31	0.816
AML24	CD4 Naive	NPM1 class I	14	0.109
AML24	CD4 Memory	NPM1 class I	115	0.891
AML25	CD4 Naive	NPM1 class I	12	0.333
AML25	CD4 Memory	NPM1 class I	24	0.667
AML27	CD4 Naive	NPM1 class I	4	0.087
AML27	CD4 Memory	NPM1 class I	42	0.913
AML28	CD4 Naive	NPM1 class I	3	0.042
AML28	CD4 Memory	NPM1 class I	69	0.958
AML33	CD4 Naive	NPM1 class II	3	0.056
AML33	CD4 Memory	NPM1 class II	51	0.944
AML7	CD4 Naive	NPM1 class II	39	0.083
AML7	CD4 Memory	NPM1 class II	433	0.917
AML79	CD4 Naive	NPM1 class I	8	0.533
AML79	CD4 Memory	NPM1 class I	7	0.467
AML9	CD4 Naive	NPM1 class II	11	0.169
AML9	CD4 Memory	NPM1 class II	54	0.831
AML97	CD4 Naive	NPM1 class II	53	0.098
AML97	CD4 Memory	NPM1 class II	487	0.902
