# Supplementary material for: The AML cellular state space unveils NPM1 immune evasion subtypes with distinct clinical outcomes
Source: Nat Commun. 2025 Nov 25;16:10592. doi: 10.1038/s41467-025-66546-6 (PMC12658069; doi:10.1038/s41467-025-66546-6)
Supplement: Supplementary file 6 — Source Data [file 41467_2025_66546_MOESM6_ESM.zip › SourceData/SourceData_5D.csv]

Sample	NPM1 Class	RemainingCells (%)
AML27	NPM1 class I	7.25447995
AML66	NPM1 class I	18.7404109
AML79	NPM1 class I	58.5869741
AML104	NPM1 class I	22.1128088
AML136	NPM1 class I	17.4038186
AML168	NPM1 class I	7.9793592
AML169	NPM1 class I	29.6493709
AML7	NPM1 class II	56.5114794
AML16	NPM1 class II	40.2183127
AML17	NPM1 class II	31.8237096
AML97	NPM1 class II	41.2219531
AML105	NPM1 class II	79.8033225
AML170	NPM1 class II	78.2310225
