# Supplementary material for: The AML cellular state space unveils NPM1 immune evasion subtypes with distinct clinical outcomes
Source: Nat Commun. 2025 Nov 25;16:10592. doi: 10.1038/s41467-025-66546-6 (PMC12658069; doi:10.1038/s41467-025-66546-6)
Supplement: Supplementary file 6 — Source Data [file 41467_2025_66546_MOESM6_ESM.zip › SourceData/SourceData_Sfig12A.csv]

GeneSymbol	SampleID	AML173-AML-1	AML180-AML-1	AML2-Relapse-1	AML121-AML-1	AML169-AML-1	AML104-AML-1	AML79-AML-1	AML92-AML-1	AML66-AML-1	AML24-AML-1	AML136-AML-1	AML25-AML-1	AML168-AML-1	AML27-AML-1	AML185-AML-1	AML79-Relapse-1	AML162-AML-1	AML156-AML-1	AML28-AML-1	AML17-AML-1	AML9-AML-1	AML7-AML-1	AML81-AML-1	AML97-AML-1	AML105-AML-1	AML33-AML-1	AML170-AML-1	AML16-AML-1	AML45-AML-1	AML33-Relapse-1	AML176-AML-1	AML164-AML-1	AML11-AML-1
NA	Tissue	BM	BM	PB	BM	PB	PB	PB	BM	BM	BM	BM	BM	PB	BM	BM	BM	BM	BM	BM	BM	BM	BM	BM	BM	PB	BM	BM	BM	BM	PB	BM	BM	BM
NA	DNMT3A	NA	HET	HET	NA	NA	HET	NA	NA	NA	NA	NA	NA	NA	NA	NA	NA	NA	HET	NA	HET	HET	HET	HET	HET	HET	HET	HET	NA	HET	HET	NA	HET	HET
NA	NPM1	HET	HET	HET	HET	HET	HET	HET	HET	HET	HET	HET	HET	HET	HET	HET	HET	HET	HET	HET	HET	HET	HET	HET	HET	HET	HET	HET	HET	HET	HET	HET	HET	HET
NA	TET2	NA	HET	NA	NA	NA	NA	NA	NA	NA	NA	NA	HOM	CHET	NA	CHET	NA	HET	NA	CHET	HET	CHET	NA	NA	NA	NA	NA	NA	HET	NA	NA	NA	CHET	CHET
NA	FLT3-ITD	NA	HOM	NA	NA	NA	HET	HET	HET	NA	HET	NA	NA	CHET	CHET	CHET	NA	HOM	HOM	HET	NA	NA	NA	HET	HET	HET	HET	HET	NA	HET	HET	NA	CHET	NA
NA	NRAS	NA	NA	HET	NA	NA	NA	NA	NA	NA	NA	NA	NA	NA	NA	NA	NA	NA	NA	NA	HET	NA	NA	NA	HET	NA	NA	NA	NA	NA	NA	NA	NA	NA
NA	IDH1	NA	NA	NA	NA	NA	NA	NA	NA	HET	NA	NA	NA	NA	HET	NA	NA	NA	NA	NA	NA	NA	NA	NA	HET	NA	NA	HET	NA	NA	HET	NA	NA	NA
NA	FLT3	NA	NA	NA	CHET	HET	NA	NA	NA	NA	NA	NA	NA	NA	NA	NA	NA	HET	NA	NA	NA	NA	NA	NA	NA	NA	NA	NA	HET	NA	NA	NA	NA	NA
NA	WT1	HET	NA	NA	NA	NA	NA	NA	NA	NA	NA	NA	NA	NA	NA	NA	NA	HET	NA	NA	NA	NA	CHET	NA	NA	NA	NA	NA	NA	NA	NA	NA	NA	NA
NA	NPM1 class	NPM1 class I	NPM1 class I	NPM1 class I	NPM1 class I	NPM1 class I	NPM1 class I	NPM1 class I	NPM1 class I	NPM1 class I	NPM1 class I	NPM1 class I	NPM1 class I	NPM1 class I	NPM1 class I	NPM1 class I	NPM1 class I	NPM1 class I	NPM1 class I	NPM1 class I	NPM1 class II	NPM1 class II	NPM1 class II	NPM1 class II	NPM1 class II	NPM1 class II	NPM1 class II	NPM1 class II	NPM1 class II	NPM1 class II	NPM1 class II	NPM1 class II	NPM1 class II	NPM1 class II
ZNF682	NA	-1.8365	1.9069	-0.71312	-0.62149	-3.6439	0.41143	1.433	2.281	0.4957	1.1635	-0.8365	0.70487	-0.81097	0.27501	0.88753	0.93357	1.1827	1.8679	-0.23447	0.73118	-0.39593	-0.62149	1.3448	-0.21759	0.62293	0.70487	-0.12029	-1.4344	0.57531	-3.6439	1.5705	-3.6439	-1.3959
MS4A3	NA	6.6247	6.5896	8.6514	9.0817	7.9491	6.4476	5.6522	8.976	7.8722	9.2965	8.38	7.4979	6.8186	5.843	5.3241	6.4653	5.367	7.617	8.1847	6.12	6.9823	8.6766	7.8566	6.5554	4.4046	3.4303	4.2087	5.541	7.0731	1.5008	5.9768	7.4157	7.9713
LIN7A	NA	-0.043943	-1.2176	2.0635	4.8968	3.2795	3.5135	1.0976	4.0312	3.4816	4.5844	5.0717	3.0391	2.926	3.1194	2.8278	3.1293	-0.62149	2.0321	2.5185	-1.6897	3.3462	2.4005	3.0738	1.263	0.014355	-2	-2.3219	-1.1203	-0.089267	-2.2515	2.3045	-1.737	1.8875
MLLT11	NA	1.2079	2.9616	3.2705	2.7634	4.4944	5.1052	5.3501	2.3277	2.4568	2.8115	3.2585	2.729	3.9373	3.7549	4.7038	2.4983	3.3291	2.858	3.0858	2.1985	1.7004	1.144	1.6323	2.2388	2.3306	3.0215	1.8278	2.0807	1.384	2.3103	1.5801	2.5922	1.9561
NETO1	NA	-4.6439	-0.62149	3.2311	3.9174	3.7793	4.7087	3.2525	1.3161	-4.3219	3.4019	-3.8365	1.9449	5.0561	3.591	4.7452	-3.4739	0.31034	-6.6439	5.0691	-6.6439	-6.6439	-6.6439	-6.6439	-6.6439	-1.1844	-2.4739	-6.6439	-3.4739	-2.8365	-6.6439	-6.6439	-2.8365	-3.8365
SERPINE1	NA	-0.91594	-0.88897	1.5361	3.0339	2.6645	4.2365	4.4276	2.7527	-0.59946	1.8115	2.275	1.3277	4.1643	4.4874	3.2032	4.1243	0.88753	-0.71312	4.6011	-0.32193	-1.3585	-0.26882	-2	-1.8365	-1.6439	-1.152	-1.152	1.4489	0.17632	2.5801	1.7225	0.47508	-1.5564
GPC2	NA	2.6415	4.7506	2.319	1.8237	4.009	5.0197	5.2604	2.1603	4.0418	3.7549	1.9336	3.2957	3.757	3.2898	3.61	3.0126	1.4222	3.0721	3.4463	1.6276	0.79909	1.7004	0.44361	1.3334	1.433	0.5656	1.2141	0.75702	0.73985	2.2079	-0.25154	-0.089267	1.5656
TMSB15B	NA	1.8797	3.5135	1.3505	2.1827	4.3212	4.3909	4.4886	2.9222	2.2079	3.4738	1.7049	3.0959	2.8298	3.5323	4.0993	2.9203	2.269	2.9598	2.86	1.9184	0.33342	1.541	0.69599	1.7782	1.2265	0.43296	0.69599	1.3161	1.4699	1.8237	-0.32193	-0.53533	0.47508
MEX3A	NA	-0.074001	1.9222	0.042644	-0.51457	2.1731	3.4128	3.4919	-0.0145	1.157	1.157	-0.51457	2.433	2.9855	2.0426	2.856	0.54597	0.58496	0.48543	2.5922	-6.6439	-2.5564	-2.9434	-2.3959	-5.0589	-2.3219	-1.3585	-3.6439	-3.0589	-1.6439	1.0496	-6.6439	-3.1844	-2.737
PLXNB1	NA	1.5898	4.5404	2.9819	3.306	6.0934	5.6165	6.0685	4.1771	4.3363	4.0755	4.0807	5.1759	5.8009	4.6559	5.3628	4.1906	3.8904	4.0072	5.0023	0.95606	2.0566	0.93357	0.96347	1.0144	1.2869	-0.2863	1.0426	1.4542	0.40054	3.8895	2.2141	0.73118	1.2141
CACHD1	NA	-0.13606	1.6462	0.75702	0.926	2.0976	2.0738	0.8953	0.774	0.66903	0.61353	0.62293	1.8237	1.757	1.2141	2.1731	-0.34008	0.12433	1.2388	1.3045	-1.8365	-3.4739	-0.94342	-2.2515	-2.8365	-2.3219	-2.3959	-3.0589	-2	-1.9434	-1.3219	-1.1844	-2.1844	-1.5146
FOXC1	NA	0.88753	5.5714	6.4293	6.3016	6.6113	6.1799	5.6485	5.823	5.0356	5.5635	5.8904	6.1491	6.8978	6.0391	6.6854	4.591	4.7929	6.0708	5.6032	2.6713	-3.0589	3.2494	2.8895	-0.4344	-2.6439	1.7049	-1.2863	2.257	-0.47393	4.8659	2.3561	-2.8365	-2.2515
ZNF521	NA	5.2589	3.2126	4.5367	3.6826	6.0181	5.9467	5.3349	4.0144	4.4087	5.2176	5.4548	4.3234	5.6831	5.5862	5.6699	3.856	3.5934	4.4581	4.3334	-4.0589	-1.3959	-6.6439	-3.3219	-6.6439	-6.6439	-5.6439	-6.6439	-0.029146	-6.6439	0.22651	-6.6439	-6.6439	-1.3219
LARP6	NA	-0.78588	0.070389	3.717	0.20163	0.79909	1.7655	0.9486	0.67807	-0.25154	1.3505	0.59455	1.8319	3.225	1.7655	2.774	-3.1844	-0.32193	-2.8365	0.69599	-0.49411	-6.6439	-4.3219	-4.6439	-6.6439	-6.6439	-6.6439	-6.6439	-2.3959	-6.6439	-0.39593	-6.6439	-6.6439	-4.6439
SRGAP3	NA	1.4222	2.856	3.3434	2.5135	3.0197	2.774	2.856	2.0942	2.7761	2.9764	3.5236	2.7782	2.5874	2.101	2.2327	0.88753	1.8836	1.1506	1.9782	1.0635	-0.0145	-0.13606	-1.2515	0.38957	0.084064	-0.029146	0.44361	-0.0145	-0.55639	1.1043	0.80735	-0.62149	0.45418
FTO	NA	4.0295	8.6819	9.0571	8.0569	8.4066	7.678	7.1676	8.2942	7.7542	7.7062	7.3789	8.5026	8.2267	7.241	8.2097	7.395	4.9823	6.9408	8.3209	3.3854	3.1969	3.6323	3.5922	3.6171	3.332	2.7463	3.5922	3.7268	3.757	4.2257	1.5656	1.257	3.111
GMDS	NA	4.5348	6.6149	7.1308	6.7951	7.0966	6.9071	6.6963	6.729	5.3754	6.2852	6.5872	6.3461	6.8648	6.563	7.1935	5.2551	4.9995	6.7208	6.6162	4.2547	4.6865	4.281	4.382	3.7268	4.4627	4.7312	4.5059	5.266	4.8243	4.5668	4.0108	4.0108	3.859
NEK10	NA	-6.6439	5.2472	4.1835	2.1538	1.8074	0.36737	1.3896	3.7592	3.7159	3.2126	3.2735	5.3583	3.3391	2.6758	4.7793	3.3334	1.0144	3.0374	3.3132	-6.6439	-2.0589	-0.76121	-2.0589	-6.6439	-5.0589	-1.2515	-4.0589	-1.5146	-2.0589	-2.5564	-3.8365	-6.6439	-6.6439
GPR12	NA	-6.6439	-3.4739	0.45418	-1.9434	1.384	1.1243	1.4168	0.81558	1.251	0.17632	-0.089267	1.3277	1.7613	-0.78588	1.4005	1.4854	-2.1203	-2.8365	-3.0589	-6.6439	-6.6439	-6.6439	-6.6439	-6.6439	-6.6439	-5.6439	-6.6439	-4.6439	-6.6439	-6.6439	-6.6439	-6.6439	-6.6439
SNCAIP	NA	-3.6439	0.42223	4.6264	2.7613	7.4407	6.1938	4.314	4.4074	3.4647	5.1735	5.0032	4.6988	4.7049	3.8709	5.5075	2.373	1.2388	-1.0589	2.5534	-6.6439	-6.6439	-6.6439	-3.6439	-0.0145	-6.6439	-2.9434	-6.6439	-6.6439	-4.0589	-6.6439	-3.3219	-6.6439	-0.94342
PTPN14	NA	-1.0893	1.6135	2.025	1.8914	2.8032	3.257	3.6358	1.5059	0.62293	0.52607	2.5135	0.32193	3.3854	4.2063	3.5546	0.1635	3.2095	0.1375	2.2327	-3.8365	-4.6439	-3.0589	-2.9434	-1.889	-3.4739	-1.2176	-0.39593	-0.058894	-1.737	2.281	-0.57777	-4.6439	-4.6439
SOX4	NA	5.9018	6.7185	6.6483	5.8497	8.7598	8.0765	7.2424	6.1745	6.3614	6.4009	5.3259	6.1735	7.104	6.6389	6.95	5.1056	5.765	5.9074	6.0426	3.1408	1.257	4.5503	3.9155	4.9112	4.0339	3.5021	4.847	4.5141	3.9846	6.3409	5.9095	1.9184	2.3978
PALM	NA	4.6628	2.5558	1.6599	1.9146	4.1235	4.7317	5.2327	2.4931	3.5969	3.0925	2.111	3.121	4.5674	3.7782	3.6439	2.0807	2.4957	1.9855	3.7377	-6.6439	-6.6439	-0.12029	-1.6897	0.51602	-2.5564	-0.074001	0.87184	-0.91594	-0.25154	3.8186	1.9561	-6.6439	1.251
CPA3	NA	6.4583	6.7794	7.0283	6.5215	7.7489	8.6763	7.6755	8.545	7.0501	7.8064	7.5283	7.508	7.3958	8.0814	8.3998	7.2436	6.7291	7.5755	8.2875	0.60407	3.0054	4.4828	4.0233	4.0435	5.3906	6.2096	4.9542	7.2348	6.7852	5.465	6.9911	2.3785	1.0426
USP44	NA	0.9855	2.9946	3.8738	3.6288	3.742	3.6159	2.4087	3.2884	3.1859	3.8032	3.3277	3.6346	3.6041	3.26	3.5084	1.7949	2.2479	2.9579	2.7203	-6.6439	-3.8365	-0.18442	-0.64386	-3.3219	-1.152	-2.1844	-1.737	-6.6439	-6.6439	1.3618	-1.1844	-6.6439	-4.0589
CNTN1	NA	-2.0589	0.44361	0.87971	3.4777	0.43296	4.9088	2.8053	1.9184	1.9964	4.1882	0.23879	2.254	3.0161	2.0215	1.8197	-1.9434	1.5211	2.6159	3.5135	-3.6439	-6.6439	-3.1844	-6.6439	-4.3219	-0.53533	-1.2863	-1.9434	-3.3219	-3.6439	3.189	-1.8365	-6.6439	-5.6439
KIAA1147	NA	3.2675	4.2743	3.4168	3.3937	4.6848	4.749	3.9021	4.295	4.4757	4.0892	4.2683	4.4019	4.1481	4.5515	4.4229	3.9069	4.6188	4.4416	4.2802	2.281	2.269	3.4957	2.9523	3.4263	3.0548	3.116	3.7323	3.4303	3.3951	4.9463	2.9946	1.433	1.7991
CEP70	NA	3.5595	4.6531	2.85	2.251	3.1747	5.2559	4.8104	3.6599	3.7093	4.1587	3.4647	3.9635	5.193	4.4712	4.7301	3.3391	4.8748	4.6311	5.1185	1.7268	1.2327	2.8972	2.3219	1.4594	2.9946	1.8237	2.5361	3.8268	3.4343	4.4456	0.94111	-0.4344	1.0356
C1orf186	NA	3.3964	4.5692	4.3009	4.6135	6.9751	6.4783	6.4074	5.5619	5.5963	5.4436	5.4423	4.7602	5.6135	5.7145	6.4799	4.6977	3.8197	4.2638	6.1723	0.81558	0.40054	2.9672	2.5729	3.8649	3.7463	3.1457	3.9107	4.384	3.4141	2.1827	1.3334	-1.6897	2.4594
SLC45A3	NA	3.8836	4.4316	5.6424	5.2776	7.6784	6.7133	6.842	5.8311	5.765	6.3789	5.5239	6.1546	5.8902	6.1723	7.1559	4.3009	4.3875	5.5732	6.606	5.2227	4.6346	3.5248	3.4515	4.7861	5.157	4.0444	4.2965	5.3663	4.441	3.5981	2.251	2.275	3.6229
LTBP1	NA	5.3858	4.6871	5.0144	6.787	9.5809	7.4996	7.1532	5.9186	4.5711	8.7308	7.2976	7.1371	4.916	5.4346	5.0841	5.4647	2.6576	5.4647	6.6162	3.3045	1.8115	3.9011	3.7939	3.4463	2.1473	1.111	1.5509	1.8639	3.9127	-0.39593	2.157	-1.152	-0.81097
DPY19L2	NA	3.9184	4.3377	5.1977	3.1506	4.8032	4.5613	4.6229	5.0613	5.0985	4.4893	4.6235	4.7511	5.2909	4.2532	5.6656	3.3089	3.9355	4.6814	3.7495	1.4957	1.269	3.3519	2.3896	2.9598	1.9745	1.7949	3.856	4.5534	3.4867	1.774	-0.76121	1.275	-0.41504
GPC6	NA	-3.4739	-3.4739	-3.8365	-0.029146	-0.53533	0.22651	-0.97143	0.76553	-0.51457	-0.32193	0.26303	-0.64386	-0.37707	0.51602	-0.45403	-1.5146	-6.6439	-6.6439	-6.6439	-4.6439	-5.6439	-6.6439	-6.6439	-6.6439	-6.6439	-6.6439	-6.6439	-1.3219	-6.6439	-6.6439	-4.3219	-4.6439	-6.6439
SERPINH1	NA	3.9021	1.1309	3.9069	4.2403	5.4663	5.9948	5.5376	4.8953	4.7142	4.2327	5.2227	5.3187	6.1959	5.6334	3.756	3.6826	2.7027	2.4725	4.0409	2.9928	2.3448	1.1635	2.8237	1.5361	1.1243	2.0072	3.1667	3.3937	2.0704	2.7225	2.844	2.546	4.3505
TOP1MT	NA	6.5336	6.2718	6.4148	6.5629	7.4224	7.0686	7.0385	6.4984	6.6845	6.457	6.7136	7.0957	6.6629	6.7608	7.1938	6.1581	5.6971	6.1305	6.5738	6.1695	5.9028	5.6038	5.8405	5.8212	5.488	4.9982	6.2563	6.0618	5.8086	5.436	6.4106	5.632	6.592
ACVR2B	NA	-0.49411	0.28688	0.88753	0.52607	0.70487	0.99277	0.097611	-0.1047	-0.57777	0.36737	-0.074001	0.82375	0.27501	0.11103	1.3618	-1.0589	-2.4739	-1.152	-0.39593	-2	-1.4739	-2.9434	-1.4739	-2.3959	-3.3219	-2.3219	-2.8365	-2.8365	-2.3219	-3.6439	-2.0589	-2.2515	-0.88897
KHDRBS3	NA	1.757	3.6473	3.8248	2.0942	3.4828	1.6915	3.2032	2.729	3.0496	2.5361	1.9928	3.6346	3.7398	2.1731	4.6651	2.4005	-2	1.5509	2.0321	-0.074001	0.17632	-6.6439	-2.3219	-0.34008	-4.3219	-6.6439	-1.3219	1.0072	-0.97143	-6.6439	-3.3219	-6.6439	-0.55639
STMN1	NA	7.7373	8.6584	7.6796	7.9841	8.0836	8.7874	8.0871	8.6659	8.4507	8.5803	7.1539	8.0934	7.901	8.502	8.6696	7.7279	7.1076	8.1309	8.3134	7.4965	7.3416	7.8724	7.5947	7.6168	6.9616	6.8907	7.7946	7.5057	7.4313	6.6643	7.7859	7.0429	7.7997
MOB3B	NA	2.3978	1.0356	2.8895	1.856	2.5361	1.2449	0.774	1.9069	1.2388	1.8914	2.5607	1.7049	2.3868	2.0286	3.1843	0.81558	1.3448	1.5361	-0.13606	0.097611	0.52607	-0.45403	0.26303	0.38957	0	0.57531	-0.30401	-1.8365	-2.6439	-0.51457	0.48543	0.25096	1.9672
DCBLD2	NA	0.96347	1.3391	0.54597	1.5705	1.6369	1.7004	0.18903	1.6915	1.5059	2.1408	1.3277	1.516	1.2265	1.6736	2.4621	1.1635	1.0909	1.6323	2.2203	-3.6439	0.18903	-0.089267	-1	-0.16812	-1.9434	-0.45403	-3.3219	-3.4739	-3.6439	-2.737	-1.0893	-1	0.18903
TPBG	NA	1.7527	-0.53533	4.2055	3.2388	3.7312	1.8197	2.5826	1.1635	3.067	1.8875	3.1875	3.2555	3.0566	1.4114	2.8032	1.757	3.2373	0.774	3.5717	1.1763	1.0841	-1.3585	0.23879	-0.34008	-0.45403	0.40054	-2.3959	1.7613	0.62293	-3.3219	-2.3959	1.111	1.3674
PON2	NA	3.8914	4.225	5.033	4.5336	4.851	4.7317	3.3377	4.5248	4.6696	4.8634	4.8856	4.5934	4.7703	4.3212	5.4246	3.9973	5.2547	5.516	4.5874	3.2645	4.0652	0.42223	0.88753	0.44361	1.4751	3.4995	1.0356	0.28688	0.12433	-1.6439	1.4222	3.9307	4.6571
FAM110B	NA	-0.47393	2.6982	3.4141	4.2713	4.2884	4.295	1.6276	3.1651	3.0409	3.6622	2.848	3.7027	3.4555	2.9184	3.3001	-0.41504	-0.76121	-1.6897	0.40054	1.6736	0.73985	0.15056	-0.2863	-0.81097	1.5656	1.0356	-6.6439	-3.1844	-1.4739	-4.6439	0.91839	-2.8365	2.2957
NHSL1	NA	-1.2176	-0.4344	-0.64386	0.57531	0.93357	0.34483	-0.1047	-0.152	-0.8365	-0.21759	2.26	0.81558	1.2079	0.63227	2.1667	-0.64386	-0.12029	-0.1047	0.46467	-1.0291	-1.1203	-1.4344	-1.3585	-1.4344	-1.9434	-0.47393	-3.0589	-2.3219	-1.7859	-0.76121	0.72247	-0.21759	0.50589
ADAMTS1	NA	0.20163	-3.0589	4.3455	6.2353	5.2307	4.6381	2.7803	6.258	1.6229	5.3374	5.511	1.3391	1.9598	2.2388	3.5801	1.7698	1.0496	1.6369	4.4476	0.69599	-0.57777	-3.6439	-2.1203	0.28688	-1.152	-0.043943	-5.0589	-2.2515	1.4222	0.64155	0.22651	-2.737	1.2869
RHOBTB3	NA	1.3448	-0.21759	-0.8365	3.3176	3.025	3.7495	2.5236	3.5336	4.0444	3.6171	3.7323	3.5059	3.7004	2.8176	3.7581	3.2615	3.1489	2.852	3.5583	2.7181	1.7004	1.4489	1.3391	0.68706	1.585	2.3248	1.4383	0.028569	0.1375	0.042644	1.433	1.5008	3.4594
FNBP1L	NA	-0.18442	-2.3219	-0.49411	1.9928	1.8237	2.4647	2.0496	2.0321	2.3074	1.7991	2.4087	1.856	1.8237	2.0942	2.3674	2.3219	1.4436	-0.16812	1.433	-1.737	-0.88897	0.4957	-1.7859	-2	-1.889	-1.2176	0.070389	-2.8365	-2.3219	-1.4344	0.65992	-1.3219	-1.1203
DST	NA	-0.41504	0.51602	0.042644	3.3147	3.9288	3.3896	1.669	3.025	3.6859	3.8718	4.1938	3.384	3.7236	2.7442	4.1835	2.5033	2.8972	2.488	2.144	-0.39593	0.79909	-1.8365	-0.34008	-1.6897	1.5993	1.8953	1.516	1.3334	-0.18442	1.0426	0.88753	0.68706	1.1635
ZNF711	NA	2.6826	4.204	-1.1844	3.4168	3.7192	4.3226	2.2141	3.4249	3.6531	4.1859	3.0652	4.696	3.8885	2.991	4.6548	2.4621	1.4957	3.488	3.729	-0.71312	-1.5995	-2.9434	-2.6439	-3.3219	-0.47393	1.9336	2.319	1.8679	-2.0589	-1.1203	-1.9434	-3.3219	-1.737
ZFYVE9	NA	-2.3959	-0.91594	-3.3219	0.7137	1.8319	1.6323	1.3334	0.86394	0.014355	0.75702	1.3103	0.66903	1.2327	1.8992	1.4542	0.22651	-0.55639	-0.32193	0.99277	-3.1844	-2.3959	-4.6439	-2.1203	-1.8365	-1.7859	-3.0589	-2.3959	-2.737	-1.0893	-5.0589	-6.6439	-3.4739	-0.058894
NEGR1	NA	0	2.5534	0.82375	4.4796	3.5765	4.541	4.0875	5.1715	2.9891	5.292	4.6259	5.6453	2.7527	5.5847	4.1227	4.0426	1.3334	3.8135	2.1077	2.1342	2.943	0.91839	1.1177	1.3505	-0.51457	1.6088	2.4725	-5.0589	-1.8365	3.7698	2.025	1.9709	1.0566
HDGFRP3	NA	-0.57777	2.5261	1.0772	3.5072	4.7533	4.7043	3.2219	3.1699	3.6668	4.2765	3.7949	3.6229	3.4555	2.5922	4.4548	3.0426	-0.76121	-0.32193	3.488	-3.1844	-0.043943	-0.68966	0.35614	-0.32193	-2.0589	-1.8365	0.51602	-6.6439	-0.30401	1.2869	-1.0893	-1.6897	-0.18442
PTGFRN	NA	-1.4739	-0.043943	1.4751	0.014355	2.1953	2.157	2.7592	2.0391	1.9782	0.78241	0.73985	1.7093	1.84	2.1276	1.7991	0.9855	0.73985	0.45418	1.9069	0.74846	-0.76121	-1.9434	-0.62149	-1.6897	-1.6439	0.37851	-0.39593	-3.4739	-2.737	-0.16812	0.23879	1.0704	1.5509
ALDH7A1	NA	3.1194	5.3691	3.5223	1.0496	3.0566	3.306	3.0738	3.6893	3.7581	3.4423	2.2357	3.7719	3.9699	3.852	4.1562	3.1424	2.9964	2.26	4.157	0.28688	0.73118	1.6041	1.6645	0.64155	-6.6439	-0.1047	0.54597	2.1375	1.2449	-0.55639	2.7929	0.61353	2.6299
RBFOX2	NA	1.8237	2.278	2.0321	0.93357	3.0179	2.5583	0.90304	-1.5146	-0.4344	1.0704	0.44361	1.8992	2.4195	1.8718	1.8278	-0.49411	3	0.31034	1.9373	-0.2863	-0.81097	-0.37707	-0.53533	-2.4739	-3.4739	-2.1844	-1.7859	0.070389	0.36737	1.4803	-0.94342	-1.2176	1.9635
AMOTL1	NA	1.669	2.5484	0.65992	1.9964	2.1985	1.8679	2.6713	0.83188	1.2449	0.9782	0.73118	1.6736	1.541	1.9855	2.6781	-0.8625	2.4356	-0.21759	1.7782	0.26303	0.070389	-0.058894	-3.0589	-5.0589	-2.9434	-0.8365	-3.4739	0.85599	-5.6439	-1.5995	-0.62149	-1.1844	1.3448
RGS12	NA	3.9345	3.84	4.0925	3.9098	5.2192	5.2865	5.1611	3.5385	2.7398	3.905	4.1457	4.9103	5.4175	4.4175	5.0041	3.2403	4.3427	4.0409	3.7323	4.441	4.5046	2.742	2.9946	3.8679	2.0108	3.0875	2.406	3.5135	2.9982	3.3923	2.511	4.4995	4.09
KANSL1L	NA	1.9635	3.1683	3.275	3.5546	3.6076	3.6029	2.1635	3.479	3.275	3.5717	3.1667	2.9672	3.2869	3.0018	3.2357	2.3132	3.2141	3.4463	3.0179	2.189	3.1587	2.1795	2.4828	2.9298	2.1506	2.3505	2.969	2.0391	2.2479	3.0959	0.28688	2.2898	2.342
CTTNBP2NL	NA	0.57531	0.33342	0.79909	0.47508	1.433	2.4276	1.3448	1.1309	1.0426	2.0144	1.9523	0.73985	1.3674	1.9561	1.4906	0.61353	1.9184	1.4542	0.87184	-0.76121	-1.3219	-0.78588	-0.26882	-0.152	-0.91594	0.99277	0.014355	-0.23447	0.31034	1.2928	-3.4739	0.042644	1.1635
AC135178.1	NA	-0.81097	1.373	3.1538	1.0976	2.5509	3.466	2.8718	2.5729	2.6439	1.2869	2.7719	2.5509	3.1953	2.157	2.6645	2.3391	2.8217	2.9672	2.0108	-0.41504	0.23879	0.68706	-0.91594	0.21412	0.55582	2.0179	0.40054	0.76553	-0.64386	2.9616	-2.1844	-0.21759	-0.18442
ZNF117	NA	-0.30401	1.2141	3.4436	1.1043	1.3448	2.3951	1.6369	2.6064	2.5135	2.4222	3	2.1276	1.8718	2.2928	2.8659	2.5632	2.3561	2.846	2.0072	-0.18442	1.0704	1.3103	0.44361	1.1243	0.9855	2.1859	1.8836	1.5261	0.27501	2.7377	0.67807	0.53605	2.4725
SLC4A7	NA	-1.4739	3.0161	3.6323	3.1587	2.0356	1.9891	2.1043	4.7361	4.2411	3.5385	3.6427	3.6837	2.5753	3.4944	3.6088	3.2388	1.856	3.3964	3.3103	1.7527	1.8992	1.3505	2.0635	2.4828	1.2141	2.2265	1.4168	0.54597	1.6826	1.7355	0.848	1.8953	1.4594
ITGB8	NA	-2.6439	-1.2176	-2.2515	-0.76121	1.546	1.3277	0.070389	-0.32193	0.028569	-0.18442	0.82375	-0.16812	1	-0.45403	1.9635	-3.0589	-0.53533	1.5753	-0.53533	-6.6439	-6.6439	-6.6439	-5.0589	-2.0589	-2.0589	-2.9434	-2.4739	-1.9434	-5.6439	-0.4344	1.6323	-2.1844	-3.8365
MAP4K3	NA	0.99277	1.8197	1.2987	3.1043	2.3868	2.9598	1.7442	2.6159	2.5777	2.5922	2.84	2.3132	1.856	3.1309	3.0126	2.1276	2.862	2.9088	2.5135	0.70487	1.4005	1.7442	1.4854	1.5801	1.5945	1.5993	1.8836	1.6041	1.0356	3.359	3.4893	2.9616	1.6645
DSE	NA	0.9855	1.251	2.3702	2.0738	2.7698	3.4114	3.0426	3.5765	2.6554	3.3632	3.717	3.3533	3.1603	3.6508	2.8895	2.4249	2.9891	3.0687	3.1094	1.1506	0.17632	1.6781	1.8992	0.9782	1.9855	0.58496	2.0909	0.78241	1.5509	2.8895	3.1342	2.4777	1.3277
HIST1H4E	NA	2.319	2.8156	2.3219	1.406	2.4383	1.6915	2.2203	1.6599	2.278	2.1375	1.7312	1.669	2.6041	1.669	2.8738	1.5261	3.5122	3.0959	1.4005	1.144	-0.91594	1.1506	-0.49411	-6.6439	-1.1844	0.18903	1.9298	2.275	1.5509	-1.1203	-6.6439	2.568	0.15056
ARHGAP5	NA	2.0566	2.488	1.6182	0.4957	2.5656	3.3391	1.6323	3.067	2.7268	2.9873	2.8718	2.943	2.8012	3.4168	0.87184	2.1603	2.157	3.2079	0.50589	1.6554	0.23879	0.9855	1.0566	-0.64386	-0.25154	0.53605	2.2296	0.94111	2.3363	-3.4739	-0.23447	-0.71312	-0.55639
ISPD	NA	1.2203	-0.21759	-0.71312	-0.78588	0.9782	2.0942	-2.3219	0.83996	0.11103	1.0072	0.52607	0.056583	0.54597	1.2388	0.33342	-0.029146	-0.152	-0.37707	-0.13606	0.22651	-0.12029	-0.53533	-0.25154	0.34483	-0.8625	-0.0145	0.45418	-0.59946	-3.3219	-0.12029	-3.1844	-0.53533	-0.41504
PAWR	NA	3.0144	-2.3219	3.0144	0.1375	4.3147	3.9523	-6.6439	2.2048	-0.62149	2.541	3.7549	3.3632	-6.6439	2.9449	3.9467	0.87971	-4.3219	-3.1844	1.6182	-6.6439	-1.5995	-2.737	-1.1203	-1.4739	0.15056	-1.3585	-5.0589	4.796	-6.6439	-4.3219	-5.6439	-2.9434	-0.45403
CNFN	NA	0.67807	-1.2515	2.7549	-6.6439	3.2357	1.8032	1.111	-0.21759	0.65076	1.7049	1.4436	0.68706	2.384	1.6508	-0.26882	0.46467	1.189	1.8074	2.211	0.66903	-1.1203	-1.5564	-6.6439	0.38957	0.85599	0.80735	-6.6439	1.7004	1.9298	0.056583	0.36737	-0.25154	0.51602
PAQR6	NA	-0.78588	0.74846	3.1309	0.66903	1.1763	1.2449	2.9672	2.101	1.7355	0.88753	1.5705	1.6915	1.8992	1.433	1.5607	3.1859	2.5874	1.546	1.1043	0.11103	0.33342	0.46467	0.63227	0.1375	2.7719	2.546	0.83188	1.516	1.0976	3.1489	1.275	1.5311	1.7527
MROH7	NA	-1.5146	-1.5995	0.18903	-1.0893	1.3951	-0.8365	1.1309	1.844	1.4383	-0.45403	0.83188	-0.55639	0.27501	1.3334	-0.32193	-1.4739	1.9561	1.5261	1.1243	1.0566	0.76553	0.43296	0.12433	0.42223	0.4957	1.774	0.66903	1.5509	0.57531	1.8797	-0.68966	-0.23447	-0.26882
GOLGA8M	NA	-1.5146	-0.25154	0.9486	-6.6439	-3.8365	-6.6439	-0.18442	0.8953	0.11103	0.47508	1.7655	-1.1203	-1.2515	0.95606	0.44361	-6.6439	0.79909	-6.6439	0.4957	-2.8365	-1	-1.152	1.9561	0.33342	0.54597	3.3618	-6.6439	-3.3219	0.15056	-0.76121	-0.94342	2.3561	1.7949
CEP128	NA	1.3951	2.7027	1.7698	2.6736	2.1731	2.7004	0.70487	2.3951	2.0321	2.1699	3.2555	1.9146	0.72247	2.3702	2.862	2.4931	1.189	1.9486	1.5008	1.9184	2.342	2.0976	1.7442	1.5059	1.8914	1.6323	2.9672	2.0841	2.541	1.6554	2.272	2.1827	2.2479
AC068620.1	NA	-6.6439	-6.6439	-6.6439	-6.6439	-6.6439	-6.6439	-6.6439	-6.6439	-6.6439	-6.6439	-6.6439	-6.6439	-6.6439	-6.6439	-6.6439	-0.12029	-6.6439	0.22651	-0.68966	-6.6439	-6.6439	-6.6439	-6.6439	-6.6439	-6.6439	-6.6439	-6.6439	-6.6439	-6.6439	-6.6439	-0.32193	0.056583	-6.6439
ANPEP	NA	4.0063	3.4647	4.7153	4.2149	1.6915	1.8319	5.2798	3.433	4.4725	2.7225	3.3604	3.4436	4.6053	3.3757	4.4502	3.4867	4.1227	5.8336	5.7578	4.8629	4.3757	6.5904	5.7471	4.9959	4.4148	5.496	5.3719	6.1024	5.7501	4.1043	5.978	5.5922	5.6968
SMPDL3B	NA	0.65992	-0.35845	-0.53533	0.38957	-0.78588	-3.1844	2.6112	1.5008	1.6369	-0.2863	0.91839	-0.76121	0.12433	-0.23447	2.0496	-1.9434	0.48543	2.9598	2.7312	1.7049	-1.4344	2.9411	1.144	-0.37707	2.1276	-0.1047	3.7835	3.5922	0.54597	0.79909	1.263	-0.029146	-3.1844
HYAL3	NA	3.0959	3.6346	1.8074	2.6369	2.9411	2.3016	4.0798	2.7181	2.7527	2.4005	2.2449	3.0496	3.0807	2.9709	3.1779	2.6253	3.4168	3.6702	4.729	4.0626	4.4529	5.3114	3.5435	4.649	3.9533	3.7279	4.2403	4.3067	4.9425	3.2188	2.4276	3.2311	3.0687
ACOT11	NA	0.79909	2.3448	-0.16812	1.5361	2.2388	0.097611	1.5361	0.79077	1.6276	0.33342	1.516	0.45418	1.0635	1.8758	0.25096	-0.152	1.8875	1.263	2.4621	1.7949	1.3161	2.1177	1.3505	1.2327	1.7137	1.7093	2.1603	3.0892	1.9486	1.852	0.26303	0.5656	0.60407
EGFL7	NA	6.6558	5.436	-0.12029	1.6508	2.4777	0.81558	3.5072	2.9653	4.6473	2.8359	1.5753	3.6253	2.278	3.1651	2.7887	3.2884	5.7268	6.0982	5.3789	3.7148	2.254	4.9136	3.6713	3.2928	6.5334	6.0058	5.8522	5.4333	6.7354	5.1875	3.4168	2.5059	3.3045
ANGPTL6	NA	1.4854	1.7991	-6.6439	-2	-1.2515	-2.5564	-0.97143	-0.30401	-0.12029	-2.4739	-2.1844	-1.8365	-0.94342	-0.55639	-1	-1.6897	0.34483	2.2479	1.3785	1.251	0.28688	2.0942	0.52607	-0.18442	2.0391	2.0391	2.5583	3.2016	2.0321	2.852	1.406	-0.23447	-1.3959
ANO7	NA	-0.18442	-0.39593	-6.6439	-1.889	0.70487	-4.3219	-1.152	-0.73697	0.69599	-1	-1.3219	-1.889	-6.6439	-0.64386	-2.8365	-1.9434	-0.71312	1.9819	-0.34008	1.2928	-0.30401	2.4005	2.1603	1.7355	2.9107	2.4249	2.8032	4.4712	3.6645	1.926	2.6803	-1.3219	0.47508
WFDC1	NA	-1.1844	1.3448	-6.6439	-6.6439	-2.3959	-6.6439	-1.152	-6.6439	0.9486	-0.76121	-6.6439	-1.4739	-1.2515	-0.81097	-6.6439	-1.5564	-0.30401	-0.35845	-0.66658	1.1635	-1.4344	0.81558	1.2141	-1.3959	1.3103	1.3161	0.76553	2.7463	2.848	0.926	-0.59946	-2.2515	-0.57777
ADCY3	NA	4.2087	4.5173	2.9411	1.0426	2.3016	1.0215	1.0215	3.4396	2.7655	2.6668	0.73118	3.9514	1.6599	3.479	1.7225	2.1077	3.5008	3.6218	4.193	4.5558	4.2008	4.7296	4.135	4.4343	4.6485	4.2675	5.1554	5.6616	4.9919	3.5097	3.8248	2.516	4.1787
PRDM16	NA	3.9764	3.6218	0.55582	-3.6439	-3.4739	-3.6439	-2.8365	-6.6439	-4.0589	-3.1844	-6.6439	-3.4739	-2.737	-0.94342	-0.26882	-6.6439	2.9373	2	3.441	2.1408	0.60407	3.862	3.1309	3.4222	3.5135	2.6848	4.0747	4.0721	4.2705	5.213	1.6182	-4.3219	-5.6439
LGALS3BP	NA	5.3583	6.5119	3.3785	6.4482	1.4751	2.4005	2.546	2.6848	4.0295	2.4777	0.29866	4.1127	3.8237	4.0233	5.8407	4.5521	7.3398	6.8307	5.9425	7.3693	5.295	7.3568	7.0195	6.5913	7.4526	6.5993	7.5558	7.5092	7.7005	7.548	3.8022	3.5223	-0.51457
ZNF185	NA	4.1699	1.86	1.848	-0.57777	-1.2515	-1.1203	-1.1203	-0.76121	1.189	0.60407	-1.4344	0.042644	-0.2863	-1.1844	0.41143	1.6415	5.8582	4.7214	1.8115	5.889	5.5619	5.292	4.9317	5.5179	6.111	5.5323	5.0644	6.0009	5.8112	5.855	-0.41504	4.4944	-1.5564
SCARF1	NA	3.275	2.7991	2.7782	1.3448	-0.78588	0.99277	0.38957	1.0356	2.0108	0.85599	1.5993	1.4906	1.2327	0.097611	0.96347	2.263	4.4828	4.7192	3.8176	3.7645	2.1144	4.0161	3.1506	3.4828	4.435	3.6346	4.6241	4.8515	4.5607	4.5065	1.2327	2.1473	1.2265
LDLRAD2	NA	3.9127	3.8074	-1.0589	-2.3219	-6.6439	-1.0291	-6.6439	-1.2515	0.15056	-6.6439	-1.5146	0.33342	0.28688	-1.0589	0.11103	-3.8365	3.6392	4.479	4.2987	4.0968	2.9355	3.585	2.8797	2.0635	5.1799	4.4236	4.3441	5.8377	4.5065	4.4796	-1.7859	1.7442	-3.4739
DGCR6	NA	3.2234	3.0925	1.6599	0.75702	-1.2176	-0.12029	0.57531	2.0356	2.4803	0.32193	0.042644	2.0426	1.8032	2.0909	1.86	1.257	3.4647	2.0461	2.7887	2.8856	1.8797	2.6485	2.1635	2.275	3.5945	2.9184	3.5583	2.696	4.0018	4.1489	3.0161	1.7782	1.774
PRODH	NA	-0.41504	0.90304	-1.9434	-5.0589	-6.6439	-2.4739	-2.3219	-1.3959	0.93357	-6.6439	-5.0589	-1.6897	-2.3959	-1.3959	-2	-3.4739	2.7027	1.1827	0.926	1.8032	-1.4344	3.1922	2.1731	2.8156	4.4463	2.5993	3.9251	2.0215	3.645	4.8846	1.9561	-0.8365	-2
S100Z	NA	1.7782	0.87971	2.1635	-2.5564	0.4957	-1.7859	-1.4344	-0.058894	1.4957	-0.20091	1.7181	2.0179	1.4854	1.852	1.7268	0.44361	3.8084	3.8982	2.211	2.1408	1.4751	2.9635	2.4854	3.1715	4.1651	4.7104	4.375	3.9791	4.8319	4.1522	2.1603	3.1243	-0.76121
AGXT	NA	-1.5995	-0.73697	-6.6439	-6.6439	-6.6439	-6.6439	-6.6439	-6.6439	-6.6439	-3.6439	-6.6439	-6.6439	-6.6439	-6.6439	-6.6439	-6.6439	1.2928	-6.6439	-6.6439	-2.3219	-6.6439	-0.59946	1.4276	-0.16812	1.2449	0.15056	-0.12029	-0.76121	3.8709	1.774	-3.8365	-6.6439	-6.6439
CD96	NA	1.189	5.2172	3.9364	0.87184	-0.68966	-1.5564	-2.1844	1.1953	1.4699	0.848	-0.45403	0.1375	0.23879	0.59455	-1.5146	1.9146	4.6311	3.9809	0.34483	3.0738	2.4303	5.7777	4.8953	5.4212	5.1412	5.1322	6.3728	5.859	5.89	5.9432	5.2634	2.3477	-0.53533
PROM1	NA	-0.37707	-0.64386	1.281	-3.1844	-5.0589	-1.6439	-6.6439	0.74846	3.4033	-1.4739	-6.6439	-2.8365	-6.6439	-2.2515	-6.6439	-0.23447	-1.2863	2.7027	0.61353	2.3674	1.9855	5.8339	3.4343	5.0934	4.7257	2.6554	5.9907	-3.8365	1.1043	-1.6439	3.0409	-1.4344	-1.5995
HESX1	NA	1.9184	0.8953	1.669	0.9486	0.18903	0.070389	-0.55639	1.8718	0.65076	-0.76121	-1.0291	1.0976	-1.6439	0.26303	1.6369	1.7093	2.5969	3.0807	-0.25154	1.6369	-0.78588	2.6229	1.3334	1.2327	2.2172	2.8817	2.2172	3.6135	3.2373	2.0738	0.042644	-1.0291	1.0841
LAMA5	NA	2.9222	2.7334	4.0618	0.66903	-0.73697	1.1506	-0.029146	0.72247	0	0.1635	0.94111	1.0144	1.269	1.0426	1.111	0.21412	1.7782	3.5826	-0.21759	3.0286	1.0215	1.8115	2.3896	1.7485	0.014355	3.4581	2.5135	2.9782	4.0374	3.225	0.73118	1.1177	1.3334
MICALL2	NA	5.4692	2.4828	2.1342	4.7677	3.9579	0.774	1.1635	3.225	4.4243	2.9184	4.1077	3.848	2.9222	4.61	2.8217	2.9819	4.2001	4.2638	3.9561	4.8782	4.3161	4.8384	4.6029	4.8253	4.2935	5.0708	4.477	3.6519	4.5632	5.5373	4.111	4.1018	2.7181
ZC3H12C	NA	-4.3219	-2.6439	-3.1844	0.26303	-1.3219	-6.6439	-2.1203	0.21412	0.69599	-1.0291	-1.1203	-1.4344	-2.3219	-1.3219	-3.6439	-1.5146	0.32193	-0.8365	0	0.29866	-0.1047	0.67807	-0.57777	0.72247	0.48543	1.3334	1.2449	0.73118	0.68706	-0.39593	-1.2515	-1.5564	0.014355
RGS10	NA	3.5801	3.3132	3.6656	2.7137	1.2327	0.79909	-0.97143	4.2802	4.4202	4.3736	2.4568	3.4906	2.5311	1.433	1.4699	5.9706	4.5814	3.3448	2.5033	6.1158	6.1542	4.8258	5.8714	6.4814	5.9864	6.2771	5.6218	6.649	6.27	3.5298	4.4548	6.5024	5.726
ILDR2	NA	-1.6897	-1.5564	-4.0589	-1.889	-6.6439	-4.6439	-2.8365	0.9486	-0.39593	-0.18442	-2.4739	-0.21759	-2.8365	-1.4739	-4.0589	-2.737	-0.81097	-3.3219	-3.8365	0.8953	0.8953	0.042644	0.86394	0.57531	0.97085	0.65076	2.269	0.75702	0.22651	0.47508	1.4803	-0.81097	-1
TRIM71	NA	-6.6439	-5.0589	-6.6439	-6.6439	-6.6439	-5.0589	-6.6439	-6.6439	-4.6439	-6.6439	-3.8365	-3.1844	-4.3219	-5.6439	-3.1844	-6.6439	-1.152	-4.0589	-3.3219	-1.8365	-2.737	0.7137	-0.26882	1.144	1.3896	1.5801	2.406	2.9127	0.25096	-0.074001	1.6135	-4.3219	-2.9434
HTR1F	NA	-2.6439	-6.6439	-6.6439	-6.6439	-6.6439	-6.6439	-6.6439	-3.6439	-6.6439	-3.8365	-6.6439	-4.3219	-4.3219	-6.6439	-6.6439	-6.6439	-2.737	-6.6439	-4.3219	-2.5564	-4.6439	0.084064	-3.0589	-0.32193	0.97085	1.2987	1.9891	1.6229	0.28688	-1.5564	-4.0589	-3.6439	-0.91594
VENTX	NA	-0.41504	-6.6439	-2.5564	-1.5146	-6.6439	-2.5564	-3.1844	-3.6439	-4.6439	-3.8365	-2.1203	-2.1844	-1.6897	-6.6439	0.68706	-6.6439	0.79077	-6.6439	-1.737	1.5059	-0.1047	3.1094	1.4005	3.144	2.5607	3.366	2.4249	0.097611	0.69599	1.1635	2.6346	3.2203	2.1473
CPA6	NA	-6.6439	-2.6439	-6.6439	-0.76121	-6.6439	-6.6439	-6.6439	-1.6439	-6.6439	-2.737	0.1375	-6.6439	-2.5564	-3.0589	-6.6439	-6.6439	-0.49411	-2.737	-6.6439	-0.45403	-2.3959	-0.78588	-1.4739	-0.45403	-0.23447	-0.94342	-0.68966	-0.8625	0.1375	0.28688	-1.3219	-2.6439	-2.4739
PLA2G4A	NA	1.8836	2.4906	1.9745	3.0108	-0.76121	1.281	-0.20091	3.3118	2.2327	2.7268	2.797	2.025	1.903	1.3785	1.5059	0.084064	4.0557	3.9165	3.0687	3.2126	3.2735	3.225	3.2095	3.7991	3.254	3.774	3.857	3.1554	3.5534	4.5981	1.5261	2.7115	4.0054
IGF2BP3	NA	0.042644	-6.6439	-2.6439	-0.20091	-1.2515	-6.6439	-6.6439	1.384	-1.1844	1.852	1.7824	1.2079	-1.1203	-4.0589	-2.6439	-2.737	2.0036	2.1635	-6.6439	1.6871	0.36737	2.278	1.144	2.4356	3.2765	1.8074	3.8349	3.4383	3.1587	3.269	2.6112	0.73985	-0.62149
STAB1	NA	4.1755	0.44361	1.0772	3.3547	-0.089267	-1.2863	0.42223	2.2234	1.1506	4.126	5.2645	2.1177	3.0875	-1.5564	1.7049	0.55582	6.8576	5.1562	3.9523	6.818	4.4489	5.6531	4.4893	6.3633	6.4326	5.5426	6.0175	6.8166	5.4851	5.2638	3.2079	7.3167	3.6588
TNNT3	NA	1.3561	4.8943	1.3334	-6.6439	-2.737	-1.1203	-1.5146	-0.32193	-0.57777	-0.2863	1.144	0.9782	2.3045	-0.25154	0.41143	-1.0589	1.4594	0.65076	2.7592	2.144	1.2203	3.2126	1.6871	3.1715	2.8934	2.5632	3.0479	2.1859	1.406	3.7939	1.6736	-0.97143	-1.8365
FAM124B	NA	1.111	2.3219	3.189	-4.0589	0.76553	1.0144	1.7866	1.5558	1.86	1.157	0.58496	1.0144	0.32193	1.4542	1.9745	1.3334	2.4594	2.7137	2.3533	0.62293	0.34483	1.8679	1.2141	1.9709	2.4542	2.1473	2.6439	2.3363	2.5993	2.5185	1.0841	1.4114	1.1309
GPR97	NA	0.23879	2.3045	5.4663	4.2133	1.516	1.669	1.844	3.4634	4.7703	2.9355	2.8639	2.2928	3.6159	2.2928	2.6439	3.84	4.0453	4.0959	4.811	4.8309	4.5097	6.6013	6.0085	4.9303	4.7065	3.8738	4.0909	3.4803	6.1999	2.3045	2.3785	2.0391	3.4686
DYSF	NA	0.91073	2.2234	4.7263	4.1953	-1.4739	-0.76121	0.64155	2.9241	3.5122	2.4356	3.1795	2.4114	2.6064	0.72247	1.3561	3.263	4.0339	3.7366	3.272	4.04	4.7186	5.8726	5.7639	4.211	4.4886	3.7835	4.4343	4.8768	5.4594	4.0365	2.9165	2.373	4.1424
CPNE2	NA	3.546	3.7093	4.6758	5.1502	3.5248	3.8207	4.3477	4.5922	4.0678	4.0892	4.7214	3.8329	4.4026	4.3625	3.6508	4.0548	4.9891	4.7382	4.849	5.0913	4.9331	5.4525	5.2902	4.7452	5.4077	4.9064	4.5705	4.6792	5.5336	4.8738	4.2365	4.1699	4.7798
PADI4	NA	1.6276	3.4396	6.8501	6.1955	-0.13606	1.8115	3.4343	5.218	6.7479	5.0281	3.1827	4.7082	4.4886	2.1795	1.9222	6.013	5.3512	5.488	5.1342	6.0354	7.1329	6.7871	7.5389	6.4202	5.6831	6.0841	2.8298	4.327	4.9208	5.2071	2.8875	2.1827	6.3239
CMTM2	NA	0.1375	0.83996	6.2946	2.4542	-6.6439	-1.0291	-0.1047	3.4476	3.3089	0.44361	-2.3959	0.5656	2.269	-1.0589	-6.6439	4.6462	3.0144	5.3434	2.4087	1.5607	4.5957	4.7751	5.643	3.3277	3.8856	0.67807	0.73118	1.2987	4.3681	1.8237	-6.6439	-0.47393	2.9745
LY6G5C	NA	1.4005	1.7181	1.9107	2.4673	1.7782	1.4383	2.3277	2.0108	2.373	1.5898	2.7159	2.3813	2.488	2.121	1.275	1.9598	2.6713	2.4983	3.067	2.9336	1.9336	2.26	2.4303	2.7137	1.6508	0.59455	2.0072	2.4803	2.2357	1.9709	0.78241	1.0426	2.2172
C17orf51	NA	1.7908	1.9635	1.8197	-2.0589	1.6781	-3.3219	-0.71312	-1.5146	0.12433	-1.6897	-0.39593	1.3505	1.5801	-2.0589	1.926	-1.2863	2.6276	0.9782	1.9336	1.9069	0.1635	2.1342	1.406	1.251	1.2327	0.36737	2.6668	0.042644	4.2211	2.797	-6.6439	0.48543	-2.9434
IL17RC	NA	3.2234	1.696	3.5122	1.9598	1.5607	-0.029146	0.21412	2.5534	1.6599	1.4114	3.1554	3.1473	1.3277	0.66903	0.48543	0.86394	2.9764	2.7908	2.516	3.6668	2.6668	2.7866	2.4542	2	3.1127	3.3519	2.5084	3.1554	3.4841	3.497	-1.4739	3.1424	0.36737
SLC5A10	NA	-3.6439	-2.8365	0.084064	-1.889	-2.9434	-1.0291	-1.152	-1.3219	-1.5995	-1.5564	-1.5146	-2.2515	-2	-3.0589	-2.6439	-1.2176	0.31034	-1.3585	-1.4739	0.82375	-0.2863	2.3391	1.5898	0.774	1.157	1.9486	2.3045	2.8738	2.6982	1.4751	-6.6439	-2.1203	-2.8365
NRG4	NA	1.7698	1.4957	0.69599	4.5807	2.6064	3.1715	1.3277	4.5447	3.2615	4.1851	4.4463	4.1882	2.9011	3.7344	3.4502	3.4074	3.5874	3.9644	2.5509	4.3462	4.9006	4.2149	3.9467	3.9982	3.7602	2.9449	4.408	3.6358	3.6358	4.3834	4.3498	2.8856	3.5632
CCNYL1	NA	1.281	0.58496	2.5632	3.0054	1.6508	2.8639	1.5008	2.4222	2.7268	2.6982	2.6554	2.3951	2.4515	3.0356	2.433	2.2449	3.306	2.7549	2.6112	2.7866	2.5361	2.7115	2.7719	3.189	3.4074	2.6893	2.9107	2.3785	2.8032	3.7268	2.6392	2.8156	1.6041
SUCNR1	NA	1.852	1.7991	1.0426	5.8936	0.41143	2.5656	1.2203	4.5354	3.281	3.8125	4.3964	2.1763	1.9635	2.4828	1.7398	1.9782	2.2957	4.4469	2.7027	2.2141	2.1342	4.1235	3.4621	3.9495	4.4976	2.8992	4.0968	4.1449	3.5072	4.0418	1.5607	0.32193	0.62293
ANGPT1	NA	0.18903	3.6758	0.8953	3.5336	3.4725	2.8012	1.3785	4.04	4.1144	4.5862	4.5242	3.4101	1.5656	4.0277	3.5874	3.4995	-0.45403	3.8074	1.5509	1.3334	0.41143	4.2839	2.7225	4.7981	4.8186	3.6565	5.8156	5.5671	4.5844	5.1902	2.7027	-0.26882	-1.3959
ERMP1	NA	4.4168	2.9672	2.5874	4.5046	3.1699	4.3688	3.3771	3.8237	3.5084	3.4033	4.8258	3.0942	4.4594	4.0063	3.5814	2.3505	5.5632	3.9598	3.9402	3.4957	3.7856	4.2157	3.7772	4.3868	4.9491	4.1102	5.3642	4.5072	5.0879	6.7815	3.8728	3.3349	3.7623
RAB27B	NA	0.60407	0.11103	1.0286	3.7279	1.0426	-1.7859	1.3896	-0.37707	2.546	0.097611	3.3334	-1.4739	0.88753	1.7949	1.1953	0.11103	2.6135	1.0909	0.58496	0.57531	-2	1.7949	0.87971	3.6724	3.4222	2.6893	3.8718	4.5826	2.9873	4.7714	3.437	-0.26882	1.5705
SEPN1	NA	4.4983	2.5361	0.5656	3.7203	3.8125	3.479	3.5198	3.281	2.7655	3.9222	3.857	3.4303	3.0018	3.591	3.3448	2.5484	3.4101	3.4476	4.4699	5.1735	4.257	4.1342	4.0652	3.7148	4.5317	4.2487	4.431	4.6358	4.9773	3.9837	4.2913	3.8176	4.067
ADRB1	NA	0.57531	-3.6439	-6.6439	-0.59946	1.0976	0.87971	-0.0145	0.79077	-1.5995	-0.074001	0.62293	-1.3585	-1.0893	-0.76121	-0.73697	-2.737	-1.0589	0.070389	-1.1203	0.44361	-1.0893	0	0.32193	1.7908	2.858	2.2048	2.6206	3.4046	0.62293	1.8156	1.6135	-0.37707	-0.8625
NR6A1	NA	-0.71312	-0.47393	-1.8365	1.7824	0.95606	1.5008	1.0426	0.73985	0.40054	0.9782	0.9782	-0.59946	0.1635	0.73118	0.52607	-0.18442	1.5211	0.67807	1.3674	0.94111	1.3951	1.0426	1.4436	1.7613	2.111	2.696	2.4436	1.5008	1.4751	3.0144	1.373	1.2388	1.4114
CLU	NA	5.954	3.8934	1.4751	5.6381	4.0321	5.8025	5.2373	8.1836	7.7607	6.8728	9.0091	7.2258	6.4104	7.8136	7.2778	4.8248	8.5491	8.8216	8.4462	8.1825	6.0065	9.0059	7.3524	8.0717	8.9854	8.7386	10.08	8.7475	10.518	9.9496	9.5057	9.501	6.1896
LRG1	NA	1.9709	0.1375	4.135	3.6017	2.0772	2.4436	2.5753	2.5922	3.5033	3.3743	2.84	3.1293	3.067	2.6112	3.2188	2.1635	4.1595	3.3132	4.3806	4.9955	4.9653	5.1631	4.6212	5.0365	4.3089	4.2802	4.5311	2.3306	4.3916	3.6241	3.4114	4.5348	4.9828
ADAMTSL4	NA	1.2016	0.41143	3.1538	2.1144	2.272	2.269	1.7093	1.5607	1.6135	2.6576	4.2008	3.106	3.7247	2.7613	3.7115	1.6088	5.6522	5.2836	4.1052	3.9326	4.144	2.943	3.1506	3.8679	5.8892	6.1039	4.814	3.9644	5.191	5.3085	-0.13606	5.2261	5.076
TLDC1	NA	2.067	2.3868	1.8953	1.5607	1.546	1.3951	1.7398	0.17632	-0.058894	1.6323	1.5211	1.384	2.5261	-0.20091	2.846	1.0356	2.3219	1.8679	2.278	2.4854	1.3785	1.6871	1.6915	2.0108	2.4983	2.1635	2.3978	2.4033	2.8856	2.7991	0.7137	2.6645	2.4436
CYP51A1	NA	2.9336	3.0391	3.3964	3.3519	2.06	3.4594	2.4383	1.7137	1.9146	4.1843	2.8197	2.2869	3.5801	2.85	3.1375	1.6135	3.9727	3.5945	2.943	2.8895	2.9782	2.9855	3.269	4.0755	3.2645	3.6323	3.855	2.9127	3.5753	4.7344	2.8115	3.4957	3.7729
H2AFY2	NA	-6.6439	5.3663	2.9069	2.281	2.0179	1.8639	-6.6439	-6.6439	1.585	0.72247	-1.889	4.1675	4.5198	1.4168	4.4647	0.67807	3.5447	3.645	3.4568	4.0976	3.266	3.7159	3.5632	3.4489	4.2891	3.6938	4.6363	5.1371	4.6938	4.7751	3.144	2.7159	4.0968
ZBTB34	NA	2.0108	2.6938	3.1683	3.269	2.6871	2.6781	2.1699	2.8895	2.8197	2.8738	3.3533	2.6088	2.3132	2.9891	2.8639	2.0108	3.1094	3.1683	2.5008	2.9964	3.1731	3.3391	3.1731	3.6005	3.3103	3.4128	3.4594	3.0824	2.943	3.6668	3.8268	2.9392	3.0054
JAG1	NA	-0.57777	2.5777	3.6599	4.6328	1.5211	0.55582	1.263	2.0179	0.88753	1.6554	4.6531	1.111	1.6645	1.7824	2.9146	0.23879	4.5644	3.546	3.2464	2.1077	2.511	2.9672	2.2418	2.8758	2.9928	4.2906	2.9653	2.4673	3.6029	4.0453	3.9773	2.3757	2.0976
F12	NA	0.097611	0.27501	1.4489	1.7782	-0.058894	0.056583	0.90304	-0.25154	-1.3585	-0.88897	1.6736	-1.3959	0.51602	1.5211	1.5656	0.084064	2.1375	2.373	0.028569	0.9782	0.1375	0.51602	0.51602	1.0772	1.2388	2.568	1.4276	2.3923	1.9709	1.1699	1.4957	2.0356	1.757
LATS2	NA	1.6781	1.9373	2.6135	1.5656	2.8895	2.26	2.278	2.4005	1.6369	1.6826	3.4568	2.7655	2.8135	2.6871	3.4101	1.7137	2.9764	2.6485	2.6135	2.6392	2.4087	2.4983	2.4114	3.009	3.0548	2.9855	3.26	2.6622	2.281	2.926	4.275	2.6159	1.9964
SLC22A5	NA	1.4383	1.6462	2.2839	1.111	1.8115	-2.1203	-0.8365	1.3561	1.5361	-0.35845	1.3561	1.9855	0.35614	1.8836	1.9709	0.58496	-0.41504	2.0875	0.50589	-0.12029	1.5801	2.1342	1.6599	2.342	2.251	1.7527	2.757	2.7159	2.2449	1.757	0.76553	0.1635	1.8953
GPRC5C	NA	0.26303	2.1342	4.2365	1.848	-0.13606	-2.737	-1.8365	0.4957	-0.13606	-0.23447	1.3045	0	2.6508	0.36737	1.3785	-0.64386	0.29866	0.41143	1.7049	0.69599	1.3391	0.23879	-1.6897	-0.78588	1.0909	1.9855	1.8836	2.4168	1.3785	2.541	0.22651	0.68706	2.8875
ARHGEF35	NA	0.78241	0.42223	1.0976	-0.53533	-1.0893	0.11103	-6.6439	0.99277	-0.25154	-1	-0.88897	0.070389	0.097611	-0.55639	0.12433	-0.34008	1.275	1.0215	1.7268	-6.6439	-0.88897	1.275	1.157	0.5656	1.7527	1.111	1.4383	1.9184	1.5008	1.7485	0.21412	-0.97143	-1.0589
DLEU1	NA	5.8634	4.6565	2.6159	3.5072	2.4303	3.8846	4.4886	4.6456	4.366	4.0409	4.1747	3.5898	4.1489	4.9236	3.5211	4.2728	4.009	4.7065	4.4809	3.3262	3.1359	4.6668	4.2705	4.2593	4.263	4.0018	4.3298	5.7184	5.4983	4.8914	3.904	2.5969	2.5826
SLC27A5	NA	5.1775	4.5503	3.26	1.7137	3.6599	3.2357	4.0479	3.848	3.7613	2.8135	2.8074	3.5373	4.06	3.2854	3.3964	2.3785	2.2141	3.4195	3.9542	2.8836	2.3103	3.6041	3.4168	2.3477	3.8319	3.1779	3.5033	3.8728	4.2133	2.9542	2.5632	1.7398	3.1922
SPNS3	NA	5.9079	5.9383	5.4689	3.0321	5.5018	4.4243	6.3568	5.2675	5.2215	4.2743	4.9612	5.8674	5.3691	5.7054	5.9241	4.7339	5.6094	6.0553	6.3583	5.0018	3.8258	5.6381	5.5457	4.2547	6.5794	5.4925	6.0723	6.2248	6.4635	5.6991	4.3491	2.862	3.0179
SV2A	NA	3.3147	3.6206	1.757	-0.37707	2.3306	1.5261	3.557	1.9373	2.406	1.6041	0.60407	2.3951	2.157	2.7677	2.6508	1.7949	3.1473	2.4303	4.2479	0.32193	-0.76121	2.6135	1.1243	1.0976	3.842	2.8359	3.7366	4.4363	3.5993	4.2126	-0.35845	-2.2515	0.11103
KIAA0125	NA	4.3688	5.0255	6.2795	1.9523	4.3971	4.8283	5.6153	2.3868	4.0144	1.1635	2.9782	2.9873	5.0036	4.5336	6.1137	3.2188	6.9761	6.0407	5.033	2.359	0.65992	4.1827	2.9486	3.5789	5.9305	5.9453	5.3554	5.8963	5.7074	7.3977	2.6041	-2.5564	-0.91594
TTC24	NA	3.2645	4.017	4.6328	1.6415	2.5826	2.7027	3.3176	2.5753	4.3434	-1.5995	1.4647	2.848	3.0531	3.9542	3.7918	2.067	3.7613	4.2227	3.856	2.2869	0.80735	3.6264	2.5632	2.0942	4.7038	3.5945	4.314	4.8982	4.2705	4.7312	0.17632	-1.3585	-1.2176
PAQR7	NA	2.8053	3.9855	4.3985	2.6299	3.106	3.4854	3.7782	2.7485	3.9855	3.0514	3.7613	3.8758	4.1235	3.5084	4.0206	2.4489	3.858	3.7214	4.4482	2.9355	2.2869	3.0721	2.856	2.9542	3.9561	3.6005	4.1465	3.7181	3.2987	3.8084	2.1953	2.3391	2.8197
SH3D21	NA	2.568	1.9486	3.2555	0.46467	0.5656	-0.089267	0.32193	1.4114	1.7485	-0.4344	0.32193	2.6893	2.3896	-0.78588	2.2234	-1.2176	1.7268	2.6668	2.7398	1.5261	-0.8625	2.189	1.2327	0.51602	2.8258	2.0321	2.8992	4.6165	2.189	2.84	0.12433	-1.5564	-0.59946
ASB13	NA	4.6433	4.1119	3.4828	3.1635	2.1408	2.6276	2.8094	2.9505	2.8339	2.9819	2.4463	3.6565	3.1603	3.3334	3.1969	2.3561	3.5148	3.8895	4.1587	3.6496	3.0755	3.9165	3.3118	3.2987	4.582	4.1342	4.272	4.4403	4.4303	4.7485	1.848	1.8679	3.4712
NYNRIN	NA	1.1375	2.0144	0.23879	-0.20091	1.269	0.91073	0.22651	-1.2515	0.20163	-0.30401	-0.66658	0.926	2.98	1.2203	2.4463	-0.30401	3.6826	1.1177	2.2957	1.1699	-0.68966	1.3448	0.52607	0.58496	2.4751	1.6826	2.025	2.9505	2.6182	3.9662	-0.26882	-0.55639	-1.2515
S100A1	NA	3.706	2.3391	1.9373	0.042644	0.1375	1.5558	2.3306	0.848	1.3674	0.22651	1.281	1.848	2.7355	2.6064	3.4128	1.1043	4.7054	3.842	4.3625	3.8278	-1.0893	2.86	3.3576	1.0976	4.106	4.8987	2.5607	5.5201	6.0542	6.1817	0.028569	2.7549	1.1506
BAI1	NA	0.36737	-0.47393	0.12433	0.85599	0.070389	-0.64386	0.042644	-2	-1.2176	-2.1844	0.070389	-0.058894	0.51602	1.2079	0.20163	-1.5146	2.9928	3.1227	1.6323	-0.18442	-0.35845	-0.029146	0.62293	-1.1203	1.5509	1.9598	0.25096	2.6229	2.1144	3.5084	0.29866	0.7137	0.22651
PFKP	NA	6.3653	6.7752	6.2279	5.465	5.8951	5.464	6.4722	4.846	4.3847	4.3743	5.8917	6.3014	6.5844	6.1127	6.7148	4.3882	6.6931	5.5323	6.6724	6.2255	4.6639	5.5928	5.4479	5.9248	7.4516	6.7618	7.3004	7.5234	6.9479	6.6883	4.6865	5.4786	5.4676
OAF	NA	3.9727	2.9298	2.3923	2.7485	4.4509	2.5509	3.8207	3.0054	2.9317	2.969	1.9928	3.4828	3.7377	3.9079	3.1699	1.0635	3.1747	3.4249	4.0626	2.2296	0.42223	2.6323	2.1953	3.0909	3.8718	2.2016	4.5656	4.7285	4.0426	3.6088	3.2957	2.7887	4.0626
DUSP14	NA	3.4249	3.0993	2.7203	2.5632	3.1635	2.2203	3.9955	1.511	2.5607	1.9891	2.3702	0.82375	2.111	3.0426	3.3827	1.7485	3.4356	4.4263	2.0875	1.86	0.18903	3.251	1.8875	1.844	3.5753	1.8156	3.5059	3.844	3.2972	2.8319	2.0286	0.79077	2.7866
CASC10	NA	2.1043	2.6622	1.8278	1.373	3.0755	2.5435	4.0045	3.5644	1.9298	1.4854	2.8992	0.7137	0.34483	3.1763	1.9336	1.5656	1.5311	3.3992	2.7049	0.55582	0.41143	2.0036	1.6871	2.7613	2.9635	2.3674	3.8895	2.5236	3.2928	3.1375	0.014355	-2	-5.6439
PLXND1	NA	6.7977	7.0955	6.4566	6.852	7.1108	7.0606	8.0763	6.7305	7.4507	6.2968	7.7513	6.2525	6.8925	7.2106	6.0501	5.9761	6.4249	6.5791	7.5264	7.0389	6.26	7.208	5.9957	7.1408	7.4865	6.8067	8.0066	8.7523	7.1746	7.4068	5.5466	5.9814	3.8248
PDE6B	NA	4.8125	4.5484	2.3868	3.856	4.6264	4.3561	4.6182	2.858	3.8104	3.3161	3.9127	4.2532	4.6668	3.8992	4.1859	3.6982	4.269	4.2311	4.033	3.6206	3.4542	3.4957	3.5957	2.8176	4.033	3.0704	3.9449	4.99	3.8268	4.14	-0.97143	1.4957	0.7137
ZNF730	NA	-2.2515	-0.4344	-6.6439	-1.4344	-2.5564	0.75702	-1.889	-6.6439	-0.8365	-1.152	-0.39593	-1.8365	-6.6439	-0.45403	-1.2515	-3.4739	-3.3219	-1.0893	-0.089267	-3.1844	-1.7859	-2.4739	-2.737	-6.6439	-1.2176	-1.889	-0.53533	-3.6439	-0.21759	-0.32193	-3.6439	-6.6439	-6.6439
UTF1	NA	-0.029146	-3.0589	-6.6439	-6.6439	-6.6439	-3.6439	-6.6439	-6.6439	-6.6439	-6.6439	-6.6439	-6.6439	-1.737	-6.6439	-0.029146	-6.6439	-6.6439	-0.88897	-6.6439	-6.6439	-6.6439	-6.6439	-1.152	-3.3219	-0.4344	-1.2515	-0.62149	-6.6439	-2.6439	-2.737	-0.8365	-6.6439	-2.5564
