# Supplementary material for: The AML cellular state space unveils NPM1 immune evasion subtypes with distinct clinical outcomes
Source: Nat Commun. 2025 Nov 25;16:10592. doi: 10.1038/s41467-025-66546-6 (PMC12658069; doi:10.1038/s41467-025-66546-6)
Supplement: Supplementary file 6 — Source Data [file 41467_2025_66546_MOESM6_ESM.zip › SourceData/SourceData_Sfig10.csv]

Sample	Celltype	AML.type	ADT.marker	ScaledExpression
AML24	AML Immature	NPM1	CD34-TotalSeqA	-0.597473585375002
AML24	HSC	NPM1	CD34-TotalSeqA	0.0128607211305556
AML24	LMPP	NPM1	CD34-TotalSeqA	-0.600440435320902
AML24	GMP	NPM1	CD34-TotalSeqA	-0.581797234469028
AML24	Monocytes	NPM1	CD34-TotalSeqA	-0.431886015255327
AML24	Megakaryocytic cells	NPM1	CD34-TotalSeqA	-0.542483238503383
AML24	Erythroid	NPM1	CD34-TotalSeqA	-0.596187597557335
AML24	Dendritic cells	NPM1	CD34-TotalSeqA	-0.600752929282856
AML24	NK cells	NPM1	CD34-TotalSeqA	-0.605429978454026
AML24	T cells	NPM1	CD34-TotalSeqA	-0.609565023681382
AML24	B cells	NPM1	CD34-TotalSeqA	-0.605160650950372
AML25	AML Immature	NPM1	CD34-TotalSeqA	-0.761427759744792
AML25	HSC	NPM1	CD34-TotalSeqA	0.0352215503719214
AML25	LMPP	NPM1	CD34-TotalSeqA	-0.757107240435698
AML25	GMP	NPM1	CD34-TotalSeqA	-0.755746523833285
AML25	Monocytes	NPM1	CD34-TotalSeqA	-0.722882814744145
AML25	Megakaryocytic cells	NPM1	CD34-TotalSeqA	-0.73395339566232
AML25	Erythroid	NPM1	CD34-TotalSeqA	-0.763985547103506
AML25	Dendritic cells	NPM1	CD34-TotalSeqA	-0.751408773213123
AML25	NK cells	NPM1	CD34-TotalSeqA	-0.767027259281025
AML25	T cells	NPM1	CD34-TotalSeqA	-0.752138801328356
AML25	B cells	NPM1	CD34-TotalSeqA	-0.758435627141661
AML33	AML Immature	NPM1	CD34-TotalSeqA	-0.634385864175295
AML33	HSC	NPM1	CD34-TotalSeqA	-0.602385025402534
AML33	LMPP	NPM1	CD34-TotalSeqA	-0.639993185136186
AML33	GMP	NPM1	CD34-TotalSeqA	-0.659287379502932
AML33	Monocytes	NPM1	CD34-TotalSeqA	-0.66758028320984
AML33	Megakaryocytic cells	NPM1	CD34-TotalSeqA	-0.633715932168046
AML33	Erythroid	NPM1	CD34-TotalSeqA	-0.670115329798693
AML33	NK cells	NPM1	CD34-TotalSeqA	-0.685198316407088
AML33	T cells	NPM1	CD34-TotalSeqA	-0.661528525576809
AML33	B cells	NPM1	CD34-TotalSeqA	-0.638081686142129
AML104	AML Immature	NPM1	CD34-TotalSeqA	-0.653576814704952
AML104	HSC	NPM1	CD34-TotalSeqA	0.786169489451373
AML104	LMPP	NPM1	CD34-TotalSeqA	-0.751213044005256
AML104	GMP	NPM1	CD34-TotalSeqA	-0.647174595410494
AML104	Monocytes	NPM1	CD34-TotalSeqA	-0.705215728704164
AML104	Megakaryocytic cells	NPM1	CD34-TotalSeqA	-0.683740606852417
AML104	Erythroid	NPM1	CD34-TotalSeqA	-0.648936636143484
AML104	NK cells	NPM1	CD34-TotalSeqA	-0.664904940077176
AML104	T cells	NPM1	CD34-TotalSeqA	-0.674651037694698
AML104	B cells	NPM1	CD34-TotalSeqA	-0.665881144128203
AML136	AML Immature	NPM1	CD34-TotalSeqA	-0.671115246756738
AML136	HSC	NPM1	CD34-TotalSeqA	0.8765107872914
AML136	LMPP	NPM1	CD34-TotalSeqA	-0.682072375352318
AML136	GMP	NPM1	CD34-TotalSeqA	-0.690196504585817
AML136	Monocytes	NPM1	CD34-TotalSeqA	-0.646203609201523
AML136	Megakaryocytic cells	NPM1	CD34-TotalSeqA	-0.68436097808002
AML136	Erythroid	NPM1	CD34-TotalSeqA	-0.722104413337488
AML136	Dendritic cells	NPM1	CD34-TotalSeqA	-0.667436902265503
AML136	NK cells	NPM1	CD34-TotalSeqA	-0.677511250207984
AML136	T cells	NPM1	CD34-TotalSeqA	-0.685059534372189
AML136	B cells	NPM1	CD34-TotalSeqA	-0.688466872034624
AML7	AML Immature	NPM1	CD34-TotalSeqA	-0.636506220843776
AML7	HSC	NPM1	CD34-TotalSeqA	-0.557254392207828
AML7	LMPP	NPM1	CD34-TotalSeqA	-0.627853544019758
AML7	GMP	NPM1	CD34-TotalSeqA	-0.6471983251605
AML7	Monocytes	NPM1	CD34-TotalSeqA	-0.601768145705548
AML7	Megakaryocytic cells	NPM1	CD34-TotalSeqA	-0.665632098822288
AML7	Erythroid	NPM1	CD34-TotalSeqA	-0.661639161073456
AML7	Dendritic cells	NPM1	CD34-TotalSeqA	-0.659903486484742
AML7	NK cells	NPM1	CD34-TotalSeqA	-0.657175230476336
AML7	T cells	NPM1	CD34-TotalSeqA	-0.673199256699535
AML7	B cells	NPM1	CD34-TotalSeqA	-0.663607052730633
AML9	AML Immature	NPM1	CD34-TotalSeqA	-0.587321568570057
AML9	HSC	NPM1	CD34-TotalSeqA	1.20206053576954
AML9	LMPP	NPM1	CD34-TotalSeqA	-0.720166901645435
AML9	GMP	NPM1	CD34-TotalSeqA	-0.673684435707082
AML9	Monocytes	NPM1	CD34-TotalSeqA	-0.607757033540683
AML9	Megakaryocytic cells	NPM1	CD34-TotalSeqA	0.287701334929834
AML9	Erythroid	NPM1	CD34-TotalSeqA	-0.687447677269437
AML9	Dendritic cells	NPM1	CD34-TotalSeqA	-0.672022518375389
AML9	NK cells	NPM1	CD34-TotalSeqA	-0.701809986577277
AML9	T cells	NPM1	CD34-TotalSeqA	-0.692882167367158
AML9	B cells	NPM1	CD34-TotalSeqA	-0.692344281571935
AML97	AML Immature	NPM1	CD34-TotalSeqA	-0.677745170173189
AML97	HSC	NPM1	CD34-TotalSeqA	-0.278267918919548
AML97	LMPP	NPM1	CD34-TotalSeqA	-0.66475750792073
AML97	GMP	NPM1	CD34-TotalSeqA	-0.671573601200618
AML97	Monocytes	NPM1	CD34-TotalSeqA	-0.605238329802793
AML97	Megakaryocytic cells	NPM1	CD34-TotalSeqA	-0.697434505455484
AML97	Erythroid	NPM1	CD34-TotalSeqA	-0.674754627318416
AML97	Dendritic cells	NPM1	CD34-TotalSeqA	-0.671865841043716
AML97	NK cells	NPM1	CD34-TotalSeqA	-0.682440074979123
AML97	T cells	NPM1	CD34-TotalSeqA	-0.689059146274896
AML97	B cells	NPM1	CD34-TotalSeqA	-0.68192385501808
AML105	AML Immature	NPM1	CD34-TotalSeqA	-0.634219005736199
AML105	HSC	NPM1	CD34-TotalSeqA	-0.498873121417659
AML105	LMPP	NPM1	CD34-TotalSeqA	-0.720985965866307
AML105	GMP	NPM1	CD34-TotalSeqA	-0.727044710275391
AML105	Monocytes	NPM1	CD34-TotalSeqA	-0.688480495725294
AML105	Megakaryocytic cells	NPM1	CD34-TotalSeqA	-0.740143806948119
AML105	Erythroid	NPM1	CD34-TotalSeqA	-0.712123871560333
AML105	Dendritic cells	NPM1	CD34-TotalSeqA	-0.733643323672524
AML105	NK cells	NPM1	CD34-TotalSeqA	-0.758344666879309
AML105	T cells	NPM1	CD34-TotalSeqA	-0.740877811668243
AML105	B cells	NPM1	CD34-TotalSeqA	-0.720060895610272
AML10	AML Immature	AML-MR	CD34-TotalSeqA	1.06308816966171
AML10	HSC	AML-MR	CD34-TotalSeqA	0.880374936357401
AML10	LMPP	AML-MR	CD34-TotalSeqA	1.10803172221655
AML10	GMP	AML-MR	CD34-TotalSeqA	0.16221823802398
AML10	Monocytes	AML-MR	CD34-TotalSeqA	-0.512230825458726
AML10	Megakaryocytic cells	AML-MR	CD34-TotalSeqA	-0.0205608472428704
AML10	Erythroid	AML-MR	CD34-TotalSeqA	-0.496899415355703
AML10	Dendritic cells	AML-MR	CD34-TotalSeqA	-0.373548186337478
AML10	NK cells	AML-MR	CD34-TotalSeqA	-0.674242739937338
AML10	T cells	AML-MR	CD34-TotalSeqA	-0.681771080717028
AML10	B cells	AML-MR	CD34-TotalSeqA	0.288219574223468
AML21	AML Immature	AML-MR	CD34-TotalSeqA	1.54455266401656
AML21	HSC	AML-MR	CD34-TotalSeqA	0.87787853775107
AML21	LMPP	AML-MR	CD34-TotalSeqA	1.61792394495677
AML21	GMP	AML-MR	CD34-TotalSeqA	0.388604661658434
AML21	Monocytes	AML-MR	CD34-TotalSeqA	-0.347027594537855
AML21	Megakaryocytic cells	AML-MR	CD34-TotalSeqA	0.994523980566907
AML21	Erythroid	AML-MR	CD34-TotalSeqA	-0.446682402622288
AML21	Dendritic cells	AML-MR	CD34-TotalSeqA	0.12989176153336
AML21	NK cells	AML-MR	CD34-TotalSeqA	-0.582545372923239
AML21	T cells	AML-MR	CD34-TotalSeqA	-0.580643165935636
AML21	B cells	AML-MR	CD34-TotalSeqA	-0.309298200068741
AML32	AML Immature	AML-MR	CD34-TotalSeqA	1.82904357675571
AML32	HSC	AML-MR	CD34-TotalSeqA	1.13440776244027
AML32	LMPP	AML-MR	CD34-TotalSeqA	2.33894442990128
AML32	GMP	AML-MR	CD34-TotalSeqA	0.929759641671561
AML32	Monocytes	AML-MR	CD34-TotalSeqA	0.82153688116701
AML32	Megakaryocytic cells	AML-MR	CD34-TotalSeqA	1.15633330210327
AML32	Erythroid	AML-MR	CD34-TotalSeqA	-0.31272989677474
AML32	Dendritic cells	AML-MR	CD34-TotalSeqA	1.41633326824197
AML32	NK cells	AML-MR	CD34-TotalSeqA	-0.23835609335545
AML32	T cells	AML-MR	CD34-TotalSeqA	-0.261557064496067
AML32	B cells	AML-MR	CD34-TotalSeqA	0.612491684269957
AML55	AML Immature	AML-MR	CD34-TotalSeqA	1.29477814855303
AML55	HSC	AML-MR	CD34-TotalSeqA	0.974752400694452
AML55	LMPP	AML-MR	CD34-TotalSeqA	1.08334029658622
AML55	GMP	AML-MR	CD34-TotalSeqA	-0.261642299195415
AML55	Monocytes	AML-MR	CD34-TotalSeqA	-0.433681069007848
AML55	Megakaryocytic cells	AML-MR	CD34-TotalSeqA	0.926022017406342
AML55	Erythroid	AML-MR	CD34-TotalSeqA	-0.580136279186188
AML55	Dendritic cells	AML-MR	CD34-TotalSeqA	0.0245883919158728
AML55	NK cells	AML-MR	CD34-TotalSeqA	-0.646198014540766
AML55	T cells	AML-MR	CD34-TotalSeqA	-0.659301478815426
AML55	B cells	AML-MR	CD34-TotalSeqA	-0.194724470223638
AML110	AML Immature	AML-MR	CD34-TotalSeqA	0.772745791814502
AML110	HSC	AML-MR	CD34-TotalSeqA	1.11534606393731
AML110	LMPP	AML-MR	CD34-TotalSeqA	1.2531411679196
AML110	GMP	AML-MR	CD34-TotalSeqA	0.0601541020391388
AML110	Monocytes	AML-MR	CD34-TotalSeqA	-0.710981365097326
AML110	Megakaryocytic cells	AML-MR	CD34-TotalSeqA	1.24096148152219
AML110	Erythroid	AML-MR	CD34-TotalSeqA	-0.726356997713406
AML110	NK cells	AML-MR	CD34-TotalSeqA	-0.724944898107482
AML110	T cells	AML-MR	CD34-TotalSeqA	-0.740720133164924
AML110	B cells	AML-MR	CD34-TotalSeqA	-0.744192021074879
AML111	AML Immature	AML-MR	CD34-TotalSeqA	0.473028804107098
AML111	HSC	AML-MR	CD34-TotalSeqA	0.0860467456731672
AML111	LMPP	AML-MR	CD34-TotalSeqA	0.72460514657368
AML111	GMP	AML-MR	CD34-TotalSeqA	-0.379039837748681
AML111	Monocytes	AML-MR	CD34-TotalSeqA	-0.711738291949888
AML111	Erythroid	AML-MR	CD34-TotalSeqA	-0.691439983934576
AML111	Dendritic cells	AML-MR	CD34-TotalSeqA	-0.242508898748795
AML111	NK cells	AML-MR	CD34-TotalSeqA	-0.742160583493299
AML111	T cells	AML-MR	CD34-TotalSeqA	-0.758488171768984
AML111	B cells	AML-MR	CD34-TotalSeqA	-0.649059949675462
AML126	AML Immature	AML-MR	CD34-TotalSeqA	0.782100616783888
AML126	HSC	AML-MR	CD34-TotalSeqA	0.746959099661211
AML126	LMPP	AML-MR	CD34-TotalSeqA	0.760688037194835
AML126	GMP	AML-MR	CD34-TotalSeqA	-0.12797862061765
AML126	Monocytes	AML-MR	CD34-TotalSeqA	-0.621432270250254
AML126	Megakaryocytic cells	AML-MR	CD34-TotalSeqA	0.439249279920786
AML126	Erythroid	AML-MR	CD34-TotalSeqA	-0.667096778595404
AML126	Dendritic cells	AML-MR	CD34-TotalSeqA	0.109873282875016
AML126	NK cells	AML-MR	CD34-TotalSeqA	-0.599056091894909
AML126	T cells	AML-MR	CD34-TotalSeqA	-0.700998942129047
AML126	B cells	AML-MR	CD34-TotalSeqA	-0.601043388144016
AML138	AML Immature	AML-MR	CD34-TotalSeqA	1.76482502896388
AML138	HSC	AML-MR	CD34-TotalSeqA	1.10509027824244
AML138	LMPP	AML-MR	CD34-TotalSeqA	1.61178595112081
AML138	GMP	AML-MR	CD34-TotalSeqA	0.347662212571275
AML138	Monocytes	AML-MR	CD34-TotalSeqA	0.415007102079168
AML138	Megakaryocytic cells	AML-MR	CD34-TotalSeqA	1.10094366788936
AML138	Erythroid	AML-MR	CD34-TotalSeqA	-0.697881807069875
AML138	Dendritic cells	AML-MR	CD34-TotalSeqA	0.505998738369467
AML138	NK cells	AML-MR	CD34-TotalSeqA	-0.463481360020963
AML138	T cells	AML-MR	CD34-TotalSeqA	-0.527119934688764
AML138	B cells	AML-MR	CD34-TotalSeqA	-0.416476032067363
AML151	AML Immature	AML-MR	CD34-TotalSeqA	0.871988181709569
AML151	HSC	AML-MR	CD34-TotalSeqA	0.804189485351113
AML151	LMPP	AML-MR	CD34-TotalSeqA	1.02434182928151
AML151	GMP	AML-MR	CD34-TotalSeqA	-0.113682813314752
AML151	Monocytes	AML-MR	CD34-TotalSeqA	-0.553165186591009
AML151	Megakaryocytic cells	AML-MR	CD34-TotalSeqA	0.843570606901398
AML151	Erythroid	AML-MR	CD34-TotalSeqA	-0.590121712559979
AML151	Dendritic cells	AML-MR	CD34-TotalSeqA	-0.519187699241174
AML151	NK cells	AML-MR	CD34-TotalSeqA	-0.759950249075117
AML151	T cells	AML-MR	CD34-TotalSeqA	-0.688956447002379
AML151	B cells	AML-MR	CD34-TotalSeqA	-0.615484097302812
AML157	AML Immature	AML-MR	CD34-TotalSeqA	0.373580089460459
AML157	HSC	AML-MR	CD34-TotalSeqA	0.58056854819128
AML157	LMPP	AML-MR	CD34-TotalSeqA	0.717386880349722
AML157	GMP	AML-MR	CD34-TotalSeqA	-0.511290839353466
AML157	Monocytes	AML-MR	CD34-TotalSeqA	-0.674500095342675
AML157	Megakaryocytic cells	AML-MR	CD34-TotalSeqA	-0.0858824668446438
AML157	Erythroid	AML-MR	CD34-TotalSeqA	-0.712364328002799
AML157	Dendritic cells	AML-MR	CD34-TotalSeqA	-0.662869658480202
AML157	NK cells	AML-MR	CD34-TotalSeqA	-0.741024966612886
AML157	T cells	AML-MR	CD34-TotalSeqA	-0.734418886424387
AML157	B cells	AML-MR	CD34-TotalSeqA	0.334984613677104
AML172	AML Immature	AML-MR	CD34-TotalSeqA	0.813396981624924
AML172	HSC	AML-MR	CD34-TotalSeqA	0.598860158623111
AML172	LMPP	AML-MR	CD34-TotalSeqA	0.559096087863025
AML172	GMP	AML-MR	CD34-TotalSeqA	-0.500533850129846
AML172	Monocytes	AML-MR	CD34-TotalSeqA	-0.689410862913952
AML172	Megakaryocytic cells	AML-MR	CD34-TotalSeqA	0.121154754704641
AML172	Erythroid	AML-MR	CD34-TotalSeqA	-0.709498283526487
AML172	Dendritic cells	AML-MR	CD34-TotalSeqA	-0.575431780591529
AML172	NK cells	AML-MR	CD34-TotalSeqA	-0.806935724457911
AML172	T cells	AML-MR	CD34-TotalSeqA	-0.777747926546551
AML172	B cells	AML-MR	CD34-TotalSeqA	-0.567462569858813
AML37	AML Immature	TP53	CD34-TotalSeqA	-0.535979359921814
AML37	HSC	TP53	CD34-TotalSeqA	0.793160501638818
AML37	LMPP	TP53	CD34-TotalSeqA	-0.565107321785977
AML37	GMP	TP53	CD34-TotalSeqA	-0.771123232278739
AML37	Monocytes	TP53	CD34-TotalSeqA	-0.784568868849421
AML37	Megakaryocytic cells	TP53	CD34-TotalSeqA	-0.719167148073756
AML37	Erythroid	TP53	CD34-TotalSeqA	-0.778165412783678
AML37	Dendritic cells	TP53	CD34-TotalSeqA	-0.752479204841621
AML37	NK cells	TP53	CD34-TotalSeqA	-0.796473886659853
AML37	T cells	TP53	CD34-TotalSeqA	-0.787878769336729
AML37	B cells	TP53	CD34-TotalSeqA	-0.787996981928858
AML48	AML Immature	TP53	CD34-TotalSeqA	0.502602494130477
AML48	HSC	TP53	CD34-TotalSeqA	-0.635659729028515
AML48	LMPP	TP53	CD34-TotalSeqA	0.0739732926356359
AML48	GMP	TP53	CD34-TotalSeqA	-0.208822392413629
AML48	Monocytes	TP53	CD34-TotalSeqA	-0.669386481922641
AML48	Megakaryocytic cells	TP53	CD34-TotalSeqA	-0.321768090642958
AML48	Erythroid	TP53	CD34-TotalSeqA	-0.612304769013627
AML48	Dendritic cells	TP53	CD34-TotalSeqA	0.282703707490836
AML48	NK cells	TP53	CD34-TotalSeqA	-0.686172947044809
AML48	T cells	TP53	CD34-TotalSeqA	-0.681796489459457
AML48	B cells	TP53	CD34-TotalSeqA	-0.43673704341568
AML62	AML Immature	TP53	CD34-TotalSeqA	1.08764985279771
AML62	HSC	TP53	CD34-TotalSeqA	1.0135683864418
AML62	LMPP	TP53	CD34-TotalSeqA	1.09553451675855
AML62	GMP	TP53	CD34-TotalSeqA	-0.294434147060202
AML62	Monocytes	TP53	CD34-TotalSeqA	-0.615736018947725
AML62	Megakaryocytic cells	TP53	CD34-TotalSeqA	-0.282639386921508
AML62	Erythroid	TP53	CD34-TotalSeqA	-0.750195931191252
AML62	Dendritic cells	TP53	CD34-TotalSeqA	0.654414201896365
AML62	NK cells	TP53	CD34-TotalSeqA	-0.783387969849291
AML62	T cells	TP53	CD34-TotalSeqA	-0.760731765403196
AML62	B cells	TP53	CD34-TotalSeqA	-0.615513568899842
AML80	AML Immature	TP53	CD34-TotalSeqA	1.49930581741107
AML80	HSC	TP53	CD34-TotalSeqA	0.0125145457957536
AML80	LMPP	TP53	CD34-TotalSeqA	1.24298474289566
AML80	GMP	TP53	CD34-TotalSeqA	0.169689056142947
AML80	Monocytes	TP53	CD34-TotalSeqA	-0.60001935396862
AML80	Megakaryocytic cells	TP53	CD34-TotalSeqA	0.19288037384986
AML80	Erythroid	TP53	CD34-TotalSeqA	-0.594061876749895
AML80	Dendritic cells	TP53	CD34-TotalSeqA	0.189013650510109
AML80	NK cells	TP53	CD34-TotalSeqA	-0.708681223738409
AML80	T cells	TP53	CD34-TotalSeqA	-0.713191373832704
AML80	B cells	TP53	CD34-TotalSeqA	0.538017125936981
AML83	AML Immature	TP53	CD34-TotalSeqA	0.896121027694217
AML83	HSC	TP53	CD34-TotalSeqA	1.15977487512961
AML83	LMPP	TP53	CD34-TotalSeqA	0.853029712164155
AML83	GMP	TP53	CD34-TotalSeqA	-0.182043147242768
AML83	Monocytes	TP53	CD34-TotalSeqA	-0.657161335050287
AML83	Megakaryocytic cells	TP53	CD34-TotalSeqA	0.263213660119616
AML83	Erythroid	TP53	CD34-TotalSeqA	-0.639049720991935
AML83	Dendritic cells	TP53	CD34-TotalSeqA	0.558371723542241
AML83	NK cells	TP53	CD34-TotalSeqA	-0.734907895347294
AML83	T cells	TP53	CD34-TotalSeqA	-0.7167356574257
AML83	B cells	TP53	CD34-TotalSeqA	0.261931656940566
AML85-D	AML Immature	TP53	CD34-TotalSeqA	1.02139792006049
AML85-D	HSC	TP53	CD34-TotalSeqA	0.346770929775306
AML85-D	LMPP	TP53	CD34-TotalSeqA	0.721481141684599
AML85-D	GMP	TP53	CD34-TotalSeqA	0.151990382858043
AML85-D	Monocytes	TP53	CD34-TotalSeqA	-0.508661437258165
AML85-D	Megakaryocytic cells	TP53	CD34-TotalSeqA	0.702174072936164
AML85-D	Erythroid	TP53	CD34-TotalSeqA	-0.566626570458846
AML85-D	Dendritic cells	TP53	CD34-TotalSeqA	-0.277504116076204
AML85-D	NK cells	TP53	CD34-TotalSeqA	-0.634123139041034
AML85-D	T cells	TP53	CD34-TotalSeqA	-0.636664439653549
AML85-D	B cells	TP53	CD34-TotalSeqA	-0.411472010836649
AML85-R	AML Immature	TP53	CD34-TotalSeqA	1.45916410632581
AML85-R	HSC	TP53	CD34-TotalSeqA	1.07735814143016
AML85-R	LMPP	TP53	CD34-TotalSeqA	0.542880438760731
AML85-R	GMP	TP53	CD34-TotalSeqA	0.39287606675528
AML85-R	Monocytes	TP53	CD34-TotalSeqA	0.00456424962479263
AML85-R	Megakaryocytic cells	TP53	CD34-TotalSeqA	1.29951343791803
AML85-R	Erythroid	TP53	CD34-TotalSeqA	0.893093780329107
AML85-R	Dendritic cells	TP53	CD34-TotalSeqA	-0.0115586342850085
AML85-R	NK cells	TP53	CD34-TotalSeqA	-0.340391381614737
AML85-R	T cells	TP53	CD34-TotalSeqA	-0.483400877269696
AML85-R	B cells	TP53	CD34-TotalSeqA	-0.14071225790942
AML155	AML Immature	In two subgroups	CD34-TotalSeqA	-0.793166617331286
AML155	HSC	In two subgroups	CD34-TotalSeqA	0.860069976972311
AML155	LMPP	In two subgroups	CD34-TotalSeqA	-0.229530600043019
AML155	GMP	In two subgroups	CD34-TotalSeqA	-0.810650322042987
AML155	Monocytes	In two subgroups	CD34-TotalSeqA	-0.777765349138554
AML155	Megakaryocytic cells	In two subgroups	CD34-TotalSeqA	-0.728679491729696
AML155	Erythroid	In two subgroups	CD34-TotalSeqA	-0.795378775532182
AML155	Dendritic cells	In two subgroups	CD34-TotalSeqA	-0.801799583364606
AML155	NK cells	In two subgroups	CD34-TotalSeqA	-0.80520504923056
AML155	T cells	In two subgroups	CD34-TotalSeqA	-0.813208567090965
AML155	B cells	In two subgroups	CD34-TotalSeqA	-0.809356701899305
AML61	AML Immature	RUNX1::RUNX1T1	CD34-TotalSeqA	1.17427382842674
AML61	HSC	RUNX1::RUNX1T1	CD34-TotalSeqA	0.454610327676877
AML61	LMPP	RUNX1::RUNX1T1	CD34-TotalSeqA	1.28225646563341
AML61	GMP	RUNX1::RUNX1T1	CD34-TotalSeqA	1.08659814521111
AML61	Monocytes	RUNX1::RUNX1T1	CD34-TotalSeqA	-0.194555020116113
AML61	Megakaryocytic cells	RUNX1::RUNX1T1	CD34-TotalSeqA	0.564186562799684
AML61	Erythroid	RUNX1::RUNX1T1	CD34-TotalSeqA	-0.251910843813632
AML61	Dendritic cells	RUNX1::RUNX1T1	CD34-TotalSeqA	-0.419668681474236
AML61	NK cells	RUNX1::RUNX1T1	CD34-TotalSeqA	-0.54922573558057
AML61	T cells	RUNX1::RUNX1T1	CD34-TotalSeqA	-0.54992756958686
AML61	B cells	RUNX1::RUNX1T1	CD34-TotalSeqA	-0.446185435148849
AML117	AML Immature	RUNX1::RUNX1T1	CD34-TotalSeqA	1.54992776346537
AML117	HSC	RUNX1::RUNX1T1	CD34-TotalSeqA	0.907220035887014
AML117	LMPP	RUNX1::RUNX1T1	CD34-TotalSeqA	1.19081239717581
AML117	GMP	RUNX1::RUNX1T1	CD34-TotalSeqA	0.730519484431347
AML117	Monocytes	RUNX1::RUNX1T1	CD34-TotalSeqA	0.00475105547192026
AML117	Megakaryocytic cells	RUNX1::RUNX1T1	CD34-TotalSeqA	0.764184346768091
AML117	Erythroid	RUNX1::RUNX1T1	CD34-TotalSeqA	0.00459359046296725
AML117	Dendritic cells	RUNX1::RUNX1T1	CD34-TotalSeqA	0.0446573179051496
AML117	NK cells	RUNX1::RUNX1T1	CD34-TotalSeqA	-0.388890184514987
AML117	T cells	RUNX1::RUNX1T1	CD34-TotalSeqA	-0.416165035454181
AML117	B cells	RUNX1::RUNX1T1	CD34-TotalSeqA	-0.188809112165222
AML161	AML Immature	RUNX1::RUNX1T1	CD34-TotalSeqA	1.70610046887591
AML161	HSC	RUNX1::RUNX1T1	CD34-TotalSeqA	0.679309329864171
AML161	LMPP	RUNX1::RUNX1T1	CD34-TotalSeqA	1.09638913911444
AML161	GMP	RUNX1::RUNX1T1	CD34-TotalSeqA	0.103904094165844
AML161	Monocytes	RUNX1::RUNX1T1	CD34-TotalSeqA	-0.166573483012686
AML161	Megakaryocytic cells	RUNX1::RUNX1T1	CD34-TotalSeqA	0.773592716291233
AML161	Erythroid	RUNX1::RUNX1T1	CD34-TotalSeqA	-0.0779531123823367
AML161	NK cells	RUNX1::RUNX1T1	CD34-TotalSeqA	-0.465267724647527
AML161	T cells	RUNX1::RUNX1T1	CD34-TotalSeqA	-0.591859704365166
AML161	B cells	RUNX1::RUNX1T1	CD34-TotalSeqA	-0.35086179014983
AML23	AML Immature	CBFB::MYH11	CD34-TotalSeqA	1.5789880343241
AML23	HSC	CBFB::MYH11	CD34-TotalSeqA	0.984239862754951
AML23	LMPP	CBFB::MYH11	CD34-TotalSeqA	1.51646303114692
AML23	GMP	CBFB::MYH11	CD34-TotalSeqA	0.263678454461633
AML23	Monocytes	CBFB::MYH11	CD34-TotalSeqA	-0.465229298008422
AML23	Megakaryocytic cells	CBFB::MYH11	CD34-TotalSeqA	0.189687784131214
AML23	Erythroid	CBFB::MYH11	CD34-TotalSeqA	-0.51261765935007
AML23	Dendritic cells	CBFB::MYH11	CD34-TotalSeqA	0.034704108358323
AML23	NK cells	CBFB::MYH11	CD34-TotalSeqA	-0.58618274204666
AML23	T cells	CBFB::MYH11	CD34-TotalSeqA	-0.615256924271516
AML23	B cells	CBFB::MYH11	CD34-TotalSeqA	0.108860048667342
AML123	AML Immature	CBFB::MYH11	CD34-TotalSeqA	1.60674280767518
AML123	HSC	CBFB::MYH11	CD34-TotalSeqA	1.40559773846366
AML123	LMPP	CBFB::MYH11	CD34-TotalSeqA	1.36164709556719
AML123	GMP	CBFB::MYH11	CD34-TotalSeqA	0.385523558741772
AML123	Monocytes	CBFB::MYH11	CD34-TotalSeqA	-0.532623192481049
AML123	Megakaryocytic cells	CBFB::MYH11	CD34-TotalSeqA	-0.0270208608339851
AML123	Erythroid	CBFB::MYH11	CD34-TotalSeqA	-0.590568510845403
AML123	Dendritic cells	CBFB::MYH11	CD34-TotalSeqA	-0.101196080949364
AML123	NK cells	CBFB::MYH11	CD34-TotalSeqA	-0.69602201142801
AML123	T cells	CBFB::MYH11	CD34-TotalSeqA	-0.683317201303232
AML123	B cells	CBFB::MYH11	CD34-TotalSeqA	-0.179236191808177
AML124	AML Immature	CBFB::MYH11	CD34-TotalSeqA	1.33265312013553
AML124	HSC	CBFB::MYH11	CD34-TotalSeqA	1.34484489938129
AML124	LMPP	CBFB::MYH11	CD34-TotalSeqA	1.42952280680815
AML124	GMP	CBFB::MYH11	CD34-TotalSeqA	0.845987213346867
AML124	Monocytes	CBFB::MYH11	CD34-TotalSeqA	-0.0549657678078373
AML124	Megakaryocytic cells	CBFB::MYH11	CD34-TotalSeqA	0.125824152615752
AML124	Erythroid	CBFB::MYH11	CD34-TotalSeqA	0.242567673855574
AML124	Dendritic cells	CBFB::MYH11	CD34-TotalSeqA	0.159478862734222
AML124	NK cells	CBFB::MYH11	CD34-TotalSeqA	-0.635100099223416
AML124	T cells	CBFB::MYH11	CD34-TotalSeqA	-0.62376669503612
AML124	B cells	CBFB::MYH11	CD34-TotalSeqA	-0.663860999215997
AML24	AML Immature	NPM1	CD38-TotalSeqA	-0.204430690686963
AML24	HSC	NPM1	CD38-TotalSeqA	-0.613103429315284
AML24	LMPP	NPM1	CD38-TotalSeqA	0.184784819126242
AML24	GMP	NPM1	CD38-TotalSeqA	0.732293941878206
AML24	Monocytes	NPM1	CD38-TotalSeqA	1.24194720250334
AML24	Megakaryocytic cells	NPM1	CD38-TotalSeqA	-0.37062228820516
AML24	Erythroid	NPM1	CD38-TotalSeqA	-0.792013845829268
AML24	Dendritic cells	NPM1	CD38-TotalSeqA	0.54362246017
AML24	NK cells	NPM1	CD38-TotalSeqA	-0.0231130170593665
AML24	T cells	NPM1	CD38-TotalSeqA	-0.455699920533625
AML24	B cells	NPM1	CD38-TotalSeqA	-0.652427871343198
AML25	AML Immature	NPM1	CD38-TotalSeqA	0.396007948637383
AML25	HSC	NPM1	CD38-TotalSeqA	-0.212941444413389
AML25	LMPP	NPM1	CD38-TotalSeqA	0.939240694596196
AML25	GMP	NPM1	CD38-TotalSeqA	1.67337764050347
AML25	Monocytes	NPM1	CD38-TotalSeqA	1.45195296558446
AML25	Megakaryocytic cells	NPM1	CD38-TotalSeqA	0.0619169122506643
AML25	Erythroid	NPM1	CD38-TotalSeqA	-0.739099452777389
AML25	Dendritic cells	NPM1	CD38-TotalSeqA	1.31845047607406
AML25	NK cells	NPM1	CD38-TotalSeqA	1.66543266699499
AML25	T cells	NPM1	CD38-TotalSeqA	-0.406554788295279
AML25	B cells	NPM1	CD38-TotalSeqA	1.86016634732038
AML33	AML Immature	NPM1	CD38-TotalSeqA	-0.615321734652183
AML33	HSC	NPM1	CD38-TotalSeqA	-0.0776569015324323
AML33	LMPP	NPM1	CD38-TotalSeqA	-0.201365433352854
AML33	GMP	NPM1	CD38-TotalSeqA	-0.0437588075208366
AML33	Monocytes	NPM1	CD38-TotalSeqA	0.202850471816138
AML33	Megakaryocytic cells	NPM1	CD38-TotalSeqA	-0.781181370211037
AML33	Erythroid	NPM1	CD38-TotalSeqA	-0.99426685920044
AML33	NK cells	NPM1	CD38-TotalSeqA	-0.0659979415879932
AML33	T cells	NPM1	CD38-TotalSeqA	-0.730904923502793
AML33	B cells	NPM1	CD38-TotalSeqA	-0.436023125809378
AML104	AML Immature	NPM1	CD38-TotalSeqA	-0.348096766639142
AML104	HSC	NPM1	CD38-TotalSeqA	-0.91780994843376
AML104	LMPP	NPM1	CD38-TotalSeqA	-0.466559855510048
AML104	GMP	NPM1	CD38-TotalSeqA	0.243835137291359
AML104	Monocytes	NPM1	CD38-TotalSeqA	-0.365474893034151
AML104	Megakaryocytic cells	NPM1	CD38-TotalSeqA	-0.784867701726756
AML104	Erythroid	NPM1	CD38-TotalSeqA	-0.872462366218911
AML104	NK cells	NPM1	CD38-TotalSeqA	-0.33378305854387
AML104	T cells	NPM1	CD38-TotalSeqA	-0.796532239900864
AML104	B cells	NPM1	CD38-TotalSeqA	-0.528976089318258
AML136	AML Immature	NPM1	CD38-TotalSeqA	-0.618848825883255
AML136	HSC	NPM1	CD38-TotalSeqA	-0.993769677277741
AML136	LMPP	NPM1	CD38-TotalSeqA	-0.487754478952465
AML136	GMP	NPM1	CD38-TotalSeqA	-0.0693083166223789
AML136	Monocytes	NPM1	CD38-TotalSeqA	-0.503845488928795
AML136	Megakaryocytic cells	NPM1	CD38-TotalSeqA	-0.771602755712251
AML136	Erythroid	NPM1	CD38-TotalSeqA	-1.03313423465988
AML136	Dendritic cells	NPM1	CD38-TotalSeqA	-0.579814768214735
AML136	NK cells	NPM1	CD38-TotalSeqA	-0.186774718840742
AML136	T cells	NPM1	CD38-TotalSeqA	-0.806192410164483
AML136	B cells	NPM1	CD38-TotalSeqA	-0.494910043494822
AML7	AML Immature	NPM1	CD38-TotalSeqA	0.676678640730281
AML7	HSC	NPM1	CD38-TotalSeqA	0.839531274117924
AML7	LMPP	NPM1	CD38-TotalSeqA	0.691004295266748
AML7	GMP	NPM1	CD38-TotalSeqA	0.741988959473243
AML7	Monocytes	NPM1	CD38-TotalSeqA	0.351186085343155
AML7	Megakaryocytic cells	NPM1	CD38-TotalSeqA	0.523914210754104
AML7	Erythroid	NPM1	CD38-TotalSeqA	-0.870066824100164
AML7	Dendritic cells	NPM1	CD38-TotalSeqA	0.664664732925485
AML7	NK cells	NPM1	CD38-TotalSeqA	0.146026947893872
AML7	T cells	NPM1	CD38-TotalSeqA	-0.786047795065405
AML7	B cells	NPM1	CD38-TotalSeqA	-0.292095765905809
AML9	AML Immature	NPM1	CD38-TotalSeqA	-0.142937641661121
AML9	HSC	NPM1	CD38-TotalSeqA	-0.955168895466616
AML9	LMPP	NPM1	CD38-TotalSeqA	0.578644653581533
AML9	GMP	NPM1	CD38-TotalSeqA	0.0476037888509286
AML9	Monocytes	NPM1	CD38-TotalSeqA	-0.0279748374172427
AML9	Megakaryocytic cells	NPM1	CD38-TotalSeqA	-0.325579007028018
AML9	Erythroid	NPM1	CD38-TotalSeqA	-0.8513707445015
AML9	Dendritic cells	NPM1	CD38-TotalSeqA	-0.0355061748107528
AML9	NK cells	NPM1	CD38-TotalSeqA	0.212239692483071
AML9	T cells	NPM1	CD38-TotalSeqA	-0.780648021640082
AML9	B cells	NPM1	CD38-TotalSeqA	-0.630766062979409
AML97	AML Immature	NPM1	CD38-TotalSeqA	0.328527548215707
AML97	HSC	NPM1	CD38-TotalSeqA	-0.0436479664488173
AML97	LMPP	NPM1	CD38-TotalSeqA	0.29348041591255
AML97	GMP	NPM1	CD38-TotalSeqA	0.415161929896788
AML97	Monocytes	NPM1	CD38-TotalSeqA	-0.0843325170316419
AML97	Megakaryocytic cells	NPM1	CD38-TotalSeqA	-0.154593124245541
AML97	Erythroid	NPM1	CD38-TotalSeqA	-0.165738024391016
AML97	Dendritic cells	NPM1	CD38-TotalSeqA	-0.0441990305717355
AML97	NK cells	NPM1	CD38-TotalSeqA	0.223138319245905
AML97	T cells	NPM1	CD38-TotalSeqA	-0.78074562865985
AML97	B cells	NPM1	CD38-TotalSeqA	-0.790962774046229
AML105	AML Immature	NPM1	CD38-TotalSeqA	-0.431613136943871
AML105	HSC	NPM1	CD38-TotalSeqA	-0.313640109250738
AML105	LMPP	NPM1	CD38-TotalSeqA	-0.197817132909081
AML105	GMP	NPM1	CD38-TotalSeqA	0.108110753172285
AML105	Monocytes	NPM1	CD38-TotalSeqA	0.243980224436201
AML105	Megakaryocytic cells	NPM1	CD38-TotalSeqA	-0.337271429852847
AML105	Erythroid	NPM1	CD38-TotalSeqA	-0.884158414614245
AML105	Dendritic cells	NPM1	CD38-TotalSeqA	-0.431300806769593
AML105	NK cells	NPM1	CD38-TotalSeqA	0.00891526142890303
AML105	T cells	NPM1	CD38-TotalSeqA	-0.747624058761521
AML105	B cells	NPM1	CD38-TotalSeqA	-0.859012873747818
AML10	AML Immature	AML-MR	CD38-TotalSeqA	-0.303222212647988
AML10	HSC	AML-MR	CD38-TotalSeqA	-0.267097010993489
AML10	LMPP	AML-MR	CD38-TotalSeqA	-0.0344949189611193
AML10	GMP	AML-MR	CD38-TotalSeqA	0.618202466633777
AML10	Monocytes	AML-MR	CD38-TotalSeqA	0.428635956246164
AML10	Megakaryocytic cells	AML-MR	CD38-TotalSeqA	0.226343830150385
AML10	Erythroid	AML-MR	CD38-TotalSeqA	-0.838706712432142
AML10	Dendritic cells	AML-MR	CD38-TotalSeqA	-0.0446860379661331
AML10	NK cells	AML-MR	CD38-TotalSeqA	-0.165457402190282
AML10	T cells	AML-MR	CD38-TotalSeqA	-0.684701458685891
AML10	B cells	AML-MR	CD38-TotalSeqA	-0.56806089072483
AML21	AML Immature	AML-MR	CD38-TotalSeqA	0.91505530157631
AML21	HSC	AML-MR	CD38-TotalSeqA	0.878912934084039
AML21	LMPP	AML-MR	CD38-TotalSeqA	1.71397242526256
AML21	GMP	AML-MR	CD38-TotalSeqA	2.04971046983852
AML21	Monocytes	AML-MR	CD38-TotalSeqA	1.09736609106902
AML21	Megakaryocytic cells	AML-MR	CD38-TotalSeqA	0.826733336228668
AML21	Erythroid	AML-MR	CD38-TotalSeqA	-0.645791725761497
AML21	Dendritic cells	AML-MR	CD38-TotalSeqA	0.808304820954582
AML21	NK cells	AML-MR	CD38-TotalSeqA	0.952013302355975
AML21	T cells	AML-MR	CD38-TotalSeqA	-0.209886252529735
AML21	B cells	AML-MR	CD38-TotalSeqA	1.49065766967273
AML32	AML Immature	AML-MR	CD38-TotalSeqA	1.23006382735756
AML32	HSC	AML-MR	CD38-TotalSeqA	5.36968267158738e-4
AML32	LMPP	AML-MR	CD38-TotalSeqA	1.84919421903196
AML32	GMP	AML-MR	CD38-TotalSeqA	1.71391381452434
AML32	Monocytes	AML-MR	CD38-TotalSeqA	1.43733633983883
AML32	Megakaryocytic cells	AML-MR	CD38-TotalSeqA	1.10773359638288
AML32	Erythroid	AML-MR	CD38-TotalSeqA	-0.642024119141513
AML32	Dendritic cells	AML-MR	CD38-TotalSeqA	1.22858052994497
AML32	NK cells	AML-MR	CD38-TotalSeqA	0.325328378174597
AML32	T cells	AML-MR	CD38-TotalSeqA	-0.409607131114214
AML32	B cells	AML-MR	CD38-TotalSeqA	0.749622849646181
AML55	AML Immature	AML-MR	CD38-TotalSeqA	-0.268044921653516
AML55	HSC	AML-MR	CD38-TotalSeqA	-0.173832695529545
AML55	LMPP	AML-MR	CD38-TotalSeqA	0.00109295742863577
AML55	GMP	AML-MR	CD38-TotalSeqA	0.209521629436716
AML55	Monocytes	AML-MR	CD38-TotalSeqA	-0.0666482104295025
AML55	Megakaryocytic cells	AML-MR	CD38-TotalSeqA	0.8752600433798
AML55	Erythroid	AML-MR	CD38-TotalSeqA	-0.817416740293895
AML55	Dendritic cells	AML-MR	CD38-TotalSeqA	-0.260286613630877
AML55	NK cells	AML-MR	CD38-TotalSeqA	0.343446690268009
AML55	T cells	AML-MR	CD38-TotalSeqA	-0.797557135142641
AML55	B cells	AML-MR	CD38-TotalSeqA	-0.077208503882215
AML110	AML Immature	AML-MR	CD38-TotalSeqA	1.31456397161855
AML110	HSC	AML-MR	CD38-TotalSeqA	0.889703936080038
AML110	LMPP	AML-MR	CD38-TotalSeqA	1.71534095885287
AML110	GMP	AML-MR	CD38-TotalSeqA	1.29174164328646
AML110	Monocytes	AML-MR	CD38-TotalSeqA	0.864036635802135
AML110	Megakaryocytic cells	AML-MR	CD38-TotalSeqA	1.76240874664223
AML110	Erythroid	AML-MR	CD38-TotalSeqA	-0.751816228485383
AML110	NK cells	AML-MR	CD38-TotalSeqA	0.429635224578618
AML110	T cells	AML-MR	CD38-TotalSeqA	-0.545716358933681
AML110	B cells	AML-MR	CD38-TotalSeqA	-0.164213531872204
AML111	AML Immature	AML-MR	CD38-TotalSeqA	0.100560200200542
AML111	HSC	AML-MR	CD38-TotalSeqA	-0.45020114621849
AML111	LMPP	AML-MR	CD38-TotalSeqA	1.02014878931851
AML111	GMP	AML-MR	CD38-TotalSeqA	1.08089982947567
AML111	Monocytes	AML-MR	CD38-TotalSeqA	-0.500324415227033
AML111	Erythroid	AML-MR	CD38-TotalSeqA	-0.998577737654417
AML111	Dendritic cells	AML-MR	CD38-TotalSeqA	0.668726951629473
AML111	NK cells	AML-MR	CD38-TotalSeqA	-0.363691636828326
AML111	T cells	AML-MR	CD38-TotalSeqA	-0.868070097342204
AML111	B cells	AML-MR	CD38-TotalSeqA	-0.470327160781731
AML126	AML Immature	AML-MR	CD38-TotalSeqA	0.2869837874971
AML126	HSC	AML-MR	CD38-TotalSeqA	-0.701966979435369
AML126	LMPP	AML-MR	CD38-TotalSeqA	0.391573090912347
AML126	GMP	AML-MR	CD38-TotalSeqA	0.963476822657997
AML126	Monocytes	AML-MR	CD38-TotalSeqA	0.00255869982672779
AML126	Megakaryocytic cells	AML-MR	CD38-TotalSeqA	0.51375292951404
AML126	Erythroid	AML-MR	CD38-TotalSeqA	-0.931167270618559
AML126	Dendritic cells	AML-MR	CD38-TotalSeqA	0.32570638812616
AML126	NK cells	AML-MR	CD38-TotalSeqA	0.427431953100343
AML126	T cells	AML-MR	CD38-TotalSeqA	-0.790707556963288
AML126	B cells	AML-MR	CD38-TotalSeqA	-0.142058771894771
AML138	AML Immature	AML-MR	CD38-TotalSeqA	0.826769014989614
AML138	HSC	AML-MR	CD38-TotalSeqA	-0.708316659297622
AML138	LMPP	AML-MR	CD38-TotalSeqA	0.816924616951976
AML138	GMP	AML-MR	CD38-TotalSeqA	1.77588211905771
AML138	Monocytes	AML-MR	CD38-TotalSeqA	0.546383100813811
AML138	Megakaryocytic cells	AML-MR	CD38-TotalSeqA	0.372766735992816
AML138	Erythroid	AML-MR	CD38-TotalSeqA	-1.01170593330268
AML138	Dendritic cells	AML-MR	CD38-TotalSeqA	1.29076951897486
AML138	NK cells	AML-MR	CD38-TotalSeqA	0.872765101914666
AML138	T cells	AML-MR	CD38-TotalSeqA	-0.679986096639326
AML138	B cells	AML-MR	CD38-TotalSeqA	0.0132651338095347
AML151	AML Immature	AML-MR	CD38-TotalSeqA	0.533371457233683
AML151	HSC	AML-MR	CD38-TotalSeqA	0.198329495896231
AML151	LMPP	AML-MR	CD38-TotalSeqA	1.09844668053569
AML151	GMP	AML-MR	CD38-TotalSeqA	1.17044907324361
AML151	Monocytes	AML-MR	CD38-TotalSeqA	-0.512977804430905
AML151	Megakaryocytic cells	AML-MR	CD38-TotalSeqA	0.936846085103302
AML151	Erythroid	AML-MR	CD38-TotalSeqA	-0.869679748007906
AML151	Dendritic cells	AML-MR	CD38-TotalSeqA	-0.587771403541425
AML151	NK cells	AML-MR	CD38-TotalSeqA	-0.470682053382413
AML151	T cells	AML-MR	CD38-TotalSeqA	-0.780028092332794
AML151	B cells	AML-MR	CD38-TotalSeqA	0.670910217887962
AML157	AML Immature	AML-MR	CD38-TotalSeqA	-0.163884768155304
AML157	HSC	AML-MR	CD38-TotalSeqA	-0.219765976075071
AML157	LMPP	AML-MR	CD38-TotalSeqA	0.260713648285568
AML157	GMP	AML-MR	CD38-TotalSeqA	0.748965912290366
AML157	Monocytes	AML-MR	CD38-TotalSeqA	0.476399470904915
AML157	Megakaryocytic cells	AML-MR	CD38-TotalSeqA	-0.236421275798103
AML157	Erythroid	AML-MR	CD38-TotalSeqA	-0.890334967917272
AML157	Dendritic cells	AML-MR	CD38-TotalSeqA	0.243707731668687
AML157	NK cells	AML-MR	CD38-TotalSeqA	0.444088514460342
AML157	T cells	AML-MR	CD38-TotalSeqA	-0.824916409118983
AML157	B cells	AML-MR	CD38-TotalSeqA	-0.0529936580101605
AML172	AML Immature	AML-MR	CD38-TotalSeqA	-0.721352678778243
AML172	HSC	AML-MR	CD38-TotalSeqA	-0.687964149034671
AML172	LMPP	AML-MR	CD38-TotalSeqA	-0.0964396737138051
AML172	GMP	AML-MR	CD38-TotalSeqA	0.805926519730654
AML172	Monocytes	AML-MR	CD38-TotalSeqA	0.347701226774362
AML172	Megakaryocytic cells	AML-MR	CD38-TotalSeqA	0.116413612922297
AML172	Erythroid	AML-MR	CD38-TotalSeqA	-0.936771226349523
AML172	Dendritic cells	AML-MR	CD38-TotalSeqA	0.0674240891558811
AML172	NK cells	AML-MR	CD38-TotalSeqA	-0.315917202502018
AML172	T cells	AML-MR	CD38-TotalSeqA	-0.815173513492088
AML172	B cells	AML-MR	CD38-TotalSeqA	-0.277028938484477
AML37	AML Immature	TP53	CD38-TotalSeqA	-0.576389760926694
AML37	HSC	TP53	CD38-TotalSeqA	-0.799216702778874
AML37	LMPP	TP53	CD38-TotalSeqA	0.545523494321421
AML37	GMP	TP53	CD38-TotalSeqA	0.589082415415283
AML37	Monocytes	TP53	CD38-TotalSeqA	-0.00292704887167494
AML37	Megakaryocytic cells	TP53	CD38-TotalSeqA	-0.675241210494468
AML37	Erythroid	TP53	CD38-TotalSeqA	-0.896288599535495
AML37	Dendritic cells	TP53	CD38-TotalSeqA	0.184752337760832
AML37	NK cells	TP53	CD38-TotalSeqA	0.691679645640014
AML37	T cells	TP53	CD38-TotalSeqA	-0.702379708261511
AML37	B cells	TP53	CD38-TotalSeqA	-0.589759541885122
AML48	AML Immature	TP53	CD38-TotalSeqA	-0.270813240133824
AML48	HSC	TP53	CD38-TotalSeqA	-1.0301889731652
AML48	LMPP	TP53	CD38-TotalSeqA	-0.367477396763944
AML48	GMP	TP53	CD38-TotalSeqA	0.136022299143043
AML48	Monocytes	TP53	CD38-TotalSeqA	-0.951735048561129
AML48	Megakaryocytic cells	TP53	CD38-TotalSeqA	0.162408440212136
AML48	Erythroid	TP53	CD38-TotalSeqA	-0.843954892575281
AML48	Dendritic cells	TP53	CD38-TotalSeqA	0.0418120257382935
AML48	NK cells	TP53	CD38-TotalSeqA	-0.304400908110276
AML48	T cells	TP53	CD38-TotalSeqA	-0.849043679136085
AML48	B cells	TP53	CD38-TotalSeqA	0.0149166656396863
AML62	AML Immature	TP53	CD38-TotalSeqA	0.408250216374451
AML62	HSC	TP53	CD38-TotalSeqA	-0.325111271496064
AML62	LMPP	TP53	CD38-TotalSeqA	1.03665730146992
AML62	GMP	TP53	CD38-TotalSeqA	1.59476379332066
AML62	Monocytes	TP53	CD38-TotalSeqA	1.27302474930111
AML62	Megakaryocytic cells	TP53	CD38-TotalSeqA	0.385851239488977
AML62	Erythroid	TP53	CD38-TotalSeqA	-0.700370907295767
AML62	Dendritic cells	TP53	CD38-TotalSeqA	1.13211724367497
AML62	NK cells	TP53	CD38-TotalSeqA	0.805242648225022
AML62	T cells	TP53	CD38-TotalSeqA	-0.57684793843918
AML62	B cells	TP53	CD38-TotalSeqA	0.143015038963833
AML80	AML Immature	TP53	CD38-TotalSeqA	0.0889442873171621
AML80	HSC	TP53	CD38-TotalSeqA	-0.846348643982825
AML80	LMPP	TP53	CD38-TotalSeqA	0.321570575452594
AML80	GMP	TP53	CD38-TotalSeqA	0.652586426622962
AML80	Monocytes	TP53	CD38-TotalSeqA	0.0955375970722411
AML80	Megakaryocytic cells	TP53	CD38-TotalSeqA	0.983891670733624
AML80	Erythroid	TP53	CD38-TotalSeqA	-0.832223103659464
AML80	Dendritic cells	TP53	CD38-TotalSeqA	0.337054746928703
AML80	NK cells	TP53	CD38-TotalSeqA	1.14584959316645
AML80	T cells	TP53	CD38-TotalSeqA	-0.393576157963584
AML80	B cells	TP53	CD38-TotalSeqA	1.16189117379665
AML83	AML Immature	TP53	CD38-TotalSeqA	0.577233188505491
AML83	HSC	TP53	CD38-TotalSeqA	3.49184278426833e-5
AML83	LMPP	TP53	CD38-TotalSeqA	1.05750918407529
AML83	GMP	TP53	CD38-TotalSeqA	1.73771377406265
AML83	Monocytes	TP53	CD38-TotalSeqA	0.899720699118271
AML83	Megakaryocytic cells	TP53	CD38-TotalSeqA	1.36125657816518
AML83	Erythroid	TP53	CD38-TotalSeqA	-0.531879073151094
AML83	Dendritic cells	TP53	CD38-TotalSeqA	0.898027003474881
AML83	NK cells	TP53	CD38-TotalSeqA	0.693922531385832
AML83	T cells	TP53	CD38-TotalSeqA	-0.26244451616129
AML83	B cells	TP53	CD38-TotalSeqA	0.776440276470277
AML85-D	AML Immature	TP53	CD38-TotalSeqA	-0.703900934881994
AML85-D	HSC	TP53	CD38-TotalSeqA	-0.00710705912066375
AML85-D	LMPP	TP53	CD38-TotalSeqA	0.557704984400313
AML85-D	GMP	TP53	CD38-TotalSeqA	1.30735548119595
AML85-D	Monocytes	TP53	CD38-TotalSeqA	0.391871897677739
AML85-D	Megakaryocytic cells	TP53	CD38-TotalSeqA	0.36402912249413
AML85-D	Erythroid	TP53	CD38-TotalSeqA	-0.798920148087948
AML85-D	Dendritic cells	TP53	CD38-TotalSeqA	1.2406050117037
AML85-D	NK cells	TP53	CD38-TotalSeqA	0.724212500688665
AML85-D	T cells	TP53	CD38-TotalSeqA	-0.627796689666806
AML85-D	B cells	TP53	CD38-TotalSeqA	0.249845392404069
AML85-R	AML Immature	TP53	CD38-TotalSeqA	-0.465746000476518
AML85-R	HSC	TP53	CD38-TotalSeqA	0.0315736372102061
AML85-R	LMPP	TP53	CD38-TotalSeqA	0.0545944619774645
AML85-R	GMP	TP53	CD38-TotalSeqA	0.56408117428865
AML85-R	Monocytes	TP53	CD38-TotalSeqA	0.184978438890449
AML85-R	Megakaryocytic cells	TP53	CD38-TotalSeqA	-0.00732094404625854
AML85-R	Erythroid	TP53	CD38-TotalSeqA	-0.443364029428277
AML85-R	Dendritic cells	TP53	CD38-TotalSeqA	0.222126148229023
AML85-R	NK cells	TP53	CD38-TotalSeqA	0.0954732540966597
AML85-R	T cells	TP53	CD38-TotalSeqA	-0.37081783847943
AML85-R	B cells	TP53	CD38-TotalSeqA	0.612058737383004
AML155	AML Immature	In two subgroups	CD38-TotalSeqA	0.627806503856744
AML155	HSC	In two subgroups	CD38-TotalSeqA	-0.807599257659889
AML155	LMPP	In two subgroups	CD38-TotalSeqA	-0.0868508086037644
AML155	GMP	In two subgroups	CD38-TotalSeqA	0.539513361176963
AML155	Monocytes	In two subgroups	CD38-TotalSeqA	-0.280850012989413
AML155	Megakaryocytic cells	In two subgroups	CD38-TotalSeqA	0.307823224338676
AML155	Erythroid	In two subgroups	CD38-TotalSeqA	-0.800479568157036
AML155	Dendritic cells	In two subgroups	CD38-TotalSeqA	0.928614452854696
AML155	NK cells	In two subgroups	CD38-TotalSeqA	0.950939883967984
AML155	T cells	In two subgroups	CD38-TotalSeqA	-0.503515239401214
AML155	B cells	In two subgroups	CD38-TotalSeqA	-0.469648172214989
AML61	AML Immature	RUNX1::RUNX1T1	CD38-TotalSeqA	0.767820998291955
AML61	HSC	RUNX1::RUNX1T1	CD38-TotalSeqA	-0.479439525079067
AML61	LMPP	RUNX1::RUNX1T1	CD38-TotalSeqA	0.946703753215364
AML61	GMP	RUNX1::RUNX1T1	CD38-TotalSeqA	0.940341547991842
AML61	Monocytes	RUNX1::RUNX1T1	CD38-TotalSeqA	-0.475987237909741
AML61	Megakaryocytic cells	RUNX1::RUNX1T1	CD38-TotalSeqA	0.886828892763435
AML61	Erythroid	RUNX1::RUNX1T1	CD38-TotalSeqA	-0.510208182680724
AML61	Dendritic cells	RUNX1::RUNX1T1	CD38-TotalSeqA	-0.303994285701102
AML61	NK cells	RUNX1::RUNX1T1	CD38-TotalSeqA	0.151485401049861
AML61	T cells	RUNX1::RUNX1T1	CD38-TotalSeqA	-0.7069067641625
AML61	B cells	RUNX1::RUNX1T1	CD38-TotalSeqA	1.10644856116685
AML117	AML Immature	RUNX1::RUNX1T1	CD38-TotalSeqA	1.1408159366611
AML117	HSC	RUNX1::RUNX1T1	CD38-TotalSeqA	-0.508357349559873
AML117	LMPP	RUNX1::RUNX1T1	CD38-TotalSeqA	1.01553251470517
AML117	GMP	RUNX1::RUNX1T1	CD38-TotalSeqA	1.67552941931319
AML117	Monocytes	RUNX1::RUNX1T1	CD38-TotalSeqA	0.716942938730719
AML117	Megakaryocytic cells	RUNX1::RUNX1T1	CD38-TotalSeqA	0.978538777593505
AML117	Erythroid	RUNX1::RUNX1T1	CD38-TotalSeqA	-0.366979100936091
AML117	Dendritic cells	RUNX1::RUNX1T1	CD38-TotalSeqA	0.503581794875929
AML117	NK cells	RUNX1::RUNX1T1	CD38-TotalSeqA	0.421182629503554
AML117	T cells	RUNX1::RUNX1T1	CD38-TotalSeqA	-0.554681212731635
AML117	B cells	RUNX1::RUNX1T1	CD38-TotalSeqA	0.637031714972173
AML161	AML Immature	RUNX1::RUNX1T1	CD38-TotalSeqA	0.239122512520724
AML161	HSC	RUNX1::RUNX1T1	CD38-TotalSeqA	-0.248305641193243
AML161	LMPP	RUNX1::RUNX1T1	CD38-TotalSeqA	-0.103306295779955
AML161	GMP	RUNX1::RUNX1T1	CD38-TotalSeqA	0.674372656166604
AML161	Monocytes	RUNX1::RUNX1T1	CD38-TotalSeqA	-0.491276964050002
AML161	Megakaryocytic cells	RUNX1::RUNX1T1	CD38-TotalSeqA	0.515474575072845
AML161	Erythroid	RUNX1::RUNX1T1	CD38-TotalSeqA	-0.600551379085984
AML161	NK cells	RUNX1::RUNX1T1	CD38-TotalSeqA	0.841781421473985
AML161	T cells	RUNX1::RUNX1T1	CD38-TotalSeqA	-0.534896470352611
AML161	B cells	RUNX1::RUNX1T1	CD38-TotalSeqA	-0.334185207167907
AML23	AML Immature	CBFB::MYH11	CD38-TotalSeqA	1.13549140086263
AML23	HSC	CBFB::MYH11	CD38-TotalSeqA	1.33645575969563
AML23	LMPP	CBFB::MYH11	CD38-TotalSeqA	1.41079883998727
AML23	GMP	CBFB::MYH11	CD38-TotalSeqA	1.74593805310619
AML23	Monocytes	CBFB::MYH11	CD38-TotalSeqA	1.59941356533438
AML23	Megakaryocytic cells	CBFB::MYH11	CD38-TotalSeqA	1.92366475539573
AML23	Erythroid	CBFB::MYH11	CD38-TotalSeqA	-0.488405524145339
AML23	Dendritic cells	CBFB::MYH11	CD38-TotalSeqA	1.25063180949749
AML23	NK cells	CBFB::MYH11	CD38-TotalSeqA	1.70515768361767
AML23	T cells	CBFB::MYH11	CD38-TotalSeqA	-0.14940275748253
AML23	B cells	CBFB::MYH11	CD38-TotalSeqA	0.720312104834613
AML123	AML Immature	CBFB::MYH11	CD38-TotalSeqA	0.124777552483347
AML123	HSC	CBFB::MYH11	CD38-TotalSeqA	0.832465866601009
AML123	LMPP	CBFB::MYH11	CD38-TotalSeqA	0.89988593524818
AML123	GMP	CBFB::MYH11	CD38-TotalSeqA	1.45989811892544
AML123	Monocytes	CBFB::MYH11	CD38-TotalSeqA	1.25050443572535
AML123	Megakaryocytic cells	CBFB::MYH11	CD38-TotalSeqA	1.22731232504577
AML123	Erythroid	CBFB::MYH11	CD38-TotalSeqA	-0.705027332748154
AML123	Dendritic cells	CBFB::MYH11	CD38-TotalSeqA	1.12568660558591
AML123	NK cells	CBFB::MYH11	CD38-TotalSeqA	0.840541378642558
AML123	T cells	CBFB::MYH11	CD38-TotalSeqA	-0.512890410449309
AML123	B cells	CBFB::MYH11	CD38-TotalSeqA	0.0917347660304221
AML124	AML Immature	CBFB::MYH11	CD38-TotalSeqA	-0.292991158716762
AML124	HSC	CBFB::MYH11	CD38-TotalSeqA	0.465893891295144
AML124	LMPP	CBFB::MYH11	CD38-TotalSeqA	0.328237901658151
AML124	GMP	CBFB::MYH11	CD38-TotalSeqA	0.529716640260759
AML124	Monocytes	CBFB::MYH11	CD38-TotalSeqA	0.363732731462012
AML124	Megakaryocytic cells	CBFB::MYH11	CD38-TotalSeqA	0.873806333553162
AML124	Erythroid	CBFB::MYH11	CD38-TotalSeqA	-0.0153092553777052
AML124	Dendritic cells	CBFB::MYH11	CD38-TotalSeqA	0.370976278408961
AML124	NK cells	CBFB::MYH11	CD38-TotalSeqA	0.765248188932285
AML124	T cells	CBFB::MYH11	CD38-TotalSeqA	-0.670808168761347
AML124	B cells	CBFB::MYH11	CD38-TotalSeqA	-0.641197731873437
AML24	AML Immature	NPM1	CD123-TotalSeqA	-0.0455718470636716
AML24	HSC	NPM1	CD123-TotalSeqA	0.0442653973266502
AML24	LMPP	NPM1	CD123-TotalSeqA	0.481223401383609
AML24	GMP	NPM1	CD123-TotalSeqA	0.635118580816687
AML24	Monocytes	NPM1	CD123-TotalSeqA	0.712679109921428
AML24	Megakaryocytic cells	NPM1	CD123-TotalSeqA	0.429457895906451
AML24	Erythroid	NPM1	CD123-TotalSeqA	-0.490783313901914
AML24	Dendritic cells	NPM1	CD123-TotalSeqA	1.36680468213439
AML24	NK cells	NPM1	CD123-TotalSeqA	-0.473728099371017
AML24	T cells	NPM1	CD123-TotalSeqA	-0.501758208354666
AML24	B cells	NPM1	CD123-TotalSeqA	-0.49193210398948
AML25	AML Immature	NPM1	CD123-TotalSeqA	-0.182452290593007
AML25	HSC	NPM1	CD123-TotalSeqA	0.00962342281548414
AML25	LMPP	NPM1	CD123-TotalSeqA	0.719914224239965
AML25	GMP	NPM1	CD123-TotalSeqA	0.847542963425175
AML25	Monocytes	NPM1	CD123-TotalSeqA	0.364534354539023
AML25	Megakaryocytic cells	NPM1	CD123-TotalSeqA	1.11190243256868
AML25	Erythroid	NPM1	CD123-TotalSeqA	-0.670573383354276
AML25	Dendritic cells	NPM1	CD123-TotalSeqA	1.5830545584757
AML25	NK cells	NPM1	CD123-TotalSeqA	-0.649958285661732
AML25	T cells	NPM1	CD123-TotalSeqA	-0.657848793073117
AML25	B cells	NPM1	CD123-TotalSeqA	-0.113673309993973
AML33	AML Immature	NPM1	CD123-TotalSeqA	1.1858971517601
AML33	HSC	NPM1	CD123-TotalSeqA	0.83389376044012
AML33	LMPP	NPM1	CD123-TotalSeqA	0.847592018110535
AML33	GMP	NPM1	CD123-TotalSeqA	0.939801997021877
AML33	Monocytes	NPM1	CD123-TotalSeqA	0.813729395286087
AML33	Megakaryocytic cells	NPM1	CD123-TotalSeqA	0.0646545839753206
AML33	Erythroid	NPM1	CD123-TotalSeqA	-0.319300186227103
AML33	NK cells	NPM1	CD123-TotalSeqA	-0.542141401455789
AML33	T cells	NPM1	CD123-TotalSeqA	-0.451511797010588
AML33	B cells	NPM1	CD123-TotalSeqA	-0.531557151428584
AML104	AML Immature	NPM1	CD123-TotalSeqA	-0.13498901705313399
AML104	HSC	NPM1	CD123-TotalSeqA	-0.252422203392832
AML104	LMPP	NPM1	CD123-TotalSeqA	-0.0820528597226396
AML104	GMP	NPM1	CD123-TotalSeqA	0.00498580228122579
AML104	Monocytes	NPM1	CD123-TotalSeqA	0.197299966455638
AML104	Megakaryocytic cells	NPM1	CD123-TotalSeqA	0.466042770146241
AML104	Erythroid	NPM1	CD123-TotalSeqA	-0.604015515029154
AML104	NK cells	NPM1	CD123-TotalSeqA	-0.767832386999354
AML104	T cells	NPM1	CD123-TotalSeqA	-0.576111486464519
AML104	B cells	NPM1	CD123-TotalSeqA	-0.652416919153414
AML136	AML Immature	NPM1	CD123-TotalSeqA	0.251523174795772
AML136	HSC	NPM1	CD123-TotalSeqA	-0.684527265372304
AML136	LMPP	NPM1	CD123-TotalSeqA	0.486067277485802
AML136	GMP	NPM1	CD123-TotalSeqA	0.259823012832677
AML136	Monocytes	NPM1	CD123-TotalSeqA	0.245066544929034
AML136	Megakaryocytic cells	NPM1	CD123-TotalSeqA	0.466312494032005
AML136	Erythroid	NPM1	CD123-TotalSeqA	-0.583366296743248
AML136	Dendritic cells	NPM1	CD123-TotalSeqA	0.264270919592402
AML136	NK cells	NPM1	CD123-TotalSeqA	-0.544752718991551
AML136	T cells	NPM1	CD123-TotalSeqA	-0.574069267982976
AML136	B cells	NPM1	CD123-TotalSeqA	-0.58904929407401
AML7	AML Immature	NPM1	CD123-TotalSeqA	0.0594950476182675
AML7	HSC	NPM1	CD123-TotalSeqA	0.0934816096776783
AML7	LMPP	NPM1	CD123-TotalSeqA	0.602057615055757
AML7	GMP	NPM1	CD123-TotalSeqA	0.389498291648194
AML7	Monocytes	NPM1	CD123-TotalSeqA	0.231231688267802
AML7	Megakaryocytic cells	NPM1	CD123-TotalSeqA	-0.179879333163702
AML7	Erythroid	NPM1	CD123-TotalSeqA	-0.635963299941592
AML7	Dendritic cells	NPM1	CD123-TotalSeqA	1.08127671669141
AML7	NK cells	NPM1	CD123-TotalSeqA	-0.67667869459067
AML7	T cells	NPM1	CD123-TotalSeqA	-0.670684382496529
AML7	B cells	NPM1	CD123-TotalSeqA	-0.656202261106433
AML9	AML Immature	NPM1	CD123-TotalSeqA	0.312201967083325
AML9	HSC	NPM1	CD123-TotalSeqA	-0.380496638795217
AML9	LMPP	NPM1	CD123-TotalSeqA	0.533555457448958
AML9	GMP	NPM1	CD123-TotalSeqA	0.0784124492843141
AML9	Monocytes	NPM1	CD123-TotalSeqA	0.0453310882390532
AML9	Megakaryocytic cells	NPM1	CD123-TotalSeqA	-0.279086268764644
AML9	Erythroid	NPM1	CD123-TotalSeqA	-0.605244851238777
AML9	Dendritic cells	NPM1	CD123-TotalSeqA	0.733188169754348
AML9	NK cells	NPM1	CD123-TotalSeqA	-0.600500327545269
AML9	T cells	NPM1	CD123-TotalSeqA	-0.693569225725189
AML9	B cells	NPM1	CD123-TotalSeqA	-0.681216603044938
AML97	AML Immature	NPM1	CD123-TotalSeqA	0.775349823358888
AML97	HSC	NPM1	CD123-TotalSeqA	0.272103463629098
AML97	LMPP	NPM1	CD123-TotalSeqA	0.782004601347144
AML97	GMP	NPM1	CD123-TotalSeqA	0.495975049544373
AML97	Monocytes	NPM1	CD123-TotalSeqA	-0.0161090986956784
AML97	Megakaryocytic cells	NPM1	CD123-TotalSeqA	0.313518096028392
AML97	Erythroid	NPM1	CD123-TotalSeqA	0.0211126068983584
AML97	Dendritic cells	NPM1	CD123-TotalSeqA	0.648938579886412
AML97	NK cells	NPM1	CD123-TotalSeqA	-0.655287298423748
AML97	T cells	NPM1	CD123-TotalSeqA	-0.666061297722502
AML97	B cells	NPM1	CD123-TotalSeqA	-0.642584221328957
AML105	AML Immature	NPM1	CD123-TotalSeqA	0.748376918178076
AML105	HSC	NPM1	CD123-TotalSeqA	0.300441070780244
AML105	LMPP	NPM1	CD123-TotalSeqA	0.584208194807304
AML105	GMP	NPM1	CD123-TotalSeqA	0.328681692287188
AML105	Monocytes	NPM1	CD123-TotalSeqA	0.0468203360064148
AML105	Megakaryocytic cells	NPM1	CD123-TotalSeqA	-0.0924219541367039
AML105	Erythroid	NPM1	CD123-TotalSeqA	-0.701728316699286
AML105	Dendritic cells	NPM1	CD123-TotalSeqA	0.363485879658652
AML105	NK cells	NPM1	CD123-TotalSeqA	-0.745916199615021
AML105	T cells	NPM1	CD123-TotalSeqA	-0.729976833561284
AML105	B cells	NPM1	CD123-TotalSeqA	-0.722356621640372
AML10	AML Immature	AML-MR	CD123-TotalSeqA	0.271884097508243
AML10	HSC	AML-MR	CD123-TotalSeqA	0.0921093611599402
AML10	LMPP	AML-MR	CD123-TotalSeqA	0.419575964233549
AML10	GMP	AML-MR	CD123-TotalSeqA	0.0476548501204184
AML10	Monocytes	AML-MR	CD123-TotalSeqA	0.346233083511996
AML10	Megakaryocytic cells	AML-MR	CD123-TotalSeqA	-0.112427855882396
AML10	Erythroid	AML-MR	CD123-TotalSeqA	-0.75310976363056
AML10	Dendritic cells	AML-MR	CD123-TotalSeqA	0.797631431978916
AML10	NK cells	AML-MR	CD123-TotalSeqA	-0.700635419769397
AML10	T cells	AML-MR	CD123-TotalSeqA	-0.811453387451095
AML10	B cells	AML-MR	CD123-TotalSeqA	-0.0474485881422597
AML21	AML Immature	AML-MR	CD123-TotalSeqA	1.08658450978167
AML21	HSC	AML-MR	CD123-TotalSeqA	0.456681742112263
AML21	LMPP	AML-MR	CD123-TotalSeqA	0.986752641413958
AML21	GMP	AML-MR	CD123-TotalSeqA	0.49564761417847
AML21	Monocytes	AML-MR	CD123-TotalSeqA	0.280390418896204
AML21	Megakaryocytic cells	AML-MR	CD123-TotalSeqA	0.715957328633739
AML21	Erythroid	AML-MR	CD123-TotalSeqA	-0.478555449662025
AML21	Dendritic cells	AML-MR	CD123-TotalSeqA	0.494524359274725
AML21	NK cells	AML-MR	CD123-TotalSeqA	-0.629538010832775
AML21	T cells	AML-MR	CD123-TotalSeqA	-0.601282885505564
AML21	B cells	AML-MR	CD123-TotalSeqA	-0.304057348608198
AML32	AML Immature	AML-MR	CD123-TotalSeqA	1.7839468063461
AML32	HSC	AML-MR	CD123-TotalSeqA	0.414373947619149
AML32	LMPP	AML-MR	CD123-TotalSeqA	1.68946997522187
AML32	GMP	AML-MR	CD123-TotalSeqA	0.546599043801663
AML32	Monocytes	AML-MR	CD123-TotalSeqA	1.83120973834335
AML32	Megakaryocytic cells	AML-MR	CD123-TotalSeqA	0.857242657430357
AML32	Erythroid	AML-MR	CD123-TotalSeqA	-0.369377769414778
AML32	Dendritic cells	AML-MR	CD123-TotalSeqA	2.46139100901693
AML32	NK cells	AML-MR	CD123-TotalSeqA	-0.220555913603336
AML32	T cells	AML-MR	CD123-TotalSeqA	-0.375367761411282
AML32	B cells	AML-MR	CD123-TotalSeqA	0.696278023084418
AML55	AML Immature	AML-MR	CD123-TotalSeqA	-0.238748395953893
AML55	HSC	AML-MR	CD123-TotalSeqA	-0.49372597328093
AML55	LMPP	AML-MR	CD123-TotalSeqA	-0.334260079215082
AML55	GMP	AML-MR	CD123-TotalSeqA	0.0174253796282655
AML55	Monocytes	AML-MR	CD123-TotalSeqA	-0.0621928272021579
AML55	Megakaryocytic cells	AML-MR	CD123-TotalSeqA	-0.00239090913902562
AML55	Erythroid	AML-MR	CD123-TotalSeqA	-0.777529393920387
AML55	Dendritic cells	AML-MR	CD123-TotalSeqA	-0.161316318186809
AML55	NK cells	AML-MR	CD123-TotalSeqA	-0.812284511270304
AML55	T cells	AML-MR	CD123-TotalSeqA	-0.839085691969966
AML55	B cells	AML-MR	CD123-TotalSeqA	-0.684361604434551
AML110	AML Immature	AML-MR	CD123-TotalSeqA	1.40930615758539
AML110	HSC	AML-MR	CD123-TotalSeqA	0.134638189651741
AML110	LMPP	AML-MR	CD123-TotalSeqA	1.11859255829239
AML110	GMP	AML-MR	CD123-TotalSeqA	0.0565605562814265
AML110	Monocytes	AML-MR	CD123-TotalSeqA	-0.126317343724662
AML110	Megakaryocytic cells	AML-MR	CD123-TotalSeqA	0.683118568189526
AML110	Erythroid	AML-MR	CD123-TotalSeqA	-0.679772129509652
AML110	NK cells	AML-MR	CD123-TotalSeqA	-0.693938964998201
AML110	T cells	AML-MR	CD123-TotalSeqA	-0.715443162937351
AML110	B cells	AML-MR	CD123-TotalSeqA	-0.588949617443642
AML111	AML Immature	AML-MR	CD123-TotalSeqA	0.107356679330702
AML111	HSC	AML-MR	CD123-TotalSeqA	-0.562747049179715
AML111	LMPP	AML-MR	CD123-TotalSeqA	-0.44983511544689597
AML111	GMP	AML-MR	CD123-TotalSeqA	0.396779648377143
AML111	Monocytes	AML-MR	CD123-TotalSeqA	-0.675840753566726
AML111	Erythroid	AML-MR	CD123-TotalSeqA	-0.755284221704013
AML111	Dendritic cells	AML-MR	CD123-TotalSeqA	1.51542189982289
AML111	NK cells	AML-MR	CD123-TotalSeqA	-0.85525556193372
AML111	T cells	AML-MR	CD123-TotalSeqA	-0.833990350273628
AML111	B cells	AML-MR	CD123-TotalSeqA	-0.517629513971779
AML126	AML Immature	AML-MR	CD123-TotalSeqA	0.375394113240531
AML126	HSC	AML-MR	CD123-TotalSeqA	-0.367959666050523
AML126	LMPP	AML-MR	CD123-TotalSeqA	0.14540725752006
AML126	GMP	AML-MR	CD123-TotalSeqA	-0.443220371514884
AML126	Monocytes	AML-MR	CD123-TotalSeqA	-0.44301479921499
AML126	Megakaryocytic cells	AML-MR	CD123-TotalSeqA	-0.327210804632336
AML126	Erythroid	AML-MR	CD123-TotalSeqA	-0.786364276727424
AML126	Dendritic cells	AML-MR	CD123-TotalSeqA	-0.148991172729115
AML126	NK cells	AML-MR	CD123-TotalSeqA	-0.778506963225168
AML126	T cells	AML-MR	CD123-TotalSeqA	-0.824867777758743
AML126	B cells	AML-MR	CD123-TotalSeqA	-0.716144259227197
AML138	AML Immature	AML-MR	CD123-TotalSeqA	1.68085387046841
AML138	HSC	AML-MR	CD123-TotalSeqA	0.71571401480316
AML138	LMPP	AML-MR	CD123-TotalSeqA	1.97931478486377
AML138	GMP	AML-MR	CD123-TotalSeqA	2.11837672566891
AML138	Monocytes	AML-MR	CD123-TotalSeqA	1.77404505438981
AML138	Megakaryocytic cells	AML-MR	CD123-TotalSeqA	0.629535251794489
AML138	Erythroid	AML-MR	CD123-TotalSeqA	-0.971237384128093
AML138	Dendritic cells	AML-MR	CD123-TotalSeqA	1.94542283972225
AML138	NK cells	AML-MR	CD123-TotalSeqA	-0.553849087712136
AML138	T cells	AML-MR	CD123-TotalSeqA	-0.718640556874983
AML138	B cells	AML-MR	CD123-TotalSeqA	-0.386348960268854
AML151	AML Immature	AML-MR	CD123-TotalSeqA	0.279771695772991
AML151	HSC	AML-MR	CD123-TotalSeqA	-0.773729841296028
AML151	LMPP	AML-MR	CD123-TotalSeqA	0.102441175353226
AML151	GMP	AML-MR	CD123-TotalSeqA	-0.483226286111029
AML151	Monocytes	AML-MR	CD123-TotalSeqA	-0.669026281631303
AML151	Megakaryocytic cells	AML-MR	CD123-TotalSeqA	-0.27585921266367
AML151	Erythroid	AML-MR	CD123-TotalSeqA	-0.758420614120784
AML151	Dendritic cells	AML-MR	CD123-TotalSeqA	-0.302162065478426
AML151	NK cells	AML-MR	CD123-TotalSeqA	-0.873831922346515
AML151	T cells	AML-MR	CD123-TotalSeqA	-0.846480927116961
AML151	B cells	AML-MR	CD123-TotalSeqA	-0.751374277944005
AML157	AML Immature	AML-MR	CD123-TotalSeqA	0.390302775925303
AML157	HSC	AML-MR	CD123-TotalSeqA	0.225152788704928
AML157	LMPP	AML-MR	CD123-TotalSeqA	0.693615764411084
AML157	GMP	AML-MR	CD123-TotalSeqA	0.71423093397374
AML157	Monocytes	AML-MR	CD123-TotalSeqA	-0.133297417445978
AML157	Megakaryocytic cells	AML-MR	CD123-TotalSeqA	0.136075078163562
AML157	Erythroid	AML-MR	CD123-TotalSeqA	-0.749900729074203
AML157	Dendritic cells	AML-MR	CD123-TotalSeqA	2.06975144911411
AML157	NK cells	AML-MR	CD123-TotalSeqA	-0.715446475489583
AML157	T cells	AML-MR	CD123-TotalSeqA	-0.800688826636686
AML157	B cells	AML-MR	CD123-TotalSeqA	0.289455682494557
AML172	AML Immature	AML-MR	CD123-TotalSeqA	0.136161675754917
AML172	HSC	AML-MR	CD123-TotalSeqA	-0.170487031630007
AML172	LMPP	AML-MR	CD123-TotalSeqA	0.336907269136379
AML172	GMP	AML-MR	CD123-TotalSeqA	0.0237679084934982
AML172	Monocytes	AML-MR	CD123-TotalSeqA	-0.24488655257633
AML172	Megakaryocytic cells	AML-MR	CD123-TotalSeqA	0.0491770460334912
AML172	Erythroid	AML-MR	CD123-TotalSeqA	-0.789381662824645
AML172	Dendritic cells	AML-MR	CD123-TotalSeqA	-0.17988218401615
AML172	NK cells	AML-MR	CD123-TotalSeqA	-0.869814916005521
AML172	T cells	AML-MR	CD123-TotalSeqA	-0.893637074514673
AML172	B cells	AML-MR	CD123-TotalSeqA	-0.622537202307272
AML37	AML Immature	TP53	CD123-TotalSeqA	-0.00299847165349923
AML37	HSC	TP53	CD123-TotalSeqA	-0.120454838975154
AML37	LMPP	TP53	CD123-TotalSeqA	0.832786147730648
AML37	GMP	TP53	CD123-TotalSeqA	0.534851531215861
AML37	Monocytes	TP53	CD123-TotalSeqA	0.677761548025598
AML37	Megakaryocytic cells	TP53	CD123-TotalSeqA	-0.735550845034115
AML37	Erythroid	TP53	CD123-TotalSeqA	-0.717083598841065
AML37	Dendritic cells	TP53	CD123-TotalSeqA	1.15745613378162
AML37	NK cells	TP53	CD123-TotalSeqA	-0.733086637868
AML37	T cells	TP53	CD123-TotalSeqA	-0.77012722027073
AML37	B cells	TP53	CD123-TotalSeqA	-0.681480618372148
AML48	AML Immature	TP53	CD123-TotalSeqA	0.198912461754953
AML48	HSC	TP53	CD123-TotalSeqA	-0.897632230775563
AML48	LMPP	TP53	CD123-TotalSeqA	-0.340795898685585
AML48	GMP	TP53	CD123-TotalSeqA	-0.469819798312622
AML48	Monocytes	TP53	CD123-TotalSeqA	-0.871186489340539
AML48	Megakaryocytic cells	TP53	CD123-TotalSeqA	0.144382616269058
AML48	Erythroid	TP53	CD123-TotalSeqA	-0.805043661122264
AML48	Dendritic cells	TP53	CD123-TotalSeqA	-0.303100793743927
AML48	NK cells	TP53	CD123-TotalSeqA	-0.878581237565884
AML48	T cells	TP53	CD123-TotalSeqA	-0.889768311157119
AML48	B cells	TP53	CD123-TotalSeqA	-0.639758313976254
AML62	AML Immature	TP53	CD123-TotalSeqA	0.276448748489272
AML62	HSC	TP53	CD123-TotalSeqA	-0.384622118320221
AML62	LMPP	TP53	CD123-TotalSeqA	0.475341817222997
AML62	GMP	TP53	CD123-TotalSeqA	-0.0922478802585308
AML62	Monocytes	TP53	CD123-TotalSeqA	-0.118109961739232
AML62	Megakaryocytic cells	TP53	CD123-TotalSeqA	0.841319374561635
AML62	Erythroid	TP53	CD123-TotalSeqA	-0.828553852646305
AML62	Dendritic cells	TP53	CD123-TotalSeqA	0.999700544838598
AML62	NK cells	TP53	CD123-TotalSeqA	-0.870105490583649
AML62	T cells	TP53	CD123-TotalSeqA	-0.841423381447625
AML62	B cells	TP53	CD123-TotalSeqA	-0.690967620132667
AML80	AML Immature	TP53	CD123-TotalSeqA	0.228382935490249
AML80	HSC	TP53	CD123-TotalSeqA	-0.751993246869417
AML80	LMPP	TP53	CD123-TotalSeqA	0.678678317009647
AML80	GMP	TP53	CD123-TotalSeqA	0.413885915478704
AML80	Monocytes	TP53	CD123-TotalSeqA	-0.306205855861846
AML80	Megakaryocytic cells	TP53	CD123-TotalSeqA	1.11327528903489
AML80	Erythroid	TP53	CD123-TotalSeqA	-0.750283365938671
AML80	Dendritic cells	TP53	CD123-TotalSeqA	1.79759512710697
AML80	NK cells	TP53	CD123-TotalSeqA	-0.679030358583787
AML80	T cells	TP53	CD123-TotalSeqA	-0.793524723776932
AML80	B cells	TP53	CD123-TotalSeqA	-0.212279170303204
AML83	AML Immature	TP53	CD123-TotalSeqA	0.412209845998236
AML83	HSC	TP53	CD123-TotalSeqA	0.203176336198923
AML83	LMPP	TP53	CD123-TotalSeqA	0.320446271927717
AML83	GMP	TP53	CD123-TotalSeqA	-0.270657626236542
AML83	Monocytes	TP53	CD123-TotalSeqA	-0.306021534617391
AML83	Megakaryocytic cells	TP53	CD123-TotalSeqA	0.867732394394072
AML83	Erythroid	TP53	CD123-TotalSeqA	-0.79533033409547
AML83	Dendritic cells	TP53	CD123-TotalSeqA	1.57519137717183
AML83	NK cells	TP53	CD123-TotalSeqA	-0.682434878432547
AML83	T cells	TP53	CD123-TotalSeqA	-0.853762076911342
AML83	B cells	TP53	CD123-TotalSeqA	-0.301687466626108
AML85-D	AML Immature	TP53	CD123-TotalSeqA	0.247062228308105
AML85-D	HSC	TP53	CD123-TotalSeqA	-0.163284215931286
AML85-D	LMPP	TP53	CD123-TotalSeqA	1.05252439217006
AML85-D	GMP	TP53	CD123-TotalSeqA	0.906697298221658
AML85-D	Monocytes	TP53	CD123-TotalSeqA	0.221315017014879
AML85-D	Megakaryocytic cells	TP53	CD123-TotalSeqA	-0.03491843070225
AML85-D	Erythroid	TP53	CD123-TotalSeqA	-0.706282476896044
AML85-D	Dendritic cells	TP53	CD123-TotalSeqA	2.17595439275586
AML85-D	NK cells	TP53	CD123-TotalSeqA	-0.753558859651218
AML85-D	T cells	TP53	CD123-TotalSeqA	-0.78551924086891
AML85-D	B cells	TP53	CD123-TotalSeqA	-0.46476679285258
AML85-R	AML Immature	TP53	CD123-TotalSeqA	0.2405344580235
AML85-R	HSC	TP53	CD123-TotalSeqA	0.363348181062337
AML85-R	LMPP	TP53	CD123-TotalSeqA	0.0155636538098754
AML85-R	GMP	TP53	CD123-TotalSeqA	0.352004973471625
AML85-R	Monocytes	TP53	CD123-TotalSeqA	0.130524280364547
AML85-R	Megakaryocytic cells	TP53	CD123-TotalSeqA	0.636052046568203
AML85-R	Erythroid	TP53	CD123-TotalSeqA	-0.039250888963048
AML85-R	Dendritic cells	TP53	CD123-TotalSeqA	-0.112808665186311
AML85-R	NK cells	TP53	CD123-TotalSeqA	-0.773729841296028
AML85-R	T cells	TP53	CD123-TotalSeqA	-0.892638971842312
AML85-R	B cells	TP53	CD123-TotalSeqA	-0.187634074939665
AML155	AML Immature	In two subgroups	CD123-TotalSeqA	0.929988462392056
AML155	HSC	In two subgroups	CD123-TotalSeqA	-0.0277471894275859
AML155	LMPP	In two subgroups	CD123-TotalSeqA	-0.112708200617499
AML155	GMP	In two subgroups	CD123-TotalSeqA	0.127416120442513
AML155	Monocytes	In two subgroups	CD123-TotalSeqA	0.99218361923615
AML155	Megakaryocytic cells	In two subgroups	CD123-TotalSeqA	1.46559464746622
AML155	Erythroid	In two subgroups	CD123-TotalSeqA	-0.709903322826203
AML155	Dendritic cells	In two subgroups	CD123-TotalSeqA	2.15424773531182
AML155	NK cells	In two subgroups	CD123-TotalSeqA	-0.747445867818337
AML155	T cells	In two subgroups	CD123-TotalSeqA	-0.782814277580804
AML155	B cells	In two subgroups	CD123-TotalSeqA	-0.708247554769737
AML61	AML Immature	RUNX1::RUNX1T1	CD123-TotalSeqA	-0.427933405299988
AML61	HSC	RUNX1::RUNX1T1	CD123-TotalSeqA	-0.690796154710314
AML61	LMPP	RUNX1::RUNX1T1	CD123-TotalSeqA	-0.301685869128974
AML61	GMP	RUNX1::RUNX1T1	CD123-TotalSeqA	-0.416504018641394
AML61	Monocytes	RUNX1::RUNX1T1	CD123-TotalSeqA	-0.714346518662383
AML61	Megakaryocytic cells	RUNX1::RUNX1T1	CD123-TotalSeqA	-0.147485682656006
AML61	Erythroid	RUNX1::RUNX1T1	CD123-TotalSeqA	-0.749780593636031
AML61	Dendritic cells	RUNX1::RUNX1T1	CD123-TotalSeqA	2.57771250434139
AML61	NK cells	RUNX1::RUNX1T1	CD123-TotalSeqA	-0.828681791147697
AML61	T cells	RUNX1::RUNX1T1	CD123-TotalSeqA	-0.840050696339261
AML61	B cells	RUNX1::RUNX1T1	CD123-TotalSeqA	-0.754076534717403
AML117	AML Immature	RUNX1::RUNX1T1	CD123-TotalSeqA	-0.216126166205338
AML117	HSC	RUNX1::RUNX1T1	CD123-TotalSeqA	-0.605196980863459
AML117	LMPP	RUNX1::RUNX1T1	CD123-TotalSeqA	0.308093290748831
AML117	GMP	RUNX1::RUNX1T1	CD123-TotalSeqA	-0.28625531336601
AML117	Monocytes	RUNX1::RUNX1T1	CD123-TotalSeqA	-0.257544349754434
AML117	Megakaryocytic cells	RUNX1::RUNX1T1	CD123-TotalSeqA	0.640040153076071
AML117	Erythroid	RUNX1::RUNX1T1	CD123-TotalSeqA	-0.72361614818112
AML117	Dendritic cells	RUNX1::RUNX1T1	CD123-TotalSeqA	-0.379427867111976
AML117	NK cells	RUNX1::RUNX1T1	CD123-TotalSeqA	-0.830436630768635
AML117	T cells	RUNX1::RUNX1T1	CD123-TotalSeqA	-0.878493650098597
AML117	B cells	RUNX1::RUNX1T1	CD123-TotalSeqA	-0.758755265284036
AML161	AML Immature	RUNX1::RUNX1T1	CD123-TotalSeqA	0.159879378847114
AML161	HSC	RUNX1::RUNX1T1	CD123-TotalSeqA	-0.043830106936594
AML161	LMPP	RUNX1::RUNX1T1	CD123-TotalSeqA	0.747940666619439
AML161	GMP	RUNX1::RUNX1T1	CD123-TotalSeqA	0.433166113900177
AML161	Monocytes	RUNX1::RUNX1T1	CD123-TotalSeqA	0.125521247301559
AML161	Megakaryocytic cells	RUNX1::RUNX1T1	CD123-TotalSeqA	0.0816084951510576
AML161	Erythroid	RUNX1::RUNX1T1	CD123-TotalSeqA	-0.614426825859871
AML161	NK cells	RUNX1::RUNX1T1	CD123-TotalSeqA	-0.834243646940171
AML161	T cells	RUNX1::RUNX1T1	CD123-TotalSeqA	-0.861517583800239
AML161	B cells	RUNX1::RUNX1T1	CD123-TotalSeqA	-0.655882681119092
AML23	AML Immature	CBFB::MYH11	CD123-TotalSeqA	0.814150344009696
AML23	HSC	CBFB::MYH11	CD123-TotalSeqA	0.724835460672783
AML23	LMPP	CBFB::MYH11	CD123-TotalSeqA	1.938648068865
AML23	GMP	CBFB::MYH11	CD123-TotalSeqA	1.27910589209976
AML23	Monocytes	CBFB::MYH11	CD123-TotalSeqA	0.553893202291161
AML23	Megakaryocytic cells	CBFB::MYH11	CD123-TotalSeqA	1.17474039713896
AML23	Erythroid	CBFB::MYH11	CD123-TotalSeqA	-0.354823901918781
AML23	Dendritic cells	CBFB::MYH11	CD123-TotalSeqA	2.90898706543836
AML23	NK cells	CBFB::MYH11	CD123-TotalSeqA	-0.0920339286682404
AML23	T cells	CBFB::MYH11	CD123-TotalSeqA	-0.522646259857481
AML23	B cells	CBFB::MYH11	CD123-TotalSeqA	0.812647378646716
AML123	AML Immature	CBFB::MYH11	CD123-TotalSeqA	0.489742658105455
AML123	HSC	CBFB::MYH11	CD123-TotalSeqA	0.409774107290715
AML123	LMPP	CBFB::MYH11	CD123-TotalSeqA	0.99825005145645
AML123	GMP	CBFB::MYH11	CD123-TotalSeqA	0.842596301820869
AML123	Monocytes	CBFB::MYH11	CD123-TotalSeqA	0.697103966432801
AML123	Megakaryocytic cells	CBFB::MYH11	CD123-TotalSeqA	0.850289974376863
AML123	Erythroid	CBFB::MYH11	CD123-TotalSeqA	-0.659557144556605
AML123	Dendritic cells	CBFB::MYH11	CD123-TotalSeqA	1.9538474066712
AML123	NK cells	CBFB::MYH11	CD123-TotalSeqA	-0.719073861725794
AML123	T cells	CBFB::MYH11	CD123-TotalSeqA	-0.742602512310166
AML123	B cells	CBFB::MYH11	CD123-TotalSeqA	-0.265628618022237
AML124	AML Immature	CBFB::MYH11	CD123-TotalSeqA	0.400912478996194
AML124	HSC	CBFB::MYH11	CD123-TotalSeqA	0.969921500218454
AML124	LMPP	CBFB::MYH11	CD123-TotalSeqA	1.35701110166499
AML124	GMP	CBFB::MYH11	CD123-TotalSeqA	1.07932237027
AML124	Monocytes	CBFB::MYH11	CD123-TotalSeqA	0.788264953000701
AML124	Megakaryocytic cells	CBFB::MYH11	CD123-TotalSeqA	1.17228246181483
AML124	Erythroid	CBFB::MYH11	CD123-TotalSeqA	0.0111073002015506
AML124	Dendritic cells	CBFB::MYH11	CD123-TotalSeqA	1.35775066331438
AML124	NK cells	CBFB::MYH11	CD123-TotalSeqA	-0.803601440385248
AML124	T cells	CBFB::MYH11	CD123-TotalSeqA	-0.80650400356216
AML124	B cells	CBFB::MYH11	CD123-TotalSeqA	-0.811383888264827
AML24	AML Immature	NPM1	CD45RA-TotalSeqA	-0.620974868489463
AML24	HSC	NPM1	CD45RA-TotalSeqA	-0.51939173633499
AML24	LMPP	NPM1	CD45RA-TotalSeqA	-0.4585936536264
AML24	GMP	NPM1	CD45RA-TotalSeqA	-0.417632466602506
AML24	Monocytes	NPM1	CD45RA-TotalSeqA	-0.0303772339938747
AML24	Megakaryocytic cells	NPM1	CD45RA-TotalSeqA	-0.656883223603931
AML24	Erythroid	NPM1	CD45RA-TotalSeqA	-0.640768471310438
AML24	Dendritic cells	NPM1	CD45RA-TotalSeqA	-0.33919099687275
AML24	NK cells	NPM1	CD45RA-TotalSeqA	0.938189333112716
AML24	T cells	NPM1	CD45RA-TotalSeqA	-0.309851176906245
AML24	B cells	NPM1	CD45RA-TotalSeqA	1.00350392605549
AML25	AML Immature	NPM1	CD45RA-TotalSeqA	0.331259426205862
AML25	HSC	NPM1	CD45RA-TotalSeqA	0.408118447956771
AML25	LMPP	NPM1	CD45RA-TotalSeqA	1.04485215787879
AML25	GMP	NPM1	CD45RA-TotalSeqA	0.0815966609620273
AML25	Monocytes	NPM1	CD45RA-TotalSeqA	-0.157575604969071
AML25	Megakaryocytic cells	NPM1	CD45RA-TotalSeqA	-0.606299436919268
AML25	Erythroid	NPM1	CD45RA-TotalSeqA	-0.588157549689969
AML25	Dendritic cells	NPM1	CD45RA-TotalSeqA	0.434532054618987
AML25	NK cells	NPM1	CD45RA-TotalSeqA	3.31367401609917
AML25	T cells	NPM1	CD45RA-TotalSeqA	1.1085754100261
AML25	B cells	NPM1	CD45RA-TotalSeqA	1.68232392654564
AML33	AML Immature	NPM1	CD45RA-TotalSeqA	0.340518463681079
AML33	HSC	NPM1	CD45RA-TotalSeqA	0.482749152435406
AML33	LMPP	NPM1	CD45RA-TotalSeqA	0.40592728370142
AML33	GMP	NPM1	CD45RA-TotalSeqA	0.0723755514122912
AML33	Monocytes	NPM1	CD45RA-TotalSeqA	-0.179070391629056
AML33	Megakaryocytic cells	NPM1	CD45RA-TotalSeqA	-0.600621210568587
AML33	Erythroid	NPM1	CD45RA-TotalSeqA	-0.342932781983262
AML33	NK cells	NPM1	CD45RA-TotalSeqA	1.59134786863293
AML33	T cells	NPM1	CD45RA-TotalSeqA	0.618903518207892
AML33	B cells	NPM1	CD45RA-TotalSeqA	1.46509939263348
AML104	AML Immature	NPM1	CD45RA-TotalSeqA	-0.709600400462141
AML104	HSC	NPM1	CD45RA-TotalSeqA	-0.765496107937278
AML104	LMPP	NPM1	CD45RA-TotalSeqA	-0.765496107937278
AML104	GMP	NPM1	CD45RA-TotalSeqA	-0.618493328415863
AML104	Monocytes	NPM1	CD45RA-TotalSeqA	-0.222381046562279
AML104	Megakaryocytic cells	NPM1	CD45RA-TotalSeqA	-0.694151231760995
AML104	Erythroid	NPM1	CD45RA-TotalSeqA	-0.714397047473613
AML104	NK cells	NPM1	CD45RA-TotalSeqA	0.69678350367332
AML104	T cells	NPM1	CD45RA-TotalSeqA	-0.23412851333752
AML104	B cells	NPM1	CD45RA-TotalSeqA	0.579834528508687
AML136	AML Immature	NPM1	CD45RA-TotalSeqA	-0.56899259262946
AML136	HSC	NPM1	CD45RA-TotalSeqA	-0.600621210568587
AML136	LMPP	NPM1	CD45RA-TotalSeqA	-0.606316715077499
AML136	GMP	NPM1	CD45RA-TotalSeqA	-0.689197777626328
AML136	Monocytes	NPM1	CD45RA-TotalSeqA	-0.316040920204425
AML136	Megakaryocytic cells	NPM1	CD45RA-TotalSeqA	-0.654868942683547
AML136	Erythroid	NPM1	CD45RA-TotalSeqA	-0.725786670042267
AML136	Dendritic cells	NPM1	CD45RA-TotalSeqA	-0.65130798740299
AML136	NK cells	NPM1	CD45RA-TotalSeqA	0.840813042524334
AML136	T cells	NPM1	CD45RA-TotalSeqA	-0.21571687332446
AML136	B cells	NPM1	CD45RA-TotalSeqA	0.558904882927483
AML7	AML Immature	NPM1	CD45RA-TotalSeqA	-0.164120099851613
AML7	HSC	NPM1	CD45RA-TotalSeqA	0.115260738223177
AML7	LMPP	NPM1	CD45RA-TotalSeqA	-0.0249838143983918
AML7	GMP	NPM1	CD45RA-TotalSeqA	-0.337059562135699
AML7	Monocytes	NPM1	CD45RA-TotalSeqA	-0.176646047093753
AML7	Megakaryocytic cells	NPM1	CD45RA-TotalSeqA	-0.631933577114277
AML7	Erythroid	NPM1	CD45RA-TotalSeqA	-0.653366702478038
AML7	Dendritic cells	NPM1	CD45RA-TotalSeqA	-0.348485196389821
AML7	NK cells	NPM1	CD45RA-TotalSeqA	1.31704178814989
AML7	T cells	NPM1	CD45RA-TotalSeqA	-0.116304112034705
AML7	B cells	NPM1	CD45RA-TotalSeqA	0.673531378776177
AML9	AML Immature	NPM1	CD45RA-TotalSeqA	-0.257041874448795
AML9	HSC	NPM1	CD45RA-TotalSeqA	-0.326264942499471
AML9	LMPP	NPM1	CD45RA-TotalSeqA	-0.155051681573553
AML9	GMP	NPM1	CD45RA-TotalSeqA	-0.522728837452676
AML9	Monocytes	NPM1	CD45RA-TotalSeqA	-0.362168901224612
AML9	Megakaryocytic cells	NPM1	CD45RA-TotalSeqA	-0.613646545482646
AML9	Erythroid	NPM1	CD45RA-TotalSeqA	-0.682438163466335
AML9	Dendritic cells	NPM1	CD45RA-TotalSeqA	-0.461191243763085
AML9	NK cells	NPM1	CD45RA-TotalSeqA	1.35066520133411
AML9	T cells	NPM1	CD45RA-TotalSeqA	-0.1055870229055
AML9	B cells	NPM1	CD45RA-TotalSeqA	0.932934591501274
AML97	AML Immature	NPM1	CD45RA-TotalSeqA	-0.133891721447887
AML97	HSC	NPM1	CD45RA-TotalSeqA	-0.136590899899809
AML97	LMPP	NPM1	CD45RA-TotalSeqA	-0.150012611991636
AML97	GMP	NPM1	CD45RA-TotalSeqA	-0.301989977200779
AML97	Monocytes	NPM1	CD45RA-TotalSeqA	-0.370262008411923
AML97	Megakaryocytic cells	NPM1	CD45RA-TotalSeqA	-0.62726011133368
AML97	Erythroid	NPM1	CD45RA-TotalSeqA	-0.682840546074302
AML97	Dendritic cells	NPM1	CD45RA-TotalSeqA	-0.57526018313102
AML97	NK cells	NPM1	CD45RA-TotalSeqA	1.2361215633106999
AML97	T cells	NPM1	CD45RA-TotalSeqA	-0.241488905727658
AML97	B cells	NPM1	CD45RA-TotalSeqA	0.701959344235776
AML105	AML Immature	NPM1	CD45RA-TotalSeqA	0.101309959194593
AML105	HSC	NPM1	CD45RA-TotalSeqA	0.144525433652367
AML105	LMPP	NPM1	CD45RA-TotalSeqA	0.00988487872826131
AML105	GMP	NPM1	CD45RA-TotalSeqA	-0.362965785725502
AML105	Monocytes	NPM1	CD45RA-TotalSeqA	-0.501988955186826
AML105	Megakaryocytic cells	NPM1	CD45RA-TotalSeqA	-0.760273587903385
AML105	Erythroid	NPM1	CD45RA-TotalSeqA	-0.784834868812595
AML105	Dendritic cells	NPM1	CD45RA-TotalSeqA	-0.637862221023444
AML105	NK cells	NPM1	CD45RA-TotalSeqA	1.13860069394334
AML105	T cells	NPM1	CD45RA-TotalSeqA	-0.0477216043301913
AML105	B cells	NPM1	CD45RA-TotalSeqA	0.481642729807217
AML10	AML Immature	AML-MR	CD45RA-TotalSeqA	-0.40116090524489
AML10	HSC	AML-MR	CD45RA-TotalSeqA	0.241819209727787
AML10	LMPP	AML-MR	CD45RA-TotalSeqA	-0.285880192055707
AML10	GMP	AML-MR	CD45RA-TotalSeqA	-0.0519250575411153
AML10	Monocytes	AML-MR	CD45RA-TotalSeqA	1.08709107130899
AML10	Megakaryocytic cells	AML-MR	CD45RA-TotalSeqA	-0.496401583579183
AML10	Erythroid	AML-MR	CD45RA-TotalSeqA	-0.776943615347256
AML10	Dendritic cells	AML-MR	CD45RA-TotalSeqA	0.656143568734395
AML10	NK cells	AML-MR	CD45RA-TotalSeqA	1.80441361332572
AML10	T cells	AML-MR	CD45RA-TotalSeqA	1.1562392228549
AML10	B cells	AML-MR	CD45RA-TotalSeqA	0.488628162678673
AML21	AML Immature	AML-MR	CD45RA-TotalSeqA	0.64077093732831
AML21	HSC	AML-MR	CD45RA-TotalSeqA	1.49619181552829
AML21	LMPP	AML-MR	CD45RA-TotalSeqA	0.952362066322881
AML21	GMP	AML-MR	CD45RA-TotalSeqA	1.50043925400651
AML21	Monocytes	AML-MR	CD45RA-TotalSeqA	1.63595875495909
AML21	Megakaryocytic cells	AML-MR	CD45RA-TotalSeqA	0.0632547656649298
AML21	Erythroid	AML-MR	CD45RA-TotalSeqA	-0.458481536599367
AML21	Dendritic cells	AML-MR	CD45RA-TotalSeqA	2.3606657500407
AML21	NK cells	AML-MR	CD45RA-TotalSeqA	2.88605659254349
AML21	T cells	AML-MR	CD45RA-TotalSeqA	0.892771136447407
AML21	B cells	AML-MR	CD45RA-TotalSeqA	1.91346193738445
AML32	AML Immature	AML-MR	CD45RA-TotalSeqA	-0.347083670411004
AML32	HSC	AML-MR	CD45RA-TotalSeqA	-0.430307260748962
AML32	LMPP	AML-MR	CD45RA-TotalSeqA	-0.499514934020584
AML32	GMP	AML-MR	CD45RA-TotalSeqA	-0.0481562463986792
AML32	Monocytes	AML-MR	CD45RA-TotalSeqA	0.395076642595438
AML32	Megakaryocytic cells	AML-MR	CD45RA-TotalSeqA	-0.521032170821824
AML32	Erythroid	AML-MR	CD45RA-TotalSeqA	-0.712111967646246
AML32	Dendritic cells	AML-MR	CD45RA-TotalSeqA	0.187479211029262
AML32	NK cells	AML-MR	CD45RA-TotalSeqA	1.96310528493956
AML32	T cells	AML-MR	CD45RA-TotalSeqA	0.145819785616015
AML32	B cells	AML-MR	CD45RA-TotalSeqA	0.667522025721564
AML55	AML Immature	AML-MR	CD45RA-TotalSeqA	0.938379025075054
AML55	HSC	AML-MR	CD45RA-TotalSeqA	0.69533578631046
AML55	LMPP	AML-MR	CD45RA-TotalSeqA	0.860602061158128
AML55	GMP	AML-MR	CD45RA-TotalSeqA	0.496090237417597
AML55	Monocytes	AML-MR	CD45RA-TotalSeqA	0.680572495684664
AML55	Megakaryocytic cells	AML-MR	CD45RA-TotalSeqA	0.125143370014975
AML55	Erythroid	AML-MR	CD45RA-TotalSeqA	-0.496671589851409
AML55	Dendritic cells	AML-MR	CD45RA-TotalSeqA	0.806004407673965
AML55	NK cells	AML-MR	CD45RA-TotalSeqA	1.51936122813002
AML55	T cells	AML-MR	CD45RA-TotalSeqA	0.466030681468736
AML55	B cells	AML-MR	CD45RA-TotalSeqA	1.04742044395583
AML110	AML Immature	AML-MR	CD45RA-TotalSeqA	0.731674944654502
AML110	HSC	AML-MR	CD45RA-TotalSeqA	-0.696611375259234
AML110	LMPP	AML-MR	CD45RA-TotalSeqA	0.415385374860322
AML110	GMP	AML-MR	CD45RA-TotalSeqA	-0.263720810521798
AML110	Monocytes	AML-MR	CD45RA-TotalSeqA	0.0108597047299083
AML110	Megakaryocytic cells	AML-MR	CD45RA-TotalSeqA	-0.366640259591457
AML110	Erythroid	AML-MR	CD45RA-TotalSeqA	-0.744902032963217
AML110	NK cells	AML-MR	CD45RA-TotalSeqA	2.4422962461175
AML110	T cells	AML-MR	CD45RA-TotalSeqA	1.50949930135011
AML110	B cells	AML-MR	CD45RA-TotalSeqA	2.33745266859076
AML111	AML Immature	AML-MR	CD45RA-TotalSeqA	-0.380951395584862
AML111	HSC	AML-MR	CD45RA-TotalSeqA	-0.498475191403257
AML111	LMPP	AML-MR	CD45RA-TotalSeqA	-0.389214517079981
AML111	GMP	AML-MR	CD45RA-TotalSeqA	0.285462571115437
AML111	Monocytes	AML-MR	CD45RA-TotalSeqA	-0.588740712929619
AML111	Erythroid	AML-MR	CD45RA-TotalSeqA	-0.857616525618354
AML111	Dendritic cells	AML-MR	CD45RA-TotalSeqA	0.397701701296057
AML111	NK cells	AML-MR	CD45RA-TotalSeqA	1.77033799826227
AML111	T cells	AML-MR	CD45RA-TotalSeqA	-0.141925771423383
AML111	B cells	AML-MR	CD45RA-TotalSeqA	1.26609132348924
AML126	AML Immature	AML-MR	CD45RA-TotalSeqA	-0.283127053433101
AML126	HSC	AML-MR	CD45RA-TotalSeqA	-0.723496106989845
AML126	LMPP	AML-MR	CD45RA-TotalSeqA	-0.228380287041435
AML126	GMP	AML-MR	CD45RA-TotalSeqA	0.226628572907562
AML126	Monocytes	AML-MR	CD45RA-TotalSeqA	0.203916864026205
AML126	Megakaryocytic cells	AML-MR	CD45RA-TotalSeqA	-0.518047543811936
AML126	Erythroid	AML-MR	CD45RA-TotalSeqA	-0.756294355540604
AML126	Dendritic cells	AML-MR	CD45RA-TotalSeqA	-0.270467320027011
AML126	NK cells	AML-MR	CD45RA-TotalSeqA	1.28312046001641
AML126	T cells	AML-MR	CD45RA-TotalSeqA	-0.0348539866848972
AML126	B cells	AML-MR	CD45RA-TotalSeqA	1.09572797209007
AML138	AML Immature	AML-MR	CD45RA-TotalSeqA	0.97043865661445206
AML138	HSC	AML-MR	CD45RA-TotalSeqA	-0.189593845872921
AML138	LMPP	AML-MR	CD45RA-TotalSeqA	1.81461194626031
AML138	GMP	AML-MR	CD45RA-TotalSeqA	1.62724230363698
AML138	Monocytes	AML-MR	CD45RA-TotalSeqA	2.09600215464164
AML138	Megakaryocytic cells	AML-MR	CD45RA-TotalSeqA	-0.24001676841092
AML138	Erythroid	AML-MR	CD45RA-TotalSeqA	-0.915224837988427
AML138	Dendritic cells	AML-MR	CD45RA-TotalSeqA	1.65398952786481
AML138	NK cells	AML-MR	CD45RA-TotalSeqA	2.58741601331592
AML138	T cells	AML-MR	CD45RA-TotalSeqA	1.00700822236708
AML138	B cells	AML-MR	CD45RA-TotalSeqA	2.20802526748607
AML151	AML Immature	AML-MR	CD45RA-TotalSeqA	-0.376425317663725
AML151	HSC	AML-MR	CD45RA-TotalSeqA	-0.600621210568587
AML151	LMPP	AML-MR	CD45RA-TotalSeqA	-0.245930612864569
AML151	GMP	AML-MR	CD45RA-TotalSeqA	-0.118595237562472
AML151	Monocytes	AML-MR	CD45RA-TotalSeqA	-0.489990164497103
AML151	Megakaryocytic cells	AML-MR	CD45RA-TotalSeqA	-0.0718812363041364
AML151	Erythroid	AML-MR	CD45RA-TotalSeqA	-0.823986476458396
AML151	Dendritic cells	AML-MR	CD45RA-TotalSeqA	-0.849150795036988
AML151	NK cells	AML-MR	CD45RA-TotalSeqA	1.80727369018085
AML151	T cells	AML-MR	CD45RA-TotalSeqA	0.365150600806761
AML151	B cells	AML-MR	CD45RA-TotalSeqA	0.45349845153375
AML157	AML Immature	AML-MR	CD45RA-TotalSeqA	-0.511617256334082
AML157	HSC	AML-MR	CD45RA-TotalSeqA	-0.541597946169523
AML157	LMPP	AML-MR	CD45RA-TotalSeqA	-0.47069412147879103
AML157	GMP	AML-MR	CD45RA-TotalSeqA	-0.0614157339634071
AML157	Monocytes	AML-MR	CD45RA-TotalSeqA	0.145195750521264
AML157	Megakaryocytic cells	AML-MR	CD45RA-TotalSeqA	-0.764509161421487
AML157	Erythroid	AML-MR	CD45RA-TotalSeqA	-0.728533357755173
AML157	Dendritic cells	AML-MR	CD45RA-TotalSeqA	0.441721181483058
AML157	NK cells	AML-MR	CD45RA-TotalSeqA	1.37266417565128
AML157	T cells	AML-MR	CD45RA-TotalSeqA	-0.40134256257385
AML157	B cells	AML-MR	CD45RA-TotalSeqA	-0.0582228263317005
AML172	AML Immature	AML-MR	CD45RA-TotalSeqA	0.573896813545131
AML172	HSC	AML-MR	CD45RA-TotalSeqA	0.477833500582396
AML172	LMPP	AML-MR	CD45RA-TotalSeqA	0.439502362864526
AML172	GMP	AML-MR	CD45RA-TotalSeqA	0.412141778731877
AML172	Monocytes	AML-MR	CD45RA-TotalSeqA	0.949406615359599
AML172	Megakaryocytic cells	AML-MR	CD45RA-TotalSeqA	-0.0780349150609232
AML172	Erythroid	AML-MR	CD45RA-TotalSeqA	-0.575429095320659
AML172	Dendritic cells	AML-MR	CD45RA-TotalSeqA	0.751047178891878
AML172	NK cells	AML-MR	CD45RA-TotalSeqA	1.37408420851547
AML172	T cells	AML-MR	CD45RA-TotalSeqA	0.364599462716466
AML172	B cells	AML-MR	CD45RA-TotalSeqA	0.727354838694006
AML37	AML Immature	TP53	CD45RA-TotalSeqA	-0.617758910263585
AML37	HSC	TP53	CD45RA-TotalSeqA	-0.710865128848425
AML37	LMPP	TP53	CD45RA-TotalSeqA	-0.124763100434226
AML37	GMP	TP53	CD45RA-TotalSeqA	-0.0447458513419128
AML37	Monocytes	TP53	CD45RA-TotalSeqA	0.0916236078397512
AML37	Megakaryocytic cells	TP53	CD45RA-TotalSeqA	-0.709521302994238
AML37	Erythroid	TP53	CD45RA-TotalSeqA	-0.712728694792336
AML37	Dendritic cells	TP53	CD45RA-TotalSeqA	-0.276832052627179
AML37	NK cells	TP53	CD45RA-TotalSeqA	1.99437101998277
AML37	T cells	TP53	CD45RA-TotalSeqA	0.133596539984489
AML37	B cells	TP53	CD45RA-TotalSeqA	0.843245824075431
AML48	AML Immature	TP53	CD45RA-TotalSeqA	-0.383235289552879
AML48	HSC	TP53	CD45RA-TotalSeqA	-0.885947162262268
AML48	LMPP	TP53	CD45RA-TotalSeqA	-0.616690970514693
AML48	GMP	TP53	CD45RA-TotalSeqA	-0.418649382714448
AML48	Monocytes	TP53	CD45RA-TotalSeqA	-0.817356563515489
AML48	Megakaryocytic cells	TP53	CD45RA-TotalSeqA	-0.835771648827477
AML48	Erythroid	TP53	CD45RA-TotalSeqA	-0.805290163783295
AML48	Dendritic cells	TP53	CD45RA-TotalSeqA	-0.165609036184116
AML48	NK cells	TP53	CD45RA-TotalSeqA	1.04056099172469
AML48	T cells	TP53	CD45RA-TotalSeqA	-0.0579466417862491
AML48	B cells	TP53	CD45RA-TotalSeqA	0.789620721552334
AML62	AML Immature	TP53	CD45RA-TotalSeqA	0.0957049504145856
AML62	HSC	TP53	CD45RA-TotalSeqA	-0.142057915243242
AML62	LMPP	TP53	CD45RA-TotalSeqA	0.462727884885931
AML62	GMP	TP53	CD45RA-TotalSeqA	-0.211333896742674
AML62	Monocytes	TP53	CD45RA-TotalSeqA	-0.403599130121855
AML62	Megakaryocytic cells	TP53	CD45RA-TotalSeqA	-1.06489806394215
AML62	Erythroid	TP53	CD45RA-TotalSeqA	-0.766570010535539
AML62	Dendritic cells	TP53	CD45RA-TotalSeqA	0.524677728333726
AML62	NK cells	TP53	CD45RA-TotalSeqA	1.8653210972461
AML62	T cells	TP53	CD45RA-TotalSeqA	0.0442524803970435
AML62	B cells	TP53	CD45RA-TotalSeqA	1.00055514324714
AML80	AML Immature	TP53	CD45RA-TotalSeqA	-0.79002859571513
AML80	HSC	TP53	CD45RA-TotalSeqA	-0.91875157887251
AML80	LMPP	TP53	CD45RA-TotalSeqA	-0.56085872221342
AML80	GMP	TP53	CD45RA-TotalSeqA	-0.659021680879363
AML80	Monocytes	TP53	CD45RA-TotalSeqA	-0.772221814154108
AML80	Megakaryocytic cells	TP53	CD45RA-TotalSeqA	-0.742358150868712
AML80	Erythroid	TP53	CD45RA-TotalSeqA	-0.882876922666165
AML80	Dendritic cells	TP53	CD45RA-TotalSeqA	-0.444716959488677
AML80	NK cells	TP53	CD45RA-TotalSeqA	1.03876033401354
AML80	T cells	TP53	CD45RA-TotalSeqA	-0.234794165442476
AML80	B cells	TP53	CD45RA-TotalSeqA	0.239032610138108
AML83	AML Immature	TP53	CD45RA-TotalSeqA	-0.68999345329037
AML83	HSC	TP53	CD45RA-TotalSeqA	-0.501066534433005
AML83	LMPP	TP53	CD45RA-TotalSeqA	-0.442798214195225
AML83	GMP	TP53	CD45RA-TotalSeqA	-0.811713631876728
AML83	Monocytes	TP53	CD45RA-TotalSeqA	-0.797457838083644
AML83	Megakaryocytic cells	TP53	CD45RA-TotalSeqA	-0.910471201618771
AML83	Erythroid	TP53	CD45RA-TotalSeqA	-0.868978578313482
AML83	Dendritic cells	TP53	CD45RA-TotalSeqA	-0.0215285526026462
AML83	NK cells	TP53	CD45RA-TotalSeqA	2.04371522724565
AML83	T cells	TP53	CD45RA-TotalSeqA	0.36932876871582
AML83	B cells	TP53	CD45RA-TotalSeqA	0.4538087864564
AML85-D	AML Immature	TP53	CD45RA-TotalSeqA	0.679847344991247
AML85-D	HSC	TP53	CD45RA-TotalSeqA	0.396305469638661
AML85-D	LMPP	TP53	CD45RA-TotalSeqA	0.898708783380376
AML85-D	GMP	TP53	CD45RA-TotalSeqA	0.601612293500607
AML85-D	Monocytes	TP53	CD45RA-TotalSeqA	0.421338786614983
AML85-D	Megakaryocytic cells	TP53	CD45RA-TotalSeqA	-0.426129698528565
AML85-D	Erythroid	TP53	CD45RA-TotalSeqA	-0.503108933815653
AML85-D	Dendritic cells	TP53	CD45RA-TotalSeqA	0.943425463869591
AML85-D	NK cells	TP53	CD45RA-TotalSeqA	2.47034730399168
AML85-D	T cells	TP53	CD45RA-TotalSeqA	0.573171803942497
AML85-D	B cells	TP53	CD45RA-TotalSeqA	1.33594944301612
AML85-R	AML Immature	TP53	CD45RA-TotalSeqA	0.876593092615273
AML85-R	HSC	TP53	CD45RA-TotalSeqA	1.39621229669317
AML85-R	LMPP	TP53	CD45RA-TotalSeqA	1.04892426505369
AML85-R	GMP	TP53	CD45RA-TotalSeqA	0.899060770731637
AML85-R	Monocytes	TP53	CD45RA-TotalSeqA	1.31454400791286
AML85-R	Megakaryocytic cells	TP53	CD45RA-TotalSeqA	0.572271221565377
AML85-R	Erythroid	TP53	CD45RA-TotalSeqA	0.768127212985374
AML85-R	Dendritic cells	TP53	CD45RA-TotalSeqA	0.929276157448466
AML85-R	NK cells	TP53	CD45RA-TotalSeqA	0.549382302631663
AML85-R	T cells	TP53	CD45RA-TotalSeqA	-0.355694453167553
AML85-R	B cells	TP53	CD45RA-TotalSeqA	1.41654890861062
AML155	AML Immature	In two subgroups	CD45RA-TotalSeqA	-0.705721967949972
AML155	HSC	In two subgroups	CD45RA-TotalSeqA	-0.670625452808071
AML155	LMPP	In two subgroups	CD45RA-TotalSeqA	-0.293740267688671
AML155	GMP	In two subgroups	CD45RA-TotalSeqA	-0.578352670925345
AML155	Monocytes	In two subgroups	CD45RA-TotalSeqA	0.729426803578914
AML155	Megakaryocytic cells	In two subgroups	CD45RA-TotalSeqA	-0.746774731402592
AML155	Erythroid	In two subgroups	CD45RA-TotalSeqA	-0.742311222282617
AML155	Dendritic cells	In two subgroups	CD45RA-TotalSeqA	0.230775761762686
AML155	NK cells	In two subgroups	CD45RA-TotalSeqA	2.08004446089818
AML155	T cells	In two subgroups	CD45RA-TotalSeqA	0.610230436429652
AML155	B cells	In two subgroups	CD45RA-TotalSeqA	1.77318573181798
AML61	AML Immature	RUNX1::RUNX1T1	CD45RA-TotalSeqA	0.204013866058911
AML61	HSC	RUNX1::RUNX1T1	CD45RA-TotalSeqA	-0.643854039265274
AML61	LMPP	RUNX1::RUNX1T1	CD45RA-TotalSeqA	0.534800029383809
AML61	GMP	RUNX1::RUNX1T1	CD45RA-TotalSeqA	0.104820518481782
AML61	Monocytes	RUNX1::RUNX1T1	CD45RA-TotalSeqA	-0.156154765936258
AML61	Megakaryocytic cells	RUNX1::RUNX1T1	CD45RA-TotalSeqA	-0.315581711904126
AML61	Erythroid	RUNX1::RUNX1T1	CD45RA-TotalSeqA	-0.426179629312584
AML61	Dendritic cells	RUNX1::RUNX1T1	CD45RA-TotalSeqA	0.32179618301049
AML61	NK cells	RUNX1::RUNX1T1	CD45RA-TotalSeqA	1.74744519694654
AML61	T cells	RUNX1::RUNX1T1	CD45RA-TotalSeqA	0.223515335617222
AML61	B cells	RUNX1::RUNX1T1	CD45RA-TotalSeqA	0.529069497470679
AML117	AML Immature	RUNX1::RUNX1T1	CD45RA-TotalSeqA	0.709744215247882
AML117	HSC	RUNX1::RUNX1T1	CD45RA-TotalSeqA	-0.445415891666886
AML117	LMPP	RUNX1::RUNX1T1	CD45RA-TotalSeqA	0.58797116874128
AML117	GMP	RUNX1::RUNX1T1	CD45RA-TotalSeqA	0.585844452630021
AML117	Monocytes	RUNX1::RUNX1T1	CD45RA-TotalSeqA	1.10876650857506
AML117	Megakaryocytic cells	RUNX1::RUNX1T1	CD45RA-TotalSeqA	-0.193750275460184
AML117	Erythroid	RUNX1::RUNX1T1	CD45RA-TotalSeqA	-0.311839591790658
AML117	Dendritic cells	RUNX1::RUNX1T1	CD45RA-TotalSeqA	0.859509968461249
AML117	NK cells	RUNX1::RUNX1T1	CD45RA-TotalSeqA	1.50751253615499
AML117	T cells	RUNX1::RUNX1T1	CD45RA-TotalSeqA	0.573525770716142
AML117	B cells	RUNX1::RUNX1T1	CD45RA-TotalSeqA	1.08935257079235
AML161	AML Immature	RUNX1::RUNX1T1	CD45RA-TotalSeqA	0.341214948824446
AML161	HSC	RUNX1::RUNX1T1	CD45RA-TotalSeqA	-0.134622456463684
AML161	LMPP	RUNX1::RUNX1T1	CD45RA-TotalSeqA	0.757204343753878
AML161	GMP	RUNX1::RUNX1T1	CD45RA-TotalSeqA	0.341624720281724
AML161	Monocytes	RUNX1::RUNX1T1	CD45RA-TotalSeqA	0.841126222148783
AML161	Megakaryocytic cells	RUNX1::RUNX1T1	CD45RA-TotalSeqA	-0.362706091931472
AML161	Erythroid	RUNX1::RUNX1T1	CD45RA-TotalSeqA	-0.515042468287523
AML161	NK cells	RUNX1::RUNX1T1	CD45RA-TotalSeqA	1.27748062392227
AML161	T cells	RUNX1::RUNX1T1	CD45RA-TotalSeqA	0.552209122033097
AML161	B cells	RUNX1::RUNX1T1	CD45RA-TotalSeqA	1.57385597646642
AML23	AML Immature	CBFB::MYH11	CD45RA-TotalSeqA	1.32127902809754
AML23	HSC	CBFB::MYH11	CD45RA-TotalSeqA	1.1494690869741
AML23	LMPP	CBFB::MYH11	CD45RA-TotalSeqA	1.64340397553906
AML23	GMP	CBFB::MYH11	CD45RA-TotalSeqA	1.25308458429078
AML23	Monocytes	CBFB::MYH11	CD45RA-TotalSeqA	0.469665667770521
AML23	Megakaryocytic cells	CBFB::MYH11	CD45RA-TotalSeqA	0.471827926602945
AML23	Erythroid	CBFB::MYH11	CD45RA-TotalSeqA	-0.315584653978573
AML23	Dendritic cells	CBFB::MYH11	CD45RA-TotalSeqA	1.34419901341953
AML23	NK cells	CBFB::MYH11	CD45RA-TotalSeqA	3.52043957949622
AML23	T cells	CBFB::MYH11	CD45RA-TotalSeqA	1.15006704607643
AML23	B cells	CBFB::MYH11	CD45RA-TotalSeqA	2.43509617121278
AML123	AML Immature	CBFB::MYH11	CD45RA-TotalSeqA	-0.242415315692918
AML123	HSC	CBFB::MYH11	CD45RA-TotalSeqA	0.629853908471586
AML123	LMPP	CBFB::MYH11	CD45RA-TotalSeqA	-0.0745213329596604
AML123	GMP	CBFB::MYH11	CD45RA-TotalSeqA	-0.585123451705797
AML123	Monocytes	CBFB::MYH11	CD45RA-TotalSeqA	-0.640244663091289
AML123	Megakaryocytic cells	CBFB::MYH11	CD45RA-TotalSeqA	-0.763677547078271
AML123	Erythroid	CBFB::MYH11	CD45RA-TotalSeqA	-0.860408517926313
AML123	Dendritic cells	CBFB::MYH11	CD45RA-TotalSeqA	-0.449920655390837
AML123	NK cells	CBFB::MYH11	CD45RA-TotalSeqA	2.1904432745205
AML123	T cells	CBFB::MYH11	CD45RA-TotalSeqA	0.659459049277002
AML123	B cells	CBFB::MYH11	CD45RA-TotalSeqA	1.78429848294838
AML124	AML Immature	CBFB::MYH11	CD45RA-TotalSeqA	0.650886199408651
AML124	HSC	CBFB::MYH11	CD45RA-TotalSeqA	1.64462214491123
AML124	LMPP	CBFB::MYH11	CD45RA-TotalSeqA	1.34824736345841
AML124	GMP	CBFB::MYH11	CD45RA-TotalSeqA	0.972454355451913
AML124	Monocytes	CBFB::MYH11	CD45RA-TotalSeqA	1.36046706365334
AML124	Megakaryocytic cells	CBFB::MYH11	CD45RA-TotalSeqA	0.162122282858502
AML124	Erythroid	CBFB::MYH11	CD45RA-TotalSeqA	0.427770999329924
AML124	Dendritic cells	CBFB::MYH11	CD45RA-TotalSeqA	0.749454507864379
AML124	NK cells	CBFB::MYH11	CD45RA-TotalSeqA	2.11851292246712
AML124	T cells	CBFB::MYH11	CD45RA-TotalSeqA	1.00531876454379
AML124	B cells	CBFB::MYH11	CD45RA-TotalSeqA	1.57404249793458
AML24	AML Immature	NPM1	CD117-TotalSeqA	0.169090632878026
AML24	HSC	NPM1	CD117-TotalSeqA	-0.0709752711867218
AML24	LMPP	NPM1	CD117-TotalSeqA	0.575019867161473
AML24	GMP	NPM1	CD117-TotalSeqA	-0.0872732631025566
AML24	Monocytes	NPM1	CD117-TotalSeqA	-0.319287652849343
AML24	Megakaryocytic cells	NPM1	CD117-TotalSeqA	-0.262404013171661
AML24	Erythroid	NPM1	CD117-TotalSeqA	-0.455390871518661
AML24	Dendritic cells	NPM1	CD117-TotalSeqA	-0.387990035132559
AML24	NK cells	NPM1	CD117-TotalSeqA	-0.50271134580583
AML24	T cells	NPM1	CD117-TotalSeqA	-0.482136393870774
AML24	B cells	NPM1	CD117-TotalSeqA	-0.46220671077833
AML25	AML Immature	NPM1	CD117-TotalSeqA	2.04335614200081
AML25	HSC	NPM1	CD117-TotalSeqA	0.724863106249044
AML25	LMPP	NPM1	CD117-TotalSeqA	2.11282830521588
AML25	GMP	NPM1	CD117-TotalSeqA	0.723371398895398
AML25	Monocytes	NPM1	CD117-TotalSeqA	-0.135255988272563
AML25	Megakaryocytic cells	NPM1	CD117-TotalSeqA	0.531984370281783
AML25	Erythroid	NPM1	CD117-TotalSeqA	-0.224546998699926
AML25	Dendritic cells	NPM1	CD117-TotalSeqA	0.382099859819413
AML25	NK cells	NPM1	CD117-TotalSeqA	-0.232573987062787
AML25	T cells	NPM1	CD117-TotalSeqA	-0.283917912266031
AML25	B cells	NPM1	CD117-TotalSeqA	-0.0688831713334471
AML33	AML Immature	NPM1	CD117-TotalSeqA	-0.0363694786327663
AML33	HSC	NPM1	CD117-TotalSeqA	0.207278266376181
AML33	LMPP	NPM1	CD117-TotalSeqA	0.838146933666317
AML33	GMP	NPM1	CD117-TotalSeqA	0.861427476983082
AML33	Monocytes	NPM1	CD117-TotalSeqA	-0.438372439366177
AML33	Megakaryocytic cells	NPM1	CD117-TotalSeqA	-0.489264885629962
AML33	Erythroid	NPM1	CD117-TotalSeqA	-0.47580961967687
AML33	NK cells	NPM1	CD117-TotalSeqA	-0.55773931730211
AML33	T cells	NPM1	CD117-TotalSeqA	-0.558513110905277
AML33	B cells	NPM1	CD117-TotalSeqA	-0.591821803157069
AML104	AML Immature	NPM1	CD117-TotalSeqA	-0.461222837554873
AML104	HSC	NPM1	CD117-TotalSeqA	-0.45085101016581
AML104	LMPP	NPM1	CD117-TotalSeqA	-0.135597974547357
AML104	GMP	NPM1	CD117-TotalSeqA	-0.246274521546586
AML104	Monocytes	NPM1	CD117-TotalSeqA	-0.559984855901991
AML104	Megakaryocytic cells	NPM1	CD117-TotalSeqA	-0.497018992618433
AML104	Erythroid	NPM1	CD117-TotalSeqA	-0.580344538792925
AML104	NK cells	NPM1	CD117-TotalSeqA	-0.629359624444944
AML104	T cells	NPM1	CD117-TotalSeqA	-0.611861706101251
AML104	B cells	NPM1	CD117-TotalSeqA	-0.558998886644368
AML136	AML Immature	NPM1	CD117-TotalSeqA	-0.455711982270262
AML136	HSC	NPM1	CD117-TotalSeqA	0.0607339449458314
AML136	LMPP	NPM1	CD117-TotalSeqA	-0.0729844785425148
AML136	GMP	NPM1	CD117-TotalSeqA	-0.292723566687025
AML136	Monocytes	NPM1	CD117-TotalSeqA	-0.57878574424099
AML136	Megakaryocytic cells	NPM1	CD117-TotalSeqA	-0.489504227147874
AML136	Erythroid	NPM1	CD117-TotalSeqA	-0.671416409721158
AML136	Dendritic cells	NPM1	CD117-TotalSeqA	-0.106674559688678
AML136	NK cells	NPM1	CD117-TotalSeqA	-0.533073337113952
AML136	T cells	NPM1	CD117-TotalSeqA	-0.574761302141338
AML136	B cells	NPM1	CD117-TotalSeqA	-0.62182660176695
AML7	AML Immature	NPM1	CD117-TotalSeqA	0.981208981313259
AML7	HSC	NPM1	CD117-TotalSeqA	1.15297140669364
AML7	LMPP	NPM1	CD117-TotalSeqA	0.70082478805936
AML7	GMP	NPM1	CD117-TotalSeqA	-0.190331487049967
AML7	Monocytes	NPM1	CD117-TotalSeqA	-0.487083645843845
AML7	Megakaryocytic cells	NPM1	CD117-TotalSeqA	-0.0479137665524045
AML7	Erythroid	NPM1	CD117-TotalSeqA	-0.530132703970981
AML7	Dendritic cells	NPM1	CD117-TotalSeqA	-0.46645453153307
AML7	NK cells	NPM1	CD117-TotalSeqA	-0.504357718848664
AML7	T cells	NPM1	CD117-TotalSeqA	-0.567794054457925
AML7	B cells	NPM1	CD117-TotalSeqA	-0.542899545909497
AML9	AML Immature	NPM1	CD117-TotalSeqA	-0.291847579653521
AML9	HSC	NPM1	CD117-TotalSeqA	-0.379449296285086
AML9	LMPP	NPM1	CD117-TotalSeqA	-0.911337190158633
AML9	GMP	NPM1	CD117-TotalSeqA	-0.635601412859543
AML9	Monocytes	NPM1	CD117-TotalSeqA	-0.605217485886767
AML9	Megakaryocytic cells	NPM1	CD117-TotalSeqA	-0.54242390158202
AML9	Erythroid	NPM1	CD117-TotalSeqA	-0.6513668194982
AML9	Dendritic cells	NPM1	CD117-TotalSeqA	-0.567748636781495
AML9	NK cells	NPM1	CD117-TotalSeqA	-0.608150998139437
AML9	T cells	NPM1	CD117-TotalSeqA	-0.64652884122311
AML9	B cells	NPM1	CD117-TotalSeqA	-0.661314598346714
AML97	AML Immature	NPM1	CD117-TotalSeqA	0.105214322218535
AML97	HSC	NPM1	CD117-TotalSeqA	-0.169578830276024
AML97	LMPP	NPM1	CD117-TotalSeqA	0.239721477987434
AML97	GMP	NPM1	CD117-TotalSeqA	-0.50711820769816
AML97	Monocytes	NPM1	CD117-TotalSeqA	-0.560877177636163
AML97	Megakaryocytic cells	NPM1	CD117-TotalSeqA	-0.396923703962578
AML97	Erythroid	NPM1	CD117-TotalSeqA	-0.359727839921311
AML97	Dendritic cells	NPM1	CD117-TotalSeqA	-0.573292627275425
AML97	NK cells	NPM1	CD117-TotalSeqA	-0.622888649538248
AML97	T cells	NPM1	CD117-TotalSeqA	-0.627867259358202
AML97	B cells	NPM1	CD117-TotalSeqA	-0.629277542968561
AML105	AML Immature	NPM1	CD117-TotalSeqA	-0.0104370907279917
AML105	HSC	NPM1	CD117-TotalSeqA	-0.310503932158703
AML105	LMPP	NPM1	CD117-TotalSeqA	0.0134147970561799
AML105	GMP	NPM1	CD117-TotalSeqA	-0.325904988551909
AML105	Monocytes	NPM1	CD117-TotalSeqA	-0.651020715995529
AML105	Megakaryocytic cells	NPM1	CD117-TotalSeqA	-0.553103811447458
AML105	Erythroid	NPM1	CD117-TotalSeqA	-0.67727819319429206
AML105	Dendritic cells	NPM1	CD117-TotalSeqA	-0.673366372355771
AML105	NK cells	NPM1	CD117-TotalSeqA	-0.717865949694264
AML105	T cells	NPM1	CD117-TotalSeqA	-0.689735323239237
AML105	B cells	NPM1	CD117-TotalSeqA	-0.675057539737935
AML10	AML Immature	AML-MR	CD117-TotalSeqA	-0.264342110932347
AML10	HSC	AML-MR	CD117-TotalSeqA	-0.194748400759465
AML10	LMPP	AML-MR	CD117-TotalSeqA	0.062342169190375
AML10	GMP	AML-MR	CD117-TotalSeqA	-0.323556211702617
AML10	Monocytes	AML-MR	CD117-TotalSeqA	-0.673736856090776
AML10	Megakaryocytic cells	AML-MR	CD117-TotalSeqA	0.971539111842579
AML10	Erythroid	AML-MR	CD117-TotalSeqA	-0.511853190796922
AML10	Dendritic cells	AML-MR	CD117-TotalSeqA	-0.720739107838695
AML10	NK cells	AML-MR	CD117-TotalSeqA	-0.78499961501348
AML10	T cells	AML-MR	CD117-TotalSeqA	-0.694855603114619
AML10	B cells	AML-MR	CD117-TotalSeqA	-0.639353639470619
AML21	AML Immature	AML-MR	CD117-TotalSeqA	2.20395696641833
AML21	HSC	AML-MR	CD117-TotalSeqA	1.45080382084659
AML21	LMPP	AML-MR	CD117-TotalSeqA	3.09900971474262
AML21	GMP	AML-MR	CD117-TotalSeqA	1.01801605600721
AML21	Monocytes	AML-MR	CD117-TotalSeqA	-0.0767979303745178
AML21	Megakaryocytic cells	AML-MR	CD117-TotalSeqA	1.10164737912907
AML21	Erythroid	AML-MR	CD117-TotalSeqA	-0.164199773787325
AML21	Dendritic cells	AML-MR	CD117-TotalSeqA	-0.220983576794662
AML21	NK cells	AML-MR	CD117-TotalSeqA	-0.264025965531002
AML21	T cells	AML-MR	CD117-TotalSeqA	-0.203692415931141
AML21	B cells	AML-MR	CD117-TotalSeqA	-0.0519398065626494
AML32	AML Immature	AML-MR	CD117-TotalSeqA	0.278536454285678
AML32	HSC	AML-MR	CD117-TotalSeqA	0.692407644494108
AML32	LMPP	AML-MR	CD117-TotalSeqA	1.24999862682724
AML32	GMP	AML-MR	CD117-TotalSeqA	0.556932980800177
AML32	Monocytes	AML-MR	CD117-TotalSeqA	-0.290244321070849
AML32	Megakaryocytic cells	AML-MR	CD117-TotalSeqA	0.747359737355899
AML32	Erythroid	AML-MR	CD117-TotalSeqA	-0.466167933531918
AML32	Dendritic cells	AML-MR	CD117-TotalSeqA	0.107216098291418
AML32	NK cells	AML-MR	CD117-TotalSeqA	-0.42635582939606
AML32	T cells	AML-MR	CD117-TotalSeqA	-0.45866456527635
AML32	B cells	AML-MR	CD117-TotalSeqA	-0.263419183328075
AML55	AML Immature	AML-MR	CD117-TotalSeqA	1.07776595721145
AML55	HSC	AML-MR	CD117-TotalSeqA	0.493318426462432
AML55	LMPP	AML-MR	CD117-TotalSeqA	1.36093284242065
AML55	GMP	AML-MR	CD117-TotalSeqA	-0.298414517058569
AML55	Monocytes	AML-MR	CD117-TotalSeqA	-0.532575562939863
AML55	Megakaryocytic cells	AML-MR	CD117-TotalSeqA	0.33448659120291
AML55	Erythroid	AML-MR	CD117-TotalSeqA	-0.582544621801061
AML55	Dendritic cells	AML-MR	CD117-TotalSeqA	-0.109339274683216
AML55	NK cells	AML-MR	CD117-TotalSeqA	-0.63083097740764
AML55	T cells	AML-MR	CD117-TotalSeqA	-0.629576434690067
AML55	B cells	AML-MR	CD117-TotalSeqA	-0.495847394313951
AML110	AML Immature	AML-MR	CD117-TotalSeqA	1.73696381321746
AML110	HSC	AML-MR	CD117-TotalSeqA	2.05256826367956
AML110	LMPP	AML-MR	CD117-TotalSeqA	2.34793414951172
AML110	GMP	AML-MR	CD117-TotalSeqA	0.609647862605375
AML110	Monocytes	AML-MR	CD117-TotalSeqA	-0.459754627916209
AML110	Megakaryocytic cells	AML-MR	CD117-TotalSeqA	1.35896070990865
AML110	Erythroid	AML-MR	CD117-TotalSeqA	-0.474988373422931
AML110	NK cells	AML-MR	CD117-TotalSeqA	-0.43825401885401
AML110	T cells	AML-MR	CD117-TotalSeqA	-0.489392517139747
AML110	B cells	AML-MR	CD117-TotalSeqA	-0.515922458619569
AML111	AML Immature	AML-MR	CD117-TotalSeqA	0.388999053455168
AML111	HSC	AML-MR	CD117-TotalSeqA	-0.32014349472125
AML111	LMPP	AML-MR	CD117-TotalSeqA	1.8009038300318
AML111	GMP	AML-MR	CD117-TotalSeqA	-0.610825558724555
AML111	Monocytes	AML-MR	CD117-TotalSeqA	-0.577820428262409
AML111	Erythroid	AML-MR	CD117-TotalSeqA	-0.597936434282064
AML111	Dendritic cells	AML-MR	CD117-TotalSeqA	-0.612804757515872
AML111	NK cells	AML-MR	CD117-TotalSeqA	-0.645949489401979
AML111	T cells	AML-MR	CD117-TotalSeqA	-0.647513161274258
AML111	B cells	AML-MR	CD117-TotalSeqA	-0.462434615696194
AML126	AML Immature	AML-MR	CD117-TotalSeqA	0.761603059374951
AML126	HSC	AML-MR	CD117-TotalSeqA	0.357076989668354
AML126	LMPP	AML-MR	CD117-TotalSeqA	1.37213759407191
AML126	GMP	AML-MR	CD117-TotalSeqA	0.294281294829159
AML126	Monocytes	AML-MR	CD117-TotalSeqA	-0.636018248556768
AML126	Megakaryocytic cells	AML-MR	CD117-TotalSeqA	0.430247058661668
AML126	Erythroid	AML-MR	CD117-TotalSeqA	-0.599096532126858
AML126	Dendritic cells	AML-MR	CD117-TotalSeqA	-0.128636008856781
AML126	NK cells	AML-MR	CD117-TotalSeqA	-0.515810761345168
AML126	T cells	AML-MR	CD117-TotalSeqA	-0.637837446106617
AML126	B cells	AML-MR	CD117-TotalSeqA	-0.558455441987836
AML138	AML Immature	AML-MR	CD117-TotalSeqA	-0.288816056806135
AML138	HSC	AML-MR	CD117-TotalSeqA	-0.157646061842248
AML138	LMPP	AML-MR	CD117-TotalSeqA	-0.3192658518495
AML138	GMP	AML-MR	CD117-TotalSeqA	-0.592017852517679
AML138	Monocytes	AML-MR	CD117-TotalSeqA	-0.576991518819172
AML138	Megakaryocytic cells	AML-MR	CD117-TotalSeqA	-0.0823080691060127
AML138	Erythroid	AML-MR	CD117-TotalSeqA	-0.721769515438908
AML138	Dendritic cells	AML-MR	CD117-TotalSeqA	-0.534003657991499
AML138	NK cells	AML-MR	CD117-TotalSeqA	-0.550233762673324
AML138	T cells	AML-MR	CD117-TotalSeqA	-0.582393693346611
AML138	B cells	AML-MR	CD117-TotalSeqA	-0.590777820147275
AML151	AML Immature	AML-MR	CD117-TotalSeqA	1.09878513062386
AML151	HSC	AML-MR	CD117-TotalSeqA	0.700392593981627
AML151	LMPP	AML-MR	CD117-TotalSeqA	1.70661241515319
AML151	GMP	AML-MR	CD117-TotalSeqA	0.970448808297299
AML151	Monocytes	AML-MR	CD117-TotalSeqA	-0.469007644980521
AML151	Megakaryocytic cells	AML-MR	CD117-TotalSeqA	0.459717779028047
AML151	Erythroid	AML-MR	CD117-TotalSeqA	-0.478357336836773
AML151	Dendritic cells	AML-MR	CD117-TotalSeqA	-0.563899883818563
AML151	NK cells	AML-MR	CD117-TotalSeqA	-0.681005255655807
AML151	T cells	AML-MR	CD117-TotalSeqA	-0.561026658776262
AML151	B cells	AML-MR	CD117-TotalSeqA	-0.508941884077608
AML157	AML Immature	AML-MR	CD117-TotalSeqA	0.605611770963452
AML157	HSC	AML-MR	CD117-TotalSeqA	0.78410870589066
AML157	LMPP	AML-MR	CD117-TotalSeqA	1.11121067687936
AML157	GMP	AML-MR	CD117-TotalSeqA	-0.13061963218975
AML157	Monocytes	AML-MR	CD117-TotalSeqA	-0.604542402713341
AML157	Megakaryocytic cells	AML-MR	CD117-TotalSeqA	0.768961406098473
AML157	Erythroid	AML-MR	CD117-TotalSeqA	-0.616206330394428
AML157	Dendritic cells	AML-MR	CD117-TotalSeqA	-0.423311789180487
AML157	NK cells	AML-MR	CD117-TotalSeqA	-0.547047576812988
AML157	T cells	AML-MR	CD117-TotalSeqA	-0.633200558823092
AML157	B cells	AML-MR	CD117-TotalSeqA	0.241472412263586
AML172	AML Immature	AML-MR	CD117-TotalSeqA	0.834225537250643
AML172	HSC	AML-MR	CD117-TotalSeqA	0.634714998271049
AML172	LMPP	AML-MR	CD117-TotalSeqA	1.21406839287007
AML172	GMP	AML-MR	CD117-TotalSeqA	-0.0770594333259858
AML172	Monocytes	AML-MR	CD117-TotalSeqA	-0.631338019591215
AML172	Megakaryocytic cells	AML-MR	CD117-TotalSeqA	0.224140614878656
AML172	Erythroid	AML-MR	CD117-TotalSeqA	-0.63653690470814706
AML172	Dendritic cells	AML-MR	CD117-TotalSeqA	-0.356121729948159
AML172	NK cells	AML-MR	CD117-TotalSeqA	-0.874539829681779
AML172	T cells	AML-MR	CD117-TotalSeqA	-0.733256093772286
AML172	B cells	AML-MR	CD117-TotalSeqA	-0.475862440958119
AML37	AML Immature	TP53	CD117-TotalSeqA	-0.612146908926965
AML37	HSC	TP53	CD117-TotalSeqA	-0.397615343872377
AML37	LMPP	TP53	CD117-TotalSeqA	-0.426664500149432
AML37	GMP	TP53	CD117-TotalSeqA	-0.668840430764394
AML37	Monocytes	TP53	CD117-TotalSeqA	-0.704276954653726
AML37	Megakaryocytic cells	TP53	CD117-TotalSeqA	-0.716139526374641
AML37	Erythroid	TP53	CD117-TotalSeqA	-0.687963374006601
AML37	Dendritic cells	TP53	CD117-TotalSeqA	-0.641041461349397
AML37	NK cells	TP53	CD117-TotalSeqA	-0.678534261265747
AML37	T cells	TP53	CD117-TotalSeqA	-0.692794038307118
AML37	B cells	TP53	CD117-TotalSeqA	-0.692493553999051
AML48	AML Immature	TP53	CD117-TotalSeqA	0.329903260340458
AML48	HSC	TP53	CD117-TotalSeqA	-0.722371916419631
AML48	LMPP	TP53	CD117-TotalSeqA	0.284841845204736
AML48	GMP	TP53	CD117-TotalSeqA	-0.251736459337284
AML48	Monocytes	TP53	CD117-TotalSeqA	-0.74220389295737
AML48	Megakaryocytic cells	TP53	CD117-TotalSeqA	-0.421802968411368
AML48	Erythroid	TP53	CD117-TotalSeqA	-0.598505954320098
AML48	Dendritic cells	TP53	CD117-TotalSeqA	-0.36075259027031
AML48	NK cells	TP53	CD117-TotalSeqA	-0.591155375343276
AML48	T cells	TP53	CD117-TotalSeqA	-0.696751758954621
AML48	B cells	TP53	CD117-TotalSeqA	-0.554840042926289
AML62	AML Immature	TP53	CD117-TotalSeqA	1.05174085000856
AML62	HSC	TP53	CD117-TotalSeqA	0.685137561106974
AML62	LMPP	TP53	CD117-TotalSeqA	1.11213554444459
AML62	GMP	TP53	CD117-TotalSeqA	-0.427447713396862
AML62	Monocytes	TP53	CD117-TotalSeqA	-0.660362667111141
AML62	Megakaryocytic cells	TP53	CD117-TotalSeqA	-0.298516867115861
AML62	Erythroid	TP53	CD117-TotalSeqA	-0.726993353744096
AML62	Dendritic cells	TP53	CD117-TotalSeqA	0.0854940945798393
AML62	NK cells	TP53	CD117-TotalSeqA	-0.745200711803756
AML62	T cells	TP53	CD117-TotalSeqA	-0.701357853973283
AML62	B cells	TP53	CD117-TotalSeqA	-0.599844959360487
AML80	AML Immature	TP53	CD117-TotalSeqA	0.804293076308744
AML80	HSC	TP53	CD117-TotalSeqA	-0.0518739230288682
AML80	LMPP	TP53	CD117-TotalSeqA	0.797706021544256
AML80	GMP	TP53	CD117-TotalSeqA	-0.124160702721448
AML80	Monocytes	TP53	CD117-TotalSeqA	-0.60909535525603
AML80	Megakaryocytic cells	TP53	CD117-TotalSeqA	0.208730044705987
AML80	Erythroid	TP53	CD117-TotalSeqA	-0.411299123729175
AML80	Dendritic cells	TP53	CD117-TotalSeqA	0.224562467768834
AML80	NK cells	TP53	CD117-TotalSeqA	-0.628632684542965
AML80	T cells	TP53	CD117-TotalSeqA	-0.689934759213259
AML80	B cells	TP53	CD117-TotalSeqA	-0.177592474576045
AML83	AML Immature	TP53	CD117-TotalSeqA	0.843193737744031
AML83	HSC	TP53	CD117-TotalSeqA	0.327725631965023
AML83	LMPP	TP53	CD117-TotalSeqA	0.820783058463762
AML83	GMP	TP53	CD117-TotalSeqA	0.324258024226648
AML83	Monocytes	TP53	CD117-TotalSeqA	-0.606664729958406
AML83	Megakaryocytic cells	TP53	CD117-TotalSeqA	0.674143110423687
AML83	Erythroid	TP53	CD117-TotalSeqA	-0.286770622040821
AML83	Dendritic cells	TP53	CD117-TotalSeqA	-0.100959973076322
AML83	NK cells	TP53	CD117-TotalSeqA	-0.596455904951059
AML83	T cells	TP53	CD117-TotalSeqA	-0.670731304729448
AML83	B cells	TP53	CD117-TotalSeqA	-0.629850283574966
AML85-D	AML Immature	TP53	CD117-TotalSeqA	1.33768711320942
AML85-D	HSC	TP53	CD117-TotalSeqA	0.370481356936785
AML85-D	LMPP	TP53	CD117-TotalSeqA	1.27217523960033
AML85-D	GMP	TP53	CD117-TotalSeqA	0.815271155351044
AML85-D	Monocytes	TP53	CD117-TotalSeqA	-0.414154685561425
AML85-D	Megakaryocytic cells	TP53	CD117-TotalSeqA	0.514703810992331
AML85-D	Erythroid	TP53	CD117-TotalSeqA	-0.441751529497051
AML85-D	Dendritic cells	TP53	CD117-TotalSeqA	0.284787706906673
AML85-D	NK cells	TP53	CD117-TotalSeqA	-0.523388350306373
AML85-D	T cells	TP53	CD117-TotalSeqA	-0.515901191691669
AML85-D	B cells	TP53	CD117-TotalSeqA	-0.303700119953526
AML85-R	AML Immature	TP53	CD117-TotalSeqA	0.480525231106125
AML85-R	HSC	TP53	CD117-TotalSeqA	0.191652408541073
AML85-R	LMPP	TP53	CD117-TotalSeqA	0.25781971824926597
AML85-R	GMP	TP53	CD117-TotalSeqA	-0.0759739284261977
AML85-R	Monocytes	TP53	CD117-TotalSeqA	-0.401521978867884
AML85-R	Megakaryocytic cells	TP53	CD117-TotalSeqA	0.309619348011222
AML85-R	Erythroid	TP53	CD117-TotalSeqA	0.177080280289673
AML85-R	Dendritic cells	TP53	CD117-TotalSeqA	-0.0566253862631988
AML85-R	NK cells	TP53	CD117-TotalSeqA	-0.45085101016581
AML85-R	T cells	TP53	CD117-TotalSeqA	-0.657460877061896
AML85-R	B cells	TP53	CD117-TotalSeqA	-0.479970320669057
AML155	AML Immature	In two subgroups	CD117-TotalSeqA	-0.681594851372952
AML155	HSC	In two subgroups	CD117-TotalSeqA	-0.305896496031669
AML155	LMPP	In two subgroups	CD117-TotalSeqA	-0.366033773000933
AML155	GMP	In two subgroups	CD117-TotalSeqA	-0.7432467376147
AML155	Monocytes	In two subgroups	CD117-TotalSeqA	-0.723932770800225
AML155	Megakaryocytic cells	In two subgroups	CD117-TotalSeqA	-0.738355759941366
AML155	Erythroid	In two subgroups	CD117-TotalSeqA	-0.737804022043596
AML155	Dendritic cells	In two subgroups	CD117-TotalSeqA	-0.856141149443352
AML155	NK cells	In two subgroups	CD117-TotalSeqA	-0.687357901868683
AML155	T cells	In two subgroups	CD117-TotalSeqA	-0.755155790254032
AML155	B cells	In two subgroups	CD117-TotalSeqA	-0.743636136999692
AML61	AML Immature	RUNX1::RUNX1T1	CD117-TotalSeqA	1.85669593212821
AML61	HSC	RUNX1::RUNX1T1	CD117-TotalSeqA	0.460148265741715
AML61	LMPP	RUNX1::RUNX1T1	CD117-TotalSeqA	1.37307903299491
AML61	GMP	RUNX1::RUNX1T1	CD117-TotalSeqA	2.00999883286982
AML61	Monocytes	RUNX1::RUNX1T1	CD117-TotalSeqA	-0.115696135609826
AML61	Megakaryocytic cells	RUNX1::RUNX1T1	CD117-TotalSeqA	0.105325807426068
AML61	Erythroid	RUNX1::RUNX1T1	CD117-TotalSeqA	0.11822729644346
AML61	Dendritic cells	RUNX1::RUNX1T1	CD117-TotalSeqA	-0.45085101016581
AML61	NK cells	RUNX1::RUNX1T1	CD117-TotalSeqA	-0.232638193590533
AML61	T cells	RUNX1::RUNX1T1	CD117-TotalSeqA	-0.278206781981252
AML61	B cells	RUNX1::RUNX1T1	CD117-TotalSeqA	-0.14028480759328
AML117	AML Immature	RUNX1::RUNX1T1	CD117-TotalSeqA	0.593838660255356
AML117	HSC	RUNX1::RUNX1T1	CD117-TotalSeqA	0.113967784072263
AML117	LMPP	RUNX1::RUNX1T1	CD117-TotalSeqA	0.138642584944515
AML117	GMP	RUNX1::RUNX1T1	CD117-TotalSeqA	0.578180076807583
AML117	Monocytes	RUNX1::RUNX1T1	CD117-TotalSeqA	-0.46726265290706
AML117	Megakaryocytic cells	RUNX1::RUNX1T1	CD117-TotalSeqA	-0.552746294217625
AML117	Erythroid	RUNX1::RUNX1T1	CD117-TotalSeqA	-0.339854153379959
AML117	Dendritic cells	RUNX1::RUNX1T1	CD117-TotalSeqA	-0.544460881302096
AML117	NK cells	RUNX1::RUNX1T1	CD117-TotalSeqA	-0.568142021371534
AML117	T cells	RUNX1::RUNX1T1	CD117-TotalSeqA	-0.623986287434303
AML117	B cells	RUNX1::RUNX1T1	CD117-TotalSeqA	-0.545771811042401
AML161	AML Immature	RUNX1::RUNX1T1	CD117-TotalSeqA	0.0413624234526863
AML161	HSC	RUNX1::RUNX1T1	CD117-TotalSeqA	-0.52226137260763
AML161	LMPP	RUNX1::RUNX1T1	CD117-TotalSeqA	0.328415594655098
AML161	GMP	RUNX1::RUNX1T1	CD117-TotalSeqA	0.0895461216459407
AML161	Monocytes	RUNX1::RUNX1T1	CD117-TotalSeqA	-0.601217593932429
AML161	Megakaryocytic cells	RUNX1::RUNX1T1	CD117-TotalSeqA	0.232824211098546
AML161	Erythroid	RUNX1::RUNX1T1	CD117-TotalSeqA	-0.470985872882752
AML161	NK cells	RUNX1::RUNX1T1	CD117-TotalSeqA	-0.696974069764928
AML161	T cells	RUNX1::RUNX1T1	CD117-TotalSeqA	-0.712210242935594
AML161	B cells	RUNX1::RUNX1T1	CD117-TotalSeqA	-0.607823776172828
AML23	AML Immature	CBFB::MYH11	CD117-TotalSeqA	2.83860253024357
AML23	HSC	CBFB::MYH11	CD117-TotalSeqA	2.23057422989657
AML23	LMPP	CBFB::MYH11	CD117-TotalSeqA	2.60239447396504
AML23	GMP	CBFB::MYH11	CD117-TotalSeqA	1.25119069717137
AML23	Monocytes	CBFB::MYH11	CD117-TotalSeqA	-0.137883804354468
AML23	Megakaryocytic cells	CBFB::MYH11	CD117-TotalSeqA	1.23329022901767
AML23	Erythroid	CBFB::MYH11	CD117-TotalSeqA	-0.113535033990961
AML23	Dendritic cells	CBFB::MYH11	CD117-TotalSeqA	0.854881748078259
AML23	NK cells	CBFB::MYH11	CD117-TotalSeqA	0.156619429278542
AML23	T cells	CBFB::MYH11	CD117-TotalSeqA	-0.248414115381662
AML23	B cells	CBFB::MYH11	CD117-TotalSeqA	0.797673181695675
AML123	AML Immature	CBFB::MYH11	CD117-TotalSeqA	1.50126212402172
AML123	HSC	CBFB::MYH11	CD117-TotalSeqA	0.961785803894239
AML123	LMPP	CBFB::MYH11	CD117-TotalSeqA	1.28762535953071
AML123	GMP	CBFB::MYH11	CD117-TotalSeqA	0.176221348610381
AML123	Monocytes	CBFB::MYH11	CD117-TotalSeqA	-0.481473570661469
AML123	Megakaryocytic cells	CBFB::MYH11	CD117-TotalSeqA	0.810171832057404
AML123	Erythroid	CBFB::MYH11	CD117-TotalSeqA	-0.452650781656695
AML123	Dendritic cells	CBFB::MYH11	CD117-TotalSeqA	-0.0429412029545888
AML123	NK cells	CBFB::MYH11	CD117-TotalSeqA	-0.270582743830577
AML123	T cells	CBFB::MYH11	CD117-TotalSeqA	-0.532297647576343
AML123	B cells	CBFB::MYH11	CD117-TotalSeqA	-0.0609729518320799
AML124	AML Immature	CBFB::MYH11	CD117-TotalSeqA	0.313853799820046
AML124	HSC	CBFB::MYH11	CD117-TotalSeqA	0.305878754430471
AML124	LMPP	CBFB::MYH11	CD117-TotalSeqA	0.543130965827551
AML124	GMP	CBFB::MYH11	CD117-TotalSeqA	-0.0796056633328171
AML124	Monocytes	CBFB::MYH11	CD117-TotalSeqA	-0.635130242371704
AML124	Megakaryocytic cells	CBFB::MYH11	CD117-TotalSeqA	0.655626265307966
AML124	Erythroid	CBFB::MYH11	CD117-TotalSeqA	-0.0559940707806924
AML124	Dendritic cells	CBFB::MYH11	CD117-TotalSeqA	-0.38449616072394
AML124	NK cells	CBFB::MYH11	CD117-TotalSeqA	-0.650196324191253
AML124	T cells	CBFB::MYH11	CD117-TotalSeqA	-0.727184246426314
AML124	B cells	CBFB::MYH11	CD117-TotalSeqA	-0.77310464780793
AML24	AML Immature	NPM1	CD33-TotalSeqA	0.962857162043713
AML24	HSC	NPM1	CD33-TotalSeqA	0.0387843434780655
AML24	LMPP	NPM1	CD33-TotalSeqA	1.11457483432607
AML24	GMP	NPM1	CD33-TotalSeqA	1.26038167351187
AML24	Monocytes	NPM1	CD33-TotalSeqA	1.936704952734
AML24	Megakaryocytic cells	NPM1	CD33-TotalSeqA	0.683653214034474
AML24	Erythroid	NPM1	CD33-TotalSeqA	-0.472662283755984
AML24	Dendritic cells	NPM1	CD33-TotalSeqA	0.678057587217058
AML24	NK cells	NPM1	CD33-TotalSeqA	-0.480128137107048
AML24	T cells	NPM1	CD33-TotalSeqA	-0.509170637662897
AML24	B cells	NPM1	CD33-TotalSeqA	-0.381027502652848
AML25	AML Immature	NPM1	CD33-TotalSeqA	1.14506443398274
AML25	HSC	NPM1	CD33-TotalSeqA	0.184763582201942
AML25	LMPP	NPM1	CD33-TotalSeqA	1.29887924633856
AML25	GMP	NPM1	CD33-TotalSeqA	1.55582439425403
AML25	Monocytes	NPM1	CD33-TotalSeqA	1.95569235364739
AML25	Megakaryocytic cells	NPM1	CD33-TotalSeqA	1.01706265034569
AML25	Erythroid	NPM1	CD33-TotalSeqA	-0.522925892557257
AML25	Dendritic cells	NPM1	CD33-TotalSeqA	1.62489915710977
AML25	NK cells	NPM1	CD33-TotalSeqA	-0.580848600299991
AML25	T cells	NPM1	CD33-TotalSeqA	-0.565443419264679
AML25	B cells	NPM1	CD33-TotalSeqA	-0.121547026882284
AML33	AML Immature	NPM1	CD33-TotalSeqA	0.703333372470476
AML33	HSC	NPM1	CD33-TotalSeqA	0.879034685603839
AML33	LMPP	NPM1	CD33-TotalSeqA	1.0089139078203
AML33	GMP	NPM1	CD33-TotalSeqA	1.28039533950883
AML33	Monocytes	NPM1	CD33-TotalSeqA	1.32143660183151
AML33	Megakaryocytic cells	NPM1	CD33-TotalSeqA	0.588130831666503
AML33	Erythroid	NPM1	CD33-TotalSeqA	-0.549094855498508
AML33	NK cells	NPM1	CD33-TotalSeqA	-0.637525375157291
AML33	T cells	NPM1	CD33-TotalSeqA	-0.558323536322359
AML33	B cells	NPM1	CD33-TotalSeqA	-0.648724265890293
AML104	AML Immature	NPM1	CD33-TotalSeqA	-0.422681839815338
AML104	HSC	NPM1	CD33-TotalSeqA	-0.560128789524417
AML104	LMPP	NPM1	CD33-TotalSeqA	-0.230655405269224
AML104	GMP	NPM1	CD33-TotalSeqA	-0.244490066444169
AML104	Monocytes	NPM1	CD33-TotalSeqA	-0.352125581196838
AML104	Megakaryocytic cells	NPM1	CD33-TotalSeqA	-0.337178289411712
AML104	Erythroid	NPM1	CD33-TotalSeqA	-0.608703398659481
AML104	NK cells	NPM1	CD33-TotalSeqA	-0.723078668524614
AML104	T cells	NPM1	CD33-TotalSeqA	-0.625695401539736
AML104	B cells	NPM1	CD33-TotalSeqA	-0.678568592055338
AML136	AML Immature	NPM1	CD33-TotalSeqA	0.342619897503609
AML136	HSC	NPM1	CD33-TotalSeqA	-0.777405996538266
AML136	LMPP	NPM1	CD33-TotalSeqA	0.333997218397688
AML136	GMP	NPM1	CD33-TotalSeqA	0.433021469546867
AML136	Monocytes	NPM1	CD33-TotalSeqA	0.472501454587693
AML136	Megakaryocytic cells	NPM1	CD33-TotalSeqA	-0.0654346635118932
AML136	Erythroid	NPM1	CD33-TotalSeqA	-0.542221251926303
AML136	Dendritic cells	NPM1	CD33-TotalSeqA	0.75580399272926
AML136	NK cells	NPM1	CD33-TotalSeqA	-0.582284476264478
AML136	T cells	NPM1	CD33-TotalSeqA	-0.608635927039506
AML136	B cells	NPM1	CD33-TotalSeqA	-0.621159805756511
AML7	AML Immature	NPM1	CD33-TotalSeqA	0.892415545791369
AML7	HSC	NPM1	CD33-TotalSeqA	0.980781185991246
AML7	LMPP	NPM1	CD33-TotalSeqA	0.793379678567872
AML7	GMP	NPM1	CD33-TotalSeqA	0.910374528250282
AML7	Monocytes	NPM1	CD33-TotalSeqA	0.915697498464776
AML7	Megakaryocytic cells	NPM1	CD33-TotalSeqA	0.215628139465894
AML7	Erythroid	NPM1	CD33-TotalSeqA	-0.612984646389983
AML7	Dendritic cells	NPM1	CD33-TotalSeqA	0.540570139969875
AML7	NK cells	NPM1	CD33-TotalSeqA	-0.558125396086599
AML7	T cells	NPM1	CD33-TotalSeqA	-0.663260678898392
AML7	B cells	NPM1	CD33-TotalSeqA	-0.644944764836302
AML9	AML Immature	NPM1	CD33-TotalSeqA	0.980803945944735
AML9	HSC	NPM1	CD33-TotalSeqA	-0.641448384617382
AML9	LMPP	NPM1	CD33-TotalSeqA	0.572529804415398
AML9	GMP	NPM1	CD33-TotalSeqA	1.19636689683922
AML9	Monocytes	NPM1	CD33-TotalSeqA	1.50893576644691
AML9	Megakaryocytic cells	NPM1	CD33-TotalSeqA	0.0912765432332576
AML9	Erythroid	NPM1	CD33-TotalSeqA	-0.482130414408932
AML9	Dendritic cells	NPM1	CD33-TotalSeqA	0.617934082675861
AML9	NK cells	NPM1	CD33-TotalSeqA	-0.527569216622015
AML9	T cells	NPM1	CD33-TotalSeqA	-0.63800189836904
AML9	B cells	NPM1	CD33-TotalSeqA	-0.624192257300057
AML97	AML Immature	NPM1	CD33-TotalSeqA	0.798848708068232
AML97	HSC	NPM1	CD33-TotalSeqA	0.581474099219745
AML97	LMPP	NPM1	CD33-TotalSeqA	0.827551088460976
AML97	GMP	NPM1	CD33-TotalSeqA	1.02406094137768
AML97	Monocytes	NPM1	CD33-TotalSeqA	1.19375096264826
AML97	Megakaryocytic cells	NPM1	CD33-TotalSeqA	-0.113595443264999
AML97	Erythroid	NPM1	CD33-TotalSeqA	-0.0204191328811743
AML97	Dendritic cells	NPM1	CD33-TotalSeqA	0.697624508669872
AML97	NK cells	NPM1	CD33-TotalSeqA	-0.642766690581293
AML97	T cells	NPM1	CD33-TotalSeqA	-0.678244571103318
AML97	B cells	NPM1	CD33-TotalSeqA	-0.66137068693486
AML105	AML Immature	NPM1	CD33-TotalSeqA	-0.535137272492235
AML105	HSC	NPM1	CD33-TotalSeqA	-0.631972021749939
AML105	LMPP	NPM1	CD33-TotalSeqA	-0.413653184094446
AML105	GMP	NPM1	CD33-TotalSeqA	-0.402343481705041
AML105	Monocytes	NPM1	CD33-TotalSeqA	-0.19924793792418
AML105	Megakaryocytic cells	NPM1	CD33-TotalSeqA	-0.705873738054038
AML105	Erythroid	NPM1	CD33-TotalSeqA	-0.769935724855024
AML105	Dendritic cells	NPM1	CD33-TotalSeqA	-0.383874770648739
AML105	NK cells	NPM1	CD33-TotalSeqA	-0.848250514428123
AML105	T cells	NPM1	CD33-TotalSeqA	-0.821762665879685
AML105	B cells	NPM1	CD33-TotalSeqA	-0.815801856255111
AML10	AML Immature	AML-MR	CD33-TotalSeqA	-0.371381669300258
AML10	HSC	AML-MR	CD33-TotalSeqA	-0.290297470754666
AML10	LMPP	AML-MR	CD33-TotalSeqA	-0.14499523594667801
AML10	GMP	AML-MR	CD33-TotalSeqA	0.3779435777485
AML10	Monocytes	AML-MR	CD33-TotalSeqA	0.663385313664075
AML10	Megakaryocytic cells	AML-MR	CD33-TotalSeqA	-0.31722761245499
AML10	Erythroid	AML-MR	CD33-TotalSeqA	-0.754418135618927
AML10	Dendritic cells	AML-MR	CD33-TotalSeqA	0.593319699669481
AML10	NK cells	AML-MR	CD33-TotalSeqA	-0.844525697234816
AML10	T cells	AML-MR	CD33-TotalSeqA	-0.82603600982243
AML10	B cells	AML-MR	CD33-TotalSeqA	-0.62047232082306
AML21	AML Immature	AML-MR	CD33-TotalSeqA	-0.0375314248545579
AML21	HSC	AML-MR	CD33-TotalSeqA	0.641203358264167
AML21	LMPP	AML-MR	CD33-TotalSeqA	0.309047215195592
AML21	GMP	AML-MR	CD33-TotalSeqA	1.45895413501674
AML21	Monocytes	AML-MR	CD33-TotalSeqA	1.94251969250538
AML21	Megakaryocytic cells	AML-MR	CD33-TotalSeqA	0.060598844581868
AML21	Erythroid	AML-MR	CD33-TotalSeqA	-0.565137269590245
AML21	Dendritic cells	AML-MR	CD33-TotalSeqA	1.43487214414013
AML21	NK cells	AML-MR	CD33-TotalSeqA	-0.659310915403214
AML21	T cells	AML-MR	CD33-TotalSeqA	-0.578694698907059
AML21	B cells	AML-MR	CD33-TotalSeqA	-0.445663814600096
AML32	AML Immature	AML-MR	CD33-TotalSeqA	-0.619209024013035
AML32	HSC	AML-MR	CD33-TotalSeqA	-0.663699049444815
AML32	LMPP	AML-MR	CD33-TotalSeqA	-0.513882353981982
AML32	GMP	AML-MR	CD33-TotalSeqA	0.216135132643108
AML32	Monocytes	AML-MR	CD33-TotalSeqA	0.405209562246077
AML32	Megakaryocytic cells	AML-MR	CD33-TotalSeqA	-0.742091743014702
AML32	Erythroid	AML-MR	CD33-TotalSeqA	-0.708680748922863
AML32	Dendritic cells	AML-MR	CD33-TotalSeqA	-0.268219035436311
AML32	NK cells	AML-MR	CD33-TotalSeqA	-0.679989990923986
AML32	T cells	AML-MR	CD33-TotalSeqA	-0.702567327700662
AML32	B cells	AML-MR	CD33-TotalSeqA	-0.706209402301569
AML55	AML Immature	AML-MR	CD33-TotalSeqA	0.444205101543812
AML55	HSC	AML-MR	CD33-TotalSeqA	0.0650110112563557
AML55	LMPP	AML-MR	CD33-TotalSeqA	0.604156888387016
AML55	GMP	AML-MR	CD33-TotalSeqA	1.34841849950114
AML55	Monocytes	AML-MR	CD33-TotalSeqA	1.1485770541375
AML55	Megakaryocytic cells	AML-MR	CD33-TotalSeqA	0.266731000138898
AML55	Erythroid	AML-MR	CD33-TotalSeqA	-0.699566748895523
AML55	Dendritic cells	AML-MR	CD33-TotalSeqA	0.988050372977994
AML55	NK cells	AML-MR	CD33-TotalSeqA	-0.769183776340307
AML55	T cells	AML-MR	CD33-TotalSeqA	-0.78351039123081
AML55	B cells	AML-MR	CD33-TotalSeqA	-0.489211807137811
AML110	AML Immature	AML-MR	CD33-TotalSeqA	1.17570065228177
AML110	HSC	AML-MR	CD33-TotalSeqA	-0.286581343624859
AML110	LMPP	AML-MR	CD33-TotalSeqA	1.01896446357846
AML110	GMP	AML-MR	CD33-TotalSeqA	1.51352823425533
AML110	Monocytes	AML-MR	CD33-TotalSeqA	2.32346397911451
AML110	Megakaryocytic cells	AML-MR	CD33-TotalSeqA	0.429327717140728
AML110	Erythroid	AML-MR	CD33-TotalSeqA	-0.609857268871246
AML110	NK cells	AML-MR	CD33-TotalSeqA	-0.596744563091989
AML110	T cells	AML-MR	CD33-TotalSeqA	-0.597047191577373
AML110	B cells	AML-MR	CD33-TotalSeqA	-0.453199733182456
AML111	AML Immature	AML-MR	CD33-TotalSeqA	0.0117182333200931
AML111	HSC	AML-MR	CD33-TotalSeqA	-0.539505853925272
AML111	LMPP	AML-MR	CD33-TotalSeqA	1.30319998536028
[truncated: 508 more rows]
