# Supplementary material for: The AML cellular state space unveils NPM1 immune evasion subtypes with distinct clinical outcomes
Source: Nat Commun. 2025 Nov 25;16:10592. doi: 10.1038/s41467-025-66546-6 (PMC12658069; doi:10.1038/s41467-025-66546-6)
Supplement: Supplementary file 6 — Source Data [file 41467_2025_66546_MOESM6_ESM.zip › SourceData/SourceData_Sfig3C.csv]

Hugo_Symbol	Clusterorder	SampleID	BA2068	BA2236	BA2360	BA2235	BA2858	BA3038	BA3006	BA2245	BA2667	BA2239	BA2782	BA2649	BA2488	BA2861	BA2429	BA2032	BA2564	BA2597	BA2106	BA2427	BA2841	BA2446	BA2645	BA2876	BA2357	BA2546	BA2742	BA2316	BA2421	BA2087	BA2910	BA2148	BA3029	BA2995	BA2069	BA2100	BA2681	BA2248	BA2308	BA2701	BA2634	BA2937	BA2600	BA2019	BA2412	BA2334	BA2953
NA	NA	ASXL1	NA	NA	NA	NA	NA	NA	NA	NA	NA	NA	NA	NA	NA	NA	NA	NA	NA	HET	NA	NA	NA	NA	NA	NA	NA	NA	NA	NA	NA	NA	NA	NA	NA	NA	NA	NA	CHET	NA	NA	NA	NA	NA	NA	NA	NA	NA	NA
NA	NA	CEBPA	NA	NA	HET	NA	NA	NA	NA	NA	NA	NA	NA	NA	NA	NA	NA	NA	NA	NA	NA	NA	CHET	NA	NA	NA	NA	NA	NA	NA	NA	NA	NA	NA	NA	NA	NA	NA	NA	NA	NA	NA	NA	NA	NA	NA	NA	NA	NA
NA	NA	DNMT3A	HET	HET	NA	HET	NA	NA	HET	CHET	NA	HET	HET	NA	NA	NA	NA	HET	NA	NA	NA	NA	NA	NA	NA	NA	NA	NA	HET	HET	HET	NA	NA	NA	HET	NA	NA	NA	HET	NA	NA	NA	NA	NA	NA	NA	NA	NA	NA
NA	NA	FLT3	NA	HET	NA	NA	NA	NA	NA	NA	NA	NA	NA	NA	HET	NA	NA	HET	NA	NA	HET	HET	NA	HET	NA	NA	NA	NA	NA	NA	NA	HET	NA	NA	NA	NA	NA	NA	NA	HET	NA	NA	NA	NA	NA	NA	NA	HET	NA
NA	NA	FLT3-ITD	NA	NA	NA	NA	NA	NA	HET	NA	NA	NA	NA	HET	NA	NA	NA	HET	NA	NA	NA	NA	NA	NA	NA	NA	NA	NA	HET	HET	NA	NA	HET	NA	HET	NA	NA	HET	NA	HET	NA	NA	NA	NA	HET	NA	NA	HET	HET
NA	NA	IDH1	NA	NA	NA	HET	NA	NA	NA	NA	NA	NA	NA	NA	NA	NA	NA	NA	NA	NA	HET	NA	NA	NA	NA	NA	NA	NA	NA	NA	HET	NA	NA	NA	NA	NA	NA	NA	NA	NA	NA	NA	NA	NA	NA	NA	NA	NA	NA
NA	NA	IDH2	NA	HET	NA	NA	HET	NA	NA	HET	NA	NA	HET	NA	NA	NA	HET	NA	NA	HET	NA	NA	NA	NA	NA	NA	HET	NA	NA	NA	NA	NA	NA	NA	NA	NA	NA	NA	NA	NA	NA	NA	NA	NA	NA	NA	NA	NA	NA
NA	NA	NPM1	HET	HET	NA	HET	NA	NA	HET	NA	NA	HET	HET	NA	NA	NA	NA	HET	NA	NA	HET	NA	NA	NA	NA	NA	NA	NA	NA	NA	NA	NA	HET	NA	HET	NA	NA	NA	NA	NA	NA	NA	NA	NA	NA	NA	NA	NA	NA
NA	NA	NRAS	NA	NA	NA	NA	NA	NA	NA	NA	NA	NA	NA	NA	NA	NA	NA	NA	HET	NA	NA	NA	NA	NA	NA	NA	NA	NA	NA	NA	HET	NA	NA	NA	NA	NA	NA	NA	NA	NA	NA	NA	NA	NA	NA	NA	NA	NA	NA
NA	NA	RUNX1	NA	NA	NA	NA	NA	NA	NA	NA	HET	NA	NA	NA	NA	NA	NA	NA	NA	NA	NA	NA	NA	NA	NA	NA	HET	NA	HET	HET	NA	NA	NA	NA	NA	CHET	NA	HET	NA	NA	NA	NA	NA	NA	CHET	NA	NA	NA	HET
NA	NA	SRSF2	NA	NA	NA	NA	HET	NA	NA	NA	HET	NA	NA	NA	NA	NA	NA	NA	NA	NA	NA	NA	NA	NA	HET	NA	HET	NA	NA	NA	NA	NA	NA	NA	NA	HET	NA	NA	NA	NA	NA	NA	NA	NA	NA	NA	NA	NA	NA
NA	NA	TET2	HET	NA	NA	NA	NA	NA	HET	NA	NA	NA	NA	NA	NA	NA	NA	NA	NA	NA	NA	NA	NA	NA	CHET	HET	NA	NA	NA	NA	NA	NA	NA	NA	NA	NA	HET	NA	NA	NA	NA	NA	NA	NA	NA	NA	NA	NA	NA
NA	NA	TP53	NA	NA	NA	NA	NA	NA	NA	NA	NA	NA	NA	NA	NA	NA	NA	NA	NA	NA	NA	NA	NA	NA	NA	NA	NA	CHET	NA	NA	NA	NA	NA	NA	NA	NA	NA	NA	NA	NA	NA	NA	NA	HOM	NA	HOM	HOM	NA	NA
NA	NA	WT1	NA	NA	NA	NA	NA	NA	NA	NA	NA	NA	NA	NA	NA	HET	NA	NA	NA	NA	NA	HET	NA	NA	NA	NA	NA	NA	NA	NA	NA	NA	NA	NA	NA	NA	NA	NA	NA	HOM	NA	NA	NA	NA	NA	CHET	NA	NA	NA
NA	NA	AML subtype	NPM1	NPM1	Driver_NoClass	NPM1	Chrom-Splice	CBFB-MYH11	NPM1	IDH2R172	Chrom-Splice	NPM1	NPM1	PML-RARA	PML-RARA	Driver_NoClass	Chrom-Splice	NPM1	CBFB-MYH11	Chrom-Splice	NPM1	CBFB-MYH11	biallelic CEBPA	MLL fusion	Chrom-Splice	Driver_NoClass	Chrom-Splice	TP53	Chrom-Splice	Chrom-Splice	Driver_NoClass	MLL fusion	NPM1	CBFB-MYH11	NPM1	Chrom-Splice	Two or more groups	Chrom-Splice	Chrom-Splice	Driver_NoClass	GATA2-MECOM	Driver_NoClass	Chrom-Splice	TP53	Chrom-Splice	TP53	TP53	DEK-NUP214	Chrom-Splice
HMGA2	101	NA	-7.5009	-4.4946	-8.0808	-8.0148	0.084957	-7.7754	-6.9733	-7.2895	-7.7754	-4.4607	-5.3208	-2.8257	-3.957	-6.9733	-0.040554	-4.0192	-3.4423	-3.7428	-6.9733	-4.4775	-7.5009	-7.7754	-7.2895	-5.0687	-4.2314	0.97637	0.73812	0.95665	-2.518	-4.381	-7.5009	-7.5009	-4.0948	4.145	-5.0687	2.0513	4.1179	-6.3796	-0.78336	-5.382	3.5162	-1.5625	1.6932	-4.4946	-1.1838	-5.1468	2.1471
MYCT1	102	NA	-2.7947	0.97192	-2.3367	-1.1709	3.0559	-3.6806	-1.4476	2.4548	2.8167	-2.2911	-0.87198	-2.468	-0.17059	-1.4894	4.4819	-0.38473	-1.7697	6.6679	-1.2255	-2.041	-3.9335	-3.3125	-2.2814	-1.1176	3.5137	-1.248	-3.1683	-2.7505	0.99845	-0.27232	0.36202	-3.2151	-0.39416	2.1042	-0.68446	4.3327	6.0339	3.4917	6.4886	6.2799	0.65083	5.2222	5.2747	6.0156	2.8799	-1.6409	3.9785
CYYR1	103	NA	-2.5795	-2.1573	-1.2543	-1.4476	1.927	-3.9688	-3.6487	1.08	-3.4597	-2.2758	-2.468	0.4447	-1.4129	-1.7348	3.7098	-2.9436	-2.3473	0.74742	-2.5518	-3.3899	0.30749	-2.839	-4.0433	-3.9454	-4.0699	6.5441	1.2836	1.4908	-0.66232	-3.7757	-3.3385	-3.4423	2.0017	-0.73615	-1.3511	3.1219	4.5631	-2.9033	5.894	5.109	2.9208	6.7432	-0.86331	-1.778	0.93164	-3.8858	3.0935
CLEC9A	104	NA	-1.774	-2.2374	-2.223	-1.5298	-2.568	2.4793	-1.7108	1.2193	2.1027	0.36202	-2.1801	0.59756	-1.5117	1.0215	-2.5795	-0.7887	1.5911	-1.5445	-2.1235	-2.9033	-0.14323	1.2288	-1.8682	-1.9189	0.83869	2.6566	-1.819	-3.6487	-1.001	4.0341	-1.94	-0.47487	-2.2137	4.2027	3.2198	4.4579	5.8673	2.8275	5.8561	4.8953	7.1899	3.154	6.3787	-0.6492	1.8635	-0.16337	5.4105
CALN1	105	NA	-2.2137	-1.0339	-1.5846	1.1075	0.027075	1.9246	-0.2107	-2.8075	-3.042	0.20629	-0.53762	0.31874	-3.0644	-3.5326	0.87612	2.3922	2.5302	-0.41825	-0.11681	2.7719	-3.086	-3.3817	-3.7322	-6.4583	2.617	3.2267	-2.271	-1.7697	-0.68743	-1.7385	-0.51215	1.3669	1.9084	1.5566	-1.592	4.678	4.1583	5.916	4.0031	2.4426	4.8778	1.9279	4.5448	-2.1187	1.635	0.068651	4.7615
MECOM	106	NA	-6.0555	-6.2384	-6.3796	-4.4287	0.17293	-5.848	-5.4832	-5.5561	4.3591	-5.1468	-3.9217	-3.9936	-2.9569	-4.0827	-6.9733	-5.1468	-4.1767	-2.9772	-4.8363	-5.4485	-2.9706	6.1424	-6.1125	-3.8973	-3.7428	-1.819	-3.6487	-5.7143	-0.038296	-2.1145	-5.2312	-5.897	-5.6728	-4.5463	-3.5238	3.8442	3.2687	-5.1741	8.0009	6.6349	-5.848	2.8512	5.7287	3.8155	1.0735	-3.9098	3.7008
PF4	107	NA	-1.4371	4.5933	1.9582	4.5769	8.3293	-0.94378	1.2097	2.6136	7.9429	5.1839	7.4059	-2.041	3.4667	-1.7903	9.1083	5.713	2.5699	5.4296	1.477	3.5588	0.89825	2.5202	2.95	5.2991	2.6585	0.80931	-0.23116	0.33012	5.1389	3.7468	6.1932	3.1181	6.6096	2.0744	1.682	5.3288	10.358	4.6157	5.0791	3.6034	5.7539	-0.27479	7.3661	2.6611	4.9976	4.2983	6.7713
PPBP	108	NA	-0.62859	4.3442	2.9966	5.6343	9.0499	0.13145	5.7046	5.3686	8.3791	6.3432	8.443	-0.36995	4.0673	0.90395	9.9153	6.4629	4.3808	5.9553	3.8568	4.7324	2.5048	2.2947	4.7082	6.6908	4.6078	2.6104	1.9854	1.5476	5.586	3.7351	7.4207	8.9088	7.6574	3.5902	1.8327	6.5021	10.482	6.573	6.8582	5.443	6.8308	4.177	7.7658	7.6759	5.6743	7.2024	7.4138
CMTM5	109	NA	-3.7213	-1.1901	-2.2094	-0.11681	4.6475	-3.7105	0.38729	-0.24719	2.7416	0.78358	1.717	-2.5408	0.12156	-3.3982	2.1377	1.9254	-1.4027	5.0661	-0.49006	0.52721	-0.45013	-2.1387	-0.4877	2.1322	0.13541	-3.1455	-2.4899	-4.006	2.0713	0.63644	1.6714	1.3284	2.4337	-0.97686	-2.6612	3.3007	6.1779	1.6039	1.2265	-0.45749	1.2705	3.0902	1.6519	7.4099	-1.1485	0.38556	2.8554
LY6G6F	110	NA	-2.7325	-1.8264	-2.8257	-1.2973	2.0942	-2.7947	-0.95239	-1.3747	1.3091	-2.2137	-0.91271	-2.924	-1.5519	-2.3726	0.8895	0.8372	-2.0873	-0.81104	-0.018779	-1.108	-2.3628	-3.3463	-2.0785	0.76536	-3.7105	-2.0188	-2.9772	-1.778	-1.5661	-0.94652	0.7184	-2.19	1.0945	-1.4859	-3.4158	0.42859	3.786	0.38373	0.046029	-2.0595	-0.85434	-2.5862	0.23148	2.932	-1.6447	-0.75886	0.60556
TMEM40	111	NA	-4.1226	-2.568	-4.6554	-2.5735	2.6408	-4.0192	-2.6612	-1.8107	1.3713	-1.3005	-0.46246	-4.564	-2.185	-3.7322	2.2603	0.72135	-2.3578	-0.38703	-1.0681	-0.042643	-2.667	-3.2561	-0.89199	2.7483	-3.1999	-3.3817	-3.4158	-3.2307	1.0269	-1.3313	0.29843	-1.0222	1.5366	-1.6562	-5.2312	2.0698	3.6029	-0.0061866	0.082937	-1.5589	-1.1176	-4.319	0.37636	-0.22665	-0.2817	-4.0699	0.25286
TREML1	113	NA	-1.8597	-0.77796	-1.9229	1.0866	5.9212	0.60556	-1.0251	1.2906	2.6306	1.8354	2.498	-1.4721	1.1126	-1.5958	4.7426	0.18641	2.5955	0.31127	0.27613	3.248	-0.82762	-1.4269	0.066617	4.5769	1.3442	0.40916	-2.0873	-1.3545	3.263	1.0775	0.6731	3.1999	2.342	1.7338	-1.5997	2.6554	6.5762	-0.31562	1.3161	0.15707	1.7773	-1.0681	2.3208	4.0704	1.9398	-2.8971	1.9566
GP9	114	NA	-1.4755	1.8176	-0.25166	1.6675	5.7345	3.8369	3.9986	0.50164	4.4113	1.637	3.1845	3.1519	4.2764	1.097	4.2794	4.6426	2.5068	6.0497	2.1973	3.5021	2.0776	-0.78603	0.97797	3.5759	1.1695	-1.7465	-0.38007	-0.63613	3.2219	1.579	4.9906	2.3314	4.4794	0.57768	-1.6218	2.8311	7.4902	2.744	3.1263	1.8529	3.4547	3.3416	3.3807	8.5355	0.87192	3.5631	3.334
PF4V1	115	NA	-2.3168	-0.97686	-2.0963	0.4775	3.8159	-1.4061	-1.5958	-0.54849	2.0148	-1.4197	1.7476	-2.0054	0.014527	-1.7385	2.2166	0.85622	-0.020793	-0.36056	-0.96405	-0.31323	-2.9706	-1.9189	-0.069125	2.7633	-0.43264	0.62853	-2.1573	-2.0324	1.578	-1.4164	0.80931	2.0667	0.69813	-1.778	-2.5572	-0.064823	5.6256	-0.65971	-2.2758	-1.7465	-0.22665	-1.0251	0.63971	-0.075562	-0.62859	-0.7752	-0.25858
IDO1	117	NA	-4.0314	-3.67	-0.72541	-1.1838	-4.1356	-0.38703	-1.5958	-3.7213	-0.83095	-4.5818	-3.2799	-2.6972	-2.1187	-1.6331	-5.0422	-2.8902	-3.239	-3.5051	-2.4788	-3.239	-4.0571	-3.0644	-1.8725	-1.1807	-3.8858	-1.7348	-4.4287	-3.0491	-0.79697	-3.7105	-3.2561	-3.3557	-3.4597	-2.6911	-2.8257	-3.1683	-2.1235	-2.769	-3.424	-2.1387	-3.8858	-2.7622	-2.5572	-2.7325	1.3847	-3.7757	-3.6102
NRG1	118	NA	-5.5946	-5.801	-1.1268	-4.1082	0.21581	-4.0571	-5.0946	-1.7545	-1.4476	-6.001	-3.9098	-4.5291	-3.2561	1.4165	-6.4583	-4.753	1.0945	2.8178	-4.564	-1.6142	-3.2799	-2.7622	3.4721	4.0308	-2.2814	3.5674	3.6062	3.4677	-3.8074	-3.9817	-4.9942	-0.32476	-5.3512	-1.5117	-4.9942	-3.5611	-3.4324	-4.8573	-3.0061	3.7797	1.8193	0.86911	-4.2597	1.0322	0.082937	-3.2721	-5.2905
NNMT	201	NA	-2.1331	-1.7859	1.2953	-2.2183	3.7882	4.3398	-1.1871	-3.4509	-2.3367	-0.83954	-3.5905	7.4943	-0.034103	-1.3207	-3.5417	0.14126	1.7513	2.2009	-1.2511	-2.2612	-1.6793	-2.3168	0.81369	-0.11893	2.291	-4.4453	-4.1226	-0.42082	-2.3578	-0.94652	-1.9613	0.81951	2.6914	-2.3266	0.13338	-2.9914	-3.4778	0.26258	-2.9772	-0.7942	-1.5406	2.5876	-1.5445	-0.6545	-3.5714	-3.786	1.1403
FBLN1	202	NA	-5.4145	-4.7324	0.26454	-2.4899	0.14319	-3.5137	-3.7646	-5.0422	-2.839	-2.5239	-3.6102	5.5785	2.9031	-3.67	-2.7817	-4.7738	-4.381	2.5572	-4.5818	-3.9817	-5.897	-1.774	-5.382	-4.4287	1.1226	-3.957	-5.801	-3.6005	-1.1742	-4.0571	-2.7622	-5.2905	-5.2608	0.8402	-1.9054	-4.8798	0.57768	-5.0946	-3.4778	-4.7738	-5.801	1.3847	-5.5946	-4.1626	-4.694	-4.3501	-1.9014
THY1	203	NA	-3.9817	-5.6728	-0.19991	-5.5195	0.94668	-5.1202	-4.753	-2.5518	-3.3296	-2.6315	-2.8773	-3.5238	-5.382	-4.6554	-4.9245	-4.2173	-5.5946	-5.1741	-4.1226	-3.6487	-3.5611	-3.5326	-5.0422	-5.382	1.5035	1.8928	-5.4832	-5.2312	-2.0595	-5.3512	-4.4131	-4.8151	-4.8573	-4.1082	-0.84268	-4.381	-1.258	-4.4946	-0.66516	-2.1006	-3.7757	-0.8249	-2.1145	1.2109	-4.9468	-5.2022	-1.5155
MGP	204	NA	-1.399	-2.4788	-0.49509	-4.2739	2.2815	0.66522	-0.99223	-2.2327	-1.4614	-0.82213	-0.40866	-0.11893	-2.7146	-1.6635	-2.3578	-0.72817	0.023191	1.3068	-1.0427	1.6252	-1.5261	-3.2226	0.41789	2.2838	2.0674	-2.468	-2.3878	-2.5625	0.20629	0.044083	-1.4129	3.7387	-1.0132	0.34985	0.35336	0.50164	-2.4735	-0.93249	-1.1997	-1.3881	-0.30548	-2.271	-1.1297	2.6964	-0.76433	-0.32476	-0.19991
DNASE1L3	205	NA	-2.2814	-3.5611	1.0146	-2.8576	2.4262	-2.6037	-2.4735	-2.5795	0.95795	-0.04939	-2.7562	-3.2074	-4.0948	-2.0141	-2.7947	-2.8513	-1.9143	-3.5051	-2.4788	-3.2875	-2.1285	-2.2374	-3.852	-3.7967	1.8141	-3.131	-1.1932	-1.6906	-3.6102	-3.7757	-3.1915	-2.1708	-3.3045	1.9708	0.34803	-2.3013	-2.7029	-2.8075	-0.59734	-1.2874	-2.626	-3.6596	-0.50724	-3.1084	-4.7943	-3.9098	-0.27699
SLCO2B1	206	NA	-2.4309	-2.8773	1.5831	-4.4607	4.262	0.6622	-6.001	-5.5195	-2.223	-1.8725	-0.81931	-2.6202	-6.2384	-1.6793	-3.6291	-5.4832	-0.59209	-6.001	-2.6202	-6.2384	-1.0681	-3.424	-4.694	-2.8257	2.0784	2.9704	-2.7263	-3.1455	-3.1007	-6.9733	-5.2608	-0.036225	-5.801	-4.3655	-0.51463	-5.3208	-3.9454	-5.9465	-5.382	1.0825	-0.92661	-3.9936	-2.667	3.0197	-4.9942	-6.3796	2.3185
CD5L	207	NA	-0.56901	0.025143	3.5941	-2.8707	7.2255	-0.10791	-3.0934	-3.0491	0.42143	0.29106	0.81794	-2.1948	-3.6392	-3.086	-4.5291	-2.4365	0.046029	-3.131	0.29843	-2.9162	1.8782	-1.9054	-3.4074	-3.3982	5.8593	1.4908	-3.8301	-0.89199	-3.0568	-3.3557	-2.7448	-2.8902	-2.9373	-0.10106	2.9541	-2.7146	-3.5611	-2.3829	-3.9936	-2.1801	-3.6193	-1.9795	-3.6596	4.9965	-3.3817	-3.4778	5.5019
TIMD4	208	NA	-0.014503	-1.3108	4.2628	-0.19503	7.4988	2.2314	-0.37498	0.31874	0.37463	2.0123	1.9676	-1.2095	-1.9014	-0.88349	-1.6598	0.34077	0.33366	-2.6553	1.0668	-1.1901	1.9772	-0.31323	-0.96405	0.46024	5.8474	2.1438	0.87339	-1.0577	3.3483	-0.098918	0.6007	1.9533	0.080999	-0.73884	2.5322	0.63644	-2.307	-1.8303	-0.7752	0.19436	-1.1871	-2.0324	-0.10791	4.4106	0.24323	-1.8303	6.0276
FABP3	209	NA	-1.0222	-1.5261	1.3307	-3.1834	3.5873	0.13338	-1.1049	-1.9613	-0.97406	-0.18175	-2.271	-2.6202	-1.2677	-1.3313	-3.6806	-0.76965	-0.93249	-0.6545	-1.1388	-2.4201	-0.47487	-0.22891	-2.8773	-0.34189	2.7564	0.59756	-1.7269	-1.0251	1.7818	-2.568	-0.86616	4.9096	-1.9355	-1.1678	1.0079	-1.2874	-3.8182	-1.5777	-4.0192	-2.5011	-2.8835	-4.6183	-1.8343	1.7928	-0.38703	-2.5011	2.6762
VCAM1	210	NA	-0.18175	-0.71206	3.8464	-4.4453	6.0301	-1.4755	-4.5119	-1.6713	-0.72038	1.1939	-0.012466	-1.8967	-2.296	-1.155	-2.7448	-0.83954	-0.72541	1.456	-2.4626	-1.5261	1.3196	-2.0873	-3.3125	-1.3073	3.8838	1.9684	-5.5561	-3.7757	-2.4569	-4.7132	-0.36281	-2.7881	-2.5735	-1.4231	2.0489	-4.3501	-4.2597	-3.9335	-4.753	-3.496	-4.8363	-1.975	-2.4569	3.165	-4.5291	-3.7757	4.2791
CXCL12	211	NA	0.58407	-0.35584	6.5203	-1.6906	8.1336	-2.0454	0.025143	-4.8573	2.4019	3.1922	2.0473	-1.6598	-3.0491	0.11136	-1.9014	-4.2597	0.48617	-1.3351	-0.19991	-4.6554	1.5426	-1.9709	-5.1741	-5.2312	8.0778	0.47548	-3.0568	-2.5978	-4.8573	-5.0946	-1.2973	-3.6005	-1.9972	-0.40138	3.4227	-4.381	-3.0352	-2.3578	-4.9468	-1.8264	-2.4569	2.6189	-5.0946	2.8745	-0.33233	-3.3732	5.6556
COL1A2	213	NA	-2.8195	-3.786	1.4444	-6.8474	1.2514	-6.5433	-6.3796	-6.2384	-1.2383	-1.3511	-2.9101	-3.1683	-6.9733	-3.6596	-7.5009	-6.2384	-3.8746	-4.3655	-5.9465	-6.1732	1.1794	-5.0178	-6.8474	-7.1189	1.0443	-3.0934	-6.9733	-4.7324	-1.6031	0.95223	-6.2384	-1.3447	-6.6357	-2.0644	0.17293	-5.897	-5.5561	-6.1732	-7.7754	-7.1189	-7.2895	-3.2074	-4.7132	2.0569	-5.7557	-6.5433	-0.71206
DCN	214	NA	-1.1517	-3.0131	1.8704	-5.6728	1.8407	-5.3512	-4.9245	-5.1468	-2.0012	-1.7582	-3.239	-5.848	-5.6728	1.7067	-6.7362	-4.694	-2.8576	-5.3208	-4.381	-4.5291	4.4102	-2.998	-4.2597	-5.1741	3.5452	-6.3796	-5.897	-5.1741	-5.1202	-4.9468	-5.1202	-5.3512	-5.5195	-3.8635	-0.4675	-4.8363	-5.897	-4.4775	-6.5433	-5.4485	-3.7757	-1.2095	-4.9942	-4.5818	-2.8707	-5.4145	-0.14786
C7	215	NA	-3.1683	-2.8902	2.1137	-4.3035	3.1667	-4.7943	-2.4952	-4.6372	-1.6527	-0.7034	-1.6409	-3.3296	-3.2307	-1.9885	-3.2875	-2.0188	-5.3208	-3.4509	-1.1742	-3.1455	-4.7943	-5.1741	-4.8573	-3.6102	2.4773	-3.1608	-4.0433	-3.7322	-3.3212	-2.8075	-4.0699	-4.4131	-3.2151	-2.8135	-0.11446	-1.6828	-4.694	-1.6675	-3.6487	-4.0699	-3.7757	-2.626	-1.5698	-3.086	-4.3969	-2.3421	1.2001
FABP4	216	NA	-2.5572	-3.3296	1.2362	-3.2638	4.9294	-1.0961	-2.0141	-2.074	-2.2137	1.5496	-0.18622	-2.6091	-2.4201	-2.074	-3.2226	-0.27479	-2.6202	-2.3316	-1.1111	-1.9143	0.52547	-2.3217	-2.6377	-2.3933	4.8563	0.71212	-1.843	-0.87766	4.3208	-2.2094	-1.9229	-0.80519	-2.1948	-1.0897	1.9237	-2.0687	-3.7967	-1.4826	-4.0571	-2.3266	-2.6849	-1.3576	-2.6146	1.2169	-3.1683	-2.5074	0.65083
CCL18	217	NA	-0.91544	-1.2189	3.2898	-1.3176	5.2293	-1.0102	-0.8337	-0.86886	-1.4894	1.4835	-1.1807	-2.9914	-2.7206	-2.4735	-4.0192	-1.8145	-0.47752	-2.568	-0.40138	-1.592	0.14896	-2.2045	-2.1432	-2.8326	5.4669	1.3558	-2.0828	-1.2289	-1.3479	-2.6729	-1.9929	-1.1645	0.87914	-2.1755	3.061	-2.307	-3.3982	-0.89199	-4.1908	-2.626	-3.0061	-0.65177	-3.086	1.2503	-3.4324	-2.667	3.4839
GJA1	218	NA	-2.8326	-3.581	1.3408	-4.6183	2.8233	2.1244	-3.3732	-1.9566	4.9079	-1.9526	-3.1233	-2.5625	-3.0131	-2.4788	1.9312	-2.7947	1.2635	2.2306	-2.3168	3.4049	-0.78603	-4.3035	9.101	-2.1285	3.5288	-4.5291	-4.319	-3.9098	-3.5905	-3.5714	-3.131	6.4876	-3.2875	2.3702	-0.58653	-3.0568	-3.7322	-2.6377	4.4172	4.145	1.0641	0.86349	-3.7322	2.397	-4.4946	-3.6596	1.2146
CCL2	219	NA	-2.6849	-1.2842	2.1859	-2.5518	4.1916	5.1765	-0.64122	-2.0828	0.39274	-1.2677	0.27434	-1.7424	-2.4043	-2.2612	-2.6729	3.0541	1.476	-0.14786	-1.1388	4.7064	3.7329	-0.38249	2.2801	8.1017	5.7	4.6762	1.2325	1.8547	4.8788	4.281	4.9636	11.952	-0.94652	-2.9305	0.73057	4.0816	-0.95812	-0.76965	-2.2278	-1.1871	-2.8257	1.3196	-1.7944	1.2836	2.8366	-0.95812	4.3401
CTGF	220	NA	-1.1205	-2.1998	3.1291	-1.2644	4.7184	-3.3045	-3.0272	6.9996	0.0020473	0.35693	-1.0251	-0.99517	-3.5714	-0.86331	-2.9706	-2.3993	-2.6911	2.0394	-1.9101	-2.9305	-1.4269	-1.155	-3.3212	-0.99517	2.1754	-1.5625	-3.7105	-3.487	-3.0352	1.6725	-2.6377	-2.7947	-0.82762	1.4623	3.6423	-1.3615	-0.66788	0.45168	-1.774	-2.4513	3.8101	3.7152	-2.924	-2.8135	-2.3829	-3.4074	2.9641
CHRDL1	221	NA	-1.0681	-4.9942	2.0457	-3.9335	3.3422	-4.2739	-2.8707	5.6594	1.8953	-1.6675	-2.6315	-3.7006	-4.6744	-2.9162	2.8161	-2.2561	-4.7132	-4.1226	-1.2321	-3.8182	-4.3655	5.4831	-4.4946	-4.3501	4.3672	3.6409	-2.667	-3.4423	-2.8773	-4.2739	-3.7006	-3.8858	-4.006	4.8256	-0.38249	3.0701	-1.3313	-3.4158	5.8669	4.6864	4.9822	2.029	5.335	-0.2864	2.1478	-2.6849	4.1747
RARRES2	222	NA	-2.055	-3.7006	1.5025	-2.1663	-0.047117	1.3902	-1.0162	-2.6972	-2.3316	-0.72817	-1.9709	2.0761	1.7845	-1.1997	-3.3385	-2.2278	1.2169	-2.055	0.060477	4.6553	0.70907	-2.5357	-1.7308	-3.2226	1.2859	-2.1998	-3.0491	-3.0568	-2.074	-0.7034	-0.10329	3.7767	1.4142	5.464	-1.3447	-1.5371	2.1012	-2.1755	-3.6596	-4.1487	-3.5326	-4.0314	-2.055	-4.5818	-3.042	2.6846	-0.8249
APOD	223	NA	-3.1683	-2.4788	1.7142	-3.1834	3.1612	-3.2307	-1.4792	-2.8835	-1.9663	-2.1529	-2.626	0.21581	-2.3578	-2.9101	-4.4287	-2.271	-2.5572	-2.1755	-1.8145	-2.769	-2.5128	-3.8746	-1.6295	-3.2875	2.5864	-3.0934	-1.6793	-1.778	-2.8576	-3.1999	-2.5357	-1.5777	-1.7982	0.5459	-1.3108	-2.626	-3.8182	-2.242	-0.49509	-0.2817	0.50829	-3.0644	-2.3933	-1.9101	-3.2721	-0.26538	-0.33949
LUM	224	NA	6.0198	0.96747	1.3091	-0.72038	3.0829	-2.8707	-3.1834	-3.3212	-0.94104	-0.99822	-1.8067	-1.9143	-3.8074	-1.3713	-4.8573	-1.6793	-2.2561	-3.2561	-2.1619	-2.769	-2.2327	-3.2226	-3.496	-3.3732	3.2935	-4.2739	-1.3417	-2.041	-3.2638	-0.2631	-3.0784	-3.0715	-3.2638	-2.0917	0.16674	-2.1099	1.5274	-2.4365	-1.9313	-3.957	-2.2516	2.6446	-3.487	0.1529	2.3462	-2.5978	1.3241
TMEM98	225	NA	-4.7324	-5.3512	-0.65971	-3.6487	2.7695	-4.7324	-4.4131	-4.5995	-5.0687	-4.1626	-5.7143	-3.3296	-4.9468	-3.2481	-1.1997	-3.7428	-3.8635	-4.6744	-3.6291	3.7563	-4.8363	-4.1908	-4.8363	-4.8798	-1.4371	-2.6037	-3.9217	-4.9703	-0.95812	-2.5466	-4.0699	-4.4287	-4.5291	-5.382	-2.8707	-3.9688	-0.16822	-3.8973	-5.0687	-4.1908	-4.8798	1.4099	-3.7757	-3.2954	-2.5128	-0.55861	-3.4423
FAM178B	301	NA	2.0752	0.12156	-0.12796	-2.6315	5.8458	-2.185	-4.1356	-4.0948	-3.2151	-1.1871	-3.5611	1.0146	-0.64658	1.6714	-2.3316	-2.3829	0.53227	-4.4946	-0.69272	-3.1455	4.5509	-1.0339	-0.87198	-2.8639	2.9371	0.8372	-4.5995	-2.924	-2.1663	-2.7387	-1.5589	-2.0099	-2.3367	0.1689	0.012222	-1.4129	2.5988	-0.98629	-1.6635	-0.54311	-2.0501	1.3035	-3.6193	5.8178	-1.6295	-2.2814	2.044
PKLR	302	NA	0.19639	0.60232	3.8228	-2.4626	7.1975	-1.4933	-3.3557	-2.223	-0.57919	-0.50724	-3.496	2.3483	-0.23116	3.5973	-1.5445	-1.7229	1.5517	-1.5406	0.12957	-2.3878	6.8054	0.84893	-2.6202	-2.7206	5.9326	2.3113	-2.9162	-3.8074	0.047971	-3.6806	-2.8452	0.070726	-3.1455	1.9066	0.78822	-0.71462	-0.43264	-1.7545	-1.3351	0.38911	-3.9936	1.5003	-1.8725	9.5902	-3.6392	-1.7944	4.1811
KRT13	303	NA	-3.7757	-1.8471	-1.843	-4.564	4.4154	-3.7646	-3.5714	-3.4324	-4.1626	-3.3732	-4.694	-0.78603	-1.9014	-0.54586	-3.6102	-2.8135	-2.4899	-3.552	-2.4513	-3.4689	3.6208	-3.6005	-3.6291	-3.9217	3.069	-0.74451	-4.1908	-4.0192	-1.5589	-3.8635	-2.9636	-3.1915	-3.2481	-2.8075	-2.1285	-1.6865	-3.8182	-2.9305	-4.2173	-2.3993	-4.0827	-3.3385	-3.9817	3.0457	-4.8573	-3.9688	1.6234
PKDCC	304	NA	-3.239	-2.5299	-1.7944	-3.1834	2.0919	-3.1999	-4.2314	-0.14992	-3.6005	-2.8135	-5.1741	-0.97406	-4.4287	-2.296	-1.9481	-3.3817	-1.4337	-4.7324	-3.2307	-4.2314	-3.1755	-1.0681	-2.7622	-2.4569	4.4332	0.010213	-2.9162	-1.3713	-4.3655	-4.3655	-3.6806	-2.7206	-4.1487	-1.2677	-2.5357	-3.5051	-2.8075	-3.552	-3.9098	-2.3726	-4.6554	-1.1297	-4.6372	-2.7086	-2.8773	-4.6183	-1.9795
MYL4	305	NA	1.6773	4.287	3.5103	-0.4877	6.2954	-1.065	-0.28908	0.39455	0.61369	1.455	0.84446	2.1213	0.83111	2.7285	4.2027	2.1501	1.5098	0.018805	0.75369	1.2374	7.0158	1.8345	4.8732	0.59249	7.0619	3.4064	-2.2137	-1.4543	2.3163	-3.0272	1.9287	-0.57406	-0.22425	1.6459	0.58085	2.9559	1.6187	1.8441	-0.58938	-0.15901	0.45339	4.8074	3.9432	8.5747	-2.9914	2.5156	3.7674
PAQR9	306	NA	-2.7146	-0.4425	1.6764	-4.9016	2.13	-4.1226	-3.841	-2.8513	-2.7146	-3.1455	-5.0687	-1.7697	-2.037	-0.32242	-1.5738	-3.1535	-2.4463	-1.155	-2.839	-3.6102	3.177	-2.5916	-3.239	-4.1908	3.8636	1.0093	-4.5463	-4.3969	-1.8471	-4.0433	-3.5326	-3.7006	-3.852	-1.8145	-4.1356	-3.3899	-5.0946	-3.1915	-4.5818	-3.3899	-4.2887	-3.786	-4.1487	-1.368	-5.0687	-3.0491	-1.7859
GYPB	307	NA	3.1414	4.0892	4.2832	-1.0834	5.3379	-0.97997	-0.38249	0.15707	-0.71206	1.7142	-2.8576	1.635	1.7476	3.4347	3.2651	1.7956	1.3869	2.2247	-0.51936	-0.6545	7.1542	2.6312	-2.9914	-1.8927	7.2589	3.4427	-3.3296	-2.839	3.4246	-2.7505	1.3375	-2.2612	-1.3511	0.93981	-0.2631	-0.62859	-2.2663	2.053	-2.2374	-0.6131	-2.1484	1.9039	-0.30317	8.0144	-2.667	1.6693	3.8263
GYPA	308	NA	2.3135	4.0447	4.7948	-1.4302	6.4748	-1.2063	-1.2224	-1.0308	0.15707	2.6216	-2.4952	2.8009	2.084	3.959	3.7718	-0.49753	3.2565	-0.10558	-2.1331	-2.6315	8.0475	3.8529	-1.7582	-2.353	8.6233	4.4985	-1.2224	-1.8725	4.2945	-3.1162	-2.9772	-2.9033	-1.7982	2.6401	1.1455	-0.24275	-1.6372	1.6932	-0.90022	1.8936	-3.6005	1.7827	-1.7819	9.8398	-2.3878	1.7085	4.7436
AHSP	309	NA	4.4393	7.0736	6.5101	1.8072	9.2162	0.773	1.454	1.2433	2.9818	4.971	-1.1932	5.3306	5.0632	6.5921	8.1221	0.19025	5.2589	3.6767	0.39085	3.9175	9.9246	6.1597	0.55434	2.4953	9.0392	6.9934	0.85037	-0.61074	5.4489	-0.80519	-0.43028	-1.7859	-0.56655	4.7833	4.0628	2.198	1.2325	3.6535	2.8161	3.7652	-2.5795	5.0372	-1.2644	10.906	0.21763	4.0227	6.4985
SELENBP1	310	NA	1.3524	3.6885	3.8145	-1.6178	5.3629	-1.7308	2.0489	0.11764	-0.41591	2.0569	-4.9468	0.41094	1.8773	3.5689	6.5846	0.44829	-0.35113	2.8057	-1.1297	2.7434	6.659	1.567	0.7745	1.891	8.0869	4.1246	4.7657	4.8182	3.727	-3.086	-2.1998	-3.5611	0.58921	0.068651	0.35336	0.45003	-3.0131	1.7551	-0.92377	-1.2743	-2.1619	0.89091	-2.6553	8.7731	-0.86023	0.86911	3.9039
HBM	311	NA	3.402	4.0443	4.6096	0.014527	7.006	0.69044	0.63335	0.47548	-1.5298	3.0014	-2.7817	3.6213	3.9069	2.5249	3.2053	-0.25619	2.4461	1.7476	0.92611	3.165	3.8551	4.4445	-1.2511	2.1593	6.059	5.3219	-0.74451	-1.1454	4.8154	-0.69272	-1.4061	-0.67339	-0.8249	2.749	2.5751	2.6013	-1.3274	1.6049	0.84893	-2.271	-2.924	2.1034	-1.4614	3.5801	-1.8682	2.7103	5.1404
DARC	312	NA	-3.0784	0.19851	1.2658	-2.7206	4.0114	-2.5357	-2.839	-1.8107	-2.1948	-1.6254	-2.5518	-0.97047	-0.6545	0.439	-0.43028	-2.19	-1.6598	-0.7887	-1.7621	-1.5155	4.1789	-1.4894	-3.0934	-2.3421	4.3513	0.72438	-3.4778	-3.2481	1.574	-3.1999	-0.52211	0.31874	-2.6553	-1.7621	-1.6986	-2.5862	-3.424	-1.3848	-3.1834	-2.7086	-3.5238	-0.69794	-3.5326	3.4731	-4.0433	-3.2074	0.96469
TSPO2	313	NA	-0.71768	0.71363	2.244	-2.4569	4.1171	-1.3848	-2.0188	-1.9014	-2.8707	-1.2127	-3.1084	-0.72291	1.1952	1.7551	1.7956	-1.6713	-0.99822	-1.6104	-1.1742	-1.3447	5.3255	0.57925	-1.9929	-2.924	5.3401	2.4773	-1.7348	-2.4463	2.9801	-1.6447	-1.7385	-0.26778	-1.9566	-1.5482	-1.074	-0.85434	-2.6849	-0.11225	-2.1529	-2.1006	-3.0061	-2.4735	-2.3117	5.6491	-3.3212	-0.18395	1.3408
ACHE	314	NA	-0.94104	0.52216	1.3624	-3.042	4.9616	-2.1099	-2.2911	-2.769	-0.72541	-0.65971	-4.7738	0.19237	0.6779	1.0335	2.2903	-1.7269	0.41262	2.7737	-1.2127	-1.5958	4.6444	0.71992	-1.0711	1.5264	6.4638	1.9796	-3.1535	-4.319	1.9574	-1.4405	0.20228	1.6626	-1.7903	-0.65971	-0.78336	-0.91544	-2.0644	-2.2183	-2.7817	-3.4778	-4.4607	-2.1145	-4.3501	5.4324	-2.5795	-1.5846	2.397
CR1L	315	NA	-1.1358	-0.4256	0.62853	-2.998	1.6941	0.93981	-2.2911	-0.56655	-0.70642	1.5077	0.2042	-1.719	-0.24508	-0.59992	-0.20644	-1.6675	-0.7806	0.57444	-2.1998	0.34803	-1.9355	-1.3545	-1.6409	-1.2255	4.679	0.86047	-0.58653	-0.91815	1.6952	-1.5958	0.016466	-1.3479	-1.0427	-3.2151	-3.5905	0.4671	-0.28908	-0.54586	-1.2127	0.33181	0.56615	-0.87198	-1.2095	-0.40138	-0.6336	-0.34655	-0.20644
SOX6	316	NA	0.23551	-0.069125	0.21581	-3.8746	2.4426	-4.0314	-2.1235	-4.7738	-3.2799	-1.4027	-4.0699	-1.7505	-1.6751	-1.245	-0.24719	-0.84841	-2.2516	-2.8452	-1.3815	-3.841	2.1914	-1.3545	-3.581	-2.8576	4.1278	0.087008	-3.6193	-3.5714	0.45682	-2.0099	-1.6635	-2.8135	-2.9914	-2.0454	-2.3628	-2.2862	-4.1082	-1.4302	-4.7738	-2.6202	-3.581	-1.8637	-3.2875	3.7541	-5.3208	-2.0188	0.099376
IFIT1B	317	NA	1.9796	1.2086	2.6858	-2.307	2.6084	-0.4602	-1.2511	0.084957	-1.0577	0.75953	-3.0352	-1.4577	0.33366	0.23551	6.1351	-0.72541	-2.4847	-0.92096	-1.6331	0.9411	2.7409	-0.055963	-0.6762	0.25461	6.7934	3.3679	-3.6005	-2.19	4.2043	-2.9706	-2.3168	-0.75241	-2.6202	-1.3108	-1.975	0.90821	-3.6902	-0.36056	-1.4441	-3.7757	-3.2638	-3.1007	-1.4371	8.651	-2.3993	-0.10106	1.6401
FAM132B	318	NA	-2.1099	2.2588	2.7995	-3.3045	5.7639	-2.6553	0.93164	-1.843	-0.72817	1.0982	-2.4463	1.7973	0.63335	2.0026	2.0658	-0.20644	0.9834	-0.57157	-0.8369	-2.9706	3.8906	1.3431	-1.3511	-2.6202	5.884	2.4276	-2.242	-1.6751	2.3908	-2.4148	-1.368	1.6129	-3.8746	0.77768	0.6951	-1.6104	-3.3385	0.42687	-1.7424	-1.7308	-4.4453	0.40916	-2.1948	5.3321	-2.6315	0.74257	2.0255
C17orf99	319	NA	-0.5348	-1.4027	0.041994	-2.2814	2.4213	-0.63875	-3.4597	-2.307	-1.281	-2.6612	-2.1755	-0.51215	-0.49753	0.8895	0.35693	-1.774	-1.778	-1.001	-2.353	-1.9313	4.0057	-2.7753	-2.185	-2.2663	4.8305	0.47926	-3.0131	-2.8326	-0.4448	-3.7536	-0.97686	-1.3545	-2.2466	-2.3726	-1.7944	-1.6372	-1.8637	-0.4877	-2.9502	-1.7505	-2.6729	0.439	-2.7325	4.9801	-3.2638	-1.8303	0.11965
NMU	320	NA	-1.5698	0.15897	1.7384	-2.3266	5.3262	-1.7067	-1.9526	-0.97686	-2.839	1.097	-3.0352	1.7132	0.82828	-0.027326	-2.4463	-0.73884	1.1756	-0.33688	-1.1141	-2.4148	0.30569	-1.7944	-2.8513	-2.7206	0.773	1.0588	-2.6315	-1.4337	0.22172	-1.5261	-1.774	-0.94946	-1.9101	-0.57665	-3.042	-1.2611	-3.1233	-1.5445	-2.0963	-1.4792	-2.839	1.3634	-2.9436	-3.6487	-3.1608	-1.4826	1.4929
APOC1	321	NA	4.2323	3.8451	3.6697	-2.1432	5.9068	-0.52969	0.46371	-0.40138	0.25099	2.1958	0.57925	1.12	2.975	2.975	-0.7887	0.43556	0.11358	0.8402	-1.3141	-2.6729	6.3068	2.3539	-0.47487	-1.592	5.1206	0.9661	-1.9272	-0.58653	0.83256	4.2802	-1.8886	-1.1019	-2.1285	0.5067	4.6521	0.29843	3.4527	-1.8107	0.65734	0.59756	-2.242	2.9933	-1.3243	8.1704	-1.2224	-1.3038	4.5046
HBQ1	322	NA	2.0042	1.567	3.04	1.4411	5.2186	-1.7903	3.235	1.7112	-0.11893	1.0535	0.38911	0.49307	0.82386	2.1791	5.4676	2.8209	0.52721	3.7333	1.7908	0.46024	6.1601	1.768	-1.5519	0.10528	5.088	2.813	-1.4129	-1.4061	2.0996	-0.76965	3.3642	-1.3848	2.1943	-2.769	0.6622	1.5212	2.0338	0.95927	0.71363	-0.17735	-1.6483	1.96	1.7001	4.6263	-1.1141	2.6617	3.0908
HBG1	323	NA	4.1947	4.4332	5.381	1.9984	2.2276	-0.43763	3.5152	1.0761	1.0269	5.3756	0.63644	2.1987	1.2798	3.8538	-1.9481	4.152	0.80931	0.48103	-0.99223	6.4238	6.9406	5.667	2.9214	3.5973	1.4897	4.6776	-1.5883	-2.2094	5.3111	-0.85129	2.2684	-0.19737	1.8901	1.5447	-1.2127	2.6908	-0.32739	2.2815	1.3891	3.3988	-1.8471	2.4392	4.7629	10.538	-2.9305	6.5446	3.7997
HBG2	324	NA	5.0773	6.1403	7.4545	3.5147	3.2409	-0.19503	4.4445	2.1261	3.0879	6.1865	1.0696	3.8337	2.8287	4.9602	-1.8804	5.1985	1.1952	3.4105	1.0696	5.9688	8.58	7.8649	5.4372	4.1831	4.3357	6.2037	-0.38249	-0.81931	6.0836	0.61717	4.7987	0.7336	3.8128	3.3045	-0.4675	2.1784	1.0038	3.7731	2.105	2.5988	0.20045	4.0093	4.6956	12.095	-2.1099	6.2319	3.6867
HBZ	325	NA	-0.52969	1.7319	-1.9014	-2.9502	0.046029	-2.1432	-1.8637	-1.7027	-2.3628	-0.10558	-2.7387	-2.3266	-1.7465	-1.7308	-2.1006	1.2576	-2.3578	0.14896	1.2787	-2.7817	1.6519	1.742	-0.56655	-1.4302	-0.92096	-0.33949	-2.1285	-2.1099	0.37114	-0.7752	1.639	0.32429	1.7301	-2.074	-2.5735	2.9255	-3.581	-0.74168	-0.84268	-2.1708	-2.8902	-3.4689	-2.9162	8.2663	-2.9373	2.5705	0.27434
IFI27	326	NA	-0.7557	0.056337	0.56777	-2.271	2.6902	4.7725	0.36937	-0.16586	-0.66788	-0.76965	-2.0235	-1.5011	0.018805	-1.1236	2.8087	-0.90022	-0.97686	0.69659	-0.43501	-0.2817	2.967	-1.7582	-1.4405	-0.82762	2.543	0.68097	-0.85434	-1.5261	1.6331	-1.0834	-0.78603	-0.4999	0.23343	1.012	-0.56655	-1.0281	1.7726	-0.68743	-1.2973	-2.307	-0.34884	-2.223	-1.062	7.2381	-1.9481	-0.4925	1.342
DEFA1	401	NA	3.0559	8.2985	-0.47752	6.6442	12.583	11.522	5.0281	0.2472	5.8944	7.9888	8.9455	8.3293	6.2489	8.8538	10.085	2.9326	10.132	7.1161	2.0181	1.9684	7.8693	7.5686	3.9339	3.8067	5.8284	8.1763	3.0569	7.4291	8.2123	4.7692	-1.2908	4.2231	7.1033	7.2406	7.3379	4.3554	8.761	6.8351	6.5451	6.2412	3.782	10.213	9.5457	7.4412	4.5556	5.7554	3.7183
DEFA4	402	NA	3.0801	11.043	3.3503	10.221	11.664	11.149	6.4012	2.2231	9.353	9.8999	10.682	7.4803	5.984	10.035	10.171	1.3491	9.4419	7.8545	2.562	3.2304	8.7461	8.1822	4.8655	6.1927	8.5589	7.0825	2.3497	6.2387	6.1658	3.4824	-1.4755	3.4187	5.6324	6.6328	6.7665	5.7759	9.8457	9.1692	4.5255	6.6053	4.9144	10.578	9.7763	5.986	5.8908	6.8011	6.2274
DEFA3	403	NA	1.5547	11.827	0.89091	10.629	13.201	11.32	7.2624	3.8542	7.424	10.236	9.6778	10.392	4.0816	6.0401	7.8985	3.5787	11.249	9.2259	3.5703	4.8196	11.664	8.0318	4.9019	4.6966	7.6536	9.2811	2.1159	4.8364	8.2663	6.8701	-1.3073	5.8661	7.1615	9.3273	10.069	7.1606	11.857	9.71	8.0423	8.0387	6.1395	11.284	10.76	9.9246	5.7192	9.8222	6.5415
DEFA1B	404	NA	4.82	10.472	1.7982	9.302	12.134	11.77	6.4238	1.7199	5.5304	8.7254	9.8635	9.0143	7.914	10.076	11.305	1.3802	11.088	7.9905	2.8674	2.3215	9.7539	8.6963	4.1528	4.9357	6.7683	9.3062	3.2532	8.3494	9.1272	6.1062	-1.3511	4.8291	8.4575	8.9658	7.4472	6.7898	9.512	9.2729	7.802	6.6458	4.3904	10.629	9.8048	8.3028	5.2952	8.6622	6.105
CAMP	405	NA	3.9611	6.0892	5.5658	7.8424	10.807	7.4018	2.6324	0.96331	8.0961	3.9961	3.353	6.8302	6.1831	8.0387	3.3292	-1.5445	8.1645	4.684	1.7001	2.283	9.1692	7.7561	4.5484	3.6581	6.0523	8.1298	1.3024	0.5728	6.5227	4.3252	-0.11013	1.683	4.1908	8.2287	6.4935	5.3818	8.1743	1.4045	6.3133	5.4194	2.7247	9.3188	10.183	5.5707	4.1231	8.3028	7.0876
CHIT1	406	NA	1.7029	-0.56408	0.1845	2.786	6.944	3.4511	0.39085	-0.61548	-1.3274	-1.5555	-1.715	2.6648	-1.6828	-2.041	-2.353	0.060477	1.2658	-0.4925	-1.5261	-1.9313	3.8058	0.78986	-1.2644	0.037805	0.87339	2.5342	-2.9914	-1.8597	2.2009	-0.79697	-2.8707	-2.8257	0.076842	2.7091	0.48797	-1.3479	2.8597	0.054155	0.1689	0.76536	-1.1019	5.995	3.8347	-0.50724	-2.074	0.70601	0.48271
LCN2	407	NA	4.4815	3.7316	3.3781	7.9219	11.479	8.354	3.1036	-0.96405	7.656	3.8316	2.7995	7.2331	5.7751	6.977	-1.4614	0.17669	9.5952	5.7476	2.0577	2.9007	9.512	6.7025	3.3287	1.9507	4.2949	6.081	0.53563	2.833	8.3676	6.1748	0.32824	5.1311	4.5872	9.1347	6.4551	7.0388	9.4374	3.0644	6.6458	5.0102	2.5857	9.2282	9.173	7.6192	3.4049	7.6682	7.0082
CRISP3	408	NA	2.7836	6.5045	-2.3993	6.687	10.041	-0.80519	1.903	1.1468	-2.8513	2.0497	2.644	6.0794	4.6285	0.61538	4.1885	0.45517	3.678	8.4496	0.078903	-0.16586	8.0213	4.6355	3.8416	2.4522	7.8908	4.3956	-1.4197	1.602	6.7536	4.9636	-2.643	0.89531	3.0117	7.1865	4.4314	2.947	8.5406	-0.72817	5.3418	1.6858	9.5902	9.4328	4.4467	3.0553	2.8615	6.4807	4.8781
CEACAM8	409	NA	2.361	7.2667	5.7615	6.9941	10.401	8.5124	1.579	2.0546	7.8237	5.558	4.8683	6.6773	5.0815	8.3494	6.4286	-0.19991	8.2769	6.7689	0.68718	2.9989	7.3343	5.6294	4.1282	4.9681	8.2349	7.5348	-0.50967	3.3411	6.8783	4.3204	-1.2743	2.4276	2.6573	5.3383	5.339	5.3067	7.4912	3.0122	6.2195	5.3555	3.3812	9.5952	8.9354	5.4946	4.2979	8.0596	6.038
CEACAM6	410	NA	0.13338	6.9313	4.7327	5.6655	9.3273	10.111	1.3091	3.6118	6.1096	4.9116	3.891	5.1824	3.7576	7.3502	5.0309	0.10943	8.3382	5.4978	0.36937	3.4281	6.1557	5.3023	2.5108	4.1068	5.0734	7.3738	0.42143	3.9137	5.4727	2.9488	-2.0188	3.0818	2.6478	3.6817	3.9802	4.9793	7.2196	5.716	6.5715	4.8599	1.639	8.9761	7.3041	3.3927	4.0612	6.2973	6.0368
BPI	411	NA	1.2825	7.0158	5.1276	7.0502	10.111	10.401	2.4131	2.2771	7.2589	6.3731	6.7358	4.423	4.9699	7.9001	7.1729	0.42687	10.139	7.914	1.1605	5.8067	7.243	5.8347	5.0106	5.5323	8.9187	7.7602	2.3638	4.7373	6.4258	4.4725	-2.3628	4.9386	4.4084	6.0926	5.2147	8.1413	8.3427	6.1075	6.2054	5.586	3.5283	8.9934	8.5988	4.7128	3.9541	7.7156	8.03
LTF	412	NA	5.9156	7.8876	7.6708	9.2484	12.521	9.0899	3.6957	1.9084	10.26	5.4237	5.3107	9.0936	7.4594	9.0356	2.6222	0.26067	10.358	7.8051	3.3581	3.1159	10.843	8.2705	7.475	6.1896	11.358	9.5409	0.27992	4.1144	9.8281	7.2032	-1.3005	6.1958	5.7767	10.316	7.8545	7.4709	10.819	1.7058	8.9796	6.2274	4.3804	11.417	11	7.5942	4.5208	7.917	8.2748
PGLYRP1	413	NA	3.6372	7.0721	5.8765	8.2834	10.132	9.0643	3.7472	1.3068	8.873	4.7682	5.3233	7.1526	6.0256	8.4575	6.7489	0.72135	9.3661	5.4018	0.87762	2.2351	6.8695	7.717	3.6967	3.8001	6.7438	7.2039	0.55434	3.065	7.0626	4.6064	-0.6081	2.1548	3.402	7.5815	5.9893	4.6917	9.6568	2.5462	6.3323	5.928	4.4844	9.7763	9.2162	7.1345	5.4595	8.1394	5.7256
MMP8	414	NA	4.138	8.6849	6.0131	8.0778	11.417	7.0025	5.249	0.75811	8.6792	4.7187	6.7103	7.8107	5.8844	8.1091	3.2614	-0.23116	7.802	5.1111	2.1012	1.0696	8.5961	6.1835	4.5287	4.4474	10.341	9.8999	-0.11013	4.4003	6.934	4.9526	-1.7108	4.2305	3.8329	7.9888	5.5356	5.5468	8.4527	5.3023	7.7741	9.9498	8.2515	10.737	9.2122	6.7392	4.8662	8.1626	7.223
COL17A1	415	NA	-3.0061	1.2989	1.1301	2.2794	6.5355	5.8872	-1.7659	-1.3141	3.4147	0.0061033	-3.8226e-05	1.6147	0.7441	3.376	2.2962	-2.4309	5.4379	-0.084015	-2.7086	-0.73362	2.2076	1.8512	-1.1141	-1.2711	4.1356	2.7552	-3.0644	-0.16337	1.7862	-1.5661	-4.4946	-2.0454	-2.0188	1.636	0.5442	0.5712	3.6553	0.81369	1.1428	1.2825	-0.4877	5.2554	4.287	0.17669	-0.7034	2.5449	2.1478
ORM1	416	NA	0.10133	3.3256	0.28734	4.9681	7.0936	5.2793	0.28168	-0.36995	2.5363	0.99566	1.0392	3.1667	0.91496	4.5599	3.5722	-1.9272	6.051	1.7991	-0.071342	3.4647	5.2318	6.9846	0.21969	0.82828	2.4096	3.1721	-1.6483	-0.1886	6.3207	2.2787	-1.1709	-1.2644	1.1126	5.6121	2.0067	1.8901	5.645	-1.0867	2.7799	3.7895	0.97483	5.5338	5.8593	1.7001	6.734	5.0365	1.0295
OLR1	417	NA	-0.39673	4.7805	2.9419	3.8653	5.8206	5.9012	-0.20201	0.62384	5.1555	1.8133	3.0757	2.5202	2.2867	5.2722	-0.43763	-1.2127	5.9093	1.5871	-0.73884	2.7366	3.1999	4.5879	3.7116	4.8239	6.8004	5.7887	0.88665	1.4581	4.7615	4.0491	-0.57919	3.5782	-1.7659	2.4104	2.8757	3.4064	5.5408	-0.57919	2.2329	0.41789	-1.4096	7.0817	4.3816	1.7272	1.4973	5.2747	2.7267
ORM2	418	NA	-0.79958	2.8142	-1.7108	2.4562	3.6034	3.3039	-2.1708	-2.0873	-0.66516	-3.086	-0.97686	1.254	-1.4441	1.3013	-2.0282	-1.7903	2.6642	-2.568	-1.2743	-1.0339	1.8547	4.1179	-1.0834	-2.0785	-2.5011	1.8555	-2.8007	-0.80519	2.4309	1.5056	-1.8471	-2.0687	-0.21513	3.233	-0.41355	-2.3217	3.1749	-1.778	-1.8804	1.6876	-0.47752	3.3458	2.7676	-0.69794	3.1251	1.2798	-1.843
FOLR3	419	NA	2.5527	3.1802	1.7809	6.7548	6.0248	4.7878	0.43556	-0.26778	8.316	3.5863	3.0389	2.5101	1.478	3.8585	2.9722	-0.99517	4.7135	0.89235	-0.5348	0.65083	2.9848	6.5171	2.4344	1.5861	3.574	4.3918	3.2619	3.3055	3.4281	1.0174	-2.0012	-0.0082445	-0.33461	3.5254	1.9886	2.6877	4.6128	0.47045	2.195	6.6242	5.3759	5.7554	4.6203	4.3042	6.5602	2.6566	1.639
DUSP13	420	NA	-1.8387	-2.6037	-2.3726	0.008227	4.876	0.63971	-2.2516	-3.0061	-0.38473	-1.8766	-2.4569	-0.55609	-2.3778	-0.0020122	-3.8074	-1.0517	1.7523	-2.1755	-2.1285	-3.2481	1.6606	0.47926	-2.055	-2.5518	1.1493	-0.071342	-3.7322	-3.6193	0.56954	-1.5117	-1.7659	-0.30775	-2.0235	1.2646	-2.6377	1.125	0.63971	-2.6037	-2.8195	-0.088356	-1.2063	1.651	1.7644	-1.2028	-4.4131	0.97797	1.4022
PRG2	421	NA	1.9659	0.08906	1.6714	1.6059	3.2849	3.6174	1.1468	-1.1616	0.72586	1.0905	0.34426	-0.034103	1.2169	-0.088356	-2.2911	3.0524	2.9302	0.76385	1.9483	1.3046	2.1088	0.83111	2.0482	2.378	2.4602	-2.924	-1.8264	-0.73088	0.24137	1.8063	1.6438	2.635	3.2198	3.1786	0.51698	3.0145	0.20814	0.55082	2.0736	0.16674	-0.16337	5.6457	-0.22665	0.49989	0.66835	1.212	3.9929
EPX	422	NA	7.0308	6.5958	7.3952	7.6989	8.3907	8.8098	6.4668	0.2042	6.9941	7.0337	4.7124	6.43	8.7852	3.201	0.5728	4.8862	9.9883	2.1677	1.4814	0.919	4.154	4.5107	5.5703	-0.034103	5.0474	2.9612	1.1176	3.7134	2.1708	0.38911	2.2558	4.0386	4.9829	6.4461	4.5552	2.5202	4.5201	3.8689	2.2764	2.7651	-1.2383	9.8756	3.839	1.6665	5.1062	3.1286	8.1842
PRG3	423	NA	0.71672	2.8518	4.7906	2.1034	7.399	7.6157	0.50995	-1.8024	5.2357	4.287	3.6161	2.5559	0.19436	1.5902	-1.3108	-1.5997	8.5694	0.16471	-1.0801	-1.7424	3.3107	4.77	-2.7505	-1.4577	2.5909	1.5098	-2.5466	2.0274	-1.1111	-1.5777	-0.69001	1.879	-0.78336	5.8123	5.02	-0.7942	-0.75886	1.5831	0.097295	0.037805	-2.8773	7.8831	0.22172	0.56112	3.6871	1.5212	6.1091
G0S2	424	NA	6.0376	6.6064	2.8045	7.1486	10.538	6.4891	3.6152	0.7184	3.2549	5.2357	11.015	4.8049	1.7707	5.8485	4.0479	2.2654	10.639	6.2244	1.3442	9.6003	8.7372	9.7428	7.8107	10.519	8.899	5.6808	2.1906	3.4457	8.3404	7.7304	4.5612	11.544	8.3814	8.7731	6.1869	7.7304	11.32	2.5579	8.1035	7.5073	5.9132	9.277	9.493	8.1743	10.639	8.755	4.8521
TACSTD2	425	NA	2.5255	0.62384	1.8009	5.0196	6.4708	7.4614	-2.998	6.4108	-0.99223	-1.3243	0.28734	3.376	9.4283	4.7352	6.2315	-2.3726	5.779	1.3847	-0.4425	-0.41355	3.3055	2.9876	1.5557	2.9711	-0.85129	5.3577	-2.0054	-0.32018	2.4854	-0.086283	-2.468	1.3881	0.30209	0.80931	1.5264	1.12	4.6896	-0.69272	3.786	-1.3351	5.5621	4.0475	3.4839	0.52888	4.5804	1.3035	0.52216
TFF3	426	NA	-2.6911	-1.6527	1.1769	0.69813	6.7184	-0.67339	-2.1573	-2.0644	2.1261	-2.0188	-1.9313	1.1928	0.09111	3.4854	-3.8858	-1.774	-0.55609	-0.5269	-1.2417	-2.643	2.8281	-1.7697	-2.0141	-1.5589	-1.9014	2.2002	-2.7881	-1.6331	0.20629	-1.245	-1.843	-2.0501	-2.0501	2.8674	0.31874	-1.4096	0.010213	-1.7659	-0.92096	-3.6102	1.9499	1.5709	0.38373	-2.1484	-1.8766	0.7745	-1.2874
TARM1	427	NA	-0.80809	2.8002	-1.2743	2.0215	3.6763	7.1841	-2.2183	-2.1948	2.5922	-0.94946	1.9829	3.5926	5.1297	3.1906	-0.93827	-1.8024	5.5319	-0.4999	-1.2874	-2.4952	1.4856	0.87192	-2.9502	-1.4614	-0.61801	2.8464	1.6952	1.9886	1.7319	-2.7562	-1.9272	-2.1235	-1.0399	1.4602	1.0351	-1.3881	2.7848	1.1481	-0.5536	0.36034	-0.6336	4.4946	1.7598	2.0058	-0.76965	1.2764	-0.096915
DOC2B	428	NA	-0.32476	-2.4788	-2.4309	0.33722	5.6125	6.5243	-0.69794	-2.3421	-0.0082445	0.61034	1.7707	6.1753	4.1997	2.8087	3.9326	-1.9441	5.1035	0.20814	-0.57157	-1.4337	-1.0771	1.0079	-2.055	1.9491	-0.084015	4.9727	-1.8024	-2.6612	-0.40866	-2.6849	-0.46495	2.9197	-2.3878	-1.3713	0.74257	2.5156	2.6324	0.76846	-1.155	-2.6315	0.42519	2.9541	2.3092	-0.98912	-2.6487	2.6312	2.749
PI3	429	NA	-2.307	2.4535	-2.2137	5.7898	1.2681	-0.3009	3.8303	1.0242	-0.37224	1.5699	7.3756	-2.0141	1.3364	-1.0427	6.5192	-1.4371	0.37636	1.2146	-0.93249	-0.64408	1.3979	6.4683	2.1723	4.9026	0.63335	-2.7146	-1.3176	2.1027	2.4378	1.8495	1.3307	-0.071342	2.3413	1.8928	2.1213	0.52888	2.5403	1.454	2.3343	2.0098	-0.60546	3.0496	1.5979	4.6061	8.8569	5.2066	-0.41825
IL1R2	430	NA	-1.8637	1.1275	-3.0784	2.3673	8.1355	1.5659	0.6779	-0.0061866	2.2462	0.7336	1.0761	4.7524	0.035735	1.3161	-0.36281	-0.12328	2.4131	1.1263	-2.3993	3.2208	3.232	-0.5816	3.1601	5.2529	3.223	4.2738	5.555	5.2736	2.4959	-0.6026	-0.41355	5.9536	3.5395	4.0378	-2.4365	5.0134	4.6316	4.7573	1.9254	10.146	8.7944	7.1314	6.3004	2.0713	5.6305	4.4558	2.0338
SIGLEC5	431	NA	-1.3207	2.8251	2.4019	3.4457	4.1572	3.947	1.1855	1.9237	2.4718	2.3378	3.3458	2.3887	1.3558	2.7009	3.9528	-0.43998	4.2407	0.021078	1.9127	1.6588	-0.48268	3.1791	-0.2864	2.0585	3.2871	4.7465	1.579	1.2623	3.0553	0.59587	1.8953	1.3431	-0.5348	0.44829	2.4678	0.82828	4.6812	1.0509	1.3924	4.0252	3.3932	4.3125	3.4701	2.1261	5.3839	4.1148	0.32824
PCOLCE2	432	NA	-0.90022	4.3941	-0.6545	2.4206	5.506	-1.778	-0.52211	0.80777	1.8618	1.1391	1.8495	0.095332	-0.55109	-3.6806	1.8608	-2.9636	-3.2954	-0.24275	-2.6315	-3.4597	1.9021	-0.91544	-4.0827	-2.9502	-0.031846	3.5006	-0.56408	0.6478	1.0735	-1.8343	-3.3647	-3.4689	-0.6762	-0.15901	0.53062	-3.2151	2.2513	-0.6336	-1.248	4.9006	2.7959	3.1607	-2.4735	-1.2743	-0.96405	1.7029	-3.7967
EREG	433	NA	9.7539	7.6422	-0.32992	1.6381	7.1573	1.1493	4.1211	4.3945	-1.7424	3.4542	5.8398	1.4993	-0.12328	-0.25858	4.7381	1.4897	3.8769	10.672	0.54252	-1.7385	2.8518	8.0544	7.515	5.1758	7.7156	-0.89481	4.6737	5.3013	2.3518	7.3566	1.7542	9.4013	2.9354	4.2711	7.1573	5.5165	6.5963	7.1314	4.7176	3.9794	-0.64122	8.5642	0.47378	2.2187	6.3688	3.1562	6.5006
[truncated: 313 more columns]
