# Supplementary material for: The AML cellular state space unveils NPM1 immune evasion subtypes with distinct clinical outcomes
Source: Nat Commun. 2025 Nov 25;16:10592. doi: 10.1038/s41467-025-66546-6 (PMC12658069; doi:10.1038/s41467-025-66546-6)
Supplement: Supplementary file 6 — Source Data [file 41467_2025_66546_MOESM6_ESM.zip › SourceData/SourceData_Sfig11A.csv]

cell	orig.ident	celltype.aml	cluster	UMAP_1	UMAP_2
AML10_AAACCCACAACGAGGT-1	AML10	AML Immature	C1a	-10.91	2.59
AML10_AAACCCATCAGTGTTG-1	AML10	AML Immature	C1a	-10.12	1.54
AML10_AAACGAAAGTCCGCCA-1	AML10	AML Immature	C1a	-10.22	1.65
AML10_AAACGCTCACAACGCC-1	AML10	AML Immature	C1a	-10.63	2.02
AML10_AAACGCTCAGGTTCGC-1	AML10	AML Immature	C1a	-10	2.38
AML10_AAAGAACAGCCGTAAG-1	AML10	AML Immature	C1a	-10.34	1.77
AML10_AAAGAACAGTTTCAGC-1	AML10	AML Immature	C1a	-5.66	-2.19
AML10_AAAGAACGTAGAGACC-1	AML10	AML Immature	C1a	-10.1	2.27
AML10_AAAGAACTCCGTATGA-1	AML10	AML Immature	C1a	-12.42	1.47
AML10_AAAGAACTCTCGTCGT-1	AML10	AML Immature	C1a	-8.61	1.74
AML10_AAAGGATAGGAAGTCC-1	AML10	AML Immature	C1a	-9.94	2.42
AML10_AAAGGATCACGATTCA-1	AML10	AML Immature	C1a	-9.79	2.06
AML10_AAAGGATCACTTGTCC-1	AML10	AML Immature	C1a	-10.62	2.18
AML10_AAAGGATGTTGGATCT-1	AML10	AML Immature	C1a	-10.03	1.62
AML10_AAAGGGCAGATCGGTG-1	AML10	AML Immature	C1a	-10.57	2.6
AML10_AAAGGGCTCAAGCCAT-1	AML10	AML Immature	C1a	-10.13	2.21
AML10_AAAGGGCTCCCGAGTG-1	AML10	AML Immature	C1a	-10.53	1.98
AML10_AAAGGGCTCGAACGGA-1	AML10	AML Immature	C1a	-10.61	2.49
AML10_AAAGGGCTCGCTAGCG-1	AML10	AML Immature	C1a	-10.68	2.69
AML10_AAAGGTAAGGATGGCT-1	AML10	AML Immature	C1a	-9.26	1.71
AML10_AAAGGTAGTTGGACTT-1	AML10	AML Immature	C1a	-10.14	2.81
AML10_AAAGGTATCTGGTGCG-1	AML10	AML Immature	C1a	-10.18	2.65
AML10_AAAGTCCAGACGACGT-1	AML10	AML Immature	C1a	-10.21	2.62
AML10_AAAGTCCAGGAGAGGC-1	AML10	AML Immature	C1a	-10.67	2.59
AML10_AAAGTCCGTAGGCTCC-1	AML10	AML Immature	C1a	-9.25	1.67
AML10_AAAGTCCTCAGGACGA-1	AML10	AML Immature	C1a	-10.04	2.29
AML10_AAAGTGAGTCATCGGC-1	AML10	AML Immature	C1a	-11.59	0.74
AML10_AAAGTGATCCATGCAA-1	AML10	AML Immature	C1a	-10.17	2.07
AML10_AAATGGAAGGAAGTCC-1	AML10	AML Immature	C1a	-9.37	1.79
AML10_AAATGGATCTACGGGC-1	AML10	AML Immature	C1a	-10.32	2.21
AML10_AACAAAGAGAGCCCAA-1	AML10	AML Immature	C1a	-10.55	2.24
AML10_AACAAAGAGCAACAAT-1	AML10	AML Immature	C1a	-10.71	2.82
AML10_AACAAAGAGGAGGCAG-1	AML10	AML Immature	C1a	-10.52	2.04
AML10_AACAAAGAGTGGTGAC-1	AML10	AML Immature	C1a	-9.05	1.88
AML10_AACAAAGGTAGTTACC-1	AML10	AML Immature	C1a	-10.24	2.16
AML10_AACAAAGTCCGAAATC-1	AML10	AML Immature	C1a	11.56	0.24
AML10_AACAACCCAGATTAAG-1	AML10	AML Immature	C1a	-10.23	2.65
AML10_AACAACCGTCCTCATC-1	AML10	AML Immature	C1a	-8.7	2.02
AML10_AACAACCTCCTCGCAT-1	AML10	AML Immature	C1a	-9.52	1.72
AML10_AACAACCTCGATTGAC-1	AML10	AML Immature	C1a	-10.82	2.48
AML10_AACAAGAAGCTGGAGT-1	AML10	AML Immature	C1a	-10.4	2.12
AML10_AACAAGAAGTGATAGT-1	AML10	AML Immature	C1a	-10.51	2.73
AML10_AACAAGACAACTCCAA-1	AML10	AML Immature	C1a	0.16	2.5
AML10_AACACACAGGGCAGTT-1	AML10	AML Immature	C1a	-9.32	1.46
AML10_AACACACGTCATTGCA-1	AML10	AML Immature	C1a	-10.27	2.15
AML10_AACACACGTCCGGTGT-1	AML10	AML Immature	C1a	-9.49	1.77
AML10_AACACACTCAACTGAC-1	AML10	AML Immature	C1a	-10.49	2.52
AML10_AACACACTCACTTTGT-1	AML10	AML Immature	C1a	-10.52	2.83
AML10_AACAGGGAGAAGATCT-1	AML10	AML Immature	C1a	-10.03	1.71
AML10_AACAGGGAGCCTTTGA-1	AML10	AML Immature	C1a	-9.69	2.62
AML10_AACAGGGCAGAACATA-1	AML10	AML Immature	C1a	-10.13	2.77
AML10_AACAGGGCAGAGCTAG-1	AML10	AML Immature	C1a	-10.91	2.44
AML10_AACAGGGCATCGGCCA-1	AML10	AML Immature	C1a	-10.31	1.95
AML10_AACAGGGCATGACGGA-1	AML10	AML Immature	C1a	-9.7	1.68
AML10_AACAGGGGTTGGGTAG-1	AML10	AML Immature	C1a	-8.6	1.72
AML10_AACAGGGTCATTACGG-1	AML10	AML Immature	C1a	1.26	5.76
AML10_AACAGGGTCCTATTTG-1	AML10	AML Immature	C1a	-7	-2.26
AML10_AACCAACAGAAGCCAC-1	AML10	AML Immature	C1a	-10.02	2.18
AML10_AACCAACCACAGTACT-1	AML10	AML Immature	C1a	-9.01	1.79
AML10_AACCAACCATACAGAA-1	AML10	AML Immature	C1a	-10.18	1.76
AML10_AACCAACTCCAAGCTA-1	AML10	AML Immature	C1a	-10.49	2.82
AML10_AACCACAGTTTGTTCT-1	AML10	AML Immature	C1a	-10.33	2.05
AML10_AACCACATCAGACTGT-1	AML10	AML Immature	C1a	-10.67	2.83
AML10_AACCACATCAGCTTCC-1	AML10	AML Immature	C1a	-10.44	2.34
AML10_AACCATGAGTTGGACG-1	AML10	AML Immature	C1a	-9.24	1.6
AML10_AACCATGTCCAGTGTA-1	AML10	AML Immature	C1a	-10.39	2.17
AML10_AACCCAAAGAATAGTC-1	AML10	AML Immature	C1a	-9.12	1.51
AML10_AACCCAAAGACCAAGC-1	AML10	AML Immature	C1a	-10.32	2.02
AML10_AACCCAAAGCTAGATA-1	AML10	AML Immature	C1a	-8.56	1.72
AML10_AACCCAACATGACAAA-1	AML10	AML Immature	C1a	-9.66	1.74
AML10_AACCCAATCGAAGTGG-1	AML10	AML Immature	C1a	-10.25	2.26
AML10_AACCTGACAAGTCCAT-1	AML10	AML Immature	C1a	-10.02	1.14
AML10_AACCTGACAGCACGAA-1	AML10	AML Immature	C1a	-10.35	2.28
AML10_AACCTGAGTACAATAG-1	AML10	AML Immature	C1a	-9.78	1.9
AML10_AACCTTTAGATGACCG-1	AML10	AML Immature	C1a	-10.89	2.34
AML10_AACCTTTAGGTGCATG-1	AML10	AML Immature	C1a	-10.47	2.1
AML10_AACCTTTCACCTGATA-1	AML10	AML Immature	C1a	-10.65	2.16
AML10_AACGAAAAGCCGCACT-1	AML10	AML Immature	C1a	-9.43	1.77
AML10_AACGAAAAGCGACTAG-1	AML10	AML Immature	C1a	-10.17	2.18
AML10_AACGAAAAGGATGGCT-1	AML10	AML Immature	C1a	-9.92	2.69
AML10_AACGAAATCAGCGGAA-1	AML10	AML Immature	C1a	-10.27	2.5
AML10_AACGAAATCCCACAGG-1	AML10	AML Immature	C1a	-10.58	2.07
AML10_AACGAAATCCTCTAGC-1	AML10	AML Immature	C1a	-9.15	1.82
AML10_AACGAAATCCTGCCAT-1	AML10	AML Immature	C1a	-9.93	1.6
AML10_AACGAAATCTTTGATC-1	AML10	AML Immature	C1a	-10.15	2.31
AML10_AACGGGAAGAAACTGT-1	AML10	AML Immature	C1a	-8.35	1.7
AML10_AACGGGACAACACACT-1	AML10	AML Immature	C1a	-10.12	2.33
AML10_AACGGGACAATGAGCG-1	AML10	AML Immature	C1a	-8.63	1.8
AML10_AACGGGACAGGAATAT-1	AML10	AML Immature	C1a	-10.84	2.67
AML10_AACGGGAGTTCGGTAT-1	AML10	AML Immature	C1a	-10.07	1.86
AML10_AACGGGATCCGTTGGG-1	AML10	AML Immature	C1a	-9.03	1.8
AML10_AACGGGATCTCTTCAA-1	AML10	AML Immature	C1a	-9.5	1.56
AML10_AACGTCAAGTCCCGAC-1	AML10	AML Immature	C1a	-10.24	2.5
AML10_AACGTCACAAATTGGA-1	AML10	AML Immature	C1a	-10.1	2.5
AML10_AACGTCACACAAGTGG-1	AML10	AML Immature	C1a	-8.43	1.67
AML10_AACGTCACACACCTAA-1	AML10	AML Immature	C1a	-10.14	2.06
AML10_AACGTCACATGGCCCA-1	AML10	AML Immature	C1a	-10.24	1.92
AML10_AACGTCAGTACCGTCG-1	AML10	AML Immature	C1a	-10.55	2.34
AML10_AACGTCATCGCCAATA-1	AML10	AML Immature	C1a	-10.6	2.45
AML10_AACTTCTAGGACAGTC-1	AML10	AML Immature	C1a	-9.95	2.04
AML10_AACTTCTCATGACGAG-1	AML10	AML Immature	C1a	-10.08	3.04
AML10_AACTTCTGTAATGCTC-1	AML10	AML Immature	C1a	-10.24	2.37
AML10_AACTTCTGTACAGTAA-1	AML10	AML Immature	C1a	-10.08	2.65
AML10_AACTTCTGTCAAACGG-1	AML10	AML Immature	C1a	-10.41	1.98
AML10_AACTTCTGTCAAATCC-1	AML10	AML Immature	C1a	-10.59	2.04
AML10_AACTTCTGTGACTCGC-1	AML10	AML Immature	C1a	-10.53	2.52
AML10_AACTTCTGTGTATCCA-1	AML10	AML Immature	C1a	-9.87	1.96
AML10_AACTTCTTCATGCCAA-1	AML10	AML Immature	C1a	-9.49	1.94
AML10_AAGAACAAGGCGACAT-1	AML10	AML Immature	C1a	-10.83	2.42
AML10_AAGAACACAGAGGCTA-1	AML10	AML Immature	C1a	-10.17	2.09
AML10_AAGAACACATAAGATG-1	AML10	AML Immature	C1a	-10.03	1.69
AML10_AAGACAAAGGTGGTTG-1	AML10	AML Immature	C1a	-10.4	1.87
AML10_AAGACAACAACCGGAA-1	AML10	AML Immature	C1a	-10.47	2.13
AML10_AAGACAAGTTGTGGCC-1	AML10	AML Immature	C1a	-10	2.25
AML10_AAGACTCAGCCTAACT-1	AML10	AML Immature	C1a	-8.55	1.7
AML10_AAGACTCCAATCGCCG-1	AML10	AML Immature	C1a	-10.17	2.17
AML10_AAGACTCCAATTGCGT-1	AML10	AML Immature	C1a	-9.86	2.97
AML10_AAGACTCCACTAGAGG-1	AML10	AML Immature	C1a	-10.8	2.74
AML10_AAGACTCCATGGCACC-1	AML10	AML Immature	C1a	-10.32	2.65
AML10_AAGACTCTCTAGTACG-1	AML10	AML Immature	C1a	-10.38	2.43
AML10_AAGATAGCAGACAAGC-1	AML10	AML Immature	C1a	-9.84	2.12
AML10_AAGATAGCAGCAAGAC-1	AML10	AML Immature	C1a	-10.78	2.23
AML10_AAGATAGGTGTTAAAG-1	AML10	AML Immature	C1a	-10.11	2.33
AML10_AAGATAGTCCGCATAA-1	AML10	AML Immature	C1a	-9.72	1.87
AML10_AAGATAGTCTGTACAG-1	AML10	AML Immature	C1a	-10.27	2.23
AML10_AAGATAGTCTTACCGC-1	AML10	AML Immature	C1a	-10.53	2.55
AML10_AAGCATCAGACAACTA-1	AML10	AML Immature	C1a	-10.51	2.88
AML10_AAGCATCGTCGTTTCC-1	AML10	AML Immature	C1a	-10.17	1.97
AML10_AAGCATCGTGAGGAAA-1	AML10	AML Immature	C1a	-10.65	2.74
AML10_AAGCCATCAAGCAGGT-1	AML10	AML Immature	C1a	-9.69	2.15
AML10_AAGCCATCATCTCATT-1	AML10	AML Immature	C1a	-10.4	2.74
AML10_AAGCCATTCTTGGTCC-1	AML10	AML Immature	C1a	-10.07	1.94
AML10_AAGCGAGAGGCTCAAG-1	AML10	AML Immature	C1a	-9.67	1.8
AML10_AAGCGAGCAGCTGGTC-1	AML10	AML Immature	C1a	-9.86	2.09
AML10_AAGCGAGCATCCAATG-1	AML10	AML Immature	C1a	-10.22	1.82
AML10_AAGCGAGTCCATGATG-1	AML10	AML Immature	C1a	-10	1.81
AML10_AAGCGAGTCCGATTAG-1	AML10	AML Immature	C1a	-10.75	2.64
AML10_AAGCGAGTCTGGGAGA-1	AML10	AML Immature	C1a	-9.92	1.75
AML10_AAGCGTTTCCATCTAT-1	AML10	AML Immature	C1a	-10.37	1.88
AML10_AAGCGTTTCGCTATTT-1	AML10	AML Immature	C1a	-10.41	1.58
AML10_AAGGAATAGACTGGGT-1	AML10	AML Immature	C1a	-9.77	2.39
AML10_AAGGAATAGTGATTCC-1	AML10	AML Immature	C1a	-10.11	1.87
AML10_AAGGAATGTACCGGCT-1	AML10	AML Immature	C1a	-9.62	1.93
AML10_AAGGAATGTCACAGTT-1	AML10	AML Immature	C1a	-9.64	1.76
AML10_AAGGAATTCCATTCGC-1	AML10	AML Immature	C1a	1.48	5.62
AML10_AAGGTAAAGCTGTACT-1	AML10	AML Immature	C1a	-10.75	2.68
AML10_AAGGTAACACATATGC-1	AML10	AML Immature	C1a	-10.48	2.5
AML10_AAGTACCAGCGATGCA-1	AML10	AML Immature	C1a	-10.14	2.2
AML10_AAGTACCCAATTGAGA-1	AML10	AML Immature	C1a	-10.61	2.27
AML10_AAGTACCCACAACGCC-1	AML10	AML Immature	C1a	-9.91	2.13
AML10_AAGTACCGTCTTCGAA-1	AML10	AML Immature	C1a	-10.49	2.08
AML10_AAGTACCTCGTGCGAC-1	AML10	AML Immature	C1a	-8.81	1.74
AML10_AAGTACCTCTATCACT-1	AML10	AML Immature	C1a	-9.99	2.5
AML10_AAGTCGTAGTCTGCAT-1	AML10	AML Immature	C1a	-10.07	1.91
AML10_AAGTCGTTCCTCAGAA-1	AML10	AML Immature	C1a	-10.44	2.89
AML10_AAGTGAAAGCAACAGC-1	AML10	AML Immature	C1a	-9.6	2.01
AML10_AAGTGAACACCCTGTT-1	AML10	AML Immature	C1a	-10.52	2.8
AML10_AAGTTCGAGTAGCATA-1	AML10	AML Immature	C1a	-10.82	2.65
AML10_AAGTTCGCACATGGTT-1	AML10	AML Immature	C1a	-9.08	1.86
AML10_AAGTTCGTCTCTGCTG-1	AML10	AML Immature	C1a	-10.14	2.75
AML10_AATAGAGAGATGACCG-1	AML10	AML Immature	C1a	-9.89	1.56
AML10_AATAGAGCACCTGCTT-1	AML10	AML Immature	C1a	-10.38	1.91
AML10_AATAGAGCATGTGACT-1	AML10	AML Immature	C1a	-9.77	2.12
AML10_AATAGAGGTATCGCAT-1	AML10	AML Immature	C1a	-0.51	-1.37
AML10_AATAGAGGTGTCTTAG-1	AML10	AML Immature	C1a	-10.44	2.29
AML10_AATCACGCACATAGCT-1	AML10	AML Immature	C1a	-9.26	1.51
AML10_AATCGACTCTTCTGGC-1	AML10	AML Immature	C1a	-9.64	2.09
AML10_AATCGTGAGCGAAACC-1	AML10	AML Immature	C1a	0.81	5.47
AML10_AATCGTGCAGACCATT-1	AML10	AML Immature	C1a	-10.22	2.69
AML10_AATCGTGCATAGCACT-1	AML10	AML Immature	C1a	-10.59	2
AML10_AATCGTGGTCTACAAC-1	AML10	AML Immature	C1a	-10.54	2.57
AML10_AATCGTGTCAGATTGC-1	AML10	AML Immature	C1a	-10.13	2.52
AML10_AATCGTGTCAGCTCTC-1	AML10	AML Immature	C1a	-10.56	2.42
AML10_AATCGTGTCTCTCTAA-1	AML10	AML Immature	C1a	-10.01	1.79
AML10_AATGAAGCAGTTAGAA-1	AML10	AML Immature	C1a	-10.05	2.11
AML10_AATGAAGTCGCCGAGT-1	AML10	AML Immature	C1a	-9.39	2.03
AML10_AATGACCCACGCACCA-1	AML10	AML Immature	C1a	-10.35	2.61
AML10_AATGACCTCCGCACTT-1	AML10	AML Immature	C1a	-10.98	2.44
AML10_AATGCCAAGAGGATGA-1	AML10	AML Immature	C1a	-0.46	-1.12
AML10_AATGCCAAGATGTAGT-1	AML10	AML Immature	C1a	-9.65	1.95
AML10_AATGCCAAGGCCTAAG-1	AML10	AML Immature	C1a	-10.39	2.3
AML10_AATGCCAAGGGTTAAT-1	AML10	AML Immature	C1a	-10.85	2.46
AML10_AATGCCACACATAGCT-1	AML10	AML Immature	C1a	-10.53	2.32
AML10_AATGCCACATGACTCA-1	AML10	AML Immature	C1a	-9.5	1.71
AML10_AATGCCAGTGGTCTCG-1	AML10	AML Immature	C1a	-10.35	2.47
AML10_AATGCCAGTTAGTTCG-1	AML10	AML Immature	C1a	-10.12	1.89
AML10_AATGCCATCATGCAGT-1	AML10	AML Immature	C1a	-10.4	1.78
AML10_AATGGAAAGAGCAAGA-1	AML10	AML Immature	C1a	-10.11	2.76
AML10_AATGGAAAGGTTCACT-1	AML10	AML Immature	C1a	-9.85	1.68
AML10_AATGGAAGTGGATACG-1	AML10	AML Immature	C1a	-10.57	1.88
AML10_AATGGAAGTTGTGGCC-1	AML10	AML Immature	C1a	-9.22	1.73
AML10_AATGGAATCAGGGTAG-1	AML10	AML Immature	C1a	-10.69	2.53
AML10_AATGGCTAGCGACAGT-1	AML10	AML Immature	C1a	-9.84	2.26
AML10_AATGGCTCAATTTCTC-1	AML10	AML Immature	C1a	-10.33	2
AML10_AATTCCTCAACACTAC-1	AML10	AML Immature	C1a	-10.66	2.11
AML10_AATTCCTCACGCACCA-1	AML10	AML Immature	C1a	-9.52	1.76
AML10_AATTTCCAGGAGTACC-1	AML10	AML Immature	C1a	-10.37	3.09
AML10_AATTTCCCACATTCTT-1	AML10	AML Immature	C1a	-8.41	1.87
AML10_AATTTCCCATAGGAGC-1	AML10	AML Immature	C1a	-10.1	1.79
AML10_AATTTCCGTAGGATAT-1	AML10	AML Immature	C1a	-10.53	2.49
AML10_AATTTCCGTGAATTAG-1	AML10	AML Immature	C1a	-9.46	1.73
AML10_AATTTCCTCACTGTTT-1	AML10	AML Immature	C1a	-10.42	2.21
AML10_AATTTCCTCAGAGCAG-1	AML10	AML Immature	C1a	-10.3	2.48
AML10_ACAAAGAAGTTCAACC-1	AML10	AML Immature	C1a	-10.52	2.57
AML10_ACAAAGACAGGATGAC-1	AML10	AML Immature	C1a	-10.24	2.72
AML10_ACAAAGATCCGTGGCA-1	AML10	AML Immature	C1a	-10.12	1.98
AML10_ACAAAGATCGAAACAA-1	AML10	AML Immature	C1a	-9.71	1.92
AML10_ACAACCAAGGGAGTTC-1	AML10	AML Immature	C1a	-8.48	1.75
AML10_ACAACCAGTCTGTGCG-1	AML10	AML Immature	C1a	-10.75	2.68
AML10_ACAACCAGTTAGGGTG-1	AML10	AML Immature	C1a	-9.67	1.86
AML10_ACAACCATCGCTTGAA-1	AML10	AML Immature	C1a	-10.3	2.48
AML10_ACAAGCTAGAGCAGTC-1	AML10	AML Immature	C1a	-9.54	2.13
AML10_ACAAGCTAGTTGGAAT-1	AML10	AML Immature	C1a	-10.75	2.33
AML10_ACACCAAAGTCCCAAT-1	AML10	AML Immature	C1a	-10.6	2.69
AML10_ACACCAAAGTCTCGTA-1	AML10	AML Immature	C1a	-9.54	1.7
AML10_ACACCAACAGACAATA-1	AML10	AML Immature	C1a	-10.91	2.49
AML10_ACACCAACAGTCCGTG-1	AML10	AML Immature	C1a	-10.24	2.48
AML10_ACACCAAGTGTCCACG-1	AML10	AML Immature	C1a	-10.33	2.84
AML10_ACACCAATCCCATACC-1	AML10	AML Immature	C1a	-9.83	2.06
AML10_ACACGCGCAGAGGAAA-1	AML10	AML Immature	C1a	-10.06	2.91
AML10_ACACGCGGTTCCGCGA-1	AML10	AML Immature	C1a	-10.28	2.55
AML10_ACACGCGGTTGGTAGG-1	AML10	AML Immature	C1a	-9.43	1.89
AML10_ACACTGACAGGACATG-1	AML10	AML Immature	C1a	-10.33	2.9
AML10_ACACTGAGTGCTGATT-1	AML10	AML Immature	C1a	-10.72	2.94
AML10_ACACTGATCAGAATAG-1	AML10	AML Immature	C1a	-8.89	1.69
AML10_ACACTGATCCCTGGTT-1	AML10	AML Immature	C1a	-10.25	2.4
AML10_ACACTGATCGTAGGGA-1	AML10	AML Immature	C1a	-9.95	2.4
AML10_ACACTGATCTCTAAGG-1	AML10	AML Immature	C1a	-10.67	2.08
AML10_ACAGAAAAGAATTGCA-1	AML10	AML Immature	C1a	-9.84	1.74
AML10_ACAGAAATCACGGAGA-1	AML10	AML Immature	C1a	-10.65	2.7
AML10_ACAGAAATCCGCCTAT-1	AML10	AML Immature	C1a	-9.09	1.52
AML10_ACAGAAATCTACCCAC-1	AML10	AML Immature	C1a	-9.57	1.91
AML10_ACAGCCGTCGACACCG-1	AML10	AML Immature	C1a	-9.95	1.85
AML10_ACAGGGACAATTGAGA-1	AML10	AML Immature	C1a	-10.04	2.28
AML10_ACAGGGACACGCAAAG-1	AML10	AML Immature	C1a	-10.35	2.24
AML10_ACAGGGACATATGCGT-1	AML10	AML Immature	C1a	-10.22	1.89
AML10_ACAGGGAGTCTGTCCT-1	AML10	AML Immature	C1a	-10.81	2.24
AML10_ACAGGGAGTTACGCCG-1	AML10	AML Immature	C1a	-10.36	1.79
AML10_ACATCCCGTTCCTAAG-1	AML10	AML Immature	C1a	-9.93	2.58
AML10_ACATCCCGTTGGGATG-1	AML10	AML Immature	C1a	-10.57	2.59
AML10_ACATCCCTCAACCGAT-1	AML10	AML Immature	C1a	-9.83	2.23
AML10_ACATCGACAGTTGTCA-1	AML10	AML Immature	C1a	-10.54	2.37
AML10_ACATCGAGTTGGCTAT-1	AML10	AML Immature	C1a	-10.09	2.56
AML10_ACATCGAGTTTGATCG-1	AML10	AML Immature	C1a	-10.51	2.71
AML10_ACATGCAAGACTCTTG-1	AML10	AML Immature	C1a	-10.4	2.53
AML10_ACATGCACATTAAGCC-1	AML10	AML Immature	C1a	-10.52	2.49
AML10_ACATGCAGTCTGGTTA-1	AML10	AML Immature	C1a	-10.88	2.49
AML10_ACATGCATCCTACTGC-1	AML10	AML Immature	C1a	-10.23	1.5
AML10_ACATTTCAGTTGGAAT-1	AML10	AML Immature	C1a	-10.72	2.83
AML10_ACCAAACAGCTTGTTG-1	AML10	AML Immature	C1a	-10.84	2.52
AML10_ACCAAACCAAAGGCAC-1	AML10	AML Immature	C1a	-9.69	2.25
AML10_ACCAAACCAGTGTGCC-1	AML10	AML Immature	C1a	-9.62	1.84
AML10_ACCAAACTCAGCGTCG-1	AML10	AML Immature	C1a	-9.39	2.49
AML10_ACCAACAAGGAGTATT-1	AML10	AML Immature	C1a	-10.6	2.81
AML10_ACCAACAAGTCGAGGT-1	AML10	AML Immature	C1a	-10.26	2.46
AML10_ACCAACAAGTCGCCAC-1	AML10	AML Immature	C1a	-10.45	2.56
AML10_ACCAACACAAGGTACG-1	AML10	AML Immature	C1a	-8.55	1.81
AML10_ACCAACACAGAATTCC-1	AML10	AML Immature	C1a	-10.03	2.42
AML10_ACCAACAGTAACATAG-1	AML10	AML Immature	C1a	-10.2	2.2
AML10_ACCAACATCGGTCTGG-1	AML10	AML Immature	C1a	-10.1	1.96
AML10_ACCACAAAGAAGCTCG-1	AML10	AML Immature	C1a	-10.92	2.24
AML10_ACCACAACACGACAGA-1	AML10	AML Immature	C1a	-9.89	2.43
AML10_ACCACAAGTGTTATCG-1	AML10	AML Immature	C1a	-10.13	2.52
AML10_ACCATTTCACGAGGTA-1	AML10	AML Immature	C1a	-9.86	1.76
AML10_ACCATTTCACGTGTGC-1	AML10	AML Immature	C1a	-10.18	2.11
AML10_ACCATTTCATGGCTGC-1	AML10	AML Immature	C1a	-10.27	2.08
AML10_ACCATTTGTGCTGTCG-1	AML10	AML Immature	C1a	-8.88	1.83
AML10_ACCATTTTCCTCACTG-1	AML10	AML Immature	C1a	-9.73	2.17
AML10_ACCATTTTCCTCGCAT-1	AML10	AML Immature	C1a	-1.06	-1.73
AML10_ACCCAAAAGTAAACGT-1	AML10	AML Immature	C1a	-10.18	2.19
AML10_ACCCAAACACGTAGTT-1	AML10	AML Immature	C1a	-6.95	-2.4
AML10_ACCCAAACACGTCTCT-1	AML10	AML Immature	C1a	-10.56	2.69
AML10_ACCCAAACATAAGCGG-1	AML10	AML Immature	C1a	-10.6	2.66
AML10_ACCCTCAAGCAGTACG-1	AML10	AML Immature	C1a	-8.69	1.73
AML10_ACCCTCAAGTCGAATA-1	AML10	AML Immature	C1a	-9.92	1.68
AML10_ACCCTCACAGCACGAA-1	AML10	AML Immature	C1a	-10.36	2.52
AML10_ACCCTCAGTTCGGCTG-1	AML10	AML Immature	C1a	-10.7	2.69
AML10_ACCCTCATCCTAGCGG-1	AML10	AML Immature	C1a	-10.2	2.69
AML10_ACCCTTGAGAGCCCAA-1	AML10	AML Immature	C1a	-10	1.86
AML10_ACCCTTGAGCCTAACT-1	AML10	AML Immature	C1a	-9.85	2.85
AML10_ACCCTTGTCAAATGCC-1	AML10	AML Immature	C1a	-10.75	2.57
AML10_ACCCTTGTCGAAGTGG-1	AML10	AML Immature	C1a	-10.48	2.72
AML10_ACCCTTGTCGGTCTGG-1	AML10	AML Immature	C1a	-9.9	1.69
AML10_ACCGTTCCAACCGACC-1	AML10	AML Immature	C1a	-10.34	2.45
AML10_ACCGTTCCATTGCCTC-1	AML10	AML Immature	C1a	-9.6	2.45
AML10_ACCGTTCGTCTTCCGT-1	AML10	AML Immature	C1a	-9.68	1.67
AML10_ACCGTTCGTGTATCCA-1	AML10	AML Immature	C1a	-10.08	2.36
AML10_ACCGTTCTCATGCCCT-1	AML10	AML Immature	C1a	-9.66	2.02
AML10_ACCTACCGTCCTGAAT-1	AML10	AML Immature	C1a	-10.07	2.67
AML10_ACCTACCTCCTCAGGG-1	AML10	AML Immature	C1a	5.05	5.18
AML10_ACCTACCTCTCGCTCA-1	AML10	AML Immature	C1a	-9.86	1.55
AML10_ACCTGAAAGACCAGAC-1	AML10	AML Immature	C1a	-9.73	1.68
AML10_ACCTGAACATCGATGT-1	AML10	AML Immature	C1a	-10.67	2.6
AML10_ACCTGAATCATTTACC-1	AML10	AML Immature	C1a	-10.4	1.45
AML10_ACCTGAATCTCGCAGG-1	AML10	AML Immature	C1a	-10.14	1.92
AML10_ACCTGTCAGATACCAA-1	AML10	AML Immature	C1a	-9.98	1.74
AML10_ACCTGTCCAGTAGATA-1	AML10	AML Immature	C1a	-9.77	2
AML10_ACCTGTCCAGTCGGTC-1	AML10	AML Immature	C1a	-10.75	2.32
AML10_ACCTGTCTCCCAGGAC-1	AML10	AML Immature	C1a	-10.37	2.15
AML10_ACGATCACAACTGATC-1	AML10	AML Immature	C1a	-10.53	2.43
AML10_ACGATCACAGCTGGTC-1	AML10	AML Immature	C1a	-7.96	1.62
AML10_ACGATCAGTATACGGG-1	AML10	AML Immature	C1a	-9.99	2.33
AML10_ACGATCAGTATCACCA-1	AML10	AML Immature	C1a	-8.32	1.65
AML10_ACGATCAGTTGTACGT-1	AML10	AML Immature	C1a	-10.5	1.8
AML10_ACGATCATCGAACCAT-1	AML10	AML Immature	C1a	-10.28	2.4
AML10_ACGATCATCTCGAGTA-1	AML10	AML Immature	C1a	-9.81	2.29
AML10_ACGATCATCTGAACGT-1	AML10	AML Immature	C1a	-10.58	2.1
AML10_ACGATGTAGTGTCATC-1	AML10	AML Immature	C1a	-10.46	1.99
AML10_ACGATGTCAAGCGATG-1	AML10	AML Immature	C1a	-10.34	2.34
AML10_ACGATGTTCGGAGATG-1	AML10	AML Immature	C1a	-10.21	2.18
AML10_ACGCACGAGTGCCGAA-1	AML10	AML Immature	C1a	-10.22	1.5
AML10_ACGCACGCAATTGAGA-1	AML10	AML Immature	C1a	-8.49	1.82
AML10_ACGCACGGTGTTCCTC-1	AML10	AML Immature	C1a	-10.09	2.78
AML10_ACGCACGTCTGCTTAT-1	AML10	AML Immature	C1a	-8.48	1.73
AML10_ACGGAAGAGGTAGTAT-1	AML10	AML Immature	C1a	-10.7	2.34
AML10_ACGGAAGCAACCGACC-1	AML10	AML Immature	C1a	-9.57	1.82
AML10_ACGGAAGCACTTCAGA-1	AML10	AML Immature	C1a	-11.03	2.44
AML10_ACGGAAGCAGGTCCGT-1	AML10	AML Immature	C1a	-9.99	2.96
AML10_ACGGAAGGTTAGAGTA-1	AML10	AML Immature	C1a	-10.78	2.68
AML10_ACGGAAGGTTCGATTG-1	AML10	AML Immature	C1a	-8.73	1.68
AML10_ACGGGTCAGGCAGGGA-1	AML10	AML Immature	C1a	-9.41	1.81
AML10_ACGGGTCAGTGCTACT-1	AML10	AML Immature	C1a	-10.19	3.16
AML10_ACGGGTCAGTGTCATC-1	AML10	AML Immature	C1a	-10.09	2.35
AML10_ACGGTCGAGGCAGGTT-1	AML10	AML Immature	C1a	-9.59	1.93
AML10_ACGGTCGAGTCGGGAT-1	AML10	AML Immature	C1a	-9.19	1.57
AML10_ACGGTCGAGTTGAAGT-1	AML10	AML Immature	C1a	-10.35	1.62
AML10_ACGGTCGCACCCATAA-1	AML10	AML Immature	C1a	-10.43	1.89
AML10_ACGGTCGCAGACCTAT-1	AML10	AML Immature	C1a	-10.44	2.35
AML10_ACGGTCGGTACACGCC-1	AML10	AML Immature	C1a	-10.38	2.4
AML10_ACGGTCGGTGCCCGTA-1	AML10	AML Immature	C1a	-10.71	2.27
AML10_ACGGTCGTCCTTGACC-1	AML10	AML Immature	C1a	-9.66	2.36
AML10_ACGGTCGTCTGGCCTT-1	AML10	AML Immature	C1a	-10	2.02
AML10_ACGGTTACATGTGTCA-1	AML10	AML Immature	C1a	-9.5	3.04
AML10_ACGGTTAGTTAAAGTG-1	AML10	AML Immature	C1a	-9.68	2.14
AML10_ACGGTTATCGTCTAAG-1	AML10	AML Immature	C1a	-9.47	1.85
AML10_ACGTAACAGCCGATTT-1	AML10	AML Immature	C1a	-10.28	2.52
AML10_ACGTAACGTTAGGGTG-1	AML10	AML Immature	C1a	-10.41	1.51
AML10_ACGTAACTCGACACTA-1	AML10	AML Immature	C1a	-9.97	1.85
AML10_ACGTAACTCTTACGGA-1	AML10	AML Immature	C1a	-10.7	2.3
AML10_ACGTACACATGGCACC-1	AML10	AML Immature	C1a	-10.2	2.71
AML10_ACGTACATCGGTGTAT-1	AML10	AML Immature	C1a	-9.58	1.83
AML10_ACGTACATCTACACAG-1	AML10	AML Immature	C1a	-9.26	1.9
AML10_ACGTAGTAGGTCACCC-1	AML10	AML Immature	C1a	-9.55	2.28
AML10_ACGTAGTGTCACGACC-1	AML10	AML Immature	C1a	-10	1.95
AML10_ACGTAGTGTCGAATTC-1	AML10	AML Immature	C1a	-10.57	2.5
AML10_ACGTAGTGTCGCACGT-1	AML10	AML Immature	C1a	-10.19	2.9
AML10_ACGTAGTGTGCAATGG-1	AML10	AML Immature	C1a	-9.48	2.96
AML10_ACGTAGTTCTAGCAAC-1	AML10	AML Immature	C1a	-10.25	2.16
AML10_ACGTCCTAGCATTGAA-1	AML10	AML Immature	C1a	-9.9	1.63
AML10_ACGTCCTAGTCTGTAC-1	AML10	AML Immature	C1a	-10.02	1.4
AML10_ACGTCCTCAAGCGAAC-1	AML10	AML Immature	C1a	-4.46	-1.14
AML10_ACGTCCTGTTAAGGGC-1	AML10	AML Immature	C1a	1.09	5.32
AML10_ACGTCCTTCCGTGGTG-1	AML10	AML Immature	C1a	-10.1	2.15
AML10_ACGTTCCAGGCTAGCA-1	AML10	AML Immature	C1a	-10.12	2.98
AML10_ACGTTCCTCACCTGTC-1	AML10	AML Immature	C1a	-10.47	2.14
AML10_ACTACGAAGATGCCGA-1	AML10	AML Immature	C1a	-10.04	2.06
AML10_ACTACGAAGGCGATAC-1	AML10	AML Immature	C1a	-10.47	2.54
AML10_ACTACGAGTGATACCT-1	AML10	AML Immature	C1a	-9.27	1.88
AML10_ACTACGATCTGCGGGT-1	AML10	AML Immature	C1a	-8.68	1.71
AML10_ACTATCTAGAATCGTA-1	AML10	AML Immature	C1a	-10.17	2.97
AML10_ACTATCTAGCCTTTCC-1	AML10	AML Immature	C1a	-10.21	2.92
AML10_ACTATCTCAATCTGCA-1	AML10	AML Immature	C1a	1.11	5.47
AML10_ACTATCTCAATTGAAG-1	AML10	AML Immature	C1a	-7.05	3.57
AML10_ACTATCTGTTCCGTTC-1	AML10	AML Immature	C1a	-10.35	2.21
AML10_ACTATGGAGCTATCCA-1	AML10	AML Immature	C1a	-9.75	2.18
AML10_ACTATGGCATAATGAG-1	AML10	AML Immature	C1a	-10.25	2.37
AML10_ACTATGGCATCCTAAG-1	AML10	AML Immature	C1a	-9.83	2.08
AML10_ACTATGGGTCACCTTC-1	AML10	AML Immature	C1a	-10.18	2.69
AML10_ACTATTCGTCCTATAG-1	AML10	AML Immature	C1a	-9.85	1.64
AML10_ACTATTCTCATCGACA-1	AML10	AML Immature	C1a	-10.49	1.68
AML10_ACTCCCAAGTAAACTG-1	AML10	AML Immature	C1a	-10.39	2.88
AML10_ACTCCCACATGACAAA-1	AML10	AML Immature	C1a	-10.49	2.75
AML10_ACTCCCATCCCGTTCA-1	AML10	AML Immature	C1a	-9.4	2.69
AML10_ACTCTCGCACTGGAAG-1	AML10	AML Immature	C1a	-10.38	2.03
AML10_ACTCTCGCAGGAAGTC-1	AML10	AML Immature	C1a	-9.85	1.99
AML10_ACTCTCGGTGGAATGC-1	AML10	AML Immature	C1a	-9.54	2.19
AML10_ACTGATGAGATTAGCA-1	AML10	AML Immature	C1a	-9.76	1.8
AML10_ACTGATGGTACAGAAT-1	AML10	AML Immature	C1a	-10.66	2.82
AML10_ACTGATGGTAGTCCTA-1	AML10	AML Immature	C1a	-10.67	2.52
AML10_ACTGATGGTCTCACGG-1	AML10	AML Immature	C1a	-9.85	1.48
AML10_ACTGATGTCACCATAG-1	AML10	AML Immature	C1a	-10.28	2.15
AML10_ACTGCAATCGAGTCCG-1	AML10	AML Immature	C1a	-9.92	2.55
AML10_ACTGTCCAGGACAGCT-1	AML10	AML Immature	C1a	-8.74	1.7
AML10_ACTGTCCAGTGCTCGC-1	AML10	AML Immature	C1a	-10.64	2.73
AML10_ACTGTCCCAGGCCCTA-1	AML10	AML Immature	C1a	-10.06	2.28
AML10_ACTGTCCTCCGTGGGT-1	AML10	AML Immature	C1a	-10.21	1.82
AML10_ACTGTGAAGGCTCCCA-1	AML10	AML Immature	C1a	-10.97	2.34
AML10_ACTGTGACAGCAGTCC-1	AML10	AML Immature	C1a	-10.52	2.66
AML10_ACTGTGAGTGCAGATG-1	AML10	AML Immature	C1a	-9.82	2.06
AML10_ACTTAGGAGTCTGGAG-1	AML10	AML Immature	C1a	-9.52	1.65
AML10_ACTTAGGCAGCCGGTT-1	AML10	AML Immature	C1a	-10.63	2.7
AML10_ACTTAGGCAGGAATAT-1	AML10	AML Immature	C1a	-8.55	1.71
AML10_ACTTATCAGTGGAAAG-1	AML10	AML Immature	C1a	-9.82	1.62
AML10_ACTTATCGTATCGATC-1	AML10	AML Immature	C1a	-9.43	1.93
AML10_ACTTATCGTATCGCAT-1	AML10	AML Immature	C1a	-10.35	2.37
AML10_ACTTATCTCCACCTGT-1	AML10	AML Immature	C1a	-10.61	1.96
AML10_ACTTATCTCGTCGGGT-1	AML10	AML Immature	C1a	-9.43	1.92
AML10_ACTTATCTCGTGTTCC-1	AML10	AML Immature	C1a	-9.69	1.91
AML10_ACTTCCGAGACCAACG-1	AML10	AML Immature	C1a	-9.16	1.86
AML10_ACTTCCGAGTACTGGG-1	AML10	AML Immature	C1a	-10.27	2.84
AML10_ACTTCCGGTCTTAGTG-1	AML10	AML Immature	C1a	-10	1.71
AML10_ACTTCCGTCCTGGGTG-1	AML10	AML Immature	C1a	-8.91	1.78
AML10_ACTTCCGTCTTCCCGA-1	AML10	AML Immature	C1a	-10.67	2.6
AML10_ACTTCGCGTCTTTCAT-1	AML10	AML Immature	C1a	-10.65	2.65
AML10_ACTTCGCGTGCCCGTA-1	AML10	AML Immature	C1a	-7.03	-2.3
AML10_ACTTTCACAACCAATC-1	AML10	AML Immature	C1a	-8.88	1.84
AML10_ACTTTGTAGCTACTAC-1	AML10	AML Immature	C1a	-10.21	1.92
AML10_ACTTTGTAGGTCGAGT-1	AML10	AML Immature	C1a	-9.86	1.78
AML10_ACTTTGTCAGACGATG-1	AML10	AML Immature	C1a	-10.55	2.67
AML10_ACTTTGTCATGGCTGC-1	AML10	AML Immature	C1a	-10.08	1.95
AML10_ACTTTGTTCATCAGTG-1	AML10	AML Immature	C1a	-9.22	1.64
AML10_ACTTTGTTCATGGAGG-1	AML10	AML Immature	C1a	-9.93	2.05
AML10_ACTTTGTTCCTCGCAT-1	AML10	AML Immature	C1a	-9.91	1.88
AML10_AGAAATGAGGACCCAA-1	AML10	AML Immature	C1a	-9.43	2.09
AML10_AGAAATGCAATCACGT-1	AML10	AML Immature	C1a	-10.42	1.83
AML10_AGAAATGGTAGCTTTG-1	AML10	AML Immature	C1a	-10.48	2.51
AML10_AGAACAAGTAGAGACC-1	AML10	AML Immature	C1a	-9.88	1.85
AML10_AGAACAATCCTCTGCA-1	AML10	AML Immature	C1a	-10.67	2.83
AML10_AGAACCTCAAGTCGTT-1	AML10	AML Immature	C1a	-9.39	1.91
AML10_AGAACCTCATAGGAGC-1	AML10	AML Immature	C1a	-10.97	2.52
AML10_AGAACCTTCTAACACG-1	AML10	AML Immature	C1a	-10.53	1.83
AML10_AGAACCTTCTCCGAAA-1	AML10	AML Immature	C1a	-9.95	2.06
AML10_AGAACCTTCTCGACGG-1	AML10	AML Immature	C1a	-10.32	2.77
AML10_AGAAGCGAGTCACTAC-1	AML10	AML Immature	C1a	-9.82	1.79
AML10_AGAAGCGCAATGCAGG-1	AML10	AML Immature	C1a	-10.34	2.16
AML10_AGAAGCGCACGGTCTG-1	AML10	AML Immature	C1a	-9.7	2.57
AML10_AGAAGCGTCCGATCGG-1	AML10	AML Immature	C1a	-10.49	2.59
AML10_AGAAGCGTCGGAATTC-1	AML10	AML Immature	C1a	-10.88	2.4
AML10_AGAAGTAAGCAGGTCA-1	AML10	AML Immature	C1a	-10.38	2.23
AML10_AGAAGTACAATGAACA-1	AML10	AML Immature	C1a	4.64	5.31
AML10_AGACAAAAGGTAGTCG-1	AML10	AML Immature	C1a	-9.92	3
AML10_AGACAAAAGTTCAACC-1	AML10	AML Immature	C1a	-10.05	2.21
AML10_AGACAAACACACCTGG-1	AML10	AML Immature	C1a	-10.59	2.06
AML10_AGACAAACACCTGTCT-1	AML10	AML Immature	C1a	-10.67	2.52
AML10_AGACAAAGTTTACGTG-1	AML10	AML Immature	C1a	-10.51	1.8
AML10_AGACAAATCTACGGGC-1	AML10	AML Immature	C1a	-9.9	2.42
AML10_AGACACTAGCCGAACA-1	AML10	AML Immature	C1a	-10.71	2.45
AML10_AGACACTAGCCTATCA-1	AML10	AML Immature	C1a	-9.68	2.78
AML10_AGACACTGTGGCTAGA-1	AML10	AML Immature	C1a	-10.8	2.11
AML10_AGACACTTCGAAGGAC-1	AML10	AML Immature	C1a	-10.2	2.02
AML10_AGACACTTCTTGCGCT-1	AML10	AML Immature	C1a	-10.61	2.24
AML10_AGACAGGAGATCACCT-1	AML10	AML Immature	C1a	-8.69	1.8
AML10_AGACAGGAGCTGAGTG-1	AML10	AML Immature	C1a	-10.62	2.13
AML10_AGACAGGAGGATGAGA-1	AML10	AML Immature	C1a	-9.04	1.72
AML10_AGACAGGCATGACGGA-1	AML10	AML Immature	C1a	-10.41	2.7
AML10_AGACAGGGTACTTGTG-1	AML10	AML Immature	C1a	-9.43	1.9
AML10_AGACAGGGTAGTTAGA-1	AML10	AML Immature	C1a	-8.12	1.67
AML10_AGACAGGGTATGACAA-1	AML10	AML Immature	C1a	-9.61	2.08
AML10_AGACAGGGTCAGGTGA-1	AML10	AML Immature	C1a	-10.67	2.76
AML10_AGACAGGGTCATCCCT-1	AML10	AML Immature	C1a	-10.05	1.91
AML10_AGACAGGGTCTGATAC-1	AML10	AML Immature	C1a	-10.59	2.23
AML10_AGACCATCACTGCGTG-1	AML10	AML Immature	C1a	-11.25	1.83
AML10_AGACCATCATCGATAC-1	AML10	AML Immature	C1a	-8.81	1.84
AML10_AGACCATCATGCCGGT-1	AML10	AML Immature	C1a	-9.8	1.61
AML10_AGACCATGTCAAAGAT-1	AML10	AML Immature	C1a	-10.5	2.37
AML10_AGACCATGTTGCTAGT-1	AML10	AML Immature	C1a	-10.79	2.61
AML10_AGACCCGAGACTCTAC-1	AML10	AML Immature	C1a	-9.63	2
AML10_AGACCCGAGATGAAGG-1	AML10	AML Immature	C1a	0.39	4.27
AML10_AGACCCGAGCGTATAA-1	AML10	AML Immature	C1a	-10.51	2.43
AML10_AGACCCGGTCAGCGTC-1	AML10	AML Immature	C1a	-10.22	1.98
AML10_AGACCCGGTGCATACT-1	AML10	AML Immature	C1a	-10.26	1.96
AML10_AGACCCGGTGTTGCCG-1	AML10	AML Immature	C1a	-9.07	1.69
AML10_AGACCCGTCACTGCTC-1	AML10	AML Immature	C1a	-10.3	1.96
AML10_AGACCCGTCATCTGTT-1	AML10	AML Immature	C1a	-10.56	2.35
AML10_AGACCCGTCGCTGTCT-1	AML10	AML Immature	C1a	-10.46	1.98
AML10_AGACTCAAGCACTCCG-1	AML10	AML Immature	C1a	-9.82	1.96
AML10_AGACTCACAGGCTCTG-1	AML10	AML Immature	C1a	-9.85	2.32
AML10_AGACTCACATCGTGCG-1	AML10	AML Immature	C1a	-10.04	2.5
AML10_AGACTCACATTAAGCC-1	AML10	AML Immature	C1a	-10.94	1.75
AML10_AGACTCAGTATCGGTT-1	AML10	AML Immature	C1a	-10.27	2.35
AML10_AGACTCATCAGTGTCA-1	AML10	AML Immature	C1a	-9.8	1.89
AML10_AGACTCATCATCCCGT-1	AML10	AML Immature	C1a	-10.04	2.38
AML10_AGACTCATCGAAGCCC-1	AML10	AML Immature	C1a	-0.91	-1.77
AML10_AGACTCATCTGGGCGT-1	AML10	AML Immature	C1a	-10.06	1.6
AML10_AGAGAATCAAGTGGAC-1	AML10	AML Immature	C1a	-10.07	1.85
AML10_AGAGAATCACCAGTAT-1	AML10	AML Immature	C1a	-8.36	1.82
AML10_AGAGAATCACTATCCC-1	AML10	AML Immature	C1a	-8.52	1.71
AML10_AGAGAATCATGTGGCC-1	AML10	AML Immature	C1a	-10.25	2.22
AML10_AGAGAATTCGGCGATC-1	AML10	AML Immature	C1a	-8.63	1.78
AML10_AGAGAGCAGCAATTCC-1	AML10	AML Immature	C1a	-10.57	1.88
AML10_AGAGAGCCATCGGATT-1	AML10	AML Immature	C1a	-9.97	1.92
AML10_AGAGAGCGTATACGGG-1	AML10	AML Immature	C1a	-10.6	2.74
AML10_AGAGAGCTCGGTATGT-1	AML10	AML Immature	C1a	-10.27	2.3
AML10_AGAGCAGGTCGACTTA-1	AML10	AML Immature	C1a	-9.47	3.04
AML10_AGAGCAGTCACTGATG-1	AML10	AML Immature	C1a	-9.87	2.38
AML10_AGAGCAGTCTCTAGGA-1	AML10	AML Immature	C1a	-9.81	2.06
AML10_AGAGCAGTCTTGGAAC-1	AML10	AML Immature	C1a	-9.58	1.87
AML10_AGAGCCCAGTTGTAAG-1	AML10	AML Immature	C1a	-9.41	2.09
AML10_AGAGCCCGTACTGAGG-1	AML10	AML Immature	C1a	-10.36	2.87
AML10_AGAGCCCGTTCGTTCC-1	AML10	AML Immature	C1a	-6.74	-2.48
AML10_AGAGCCCGTTTGACAC-1	AML10	AML Immature	C1a	-10.41	2.78
AML10_AGATAGAGTAGAGATT-1	AML10	AML Immature	C1a	-9.15	1.78
AML10_AGATAGAGTCCTTTGC-1	AML10	AML Immature	C1a	-10.59	2.19
AML10_AGATAGATCCGGACTG-1	AML10	AML Immature	C1a	-10.52	1.83
AML10_AGATAGATCTACACTT-1	AML10	AML Immature	C1a	1.28	5.36
AML10_AGATCCAAGCCATTCA-1	AML10	AML Immature	C1a	-10.52	2.79
AML10_AGATCCACACTAACCA-1	AML10	AML Immature	C1a	-10.26	2.28
AML10_AGATCCACAGTGACCC-1	AML10	AML Immature	C1a	-9.17	1.78
AML10_AGATCCAGTAAGTTGA-1	AML10	AML Immature	C1a	-10.58	2.04
AML10_AGATCCAGTCTTCATT-1	AML10	AML Immature	C1a	-9.99	2
AML10_AGATCCAGTTTAAGGA-1	AML10	AML Immature	C1a	-10.45	2.53
AML10_AGATCGTCAATAACCC-1	AML10	AML Immature	C1a	-10.34	2.57
AML10_AGATCGTCACCAGTAT-1	AML10	AML Immature	C1a	-10.52	2.21
AML10_AGATCGTCATGTTTGG-1	AML10	AML Immature	C1a	-8.89	1.55
AML10_AGATCGTGTACTTCCC-1	AML10	AML Immature	C1a	-9.23	1.55
AML10_AGATCGTTCCACACCT-1	AML10	AML Immature	C1a	-9.95	1.96
AML10_AGATGAAGTTAAGGAT-1	AML10	AML Immature	C1a	-6.97	-2.36
AML10_AGATGAATCATTCATC-1	AML10	AML Immature	C1a	-10.17	4.09
AML10_AGATGAATCCATTGCC-1	AML10	AML Immature	C1a	-10.55	2.13
AML10_AGATGAATCCTTATAC-1	AML10	AML Immature	C1a	-10.44	2.55
AML10_AGATGAATCTCCGCAT-1	AML10	AML Immature	C1a	-10.99	2.32
AML10_AGATGCTAGCCTGTGC-1	AML10	AML Immature	C1a	-10.12	2.14
AML10_AGATGCTAGGTTCTTG-1	AML10	AML Immature	C1a	-10.39	2.26
AML10_AGATGCTCATAGAAAC-1	AML10	AML Immature	C1a	-6.95	3.49
AML10_AGATGCTGTACCCGAC-1	AML10	AML Immature	C1a	-10.45	2.43
AML10_AGATGCTGTATCGAGG-1	AML10	AML Immature	C1a	1.35	5.34
AML10_AGCATCAAGCTAGATA-1	AML10	AML Immature	C1a	-10.61	2.11
AML10_AGCATCAAGTCTAGAA-1	AML10	AML Immature	C1a	-10.31	2.9
AML10_AGCATCACAAGAGTGC-1	AML10	AML Immature	C1a	-9.26	1.8
AML10_AGCATCACAATCGAAA-1	AML10	AML Immature	C1a	-10.04	2.41
AML10_AGCCAATAGAACAAGG-1	AML10	AML Immature	C1a	-9.98	1.77
AML10_AGCCAATGTCACTACA-1	AML10	AML Immature	C1a	-10.65	2.74
AML10_AGCCAATGTGAGCCAA-1	AML10	AML Immature	C1a	-10.07	2.03
AML10_AGCCACGAGAAACCAT-1	AML10	AML Immature	C1a	-10.43	2.1
AML10_AGCCACGAGTCGGCCT-1	AML10	AML Immature	C1a	-10.33	2.69
AML10_AGCCACGGTCCACTCT-1	AML10	AML Immature	C1a	-10.17	1.95
AML10_AGCCACGTCATCAGTG-1	AML10	AML Immature	C1a	-10.05	2.3
AML10_AGCCACGTCATTCCTA-1	AML10	AML Immature	C1a	-10.56	2.01
AML10_AGCCACGTCTGGCCTT-1	AML10	AML Immature	C1a	-10.54	2.73
AML10_AGCCAGCAGGCTCCCA-1	AML10	AML Immature	C1a	-10.5	2.63
AML10_AGCCAGCAGTCTCGTA-1	AML10	AML Immature	C1a	-10.33	2.24
AML10_AGCCAGCTCGTCCTTG-1	AML10	AML Immature	C1a	-10.36	1.92
AML10_AGCGATTGTCGTCTCT-1	AML10	AML Immature	C1a	0.72	5.29
AML10_AGCGATTGTTAGAAAC-1	AML10	AML Immature	C1a	-10.5	2.67
AML10_AGCGATTGTTATCTTC-1	AML10	AML Immature	C1a	-6.95	-2.28
AML10_AGCGATTTCCGCTAGG-1	AML10	AML Immature	C1a	-10.46	2.65
AML10_AGCGCCAGTTCCTAAG-1	AML10	AML Immature	C1a	-10.02	2.04
AML10_AGCGCTGAGCTCATAC-1	AML10	AML Immature	C1a	-9.44	1.63
AML10_AGCGCTGAGCTGAAGC-1	AML10	AML Immature	C1a	-10.23	1.3
AML10_AGCGCTGGTAGCGCCT-1	AML10	AML Immature	C1a	-9.49	2.17
AML10_AGCGCTGGTGTTTGCA-1	AML10	AML Immature	C1a	-10.38	2.44
AML10_AGCGCTGGTTCGAAGG-1	AML10	AML Immature	C1a	-9.95	2.1
AML10_AGCGCTGGTTGGATCT-1	AML10	AML Immature	C1a	-10.36	2.49
AML10_AGCGCTGTCGGAAGGT-1	AML10	AML Immature	C1a	-9.55	1.71
AML10_AGCGTATCAGAGAGGG-1	AML10	AML Immature	C1a	-10.64	2.09
AML10_AGCGTATTCACGGACC-1	AML10	AML Immature	C1a	-10.85	2.12
AML10_AGCGTATTCTACGCGG-1	AML10	AML Immature	C1a	-10.48	2.12
AML10_AGCGTCGAGATGACAT-1	AML10	AML Immature	C1a	-9.47	2.01
AML10_AGCGTCGAGCTACTAC-1	AML10	AML Immature	C1a	-10.29	1.93
AML10_AGCGTCGCAGGAACCA-1	AML10	AML Immature	C1a	-10.19	2.32
AML10_AGCTACACAGTGGTGA-1	AML10	AML Immature	C1a	-9.33	2.09
AML10_AGCTACACATGGGCAA-1	AML10	AML Immature	C1a	-10.78	2.39
AML10_AGCTACACATTCTCCG-1	AML10	AML Immature	C1a	-8.63	1.55
AML10_AGCTACAGTGTGTGTT-1	AML10	AML Immature	C1a	-9.67	2.09
AML10_AGCTCAAGTGCAATAA-1	AML10	AML Immature	C1a	-10.57	2.15
AML10_AGCTCAAGTTAGGCCC-1	AML10	AML Immature	C1a	-10.47	2.4
AML10_AGCTCAATCGAGAGCA-1	AML10	AML Immature	C1a	-10.72	2.4
AML10_AGCTTCCAGATGACCG-1	AML10	AML Immature	C1a	-4.39	-4.39
AML10_AGCTTCCAGGGACCAT-1	AML10	AML Immature	C1a	-10.51	1.69
AML10_AGCTTCCAGTGTAGTA-1	AML10	AML Immature	C1a	-10.33	2.71
AML10_AGCTTCCTCGCGGACT-1	AML10	AML Immature	C1a	-10.77	2.56
AML10_AGCTTCCTCGGCCAAC-1	AML10	AML Immature	C1a	-4.43	-4.42
AML10_AGGAAATAGGCATCTT-1	AML10	AML Immature	C1a	-10.42	2.38
AML10_AGGAAATCAAATGAGT-1	AML10	AML Immature	C1a	-9.64	2.19
AML10_AGGAAATCAATTGCCA-1	AML10	AML Immature	C1a	-10.89	2.48
AML10_AGGAAATCACATATGC-1	AML10	AML Immature	C1a	-10	1.89
AML10_AGGAAATTCTTCACAT-1	AML10	AML Immature	C1a	-10.7	2.57
AML10_AGGAATAGTGCTATTG-1	AML10	AML Immature	C1a	-9.78	2.62
AML10_AGGAATAGTTCGTTCC-1	AML10	AML Immature	C1a	-8.79	1.75
AML10_AGGAATATCGAAGGAC-1	AML10	AML Immature	C1a	-10.32	2.26
AML10_AGGAATATCTCGACCT-1	AML10	AML Immature	C1a	-9.93	2.12
AML10_AGGACGAAGCAGGTCA-1	AML10	AML Immature	C1a	-9.05	1.69
AML10_AGGACGAAGCAGTAAT-1	AML10	AML Immature	C1a	-9.82	1.74
AML10_AGGACGAAGCGCCTAC-1	AML10	AML Immature	C1a	-9.39	1.56
AML10_AGGACGAAGGAGAATG-1	AML10	AML Immature	C1a	-8.52	4.04
AML10_AGGACGACAACGGTAG-1	AML10	AML Immature	C1a	-10.07	2.03
AML10_AGGACTTAGCATGATA-1	AML10	AML Immature	C1a	-10.61	2.8
AML10_AGGACTTAGGATCATA-1	AML10	AML Immature	C1a	-10.42	2.72
AML10_AGGACTTGTCGCTCGA-1	AML10	AML Immature	C1a	-8.96	1.81
AML10_AGGAGGTAGCGGGTTA-1	AML10	AML Immature	C1a	-10.28	1.89
AML10_AGGAGGTAGGCTCACC-1	AML10	AML Immature	C1a	-10.4	1.56
AML10_AGGAGGTTCTGGTGGC-1	AML10	AML Immature	C1a	-6.94	-2.65
AML10_AGGATAAAGTCGAATA-1	AML10	AML Immature	C1a	-10.15	1.97
AML10_AGGATAACATGAGATA-1	AML10	AML Immature	C1a	-8.94	1.84
AML10_AGGATAAGTCTAGGCC-1	AML10	AML Immature	C1a	-9.76	1.48
AML10_AGGATAATCGTGGTAT-1	AML10	AML Immature	C1a	-10.66	2.26
AML10_AGGATCTAGATTGCGG-1	AML10	AML Immature	C1a	-10.6	2.71
AML10_AGGATCTAGGCATGCA-1	AML10	AML Immature	C1a	-10.51	2.58
AML10_AGGATCTAGGTCCGAA-1	AML10	AML Immature	C1a	-10.59	2.77
AML10_AGGATCTGTGTGTCGC-1	AML10	AML Immature	C1a	-10.7	2.14
AML10_AGGATCTTCAAGTGGG-1	AML10	AML Immature	C1a	-10.41	2.74
AML10_AGGCATTAGATACCAA-1	AML10	AML Immature	C1a	-9.92	1.76
AML10_AGGCATTAGTGCGACA-1	AML10	AML Immature	C1a	-10.34	2.25
AML10_AGGCATTAGTTGTCGT-1	AML10	AML Immature	C1a	-11.23	1.99
AML10_AGGCATTGTCCCTCAT-1	AML10	AML Immature	C1a	5.1	5.24
AML10_AGGCATTGTGAGAGGG-1	AML10	AML Immature	C1a	-9.23	1.82
AML10_AGGCATTGTTCGGCGT-1	AML10	AML Immature	C1a	-10.41	1.69
AML10_AGGCCACGTAGCACAG-1	AML10	AML Immature	C1a	-10.44	2.51
AML10_AGGCCACGTCATAAAG-1	AML10	AML Immature	C1a	-10.11	1.79
AML10_AGGCCACGTCTTCAAG-1	AML10	AML Immature	C1a	-10.22	2.53
AML10_AGGCCACTCATCACAG-1	AML10	AML Immature	C1a	-10.48	2.24
AML10_AGGCTGCAGCGTCTGC-1	AML10	AML Immature	C1a	-9.97	2.04
AML10_AGGCTGCAGGTCGAGT-1	AML10	AML Immature	C1a	0.29	4.86
AML10_AGGCTGCCACAATGAA-1	AML10	AML Immature	C1a	-10.67	1.94
AML10_AGGCTGCCACGGGTAA-1	AML10	AML Immature	C1a	-10.62	2.31
AML10_AGGCTGCCAGGTATGG-1	AML10	AML Immature	C1a	-10.55	2.46
AML10_AGGCTGCCATGTCTAG-1	AML10	AML Immature	C1a	-10.28	2.22
AML10_AGGGAGTAGATTGACA-1	AML10	AML Immature	C1a	-10.35	1.79
AML10_AGGGAGTAGGTACTGG-1	AML10	AML Immature	C1a	-6.84	-1.94
AML10_AGGGAGTAGTCACGAG-1	AML10	AML Immature	C1a	-10.52	2.07
AML10_AGGGAGTCACGGCACT-1	AML10	AML Immature	C1a	-10.42	1.94
AML10_AGGGAGTGTCACAATC-1	AML10	AML Immature	C1a	-9.98	2.98
AML10_AGGGAGTGTGAGGAAA-1	AML10	AML Immature	C1a	-10.14	2.2
AML10_AGGGAGTGTGAGTCAG-1	AML10	AML Immature	C1a	-10.95	2.33
AML10_AGGGAGTTCACATCAG-1	AML10	AML Immature	C1a	-10.34	2.23
AML10_AGGGAGTTCATAGACC-1	AML10	AML Immature	C1a	-10.36	2.8
AML10_AGGGAGTTCTCGCTTG-1	AML10	AML Immature	C1a	-9.92	1.67
AML10_AGGGCCTAGGATACCG-1	AML10	AML Immature	C1a	-10.1	2.69
AML10_AGGGCCTCATGTTCGA-1	AML10	AML Immature	C1a	-9.77	2.3
AML10_AGGGCTCAGACAGCGT-1	AML10	AML Immature	C1a	-10.32	2.6
AML10_AGGGCTCAGACCTTTG-1	AML10	AML Immature	C1a	-10.23	3.02
AML10_AGGGCTCAGACGGTTG-1	AML10	AML Immature	C1a	-6.99	-2.19
AML10_AGGGCTCAGGTAAAGG-1	AML10	AML Immature	C1a	0.83	5.38
AML10_AGGGCTCAGTAGCTCT-1	AML10	AML Immature	C1a	-10.4	2.9
AML10_AGGGCTCAGTCATCCA-1	AML10	AML Immature	C1a	-9.84	2.86
AML10_AGGGCTCCACCCTGTT-1	AML10	AML Immature	C1a	-10.13	1.56
AML10_AGGGCTCGTGCAATGG-1	AML10	AML Immature	C1a	-10.63	2.08
AML10_AGGGCTCTCATTGTTC-1	AML10	AML Immature	C1a	-8.49	1.83
AML10_AGGGCTCTCGTTGTAG-1	AML10	AML Immature	C1a	-10.01	2.87
AML10_AGGGCTCTCTATACGG-1	AML10	AML Immature	C1a	-9.65	1.97
AML10_AGGGCTCTCTCCTGTG-1	AML10	AML Immature	C1a	-8.36	1.69
AML10_AGGGTCCGTGTTGAGG-1	AML10	AML Immature	C1a	-9.93	2.75
AML10_AGGGTCCGTTCCGCGA-1	AML10	AML Immature	C1a	-9.61	2.21
AML10_AGGGTGACAGATCCTA-1	AML10	AML Immature	C1a	-10.46	2.06
AML10_AGGGTGACAGTCAGTT-1	AML10	AML Immature	C1a	-6.86	3.61
AML10_AGGGTGACATAGCTGT-1	AML10	AML Immature	C1a	-9.9	2.11
AML10_AGGGTTTAGATAACAC-1	AML10	AML Immature	C1a	-10.05	2.53
AML10_AGGGTTTAGGCCGCTT-1	AML10	AML Immature	C1a	-9.59	2.08
AML10_AGGGTTTAGGGTTGCA-1	AML10	AML Immature	C1a	-9.55	2.4
AML10_AGGGTTTCAATCGAAA-1	AML10	AML Immature	C1a	-8.95	2.01
AML10_AGGGTTTCACCCTTGT-1	AML10	AML Immature	C1a	-10.26	2.41
AML10_AGGGTTTCATTCACAG-1	AML10	AML Immature	C1a	-9.42	1.79
AML10_AGGTAGGAGTCTGGAG-1	AML10	AML Immature	C1a	-10.37	1.77
AML10_AGGTAGGGTAATCAAG-1	AML10	AML Immature	C1a	-10.97	2.31
AML10_AGGTAGGGTAGTGTGG-1	AML10	AML Immature	C1a	-9.55	2.03
AML10_AGGTAGGGTTGCAACT-1	AML10	AML Immature	C1a	-11.16	1.78
AML10_AGGTCATAGGCCTGCT-1	AML10	AML Immature	C1a	-9.58	1.79
AML10_AGGTCATAGGTGCCTC-1	AML10	AML Immature	C1a	-9.27	1.84
AML10_AGGTCATCACAACGTT-1	AML10	AML Immature	C1a	-9.99	2.45
AML10_AGGTCATCAGGTACGA-1	AML10	AML Immature	C1a	-9.29	1.55
AML10_AGGTCATTCATCTACT-1	AML10	AML Immature	C1a	-8.68	1.62
AML10_AGGTCATTCGCAGAGA-1	AML10	AML Immature	C1a	-10.54	2.14
AML10_AGGTCATTCGTAGGGA-1	AML10	AML Immature	C1a	-10.49	2.37
AML10_AGGTCTACACAGTCAT-1	AML10	AML Immature	C1a	-10.65	2.78
AML10_AGGTCTATCCACGTGG-1	AML10	AML Immature	C1a	-10.53	2.68
AML10_AGGTGTTCACAAGGTG-1	AML10	AML Immature	C1a	-10.05	2.06
AML10_AGGTGTTCACCGAATT-1	AML10	AML Immature	C1a	-9.2	1.51
AML10_AGGTGTTCACTGGCCA-1	AML10	AML Immature	C1a	-10.37	2.51
AML10_AGGTGTTTCTCATTTG-1	AML10	AML Immature	C1a	-10.31	2.29
AML10_AGGTTACAGGTTTGAA-1	AML10	AML Immature	C1a	-9.44	1.67
AML10_AGGTTACCATATCTCT-1	AML10	AML Immature	C1a	-9.06	1.71
AML10_AGGTTACGTCCAATCA-1	AML10	AML Immature	C1a	-10.57	2.56
AML10_AGGTTACGTCTTCGAA-1	AML10	AML Immature	C1a	-8.42	1.72
AML10_AGGTTACTCGCTTGCT-1	AML10	AML Immature	C1a	-10.16	2.53
AML10_AGGTTGTAGGCACTAG-1	AML10	AML Immature	C1a	-9.44	1.97
AML10_AGGTTGTCATCCCACT-1	AML10	AML Immature	C1a	-10.33	2.88
AML10_AGGTTGTGTTCAAAGA-1	AML10	AML Immature	C1a	-10.66	2.24
AML10_AGGTTGTTCCGTAGGC-1	AML10	AML Immature	C1a	-9.67	1.52
AML10_AGTAACCAGTCATAGA-1	AML10	AML Immature	C1a	-9.7	2.18
AML10_AGTAACCCAAATTGCC-1	AML10	AML Immature	C1a	-9.04	1.88
AML10_AGTAACCCATATGCGT-1	AML10	AML Immature	C1a	-10.11	2.31
AML10_AGTAACCTCAGACCCG-1	AML10	AML Immature	C1a	-10.68	1.92
AML10_AGTAACCTCCAAAGGG-1	AML10	AML Immature	C1a	-10.23	2.14
AML10_AGTAACCTCTTACCGC-1	AML10	AML Immature	C1a	-9.78	1.88
AML10_AGTACCACACGGGCTT-1	AML10	AML Immature	C1a	-10.25	1.86
AML10_AGTACCACAGCTGAAG-1	AML10	AML Immature	C1a	-10.07	1.96
AML10_AGTACTGAGTGATTCC-1	AML10	AML Immature	C1a	-9.55	3.12
AML10_AGTACTGCACTCAGAT-1	AML10	AML Immature	C1a	-10.38	2.03
AML10_AGTACTGCAGGGAGAG-1	AML10	AML Immature	C1a	-10	2.87
AML10_AGTAGCTAGGTCGACA-1	AML10	AML Immature	C1a	-10.73	2.62
AML10_AGTAGCTGTCAACCTA-1	AML10	AML Immature	C1a	1.36	0.51
AML10_AGTAGCTGTCTCGGAC-1	AML10	AML Immature	C1a	-10.1	2.47
AML10_AGTAGCTTCAGAGTGG-1	AML10	AML Immature	C1a	-9.24	1.92
AML10_AGTAGCTTCTGACGCG-1	AML10	AML Immature	C1a	-10.93	2.55
AML10_AGTAGTCCAAGATGGC-1	AML10	AML Immature	C1a	-10.09	2.01
AML10_AGTAGTCGTGCCGAAA-1	AML10	AML Immature	C1a	-10.32	1.81
AML10_AGTCAACCAAATCAGA-1	AML10	AML Immature	C1a	-9.86	2.95
AML10_AGTCAACGTGTACGCC-1	AML10	AML Immature	C1a	-10.5	2.25
AML10_AGTCAACTCACTAGCA-1	AML10	AML Immature	C1a	-7.03	-2.38
AML10_AGTCAACTCTTACGGA-1	AML10	AML Immature	C1a	-10.29	2.67
AML10_AGTCACAAGCATTGTC-1	AML10	AML Immature	C1a	-10.6	2.69
AML10_AGTCACAAGTACAGCG-1	AML10	AML Immature	C1a	-9.95	1.83
AML10_AGTCACAGTGAATTGA-1	AML10	AML Immature	C1a	-10.38	2.62
AML10_AGTCATGAGGGAACAA-1	AML10	AML Immature	C1a	-10.01	2.02
AML10_AGTCATGCACAACCGC-1	AML10	AML Immature	C1a	-11.16	1.96
AML10_AGTCATGCAGAGTTCT-1	AML10	AML Immature	C1a	-9.16	1.73
AML10_AGTCATGCATGGAATA-1	AML10	AML Immature	C1a	-11.3	1.88
AML10_AGTCATGCATTCACAG-1	AML10	AML Immature	C1a	-9.96	1.54
AML10_AGTCATGTCTCTATGT-1	AML10	AML Immature	C1a	-9.26	1.65
AML10_AGTCTCCAGAGGACTC-1	AML10	AML Immature	C1a	-9.55	1.82
AML10_AGTCTCCAGGAAGTGA-1	AML10	AML Immature	C1a	-9.47	2
AML10_AGTCTCCAGGCCTGCT-1	AML10	AML Immature	C1a	-9.34	1.87
AML10_AGTCTCCCACAATGTC-1	AML10	AML Immature	C1a	-10.59	1.77
AML10_AGTCTCCCACGTTGGC-1	AML10	AML Immature	C1a	-8.75	1.59
AML10_AGTCTCCGTACTGCCG-1	AML10	AML Immature	C1a	-9.26	1.53
AML10_AGTCTCCGTGCCTGCA-1	AML10	AML Immature	C1a	-10.15	2.84
AML10_AGTCTCCTCACGATCA-1	AML10	AML Immature	C1a	-10.27	2.47
AML10_AGTCTCCTCCCGAGAC-1	AML10	AML Immature	C1a	-10.61	1.98
AML10_AGTGACTAGCAAGGAA-1	AML10	AML Immature	C1a	-9.66	1.84
AML10_AGTGACTCACTTTAGG-1	AML10	AML Immature	C1a	-10.27	1.85
AML10_AGTGACTCAGCCGTTG-1	AML10	AML Immature	C1a	-10.31	2.83
AML10_AGTGACTCATATCTCT-1	AML10	AML Immature	C1a	-10.47	1.75
AML10_AGTGACTCATTCTCCG-1	AML10	AML Immature	C1a	-10.29	2.18
AML10_AGTGACTTCGCAGAGA-1	AML10	AML Immature	C1a	-10.42	2.44
AML10_AGTGATCAGATTGAGT-1	AML10	AML Immature	C1a	-9.71	1.96
AML10_AGTGATCCATGGAACG-1	AML10	AML Immature	C1a	-10.04	2.25
AML10_AGTGATCGTTGTCTAG-1	AML10	AML Immature	C1a	-10.08	1.7
AML10_AGTGATCTCTCATGGA-1	AML10	AML Immature	C1a	-10.57	2.77
AML10_AGTGCCGAGAAACACT-1	AML10	AML Immature	C1a	-8.69	1.69
AML10_AGTGCCGAGACATGCG-1	AML10	AML Immature	C1a	-10.19	2.81
AML10_AGTGCCGGTACCCAGC-1	AML10	AML Immature	C1a	-9.88	1.99
AML10_AGTGCCGGTGATATAG-1	AML10	AML Immature	C1a	-10.47	1.94
AML10_AGTGCCGGTGGATGAC-1	AML10	AML Immature	C1a	-7.09	-2.35
AML10_AGTGTTGAGTGATGGC-1	AML10	AML Immature	C1a	-11.47	1.61
AML10_AGTGTTGCAACTGAAA-1	AML10	AML Immature	C1a	-10.77	2.32
AML10_AGTGTTGCAGAGTGAC-1	AML10	AML Immature	C1a	-9.82	2.16
AML10_AGTGTTGCATGCAGCC-1	AML10	AML Immature	C1a	-10.61	2.06
AML10_AGTGTTGGTCGGATTT-1	AML10	AML Immature	C1a	-8.62	1.69
AML10_AGTGTTGGTCGGTAAG-1	AML10	AML Immature	C1a	1.08	5.3
AML10_AGTGTTGGTGTATTCG-1	AML10	AML Immature	C1a	-9.56	2.68
AML10_AGTGTTGGTTATCCAG-1	AML10	AML Immature	C1a	-10.68	2.56
AML10_AGTTAGCAGCCGGATA-1	AML10	AML Immature	C1a	-11.02	2.44
AML10_AGTTAGCCACTGGCGT-1	AML10	AML Immature	C1a	-0.92	0.13
AML10_AGTTAGCCAGACGCTC-1	AML10	AML Immature	C1a	-10.16	2.1
AML10_AGTTAGCTCGACACCG-1	AML10	AML Immature	C1a	-10.8	2.45
AML10_AGTTCCCCAAGAGAGA-1	AML10	AML Immature	C1a	-1.84	-1.72
AML10_AGTTCCCCACAGCCAC-1	AML10	AML Immature	C1a	-8.62	1.56
AML10_AGTTCCCCAGGACGAT-1	AML10	AML Immature	C1a	-10.17	2.36
AML10_AGTTCCCGTTGTTGCA-1	AML10	AML Immature	C1a	-9.96	2.87
AML10_AGTTCCCTCATTATCC-1	AML10	AML Immature	C1a	-10.25	2.19
AML10_AGTTCCCTCGAACCAT-1	AML10	AML Immature	C1a	-9.66	2.01
AML10_AGTTCGAAGGTGCCAA-1	AML10	AML Immature	C1a	-10.24	2.68
AML10_AGTTCGAGTTCTCGTC-1	AML10	AML Immature	C1a	-10.34	2.51
AML10_AGTTCGAGTTTGCCGG-1	AML10	AML Immature	C1a	-10.61	1.89
AML10_ATACCGAAGGAACGAA-1	AML10	AML Immature	C1a	-8.93	1.62
AML10_ATACCGAAGTCTTGGT-1	AML10	AML Immature	C1a	-9.92	1.53
AML10_ATACCGACAACGGTAG-1	AML10	AML Immature	C1a	-10.43	2.58
AML10_ATACCTTAGATCACCT-1	AML10	AML Immature	C1a	-9.76	2.1
AML10_ATACCTTAGGACACTG-1	AML10	AML Immature	C1a	-10.64	2.4
AML10_ATACCTTAGGTCACAG-1	AML10	AML Immature	C1a	-9.8	2.85
AML10_ATACCTTGTAAGACCG-1	AML10	AML Immature	C1a	-10.9	1.93
AML10_ATACCTTGTGGCATCC-1	AML10	AML Immature	C1a	-10.61	2.49
AML10_ATACCTTTCAGGTGTT-1	AML10	AML Immature	C1a	-10.34	2
AML10_ATACTTCAGTAGCCAG-1	AML10	AML Immature	C1a	-10.41	2.07
AML10_ATACTTCCAAGTTCCA-1	AML10	AML Immature	C1a	-9.97	1.72
AML10_ATACTTCCAGCTTTGA-1	AML10	AML Immature	C1a	-10.71	2.38
AML10_ATACTTCGTCTACACA-1	AML10	AML Immature	C1a	-10.42	2.74
AML10_ATACTTCGTGTGCCTG-1	AML10	AML Immature	C1a	-10.3	1.96
AML10_ATACTTCTCTTCCCAG-1	AML10	AML Immature	C1a	-10.71	1.79
AML10_ATAGACCCAATGAACA-1	AML10	AML Immature	C1a	-9.13	2.02
AML10_ATAGACCGTGTCATTG-1	AML10	AML Immature	C1a	-10.03	2.88
AML10_ATAGACCTCTATCCAT-1	AML10	AML Immature	C1a	-10.69	2.83
AML10_ATAGAGAAGGTCGTCC-1	AML10	AML Immature	C1a	-10.19	1.62
AML10_ATAGAGAAGTTGGAAT-1	AML10	AML Immature	C1a	-9.96	2.04
AML10_ATAGAGACACTGTCGG-1	AML10	AML Immature	C1a	-10.74	2.54
AML10_ATAGAGACATACGCAT-1	AML10	AML Immature	C1a	-10.88	2.64
AML10_ATAGAGATCCGGCAAC-1	AML10	AML Immature	C1a	-10.37	2.43
AML10_ATAGAGATCTAATTCC-1	AML10	AML Immature	C1a	-10.36	2.25
AML10_ATAGGCTAGGTCGTGA-1	AML10	AML Immature	C1a	-10.56	2.84
AML10_ATAGGCTCACTGCGTG-1	AML10	AML Immature	C1a	-9.57	1.77
AML10_ATAGGCTCATGTGCTA-1	AML10	AML Immature	C1a	-10.15	1.98
AML10_ATAGGCTGTACGGCAA-1	AML10	AML Immature	C1a	-10.06	2.27
AML10_ATAGGCTGTAGAGATT-1	AML10	AML Immature	C1a	-10.39	1.87
AML10_ATAGGCTGTATCAAGA-1	AML10	AML Immature	C1a	-10.7	2.82
AML10_ATAGGCTTCCCGAGGT-1	AML10	AML Immature	C1a	-9.9	2.58
AML10_ATATCCTAGAAGTCCG-1	AML10	AML Immature	C1a	-10.56	1.85
AML10_ATATCCTTCCACCTCA-1	AML10	AML Immature	C1a	-8.73	1.83
AML10_ATCACAGAGGAGTATT-1	AML10	AML Immature	C1a	-10.43	1.87
AML10_ATCACAGAGGCGACAT-1	AML10	AML Immature	C1a	-10.57	2.48
AML10_ATCACAGGTATCGCTA-1	AML10	AML Immature	C1a	-9.99	2.88
AML10_ATCACAGGTCCCTGTT-1	AML10	AML Immature	C1a	-10.31	2.87
AML10_ATCACAGGTCCGGTGT-1	AML10	AML Immature	C1a	-10.57	2.27
AML10_ATCACAGGTCGGTGTC-1	AML10	AML Immature	C1a	-10.48	2.28
AML10_ATCACAGTCATGGATC-1	AML10	AML Immature	C1a	-10.36	1.42
AML10_ATCACAGTCGGTATGT-1	AML10	AML Immature	C1a	-10.59	2.88
AML10_ATCACGAAGTCTAGCT-1	AML10	AML Immature	C1a	-9.05	1.51
AML10_ATCACGACATGCCGAC-1	AML10	AML Immature	C1a	-10.01	2.19
AML10_ATCACGAGTACGACTT-1	AML10	AML Immature	C1a	-9.24	2.1
AML10_ATCACGAGTCTTCGAA-1	AML10	AML Immature	C1a	-9.68	1.79
AML10_ATCACTTAGATTGGGC-1	AML10	AML Immature	C1a	0.54	5.27
AML10_ATCACTTCACAACATC-1	AML10	AML Immature	C1a	-10.37	2.69
AML10_ATCACTTCACGCAGTC-1	AML10	AML Immature	C1a	-10.42	3.03
AML10_ATCACTTTCACTTATC-1	AML10	AML Immature	C1a	-10.41	2.14
AML10_ATCAGGTCAGGACATG-1	AML10	AML Immature	C1a	-10.59	2.9
AML10_ATCATTCAGCAGTCTT-1	AML10	AML Immature	C1a	-10.92	2.37
AML10_ATCATTCAGTAACCTC-1	AML10	AML Immature	C1a	-9.89	2.85
AML10_ATCATTCAGTGTGTTC-1	AML10	AML Immature	C1a	-10.04	2.37
AML10_ATCATTCCACGCACCA-1	AML10	AML Immature	C1a	-8.88	1.8
AML10_ATCATTCCATCTCAAG-1	AML10	AML Immature	C1a	-10.55	2.55
AML10_ATCATTCTCCACGGGT-1	AML10	AML Immature	C1a	-8.23	1.83
AML10_ATCCACCAGCTAAACA-1	AML10	AML Immature	C1a	-9.95	2.5
AML10_ATCCACCGTCCATAGT-1	AML10	AML Immature	C1a	-10.05	1.3
AML10_ATCCACCGTTGTTGAC-1	AML10	AML Immature	C1a	-10.3	2.41
AML10_ATCCATTGTATCGTAC-1	AML10	AML Immature	C1a	-9.39	1.98
AML10_ATCCATTGTGCCTGAC-1	AML10	AML Immature	C1a	-9.84	2.41
AML10_ATCCATTGTGTAAATG-1	AML10	AML Immature	C1a	1.13	5.26
AML10_ATCCATTTCTGTGCGG-1	AML10	AML Immature	C1a	-10.13	2.93
AML10_ATCCCTGAGAGTCTTC-1	AML10	AML Immature	C1a	-10.57	2.74
AML10_ATCCCTGAGCGAAACC-1	AML10	AML Immature	C1a	-8.69	2.44
AML10_ATCCCTGAGGGATCGT-1	AML10	AML Immature	C1a	-10.52	2.09
AML10_ATCCCTGAGGTACATA-1	AML10	AML Immature	C1a	-9.44	3.46
AML10_ATCCCTGGTCGGAACA-1	AML10	AML Immature	C1a	0.67	4.65
AML10_ATCCCTGTCATCCTAT-1	AML10	AML Immature	C1a	-6.2	2.82
AML10_ATCCGTCAGCGAGAAA-1	AML10	AML Immature	C1a	-10.84	2.65
AML10_ATCCGTCCACGGCGTT-1	AML10	AML Immature	C1a	-10.05	1.63
AML10_ATCCGTCGTAGCACAG-1	AML10	AML Immature	C1a	-10.81	2.52
AML10_ATCCGTCGTATGCTTG-1	AML10	AML Immature	C1a	-10.79	1.68
AML10_ATCCGTCTCGAGAACG-1	AML10	AML Immature	C1a	-10.91	2
AML10_ATCCTATCAGACTGCC-1	AML10	AML Immature	C1a	-10.05	2.69
AML10_ATCCTATGTATCCCTC-1	AML10	AML Immature	C1a	-10.15	2.84
AML10_ATCCTATTCCATTCAT-1	AML10	AML Immature	C1a	-9.45	2.02
AML10_ATCCTATTCCTCTAGC-1	AML10	AML Immature	C1a	-9.3	1.82
AML10_ATCGATGAGAGGATGA-1	AML10	AML Immature	C1a	-9.57	2.39
AML10_ATCGATGAGGCACGAT-1	AML10	AML Immature	C1a	-8.57	1.88
AML10_ATCGATGCAGGGTTGA-1	AML10	AML Immature	C1a	-10.37	2.89
AML10_ATCGATGGTAGACAGC-1	AML10	AML Immature	C1a	-10.21	2.31
AML10_ATCGATGGTAGCTGTT-1	AML10	AML Immature	C1a	-10.7	2.51
AML10_ATCGATGGTGGTCAAG-1	AML10	AML Immature	C1a	-10.7	2.77
AML10_ATCGATGTCACTTGTT-1	AML10	AML Immature	C1a	-10.48	3.56
AML10_ATCGATGTCGTAACCA-1	AML10	AML Immature	C1a	-10.49	2.08
AML10_ATCGCCTAGGCCTTCG-1	AML10	AML Immature	C1a	-10.42	2.44
AML10_ATCGCCTCAGTTTGGT-1	AML10	AML Immature	C1a	-9.58	1.71
AML10_ATCGCCTGTCCAACGC-1	AML10	AML Immature	C1a	-10.29	2.17
AML10_ATCGCCTGTTCAATCG-1	AML10	AML Immature	C1a	-10.35	2.28
AML10_ATCGGATAGTTACGTC-1	AML10	AML Immature	C1a	-10.5	2.01
AML10_ATCGGATCAGTAACAA-1	AML10	AML Immature	C1a	-9.94	2
AML10_ATCGGATGTCCAAGAG-1	AML10	AML Immature	C1a	-9.28	1.78
AML10_ATCGGCGAGTATGAAC-1	AML10	AML Immature	C1a	-9.35	1.88
AML10_ATCGGCGGTGGCGCTT-1	AML10	AML Immature	C1a	-10.38	1.85
AML10_ATCGGCGGTTACACTG-1	AML10	AML Immature	C1a	-10.15	2.1
AML10_ATCGGCGGTTACCGTA-1	AML10	AML Immature	C1a	0.9	5.25
AML10_ATCGTAGAGTCATTGC-1	AML10	AML Immature	C1a	-9.64	2.3
AML10_ATCGTCCGTATCAGGG-1	AML10	AML Immature	C1a	-9.39	1.87
AML10_ATCGTCCTCCGATCGG-1	AML10	AML Immature	C1a	-10.6	2.44
AML10_ATCGTGACAAACTCTG-1	AML10	AML Immature	C1a	-10.57	2.34
AML10_ATCGTGATCCATCTGC-1	AML10	AML Immature	C1a	-10.12	2.19
AML10_ATCGTGATCTGCTCTG-1	AML10	AML Immature	C1a	-10.42	2.1
AML10_ATCGTGATCTTCCTAA-1	AML10	AML Immature	C1a	-10.47	2.37
AML10_ATCTCTAGTACCATAC-1	AML10	AML Immature	C1a	-9.15	1.55
AML10_ATCTCTAGTCTACTGA-1	AML10	AML Immature	C1a	-9.46	1.77
AML10_ATCTCTATCCGTGTCT-1	AML10	AML Immature	C1a	-10.62	2.79
AML10_ATCTTCAAGAGTGTTA-1	AML10	AML Immature	C1a	-10.73	2.38
AML10_ATCTTCAAGCACGATG-1	AML10	AML Immature	C1a	-10.51	2.42
AML10_ATCTTCACACTTTAGG-1	AML10	AML Immature	C1a	-10.67	2.56
AML10_ATCTTCATCCATACTT-1	AML10	AML Immature	C1a	-10.57	2.86
AML10_ATCTTCATCCGCCTAT-1	AML10	AML Immature	C1a	-9.38	1.92
AML10_ATCTTCATCGATCCCT-1	AML10	AML Immature	C1a	-9.98	2.57
AML10_ATGAAAGCATATCTCT-1	AML10	AML Immature	C1a	-10.14	2.07
AML10_ATGAAAGGTGGGCTCT-1	AML10	AML Immature	C1a	-10.37	2.64
AML10_ATGAAAGTCATCGCTC-1	AML10	AML Immature	C1a	-10.36	1.64
AML10_ATGAAAGTCGCTTTAT-1	AML10	AML Immature	C1a	-10.02	1.57
AML10_ATGACCAGTTACGATC-1	AML10	AML Immature	C1a	-9.97	1.36
AML10_ATGACCAGTTCCGTTC-1	AML10	AML Immature	C1a	-10.75	2.29
AML10_ATGACCATCGTTCTAT-1	AML10	AML Immature	C1a	-8.62	1.61
AML10_ATGAGGGGTGCCTGAC-1	AML10	AML Immature	C1a	-0.37	-0.86
AML10_ATGAGTCAGAAGCTCG-1	AML10	AML Immature	C1a	-9.89	2.88
AML10_ATGAGTCCAAATACAG-1	AML10	AML Immature	C1a	-10.13	1.93
AML10_ATGAGTCCACAATCTG-1	AML10	AML Immature	C1a	-10.34	2.08
AML10_ATGAGTCGTACAAACA-1	AML10	AML Immature	C1a	-10.7	2.3
AML10_ATGATCGAGCCTCCAG-1	AML10	AML Immature	C1a	-10.06	2.7
AML10_ATGATCGCACTTGGCG-1	AML10	AML Immature	C1a	-10.19	1.98
AML10_ATGATCGGTTCTCTAT-1	AML10	AML Immature	C1a	-10.64	2.67
AML10_ATGATCGTCCAGCACG-1	AML10	AML Immature	C1a	-9.53	1.88
AML10_ATGATCGTCCGAACGC-1	AML10	AML Immature	C1a	-9.76	2.18
AML10_ATGCATGCACATAACC-1	AML10	AML Immature	C1a	-8.24	2.85
AML10_ATGCATGCACGGTGCT-1	AML10	AML Immature	C1a	-10.37	2.29
AML10_ATGCATGCATGATGCT-1	AML10	AML Immature	C1a	-10.21	1.85
AML10_ATGCATGGTACTGACT-1	AML10	AML Immature	C1a	-10.17	1.81
AML10_ATGCATGTCGGATAAA-1	AML10	AML Immature	C1a	-8.79	1.75
AML10_ATGCCTCAGGCTCAAG-1	AML10	AML Immature	C1a	-10.44	1.59
AML10_ATGCCTCCAAGTTCGT-1	AML10	AML Immature	C1a	-10.23	3.45
AML10_ATGCCTCCAGTAGGAC-1	AML10	AML Immature	C1a	-7.01	-2.69
AML10_ATGCCTCTCCCAGGAC-1	AML10	AML Immature	C1a	-10.57	2.25
AML10_ATGCCTCTCTGCGATA-1	AML10	AML Immature	C1a	-9.67	1.66
AML10_ATGCGATGTATCGCTA-1	AML10	AML Immature	C1a	-10.2	2.89
AML10_ATGCGATGTCTATGAC-1	AML10	AML Immature	C1a	-10.48	2.43
AML10_ATGCGATGTTTCGTTT-1	AML10	AML Immature	C1a	-10.2	2.85
AML10_ATGCGATTCATGTCTT-1	AML10	AML Immature	C1a	-10.27	1.94
AML10_ATGGAGGAGGGCCTCT-1	AML10	AML Immature	C1a	-10.34	2.77
AML10_ATGGAGGAGGTCATAA-1	AML10	AML Immature	C1a	-10.53	1.72
AML10_ATGGAGGCAAGTTCGT-1	AML10	AML Immature	C1a	-10.02	1.82
AML10_ATGGAGGGTATCGCGC-1	AML10	AML Immature	C1a	-9.36	1.89
AML10_ATGGAGGTCATTCTTG-1	AML10	AML Immature	C1a	-10.52	2.33
AML10_ATGGATCAGCAACCAG-1	AML10	AML Immature	C1a	-9.75	1.6
AML10_ATGGATCCAGACCCGT-1	AML10	AML Immature	C1a	-10.73	2.59
AML10_ATGGATCGTTCGTAAC-1	AML10	AML Immature	C1a	-10.1	2.8
AML10_ATGGATCTCATTCGTT-1	AML10	AML Immature	C1a	-10.86	2.48
AML10_ATGGATCTCTTAGCAG-1	AML10	AML Immature	C1a	-10.01	2.01
AML10_ATGGATCTCTTGCAGA-1	AML10	AML Immature	C1a	-10.14	2.25
AML10_ATGGGAGCATGGATCT-1	AML10	AML Immature	C1a	-10.46	2.79
AML10_ATGGGAGGTAGACAAT-1	AML10	AML Immature	C1a	-10.44	1.93
AML10_ATGGGAGGTCGACGCT-1	AML10	AML Immature	C1a	-9.95	1.98
AML10_ATGGGAGTCACGGTCG-1	AML10	AML Immature	C1a	-9.91	2.41
AML10_ATGGGAGTCATTGCGA-1	AML10	AML Immature	C1a	-9.72	1.92
AML10_ATGGGTTAGGCTAGCA-1	AML10	AML Immature	C1a	0.75	5.36
AML10_ATGGGTTAGTCTACCA-1	AML10	AML Immature	C1a	-9.98	1.62
AML10_ATGGGTTAGTGCGTCC-1	AML10	AML Immature	C1a	-10.82	2.41
AML10_ATGGGTTGTTACCCAA-1	AML10	AML Immature	C1a	-10.95	2.38
AML10_ATGGTTGAGGCAGCTA-1	AML10	AML Immature	C1a	-10.74	2.56
AML10_ATGGTTGAGTAATACG-1	AML10	AML Immature	C1a	-9.43	1.81
AML10_ATGGTTGGTGGCTTAT-1	AML10	AML Immature	C1a	-8.71	1.74
AML10_ATGGTTGTCGTAGCTA-1	AML10	AML Immature	C1a	-9.1	1.88
AML10_ATGTCCCCAAGCTCTA-1	AML10	AML Immature	C1a	-10.71	2.79
AML10_ATGTCCCCAGCGCGTT-1	AML10	AML Immature	C1a	-8.71	1.76
AML10_ATGTCCCCATCTAACG-1	AML10	AML Immature	C1a	-10.59	2.74
AML10_ATGTCCCGTGTGACCC-1	AML10	AML Immature	C1a	-9.79	1.49
AML10_ATGTCCCGTTCAAGGG-1	AML10	AML Immature	C1a	-11.3	1.79
AML10_ATGTCCCTCGCCTTGT-1	AML10	AML Immature	C1a	-9.56	1.73
AML10_ATGTCCCTCTCTAAGG-1	AML10	AML Immature	C1a	-9.8	3.51
AML10_ATGTCTTAGCTAATCC-1	AML10	AML Immature	C1a	-10.34	2.77
AML10_ATGTCTTAGGTTGTTC-1	AML10	AML Immature	C1a	-10.46	2.48
AML10_ATGTCTTCAAATGCGG-1	AML10	AML Immature	C1a	-10.4	2.74
AML10_ATGTCTTCAAGGTCAG-1	AML10	AML Immature	C1a	-10.68	2.69
AML10_ATGTCTTGTTGGCCTG-1	AML10	AML Immature	C1a	-10.74	2.65
AML10_ATGTCTTTCTCGTGAA-1	AML10	AML Immature	C1a	-6.93	-2.33
AML10_ATTACCTAGGCACTCC-1	AML10	AML Immature	C1a	-10.19	2.31
AML10_ATTACCTCAGCGGTTC-1	AML10	AML Immature	C1a	-9.39	2.04
AML10_ATTACCTTCGATCCCT-1	AML10	AML Immature	C1a	-10.4	1.82
AML10_ATTACTCAGAATTCAG-1	AML10	AML Immature	C1a	-9.73	2.21
AML10_ATTACTCAGAGGTTAT-1	AML10	AML Immature	C1a	-10.16	2.35
AML10_ATTACTCAGATGCCGA-1	AML10	AML Immature	C1a	-10.28	1.87
AML10_ATTACTCAGCCTGCCA-1	AML10	AML Immature	C1a	-9.4	1.82
AML10_ATTACTCAGGTTGACG-1	AML10	AML Immature	C1a	-9.95	2.28
AML10_ATTACTCCAACAGAGC-1	AML10	AML Immature	C1a	-10.66	2.57
AML10_ATTACTCCATGCAGCC-1	AML10	AML Immature	C1a	-10.46	3.02
AML10_ATTATCCAGTGGCGAT-1	AML10	AML Immature	C1a	-10.19	1.87
AML10_ATTATCCCACCTAAAC-1	AML10	AML Immature	C1a	-10.63	2.91
AML10_ATTATCCCATAACGGG-1	AML10	AML Immature	C1a	-10.14	1.85
AML10_ATTATCCCATTAGGCT-1	AML10	AML Immature	C1a	-10.01	1.88
AML10_ATTATCCGTGATCGTT-1	AML10	AML Immature	C1a	-10.63	2.43
AML10_ATTATCCTCTCCCATG-1	AML10	AML Immature	C1a	-10.46	2.32
AML10_ATTCACTCAATCGTCA-1	AML10	AML Immature	C1a	-10.47	2.34
AML10_ATTCACTCAGCATTGT-1	AML10	AML Immature	C1a	-10.43	2.59
AML10_ATTCAGGAGGAACGTC-1	AML10	AML Immature	C1a	-10.16	2.7
AML10_ATTCAGGCAGAACATA-1	AML10	AML Immature	C1a	-9.87	2.66
AML10_ATTCATCAGGTGAGAA-1	AML10	AML Immature	C1a	-10.03	2.01
AML10_ATTCATCAGTCATACC-1	AML10	AML Immature	C1a	-10.08	2.27
AML10_ATTCATCTCAAGTCGT-1	AML10	AML Immature	C1a	-10.56	2.64
AML10_ATTCCATAGTGGAAGA-1	AML10	AML Immature	C1a	-10.06	2.05
AML10_ATTCCATCACAGCCAC-1	AML10	AML Immature	C1a	-9.77	2.53
AML10_ATTCCATGTGGGTCAA-1	AML10	AML Immature	C1a	-10.03	2.71
AML10_ATTCCATTCGGTTGTA-1	AML10	AML Immature	C1a	-8.86	1.69
AML10_ATTCCCGGTCCGGTGT-1	AML10	AML Immature	C1a	-10.7	2.05
AML10_ATTCCCGTCCATCCGT-1	AML10	AML Immature	C1a	-9.76	3.14
AML10_ATTCCCGTCCTAGCGG-1	AML10	AML Immature	C1a	-10.71	2.04
AML10_ATTCCTAGTACTAGCT-1	AML10	AML Immature	C1a	-10.58	2.19
AML10_ATTCGTTCAAGCCTGC-1	AML10	AML Immature	C1a	-7.05	-2.12
AML10_ATTCGTTCATGACGTT-1	AML10	AML Immature	C1a	-10.35	2.16
AML10_ATTCGTTGTATTGGCT-1	AML10	AML Immature	C1a	-10.58	2.67
AML10_ATTCGTTGTGAGTTGG-1	AML10	AML Immature	C1a	-10.3	2.9
AML10_ATTCGTTTCGACCATA-1	AML10	AML Immature	C1a	-10.24	2.56
AML10_ATTCTACCACTTCATT-1	AML10	AML Immature	C1a	-10.45	2.34
AML10_ATTCTACGTCTGTGAT-1	AML10	AML Immature	C1a	-10.67	1.95
AML10_ATTCTACTCCCTTTGG-1	AML10	AML Immature	C1a	-10.2	2.33
AML10_ATTCTACTCGTGCTCT-1	AML10	AML Immature	C1a	-8.88	1.97
AML10_ATTCTACTCTCCCTAG-1	AML10	AML Immature	C1a	-10.61	2.72
AML10_ATTCTTGAGGTAATCA-1	AML10	AML Immature	C1a	-10.04	2.05
AML10_ATTCTTGAGTTGGAGC-1	AML10	AML Immature	C1a	-9.78	1.98
AML10_ATTCTTGCATGTACGT-1	AML10	AML Immature	C1a	-9.52	1.95
AML10_ATTGGGTAGAATTCAG-1	AML10	AML Immature	C1a	-10.61	2.71
AML10_ATTGGGTCAAGCTACT-1	AML10	AML Immature	C1a	-10.62	2.85
AML10_ATTGGGTCACGACTAT-1	AML10	AML Immature	C1a	-9.71	1.89
AML10_ATTGGGTGTCGTCATA-1	AML10	AML Immature	C1a	-9.54	2.23
AML10_ATTGGGTTCAGATTGC-1	AML10	AML Immature	C1a	-10.1	2.34
AML10_ATTGTTCAGAGCATCG-1	AML10	AML Immature	C1a	-10.3	1.75
AML10_ATTGTTCAGTAGGGTC-1	AML10	AML Immature	C1a	-10	1.68
AML10_ATTGTTCTCATGCGGC-1	AML10	AML Immature	C1a	-9.94	1.9
AML10_ATTGTTCTCGTAACTG-1	AML10	AML Immature	C1a	-10.52	2.31
AML10_ATTGTTCTCTTTCCGG-1	AML10	AML Immature	C1a	-9.45	1.71
AML10_ATTTACCCACAACATC-1	AML10	AML Immature	C1a	-10.02	2.22
AML10_ATTTACCCACCAACAT-1	AML10	AML Immature	C1a	-9.63	2.68
AML10_ATTTACCGTGCATTAC-1	AML10	AML Immature	C1a	-10.46	2.34
AML10_ATTTACCTCCCTTTGG-1	AML10	AML Immature	C1a	-9.8	2.28
AML10_ATTTACCTCTTCCACG-1	AML10	AML Immature	C1a	-9.41	1.89
AML10_ATTTCACAGTTGCATC-1	AML10	AML Immature	C1a	-10.46	2.34
AML10_ATTTCACCACCGTGAC-1	AML10	AML Immature	C1a	-9.82	1.68
AML10_ATTTCACCAGCATCTA-1	AML10	AML Immature	C1a	-10.29	1.93
AML10_ATTTCACTCTCCTGAC-1	AML10	AML Immature	C1a	-10.51	2.07
AML10_ATTTCTGAGGCTATCT-1	AML10	AML Immature	C1a	-10.6	2.33
AML10_ATTTCTGAGGGAGGCA-1	AML10	AML Immature	C1a	-10.42	2.43
AML10_ATTTCTGCAGAGGCAT-1	AML10	AML Immature	C1a	-8.53	1.79
AML10_ATTTCTGTCTACTGAG-1	AML10	AML Immature	C1a	-10.91	2.45
AML10_CAAAGAAAGTGAGCCA-1	AML10	AML Immature	C1a	-10.12	2.23
AML10_CAAAGAAGTCGTCTCT-1	AML10	AML Immature	C1a	-10.53	2.31
AML10_CAAAGAAGTTGCATGT-1	AML10	AML Immature	C1a	-10.27	2.8
AML10_CAAAGAATCCGTTGAA-1	AML10	AML Immature	C1a	-9.78	3.03
AML10_CAACAACAGGTTCACT-1	AML10	AML Immature	C1a	-10.57	2.4
AML10_CAACAACAGGTTTACC-1	AML10	AML Immature	C1a	-10.4	2.76
AML10_CAACAACAGTGCGCTC-1	AML10	AML Immature	C1a	-10.04	1.91
AML10_CAACAACGTCGGCACT-1	AML10	AML Immature	C1a	-9.59	1.53
AML10_CAACAGTAGATGTTAG-1	AML10	AML Immature	C1a	-10.1	2.76
AML10_CAACAGTAGGAACATT-1	AML10	AML Immature	C1a	-10.84	2.27
AML10_CAACAGTGTCGAGTGA-1	AML10	AML Immature	C1a	-10.38	3.1
AML10_CAACAGTGTGATATAG-1	AML10	AML Immature	C1a	-9.99	2.98
AML10_CAACAGTTCGAAGTGG-1	AML10	AML Immature	C1a	-9.85	2.28
AML10_CAACCAACACGCGCTA-1	AML10	AML Immature	C1a	-9.91	2.95
AML10_CAACCAAGTTTCCCAC-1	AML10	AML Immature	C1a	-9.86	1.61
AML10_CAACCTCCACCGTACG-1	AML10	AML Immature	C1a	-9.85	1.94
AML10_CAACCTCCACTGTTCC-1	AML10	AML Immature	C1a	-10.41	2.34
AML10_CAACCTCCATATGCGT-1	AML10	AML Immature	C1a	-9.98	1.66
AML10_CAACCTCTCGTAGGAG-1	AML10	AML Immature	C1a	-10.74	2.45
AML10_CAACGATAGTTCTCTT-1	AML10	AML Immature	C1a	-10.57	2.4
AML10_CAACGATGTAGCGATG-1	AML10	AML Immature	C1a	-10.65	2.88
AML10_CAACGATTCAAGTAAG-1	AML10	AML Immature	C1a	-10.56	2.88
AML10_CAACGGCAGTTGGAAT-1	AML10	AML Immature	C1a	-9.31	1.54
AML10_CAACGGCCAGGAAGTC-1	AML10	AML Immature	C1a	-10.53	2.73
AML10_CAACGGCGTAGAGATT-1	AML10	AML Immature	C1a	-8.69	1.71
AML10_CAACGGCTCACTTATC-1	AML10	AML Immature	C1a	-10.71	2.54
AML10_CAACGGCTCCAAGCCG-1	AML10	AML Immature	C1a	-9.88	1.73
AML10_CAAGACTAGCTGTCCG-1	AML10	AML Immature	C1a	-10.37	2.62
AML10_CAAGACTCAGGAGACT-1	AML10	AML Immature	C1a	-10.2	2.8
AML10_CAAGACTTCCAAATGC-1	AML10	AML Immature	C1a	-10.79	2.46
AML10_CAAGAGGAGAGGTCGT-1	AML10	AML Immature	C1a	-9.98	2.09
AML10_CAAGAGGCACATCATG-1	AML10	AML Immature	C1a	-10.33	2.33
AML10_CAAGAGGCACTGATTG-1	AML10	AML Immature	C1a	-9.65	2.04
AML10_CAAGAGGGTAGTGTGG-1	AML10	AML Immature	C1a	-8.59	1.75
AML10_CAAGCTAAGCCATGCC-1	AML10	AML Immature	C1a	-9.76	2.78
AML10_CAAGCTAGTCCAATCA-1	AML10	AML Immature	C1a	-9.19	1.68
AML10_CAAGCTAGTTGTGCCG-1	AML10	AML Immature	C1a	-10.35	2.49
AML10_CAAGGGATCGCAGTGC-1	AML10	AML Immature	C1a	-10.39	2.27
AML10_CAAGGGATCGCTGTCT-1	AML10	AML Immature	C1a	-4.41	-4.48
AML10_CAAGGGATCTGAACGT-1	AML10	AML Immature	C1a	-10.03	1.63
AML10_CAATACGAGTCTGCGC-1	AML10	AML Immature	C1a	-10.7	2.71
AML10_CAATACGCAATGAGCG-1	AML10	AML Immature	C1a	-9.54	2.17
AML10_CAATACGCAGTGTACT-1	AML10	AML Immature	C1a	-10.47	2.65
AML10_CAATACGCATCGATAC-1	AML10	AML Immature	C1a	-10.45	1.64
AML10_CAATACGTCACCTACC-1	AML10	AML Immature	C1a	-10.16	2.09
AML10_CAATACGTCTAAGCCA-1	AML10	AML Immature	C1a	-10.52	3.05
AML10_CAATCGAAGCCTCAGC-1	AML10	AML Immature	C1a	-10.15	2.4
AML10_CAATCGAAGTTCATCG-1	AML10	AML Immature	C1a	-10.35	2.9
AML10_CAATCGACAGTTCTAG-1	AML10	AML Immature	C1a	-10.68	2.6
AML10_CAATCGACATGAATAG-1	AML10	AML Immature	C1a	-9.4	2.19
AML10_CAATCGACATGACTCA-1	AML10	AML Immature	C1a	0.41	5.11
AML10_CAATCGAGTCCTGTCT-1	AML10	AML Immature	C1a	-10.81	2.35
AML10_CAATCGAGTTCTGACA-1	AML10	AML Immature	C1a	-10.02	2.43
AML10_CAATCGAGTTGGCTAT-1	AML10	AML Immature	C1a	-10.14	1.31
AML10_CAATGACCATACATCG-1	AML10	AML Immature	C1a	-10.92	2.25
AML10_CAATGACGTAGGCTCC-1	AML10	AML Immature	C1a	-10.46	2.36
AML10_CAATGACTCGGTAACT-1	AML10	AML Immature	C1a	-10.68	2.68
AML10_CAATGACTCTAACGGT-1	AML10	AML Immature	C1a	-10.59	2.96
AML10_CAATGACTCTATACGG-1	AML10	AML Immature	C1a	-10.54	2.86
AML10_CAATTTCAGTGCTAGG-1	AML10	AML Immature	C1a	-9.42	1.44
AML10_CAATTTCCACACGTGC-1	AML10	AML Immature	C1a	-10.39	2.38
AML10_CAATTTCCAGGCTATT-1	AML10	AML Immature	C1a	-9.27	2.31
AML10_CAATTTCCATATCTCT-1	AML10	AML Immature	C1a	-8.99	2.3
AML10_CAATTTCGTCCGTTTC-1	AML10	AML Immature	C1a	-10.24	2.34
AML10_CAATTTCTCGAGTGAG-1	AML10	AML Immature	C1a	-10.06	2.4
AML10_CACAACACACTGTGAT-1	AML10	AML Immature	C1a	-10.19	2.29
AML10_CACAACACAGCAGAAC-1	AML10	AML Immature	C1a	-10.08	2.17
AML10_CACAACACATCGTCCT-1	AML10	AML Immature	C1a	0.99	5.42
AML10_CACAACATCTGAATGC-1	AML10	AML Immature	C1a	-10.26	2.02
AML10_CACACAACATGCCGGT-1	AML10	AML Immature	C1a	-10.14	2.11
AML10_CACACAATCACCTTGC-1	AML10	AML Immature	C1a	-9.94	2.16
AML10_CACAGATAGCACGATG-1	AML10	AML Immature	C1a	-10.16	2.36
AML10_CACAGATTCTAAGCCA-1	AML10	AML Immature	C1a	-10.66	2.56
AML10_CACAGGCCAACAGTGG-1	AML10	AML Immature	C1a	-10.78	2.67
AML10_CACAGGCGTATACAGA-1	AML10	AML Immature	C1a	-10.88	2.65
AML10_CACATGACACTGGCGT-1	AML10	AML Immature	C1a	-9.47	1.83
AML10_CACATGAGTGCGGTAA-1	AML10	AML Immature	C1a	-10.29	1.91
AML10_CACCAAACAAACCATC-1	AML10	AML Immature	C1a	-10.21	2.75
AML10_CACCAAAGTAAGTTGA-1	AML10	AML Immature	C1a	-10.09	1.26
AML10_CACCAAAGTGCAATAA-1	AML10	AML Immature	C1a	-9.07	1.89
AML10_CACCAAAGTGGATGAC-1	AML10	AML Immature	C1a	-9.32	1.81
AML10_CACCAAATCATGACAC-1	AML10	AML Immature	C1a	-9.21	2.04
AML10_CACCGTTCAAGCCATT-1	AML10	AML Immature	C1a	-9.93	1.93
AML10_CACCGTTCAGGTTTAC-1	AML10	AML Immature	C1a	-10.51	2.69
AML10_CACGGGTAGGGTTAAT-1	AML10	AML Immature	C1a	-9.88	1.9
AML10_CACGGGTAGTTACGGG-1	AML10	AML Immature	C1a	-10.35	2.06
AML10_CACGGGTCACAAGCTT-1	AML10	AML Immature	C1a	-9.52	1.61
AML10_CACGGGTGTACGGCAA-1	AML10	AML Immature	C1a	-6.96	-2.4
AML10_CACGGGTGTGTTCCAA-1	AML10	AML Immature	C1a	-1.41	-1.75
AML10_CACGTGGCATCTCATT-1	AML10	AML Immature	C1a	-10.71	2.77
AML10_CACGTGGGTGGCTAGA-1	AML10	AML Immature	C1a	-10.38	1.85
AML10_CACGTGGGTGTACGCC-1	AML10	AML Immature	C1a	-10.28	2.28
AML10_CACGTGGTCGCAGATT-1	AML10	AML Immature	C1a	-10.26	2.85
AML10_CACGTGGTCTTACCAT-1	AML10	AML Immature	C1a	-10.4	2.99
AML10_CACGTTCCAAGTGGGT-1	AML10	AML Immature	C1a	-10.11	1.97
AML10_CACGTTCCACAACGAG-1	AML10	AML Immature	C1a	-10.12	1.97
AML10_CACGTTCCACGACTAT-1	AML10	AML Immature	C1a	-10.7	2.66
AML10_CACGTTCCATAGGTAA-1	AML10	AML Immature	C1a	-10.38	2.45
AML10_CACGTTCTCTACCCAC-1	AML10	AML Immature	C1a	-9.48	1.79
AML10_CACTAAGGTCGGTAAG-1	AML10	AML Immature	C1a	-10.54	2.43
AML10_CACTAAGGTGTTCCAA-1	AML10	AML Immature	C1a	-10.11	1.81
AML10_CACTGAACACAGTCGC-1	AML10	AML Immature	C1a	-10.19	2.23
AML10_CACTGAACAGTCGGTC-1	AML10	AML Immature	C1a	-10.54	2.04
AML10_CACTGGGCACCGTACG-1	AML10	AML Immature	C1a	-10.26	2.15
AML10_CACTGGGCACTTTATC-1	AML10	AML Immature	C1a	-10.37	2.71
AML10_CACTGGGCAGATGCGA-1	AML10	AML Immature	C1a	-10.28	2.11
AML10_CACTGGGGTTATGACC-1	AML10	AML Immature	C1a	-10.75	2.28
AML10_CACTGGGTCATAGACC-1	AML10	AML Immature	C1a	-10.11	2.17
AML10_CACTGTCAGATGCTTC-1	AML10	AML Immature	C1a	-10.22	2.34
AML10_CACTGTCAGCAACCAG-1	AML10	AML Immature	C1a	-10.35	1.84
AML10_CACTGTCCAAGGTACG-1	AML10	AML Immature	C1a	-10.05	1.82
AML10_CACTGTCGTTTCAGAC-1	AML10	AML Immature	C1a	-9.33	1.81
AML10_CACTTCGAGTGTAGTA-1	AML10	AML Immature	C1a	-10.68	2.42
AML10_CACTTCGCAACGCCCA-1	AML10	AML Immature	C1a	-8.87	2.42
AML10_CACTTCGTCGCTTGAA-1	AML10	AML Immature	C1a	-9.74	1.89
AML10_CACTTCGTCTGGGCAC-1	AML10	AML Immature	C1a	-10.64	2.85
AML10_CAGAGCCTCCACACCT-1	AML10	AML Immature	C1a	-10.09	1.85
AML10_CAGAGCCTCCTCTTTC-1	AML10	AML Immature	C1a	-9.41	1.82
AML10_CAGATACAGCCATATC-1	AML10	AML Immature	C1a	-10.07	2.16
AML10_CAGATACCAAATCGGG-1	AML10	AML Immature	C1a	-9.96	2.62
AML10_CAGATACGTCAAAGCG-1	AML10	AML Immature	C1a	-10.18	1.83
AML10_CAGATACGTGCCTACG-1	AML10	AML Immature	C1a	-10.15	1.8
AML10_CAGATACTCAGATTGC-1	AML10	AML Immature	C1a	-9.31	2.15
AML10_CAGATCACAAGCTGCC-1	AML10	AML Immature	C1a	-9.16	2.15
AML10_CAGATCAGTGTGGTCC-1	AML10	AML Immature	C1a	-10.32	1.95
AML10_CAGATCATCACCTACC-1	AML10	AML Immature	C1a	-9.52	1.62
AML10_CAGATTGAGGGATCTG-1	AML10	AML Immature	C1a	-5.09	3.97
AML10_CAGATTGCAATTGCTG-1	AML10	AML Immature	C1a	-9.68	3.19
AML10_CAGATTGCACCTCTAC-1	AML10	AML Immature	C1a	-10.13	2.21
AML10_CAGATTGCAGACCAAG-1	AML10	AML Immature	C1a	-10.3	2.54
AML10_CAGATTGGTAGGATAT-1	AML10	AML Immature	C1a	-10.37	2.76
AML10_CAGATTGGTAGGTCAG-1	AML10	AML Immature	C1a	-9.74	1.98
AML10_CAGATTGGTCGGCTAC-1	AML10	AML Immature	C1a	-10.09	3.08
AML10_CAGATTGGTGCAATGG-1	AML10	AML Immature	C1a	-10.06	1.72
AML10_CAGATTGGTTCCCACT-1	AML10	AML Immature	C1a	-10.24	2.78
AML10_CAGATTGTCGGCTATA-1	AML10	AML Immature	C1a	-9.83	2.65
AML10_CAGATTGTCGTCGCTT-1	AML10	AML Immature	C1a	-10.54	2.37
AML10_CAGCAATCAGGCTACC-1	AML10	AML Immature	C1a	-10.37	2.02
AML10_CAGCAATGTCTCAAGT-1	AML10	AML Immature	C1a	-9.56	1.64
AML10_CAGCAATTCATGCAGT-1	AML10	AML Immature	C1a	-9.88	2.36
AML10_CAGCAATTCGATGCTA-1	AML10	AML Immature	C1a	-10.77	2.22
AML10_CAGCACGCAAAGCGTG-1	AML10	AML Immature	C1a	-9.36	1.79
AML10_CAGCACGCACACGGTC-1	AML10	AML Immature	C1a	-9.92	1.91
AML10_CAGCAGCAGAGTGTTA-1	AML10	AML Immature	C1a	-10.02	2.52
AML10_CAGCAGCCATATGCGT-1	AML10	AML Immature	C1a	-10.49	2.74
AML10_CAGCCAGCATGTTACG-1	AML10	AML Immature	C1a	-10.64	2.49
AML10_CAGCCAGGTCCCGGTA-1	AML10	AML Immature	C1a	-9.68	1.74
AML10_CAGCCAGGTCTCCTGT-1	AML10	AML Immature	C1a	-8.48	1.84
AML10_CAGCCAGGTGATGAAT-1	AML10	AML Immature	C1a	-10.52	2.01
AML10_CAGCCAGTCATCTGTT-1	AML10	AML Immature	C1a	-10.57	2.83
AML10_CAGCGTGAGAGAGGTA-1	AML10	AML Immature	C1a	-9.61	2.1
AML10_CAGCGTGAGTGGAAGA-1	AML10	AML Immature	C1a	-10.17	2.13
AML10_CAGCGTGGTAGTGTGG-1	AML10	AML Immature	C1a	-10.36	2.53
AML10_CAGCGTGGTCCAGTTA-1	AML10	AML Immature	C1a	-10.56	2.52
AML10_CAGGCCACAGTGAGCA-1	AML10	AML Immature	C1a	-9.65	2.05
AML10_CAGGCCAGTATGGGAC-1	AML10	AML Immature	C1a	-10.79	1.95
AML10_CAGGCCAGTGTCCATA-1	AML10	AML Immature	C1a	-9.19	1.6
AML10_CAGGCCATCTTCTGTA-1	AML10	AML Immature	C1a	-10.03	2.29
AML10_CAGGGCTAGTCAGCGA-1	AML10	AML Immature	C1a	-9.94	1.7
AML10_CAGGGCTAGTTAGTAG-1	AML10	AML Immature	C1a	-10.36	2.51
AML10_CAGGGCTGTATTTCCT-1	AML10	AML Immature	C1a	-9.73	2.6
AML10_CAGGGCTTCATCGCAA-1	AML10	AML Immature	C1a	-9.7	2.21
AML10_CAGGGCTTCGGATACT-1	AML10	AML Immature	C1a	-10.18	2.5
AML10_CAGGGCTTCTTGGAAC-1	AML10	AML Immature	C1a	-10.39	2.49
AML10_CAGGTATAGTAAACAC-1	AML10	AML Immature	C1a	-9.88	1.64
AML10_CAGGTATTCCGATCGG-1	AML10	AML Immature	C1a	-10	1.62
AML10_CAGGTATTCCTAGAGT-1	AML10	AML Immature	C1a	-9.42	2.01
AML10_CAGGTATTCGTGCTCT-1	AML10	AML Immature	C1a	-10.09	1.99
AML10_CAGGTATTCTCCTACG-1	AML10	AML Immature	C1a	-9.74	1.59
AML10_CAGTGCGAGAGTTGCG-1	AML10	AML Immature	C1a	-9.88	1.85
AML10_CAGTGCGCAGCTTTCC-1	AML10	AML Immature	C1a	-9.4	1.95
AML10_CAGTGCGTCGTTCGCT-1	AML10	AML Immature	C1a	-9.53	2
AML10_CAGTTAGAGGGATGTC-1	AML10	AML Immature	C1a	-9.24	1.7
AML10_CAGTTAGCAAAGGCAC-1	AML10	AML Immature	C1a	-10.97	2.44
AML10_CAGTTAGGTCTCTCAC-1	AML10	AML Immature	C1a	-10.22	2.18
AML10_CAGTTCCAGCAAATGT-1	AML10	AML Immature	C1a	-10.04	2.12
AML10_CAGTTCCAGCTTCATG-1	AML10	AML Immature	C1a	-9.97	1.78
AML10_CAGTTCCGTCCGGATC-1	AML10	AML Immature	C1a	-9.38	2.08
AML10_CATAAGCAGAATTGCA-1	AML10	AML Immature	C1a	-9.97	1.84
AML10_CATAAGCGTAAGCTCT-1	AML10	AML Immature	C1a	-9.99	2.2
AML10_CATACAGCAGAACTCT-1	AML10	AML Immature	C1a	-9.79	1.87
AML10_CATACAGGTGGGATTG-1	AML10	AML Immature	C1a	-10.23	2.06
AML10_CATACAGTCGAGAACG-1	AML10	AML Immature	C1a	-9.53	2.09
AML10_CATACAGTCGCTCCTA-1	AML10	AML Immature	C1a	-10.84	2.48
AML10_CATACAGTCGGTATGT-1	AML10	AML Immature	C1a	-9.77	2.04
AML10_CATACAGTCTAACACG-1	AML10	AML Immature	C1a	-10.29	2.07
AML10_CATACCCCAGCAGTTT-1	AML10	AML Immature	C1a	0.93	5.46
AML10_CATACCCCATCATGAC-1	AML10	AML Immature	C1a	-10.62	2.08
AML10_CATACCCGTCTACGAT-1	AML10	AML Immature	C1a	-10.39	2.75
AML10_CATACCCTCTGATGGT-1	AML10	AML Immature	C1a	-10.33	2.54
AML10_CATACTTCAAATCCCA-1	AML10	AML Immature	C1a	-10.93	2.39
AML10_CATACTTCAACGCCCA-1	AML10	AML Immature	C1a	-9.79	1.85
AML10_CATACTTGTAGCTTGT-1	AML10	AML Immature	C1a	-10.61	2.62
AML10_CATACTTTCGAGTGAG-1	AML10	AML Immature	C1a	-10.09	2.33
AML10_CATAGACAGTCCGCCA-1	AML10	AML Immature	C1a	-10.9	2.63
AML10_CATAGACGTCGATTCA-1	AML10	AML Immature	C1a	-10.12	2.3
AML10_CATCAAGAGGCCATAG-1	AML10	AML Immature	C1a	-9.32	1.73
AML10_CATCAAGCAGGACGAT-1	AML10	AML Immature	C1a	-9.58	1.5
AML10_CATCAAGCATACCACA-1	AML10	AML Immature	C1a	-10.5	2.81
AML10_CATCAAGGTTAGGGTG-1	AML10	AML Immature	C1a	-9.47	2.1
AML10_CATCAAGGTTTCTTAC-1	AML10	AML Immature	C1a	-9.94	2.71
AML10_CATCAAGTCTCGACCT-1	AML10	AML Immature	C1a	-10.82	2.56
AML10_CATCCACCACGGCTAC-1	AML10	AML Immature	C1a	-10.77	1.93
AML10_CATCCACGTGACTAAA-1	AML10	AML Immature	C1a	-9.84	2.5
AML10_CATCCACTCGACCAAT-1	AML10	AML Immature	C1a	-9.35	1.91
AML10_CATCCCACAAAGACGC-1	AML10	AML Immature	C1a	-10.36	2.29
AML10_CATCCCACACACGCCA-1	AML10	AML Immature	C1a	-10.44	2.34
AML10_CATCCCACAGAGTCTT-1	AML10	AML Immature	C1a	-10.17	2.99
AML10_CATCCCAGTGAAAGTT-1	AML10	AML Immature	C1a	-10.08	2.06
AML10_CATCCCATCCCGAGAC-1	AML10	AML Immature	C1a	-9.45	1.57
AML10_CATCCCATCCGCACGA-1	AML10	AML Immature	C1a	-10.46	2.52
AML10_CATCCCATCCGTGTCT-1	AML10	AML Immature	C1a	-8.7	1.66
AML10_CATCCCATCCTTCTTC-1	AML10	AML Immature	C1a	-10.66	2.29
AML10_CATCCGTTCCCGAATA-1	AML10	AML Immature	C1a	-9.7	1.85
AML10_CATCCGTTCCTGGTCT-1	AML10	AML Immature	C1a	-10.42	1.99
AML10_CATCCGTTCTGCATAG-1	AML10	AML Immature	C1a	-9.45	1.78
AML10_CATCGCTAGCATACTC-1	AML10	AML Immature	C1a	-9.91	2.12
AML10_CATCGCTCAGCTTCGG-1	AML10	AML Immature	C1a	-9.58	1.77
AML10_CATCGCTGTGTCTTCC-1	AML10	AML Immature	C1a	-10.85	2.62
AML10_CATCGCTGTTCTCTAT-1	AML10	AML Immature	C1a	-8.66	1.71
AML10_CATCGCTTCAAGAAAC-1	AML10	AML Immature	C1a	-10.44	2.78
AML10_CATCGCTTCGACGCGT-1	AML10	AML Immature	C1a	-10.44	2.81
AML10_CATCGGGAGGGACACT-1	AML10	AML Immature	C1a	-10.55	2.82
AML10_CATCGGGTCCATTGGA-1	AML10	AML Immature	C1a	-10.37	2.36
AML10_CATCGTCAGAGAACCC-1	AML10	AML Immature	C1a	-10.41	2.21
AML10_CATCGTCCAGATAAAC-1	AML10	AML Immature	C1a	-10.05	2.05
AML10_CATCGTCCATAGGAGC-1	AML10	AML Immature	C1a	-0.77	-1.58
AML10_CATCGTCGTCCGAAGA-1	AML10	AML Immature	C1a	-8.65	1.85
AML10_CATCGTCGTGCATGTT-1	AML10	AML Immature	C1a	-9.83	2.43
AML10_CATCGTCGTTTGTTCT-1	AML10	AML Immature	C1a	-9.55	1.71
AML10_CATGAGTAGTCACACT-1	AML10	AML Immature	C1a	-9.18	1.94
AML10_CATGAGTAGTGAGGCT-1	AML10	AML Immature	C1a	-9.37	1.94
AML10_CATGAGTAGTTGGAAT-1	AML10	AML Immature	C1a	-10.15	2.53
AML10_CATGAGTCACATGGTT-1	AML10	AML Immature	C1a	-10.43	2.33
AML10_CATGAGTCAGCTCGGT-1	AML10	AML Immature	C1a	-10.17	2.2
AML10_CATGAGTCATAGAATG-1	AML10	AML Immature	C1a	-10.02	2.54
AML10_CATGCAAAGACTGGGT-1	AML10	AML Immature	C1a	-10.23	2.48
AML10_CATGCAACAACTGCTA-1	AML10	AML Immature	C1a	-10.72	2.57
AML10_CATGCAAGTTAGGGTG-1	AML10	AML Immature	C1a	-10.33	2.33
AML10_CATGCAATCTCGAGTA-1	AML10	AML Immature	C1a	-10	2.42
AML10_CATGCCTCAGGGAATC-1	AML10	AML Immature	C1a	-10.58	1.86
AML10_CATGCCTTCATGGATC-1	AML10	AML Immature	C1a	-10.07	1.51
AML10_CATGCCTTCGCTATTT-1	AML10	AML Immature	C1a	-10.97	2.46
AML10_CATGCGGCACCTAAAC-1	AML10	AML Immature	C1a	5.61	5.21
AML10_CATGCGGCAGACGCTC-1	AML10	AML Immature	C1a	-10.59	2.32
AML10_CATGCGGCAGAGAAAG-1	AML10	AML Immature	C1a	-10.11	2.82
AML10_CATGCGGCAGAGTGTG-1	AML10	AML Immature	C1a	-10	1.82
AML10_CATGCGGGTCGGATTT-1	AML10	AML Immature	C1a	-10.16	2.21
AML10_CATGCGGTCAAGATAG-1	AML10	AML Immature	C1a	-8.24	1.86
AML10_CATGCTCAGACGTCCC-1	AML10	AML Immature	C1a	-9.33	1.86
AML10_CATGCTCCATGATCTG-1	AML10	AML Immature	C1a	-9.77	2.19
AML10_CATGCTCGTCCGCAGT-1	AML10	AML Immature	C1a	-1.84	-1.34
AML10_CATGCTCGTTGTCTAG-1	AML10	AML Immature	C1a	6.75	2.5
AML10_CATGGATAGCACAAAT-1	AML10	AML Immature	C1a	-10.16	2.52
AML10_CATGGATCACTGTTCC-1	AML10	AML Immature	C1a	-10.42	2.13
AML10_CATGGATTCCAGCTCT-1	AML10	AML Immature	C1a	-9.23	1.6
AML10_CATGGATTCCGCAACG-1	AML10	AML Immature	C1a	-9.11	1.56
AML10_CATGGATTCGTCACCT-1	AML10	AML Immature	C1a	-9.88	2.23
AML10_CATGGTAAGATAGGGA-1	AML10	AML Immature	C1a	2.14	11.12
AML10_CATGGTAAGCGTCGAA-1	AML10	AML Immature	C1a	-8.96	1.89
AML10_CATGGTAAGCGTGAGT-1	AML10	AML Immature	C1a	-9.93	2.21
AML10_CATGGTACATGCCGCA-1	AML10	AML Immature	C1a	-8.93	1.58
AML10_CATGGTAGTAGCCAGA-1	AML10	AML Immature	C1a	-10.11	2.26
AML10_CATGGTATCCAAGGGA-1	AML10	AML Immature	C1a	-10.42	1.74
AML10_CATTCATAGGGAGGAC-1	AML10	AML Immature	C1a	-10.77	2.82
AML10_CATTCATTCAGTCCGG-1	AML10	AML Immature	C1a	-9.84	1.57
AML10_CATTCATTCCGCAAAT-1	AML10	AML Immature	C1a	-10.24	1.69
AML10_CATTCCGAGGAACGTC-1	AML10	AML Immature	C1a	-10.13	2.48
AML10_CATTCCGGTTCCGCGA-1	AML10	AML Immature	C1a	-10.57	2.6
AML10_CATTCCGGTTCCGTTC-1	AML10	AML Immature	C1a	-10.43	2.67
AML10_CATTCTACAGGACTTT-1	AML10	AML Immature	C1a	-10.61	2.21
AML10_CATTCTAGTAGTATAG-1	AML10	AML Immature	C1a	-9.63	1.71
AML10_CATTCTAGTATTAAGG-1	AML10	AML Immature	C1a	-10.63	2.42
AML10_CATTCTAGTGATAGAT-1	AML10	AML Immature	C1a	-9.58	1.8
AML10_CATTCTATCGCTCTAC-1	AML10	AML Immature	C1a	-10.11	2.89
AML10_CATTGAGAGACGCTCC-1	AML10	AML Immature	C1a	-10.9	2.57
AML10_CATTGAGAGTTCTCTT-1	AML10	AML Immature	C1a	-10.4	1.7
AML10_CATTGAGGTTGTAGCT-1	AML10	AML Immature	C1a	-10	1.65
AML10_CATTGAGTCAACCCGG-1	AML10	AML Immature	C1a	-10.38	1.92
AML10_CATTGAGTCTGCGTCT-1	AML10	AML Immature	C1a	-10.57	2.11
AML10_CATTGCCAGGGAGTTC-1	AML10	AML Immature	C1a	-9.42	1.77
AML10_CATTGCCCAAGACGAC-1	AML10	AML Immature	C1a	-10.95	2.35
AML10_CATTGCCGTAGGGTAC-1	AML10	AML Immature	C1a	-10.34	2.64
AML10_CATTGCCGTGGGCTTC-1	AML10	AML Immature	C1a	-9.98	1.8
AML10_CATTGCCGTTCAAGGG-1	AML10	AML Immature	C1a	-10.41	2.27
AML10_CATTGCCTCGGCACTG-1	AML10	AML Immature	C1a	-10.55	2.31
AML10_CATTGTTCAAACACGG-1	AML10	AML Immature	C1a	-9.73	2.12
AML10_CATTGTTCATAAGCGG-1	AML10	AML Immature	C1a	-10.12	1.97
AML10_CATTGTTCATTGTCGA-1	AML10	AML Immature	C1a	-10.41	2.09
AML10_CATTGTTGTATGAAAC-1	AML10	AML Immature	C1a	-10.11	2.14
AML10_CATTGTTGTCGTGGTC-1	AML10	AML Immature	C1a	-9.82	2.33
AML10_CATTTCAAGCTCAGAG-1	AML10	AML Immature	C1a	-10.68	2.25
AML10_CATTTCACAGCATACT-1	AML10	AML Immature	C1a	-10.57	2.14
AML10_CATTTCACAGGCCCTA-1	AML10	AML Immature	C1a	-10.45	2.27
AML10_CATTTCAGTAGCTGTT-1	AML10	AML Immature	C1a	-10.05	2.43
AML10_CATTTCATCGCTGTTC-1	AML10	AML Immature	C1a	-10.37	1.55
AML10_CATTTCATCGGACAAG-1	AML10	AML Immature	C1a	-10.25	2.09
AML10_CCAAGCGGTACATTGC-1	AML10	AML Immature	C1a	-10.42	2.77
AML10_CCAATGAAGAAGCTCG-1	AML10	AML Immature	C1a	-10.26	2.71
AML10_CCAATGAAGGTAGCCA-1	AML10	AML Immature	C1a	-10.37	2.72
AML10_CCAATGACAAGTGATA-1	AML10	AML Immature	C1a	-10.65	2.78
AML10_CCAATGACATTGTCGA-1	AML10	AML Immature	C1a	-10.41	1.93
AML10_CCAATTTCACGACAAG-1	AML10	AML Immature	C1a	-9.8	1.59
AML10_CCAATTTGTAGACACG-1	AML10	AML Immature	C1a	-9.62	2.22
AML10_CCAATTTTCCAGGACC-1	AML10	AML Immature	C1a	-10.65	2.72
AML10_CCACAAACACCACATA-1	AML10	AML Immature	C1a	-9.88	1.78
AML10_CCACAAACAGGACAGT-1	AML10	AML Immature	C1a	-5.75	-3.56
AML10_CCACAAACAGTGACCC-1	AML10	AML Immature	C1a	-10.67	2.76
AML10_CCACAAATCAAGCCAT-1	AML10	AML Immature	C1a	-9.43	2.08
AML10_CCACAAATCACCTTAT-1	AML10	AML Immature	C1a	-10.53	2.58
AML10_CCACAAATCCTGTAGA-1	AML10	AML Immature	C1a	-10.11	1.85
AML10_CCACACTCAGCCCACA-1	AML10	AML Immature	C1a	-10.04	2.15
AML10_CCACACTTCGAAACAA-1	AML10	AML Immature	C1a	0.44	5.18
AML10_CCACCATAGTCATACC-1	AML10	AML Immature	C1a	-10.24	1.64
AML10_CCACCATCAACCGCCA-1	AML10	AML Immature	C1a	-10.03	1.7
AML10_CCACCATGTATTGCCA-1	AML10	AML Immature	C1a	-9.59	1.87
AML10_CCACCATGTGGCAGAT-1	AML10	AML Immature	C1a	-9.98	2.03
AML10_CCACCATGTTAAAGTG-1	AML10	AML Immature	C1a	-9.85	2.2
AML10_CCACGAGAGCCTAACT-1	AML10	AML Immature	C1a	-10.36	2.06
AML10_CCACGAGAGCGCGTTC-1	AML10	AML Immature	C1a	-10.42	2.15
AML10_CCACGAGAGGTCGTAG-1	AML10	AML Immature	C1a	-10.86	2.51
AML10_CCACGAGCACTGTTCC-1	AML10	AML Immature	C1a	-10.02	1.81
AML10_CCACGAGCAGTCTGGC-1	AML10	AML Immature	C1a	-10.28	2.17
AML10_CCACGAGGTGAGTGAC-1	AML10	AML Immature	C1a	-9.99	1.79
AML10_CCACGAGGTTCTCCCA-1	AML10	AML Immature	C1a	-9.92	1.76
AML10_CCACGAGTCCGCCTAT-1	AML10	AML Immature	C1a	-9.38	1.94
AML10_CCACGTTAGGGACACT-1	AML10	AML Immature	C1a	-10.39	2.53
AML10_CCACGTTAGGTCACCC-1	AML10	AML Immature	C1a	-9.57	2.05
AML10_CCACGTTGTACTTCCC-1	AML10	AML Immature	C1a	-10.43	2.48
AML10_CCACGTTGTCACTCGG-1	AML10	AML Immature	C1a	-10.06	1.8
AML10_CCACGTTGTTGCATGT-1	AML10	AML Immature	C1a	-10.28	1.94
AML10_CCACGTTTCTGTTCAT-1	AML10	AML Immature	C1a	-10.72	2.66
AML10_CCACGTTTCTTACCAT-1	AML10	AML Immature	C1a	-9.64	1.81
AML10_CCACTTGAGAGAGTTT-1	AML10	AML Immature	C1a	-9.64	3.89
AML10_CCACTTGCAAATACAG-1	AML10	AML Immature	C1a	-6.94	-2.64
AML10_CCACTTGCATATCTGG-1	AML10	AML Immature	C1a	-10.56	2.16
AML10_CCACTTGTCGCTTACC-1	AML10	AML Immature	C1a	-9.94	2.56
AML10_CCACTTGTCTCGTCGT-1	AML10	AML Immature	C1a	-10.08	2.51
AML10_CCATAAGAGCGCCTTG-1	AML10	AML Immature	C1a	-10.07	2.42
AML10_CCATAAGAGTACAGAT-1	AML10	AML Immature	C1a	-10.15	2.12
AML10_CCATAAGAGTGGCGAT-1	AML10	AML Immature	C1a	-10.19	2.23
AML10_CCATAAGCAAAGAACT-1	AML10	AML Immature	C1a	-10.71	2.42
AML10_CCATAAGCACGTACAT-1	AML10	AML Immature	C1a	-10.42	2.03
AML10_CCATAAGGTCTTTCAT-1	AML10	AML Immature	C1a	-10.58	2.71
AML10_CCATAAGTCTCAATCT-1	AML10	AML Immature	C1a	-10.53	2.17
AML10_CCATCACCAGAGGTAC-1	AML10	AML Immature	C1a	-10.66	2.78
AML10_CCATCACGTAGTACGG-1	AML10	AML Immature	C1a	-9.72	2.27
AML10_CCATCACGTCCTATAG-1	AML10	AML Immature	C1a	-10.48	2.9
AML10_CCCAACTCACTAAACC-1	AML10	AML Immature	C1a	-10.01	2.84
AML10_CCCAACTGTCCGAAGA-1	AML10	AML Immature	C1a	-9.91	2.13
AML10_CCCAACTGTCCTCCAT-1	AML10	AML Immature	C1a	-10.03	2.28
AML10_CCCAACTGTCGTATGT-1	AML10	AML Immature	C1a	-10.59	2.73
AML10_CCCAACTTCGCCGTGA-1	AML10	AML Immature	C1a	-9.92	1.64
AML10_CCCATTGAGACGATAT-1	AML10	AML Immature	C1a	-10.53	1.99
AML10_CCCATTGAGCTGTTAC-1	AML10	AML Immature	C1a	-8.94	1.84
AML10_CCCATTGCAAACAGGC-1	AML10	AML Immature	C1a	-10.53	2.15
AML10_CCCATTGCAACGTAAA-1	AML10	AML Immature	C1a	-10.18	2.32
AML10_CCCATTGCAATTGCAC-1	AML10	AML Immature	C1a	-9.78	2.21
AML10_CCCATTGCACATACTG-1	AML10	AML Immature	C1a	-10.17	2.34
AML10_CCCATTGCATAGGTAA-1	AML10	AML Immature	C1a	-9.84	2.73
AML10_CCCATTGCATCGTGCG-1	AML10	AML Immature	C1a	-9.36	1.49
AML10_CCCATTGGTGTCCTAA-1	AML10	AML Immature	C1a	-10.61	2.43
AML10_CCCATTGGTGTGATGG-1	AML10	AML Immature	C1a	-9.57	1.86
AML10_CCCATTGGTTCACCGG-1	AML10	AML Immature	C1a	-8.74	1.63
AML10_CCCATTGTCCAAACCA-1	AML10	AML Immature	C1a	-10.65	2.24
AML10_CCCGAAGAGACGCTCC-1	AML10	AML Immature	C1a	-10.16	1.89
AML10_CCCGAAGAGTCTGCGC-1	AML10	AML Immature	C1a	-10.87	2.7
AML10_CCCGAAGAGTGTCATC-1	AML10	AML Immature	C1a	-11.16	2.06
AML10_CCCGAAGGTGCAAGAC-1	AML10	AML Immature	C1a	-9.46	1.86
AML10_CCCGAAGTCTGGCCAG-1	AML10	AML Immature	C1a	-10.31	2.82
AML10_CCCGGAACATTCGGGC-1	AML10	AML Immature	C1a	-10.53	2.3
AML10_CCCGGAACATTGTACG-1	AML10	AML Immature	C1a	-10.28	1.94
AML10_CCCGGAAGTGTTTGCA-1	AML10	AML Immature	C1a	-10.04	2.28
AML10_CCCTAACAGGACGCTA-1	AML10	AML Immature	C1a	-10.53	2.24
AML10_CCCTAACGTCAAAGAT-1	AML10	AML Immature	C1a	-9.53	1.87
AML10_CCCTAACGTGAATGAT-1	AML10	AML Immature	C1a	-10.58	2.69
AML10_CCCTAACGTGATCGTT-1	AML10	AML Immature	C1a	-10	1.94
AML10_CCCTAACGTTACCCAA-1	AML10	AML Immature	C1a	-9.15	1.96
AML10_CCCTCAAAGATGATTG-1	AML10	AML Immature	C1a	-10.79	2.83
AML10_CCCTCAAAGCGTCAAG-1	AML10	AML Immature	C1a	-10.42	2.33
AML10_CCCTCAACACTCCTGT-1	AML10	AML Immature	C1a	-10.5	2.55
AML10_CCCTCAACAGCGGATA-1	AML10	AML Immature	C1a	-10.14	2.74
AML10_CCCTCAACAGTCAGAG-1	AML10	AML Immature	C1a	0.77	5.25
AML10_CCCTCAATCGCCGTGA-1	AML10	AML Immature	C1a	-9.79	1.84
AML10_CCCTCAATCGCTAATG-1	AML10	AML Immature	C1a	-10.4	2.79
AML10_CCCTCTCGTACGAGTG-1	AML10	AML Immature	C1a	-9.8	2.09
AML10_CCCTCTCTCCGCTGTT-1	AML10	AML Immature	C1a	-9.82	1.47
AML10_CCCTGATAGCACGGAT-1	AML10	AML Immature	C1a	-10.46	2.81
AML10_CCCTGATAGGTAAGTT-1	AML10	AML Immature	C1a	-10.69	2.78
AML10_CCCTGATGTCAAACGG-1	AML10	AML Immature	C1a	-9.57	1.7
AML10_CCCTTAGCAATAGTAG-1	AML10	AML Immature	C1a	-9.39	1.85
AML10_CCCTTAGCACGAGAAC-1	AML10	AML Immature	C1a	-10.18	1.96
AML10_CCCTTAGCAGGAAGTC-1	AML10	AML Immature	C1a	-9.56	3.51
AML10_CCCTTAGGTACCCAGC-1	AML10	AML Immature	C1a	-10.08	2.83
AML10_CCCTTAGGTTGACTAC-1	AML10	AML Immature	C1a	-9.42	2.05
AML10_CCCTTAGGTTGCCATA-1	AML10	AML Immature	C1a	-9.41	1.59
AML10_CCCTTAGTCTCGCAGG-1	AML10	AML Immature	C1a	-9.62	1.79
AML10_CCGAACGAGACCAAGC-1	AML10	AML Immature	C1a	-10.68	1.89
AML10_CCGAACGAGCGTACAG-1	AML10	AML Immature	C1a	-10.12	1.52
AML10_CCGAACGGTGTTGATC-1	AML10	AML Immature	C1a	-10.27	1.57
AML10_CCGAACGGTGTTTGCA-1	AML10	AML Immature	C1a	-10.21	2.7
AML10_CCGAACGTCACCTGTC-1	AML10	AML Immature	C1a	-10.69	2.09
AML10_CCGATCTCACAGTCGC-1	AML10	AML Immature	C1a	-10.36	2.15
AML10_CCGATCTCATATACCG-1	AML10	AML Immature	C1a	-10.14	2.03
AML10_CCGATCTCATCATTTC-1	AML10	AML Immature	C1a	-10.36	2.46
AML10_CCGATCTTCCGTGGCA-1	AML10	AML Immature	C1a	-10.8	2.71
AML10_CCGATGGAGTTGGCGA-1	AML10	AML Immature	C1a	-8.19	1.74
AML10_CCGATGGCAAGACGAC-1	AML10	AML Immature	C1a	-10.23	2.59
AML10_CCGATGGGTTTGTTGG-1	AML10	AML Immature	C1a	-9.51	1.97
AML10_CCGATGGTCATGAGGG-1	AML10	AML Immature	C1a	-10.58	2.47
AML10_CCGCAAGCATCGGTTA-1	AML10	AML Immature	C1a	-10.12	1.78
AML10_CCGCAAGGTATTGAGA-1	AML10	AML Immature	C1a	-10.16	2.03
AML10_CCGGACAAGACGAAGA-1	AML10	AML Immature	C1a	-10.36	2
AML10_CCGGACACACGGCGTT-1	AML10	AML Immature	C1a	-10.06	1.79
AML10_CCGGACATCTTACGTT-1	AML10	AML Immature	C1a	-9.85	1.78
AML10_CCGGGTAAGATTGCGG-1	AML10	AML Immature	C1a	1.36	5.3
AML10_CCGGGTATCCTCAGAA-1	AML10	AML Immature	C1a	-10.24	2.15
AML10_CCGGGTATCTCCGAAA-1	AML10	AML Immature	C1a	-10.31	2.16
AML10_CCGGTAGAGATACATG-1	AML10	AML Immature	C1a	-10.17	1.99
AML10_CCGGTAGAGTCCCAGC-1	AML10	AML Immature	C1a	-9.18	1.57
AML10_CCGGTAGGTCGGTGTC-1	AML10	AML Immature	C1a	-10.06	2.35
AML10_CCGGTAGGTTTACTGG-1	AML10	AML Immature	C1a	-10.52	2.72
AML10_CCGGTAGTCCAACACA-1	AML10	AML Immature	C1a	-9.41	1.99
AML10_CCGGTAGTCGGTCAGC-1	AML10	AML Immature	C1a	-10.26	1.89
AML10_CCGGTGAAGCTGCCTG-1	AML10	AML Immature	C1a	-10.74	2.71
AML10_CCGGTGACAGAGTCTT-1	AML10	AML Immature	C1a	-3.66	-0.53
AML10_CCGGTGACAGGCCTGT-1	AML10	AML Immature	C1a	-10.73	2.02
AML10_CCGGTGAGTTTAAGGA-1	AML10	AML Immature	C1a	-9.04	1.74
AML10_CCGGTGATCATGGTAC-1	AML10	AML Immature	C1a	-10.03	2.02
AML10_CCGGTGATCCGTGTCT-1	AML10	AML Immature	C1a	-9.73	1.72
AML10_CCGTAGGAGCAGGCTA-1	AML10	AML Immature	C1a	-10.01	2
AML10_CCGTAGGCAGGACTTT-1	AML10	AML Immature	C1a	-10.22	2.88
AML10_CCGTAGGTCATGGAGG-1	AML10	AML Immature	C1a	-6.31	3.52
AML10_CCGTAGGTCCATGAGT-1	AML10	AML Immature	C1a	-9.28	1.76
AML10_CCGTGAGAGGCATCGA-1	AML10	AML Immature	C1a	-10.45	2.86
AML10_CCGTGAGCACAGTCAT-1	AML10	AML Immature	C1a	-10.2	2.2
AML10_CCGTGAGCACTGTGAT-1	AML10	AML Immature	C1a	-9.93	2
AML10_CCGTGAGGTAAGATAC-1	AML10	AML Immature	C1a	-10	1.91
AML10_CCGTGAGGTCAGTCGC-1	AML10	AML Immature	C1a	-10.48	2.38
AML10_CCGTGAGTCACAGAGG-1	AML10	AML Immature	C1a	1.14	5.47
AML10_CCGTGAGTCCCTTCCC-1	AML10	AML Immature	C1a	-10.84	2.51
AML10_CCGTTCAAGGACACTG-1	AML10	AML Immature	C1a	-10.67	2.64
AML10_CCGTTCACAAGATTGA-1	AML10	AML Immature	C1a	-9.22	2
AML10_CCGTTCAGTTACCTGA-1	AML10	AML Immature	C1a	-10.19	2.33
AML10_CCGTTCATCGGTAGAG-1	AML10	AML Immature	C1a	-10.03	2.17
AML10_CCTAACCCACCGGCTA-1	AML10	AML Immature	C1a	-10.28	1.98
AML10_CCTAACCTCGTTATCT-1	AML10	AML Immature	C1a	-8.69	1.69
AML10_CCTAACCTCTAGCAAC-1	AML10	AML Immature	C1a	-9.72	2.31
AML10_CCTAAGAAGCACACCC-1	AML10	AML Immature	C1a	-10.51	1.91
AML10_CCTAAGAAGTTGAATG-1	AML10	AML Immature	C1a	-9.35	1.88
AML10_CCTAAGACAGGAAGTC-1	AML10	AML Immature	C1a	-9.9	2.98
AML10_CCTAAGACATGTGTCA-1	AML10	AML Immature	C1a	-10.3	2.28
AML10_CCTAAGAGTTTACTGG-1	AML10	AML Immature	C1a	-1.41	-1.88
AML10_CCTAAGATCCGTGGGT-1	AML10	AML Immature	C1a	-10.21	1.85
AML10_CCTACGTAGGGAACAA-1	AML10	AML Immature	C1a	-10.55	2.4
AML10_CCTATCGAGCATGATA-1	AML10	AML Immature	C1a	-8.87	1.6
AML10_CCTATCGAGCTTGTTG-1	AML10	AML Immature	C1a	-10.07	1.51
AML10_CCTATCGAGTTCATCG-1	AML10	AML Immature	C1a	-10.12	2.96
AML10_CCTATCGGTTCTCTAT-1	AML10	AML Immature	C1a	-10.69	2.26
AML10_CCTCAACGTCCAAATC-1	AML10	AML Immature	C1a	-9.21	1.71
AML10_CCTCAACTCTTCGGTC-1	AML10	AML Immature	C1a	-10.82	2.66
AML10_CCTCAACTCTTTGCAT-1	AML10	AML Immature	C1a	-7.18	-2.32
AML10_CCTCACAAGGTAGGCT-1	AML10	AML Immature	C1a	-10.59	2.4
AML10_CCTCACACATTCAGCA-1	AML10	AML Immature	C1a	-10.23	2.54
AML10_CCTCACATCTATGTGG-1	AML10	AML Immature	C1a	-9.52	1.74
AML10_CCTCACATCTGAGAGG-1	AML10	AML Immature	C1a	-9.9	2.59
AML10_CCTCAGTAGTACAGCG-1	AML10	AML Immature	C1a	-10.47	2.53
AML10_CCTCAGTCACCAATTG-1	AML10	AML Immature	C1a	-8.71	1.52
AML10_CCTCAGTTCATGGGAG-1	AML10	AML Immature	C1a	-9.35	1.91
AML10_CCTCATGTCACATCAG-1	AML10	AML Immature	C1a	-10.18	2.31
AML10_CCTCCAAAGAGCACTG-1	AML10	AML Immature	C1a	-8.97	1.59
AML10_CCTCCAAAGGCAGCTA-1	AML10	AML Immature	C1a	-10.39	2.28
AML10_CCTCCAACAGCTACCG-1	AML10	AML Immature	C1a	-0.37	-1.33
AML10_CCTCCAATCATGGAGG-1	AML10	AML Immature	C1a	-10.38	1.81
AML10_CCTCCAATCGGTAAGG-1	AML10	AML Immature	C1a	-10.63	2.65
AML10_CCTCCAATCGTGCGAC-1	AML10	AML Immature	C1a	-10.44	2.33
AML10_CCTCCTCCAGAAACCG-1	AML10	AML Immature	C1a	-9.45	1.79
AML10_CCTCCTCGTCCGCAGT-1	AML10	AML Immature	C1a	-10	1.9
AML10_CCTCCTCTCTGGGCGT-1	AML10	AML Immature	C1a	-9.91	2.91
AML10_CCTCTAGCAGGTACGA-1	AML10	AML Immature	C1a	-10.22	2.85
AML10_CCTCTAGGTTCGTACA-1	AML10	AML Immature	C1a	-10.73	2.22
AML10_CCTCTAGTCACAACCA-1	AML10	AML Immature	C1a	-10.99	2.42
AML10_CCTCTAGTCCCGATCT-1	AML10	AML Immature	C1a	-10.1	1.36
AML10_CCTCTCCAGCGATGAC-1	AML10	AML Immature	C1a	-10.63	1.73
AML10_CCTCTCCCACGCAAAG-1	AML10	AML Immature	C1a	-10.23	2.22
AML10_CCTCTCCCACTCCACT-1	AML10	AML Immature	C1a	-9.43	1.88
AML10_CCTCTCCGTCCGGCAT-1	AML10	AML Immature	C1a	-10.43	2.46
AML10_CCTGCATAGCCTGTGC-1	AML10	AML Immature	C1a	-10.02	2.42
AML10_CCTGCATAGTGTACCT-1	AML10	AML Immature	C1a	-10.63	2.53
AML10_CCTGCATGTACCGGCT-1	AML10	AML Immature	C1a	0.7	5.29
AML10_CCTGCATGTGCTGTCG-1	AML10	AML Immature	C1a	-9.09	1.62
AML10_CCTGCATTCCGATCGG-1	AML10	AML Immature	C1a	-9.89	2.49
AML10_CCTGCATTCTGTGCTC-1	AML10	AML Immature	C1a	-10.37	1.76
AML10_CCTGTTGAGACAGTCG-1	AML10	AML Immature	C1a	-9.87	2.9
AML10_CCTGTTGAGCATGTTC-1	AML10	AML Immature	C1a	-10.71	2.41
AML10_CCTGTTGGTCTTACAG-1	AML10	AML Immature	C1a	-10.3	2.7
AML10_CCTGTTGGTGGACTGA-1	AML10	AML Immature	C1a	-9.54	2.34
AML10_CCTGTTGTCCGATCTC-1	AML10	AML Immature	C1a	-10.55	2.67
AML10_CCTTCAGAGGCCTTCG-1	AML10	AML Immature	C1a	-9.64	1.85
AML10_CCTTCAGCATTGAGGG-1	AML10	AML Immature	C1a	-10.12	2.61
AML10_CCTTCAGTCAGCTTCC-1	AML10	AML Immature	C1a	-10.18	2.56
AML10_CCTTCAGTCCTAGCCT-1	AML10	AML Immature	C1a	-8.77	1.75
AML10_CCTTGTGGTACCCGAC-1	AML10	AML Immature	C1a	-8.92	1.58
AML10_CCTTGTGTCTCGGTAA-1	AML10	AML Immature	C1a	-1.22	-1.8
AML10_CCTTTGGAGATTACCC-1	AML10	AML Immature	C1a	-7.07	-2.29
AML10_CCTTTGGCAAAGACTA-1	AML10	AML Immature	C1a	-9.81	2.25
AML10_CCTTTGGTCACGACTA-1	AML10	AML Immature	C1a	-10.68	2.85
AML10_CCTTTGGTCCGGCAAC-1	AML10	AML Immature	C1a	-9.85	2.39
AML10_CGAAGGACACCGTGCA-1	AML10	AML Immature	C1a	-9.32	1.91
AML10_CGAAGGAGTCTACTGA-1	AML10	AML Immature	C1a	1.08	5.41
AML10_CGAAGGAGTCTCCTGT-1	AML10	AML Immature	C1a	-9.67	2.06
AML10_CGAAGGATCAAGCTTG-1	AML10	AML Immature	C1a	-10.01	1.96
AML10_CGAAGGATCCTGGGAC-1	AML10	AML Immature	C1a	-10.66	2.86
AML10_CGAAGGATCGTGCATA-1	AML10	AML Immature	C1a	-10.98	1.68
AML10_CGAAGTTCACTAACGT-1	AML10	AML Immature	C1a	-10.28	1.61
AML10_CGAAGTTCACTTGAGT-1	AML10	AML Immature	C1a	-9.65	1.76
AML10_CGAATTGAGTCGTTAC-1	AML10	AML Immature	C1a	-10.13	2.77
AML10_CGAATTGCAGTGACCC-1	AML10	AML Immature	C1a	0.42	5.03
AML10_CGAATTGGTCTCCTGT-1	AML10	AML Immature	C1a	-10.76	2.38
AML10_CGAATTGTCGCGTGAC-1	AML10	AML Immature	C1a	-8.4	1.71
AML10_CGAATTGTCTCTTAAC-1	AML10	AML Immature	C1a	-10.55	2.24
AML10_CGACAGCAGATGGGCT-1	AML10	AML Immature	C1a	-10.55	1.79
AML10_CGACAGCAGTAAACGT-1	AML10	AML Immature	C1a	-10.33	1.93
AML10_CGACAGCCAAAGTGTA-1	AML10	AML Immature	C1a	-10.12	2.22
AML10_CGACAGCCAAGTGGTG-1	AML10	AML Immature	C1a	-10.08	2.26
AML10_CGACAGCCAATCGTCA-1	AML10	AML Immature	C1a	-10.67	2.29
AML10_CGACAGCTCCGGTAGC-1	AML10	AML Immature	C1a	-10.17	2.27
AML10_CGACAGCTCGTCACCT-1	AML10	AML Immature	C1a	-10.42	2.71
AML10_CGAGAAGAGGTAGACC-1	AML10	AML Immature	C1a	-10.78	2.29
AML10_CGAGAAGCATCTGGGC-1	AML10	AML Immature	C1a	-9.49	2.01
AML10_CGAGAAGCATGTGGCC-1	AML10	AML Immature	C1a	-6.75	3.56
AML10_CGAGAAGGTGCAATAA-1	AML10	AML Immature	C1a	-10.47	1.95
AML10_CGAGAAGGTTGCAACT-1	AML10	AML Immature	C1a	-10.51	1.74
AML10_CGAGGAAAGTCATACC-1	AML10	AML Immature	C1a	-10.47	2.42
AML10_CGAGGAACAGCTGGTC-1	AML10	AML Immature	C1a	-10.11	1.84
AML10_CGAGGAAGTTGTATGC-1	AML10	AML Immature	C1a	-10.57	1.73
AML10_CGAGGAATCATCACTT-1	AML10	AML Immature	C1a	-10.5	2.16
AML10_CGAGGAATCGCCTATC-1	AML10	AML Immature	C1a	-9.42	1.75
AML10_CGAGGCTGTATCAGCT-1	AML10	AML Immature	C1a	-10.05	2.46
AML10_CGAGTGCGTAGGCTGA-1	AML10	AML Immature	C1a	-10.63	8.82
AML10_CGAGTGCTCCGCATAA-1	AML10	AML Immature	C1a	-9.67	2.03
AML10_CGAGTTAAGCCGTTGC-1	AML10	AML Immature	C1a	-11.24	1.64
AML10_CGAGTTAAGGCCACCT-1	AML10	AML Immature	C1a	-9.99	1.24
AML10_CGAGTTAAGGGTCACA-1	AML10	AML Immature	C1a	-10.16	2.24
AML10_CGAGTTACAGATAAAC-1	AML10	AML Immature	C1a	-9.96	1.37
AML10_CGAGTTAGTAGTCTGT-1	AML10	AML Immature	C1a	-10.08	2.05
AML10_CGAGTTAGTGCATTAC-1	AML10	AML Immature	C1a	-9.79	2.02
AML10_CGAGTTATCGCTAAAC-1	AML10	AML Immature	C1a	-9.59	2.21
AML10_CGAGTTATCTCCAATT-1	AML10	AML Immature	C1a	-1.15	-1.92
AML10_CGATCGGCAGTTTCAG-1	AML10	AML Immature	C1a	-10.24	2.31
AML10_CGATCGGGTGAGACCA-1	AML10	AML Immature	C1a	-7.6	2.14
AML10_CGATCGGTCAGCGCGT-1	AML10	AML Immature	C1a	-10.09	1.71
AML10_CGATGCGCAAGAGTAT-1	AML10	AML Immature	C1a	-10.66	2.24
AML10_CGATGCGGTCCAGAAG-1	AML10	AML Immature	C1a	-10.16	2.04
AML10_CGATGCGGTCGGTACC-1	AML10	AML Immature	C1a	-10.39	2.14
AML10_CGATGCGTCTAGACAC-1	AML10	AML Immature	C1a	-9.9	2.93
AML10_CGATGCGTCTGGCCAG-1	AML10	AML Immature	C1a	-9.56	1.94
AML10_CGATGGCAGCATCTTG-1	AML10	AML Immature	C1a	-10.55	2.29
AML10_CGATGGCCAGAGTTGG-1	AML10	AML Immature	C1a	-9.8	1.61
AML10_CGATGGCCAGTAACCT-1	AML10	AML Immature	C1a	-10.45	1.66
AML10_CGATGGCGTTGGAGGT-1	AML10	AML Immature	C1a	-10.28	2.4
AML10_CGATGGCTCAGTGTTG-1	AML10	AML Immature	C1a	1.06	5.34
AML10_CGCAGGTAGTACGAGC-1	AML10	AML Immature	C1a	-10.6	1.95
AML10_CGCAGGTCATGGATCT-1	AML10	AML Immature	C1a	-10.71	2.23
AML10_CGCAGGTGTTCAGTAC-1	AML10	AML Immature	C1a	-9.44	1.75
AML10_CGCATAAAGGGAGGCA-1	AML10	AML Immature	C1a	-10.72	2.27
AML10_CGCATAAAGGTTGACG-1	AML10	AML Immature	C1a	-10.5	2.04
AML10_CGCATAACAACTTGCA-1	AML10	AML Immature	C1a	-9.95	2.13
AML10_CGCATAACATGGCCCA-1	AML10	AML Immature	C1a	-9.5	1.77
AML10_CGCATAAGTCTTCCGT-1	AML10	AML Immature	C1a	-8.85	1.74
AML10_CGCATAAGTTACCCAA-1	AML10	AML Immature	C1a	-10.31	2.52
AML10_CGCATAATCGCCTTGT-1	AML10	AML Immature	C1a	-10.71	2.18
AML10_CGCATGGCAGGTGGAT-1	AML10	AML Immature	C1a	-10.22	3.01
AML10_CGCCAGACATCATTGG-1	AML10	AML Immature	C1a	-10.1	2.14
AML10_CGCCAGACATGTTCGA-1	AML10	AML Immature	C1a	-10.04	1.23
AML10_CGCCAGAGTGTCCGGT-1	AML10	AML Immature	C1a	-9.35	2.28
AML10_CGCCAGATCGTAGCCG-1	AML10	AML Immature	C1a	-10.28	2.89
AML10_CGCCATTCACAGCCTG-1	AML10	AML Immature	C1a	-10.39	1.93
AML10_CGCCATTGTTTGATCG-1	AML10	AML Immature	C1a	-10.39	2.07
AML10_CGCGTGAAGAATTCAG-1	AML10	AML Immature	C1a	-10.14	1.85
AML10_CGCGTGAAGAGATTCA-1	AML10	AML Immature	C1a	-9.44	1.86
AML10_CGCGTGAAGGATTTGA-1	AML10	AML Immature	C1a	-9.9	2.08
AML10_CGCGTGACAATCCAGT-1	AML10	AML Immature	C1a	-9.57	2.6
AML10_CGCGTGACACTCTAGA-1	AML10	AML Immature	C1a	-9.29	1.92
AML10_CGCGTGACATCCGAAT-1	AML10	AML Immature	C1a	-10.75	2.6
AML10_CGCGTGAGTCCCGGTA-1	AML10	AML Immature	C1a	-9.83	2.4
AML10_CGCGTGATCGTTCGCT-1	AML10	AML Immature	C1a	-10.49	2.58
AML10_CGGAACCGTAACATGA-1	AML10	AML Immature	C1a	-10.83	2.08
AML10_CGGAACCTCCCGTTGT-1	AML10	AML Immature	C1a	-10.15	1.82
AML10_CGGAATTAGCAACTCT-1	AML10	AML Immature	C1a	-8.73	1.59
AML10_CGGAATTAGTATGGCG-1	AML10	AML Immature	C1a	-10.59	2.72
AML10_CGGAATTCAAAGGCTG-1	AML10	AML Immature	C1a	1.39	0.86
AML10_CGGAATTCACGATTCA-1	AML10	AML Immature	C1a	-10.09	2.28
AML10_CGGAATTCAGCACGAA-1	AML10	AML Immature	C1a	-9.71	2.17
AML10_CGGAATTCATTGACTG-1	AML10	AML Immature	C1a	-10.57	2.69
AML10_CGGAATTTCGCTAATG-1	AML10	AML Immature	C1a	-9.88	1.42
AML10_CGGACACAGACCAAAT-1	AML10	AML Immature	C1a	-10.47	2.8
AML10_CGGACACGTAGGAGTC-1	AML10	AML Immature	C1a	-9.59	1.76
AML10_CGGACACGTGCTTATG-1	AML10	AML Immature	C1a	-9.99	2.92
AML10_CGGACACGTGTACATC-1	AML10	AML Immature	C1a	-10.5	2.36
AML10_CGGAGAAAGACTGAGC-1	AML10	AML Immature	C1a	-9.98	1.44
AML10_CGGAGAACAACCGATT-1	AML10	AML Immature	C1a	-9.39	1.88
AML10_CGGAGAACAATCCAGT-1	AML10	AML Immature	C1a	-10.41	2.01
AML10_CGGAGAATCGAAGCCC-1	AML10	AML Immature	C1a	-9.85	1.86
AML10_CGGCAGTCAAAGGCGT-1	AML10	AML Immature	C1a	-10.31	2.63
AML10_CGGCAGTCACTAGAGG-1	AML10	AML Immature	C1a	-10.34	3.2
AML10_CGGCAGTCAGCACAAG-1	AML10	AML Immature	C1a	-8.62	1.65
AML10_CGGGACTAGACGGAAA-1	AML10	AML Immature	C1a	-10.22	2.63
AML10_CGGGACTAGGAGCAAA-1	AML10	AML Immature	C1a	-10.47	2.81
AML10_CGGGACTCAAGTGTCT-1	AML10	AML Immature	C1a	-9.84	2.69
AML10_CGGGACTTCACATACG-1	AML10	AML Immature	C1a	-10.55	2.75
AML10_CGGGACTTCAGTGGGA-1	AML10	AML Immature	C1a	-10.64	2.13
AML10_CGGGACTTCGCTGTCT-1	AML10	AML Immature	C1a	-10.47	2.45
AML10_CGGGACTTCTGGGCCA-1	AML10	AML Immature	C1a	-10.58	2.57
AML10_CGGGACTTCTTCGGAA-1	AML10	AML Immature	C1a	-10.87	2.42
AML10_CGGGCATAGACTTAAG-1	AML10	AML Immature	C1a	-10.43	2.05
AML10_CGGGCATAGCACCGAA-1	AML10	AML Immature	C1a	-9.6	1.77
AML10_CGGGCATAGGATTTCC-1	AML10	AML Immature	C1a	-7.22	3.46
AML10_CGGGCATAGTTAACGA-1	AML10	AML Immature	C1a	-10.42	2.21
AML10_CGGGCATCAATGTCTG-1	AML10	AML Immature	C1a	-9.84	1.75
AML10_CGGGCATCACGACGCT-1	AML10	AML Immature	C1a	-10.16	1.86
AML10_CGGGCATGTATCATGC-1	AML10	AML Immature	C1a	-9.96	1.89
AML10_CGGGCATGTTATCTGG-1	AML10	AML Immature	C1a	-10.31	2.17
AML10_CGGGTCAAGTAATCCC-1	AML10	AML Immature	C1a	-10.17	2.44
AML10_CGGGTCACAGGTTCGC-1	AML10	AML Immature	C1a	-10.09	2.18
AML10_CGGGTCAGTTCCGGTG-1	AML10	AML Immature	C1a	-9.63	1.86
AML10_CGGGTGTCACAAGGTG-1	AML10	AML Immature	C1a	-9.94	1.99
AML10_CGGGTGTGTGACTCTA-1	AML10	AML Immature	C1a	-9.41	1.93
AML10_CGGGTGTTCTCTCTAA-1	AML10	AML Immature	C1a	-10.33	2.68
AML10_CGGTCAGCAAGTGTCT-1	AML10	AML Immature	C1a	-10.31	2.35
AML10_CGGTCAGCAGCAGTCC-1	AML10	AML Immature	C1a	-9.58	1.87
AML10_CGGTCAGCATGCAGCC-1	AML10	AML Immature	C1a	-8.69	1.52
AML10_CGGTCAGTCACTGAAC-1	AML10	AML Immature	C1a	-10.17	2.2
AML10_CGTAAGTAGTGGTTAA-1	AML10	AML Immature	C1a	-10.58	2.69
AML10_CGTAAGTGTCCACACG-1	AML10	AML Immature	C1a	-10.23	2.37
AML10_CGTAAGTGTGTTAAAG-1	AML10	AML Immature	C1a	-10.34	2.7
AML10_CGTAAGTGTTGCTCCT-1	AML10	AML Immature	C1a	-10.06	2.28
AML10_CGTAAGTGTTGTGTTG-1	AML10	AML Immature	C1a	-10.6	2.46
AML10_CGTAAGTGTTTAGAGA-1	AML10	AML Immature	C1a	-10.35	1.53
AML10_CGTAAGTTCGGCTGAC-1	AML10	AML Immature	C1a	-10.23	2.51
AML10_CGTAAGTTCGTGGACC-1	AML10	AML Immature	C1a	-9.86	2.96
AML10_CGTAATGCAAAGCACG-1	AML10	AML Immature	C1a	0.87	5.37
AML10_CGTAATGTCATTCCTA-1	AML10	AML Immature	C1a	-10.35	1.81
AML10_CGTAGTAAGAGACAAG-1	AML10	AML Immature	C1a	-10.61	1.97
AML10_CGTAGTAAGGGAGGGT-1	AML10	AML Immature	C1a	-8.97	1.53
AML10_CGTAGTAAGTCATTGC-1	AML10	AML Immature	C1a	-9.8	2.49
AML10_CGTAGTAAGTGCAGCA-1	AML10	AML Immature	C1a	-6.21	-4.15
AML10_CGTAGTAGTATTTCTC-1	AML10	AML Immature	C1a	-9.97	1.71
AML10_CGTAGTAGTTATAGAG-1	AML10	AML Immature	C1a	-10.18	2.01
AML10_CGTCAAACACAACCGC-1	AML10	AML Immature	C1a	-10.06	2.32
AML10_CGTCAAACATGAGAAT-1	AML10	AML Immature	C1a	-10.73	2.08
AML10_CGTCAAATCAAAGCCT-1	AML10	AML Immature	C1a	-9.81	2.4
AML10_CGTCAAATCAAGCTGT-1	AML10	AML Immature	C1a	-10.32	1.99
AML10_CGTCCATAGATACATG-1	AML10	AML Immature	C1a	-9.6	1.85
AML10_CGTCCATAGGATATGT-1	AML10	AML Immature	C1a	-10.12	2.81
AML10_CGTCCATCACGATTCA-1	AML10	AML Immature	C1a	-10.19	2.09
AML10_CGTCCATCACTTACAG-1	AML10	AML Immature	C1a	-10.35	2
AML10_CGTCCATCAGACCCGT-1	AML10	AML Immature	C1a	-10.12	1.72
AML10_CGTCCATTCGTTCCTG-1	AML10	AML Immature	C1a	-10.54	2.4
AML10_CGTGAATAGAGGCGTT-1	AML10	AML Immature	C1a	-10	1.99
AML10_CGTGAATAGGATTTAG-1	AML10	AML Immature	C1a	-10	2.37
AML10_CGTGAATAGGTTGGTG-1	AML10	AML Immature	C1a	-10.48	2.04
AML10_CGTGAATCAAACTAAG-1	AML10	AML Immature	C1a	-9.84	1.89
AML10_CGTGAATGTATGCTTG-1	AML10	AML Immature	C1a	-10.47	2.43
AML10_CGTGAATGTCCCTCAT-1	AML10	AML Immature	C1a	-9.15	1.66
AML10_CGTGAATGTCCTGTTC-1	AML10	AML Immature	C1a	-9.61	1.61
AML10_CGTGAATGTCGTAATC-1	AML10	AML Immature	C1a	-10.45	2.4
AML10_CGTGAATGTGAATGAT-1	AML10	AML Immature	C1a	-10.79	2.48
AML10_CGTGAATGTGATATAG-1	AML10	AML Immature	C1a	-10.83	2.49
AML10_CGTGATAAGCCATTTG-1	AML10	AML Immature	C1a	-10.11	2.14
AML10_CGTGATAAGCGCCTTG-1	AML10	AML Immature	C1a	-10.06	2.21
AML10_CGTGATAAGTCAAGCG-1	AML10	AML Immature	C1a	-10.12	1.91
AML10_CGTGATATCAGAGTGG-1	AML10	AML Immature	C1a	-9.98	2.86
AML10_CGTGATATCGTAATGC-1	AML10	AML Immature	C1a	-10.41	2.82
AML10_CGTGCTTCAAAGCTAA-1	AML10	AML Immature	C1a	-9.95	1.9
AML10_CGTGCTTGTTGGAGGT-1	AML10	AML Immature	C1a	-8.78	1.74
AML10_CGTGCTTTCATTCGGA-1	AML10	AML Immature	C1a	-10.18	2.75
AML10_CGTGCTTTCCATTGCC-1	AML10	AML Immature	C1a	-10.45	2.37
AML10_CGTGCTTTCCCGATCT-1	AML10	AML Immature	C1a	-8.84	1.62
AML10_CGTGCTTTCCTAAGTG-1	AML10	AML Immature	C1a	-10.63	2.55
AML10_CGTGTCTAGTTGCGCC-1	AML10	AML Immature	C1a	-9.9	2.1
AML10_CGTGTCTGTACAGGTG-1	AML10	AML Immature	C1a	-10.22	1.91
AML10_CGTGTCTGTAGACAGC-1	AML10	AML Immature	C1a	-10.7	2.68
AML10_CGTGTCTGTTTGAACC-1	AML10	AML Immature	C1a	-10.52	2.47
AML10_CGTGTCTTCTTGGTCC-1	AML10	AML Immature	C1a	-10.56	2.73
AML10_CGTTAGAAGGTGCTAG-1	AML10	AML Immature	C1a	-11.51	1.52
AML10_CGTTAGACAACCTATG-1	AML10	AML Immature	C1a	-10.24	2.35
AML10_CGTTAGAGTACACGCC-1	AML10	AML Immature	C1a	12.82	3.6
AML10_CGTTAGATCACACCGG-1	AML10	AML Immature	C1a	-10	1.64
AML10_CGTTAGATCCGCGGAT-1	AML10	AML Immature	C1a	-10.2	1.97
AML10_CGTTCTGAGGGTATAT-1	AML10	AML Immature	C1a	-10.61	1.9
AML10_CGTTCTGCACCAGCGT-1	AML10	AML Immature	C1a	-10.32	2.07
AML10_CGTTCTGCACTGAGTT-1	AML10	AML Immature	C1a	-10.57	2.16
AML10_CGTTCTGGTCTAATCG-1	AML10	AML Immature	C1a	-8.81	3.6
AML10_CGTTCTGGTTGTGGAG-1	AML10	AML Immature	C1a	-9.97	1.73
AML10_CGTTCTGTCTTGCAAG-1	AML10	AML Immature	C1a	-1.5	-1.57
AML10_CGTTGGGAGCCTTCTC-1	AML10	AML Immature	C1a	-9.47	1.83
AML10_CGTTGGGAGCGGGTAT-1	AML10	AML Immature	C1a	-9.99	2.19
AML10_CGTTGGGCAGATAAAC-1	AML10	AML Immature	C1a	-8.96	1.66
AML10_CGTTGGGCATCGGAAG-1	AML10	AML Immature	C1a	-10.79	2.69
AML10_CTAACCCAGTTTCAGC-1	AML10	AML Immature	C1a	-9.45	1.7
AML10_CTAACCCCACGCTGAC-1	AML10	AML Immature	C1a	-9.72	2.67
AML10_CTAACTTAGACCCGCT-1	AML10	AML Immature	C1a	-9.79	2.65
AML10_CTAACTTAGAGAATCT-1	AML10	AML Immature	C1a	-10.39	2.16
AML10_CTAACTTCAACCGACC-1	AML10	AML Immature	C1a	-10.66	2.84
AML10_CTAAGTGAGACGACGT-1	AML10	AML Immature	C1a	-10.76	2.27
AML10_CTAAGTGAGGGAGGCA-1	AML10	AML Immature	C1a	-9.31	1.85
AML10_CTAAGTGGTACAAACA-1	AML10	AML Immature	C1a	-10.32	2.14
AML10_CTAAGTGGTCACCACG-1	AML10	AML Immature	C1a	-10.29	1.86
AML10_CTACAGACAAGGATGC-1	AML10	AML Immature	C1a	-10.03	2.92
AML10_CTACAGAGTCTTTCTA-1	AML10	AML Immature	C1a	-11.11	1.66
AML10_CTACAGAGTGAACGGT-1	AML10	AML Immature	C1a	-9.69	1.88
AML10_CTACAGATCCCTGGTT-1	AML10	AML Immature	C1a	-11.11	2.02
AML10_CTACATTAGTCGCGAA-1	AML10	AML Immature	C1a	-8.61	1.82
AML10_CTACATTAGTGCCTCG-1	AML10	AML Immature	C1a	-10.19	2.46
AML10_CTACATTAGTTGGCGA-1	AML10	AML Immature	C1a	-9.84	2.33
AML10_CTACATTCAGCTGTCG-1	AML10	AML Immature	C1a	-10.47	2.72
AML10_CTACATTTCACTACTT-1	AML10	AML Immature	C1a	-10.25	3.16
AML10_CTACCCAAGAGAGTGA-1	AML10	AML Immature	C1a	-10.28	2.49
AML10_CTACCCACAAGAGTGC-1	AML10	AML Immature	C1a	-9.57	2.17
AML10_CTACCCAGTCGAGCTC-1	AML10	AML Immature	C1a	-10.37	2.16
AML10_CTACCCATCCAAGCAT-1	AML10	AML Immature	C1a	-10.17	1.89
AML10_CTACCTGAGGCCTTCG-1	AML10	AML Immature	C1a	-10.01	2.33
AML10_CTACCTGCAAGTAGTA-1	AML10	AML Immature	C1a	-9.89	2.13
AML10_CTACCTGCAGAATCGG-1	AML10	AML Immature	C1a	-7.99	1.65
AML10_CTACCTGCAGTCCGTG-1	AML10	AML Immature	C1a	1.02	5.46
AML10_CTACCTGGTCAGTTTG-1	AML10	AML Immature	C1a	-9.85	1.86
AML10_CTACCTGTCACGGAGA-1	AML10	AML Immature	C1a	-9.99	1.42
AML10_CTACGGGAGCCATTTG-1	AML10	AML Immature	C1a	-9.93	1.67
AML10_CTACGGGCACCAAATC-1	AML10	AML Immature	C1a	-9.92	2.31
AML10_CTACGGGCACCTATCC-1	AML10	AML Immature	C1a	-10.11	1.79
AML10_CTACGGGCACCTTCCA-1	AML10	AML Immature	C1a	-10.29	1.72
AML10_CTACGGGCATGACAGG-1	AML10	AML Immature	C1a	-10.45	2.37
AML10_CTACGGGTCATTCCTA-1	AML10	AML Immature	C1a	-11.01	2.34
AML10_CTACGGGTCTAACGCA-1	AML10	AML Immature	C1a	-9.44	1.58
AML10_CTACTATAGACCATGG-1	AML10	AML Immature	C1a	-10	1.73
AML10_CTACTATCAAATTGGA-1	AML10	AML Immature	C1a	-8.58	2.65
AML10_CTACTATCAGGTTCCG-1	AML10	AML Immature	C1a	-10.44	2.48
AML10_CTACTATGTATCCCTC-1	AML10	AML Immature	C1a	-9.87	2.2
AML10_CTACTATGTGGCTTAT-1	AML10	AML Immature	C1a	-10.07	1.89
AML10_CTACTATTCCTTGAAG-1	AML10	AML Immature	C1a	-10.24	2.1
AML10_CTACTATTCGCTTAAG-1	AML10	AML Immature	C1a	-10.2	1.46
AML10_CTAGACAAGTATGGCG-1	AML10	AML Immature	C1a	-10.2	2.07
AML10_CTAGACATCACAAGAA-1	AML10	AML Immature	C1a	-10.28	2.48
AML10_CTAGGTAAGGAAAGTG-1	AML10	AML Immature	C1a	-10.28	1.86
AML10_CTAGGTACAAACTGCT-1	AML10	AML Immature	C1a	-9.95	1.48
AML10_CTATAGGAGAATCGTA-1	AML10	AML Immature	C1a	-10.36	2.7
AML10_CTATAGGCATCACCAA-1	AML10	AML Immature	C1a	-10.19	1.76
AML10_CTATCCGAGCGCCTCA-1	AML10	AML Immature	C1a	-10.18	2.78
AML10_CTATCCGAGGGCTGAT-1	AML10	AML Immature	C1a	-10.57	2.76
AML10_CTATCCGCACTGCACG-1	AML10	AML Immature	C1a	-9.83	2.29
AML10_CTATCCGCAGCTACAT-1	AML10	AML Immature	C1a	-10.72	2.3
AML10_CTATCCGGTAGCTTTG-1	AML10	AML Immature	C1a	-10.08	2.94
AML10_CTATCCGGTTATTCTC-1	AML10	AML Immature	C1a	-10.65	2.26
AML10_CTATCTACAAAGAACT-1	AML10	AML Immature	C1a	-9.05	1.64
AML10_CTATCTACAATGCTCA-1	AML10	AML Immature	C1a	-10.39	2.49
AML10_CTATCTACAGAAGCTG-1	AML10	AML Immature	C1a	-10.11	2.39
AML10_CTATCTAGTCCGTTTC-1	AML10	AML Immature	C1a	-10.12	1.94
AML10_CTATCTAGTCTGATCA-1	AML10	AML Immature	C1a	-10.39	1.92
AML10_CTATCTATCAGCGTCG-1	AML10	AML Immature	C1a	-9.18	2.25
AML10_CTATCTATCCTAAACG-1	AML10	AML Immature	C1a	-10.61	2.63
AML10_CTCAACCAGTAGTCAA-1	AML10	AML Immature	C1a	-10.42	1.99
AML10_CTCAAGAGTAGGTCAG-1	AML10	AML Immature	C1a	-9.88	2.46
AML10_CTCAAGAGTCCACGCA-1	AML10	AML Immature	C1a	-9.44	1.76
AML10_CTCAATTAGGCATGCA-1	AML10	AML Immature	C1a	-10.22	1.95
AML10_CTCAATTAGGTAGGCT-1	AML10	AML Immature	C1a	-9.76	2.03
AML10_CTCAATTGTAGCTGAG-1	AML10	AML Immature	C1a	-10.63	2.27
AML10_CTCAATTGTGCAATAA-1	AML10	AML Immature	C1a	-10.29	2.51
AML10_CTCAATTGTTGGCTAT-1	AML10	AML Immature	C1a	-10.68	2.78
AML10_CTCACTGAGAGCAGTC-1	AML10	AML Immature	C1a	-10.4	2.8
AML10_CTCACTGGTCATCCGG-1	AML10	AML Immature	C1a	-10.51	2.5
AML10_CTCACTGGTCCAGCGT-1	AML10	AML Immature	C1a	-9.65	1.96
AML10_CTCACTGTCACCATCC-1	AML10	AML Immature	C1a	-10.18	1.7
AML10_CTCAGAAAGATAGCTA-1	AML10	AML Immature	C1a	-10.82	2.59
AML10_CTCAGAACAACTGAAA-1	AML10	AML Immature	C1a	-10.11	1.87
AML10_CTCAGAACAGAACATA-1	AML10	AML Immature	C1a	-9.49	2.11
AML10_CTCAGAAGTAGATTGA-1	AML10	AML Immature	C1a	-10.74	2.42
AML10_CTCAGAATCAAGTGGG-1	AML10	AML Immature	C1a	-9.7	2.53
AML10_CTCAGAATCAGCTGTA-1	AML10	AML Immature	C1a	-10.32	2.19
AML10_CTCAGGGAGTGGCGAT-1	AML10	AML Immature	C1a	-10.27	1.98
AML10_CTCAGGGGTTTAGACC-1	AML10	AML Immature	C1a	-9.36	1.89
AML10_CTCAGGGTCAAGAAAC-1	AML10	AML Immature	C1a	-10.51	2.73
AML10_CTCAGTCAGATTCGCT-1	AML10	AML Immature	C1a	-9.74	2.1
AML10_CTCAGTCAGCATAGGC-1	AML10	AML Immature	C1a	-10.13	2.12
AML10_CTCAGTCCACTCACTC-1	AML10	AML Immature	C1a	-10.35	2.44
AML10_CTCAGTCCACTTCAGA-1	AML10	AML Immature	C1a	-7.14	-2.38
AML10_CTCAGTCCAGAACTAA-1	AML10	AML Immature	C1a	-9.98	1.27
AML10_CTCATCGAGACCTTTG-1	AML10	AML Immature	C1a	-10.37	2.22
AML10_CTCATCGTCGGTGAAG-1	AML10	AML Immature	C1a	-10.41	2.74
AML10_CTCATGCCAAGCGAAC-1	AML10	AML Immature	C1a	-9.88	1.92
AML10_CTCATGCGTATCAGGG-1	AML10	AML Immature	C1a	-9.86	2.07
AML10_CTCATTACACTGCGAC-1	AML10	AML Immature	C1a	-10.5	2.24
AML10_CTCATTACAGTCGAGA-1	AML10	AML Immature	C1a	-6.99	-2.63
AML10_CTCATTAGTAGACAAT-1	AML10	AML Immature	C1a	-10.13	2.32
AML10_CTCATTAGTTCTCCAC-1	AML10	AML Immature	C1a	-10.14	2.86
AML10_CTCATTATCCAGCAAT-1	AML10	AML Immature	C1a	-10.33	2.46
AML10_CTCCAACAGAACCCGA-1	AML10	AML Immature	C1a	-10.22	2.45
AML10_CTCCAACAGCTAAGTA-1	AML10	AML Immature	C1a	-8.87	1.73
AML10_CTCCAACGTATAATGG-1	AML10	AML Immature	C1a	-10.49	2.24
AML10_CTCCAACGTTGTGTTG-1	AML10	AML Immature	C1a	-10.03	2.92
AML10_CTCCACAAGCGCAATG-1	AML10	AML Immature	C1a	-9.81	1.89
AML10_CTCCACAAGCTGTGCC-1	AML10	AML Immature	C1a	-10.38	2.53
AML10_CTCCACAAGTCATTGC-1	AML10	AML Immature	C1a	-9.02	1.91
AML10_CTCCACATCAGACCTA-1	AML10	AML Immature	C1a	-9.73	2.08
AML10_CTCCATGAGGAATCGC-1	AML10	AML Immature	C1a	-9.09	1.85
AML10_CTCCATGCAGTCTTCC-1	AML10	AML Immature	C1a	-10.46	2.2
AML10_CTCCATGCAGTTAAAG-1	AML10	AML Immature	C1a	-9.92	2.31
AML10_CTCCATGCATGGGATG-1	AML10	AML Immature	C1a	-10.44	2.28
AML10_CTCCCAAAGCCTGTGC-1	AML10	AML Immature	C1a	-10.44	1.82
AML10_CTCCCAACAACACGTT-1	AML10	AML Immature	C1a	-10.46	2.1
AML10_CTCCCAACATCGATAC-1	AML10	AML Immature	C1a	-9.27	1.66
AML10_CTCCCAACATCTGCGG-1	AML10	AML Immature	C1a	-9.93	2.14
AML10_CTCCCAATCGAACGGA-1	AML10	AML Immature	C1a	-8.77	1.82
AML10_CTCCCAATCTCTCAAT-1	AML10	AML Immature	C1a	-9.2	1.84
AML10_CTCCCTCAGACGCCAA-1	AML10	AML Immature	C1a	-11.19	1.77
AML10_CTCCCTCGTTAGCTAC-1	AML10	AML Immature	C1a	-10.74	2.69
AML10_CTCCCTCTCTCGCGTT-1	AML10	AML Immature	C1a	-1.22	-1.66
AML10_CTCCCTCTCTGGACCG-1	AML10	AML Immature	C1a	-10.01	2.68
AML10_CTCCGATAGCTAGTTC-1	AML10	AML Immature	C1a	-10.44	2.4
AML10_CTCCGATCATGTCGTA-1	AML10	AML Immature	C1a	-9.16	1.89
AML10_CTCCGATGTCGACTTA-1	AML10	AML Immature	C1a	-10.75	2.85
AML10_CTCCGATGTTGAGTCT-1	AML10	AML Immature	C1a	-9.56	2.12
AML10_CTCCTCCAGCGAGGAG-1	AML10	AML Immature	C1a	-10.43	2.26
AML10_CTCCTCCAGTGGCCTC-1	AML10	AML Immature	C1a	-10.31	1.71
AML10_CTCCTCCCACGGCGTT-1	AML10	AML Immature	C1a	-9.98	2.09
AML10_CTCCTCCGTTCACCGG-1	AML10	AML Immature	C1a	-10.64	1.98
AML10_CTCCTCCTCGTTAGAC-1	AML10	AML Immature	C1a	-10.7	2.76
AML10_CTCCTCCTCTACGCAA-1	AML10	AML Immature	C1a	-10.36	2.74
AML10_CTCCTCCTCTGGGCGT-1	AML10	AML Immature	C1a	-10.28	2.88
AML10_CTCCTTTAGAGGTATT-1	AML10	AML Immature	C1a	0.76	-0.23
AML10_CTCCTTTCAACCACAT-1	AML10	AML Immature	C1a	-10.04	2.75
AML10_CTCCTTTCACGACGCT-1	AML10	AML Immature	C1a	-10.83	2.62
AML10_CTCCTTTCACTTGGGC-1	AML10	AML Immature	C1a	-9.75	2.25
AML10_CTCCTTTTCACTAGCA-1	AML10	AML Immature	C1a	-10.21	2.97
AML10_CTCGAGGCATGTCTAG-1	AML10	AML Immature	C1a	-10.28	2.75
AML10_CTCGAGGTCCGCCTAT-1	AML10	AML Immature	C1a	-10	2.96
AML10_CTCTCAGCATCATTGG-1	AML10	AML Immature	C1a	-10.06	1.87
AML10_CTCTCGAGTAATGTGA-1	AML10	AML Immature	C1a	-9.91	2.1
AML10_CTCTCGAGTTGCCGAC-1	AML10	AML Immature	C1a	-10.15	2.2
AML10_CTCTCGATCACGTCCT-1	AML10	AML Immature	C1a	-10.54	2.73
AML10_CTCTCGATCTTGAGCA-1	AML10	AML Immature	C1a	-10.13	1.55
AML10_CTCTGGTAGATACTGA-1	AML10	AML Immature	C1a	-9.8	1.59
AML10_CTCTGGTAGCATCCCG-1	AML10	AML Immature	C1a	-10.88	2.54
AML10_CTCTGGTCACCTGCAG-1	AML10	AML Immature	C1a	-9.35	1.82
AML10_CTCTGGTCAGTAACAA-1	AML10	AML Immature	C1a	-10.62	2.16
AML10_CTCTGGTCATTGGGAG-1	AML10	AML Immature	C1a	-9.89	2.91
AML10_CTCTGGTTCAGGCGAA-1	AML10	AML Immature	C1a	-9.72	2.28
AML10_CTGAATGCAAGGGCAT-1	AML10	AML Immature	C1a	-10.17	1.97
AML10_CTGAATGGTGACTCGC-1	AML10	AML Immature	C1a	-9.91	3.03
AML10_CTGAATGGTTAGAAGT-1	AML10	AML Immature	C1a	-10.18	2.13
AML10_CTGAATGTCACTTATC-1	AML10	AML Immature	C1a	-10.37	2.09
AML10_CTGAATGTCAGCGCGT-1	AML10	AML Immature	C1a	0.99	5.51
AML10_CTGAGCGGTCATCCGG-1	AML10	AML Immature	C1a	-9.56	1.65
AML10_CTGAGCGGTCTGGTTA-1	AML10	AML Immature	C1a	-10.92	2.44
AML10_CTGAGCGTCCACAGGC-1	AML10	AML Immature	C1a	-10.11	2.52
AML10_CTGAGCGTCCAGCCTT-1	AML10	AML Immature	C1a	-10.31	1.97
AML10_CTGAGGCTCCACGTAA-1	AML10	AML Immature	C1a	-9.98	2.52
AML10_CTGATCCCAAGGTTGG-1	AML10	AML Immature	C1a	-10.01	1.76
AML10_CTGATCCGTCACTAGT-1	AML10	AML Immature	C1a	-10.6	2.29
AML10_CTGATCCGTCTACATG-1	AML10	AML Immature	C1a	-9.78	1.66
AML10_CTGCAGGAGTAAGACT-1	AML10	AML Immature	C1a	-10.32	2.63
AML10_CTGCAGGAGTGGAAAG-1	AML10	AML Immature	C1a	-10.42	2.57
AML10_CTGCAGGCAAGCTGCC-1	AML10	AML Immature	C1a	-9.86	2.17
AML10_CTGCAGGGTCAGGAGT-1	AML10	AML Immature	C1a	-9.77	1.83
AML10_CTGCAGGGTCGAACGA-1	AML10	AML Immature	C1a	-4.56	-1.27
AML10_CTGCAGGTCCACTTCG-1	AML10	AML Immature	C1a	-10.27	1.91
AML10_CTGCAGGTCCGAGATT-1	AML10	AML Immature	C1a	-9.57	2.1
AML10_CTGCATCGTCTTTCAT-1	AML10	AML Immature	C1a	-10.59	2.61
AML10_CTGCATCTCAGGGATG-1	AML10	AML Immature	C1a	-10.3	1.9
AML10_CTGCATCTCCAAGCTA-1	AML10	AML Immature	C1a	-9.1	1.77
AML10_CTGCATCTCGCCGAAC-1	AML10	AML Immature	C1a	-10.23	2.32
AML10_CTGCCATAGGTCGTGA-1	AML10	AML Immature	C1a	-10.56	2.48
AML10_CTGCCATTCTCCTACG-1	AML10	AML Immature	C1a	-9.88	2.67
AML10_CTGCCATTCTTCGTAT-1	AML10	AML Immature	C1a	-9.63	3.15
AML10_CTGCCTACATCCGCGA-1	AML10	AML Immature	C1a	-10.58	2.17
AML10_CTGCCTAGTAATCAGA-1	AML10	AML Immature	C1a	-9.51	1.66
AML10_CTGCCTAGTGGCTCTG-1	AML10	AML Immature	C1a	-10.65	2.2
AML10_CTGCCTAGTTGCACGC-1	AML10	AML Immature	C1a	-8.87	1.89
AML10_CTGCCTATCAAGCTTG-1	AML10	AML Immature	C1a	-9.41	1.94
AML10_CTGCCTATCCGATAAC-1	AML10	AML Immature	C1a	-8.77	1.78
AML10_CTGCCTATCGAGTCCG-1	AML10	AML Immature	C1a	-8.53	1.53
AML10_CTGCGAGCAAATACGA-1	AML10	AML Immature	C1a	-10.63	2.15
AML10_CTGCGAGCACATGAAA-1	AML10	AML Immature	C1a	-10.73	2.41
AML10_CTGCGAGGTTGGGAAC-1	AML10	AML Immature	C1a	-10.66	2.28
AML10_CTGCTCAGTCGTGCCA-1	AML10	AML Immature	C1a	-10.3	2.4
AML10_CTGCTCAGTGTCATTG-1	AML10	AML Immature	C1a	-1.53	-1.79
AML10_CTGCTCAGTTGCGTAT-1	AML10	AML Immature	C1a	-9.86	2.93
AML10_CTGCTCATCCATCGTC-1	AML10	AML Immature	C1a	-10.17	2.56
AML10_CTGGACGCAATGAGCG-1	AML10	AML Immature	C1a	-9.96	1.93
AML10_CTGGACGGTTGCTTGA-1	AML10	AML Immature	C1a	-8.4	1.64
AML10_CTGGACGTCAGAGTTC-1	AML10	AML Immature	C1a	-10	2.42
AML10_CTGGCAGGTAGCGTTT-1	AML10	AML Immature	C1a	-9.99	1.66
AML10_CTGGCAGTCATTCATC-1	AML10	AML Immature	C1a	-9.89	2.42
AML10_CTGGCAGTCGGAAACG-1	AML10	AML Immature	C1a	-10.42	3.11
AML10_CTGGTCTAGCTTCTAG-1	AML10	AML Immature	C1a	-9.72	3.14
AML10_CTGGTCTCAGTGCGCT-1	AML10	AML Immature	C1a	-9.87	2.21
AML10_CTGGTCTTCACTTGTT-1	AML10	AML Immature	C1a	-9.57	1.83
AML10_CTGTACCCAGGACTTT-1	AML10	AML Immature	C1a	0.66	5.34
AML10_CTGTACCCATCCAATG-1	AML10	AML Immature	C1a	-10.82	2.17
AML10_CTGTACCGTCACCGAC-1	AML10	AML Immature	C1a	-10.21	1.68
AML10_CTGTACCGTCCAACGC-1	AML10	AML Immature	C1a	-10.18	1.74
AML10_CTGTACCTCTTTGATC-1	AML10	AML Immature	C1a	-10.33	2.79
AML10_CTGTAGAAGACGGTCA-1	AML10	AML Immature	C1a	-9.91	2.06
AML10_CTGTAGAAGACTTCGT-1	AML10	AML Immature	C1a	-4.49	-4.33
AML10_CTGTAGAAGTTGAATG-1	AML10	AML Immature	C1a	-9.43	1.82
AML10_CTGTAGACACTGTGTA-1	AML10	AML Immature	C1a	-10.58	2.24
AML10_CTGTAGAGTACAGAGC-1	AML10	AML Immature	C1a	-9.42	1.76
AML10_CTGTAGAGTCATGCAT-1	AML10	AML Immature	C1a	-10.5	2.36
AML10_CTGTAGATCCGAGCTG-1	AML10	AML Immature	C1a	-9.45	1.86
AML10_CTGTATTAGCTTCGTA-1	AML10	AML Immature	C1a	-10.76	2.73
AML10_CTGTATTAGTGGAATT-1	AML10	AML Immature	C1a	-10.36	2.62
AML10_CTGTATTTCACATCAG-1	AML10	AML Immature	C1a	-9.31	1.84
AML10_CTGTATTTCCGCGATG-1	AML10	AML Immature	C1a	-9.46	2.2
AML10_CTGTCGTAGAGTCTGG-1	AML10	AML Immature	C1a	-9.09	1.72
AML10_CTGTCGTAGCACACCC-1	AML10	AML Immature	C1a	-10.14	1.83
AML10_CTGTCGTAGCAGCACA-1	AML10	AML Immature	C1a	-9.9	1.48
AML10_CTGTCGTCAGTACTAC-1	AML10	AML Immature	C1a	-9.97	2.08
AML10_CTGTCGTGTCCGCAGT-1	AML10	AML Immature	C1a	-10.03	1.99
AML10_CTGTCGTTCCCACAGG-1	AML10	AML Immature	C1a	-10.6	2.53
AML10_CTGTCGTTCGCGCCAA-1	AML10	AML Immature	C1a	-8.85	1.8
AML10_CTGTGAAGTGGCTCTG-1	AML10	AML Immature	C1a	-10.54	1.92
AML10_CTGTGAATCATCACAG-1	AML10	AML Immature	C1a	-8.68	1.78
AML10_CTGTGGGAGAGTCCGA-1	AML10	AML Immature	C1a	-9.92	2.14
AML10_CTTACCGAGTAGTCCT-1	AML10	AML Immature	C1a	-10.31	2.81
AML10_CTTACCGCACCTGATA-1	AML10	AML Immature	C1a	-9.59	2.08
AML10_CTTACCGCAGAGGTAC-1	AML10	AML Immature	C1a	-10.09	1.81
AML10_CTTAGGAAGACTTAAG-1	AML10	AML Immature	C1a	-9.5	2
AML10_CTTAGGAAGGCTCCCA-1	AML10	AML Immature	C1a	-10.04	2.01
AML10_CTTAGGACAAATGATG-1	AML10	AML Immature	C1a	-9.08	1.53
AML10_CTTAGGAGTACACTCA-1	AML10	AML Immature	C1a	-10.62	2.6
AML10_CTTCAATAGGCTCCCA-1	AML10	AML Immature	C1a	-10.42	1.86
AML10_CTTCAATCAAGGCAAC-1	AML10	AML Immature	C1a	-9.16	1.77
AML10_CTTCAATGTGAGAACC-1	AML10	AML Immature	C1a	-9.9	2.17
AML10_CTTCAATTCATCGCAA-1	AML10	AML Immature	C1a	-10.76	2.56
AML10_CTTCCGAAGTCCGTCG-1	AML10	AML Immature	C1a	-10.18	2.01
AML10_CTTCCGACAAAGCTAA-1	AML10	AML Immature	C1a	-10.28	1.28
AML10_CTTCCGACAACGACTT-1	AML10	AML Immature	C1a	-10.4	1.79
AML10_CTTCCGAGTAATTAGG-1	AML10	AML Immature	C1a	-9.47	1.46
AML10_CTTCCGATCGCTACAA-1	AML10	AML Immature	C1a	-9.25	1.95
AML10_CTTCCTTCAAACGTGG-1	AML10	AML Immature	C1a	-9.36	1.94
AML10_CTTCCTTCACTGATTG-1	AML10	AML Immature	C1a	-10.49	2.72
AML10_CTTCCTTTCAGAATAG-1	AML10	AML Immature	C1a	-10.57	2.73
AML10_CTTCCTTTCCGTCCTA-1	AML10	AML Immature	C1a	-9.06	1.8
AML10_CTTCGGTAGATTTGCC-1	AML10	AML Immature	C1a	-10.07	2.04
AML10_CTTCGGTTCCCGAATA-1	AML10	AML Immature	C1a	-10.52	1.96
AML10_CTTCTAAAGACCTGGA-1	AML10	AML Immature	C1a	-9.8	2.21
AML10_CTTCTAAGTGAAAGTT-1	AML10	AML Immature	C1a	-8.65	1.72
AML10_CTTCTCTAGCCATGCC-1	AML10	AML Immature	C1a	-10.61	2.25
AML10_CTTCTCTCAAGATCCT-1	AML10	AML Immature	C1a	-10.38	1.77
AML10_CTTCTCTCAGTAGATA-1	AML10	AML Immature	C1a	-10.36	2.44
AML10_CTTCTCTGTACAGAGC-1	AML10	AML Immature	C1a	-8.77	4.2
AML10_CTTCTCTGTCACCACG-1	AML10	AML Immature	C1a	0.85	5.27
AML10_CTTCTCTGTGGATTTC-1	AML10	AML Immature	C1a	-10.64	2.03
AML10_CTTCTCTTCCTCACTG-1	AML10	AML Immature	C1a	-9.56	1.96
AML10_CTTCTCTTCCTCTAAT-1	AML10	AML Immature	C1a	-10.29	1.34
AML10_CTTGAGAAGTAACGTA-1	AML10	AML Immature	C1a	4.97	4.97
AML10_CTTGAGACATATACCG-1	AML10	AML Immature	C1a	-10.36	2.52
AML10_CTTGAGACATCGCTGG-1	AML10	AML Immature	C1a	-10.08	1.8
AML10_CTTGAGAGTGGCGCTT-1	AML10	AML Immature	C1a	-10.07	2.15
AML10_CTTGATTCAAAGGCAC-1	AML10	AML Immature	C1a	-10.12	2.7
AML10_CTTGATTCACGGCACT-1	AML10	AML Immature	C1a	-9.94	2.19
AML10_CTTGATTGTTAGTTCG-1	AML10	AML Immature	C1a	-10.74	2.77
AML10_CTTGATTTCAAGTCGT-1	AML10	AML Immature	C1a	-7.07	-2.66
AML10_CTTTCAAAGATACTGA-1	AML10	AML Immature	C1a	-9.78	1.8
AML10_CTTTCAACAGCGTGAA-1	AML10	AML Immature	C1a	-9.83	2.14
AML10_CTTTCAAGTCAGCTTA-1	AML10	AML Immature	C1a	-9.27	1.75
AML10_CTTTCAAGTTTGGGAG-1	AML10	AML Immature	C1a	-10.37	2.41
AML10_CTTTCAATCATTCTTG-1	AML10	AML Immature	C1a	-10.15	1.45
AML10_CTTTCAATCCCGAATA-1	AML10	AML Immature	C1a	-10.4	2.46
AML10_CTTTCGGGTTGCCTAA-1	AML10	AML Immature	C1a	-9.89	1.52
AML10_GAAACCTAGTCAGAGC-1	AML10	AML Immature	C1a	-10.29	2.9
AML10_GAAACCTCAGTAGTGG-1	AML10	AML Immature	C1a	-10.76	2.7
AML10_GAAATGAAGCGAGGAG-1	AML10	AML Immature	C1a	-10.57	2.63
AML10_GAAATGAGTTCAGGTT-1	AML10	AML Immature	C1a	-9.95	2.65
AML10_GAACACTAGACCAACG-1	AML10	AML Immature	C1a	-4.49	-1.3
AML10_GAACACTCAATACCCA-1	AML10	AML Immature	C1a	-10.35	1.88
AML10_GAACACTTCAGCTGAT-1	AML10	AML Immature	C1a	-10.11	2.01
AML10_GAACGTTAGAGACAAG-1	AML10	AML Immature	C1a	-10.32	1.89
AML10_GAACGTTAGTGTACCT-1	AML10	AML Immature	C1a	-9.1	1.83
AML10_GAACGTTCAGCCGTTG-1	AML10	AML Immature	C1a	-10.11	2.87
AML10_GAACGTTCAGGGACTA-1	AML10	AML Immature	C1a	-10.52	2.47
AML10_GAACGTTGTTTCACAG-1	AML10	AML Immature	C1a	-10.27	1.94
AML10_GAACGTTTCTACAGGT-1	AML10	AML Immature	C1a	-10.57	2.49
AML10_GAACTGTAGTGGTGAC-1	AML10	AML Immature	C1a	-10.59	2.42
AML10_GAACTGTCAGTGTGGA-1	AML10	AML Immature	C1a	-10.57	2.82
AML10_GAACTGTTCGGCTATA-1	AML10	AML Immature	C1a	-9.83	2.02
AML10_GAAGAATAGTATGATG-1	AML10	AML Immature	C1a	-10.37	1.68
AML10_GAAGAATCACTAGGTT-1	AML10	AML Immature	C1a	-10.69	2.19
AML10_GAAGCCCAGACATCAA-1	AML10	AML Immature	C1a	-10.52	2.77
AML10_GAAGCCCAGACGCTCC-1	AML10	AML Immature	C1a	-9.54	1.98
AML10_GAAGCCCAGGTTAGTA-1	AML10	AML Immature	C1a	-10.33	2.2
AML10_GAAGCCCAGTGCTCAT-1	AML10	AML Immature	C1a	-10.31	1.54
AML10_GAAGCCCCACTGATTG-1	AML10	AML Immature	C1a	-9.4	1.97
AML10_GAAGCCCGTAGATTAG-1	AML10	AML Immature	C1a	-6.9	-1.72
AML10_GAAGCCCGTCCTCAGG-1	AML10	AML Immature	C1a	-10.74	2.78
AML10_GAAGCCCGTCGCATTA-1	AML10	AML Immature	C1a	-10.35	2.99
AML10_GAAGCCCGTCTCAGGC-1	AML10	AML Immature	C1a	-9.97	2.28
AML10_GAAGCCCGTGGTCCCA-1	AML10	AML Immature	C1a	-10.44	2.61
AML10_GAAGCCCTCATTTGCT-1	AML10	AML Immature	C1a	-10.29	2.1
AML10_GAAGCCCTCTACCACC-1	AML10	AML Immature	C1a	-9.89	1.64
AML10_GAAGCGACAACACACT-1	AML10	AML Immature	C1a	-10.09	2.67
AML10_GAAGCGAGTCGAAACG-1	AML10	AML Immature	C1a	-9.88	2.56
AML10_GAAGCGAGTGCGTCGT-1	AML10	AML Immature	C1a	12.14	3.62
AML10_GAAGCGATCTCAGAAC-1	AML10	AML Immature	C1a	-8.61	1.85
AML10_GAAGGACGTTCTTGCC-1	AML10	AML Immature	C1a	-10.08	1.92
AML10_GAAGGACTCCCATGGG-1	AML10	AML Immature	C1a	-10.09	1.88
AML10_GAAGGACTCTAGCCTC-1	AML10	AML Immature	C1a	-10.48	2.4
[truncated: 144,679 more rows]
