# Supplementary material for: The AML cellular state space unveils NPM1 immune evasion subtypes with distinct clinical outcomes
Source: Nat Commun. 2025 Nov 25;16:10592. doi: 10.1038/s41467-025-66546-6 (PMC12658069; doi:10.1038/s41467-025-66546-6)
Supplement: Supplementary file 6 — Source Data [file 41467_2025_66546_MOESM6_ESM.zip › SourceData/SourceData_Sfig3B.csv]

gene_id	NA	TCGA Patient ID	3007	2914	2853	2937	2993	2991	2903	2913	2911	2872	2898	2880	2858	2994	2855	2835	2895	2917	2826	2966	2811	2816	2860	2964	2976	2940	2975	2939	2851	2990	2977	2844	2963	2856	2910	2823	2924	2891	2946	2983	2815	3006	2825	2884	2865	2925	2912
NA	NA	AML subtype	PML-RARA	CBFB-MYH11	NPM1	RUNX1-RUNX1T1	NPM1	PML-RARA	NPM1	NPM1	MLL fusion	PML-RARA	IDH2R172	Driver_NoClass	RUNX1-RUNX1T1	PML-RARA	TP53	NPM1	NPM1	TP53	NPM1	Driver_NoClass	NPM1	NPM1	TP53	Chrom-Splice	NPM1	biallelic CEBPA	Driver_NoClass	TP53	Driver_NoClass	NPM1	Driver_NoClass	MLL fusion	NPM1	Unknown	TP53	PML-RARA	NPM1	TP53	Unknown	Chrom-Splice	CBFB-MYH11	Driver_NoClass	NPM1	NPM1	Chrom-Splice	NPM1	Chrom-Splice
NA	NA	FLT3	FLT3 mut	FLT3 wt	FLT3 mut	FLT3 wt	FLT3 mut	FLT3 wt	FLT3 wt	FLT3 mut	FLT3 wt	FLT3 wt	FLT3 wt	FLT3 mut	FLT3 wt	FLT3 mut	FLT3 wt	FLT3 wt	FLT3 mut	FLT3 wt	FLT3 wt	FLT3 wt	FLT3 mut	FLT3 mut	FLT3 wt	FLT3 wt	FLT3 mut	FLT3 wt	FLT3 wt	FLT3 wt	FLT3 mut	FLT3 wt	FLT3 wt	FLT3 mut	FLT3 mut	FLT3 wt	FLT3 mut	FLT3 wt	FLT3 mut	FLT3 wt	FLT3 wt	FLT3 wt	FLT3 wt	FLT3 mut	FLT3 mut	FLT3 wt	FLT3 wt	FLT3 mut	FLT3 wt
NA	NA	NPM1	NPM1 wt	NPM1 wt	NPM1 mut	NPM1 wt	NPM1 mut	NPM1 wt	NPM1 mut	NPM1 mut	NPM1 wt	NPM1 wt	NPM1 wt	NPM1 wt	NPM1 wt	NPM1 wt	NPM1 wt	NPM1 mut	NPM1 mut	NPM1 wt	NPM1 mut	NPM1 wt	NPM1 mut	NPM1 mut	NPM1 wt	NPM1 wt	NPM1 mut	NPM1 wt	NPM1 wt	NPM1 wt	NPM1 wt	NPM1 mut	NPM1 wt	NPM1 wt	NPM1 mut	NPM1 wt	NPM1 wt	NPM1 wt	NPM1 mut	NPM1 wt	NPM1 wt	NPM1 wt	NPM1 wt	NPM1 wt	NPM1 mut	NPM1 mut	NPM1 wt	NPM1 mut	NPM1 wt
NA	NA	CEBPA	CEBPA wt	CEBPA wt	CEBPA wt	CEBPA wt	CEBPA wt	CEBPA wt	CEBPA wt	CEBPA wt	CEBPA wt	CEBPA wt	CEBPA wt	CEBPA mut	CEBPA wt	CEBPA wt	CEBPA wt	CEBPA wt	CEBPA wt	CEBPA wt	CEBPA wt	CEBPA wt	CEBPA wt	CEBPA wt	CEBPA wt	CEBPA wt	CEBPA wt	CEBPA mut	CEBPA wt	CEBPA wt	CEBPA wt	CEBPA wt	CEBPA wt	CEBPA wt	CEBPA wt	CEBPA wt	CEBPA wt	CEBPA wt	CEBPA wt	CEBPA wt	CEBPA wt	CEBPA wt	CEBPA wt	CEBPA wt	CEBPA wt	CEBPA wt	CEBPA wt	CEBPA wt	CEBPA wt
NA	NA	DNMT3A	DNMT3A wt	DNMT3A wt	DNMT3A mut	DNMT3A wt	DNMT3A mut	DNMT3A wt	DNMT3A wt	DNMT3A wt	DNMT3A wt	DNMT3A wt	DNMT3A mut	DNMT3A wt	DNMT3A wt	DNMT3A wt	DNMT3A wt	DNMT3A wt	DNMT3A mut	DNMT3A wt	DNMT3A wt	DNMT3A mut	DNMT3A mut	DNMT3A mut	DNMT3A wt	DNMT3A wt	DNMT3A wt	DNMT3A wt	DNMT3A mut	DNMT3A wt	DNMT3A mut	DNMT3A wt	DNMT3A wt	DNMT3A wt	DNMT3A wt	DNMT3A wt	DNMT3A wt	DNMT3A wt	DNMT3A wt	DNMT3A mut	DNMT3A wt	DNMT3A wt	DNMT3A wt	DNMT3A wt	DNMT3A mut	DNMT3A mut	DNMT3A wt	DNMT3A mut	DNMT3A mut
NA	NA	IDH1	IDH1 wt	IDH1 wt	IDH1 wt	IDH1 wt	IDH1 wt	IDH1 wt	IDH1 wt	IDH1 wt	IDH1 wt	IDH1 wt	IDH1 wt	IDH1 wt	IDH1 wt	IDH1 wt	IDH1 wt	IDH1 wt	IDH1 wt	IDH1 wt	IDH1 wt	IDH1 wt	IDH1 wt	IDH1 wt	IDH1 wt	IDH1 wt	IDH1 wt	IDH1 wt	IDH1 wt	IDH1 wt	IDH1 wt	IDH1 mut	IDH1 mut	IDH1 wt	IDH1 wt	IDH1 wt	IDH1 wt	IDH1 wt	IDH1 wt	IDH1 wt	IDH1 wt	IDH1 wt	IDH1 wt	IDH1 wt	IDH1 wt	IDH1 mut	IDH1 wt	IDH1 wt	IDH1 wt
NA	NA	IDH2	IDH2 wt	IDH2 wt	IDH2 wt	IDH2 wt	IDH2 wt	IDH2 wt	IDH2 wt	IDH2 wt	IDH2 wt	IDH2 wt	IDH2 mut	IDH2 wt	IDH2 wt	IDH2 wt	IDH2 wt	IDH2 wt	IDH2 wt	IDH2 wt	IDH2 mut	IDH2 mut	IDH2 wt	IDH2 wt	IDH2 wt	IDH2 wt	IDH2 wt	IDH2 wt	IDH2 wt	IDH2 wt	IDH2 wt	IDH2 wt	IDH2 wt	IDH2 wt	IDH2 wt	IDH2 wt	IDH2 wt	IDH2 wt	IDH2 wt	IDH2 mut	IDH2 wt	IDH2 wt	IDH2 wt	IDH2 wt	IDH2 wt	IDH2 wt	IDH2 wt	IDH2 wt	IDH2 wt
NA	NA	NRAS	NRAS wt	NRAS wt	NRAS wt	NRAS wt	NRAS wt	NRAS wt	NRAS wt	NRAS wt	NRAS wt	NRAS wt	NRAS wt	NRAS wt	NRAS wt	NRAS wt	NRAS wt	NRAS wt	NRAS wt	NRAS wt	NRAS wt	NRAS wt	NRAS wt	NRAS mut	NRAS wt	NRAS wt	NRAS wt	NRAS wt	NRAS wt	NRAS wt	NRAS wt	NRAS wt	NRAS wt	NRAS wt	NRAS wt	NRAS wt	NRAS wt	NRAS wt	NRAS wt	NRAS wt	NRAS wt	NRAS wt	NRAS wt	NRAS wt	NRAS wt	NRAS wt	NRAS wt	NRAS wt	NRAS wt
NA	NA	RUNX1	RUNX1 wt	RUNX1 wt	RUNX1 wt	RUNX1 wt	RUNX1 wt	RUNX1 wt	RUNX1 wt	RUNX1 wt	RUNX1 wt	RUNX1 wt	RUNX1 wt	RUNX1 wt	RUNX1 wt	RUNX1 wt	RUNX1 wt	RUNX1 wt	RUNX1 wt	RUNX1 wt	RUNX1 wt	RUNX1 wt	RUNX1 wt	RUNX1 wt	RUNX1 wt	RUNX1 wt	RUNX1 wt	RUNX1 wt	RUNX1 wt	RUNX1 wt	RUNX1 wt	RUNX1 wt	RUNX1 wt	RUNX1 wt	RUNX1 wt	RUNX1 wt	RUNX1 wt	RUNX1 wt	RUNX1 wt	RUNX1 wt	RUNX1 wt	RUNX1 mut	RUNX1 wt	RUNX1 wt	RUNX1 wt	RUNX1 wt	RUNX1 mut	RUNX1 wt	RUNX1 mut
NA	NA	TET2	TET2 wt	TET2 wt	TET2 wt	TET2 mut	TET2 wt	TET2 wt	TET2 wt	TET2 wt	TET2 wt	TET2 wt	TET2 wt	TET2 wt	TET2 wt	TET2 wt	TET2 wt	TET2 wt	TET2 wt	TET2 wt	TET2 wt	TET2 wt	TET2 wt	TET2 wt	TET2 wt	TET2 mut	TET2 wt	TET2 wt	TET2 wt	TET2 wt	TET2 wt	TET2 wt	TET2 wt	TET2 wt	TET2 wt	TET2 wt	TET2 wt	TET2 wt	TET2 wt	TET2 wt	TET2 wt	TET2 wt	TET2 wt	TET2 mut	TET2 wt	TET2 wt	TET2 mut	TET2 wt	TET2 wt
NA	NA	TP53	TP53 wt	TP53 wt	TP53 wt	TP53 wt	TP53 wt	TP53 wt	TP53 wt	TP53 wt	TP53 wt	TP53 wt	TP53 wt	TP53 wt	TP53 wt	TP53 wt	TP53 wt	TP53 wt	TP53 wt	TP53 wt	TP53 wt	TP53 wt	TP53 wt	TP53 wt	TP53 mut	TP53 wt	TP53 wt	TP53 wt	TP53 wt	TP53 wt	TP53 wt	TP53 wt	TP53 wt	TP53 wt	TP53 wt	TP53 wt	TP53 wt	TP53 wt	TP53 wt	TP53 wt	TP53 wt	TP53 wt	TP53 wt	TP53 wt	TP53 wt	TP53 wt	TP53 wt	TP53 wt	TP53 wt
NA	NA	WT1	WT1 wt	WT1 wt	WT1 wt	WT1 wt	WT1 wt	WT1 wt	WT1 wt	WT1 mut	WT1 wt	WT1 wt	WT1 wt	WT1 wt	WT1 wt	WT1 wt	WT1 wt	WT1 wt	WT1 wt	WT1 wt	WT1 wt	WT1 wt	WT1 wt	WT1 wt	WT1 wt	WT1 wt	WT1 mut	WT1 wt	WT1 wt	WT1 wt	WT1 wt	WT1 wt	WT1 wt	WT1 mut	WT1 wt	WT1 wt	WT1 wt	WT1 wt	WT1 wt	WT1 wt	WT1 wt	WT1 wt	WT1 wt	WT1 wt	WT1 wt	WT1 wt	WT1 wt	WT1 wt	WT1 wt
HMGA2	101	NA	2.6415	2.0816	-6.6439	-6.6439	-0.12249	-6.6439	-0.03697	0.099093	1.8245	3.5521	-6.6439	-6.6439	-6.6439	0.91188	-6.6439	-0.62571	0.82236	9.8808	-6.6439	1.952	0.097746	3.1133	8.2107	2.835	-6.6439	1.2098	9.5178	4.5131	1.6293	1.9669	-6.6439	-0.48843	-0.72547	-6.6439	1.7834	-0.64905	0.9471	0.74906	-6.6439	4.8171	-6.6439	7.7771	-0.74034	-0.38571	5.1389	-6.6439	9.7974
MYCT1	102	NA	-6.6439	1.0816	0.4961	-6.6439	2.1994	1.996	0.96296	3.684	1.8245	4.5521	3.0927	-6.6439	1.6575	2.2338	-0.37277	3.1816	3.6297	9.4652	2.5437	-6.6439	2.4197	-6.6439	7.1315	8.4114	3.5673	2.9467	6.1125	3.0106	2.9512	2.8149	6.8236	3.0964	2.7339	3.2843	1.7834	0.35095	2.3622	1.749	0.47405	8.1619	-0.47193	6.1354	-0.32536	3.075	9.189	2.5386	4.6067
CYYR1	103	NA	-6.6439	-6.6439	-0.5039	-6.6439	2.4625	2.8034	-6.6439	2.421	2.2396	2.4146	7.4146	6.7865	8.3085	1.9118	-0.37277	2.6962	4.5229	7.0502	-6.6439	-6.6439	-6.6439	-6.6439	6.4843	6.8981	-6.6439	7.9824	8.2262	1.7476	-0.37071	2.8149	-6.6439	1.5115	-6.6439	0.47695	1.7834	-6.6439	-6.6439	-0.25102	0.47405	1.8266	1.113	1.6118	-6.6439	-6.6439	-6.6439	0.9536	4.6681
CLEC9A	104	NA	5.8875	2.4035	5.0507	-6.6439	-0.12249	-0.0039005	-6.6439	-6.6439	5.8543	4.1801	1.9228	-0.30098	2.2424	-6.6439	-6.6439	-6.6439	1.4074	8.8054	0.95873	6.3443	4.227	-6.6439	8.3482	-6.6439	1.3449	5.9824	-6.6439	-0.57433	-0.37071	-6.6439	-6.6439	2.0965	1.8595	-0.52305	0.19837	-6.6439	-6.6439	1.749	1.796	6.4704	-0.47193	0.61183	-6.6439	-6.6439	10.338	-6.6439	4.1706
CALN1	105	NA	2.848	10.104	7.9759	2.1094	3.7844	2.996	2.5479	4.8539	3.699	4.1801	8.8828	4.2226	5.0837	2.2338	6.242	6.8336	6.377	10.859	-0.041269	5.952	6.2475	6.4826	10.539	3.9345	7.9399	2.6248	2.6974	0.42567	5.4622	3.1044	7.7639	1.0965	8.2773	2.6469	3.0058	0.35095	7.0626	6.4905	2.059	10.211	7.9875	5.8213	4.5815	5.2714	11.26	4.7262	4.405
MECOM	106	NA	-0.32193	0.081612	-6.6439	-6.6439	-0.12249	0.99603	-6.6439	-6.6439	10.541	2.9001	1.5077	-6.6439	1.9794	-6.6439	1.2123	1.6962	-6.6439	11.373	-6.6439	0.95196	-6.6439	-6.6439	4.0974	1.6126	-0.24008	1.2098	1.6974	1.4257	0.62929	1.645	-6.6439	10.365	-6.6439	-0.52305	0.78341	0.93591	-6.6439	2.071	2.059	1.8266	1.113	-0.38817	-6.6439	-6.6439	-6.6439	-6.6439	4.0831
PF4	107	NA	-6.6439	-6.6439	-0.5039	-6.6439	4.1994	-0.0039005	-6.6439	5.2283	2.8245	3.4147	2.2447	-6.6439	0.65746	4.7698	-0.37277	2.8337	5.7997	1.4955	1.9588	-6.6439	8.1638	3.9435	6.9819	1.0276	4.7142	5.7541	5.47	3.9493	6.978	4.0373	4.0736	2.5115	6.0947	6.2451	-6.6439	4.1058	4.7545	4.5564	4.5615	6.7923	-0.47193	7.038	4.4819	8.4326	8.673	5.0125	1.0831
PPBP	108	NA	3.585	2.0816	5.1966	0.10929	6.922	5.166	1.5479	7.8869	5.3688	5.2627	4.0102	1.699	1.9794	7.3127	4.6717	4.7666	8.8503	4.4342	-6.6439	3.4114	8.3668	5.6983	9.7256	7.3675	8.0683	7.9009	7.2824	5.7294	8.8557	5.8149	4.7435	5.2394	8.0159	8.1136	3.5907	6.4699	6.9245	6.0889	6.5074	9.7469	-0.47193	8.759	7.1982	10.1	10.861	7.4239	5.9411
CMTM5	109	NA	-6.6439	-6.6439	-0.5039	2.6943	1.4625	2.318	-6.6439	2.099	3.2396	2.0927	-0.077193	-6.6439	2.2424	4.2338	-6.6439	2.1816	3.5228	-6.6439	-6.6439	-6.6439	4.1421	-6.6439	5.7544	1.6126	0.76001	4.3797	2.4344	2.4256	3.5362	-0.35494	-0.3859	0.51147	2.2745	4.1208	0.19837	1.351	0.9471	0.74906	1.474	4.8265	-6.6439	4.7411	-0.32536	4.075	7.2307	2.176	0.083111
LY6G6F	110	NA	-6.6439	-6.6439	-0.5039	-6.6439	1.4625	0.99603	-6.6439	1.684	-6.6439	0.092749	-6.6439	-6.6439	-6.6439	1.9118	-6.6439	0.37429	2.1443	-6.6439	-6.6439	-6.6439	2.2677	-6.6439	4.4843	0.02772	0.76001	4.0842	1.1125	1.0106	2.7992	-0.35494	-0.3859	-6.6439	1.2745	3.4551	-6.6439	0.93591	0.36211	2.071	1.474	4.286	-6.6439	4.6118	1.6746	5.0292	6.4077	1.6906	-6.6439
TMEM40	111	NA	-6.6439	-6.6439	-6.6439	-6.6439	-6.6439	-6.6439	-6.6439	0.099093	2.8245	-6.6439	-6.6439	-6.6439	-0.34263	1.9118	-6.6439	-6.6439	-0.17756	-6.6439	-6.6439	-6.6439	2.2677	-6.6439	4.0407	0.02772	-6.6439	1.6248	2.6974	0.42567	1.6293	-6.6439	-6.6439	-6.6439	1.8595	1.0619	-6.6439	1.351	-0.63778	2.071	-6.6439	3.1485	-6.6439	1.1968	-6.6439	1.4901	2.7072	-6.6439	-6.6439
LY6G6E	112	NA	-6.6439	-6.6439	-6.6439	-6.6439	0.87751	0.99603	-6.6439	0.099093	-6.6439	-6.6439	-6.6439	-6.6439	1.2424	1.4968	-6.6439	-0.62571	0.82236	-6.6439	-6.6439	-6.6439	0.097746	-6.6439	2.8563	1.0276	-6.6439	2.2098	-6.6439	-6.6439	2.4366	-6.6439	-6.6439	0.51147	1.2745	2.0619	-6.6439	-6.6439	1.9471	1.334	-0.52595	3.286	-6.6439	3.0712	-0.32536	3.9494	4.6141	-6.6439	-6.6439
TREML1	113	NA	-0.32193	3.0816	-6.6439	4.5688	1.4625	1.581	-6.6439	2.099	1.8245	2.4146	0.92273	-0.30098	-0.34263	4.6123	1.6273	-0.62571	0.82236	3.0805	-6.6439	2.2739	3.0977	-6.6439	6.5054	2.0277	-0.24008	3.6248	1.6974	2.4256	1.9512	2.4523	0.61419	-6.6439	-6.6439	1.477	5.1292	2.6729	-6.6439	3.919	1.059	4.6845	3.2285	4.566	-0.32536	5.1048	7.0382	0.36871	0.083111
GP9	114	NA	4.3785	3.9885	-0.5039	4.2792	3.0474	6.2249	-6.6439	1.099	3.94	0.092749	4.6232	-0.30098	-6.6439	3.9994	-0.37277	0.95925	5.2147	3.4956	-6.6439	1.5369	4.7124	-6.6439	4.8887	2.3496	-0.24008	4.8343	0.1125	2.0106	4.5835	0.64496	-0.3859	2.8334	0.85941	5.5213	1.7834	4.8746	2.3622	2.5564	4.1745	4.5814	3.776	4.566	1.2596	5.5986	8.1584	2.6906	-6.6439
PF4V1	115	NA	-6.6439	-6.6439	-6.6439	-6.6439	-6.6439	-0.0039005	-6.6439	-6.6439	1.8245	-6.6439	0.92273	-6.6439	-6.6439	0.91188	-6.6439	0.37429	-0.17756	-6.6439	-6.6439	-6.6439	0.097746	-6.6439	2.9818	-6.6439	-6.6439	1.2098	-6.6439	-6.6439	-0.37071	0.64496	-6.6439	-6.6439	0.27453	1.0619	-6.6439	0.35095	-6.6439	2.071	-0.52595	1.4115	-6.6439	1.1968	-0.32536	3.075	3.6141	-6.6439	0.083111
IDO1	117	NA	-0.32193	-6.6439	-6.6439	-6.6439	-6.6439	-6.6439	-6.6439	-6.6439	5.699	-6.6439	-6.6439	0.69902	-6.6439	-6.6439	-6.6439	-6.6439	-6.6439	1.4955	-6.6439	-6.6439	-6.6439	-6.6439	0.39693	-6.6439	-6.6439	2.6248	0.1125	-6.6439	-6.6439	-6.6439	-6.6439	-0.48843	-6.6439	-6.6439	-6.6439	-6.6439	-6.6439	-0.25102	-0.52595	-6.6439	-6.6439	-6.6439	2.482	-6.6439	3.7947	-0.63129	4.5426
NRG1	118	NA	-6.6439	0.081612	-6.6439	-6.6439	-6.6439	-6.6439	-0.03697	-6.6439	4.5615	-6.6439	1.5077	5.699	-0.34263	7.2338	-6.6439	1.6962	-6.6439	8.442	-6.6439	-6.6439	2.9051	-6.6439	-6.6439	-6.6439	-6.6439	7.2901	0.1125	-6.6439	1.2142	1.23	-6.6439	-0.48843	-0.72547	-6.6439	-6.6439	-6.6439	-6.6439	-0.25102	3.1745	-6.6439	2.3354	-6.6439	-0.32536	2.075	4.7516	-0.63129	2.0831
PVALB	119	NA	-6.6439	-6.6439	-6.6439	-6.6439	-6.6439	-6.6439	-6.6439	-6.6439	-6.6439	-6.6439	-0.077193	-6.6439	-6.6439	-6.6439	-6.6439	-6.6439	-6.6439	0.91058	-6.6439	-6.6439	0.097746	-6.6439	-6.6439	-6.6439	-6.6439	0.6248	-6.6439	0.42567	-6.6439	-6.6439	-6.6439	-6.6439	0.27453	-6.6439	-6.6439	0.35095	-6.6439	-6.6439	-6.6439	-6.6439	-6.6439	-6.6439	-6.6439	-0.51005	-6.6439	-0.63129	-6.6439
NNMT	201	NA	10.128	-6.6439	-6.6439	1.6943	5.3694	6.318	-0.03697	2.099	1.2396	4.2627	5.7556	-0.30098	4.3013	7.2869	0.62733	4.6962	3.6297	2.718	-0.041269	-6.6439	2.2677	-6.6439	4.2042	6.2371	8.0032	3.3252	1.6974	3.0106	-0.37071	2.23	-6.6439	3.7594	1.8595	2.0619	2.1984	8.6248	-0.63778	3.071	3.644	4.3501	3.776	5.3667	-0.32536	0.49006	-0.29283	0.9536	4.6681
FBLN1	202	NA	10.741	0.081612	1.0811	6.4844	4.7844	10.134	1.963	2.684	1.2396	7.9001	7.052	-6.6439	5.2424	6.4037	3.0867	4.8337	1.8224	3.9981	-6.6439	0.95196	-6.6439	-6.6439	5.0407	5.1152	2.76	3.5317	2.4344	5.9648	-0.37071	3.7325	6.2141	3.8334	0.85941	2.0619	3.3683	7.1839	-6.6439	3.071	4.1745	4.4115	3.6155	4.4192	-6.6439	-6.6439	-0.29283	1.3687	4.2531
THY1	203	NA	0.67807	-6.6439	-6.6439	7.8709	4.8775	6.4718	0.96296	2.099	4.0469	7.1151	6.581	-0.30098	3.6574	-6.6439	2.6273	4.9592	3.6297	0.91058	-6.6439	-6.6439	-6.6439	-6.6439	5.0693	5.0721	3.4605	3.4322	0.1125	5.6351	-6.6439	2.4523	-6.6439	4.3695	-6.6439	4.2318	3.1984	0.35095	0.36211	3.8365	4.059	1.8266	5.4588	3.0712	-6.6439	-6.6439	4.8772	3.176	5.1276
MGP	204	NA	-0.32193	-6.6439	-6.6439	-6.6439	5.1994	4.318	-6.6439	-6.6439	2.5615	5.7932	5.1322	-6.6439	3.3578	1.9118	-6.6439	5.1022	1.8224	-0.089421	-6.6439	-6.6439	-6.6439	-6.6439	2.9818	4.0277	2.76	2.2098	-6.6439	3.233	0.62929	3.3454	0.61419	3.9709	-6.6439	3.6469	2.5203	1.351	0.36211	1.334	3.474	3.8266	5.2285	-6.6439	-6.6439	-6.6439	2.8771	3.176	3.99
DNASE1L3	205	NA	-6.6439	2.0816	-0.5039	-6.6439	3.1994	3.996	-6.6439	1.099	5.1465	5.5522	6.3985	1.284	4.4648	-6.6439	0.62733	6.3168	-0.17756	0.91058	-6.6439	-0.047965	-6.6439	-6.6439	3.5668	2.835	0.76001	5.4062	-6.6439	2.233	-6.6439	0.64496	-6.6439	3.8334	0.85941	3.5644	2.1984	-6.6439	-0.63778	2.5564	5.4964	6.3964	2.85	1.1968	-0.32536	1.4901	-6.6439	1.6906	5.9411
SLCO2B1	206	NA	2.6781	-6.6439	-0.5039	1.6943	2.4625	6.5506	-6.6439	0.099093	6.8542	4.5521	4.6776	0.69902	3.5644	1.4968	-6.6439	4.1291	-6.6439	-6.6439	2.7661	1.5369	4.1421	-6.6439	7.7977	3.9345	0.76001	3.6248	0.1125	3.3326	-0.37071	1.645	2.6142	3.6814	6.7007	1.477	1.5203	-6.6439	-0.63778	3.8365	2.474	6.513	3.3354	6.1354	1.2596	4.2974	4.2922	4.5386	5.0373
CD5L	207	NA	0.67807	0.081612	-6.6439	3.4314	-6.6439	8.0459	-6.6439	0.099093	2.8245	5.1371	6.8653	-6.6439	3.6574	-6.6439	0.62733	1.9592	0.82236	1.4955	3.1287	0.95196	-6.6439	-6.6439	8.479	3.4871	1.76	4.0842	0.1125	4.4257	-6.6439	1.23	-6.6439	1.0965	2.0818	0.47695	0.78341	-6.6439	-6.6439	4.2084	1.796	6.3344	3.3354	6.8693	-6.6439	-6.6439	1.2922	2.5386	6.5261
TIMD4	208	NA	1.263	1.6666	-6.6439	3.8098	0.87751	4.7509	-6.6439	3.099	5.0469	0.092749	5.0927	1.284	3.6574	0.91188	-6.6439	4.1816	-6.6439	1.4955	3.8656	0.95196	1.9051	4.1913	6.8726	1.0276	0.76001	4.4828	0.1125	0.42567	4.3297	1.23	1.1991	-6.6439	1.2745	1.477	-0.80163	-0.64905	0.9471	3.919	2.6439	5.5545	4.2829	3.7818	2.2596	3.5775	3.7947	0.36871	6.3311
FABP3	209	NA	4.7225	2.6666	2.6661	4.3573	3.7844	4.6399	4.6634	4.4913	3.8246	5.4146	4.3151	3.1584	4.181	4.0818	3.7972	2.3743	4.0703	3.9981	3.4182	4.4755	0.097746	-6.6439	5.0693	3.4871	3.9299	4.0171	4.1124	2.233	2.7992	2.23	3.0736	3.6814	3.1814	1.7989	3.3683	3.6729	3.0626	3.9969	3.059	4.6339	2.528	4.0712	3.2596	3.5775	3.6141	2.8281	4.2531
VCAM1	210	NA	3.1375	0.081612	-6.6439	3.8098	6.0474	7.9149	-0.03697	3.269	5.9675	6.8741	7.9562	0.69902	7.2941	-6.6439	3.5342	6.1944	2.8224	2.2325	2.2807	-0.047965	-0.90239	2.2653	9.5184	8.2468	3.6669	7.0257	-6.6439	4.9803	-6.6439	3.2299	-0.3859	5.6612	3.6668	2.477	2.7834	-6.6439	-6.6439	6.0344	7.434	8.5304	6.9459	7.9156	2.482	1.075	-6.6439	2.8281	8.2073
CXCL12	211	NA	3.263	3.889	4.5836	8.0809	9.8156	9.6808	3.6635	6.9192	7.6319	10.728	12.591	5.6763	10.988	-6.6439	7.6772	9.5215	6.8447	4.6111	4.6026	2.2739	0.68266	5.0727	11.857	11.989	6.2357	11.277	4.7563	9.4809	3.3297	5.7111	2.1991	10.061	6.5599	8.1244	7.3683	-0.64905	3.7545	9.732	11.291	12.041	10.949	9.8949	3.9226	7.0675	2.0291	7.0966	11.399
CCL14	212	NA	-6.6439	-6.6439	-6.6439	2.1094	3.8775	4.853	-6.6439	1.099	1.8245	4.2618	5.6776	-0.30098	3.2424	-6.6439	-0.37277	5.6407	-0.17756	1.4955	-6.6439	-6.6439	-6.6439	-6.6439	2.8563	4.42	0.76001	4.6248	-6.6439	1.0106	-6.6439	3.1031	-6.6439	3.8334	0.27453	2.0619	2.0017	-6.6439	-6.6439	1.749	5.2019	3.822	-6.6439	-0.38817	-0.32536	-0.51005	-6.6439	1.9536	4.9881
COL1A2	213	NA	-6.6439	-6.6439	1.0811	3.1094	7.0869	6.6107	-0.03697	3.7995	2.2396	8.8741	8.7172	-0.30098	6.0498	2.2338	3.5342	7.1021	3.1443	-0.089421	-6.6439	-6.6439	-6.6439	-6.6439	6.7367	7.4871	3.8475	6.445	1.1125	6.4591	1.2142	4.645	-6.6439	6.5668	1.5964	4.9688	3.6579	-6.6439	0.9471	5.2726	6.8834	6.6467	7.0594	4.1354	1.2596	-6.6439	6.2308	2.8281	7.263
DCN	214	NA	-0.32193	-6.6439	2.3035	2.9167	6.7104	6.4223	1.963	4.0059	3.94	7.6777	7.7429	3.699	5.212	-6.6439	2.4347	5.2072	4.2147	-6.6439	1.9588	-6.6439	0.097746	-6.6439	4.7188	6.5668	2.3449	5.7541	2.4344	6.2458	-6.6439	3.4523	-6.6439	6.0033	-0.72547	4.5644	2.3683	-6.6439	-0.63778	2.749	6.474	7.2444	7.316	4.1354	-0.32536	0.49006	-6.6439	4.8281	7.1917
C7	215	NA	-6.6439	-6.6439	1.8181	2.1094	6.2526	4.6399	2.7703	2.099	3.5614	5.7932	6.637	-0.30098	5.7018	-6.6439	4.6717	5.8337	3.1443	-6.6439	-6.6439	-6.6439	-6.6439	-6.6439	5.7007	6.809	2.9299	6.2395	1.1125	4.5131	1.2142	4.5519	-6.6439	5.9038	-0.72547	3.5644	2.3683	-6.6439	-0.63778	4.4495	6.6339	5.4413	5.3609	2.4192	-6.6439	1.4901	-6.6439	4.176	7.567
FABP4	216	NA	-6.6439	-6.6439	-6.6439	1.1094	4.0475	4.0835	0.96296	-6.6439	3.5614	6.2627	5.9671	-0.30098	4.4123	-6.6439	0.62733	6.1816	-0.17756	-0.089421	-0.041269	-6.6439	-6.6439	-6.6439	4.8887	4.9346	2.76	5.3797	1.1125	2.4256	-6.6439	2.23	-6.6439	4.3695	2.7339	3.2843	2.6579	-6.6439	0.9471	3.334	6.2422	3.7335	1.528	2.1968	1.2596	5.348	-6.6439	2.3687	4.7836
CCL18	217	NA	-0.32193	-6.6439	1.4962	1.1094	-0.12249	3.4555	-0.03697	-6.6439	2.8245	3.2626	2.9227	-6.6439	2.9794	-6.6439	-0.37277	1.6962	-0.17756	-0.089421	-6.6439	-6.6439	-6.6439	-6.6439	5.0973	1.0276	-0.24008	4.0842	1.1125	2.0106	-0.37071	0.64496	-6.6439	2.5115	0.27453	-0.52305	-6.6439	-6.6439	-6.6439	1.334	1.474	6.3964	3.5281	2.7817	0.67464	-6.6439	-6.6439	0.9536	5.1706
GJA1	218	NA	-0.32193	7.0703	0.4961	1.1094	3.337	4.0835	1.5479	2.684	0.23952	4.9507	9.0725	0.69902	3.3578	1.4968	2.4347	3.4617	0.82236	4.7179	-6.6439	11.104	-6.6439	-6.6439	4.0407	6.4706	1.3449	4.1484	2.6974	4.4701	-0.37071	0.64496	-6.6439	4.9038	-6.6439	8.8542	2.0058	-6.6439	-6.6439	2.5564	4.1745	6.1303	5.113	2.9337	-6.6439	0.49006	-0.29283	1.3687	5.6067
CCL2	219	NA	-6.6439	-6.6439	-6.6439	-6.6439	1.4625	2.318	0.96296	1.099	5.0975	2.6777	3.0927	-6.6439	1.6575	-6.6439	4.1509	3.0747	-6.6439	0.91058	5.7917	-6.6439	-6.6439	-6.6439	4.5262	2.0277	2.5674	0.6248	0.1125	-0.57433	-6.6439	-6.6439	-6.6439	-0.48843	-6.6439	0.47695	2.8989	-6.6439	-6.6439	-0.25102	3.9976	4.2189	1.528	-0.38817	-6.6439	-6.6439	4.7516	-6.6439	3.8904
CTGF	220	NA	-0.32193	-6.6439	0.4961	4.5688	4.578	4.244	-6.6439	4.347	0.23952	5.0469	4.6232	4.6532	5.0837	-6.6439	1.9492	4.7318	3.1443	8.4575	2.5437	1.952	-6.6439	-6.6439	4.6823	6.0721	1.3449	2.6248	1.1125	5.5754	1.2142	4.3999	-6.6439	4.1553	1.5964	3.9364	5.7062	-6.6439	-6.6439	3.9969	5.6238	5.4115	4.2285	3.0712	1.9965	1.4901	3.0292	0.9536	3.5426
CHRDL1	221	NA	-6.6439	-6.6439	-6.6439	2.9167	5.3369	4.244	2.5479	-6.6439	-6.6439	5.5846	6.8176	-6.6439	5.4648	-6.6439	8.1665	3.8337	2.1443	7.6985	1.5437	4.4755	-6.6439	-6.6439	8.6613	5.1152	-6.6439	5.5317	-6.6439	5.3799	-6.6439	2.9669	-6.6439	5.0033	1.2745	4.1774	2.6579	-6.6439	-6.6439	4.607	5.6835	6.6339	5.7375	4.2557	-6.6439	-0.51005	8.9288	2.6906	6.2124
RARRES2	222	NA	-6.6439	-6.6439	-6.6439	3.4314	-0.12249	-6.6439	0.96296	-6.6439	1.2396	3.9996	2.9227	-0.30098	1.6575	-0.088193	1.6273	0.95925	-0.17756	-6.6439	-6.6439	-6.6439	-6.6439	-6.6439	-6.6439	2.0277	-6.6439	-6.6439	-6.6439	-0.57433	0.62929	1.645	-6.6439	1.5115	-6.6439	-0.52305	-6.6439	3.9949	-6.6439	-6.6439	2.796	2.1485	2.85	-6.6439	-6.6439	-6.6439	-6.6439	0.9536	1.6681
APOD	223	NA	-6.6439	7.8432	-6.6439	1.6943	2.1994	-0.0039005	0.96296	-6.6439	2.8245	0.092749	4.877	-6.6439	4.4648	-0.088193	2.2123	3.1816	-6.6439	-6.6439	-6.6439	-0.047965	-6.6439	-6.6439	3.7189	3.6126	1.76	2.9467	-6.6439	-0.57433	-6.6439	1.645	1.1991	2.3188	-0.72547	1.477	0.78341	-0.64905	-6.6439	5.6317	0.47405	-0.17348	1.85	2.6118	-0.32536	-0.51005	-0.29283	0.36871	2.0831
LUM	224	NA	-6.6439	-6.6439	1.4962	1.6943	7.3932	6.0621	11.66	2.421	6.5971	6.8872	6.5952	2.0209	5.0837	-6.6439	2.9493	4.8661	2.1443	1.4955	6.4017	-6.6439	-6.6439	-6.6439	5.4843	6.3131	3.76	5.1484	2.1125	5.0695	0.62929	3.4523	-6.6439	6.2529	2.5964	4.4312	2.1984	-6.6439	1.3622	3.9969	5.0286	6.0164	6.1574	4.4192	-6.6439	-6.6439	-6.6439	3.4561	6.575
TMEM98	225	NA	-0.32193	3.4035	-6.6439	-6.6439	1.8775	4.0835	6.0074	-6.6439	6.0975	4.0927	2.2447	-0.30098	3.1169	-6.6439	-0.37277	0.95925	0.82236	6.6385	0.95873	8.4196	-6.6439	-6.6439	4.0974	4.9819	0.76001	1.2098	-6.6439	3.3326	-6.6439	2.8149	-6.6439	2.6814	-6.6439	-0.52305	5.9798	-6.6439	-6.6439	0.74906	2.474	3.1485	1.528	0.61183	-6.6439	-0.51005	-0.29283	0.36871	3.0831
FAM178B	301	NA	5.0356	2.6666	-6.6439	0.10929	0.87751	2.318	1.5479	2.421	4.699	4.9507	6.1126	3.9469	2.6574	-0.088193	-0.37277	-0.62571	-6.6439	5.9106	-6.6439	2.5369	0.68266	-6.6439	6.0693	6.7691	0.76001	7.3596	1.6974	6.7832	-0.37071	5.5992	0.61419	2.3188	5.0024	2.477	5.556	-6.6439	5.7545	1.749	5.2019	5.4704	0.52807	4.9694	-6.6439	1.4901	-0.29283	5.5781	2.4051
PKLR	302	NA	6.2845	4.0744	-0.27736	3.5583	2.8829	3.3408	0.34153	4.8571	5.3656	6.1691	8.436	4.5575	3.299	0.12605	0.72491	2.5506	1.0365	7.454	3.1414	3.3484	2.2004	-6.6439	6.689	7.0969	3.3244	8.9831	3.3204	8.1281	2.3648	5.3894	2.2603	5.5857	3.9898	-0.21273	5.9682	-6.6439	2.344	3.953	7.5231	6.6774	1.4116	5.9305	-6.6439	0.76503	1.4685	3.858	5.2622
KRT13	303	NA	-0.32193	-6.6439	-6.6439	1.1094	0.87751	-6.6439	-6.6439	0.099093	-6.6439	0.092749	4.3151	1.284	0.65746	-6.6439	-6.6439	-6.6439	-6.6439	3.2325	-6.6439	-6.6439	-6.6439	-6.6439	3.0973	2.835	-6.6439	4.579	-6.6439	5.2836	-6.6439	1.645	-6.6439	-6.6439	-6.6439	-6.6439	1.7834	-6.6439	-6.6439	-0.25102	-0.52595	1.8266	-6.6439	-0.38817	-0.32536	-6.6439	-6.6439	-0.63129	0.083111
PKDCC	304	NA	-0.32193	-6.6439	-6.6439	-6.6439	-6.6439	0.99603	-6.6439	0.099093	1.8245	3.7932	1.9228	1.284	-0.34263	-6.6439	-6.6439	-6.6439	-6.6439	1.4955	-0.041269	0.95196	-6.6439	-6.6439	4.3511	5.42	-6.6439	2.2098	0.1125	2.233	-6.6439	-0.35494	0.61419	3.8334	0.27453	1.477	6.2965	-0.64905	2.1695	-0.25102	-0.52595	0.82652	1.113	2.9337	-6.6439	-6.6439	-0.29283	2.176	0.083111
MYL4	305	NA	4.9635	-6.6439	-6.6439	2.4313	-0.12249	4.0835	-0.03697	3.099	3.699	5.8476	6.7807	4.0209	1.2424	3.6122	-0.37277	-0.62571	-0.17756	5.6385	1.9588	3.4114	2.6827	-6.6439	6.1518	9.1926	-0.24008	7.8294	3.2824	5.7832	-0.37071	3.645	4.9717	6.869	4.1325	4.6864	2.7834	-6.6439	5.9769	2.5564	6.9819	4.9965	-0.47193	6.4822	-6.6439	0.49006	2.7072	4.2267	2.6681
PAQR9	306	NA	3.848	-6.6439	-6.6439	0.10929	-6.6439	3.9029	-6.6439	-6.6439	0.23952	4.4147	5.6776	2.0209	-6.6439	1.4968	-6.6439	-6.6439	-6.6439	5.4342	-6.6439	3.1219	-6.6439	-6.6439	4.5668	6.1151	-0.24008	6.1326	-6.6439	3.8179	-6.6439	-0.35494	-0.3859	3.4183	0.27453	1.477	3.4464	-6.6439	1.9471	2.071	5.2554	2.9965	1.528	2.9337	-6.6439	1.075	0.70726	2.5386	-6.6439
GYPB	307	NA	6.3923	2.4035	-6.6439	2.4313	-6.6439	5.2055	-6.6439	3.4209	3.9599	6.3022	7.485	2.5063	3.2424	4.5557	-0.37277	-0.62571	-6.6439	7.1264	0.95873	5.2374	-6.6439	-6.6439	6.5965	8.4623	2.3449	8.2098	-6.6439	6.0811	1.6293	3.1909	6.2396	7.4598	6.0947	5.4311	3.3683	-0.64905	6.87	0.74906	6.8049	5.2189	-0.47193	5.3667	-0.32536	1.4901	-0.29283	5.0125	1.0831
GYPA	308	NA	8.4757	4.9885	1.0811	4.6329	2.8775	7.094	1.5479	5.4913	7.1442	8.7581	9.89	4.5063	4.4648	4.3713	2.2123	2.1816	-0.17756	8.999	1.9588	7.7268	-0.90239	-6.6439	8.8907	9.8074	4.1523	9.9354	1.1125	8.1644	1.2142	4.9784	5.2368	8.9565	7.5129	5.6469	5.307	1.9359	7.9471	4.6559	8.4797	7.3184	4.528	7.9337	-6.6439	2.812	-0.29283	6.735	5.7556
AHSP	309	NA	8.8176	5.2109	-6.6439	5.8373	3.7844	7.9676	-6.6439	5.3844	7.5524	8.8576	9.3511	6.2989	5.0837	7.3382	2.9493	2.5442	-0.17756	9.1914	3.1287	7.3357	2.5572	-6.6439	9.1913	10.954	3.2194	10.105	4.5048	9.0106	3.9512	6.3454	7.7538	9.4393	7.4888	7.5484	7.0122	3.3509	9.2356	6.1066	8.7982	7.9033	4.3354	8.8645	-6.6439	4.0136	2.8771	7.5235	5.916
SELENBP1	310	NA	8.3854	3.6665	0.4961	4.9674	4.5214	7.7308	0.96296	3.9064	4.327	7.4237	8.2035	4.0209	4.1169	7.5772	1.2123	2.9592	2.1443	7.2505	-6.6439	5.9743	-0.90239	2.5284	8.508	10.506	-0.24008	8.1126	3.2824	8.0441	2.2142	3.3454	6.9979	8.8446	5.4037	7.6216	5.6741	3.2579	8.864	5.2085	8.4768	6.9661	4.8134	8.017	-6.6439	2.2974	-0.29283	6.5585	4.4755
HBM	311	NA	7.6781	-6.6439	-6.6439	3.2793	2.4625	7.166	-6.6439	2.684	3.8246	7.9001	8.6232	2.284	3.5644	6.7823	1.2123	-6.6439	-6.6439	6.4024	-6.6439	6.1017	2.5572	-6.6439	6.6823	7.635	-0.24008	6.5196	-6.6439	6.8435	1.6293	3.4523	6.8334	5.1553	4.6668	6.3718	4.9263	1.6729	7.1887	3.6559	4.2289	4.4704	1.528	5.6779	-0.32536	2.2974	1.2922	5.6354	2.0831
DARC	312	NA	5.0356	0.081612	-6.6439	3.8098	2.8775	4.8034	-6.6439	1.099	-6.6439	0.092749	5.052	1.699	1.2424	1.4968	-0.37277	3.5442	1.4074	6.0191	-6.6439	1.952	-6.6439	-6.6439	4.6448	5.2756	1.3449	5.7123	-6.6439	3.7476	-6.6439	3.3454	2.9361	4.1553	2.8594	4.0619	3.1053	1.351	3.3622	-6.6439	4.5615	2.1485	-6.6439	4.6562	-0.32536	-0.51005	3.7947	0.9536	1.0831
TSPO2	313	NA	4.3785	1.0816	-0.5039	1.6943	1.4625	3.4555	-0.03697	2.421	3.0469	5.1371	5.6776	2.0209	0.65746	3.4968	1.9492	-6.6439	0.82236	4.0805	-0.041269	2.5369	0.68266	-6.6439	5.0407	5.4871	0.76001	6.4322	1.6974	3.3326	2.6293	1.23	1.1991	4.4184	0.85941	3.5644	2.3683	0.35095	4.6841	3.334	5.0286	3.1485	0.52807	3.6993	2.2596	1.812	3.1667	1.3687	3.0831
ACHE	314	NA	6.3923	2.0816	-6.6439	2.9167	1.4625	5.1253	0.96296	2.099	3.5614	5.9507	8.0365	3.1584	2.6574	3.0818	1.9492	2.3743	-6.6439	5.0805	2.2807	3.2739	3.5572	-6.6439	6.3742	7.5899	1.76	6.3797	1.1125	6.5237	0.62929	4.23	1.9361	7.0813	3.6668	4.9364	4.8131	1.9359	5.006	2.919	4.5184	5.3184	1.113	6.4573	-6.6439	2.075	2.8771	4.7949	2.8905
CR1L	315	NA	4.2016	0.081612	-6.6439	2.1094	-6.6439	-0.0039005	-6.6439	1.684	2.2396	4.5521	4.5666	-6.6439	-6.6439	3.4968	-6.6439	-0.62571	2.4074	3.718	2.7661	0.95196	-0.90239	-6.6439	2.8563	6.005	-6.6439	3.5317	1.6974	4.7476	1.2142	0.64496	-6.6439	2.8334	2.8594	1.7989	2.3683	-6.6439	3.0626	-0.25102	2.059	1.8266	0.52807	2.6118	1.2596	0.49006	-6.6439	2.176	1.6681
SOX6	316	NA	6.7442	4.0816	0.4961	3.6943	4.1254	5.854	2.2849	4.421	3.0469	7.1802	7.2082	2.284	2.4648	4.2338	1.6273	-0.62571	-6.6439	8.0191	2.7661	5.7334	2.0977	-6.6439	6.9968	9.635	1.76	7.2396	4.1124	6.3798	2.2142	3.3454	3.4216	6.8952	5.8892	4.0005	3.8423	2.1583	7.0132	4.334	5.9335	5.036	1.528	6.5543	-0.32536	2.9495	1.2922	4.4561	4.727
IFIT1B	317	NA	5.7655	3.889	1.8181	4.2792	1.4625	6.3884	3.5479	2.684	2.5615	3.5521	6.4146	-6.6439	2.6574	6.5412	1.2123	-0.62571	2.1443	6.0805	-6.6439	6.4598	-6.6439	4.8503	5.9819	9.5493	2.0819	3.8727	0.1125	3.3326	1.2142	-6.6439	4.6142	5.4657	4.1325	4.6864	0.78341	3.8104	6.3163	3.334	4.3809	3.914	1.113	4.0712	2.2596	0.49006	3.6141	0.9536	-6.6439
C17orf99	319	NA	4.0704	-6.6439	0.4961	2.4313	1.8775	2.8034	0.96296	3.7995	3.699	5.4503	5.5666	1.699	4.7449	3.0818	2.6273	-0.62571	-0.17756	3.8175	2.5437	1.5369	1.4196	-6.6439	4.2548	4.1976	2.3449	5.8728	2.9198	4.233	-0.37071	2.9669	3.7017	5.1553	-6.6439	1.7989	3.1984	-6.6439	0.9471	4.3929	5.5615	2.6339	2.113	4.7411	0.67464	-6.6439	0.70726	2.5386	2.8905
NMU	320	NA	2.4854	-6.6439	-6.6439	-6.6439	-6.6439	-6.6439	-6.6439	-6.6439	-6.6439	-6.6439	0.92273	-6.6439	-6.6439	-6.6439	-6.6439	-6.6439	-6.6439	3.6111	-6.6439	-6.6439	-6.6439	-6.6439	1.7188	-6.6439	-6.6439	4.8343	-6.6439	5.9175	-6.6439	1.9669	-6.6439	-0.48843	4.1325	-6.6439	2.7834	-0.64905	0.9471	-6.6439	-6.6439	3.5269	-6.6439	0.61183	-6.6439	-6.6439	-6.6439	1.9536	1.0831
APOC1	321	NA	-0.32193	0.081612	-6.6439	0.10929	1.4625	2.8034	-6.6439	0.099093	3.699	3.0927	4.3822	2.5063	0.65746	-6.6439	-6.6439	-0.62571	-6.6439	3.718	2.2807	-6.6439	-0.90239	-6.6439	4.4413	6.5668	-6.6439	5.8536	1.6974	2.8851	0.62929	1.23	-0.3859	3.6814	3.9749	2.2843	3.7834	-6.6439	4.5716	0.74906	5.7778	4.6339	-0.47193	4.6562	-6.6439	-6.6439	-0.29283	3.2756	4.727
HBQ1	322	NA	2.4854	0.081612	1.0811	0.10929	1.4625	1.996	-6.6439	1.099	2.2396	2.9001	4.3151	-6.6439	0.65746	2.9119	1.6273	-6.6439	2.8224	-0.089421	1.5437	1.5369	1.4196	-6.6439	3.0973	4.9819	-0.24008	1.9468	0.1125	4.3326	1.2142	2.23	2.1991	-0.48843	2.0818	2.7989	1.7834	-0.64905	3.5321	2.071	2.796	2.8266	1.113	1.6118	-0.32536	1.812	1.2922	0.9536	0.083111
HBG1	323	NA	7.8312	3.7821	-0.5039	6.3573	3.8775	9.0066	-6.6439	3.269	11.609	9.0044	12.502	8.3501	6.3577	10.578	4.9109	1.6962	3.5228	6.9088	-6.6439	9.2442	2.5572	5.2288	10.582	0.02772	3.5673	13.154	-6.6439	7.1188	5.9147	4.2888	12.712	7.8635	10.809	8.2381	4.3277	4.351	6.5119	4.6559	7.6033	6.5814	5.256	7.2117	5.456	7.4718	5.3216	10.162	5.8905
HBG2	324	NA	8.0283	2.889	1.0811	6.3382	3.0474	8.2733	3.5479	2.684	11.743	9.2435	12.863	7.5755	6.745	11.069	4.7169	3.0747	4.6298	5.3422	1.5437	9.1345	0.097746	4.9878	9.9391	2.6126	2.5674	13.133	2.6974	7.8605	6.9239	3.8929	13.381	8.2739	11.02	8.8802	2.7834	3.7433	6.0487	4.5564	8.4768	6.3811	2.85	4.8597	5.2893	7.9046	6.0824	10.591	0.083111
HBZ	325	NA	-0.32193	-6.6439	-6.6439	-6.6439	-6.6439	-6.6439	-6.6439	-6.6439	4.4095	4.0927	7.2265	-6.6439	-6.6439	0.91188	-6.6439	-6.6439	-6.6439	-0.089421	-6.6439	-6.6439	4.9306	-6.6439	-6.6439	-6.6439	-6.6439	1.6248	-6.6439	3.233	-6.6439	-6.6439	2.6142	-0.48843	0.85941	1.477	-0.80163	-6.6439	3.1695	-6.6439	-6.6439	-0.17348	-6.6439	-0.38817	-6.6439	-6.6439	0.70726	5.15	-6.6439
IFI27	326	NA	2.263	-6.6439	-0.5039	4.8642	2.4625	5.3884	0.96296	0.099093	4.4095	2.9001	4.0927	-6.6439	1.9794	1.9118	0.62733	2.3743	0.82236	0.91058	0.95873	5.2739	0.097746	-6.6439	6.2171	3.9345	-6.6439	1.9468	0.1125	5.1536	-0.37071	-0.35494	5.3146	4.4184	-6.6439	1.0619	3.1053	1.351	3.0626	2.5564	1.059	0.82652	1.113	3.1968	1.2596	-0.51005	8.7212	1.6906	2.0831
DEFA4	402	NA	-0.32193	0.081612	2.3035	-6.6439	6.8887	-6.6439	-0.03697	-6.6439	5.912	5.5522	9.2781	-6.6439	3.4648	-6.6439	-6.6439	2.6962	-6.6439	4.4342	9.0275	-6.6439	4.6827	-6.6439	6.9283	2.6126	4.618	3.7947	1.6974	-6.6439	-6.6439	5.2597	1.1991	2.3188	8.4888	1.477	3.6579	-6.6439	6.257	-0.25102	5.1465	3.5269	3.2285	4.9694	-6.6439	-6.6439	8.3439	3.6906	1.0831
DEFA1B	404	NA	3.263	3.889	4.8885	3.2793	10.195	-0.0039005	-6.6439	-6.6439	0.23952	-6.6439	12.452	-0.30098	7.1493	0.91188	-0.37277	2.5442	2.8224	9.0139	11.808	1.5369	9.7088	-6.6439	10.759	-6.6439	7.2678	9.3864	-6.6439	-6.6439	4.6293	6.5638	-0.3859	-6.6439	13.261	6.9116	4.6903	1.6729	8.4202	3.071	4.2289	8.999	4.4822	3.3122	0.67464	2.075	5.2308	8.6973	0.083111
CAMP	405	NA	1.263	1.0816	1.0811	2.4313	0.87751	3.996	0.96296	-6.6439	5.0469	0.092749	5.6507	-6.6439	-0.34263	4.1598	-6.6439	5.4617	0.82236	2.9106	7.1779	-6.6439	5.3457	-6.6439	3.3038	-6.6439	-6.6439	4.5317	-6.6439	2.233	4.5362	2.23	2.1991	2.5115	5.2969	3.7989	2.0058	-6.6439	5.3845	-6.6439	5.0887	3.8266	4.386	-0.38817	2.6746	-6.6439	4.2922	4.0125	-6.6439
CHIT1	406	NA	2	2.0816	0.4961	1.1094	6.911	-6.6439	5.9853	3.7995	4.1465	5.8476	5.7041	-6.6439	0.65746	0.91188	-6.6439	1.9592	5.6804	3.37	4.2067	-6.6439	1.9051	-6.6439	4.5668	1.6126	2.76	2.2098	3.1125	1.4257	2.7992	4.8929	-0.3859	5.1839	2.2745	1.7989	4.0058	-0.64905	2.5321	1.749	3.059	0.82652	1.528	5.4447	2.9965	-0.51005	3.9551	1.9536	3.5426
LCN2	407	NA	3.1375	2.4035	-6.6439	1.6943	1.8775	0.99603	-6.6439	-6.6439	2.2396	1.0927	-6.6439	-6.6439	3.9794	3.0818	-6.6439	0.37429	0.82236	6.2144	7.5057	-6.6439	6.9051	-6.6439	6.6257	3.6126	2.0819	2.2098	-6.6439	-6.6439	0.62929	4.1686	-6.6439	-0.48843	6.7502	1.0619	4.6247	2.9359	-0.63778	0.74906	4.332	5.8489	3.85	2.6118	-6.6439	1.812	2.0291	1.9536	1.0831
CRISP3	408	NA	1.6781	1.6666	-6.6439	-6.6439	3.0474	-6.6439	6.8334	-6.6439	2.8245	-6.6439	8.3615	-6.6439	-0.34263	-6.6439	-6.6439	-6.6439	1.8224	4.4956	7.7203	-6.6439	1.9051	-6.6439	3.7189	2.6126	-0.24008	2.2098	-6.6439	-6.6439	-6.6439	-6.6439	-0.3859	-0.48843	5.5224	-0.52305	2.1984	-6.6439	3.0626	-0.25102	-6.6439	3.286	-6.6439	-6.6439	-6.6439	-6.6439	3.7072	1.3687	-6.6439
CEACAM8	409	NA	3.263	1.0816	2.0811	5.4313	5.3694	-6.6439	1.963	0.099093	3.2396	2.9001	10.383	3.3994	5.2722	1.4968	1.6273	2.5442	-0.17756	6.705	10.063	4.2739	2.5572	3.5283	7.1978	2.0277	2.76	7.8963	0.1125	9.1855	1.6293	5.2597	2.1991	3.0964	8.2082	1.7989	4.8131	0.35095	6.8379	2.5564	8.4824	5.7573	5.4822	0.61183	1.2596	1.075	8.011	3.6906	1.0831
CEACAM6	410	NA	6.6323	3.0816	1.8181	7.8508	4.8317	2.318	-6.6439	2.684	7.8689	7.4765	8.1126	0.69902	4.9428	1.9118	3.0867	-6.6439	-0.17756	8.6788	9.0329	3.5369	-0.90239	3.9435	11.131	-6.6439	7.8153	7.5497	-6.6439	7.8728	-0.37071	3.645	-6.6439	2.3188	7.7049	4.8345	5.0564	1.9359	4.1695	-0.25102	5.8139	5.3811	6.3609	-6.6439	3.134	0.49006	9.6483	3.761	0.083111
BPI	411	NA	4.3219	7.1477	2.3035	6.2793	6.2869	8.22	-6.6439	1.684	7.1703	9.07	12.797	2.699	5.7018	7.5043	-0.37277	6.6689	-0.17756	7.0399	11.316	-0.047965	6.9306	-6.6439	8.2075	-6.6439	6.5802	9.4813	-6.6439	10.082	5.8191	6.7639	7.0899	3.5115	9.85	8.7367	8.4977	2.5209	9.8338	-6.6439	9.5019	5.914	8.528	-6.6439	4.719	1.812	9.0246	6.8765	4.3311
LTF	412	NA	5.1375	3.7821	-0.5039	6.5851	3.0474	4.166	-6.6439	-6.6439	2.8245	2.6777	13.832	2.8689	4.7449	3.3713	-6.6439	-6.6439	-0.17756	8.9274	11.698	0.95196	7.8954	-6.6439	8.5966	2.835	2.3449	9.9275	-6.6439	8.7157	2.7992	9.8149	3.7017	4.035	8.8594	3.0619	7.2319	1.351	7.0969	2.5564	9.4964	6.672	8.4469	-0.38817	-6.6439	-6.6439	9.7934	5.2016	-6.6439
PGLYRP1	413	NA	-0.32193	3.2515	1.0811	5.3948	3.0474	-0.0039005	-6.6439	-6.6439	3.2396	-6.6439	9.1371	0.69902	5.7449	2.7192	3.4347	-0.62571	-6.6439	3.8175	7.2534	-0.047965	5.5071	1.9434	6.8315	1.6126	-0.24008	6.4322	1.1125	6.2836	2.4366	5.7111	2.4215	1.8334	5.2052	1.7989	0.19837	0.35095	6.281	1.749	6.474	3.8266	4.8134	1.1968	1.2596	1.812	6.4487	1.9536	0.083111
MMP8	414	NA	3.585	3.4035	5.7056	4.7532	7.1442	-0.0039005	3.2849	1.099	6.2396	1.0927	12.066	2.284	6.212	2.9119	0.62733	6.9288	-6.6439	6.5399	10.326	-0.047965	5.6523	-6.6439	8.2266	-6.6439	4.5149	8.9125	0.1125	9.0605	4.7586	9.1288	1.6142	3.3188	11.011	2.2843	5.8849	1.351	9.8226	2.749	4.9003	6.4704	5.3354	1.1968	4.9965	8.0485	9.1145	6.1101	-6.6439
COL17A1	415	NA	3	4.541	2.6661	5.7241	2.6849	1.581	3.4224	4.099	5.4095	2.9001	6.4146	1.699	4.8669	2.2338	2.6273	-6.6439	3.4074	5.3369	5.1287	3.5369	0.097746	3.2653	4.8231	3.1976	4.5674	5.4577	3.2824	4.1261	1.2142	2.8149	-6.6439	1.0965	4.5224	1.0619	1.1984	2.1583	4.3164	2.5564	4.9659	4.7335	2.9875	2.4192	3.4819	1.4901	3.7947	-0.63129	3.6681
ORM1	416	NA	2	1.6666	-6.6439	2.4313	0.87751	-0.0039005	-0.03697	1.684	5.8834	-6.6439	1.9228	-0.30098	1.2424	0.91188	1.2123	0.95925	0.82236	5.4956	4.3511	-0.047965	0.68266	-6.6439	2.7188	-6.6439	-6.6439	-0.3752	0.1125	5.5549	-0.37071	-0.35494	-0.3859	-0.48843	1.8595	2.477	-0.80163	0.35095	3.4496	2.071	3.059	4.1484	1.85	-0.38817	-0.32536	1.812	1.2922	1.9536	2.6681
OLR1	417	NA	-0.32193	4.541	-0.5039	4.1094	3.6848	-0.0039005	2.2849	1.684	1.2396	1.6777	7.3064	2.5063	4.3013	3.7192	0.62733	2.8337	-0.17756	6.0603	7.0568	-6.6439	1.6827	-6.6439	5.5668	2.6126	3.2194	5.1794	2.6974	6.2201	3.4367	2.8149	4.7841	3.7594	3.8595	3.1774	2.3683	-0.64905	5.6289	2.334	5.5184	4.7807	5.3609	2.4192	5.1665	4.348	5.936	2.6906	2.8905
ORM2	418	NA	-0.32193	-6.6439	-6.6439	0.10929	-6.6439	-6.6439	-6.6439	-6.6439	1.2396	-6.6439	-0.077193	-6.6439	-6.6439	-0.088193	-6.6439	-6.6439	-6.6439	1.9106	2.9588	-6.6439	-6.6439	-6.6439	-0.60318	-6.6439	-0.24008	-6.6439	-6.6439	2.4256	-6.6439	-6.6439	-6.6439	-6.6439	0.27453	-6.6439	-6.6439	-6.6439	0.36211	-6.6439	-6.6439	0.82652	-6.6439	-0.38817	-6.6439	-0.51005	-0.29283	-0.63129	0.083111
FOLR3	419	NA	-6.6439	0.081612	-6.6439	0.10929	-0.12249	-0.0039005	-6.6439	-6.6439	3.2396	7.0814	7.1707	0.69902	1.2424	3.3713	-6.6439	1.9592	-6.6439	2.718	6.3511	-6.6439	1.6827	4.4029	3.4844	1.0276	0.76001	4.9467	-6.6439	1.7476	4.4872	6.0025	4.7435	-6.6439	3.7339	3.9364	2.0058	1.351	3.1695	-6.6439	4.2814	1.4115	0.52807	-6.6439	6.6519	-0.51005	4.0995	6.1368	4.405
DUSP13	420	NA	-6.6439	-6.6439	-6.6439	-6.6439	-6.6439	-6.6439	-6.6439	-6.6439	-6.6439	-6.6439	2.2447	-6.6439	-0.34263	-6.6439	-6.6439	-6.6439	-6.6439	1.4955	-6.6439	-6.6439	0.097746	-6.6439	-6.6439	-6.6439	0.76001	0.6248	-6.6439	-0.57433	-6.6439	0.64496	-6.6439	-6.6439	-0.72547	-6.6439	-0.80163	-6.6439	-6.6439	-0.25102	-6.6439	-6.6439	-6.6439	-0.38817	-6.6439	-6.6439	-0.29283	-6.6439	0.083111
PRG2	421	NA	6.9165	5.6199	2.6661	3.5728	9.9423	6.5529	6.3892	5.9548	6.954	9.4192	4.3151	5.6763	10.436	12.72	2.6682	5.5901	5.459	8.737	9.6241	3.3716	9.7225	4.0309	9.101	11.165	8.3737	9.5485	3.2285	13.041	5.547	6.9669	7.1611	10.225	11.385	6.2754	5.0379	6.6308	7.0097	4.2807	7.0503	8.2274	8.6595	9.3552	4.0874	4.6732	4.5652	5.3939	8.0651
EPX	422	NA	8.8629	5.863	1.4962	1.1094	9.3674	8.6254	5.0074	3.4209	1.8245	4.6163	2.5077	3.1584	8.534	8.6866	1.6273	3.1816	4.1444	6.196	3.7661	2.2739	8.965	-6.6439	3.7189	6.8221	8.5577	6.579	2.6974	10.165	2.4366	2.645	1.1991	8.0814	10.446	3.7249	2.0058	4.4384	5.2201	2.334	3.1745	5.8926	7.8987	8.5366	5.1982	3.075	3.7072	3.2756	1.6681
PRG3	423	NA	-0.32193	-6.6439	-6.6439	-6.6439	1.4625	-6.6439	-6.6439	-6.6439	-6.6439	0.092749	-6.6439	-6.6439	4.5643	-6.6439	-6.6439	0.37429	-6.6439	-6.6439	1.5437	-6.6439	1.0977	-6.6439	-0.60318	-6.6439	-6.6439	2.7947	-6.6439	-6.6439	-6.6439	-0.35494	-6.6439	0.51147	4.7981	-0.52305	0.19837	-6.6439	-6.6439	-6.6439	-6.6439	4.4704	1.85	-0.38817	-6.6439	-6.6439	-6.6439	-0.63129	-6.6439
G0S2	424	NA	0.67807	5.7255	1.8181	3.1094	2.1994	1.996	2.2849	1.684	4.0469	8.0352	3.0927	5.1253	4.4648	2.9119	-6.6439	4.5035	1.4074	5.718	7.6798	-6.6439	5.5896	3.8503	2.2042	4.6126	-6.6439	4.7541	-6.6439	7.3798	6.0387	6.9396	9.7043	1.5115	2.9749	0.47695	5.0811	3.1583	1.9471	2.071	6.0439	-0.17348	4.7759	1.6118	1.2596	4.5344	2.5146	4.176	2.6681
TACSTD2	425	NA	0.67807	-6.6439	7.0736	1.6943	3.8775	6.7642	-6.6439	-6.6439	4.4875	2.4146	3.2447	-6.6439	1.6575	1.4968	-6.6439	-0.62571	-0.17756	-6.6439	2.9588	-6.6439	4.7416	-6.6439	2.3969	-6.6439	-6.6439	-6.6439	4.8129	9.2696	3.0887	5.8149	-6.6439	-0.48843	2.0818	0.47695	2.1984	3.5209	-6.6439	-0.25102	-6.6439	1.4115	3.5281	-6.6439	-6.6439	-6.6439	6.3511	4.6906	1.6681
TFF3	426	NA	2.263	-6.6439	-6.6439	0.10929	0.87751	3.8034	-6.6439	-6.6439	-6.6439	1.6777	2.5077	-6.6439	-6.6439	-0.088193	-6.6439	2.5442	-6.6439	-0.089421	-6.6439	-6.6439	-6.6439	-6.6439	-6.6439	-6.6439	-6.6439	1.9468	-6.6439	4.233	-6.6439	0.64496	-6.6439	0.51147	-6.6439	0.47695	-0.80163	3.599	-6.6439	-6.6439	2.059	0.82652	-6.6439	-6.6439	-6.6439	-6.6439	-0.29283	-0.63129	-6.6439
TARM1	427	NA	7.1619	4.0816	-6.6439	1.1094	-6.6439	6.9385	-6.6439	-6.6439	-6.6439	6.7509	4.7807	-6.6439	0.65746	2.2338	2.7972	2.9592	-6.6439	2.718	4.4823	-6.6439	-6.6439	-6.6439	5.463	1.0276	1.3449	2.9467	0.1125	1.0106	1.9512	-6.6439	2.4215	1.8334	0.85941	2.0619	0.78341	4.351	3.6101	3.749	-6.6439	2.4115	4.6155	-6.6439	2.482	-6.6439	2.0291	1.6906	-6.6439
DOC2B	428	NA	7.3363	2.4035	6.573	-6.6439	-6.6439	6.4555	-6.6439	-6.6439	-6.6439	7.2012	6.1707	-6.6439	-0.34263	5.3042	-6.6439	-6.6439	-6.6439	1.4955	1.9588	-6.6439	-6.6439	-6.6439	3.9205	-6.6439	-6.6439	-0.3752	0.1125	4.0695	-6.6439	-0.35494	-6.6439	-6.6439	4.7339	-0.52305	-0.80163	2.1583	-6.6439	-6.6439	-6.6439	-6.6439	-6.6439	-0.38817	-0.32536	-6.6439	5.1991	-6.6439	0.083111
PI3	429	NA	-6.6439	-6.6439	-6.6439	-6.6439	1.4625	-6.6439	-6.6439	-6.6439	3.5614	-6.6439	4.5077	-6.6439	0.65746	-6.6439	-6.6439	-6.6439	-6.6439	0.91058	4.1287	-6.6439	-6.6439	-6.6439	-0.60318	-6.6439	-0.24008	0.6248	-6.6439	-6.6439	1.6293	1.9669	0.61419	-6.6439	0.85941	-6.6439	-0.80163	-6.6439	4.2202	-6.6439	-6.6439	-6.6439	-6.6439	-6.6439	-6.6439	-6.6439	-6.6439	0.9536	-6.6439
IL1R2	430	NA	-0.32193	1.0816	-6.6439	2.1094	-6.6439	-0.0039005	-6.6439	-6.6439	1.8245	-6.6439	3.0927	4.8689	1.9794	4.0818	-6.6439	3.6222	-6.6439	4.6111	1.5437	-6.6439	1.4196	2.7508	3.8563	-6.6439	7.1263	5.3797	3.1125	1.0106	4.5362	4.8149	6.0571	1.0965	4.5224	5.0005	2.0058	1.6729	1.9471	9.3875	2.2814	4.0745	2.113	-6.6439	11.884	11.619	3.7072	0.36871	4.4755
SIGLEC5	431	NA	7.4529	7.8498	8.482	9.2768	7.6913	7.9029	6.9054	8.3752	9.858	8.6241	11.041	9.2536	8.3853	7.0918	7.8941	9.9027	7.257	8.8024	10.089	8.952	7.3023	10.236	9.8987	8.3177	7.7544	9.2229	6.8267	9.9044	9.1311	8.5215	8.7791	8.6939	8.036	7.739	8.509	8.2876	10.295	8.5304	9.1016	8.7153	10.284	8.151	9.0626	9.5262	10.597	9.2251	8.1917
PCOLCE2	432	NA	2.6781	-6.6439	-0.5039	-6.6439	5.7355	-6.6439	3.2849	-6.6439	-6.6439	7.1262	6.7042	-6.6439	-6.6439	-6.6439	-6.6439	0.95925	2.4074	3.8175	9.9867	-6.6439	0.68266	-6.6439	-6.6439	2.3496	-0.24008	1.2098	2.4344	1.4257	1.6293	7.8249	-0.3859	3.0964	6.0294	-6.6439	9.6121	-6.6439	-0.63778	-6.6439	1.059	-6.6439	-6.6439	-6.6439	-6.6439	4.8476	-0.29283	4.6906	0.083111
EREG	433	NA	0.67807	4.782	12.102	8.4801	13.616	3.318	10.916	5.421	13.486	2.4146	8.9889	6.6059	2.9794	1.9118	0.62733	6.3966	9.2147	12.837	12.363	3.4114	7.0519	7.7182	5.0116	11.339	11.842	5.2972	13.148	3.3326	8.7247	12.858	10.321	14.018	9.1571	11.766	6.96	-0.64905	5.2448	6.6559	4.1179	8.4522	6.8134	5.0712	7.4755	9.1974	4.7516	8.1792	7.4051
[truncated: 126 more columns]
