# Supplementary material for: The AML cellular state space unveils NPM1 immune evasion subtypes with distinct clinical outcomes
Source: Nat Commun. 2025 Nov 25;16:10592. doi: 10.1038/s41467-025-66546-6 (PMC12658069; doi:10.1038/s41467-025-66546-6)
Supplement: Supplementary file 6 — Source Data [file 41467_2025_66546_MOESM6_ESM.zip › SourceData/Sourcedata_SFig27C.csv]

% of CD8
	Class I					Class II
	AML25	AML27	AML28	AML92		AML16	AML176	AML9	AML170
LAG3	0.82	0.14	0.62	0.41		0.32	0	0.93	0.66
PD1	5.49	3.55	7.71	5.6		2.12	20.9	2.02	36.8
TIM3	3.3	0.68	3.54	1.35		2.65	4.48	0.93	17.8
TIGIT	20.8	12.2	17.7	39.8		22.7	4.12	25	28.4
CTLA4	0	0	0.78	0.21		0.066	0.52	0.31	0.68
