# Supplementary material for: The AML cellular state space unveils NPM1 immune evasion subtypes with distinct clinical outcomes
Source: Nat Commun. 2025 Nov 25;16:10592. doi: 10.1038/s41467-025-66546-6 (PMC12658069; doi:10.1038/s41467-025-66546-6)
Supplement: Supplementary file 6 — Source Data [file 41467_2025_66546_MOESM6_ESM.zip › SourceData/Sourcedata_SFig27A.csv]

% of CD3+
	Class I					Class II
	AML25	AML27	AML28	AML92		AML16	AML176	AML9	AML170
LAG3	2	0.1	2.74	2.43		0.31	4.06	2.01	3.48
PD1	5.37	3.33	3.54	5.07		2.2	12.8	3.19	48.5
TIM3	3.91	0.53	0.49	1.95		5.09	13.9	1.37	32.3
TIGIT	21.8	9.99	17.8	32.1		12.1	13.9	17.9	49.4
CTLA4	0.88	0.027	0.35	0.3		0.4	0.31	0.34	2.3
