# Supplementary material for: The AML cellular state space unveils NPM1 immune evasion subtypes with distinct clinical outcomes
Source: Nat Commun. 2025 Nov 25;16:10592. doi: 10.1038/s41467-025-66546-6 (PMC12658069; doi:10.1038/s41467-025-66546-6)
Supplement: Supplementary file 6 — Source Data [file 41467_2025_66546_MOESM6_ESM.zip › SourceData/SourceData_Sfig11C.csv]

SamplingEventID	PapaemClass	HSC	LMPP	GMP	Monocytes	Megakaryocytic cells	Erythroid cells	Dendritic cells	NK-cells	T-cells	B-cells	AML Immature	cluster
AML126-AML-1	AML-MR	0.002	0.014	0.053	0.038	0.013	0.186	0.005	0.013	0.136	0.023	0.517	C1a
AML10-AML-1	AML-MR	0.003	0.019	0.019	0.151	0.015	0.009	0.008	0.001	0.012	0.006	0.756	C1a
AML151-AML-1	AML-MR	0	0.046	0.007	0.009	0.004	0.033	0.001	0.001	0.017	0.002	0.881	C1a
AML21-AML-1	AML-MR	0.003	0.038	0.051	0.07	0.001	0.101	0.002	0.001	0.027	0.01	0.696	C1a
AML110-AML-1	AML-MR	0.004	0.006	0.003	0.025	0.006	0.778	NA	0.012	0.059	0.03	0.077	C1a
AML62-AML-1	TP53	0.002	0.004	0.121	0.232	0	0.499	0.008	0.008	0.08	0.027	0.018	C1b
AML83-AML-1	TP53	0.005	0.014	0.147	0.253	0.027	0.293	0.001	0.006	0.108	0.06	0.087	C1b
AML48-AML-1	TP53	0.068	0.027	0.032	0.685	0.008	0.024	0.002	0.001	0.006	0.011	0.136	C1b
AML157-AML-1	AML-MR	0.159	0.042	0.025	0.252	0.004	0.222	0.154	0.022	0.061	0.022	0.037	C1b
AML32-AML-1	AML-MR	0.003	0.033	0.001	0.003	0.002	0.211	0.022	0.006	0.048	0.008	0.663	C1b
AML138-AML-1	AML-MR	0.001	0.003	0.008	0.022	0	0.002	0.008	0.012	0.009	0.02	0.913	C1b
AML172-AML-1	AML-MR	0.003	0.019	0.176	0.224	0.004	0.194	0.179	0.001	0.007	0.004	0.189	C1c
AML85-Relapse-1	TP53	0.003	0.044	0.024	0.062	0.001	0.004	0.065	0	0.001	0.002	0.794	C1c
AML85-AML-1	TP53	0.02	0.035	0.022	0.01	0.002	0.267	0.078	0.015	0.046	0.062	0.444	C1c
AML111-AML-1	AML-MR	0.011	0.001	0.001	0.015	NA	0.836	0.006	0.015	0.041	0.015	0.057	C1c
AML55-AML-1	AML-MR	0.002	0.01	0.016	0.092	0.072	0.19	0.016	0.092	0.17	0.057	0.282	C1c
AML80-AML-1	TP53	0.002	0.018	0.048	0.193	0.032	0.389	0.091	0.011	0.032	0.01	0.175	C1c
AML161-AML-1	RUNX1::RUNX1T1	0.001	0.009	0.001	0.007	0.233	0.141	NA	0.012	0.119	0.014	0.464	C2a
AML61-AML-1	RUNX1::RUNX1T1	0	0.001	0.085	0.003	0.025	0.176	0	0.004	0.16	0.031	0.515	C2a
AML117-AML-1	RUNX1::RUNX1T1	0.002	0.005	0.099	0.042	0.016	0.076	0.003	0.006	0.042	0.027	0.682	C2a
AML123-AML-1	CBFB::MYH11	0.001	0.04	0.033	0.302	0.017	0.01	0.175	0.012	0.071	0.051	0.287	C2b
AML23-AML-1	CBFB::MYH11	0.005	0.052	0.144	0.268	0.016	0.08	0.135	0.005	0.067	0.023	0.204	C2b
AML124-AML-1	CBFB::MYH11	0.004	0.004	0.069	0.337	0.012	0.003	0.004	0.003	0.037	0.01	0.517	C2b
AML136-AML-1	NPM1	0	0.011	0.01	0.096	0.003	0.003	0.035	0.004	0.016	0.033	0.79	C3
AML34-AML-1	No class-defining	0.001	0.013	NA	NA	0.001	0.003	NA	0.003	0.005	0.006	0.968	C3
AML104-AML-1	NPM1	0	0	0.002	0.001	0.004	0.015	NA	0.003	0.007	0.006	0.96	C3a
AML79-AML-1	NPM1	0.001	0.003	NA	NA	0.001	0.002	NA	0.002	0.019	0.008	0.963	C3a
AML27-AML-1	NPM1	0.001	0.054	0.076	0.001	NA	0.02	0.004	0.017	0.041	0.006	0.78	C3a
AML25-AML-1	NPM1	0.001	0.037	0.057	0.066	0.009	0.076	0.027	0.008	0.016	0.009	0.695	C3a
AML24-AML-1	NPM1	0.001	0.012	0.033	0.067	0.014	0.154	0.009	0.01	0.052	0.003	0.645	C3a
AML28-AML-1	NPM1	0.001	0	0.001	0.004	0.009	0.013	NA	0.008	0.023	0.01	0.932	C3a
AML97-AML-1	NPM1	0.001	0.005	0.027	0.426	0.03	0.003	0.096	0.013	0.153	0.022	0.223	C3b
AML9-AML-1	NPM1	0	0	0.408	0.453	0.001	0.092	0.002	0.003	0.018	0.016	0.007	C3b
AML7-AML-1	NPM1	0.002	0.011	0.122	0.059	0.012	0.298	0.019	0.008	0.126	0.03	0.313	C3b
AML33-Relapse-1	NPM1	0.001	0.002	0.013	0.002	0	0.001	NA	0.006	0.071	0.016	0.887	C3b
AML105-AML-1	NPM1	0.002	0.01	0.05	0.275	0.022	0.006	0.053	0.01	0.098	0.024	0.45	C3b
AML37-AML-1	TP53	0.003	0.004	0.164	0.11	0.002	0.351	0.006	0.037	0.224	0.093	0.006	C4
AML155-AML-1	In two subgroups	0.011	0.002	0.003	0.074	0.031	0.086	0	0.029	0.279	0.052	0.434	C4
