# Supplementary material for: The AML cellular state space unveils NPM1 immune evasion subtypes with distinct clinical outcomes
Source: Nat Commun. 2025 Nov 25;16:10592. doi: 10.1038/s41467-025-66546-6 (PMC12658069; doi:10.1038/s41467-025-66546-6)
Supplement: Supplementary file 6 — Source Data [file 41467_2025_66546_MOESM6_ESM.zip › SourceData/SourceData_Sfig3A.csv]

GeneSymbol	List	SampleID	AML21	AML21-sorted	AML28	AML28-sorted	AML32	AML32-sorted	AML33R	AML33R-sorted	AML34	AML34-sorted	AML66	AML66-sorted
		DNMT3A	NA	NA	NA	NA	NA	NA	HET	HET	HET	HET	NA	NA
		NPM1	NA	NA	HET	HET	NA	NA	HET	HET	NA	NA	HET	HET
		TET2	NA	NA	CHET	CHET	NA	NA	NA	NA	NA	NA	NA	NA
		FLT3-ITD	NA	NA	HET	HET	NA	NA	HET	HET	NA	NA	NA	NA
		RUNX1	NA	NA	NA	NA	CHET	CHET	NA	NA	NA	NA	NA	NA
		ASXL1	NA	NA	NA	NA	HET	HET	NA	NA	NA	NA	NA	NA
		IDH2	HET	HET	NA	NA	NA	NA	NA	NA	NA	NA	NA	NA
		IDH1	NA	NA	NA	NA	NA	NA	HET	HET	HET	HET	HET	HET
		STAG2	HOM	HOM	NA	NA	HET	HET	NA	NA	NA	NA	NA	NA
		BCOR	HOM	HOM	NA	NA	NA	NA	NA	NA	NA	NA	NA	NA
		CEBPA	NA	NA	NA	NA	NA	NA	NA	NA	HET	HET	HET	HET
		AML subtype	AML-MR	AML-MR	NPM1	NPM1	AML-MR	AML-MR	NPM1	NPM1	No class defining	No class defining	NPM1	NPM1
MECOM	List1	NA	-5.6439	-6.6439	-6.6439	-6.6439	-6.6439	-6.6439	-6.6439	-6.6439	-5.6439	-6.6439	-3.3219	-6.6439
TMEM40	List1	NA	-6.6439	-6.6439	-6.6439	-6.6439	-1.5564	-6.6439	-2.3219	-6.6439	-6.6439	-6.6439	1.7866	-6.6439
PVALB	List1	NA	-6.6439	-6.6439	-6.6439	-6.6439	0.18903	-6.6439	-6.6439	-6.6439	-6.6439	-6.6439	-6.6439	-6.6439
PF4V1	List1	NA	-6.6439	-6.6439	-6.6439	-6.6439	-6.6439	-6.6439	-6.6439	-6.6439	-6.6439	-6.6439	-0.34008	-6.6439
MYCT1	List1	NA	0.33342	-6.6439	-4.0589	-6.6439	0.68706	0.43296	-6.6439	-6.6439	-1.6439	-6.6439	-0.13606	-6.6439
IDO1	List1	NA	-6.6439	-6.6439	-3.4739	-6.6439	-1.1203	-6.6439	-6.6439	-6.6439	-6.6439	-6.6439	-1.737	-0.25154
HMGA2	List1	NA	-5.0589	-6.6439	-6.6439	-6.6439	4.0687	2.7677	-6.6439	-6.6439	-6.6439	-6.6439	-0.68966	-6.6439
NRG1	List1	NA	-6.6439	-6.6439	-3.4739	-6.6439	-6.6439	-6.6439	-6.6439	-6.6439	-6.6439	-6.6439	-6.6439	-6.6439
TREML1	List1	NA	0.85599	-6.6439	-0.97143	-6.6439	1.281	-0.41504	-2.4739	-6.6439	-1.737	-6.6439	2.1309	-6.6439
PPBP	List1	NA	1.3505	-6.6439	-0.8365	-6.6439	5.8681	1.696	4.6363	0.97085	0.12433	-6.6439	7.3743	-6.6439
PF4	List1	NA	1.0976	-6.6439	-6.6439	-6.6439	4.5862	-6.6439	3.0374	-0.23447	0.014355	-6.6439	6.8876	-6.6439
CMTM5	List1	NA	-2.737	-6.6439	-6.6439	-6.6439	0.79909	-1.5995	0.26303	-6.6439	-4.6439	-6.6439	2.3785	-2.0589
CYYR1	List1	NA	-2.5564	-6.6439	-1.8365	-6.6439	0.65992	-2.1203	-6.6439	-6.6439	-2.6439	-6.6439	-0.13606	-6.6439
GP9	List1	NA	-3.1844	-6.6439	-6.6439	-6.6439	1.0841	0.53605	-1.2515	-6.6439	-6.6439	-6.6439	2.3896	-6.6439
CALN1	List1	NA	-6.6439	-6.6439	-4.3219	-3.1844	3.5656	2.7203	-6.6439	-6.6439	-0.88897	-3.6439	-0.94342	-4.6439
CLEC9A	List1	NA	-2.4739	-6.6439	-6.6439	-6.6439	3.7115	3.706	-6.6439	-6.6439	-6.6439	-6.6439	-3.6439	-0.8625
GP1BB	List1	NA	-6.6439	-6.6439	0.20163	-6.6439	1.0909	-6.6439	0.52607	-6.6439	-6.6439	-6.6439	3.1747	0.1375
LY6G6F	List1	NA	-2.3219	-6.6439	-6.6439	-6.6439	-0.41504	-6.6439	-0.73697	-6.6439	-6.6439	-6.6439	2.373	-6.6439
LY6G6E	List1	NA	-6.6439	-6.6439	-6.6439	-6.6439	-0.058894	-6.6439	-0.37707	-6.6439	-6.6439	-6.6439	1.2203	-6.6439
TMEM98	List2	NA	-0.81097	-6.6439	0.26303	0.68706	1.5361	-6.6439	-6.6439	-6.6439	-0.2863	-6.6439	2.359	-1.8365
CCL18	List2	NA	1.4854	-6.6439	-3.0589	-6.6439	0.88753	-6.6439	-6.6439	-6.6439	0.8953	-6.6439	-3.3219	-6.6439
DCN	List2	NA	1.5211	-6.6439	-1.9434	-6.6439	3.5656	-6.6439	-6.6439	-6.6439	0.80735	-6.6439	2.5084	-6.6439
CD5L	List2	NA	4.1457	-6.6439	-0.8625	-6.6439	5.2091	-0.26882	-6.6439	-6.6439	1.852	-6.6439	0.96347	-2.3219
FBLN1	List2	NA	0.83188	-6.6439	-1.2863	-6.6439	0.87184	-6.6439	-6.6439	-6.6439	1.9373	-6.6439	0.46467	-6.6439
CHRDL1	List2	NA	1.0976	-6.6439	-3.6439	-2	4.3154	0.22651	-3.3219	-2.5564	-0.45403	-6.6439	1.2327	-6.6439
RARRES2	List2	NA	1.516	-6.6439	-6.6439	-6.6439	3.5801	0.80735	-3.3219	-6.6439	1.1043	-6.6439	1.9782	-6.6439
CXCL12	List2	NA	4.8629	-6.6439	-0.029146	-6.6439	6.6299	-0.0145	-6.6439	-6.6439	3.1603	-6.6439	6.0885	-3.0589
CCL2	List2	NA	-0.81097	-6.6439	-0.91594	-6.6439	1.3161	-6.6439	0.43296	0.32193	-0.76121	-6.6439	-0.59946	-6.6439
MGP	List2	NA	1.0215	-6.6439	-6.6439	-6.6439	1.8237	-6.6439	-6.6439	-6.6439	0.83188	-6.6439	1.0426	-6.6439
C7	List2	NA	2.1635	-6.6439	1.0704	-6.6439	2.4647	-1.3219	-6.6439	-3.6439	1.1763	-6.6439	1.3045	-6.6439
CTGF	List2	NA	-1.2863	-6.6439	-2.9434	-6.6439	0.097611	-6.6439	-6.6439	-6.6439	1.0566	-6.6439	-0.57777	-6.6439
FABP3	List2	NA	2.441	-6.6439	-6.6439	-6.6439	3.6871	-6.6439	-6.6439	-6.6439	0.28688	0.084064	1.3219	-6.6439
SLCO2B1	List2	NA	1.9819	0.35614	-2.5564	-6.6439	4.3125	-3.1844	-6.6439	-6.6439	1.2449	-6.6439	0.67807	-6.6439
LUM	List2	NA	0.91073	-6.6439	3.079	2.5969	0.85599	-6.6439	-6.6439	-6.6439	-1.9434	-6.6439	0.55582	-0.94342
TIMD4	List2	NA	2.8934	-6.6439	-6.6439	-6.6439	4.3477	-6.6439	-6.6439	-6.6439	1.0841	-6.6439	0.79909	-6.6439
GJA1	List2	NA	-1.0291	-6.6439	-3.3219	-6.6439	0.21412	-0.78588	-6.6439	-6.6439	-3.6439	-6.6439	-0.23447	-2.8365
THY1	List2	NA	2.1342	-6.6439	-6.6439	-6.6439	2.8758	-6.6439	-6.6439	-6.6439	1.257	-6.6439	0.848	-6.6439
VCAM1	List2	NA	3.1635	-6.6439	-1.2176	-6.6439	5.3169	-0.78588	-3.0589	-6.6439	1.4647	-6.6439	2.1077	-1.4739
DNASE1L3	List2	NA	2.9523	-6.6439	-6.6439	-6.6439	3.8689	2.359	-6.6439	-6.6439	1.9782	-6.6439	1.4803	-6.6439
COL1A2	List2	NA	1.5261	-6.6439	-5.0589	-6.6439	1.856	-4.0589	-6.6439	-6.6439	-0.26882	-6.6439	0.93357	-6.6439
NNMT	List2	NA	2.3277	-6.6439	6.3273	4.8909	2.7549	-6.6439	-0.058894	-6.6439	2.6871	-6.6439	2.5801	-6.6439
FABP4	List2	NA	2.1309	-6.6439	-1.0589	-6.6439	3.2403	-6.6439	-6.6439	-6.6439	1.281	-6.6439	-0.35845	-6.6439
APOD	List2	NA	1.9782	-6.6439	-1.3959	-6.6439	2.0738	-6.6439	-6.6439	-0.51457	2.2203	-6.6439	0.9782	-6.6439
CCL14	List2	NA	3.4777	-6.6439	-2.3219	-6.6439	3.4316	-6.6439	-6.6439	-6.6439	2.5729	-6.6439	0.61353	-6.6439
HBQ1	List3	NA	2.6871	-6.6439	-1.1844	-6.6439	3.278	-6.6439	0.46467	-6.6439	1.7949	-6.6439	4.8369	-6.6439
ACHE	List3	NA	2.211	-6.6439	-2.8365	-6.6439	3.6241	-6.6439	-6.6439	-6.6439	-0.91594	-6.6439	3.5021	-6.6439
NMU	List3	NA	-0.13606	-6.6439	-1.6439	-6.6439	0.12433	-6.6439	-6.6439	-6.6439	-6.6439	-6.6439	2.488	-6.6439
SOX6	List3	NA	-0.57777	-6.6439	-6.6439	-4.6439	1.281	-6.6439	-6.6439	-4.6439	-2.1844	-6.6439	1.9745	-0.12029
TSPO2	List3	NA	2.0108	-6.6439	-6.6439	-6.6439	3.2373	-6.6439	-1.8365	-6.6439	-0.152	-6.6439	3.99	-6.6439
APOC1	List3	NA	5.1855	-6.6439	2.0215	0.65076	5.7751	0.37851	-6.6439	-6.6439	2.905	-6.6439	7.4666	0.73985
HBZ	List3	NA	-6.6439	-6.6439	-6.6439	-6.6439	0.27501	-6.6439	-6.6439	-6.6439	-1.7859	-6.6439	-0.23447	-6.6439
SELENBP1	List3	NA	5.591	-6.6439	0.20163	-6.6439	6.6656	-6.6439	1.269	-1.1203	1.275	-6.6439	7.0624	1.6369
PKLR	List3	NA	1.8319	-6.6439	-2.1844	-6.6439	2.441	-6.6439	-3.8365	-6.6439	-0.39593	-6.6439	4.2532	0.40054
PKDCC	List3	NA	2.5236	-6.6439	-1.889	-6.6439	1.2141	-6.6439	-6.6439	-6.6439	-2.8365	-6.6439	3.106	-6.6439
IFI27	List3	NA	4.2772	-6.6439	0.1635	-6.6439	5.2836	-6.6439	-4.0589	-6.6439	-1.7859	-6.6439	6.9796	-6.6439
FAM178B	List3	NA	1.4906	-6.6439	-0.26882	-6.6439	2.4803	-2.9434	-6.6439	-6.6439	0.056583	-6.6439	5.3377	0.68706
AHSP	List3	NA	8.6383	-6.6439	-0.25154	-6.6439	9.3818	-6.6439	-0.18442	-6.6439	3.6323	-6.6439	10.296	1.9928
GYPA	List3	NA	3.6346	-6.6439	-1.5146	-6.6439	5.121	-6.6439	-1.8365	-6.6439	1.8115	-6.6439	5.7581	-0.26882
KRT13	List3	NA	-2.4739	-6.6439	-6.6439	-6.6439	0.11103	-6.6439	-6.6439	-6.6439	-6.6439	-6.6439	2.6736	-6.6439
FAM132B	List3	NA	3.3882	-6.6439	-1.3585	-6.6439	4.3448	-6.6439	-6.6439	-6.6439	0.042644	-6.6439	3.8012	-6.6439
C17orf99	List3	NA	2.3978	-6.6439	-1.3219	-6.6439	1.8679	-6.6439	-6.6439	-6.6439	-2.1203	-2.6439	3.0548	-0.91594
PAQR9	List3	NA	0.32193	-6.6439	-6.6439	-6.6439	1.0072	-6.6439	-6.6439	-6.6439	-3.6439	-6.6439	1.8359	-6.6439
HBG2	List3	NA	5.732	-6.6439	0.86394	-6.6439	4.2001	-6.6439	2.1667	-6.6439	6.7594	-6.6439	9.836	3.0807
CR1L	List3	NA	-0.20091	-2.3219	-6.6439	-6.6439	2.3161	-6.6439	-6.6439	-6.6439	-2.5564	-6.6439	3.856	-6.6439
MYL4	List3	NA	4.8792	-6.6439	-1.2176	-6.6439	4.5807	-6.6439	-6.6439	-6.6439	1.7655	-6.6439	6.6827	1.926
IFIT1B	List3	NA	1.9928	-6.6439	-6.6439	-6.6439	3.2854	-6.6439	-1.6897	-6.6439	-3.4739	-6.6439	3.853	-1.1203
HBM	List3	NA	6.2477	-6.6439	-1.0291	-6.6439	7.7531	-6.6439	-6.6439	-6.6439	3.3491	-6.6439	9.2187	2.4983
DARC	List3	NA	1.3161	-6.6439	-6.6439	-6.6439	2.1177	-6.6439	-6.6439	-6.6439	-1.5146	-6.6439	3.7159	-1.1203
HBG1	List3	NA	2.0391	-6.6439	-6.6439	-6.6439	4.5129	-6.6439	-0.058894	-6.6439	3.4289	-6.6439	5.1574	-6.6439
GYPB	List3	NA	7.289	-6.6439	-6.6439	-6.6439	8.3025	-6.6439	0.12433	0.18903	1.5211	-6.6439	8.783	1.4542
PGLYRP1	List4	NA	6.002	-6.6439	5.581	-6.6439	7.6953	-6.6439	0.4957	-6.6439	0.46467	-6.6439	7.7068	-6.6439
LTF	List4	NA	6.3217	-2.6439	8.2887	-2.5564	9.0149	0.44361	2.4854	-6.6439	1.281	-6.6439	9.1211	-6.6439
COL17A1	List4	NA	0.63227	-6.6439	-0.37707	-6.6439	2.7355	-6.6439	-5.0589	-6.6439	-6.6439	-6.6439	1.6781	-6.6439
DUSP13	List4	NA	-2.6439	-6.6439	-0.26882	-6.6439	-0.64386	-6.6439	-6.6439	-6.6439	-2.8365	-6.6439	1.5261	-6.6439
CEACAM6	List4	NA	0.48543	-6.6439	3.2001	-6.6439	3.4699	-6.6439	-4.0589	-6.6439	-1.737	-6.6439	4.3882	-6.6439
CRISP3	List4	NA	-3.1844	-6.6439	3.406	-6.6439	4.4738	-6.6439	-0.62149	-1.3585	-6.6439	-6.6439	5.3792	1.8237
BPI	List4	NA	6.669	3.9607	6.7092	-6.6439	6.9235	-1.3959	1.5801	-6.6439	-0.2863	-6.6439	7.3598	-2.0589
FOLR3	List4	NA	1.8836	3.3882	2.5484	-6.6439	3.5097	-6.6439	1.541	-6.6439	-1.3585	-6.6439	6.5783	-0.37707
IL1R2	List4	NA	-1.737	2.0807	4.0233	-6.6439	-0.13606	2.6392	-6.6439	-6.6439	1.1827	0.7137	1.3334	-6.6439
MMP8	List4	NA	5.0435	-0.94342	5.7474	-1.5564	7.2238	-3.1844	1.4594	-6.6439	1.263	-6.6439	6.9579	-0.53533
EPX	List4	NA	0.78241	-3.0589	7.1376	3.4449	5.9807	-2.9434	0.45418	-2	1.8278	-6.6439	6.8921	3.3491
G0S2	List4	NA	-1.5564	1.269	2.6758	-6.6439	2.4828	-6.6439	0.11103	-1	-1.0893	-6.6439	3.3462	-6.6439
PI3	List4	NA	-6.6439	-6.6439	3.4005	-6.6439	2.269	-6.6439	-6.6439	-6.6439	-6.6439	-6.6439	2.4854	-6.6439
CEACAM8	List4	NA	3.6645	-6.6439	4.2464	-6.6439	4.7829	-1.0893	-0.25154	-6.6439	-3.8365	-6.6439	5.689	-6.6439
EREG	List4	NA	-0.16812	0.070389	7.0421	7.7448	-1.6439	1.4168	1.1506	0.90304	-0.029146	-0.2863	1.6041	1.3103
CHIT1	List4	NA	-2.6439	-6.6439	3.6346	-3.0589	1.9298	-6.6439	-1.4739	-1.7859	-6.6439	-6.6439	4.9453	-3.8365
LCN2	List4	NA	0.73118	-6.6439	6.8851	0.72247	7.7382	-6.6439	2.4854	-6.6439	2.373	-6.6439	8.6993	-6.6439
PRG3	List4	NA	-0.13606	-6.6439	5.0934	-6.6439	6.1119	-6.6439	-6.6439	-6.6439	2.5826	-6.6439	8.0328	-6.6439
TFF3	List4	NA	-2	-6.6439	2.7093	-6.6439	2.1309	-6.6439	-6.6439	-6.6439	-3.4739	-6.6439	3.5148	-6.6439
PCOLCE2	List4	NA	-0.53533	-6.6439	2.4436	0.23879	1.3561	-6.6439	-0.20091	-6.6439	-0.16812	-6.6439	2.2388	-6.6439
CAMP	List4	NA	2.1243	1.6645	6.7149	-6.6439	6.5526	-6.6439	0.51602	-6.6439	-2.6439	-6.6439	9.7737	-6.6439
DEFA4	List4	NA	4.017	-6.6439	7.9306	-6.6439	10.231	-0.32193	3.6147	-6.6439	1.7312	-6.6439	9.9249	0.028569
OLR1	List4	NA	1.1506	1.5705	0.926	-6.6439	2.7677	-1.7859	-4.0589	0.42223	-6.6439	-6.6439	2.8339	-6.6439
TACSTD2	List4	NA	-0.76121	-6.6439	1.6645	-0.94342	1.1763	-6.6439	-6.6439	-6.6439	-2.0589	-6.6439	2.406	-6.6439
PRG2	List4	NA	3.4141	-6.6439	7.4192	2.9542	8.2159	3.9681	0.37851	-6.6439	3.5135	-1.2863	10.212	4.0108
DEFA1	List4	NA	4.8777	0.87971	10.807	1.3161	12.575	2.1408	6.8795	1.3161	7.7058	-6.6439	14.274	-6.6439
ORM2	List4	NA	-6.6439	-6.6439	-0.21759	-6.6439	0.097611	-6.6439	-6.6439	-6.6439	-6.6439	-6.6439	1.3334	-6.6439
ORM1	List4	NA	-1.3959	-6.6439	3.1859	-6.6439	3.0618	-6.6439	-0.47393	-6.6439	-2.9434	-6.6439	4.3045	-6.6439
DEFA3	List4	NA	6.3658	0.76553	8.6605	-6.6439	10.66	1.8992	5.3809	-6.6439	5.9975	-6.6439	11.912	0.53605
DEFA1B	List4	NA	-6.6439	-6.6439	5.2972	-6.6439	7.0775	-6.6439	-6.6439	-6.6439	-6.6439	-6.6439	8.3709	-6.6439
TARM1	List4	NA	0.9782	-6.6439	-0.57777	-6.6439	0.18903	-6.6439	-6.6439	-6.6439	-6.6439	-6.6439	1.4114	-6.6439
DOC2B	List4	NA	-1.2863	-6.6439	-1.3585	-6.6439	-0.058894	-6.6439	-6.6439	-6.6439	-6.6439	-6.6439	0.99277	-6.6439
SIGLEC5	List4	NA	2.8875	5.3716	3.8146	3.3547	4.7257	4.1077	2.696	1.8197	2.8718	1.8875	3.1811	-1.737
