# Supplementary material for: The AML cellular state space unveils NPM1 immune evasion subtypes with distinct clinical outcomes
Source: Nat Commun. 2025 Nov 25;16:10592. doi: 10.1038/s41467-025-66546-6 (PMC12658069; doi:10.1038/s41467-025-66546-6)
Supplement: Supplementary file 6 — Source Data [file 41467_2025_66546_MOESM6_ESM.zip › SourceData/SourceData_Sfig5.csv]

Case	group	Cells	MutatedCells	CellsWithAnyRead	PercentMutatedCells	PercentCellsWithAnyRead
AML7	NPM1	5292	3270	4379	61.8	82.7
AML9	NPM1	5028	2568	3542	51.1	70.4
AML33	NPM1	6127	5653	6090	92.3	99.4
AML97	NPM1	4973	2857	4268	57.5	85.8
AML105	NPM1	4762	3117	4090	65.5	85.9
AML24	NPM1	4408	2876	3516	65.2	79.8
AML25	NPM1	4687	3980	4306	84.9	91.9
AML27	NPM1	3558	2886	3262	81.1	91.7
AML28	NPM1	5637	5270	5561	93.5	98.7
AML79	NPM1	2006	1325	1635	66.1	81.5
AML104	NPM1	2597	2001	2285	77.1	88
AML136	NPM1	3677	1537	2200	41.8	59.8
AML21	AML-MR	5294	696	1217	13.1	23
AML32	AML-MR	6433	1608	3165	25	49.2
AML10	AML-MR	5390	1507	2521	28	46.8
AML110	AML-MR	2687	346	498	12.9	18.5
AML126	AML-MR	4080	368	836	9	20.5
AML151	AML-MR	3801	1547	1704	40.7	44.8
AML55	AML-MR	5032	3225	4302	64.1	85.5
AML111	AML-MR	787	42	81	5.3	10.3
AML157	AML-MR	5379	1248	2009	23.2	37.3
AML172	AML-MR	4678	954	1587	20.4	33.9
AML138	AML-MR	6909	4231	5761	61.2	83.4
AML37	TP53	2482	16	26	0.6	1
AML48	TP53	11024	186	298	1.7	2.7
AML62	TP53	4858	115	229	2.4	4.7
AML80	TP53	3234	485	845	15	26.1
AML83	TP53	4170	651	1111	15.6	26.6
AML85D	TP53	6501	38	54	0.6	0.8
AML85R	TP53	8469	77	77	0.9	0.9
AML155	In two groups	4645	773	1266	16.6	27.3
AML34	No class-defining	7797	1166	1730	15	22.2
AML61	RUNX1::RUNX1T1	7098	3162	5070	44.5	71.4
AML117	RUNX1::RUNX1T1	5936	4772	5386	80.4	90.7
AML161	RUNX1::RUNX1T1	4738	1198	2368	25.3	50
AML23	CBFB::MYH11	6305	531	870	8.4	13.8
AML123	CBFB::MYH11	6517	242	366	3.7	5.6
AML124	CBFB::MYH11	9421	2000	3216	21.2	34.1
