# Supplementary material for: The AML cellular state space unveils NPM1 immune evasion subtypes with distinct clinical outcomes
Source: Nat Commun. 2025 Nov 25;16:10592. doi: 10.1038/s41467-025-66546-6 (PMC12658069; doi:10.1038/s41467-025-66546-6)
Supplement: Supplementary file 6 — Source Data [file 41467_2025_66546_MOESM6_ESM.zip › SourceData/Sourcedata_SFig26A.csv]

	MFI on T Central Memory CD4
	Class I					Class II
	AML25	AML27	AML28	AML92		AML16	AML176	AML9	AML170
LAG3	34.2	41.3	48.7	38.5		44.1	37.8	43.9	39.9
PD1	40.2	46.5	47	40.1		47.6	51.3	44.2	49.4
TIM3	56.7	51.8	74.7	84.1		93.2	94.2	73.9	62.8
TIGIT	42	51.6	78.2	50.8		67.3	62.9	69.8	96.5
CTLA4	44	42.7	46.9	47.8		40.4	52.2	43.2	47.9
	MFI on T Effector Memory CD4
	Class I					Class II
	AML25	AML27	AML28	AML92		AML16	AML176	AML9	AML170
LAG3	36.2	49.2	41.9	40.2		47.3	42.3	38.9	48.2
PD1	98.8	86.9	58	77.1		58.6	152	58.9	198
TIM3	65.3	50.9	76.9	88.2		84.1	91.6	66.3	295
TIGIT	109	89.2	67	124		86.4	89.5	97.2	183
CTLA4	3.77	50.7	44.2	48.1		38.8	44.6	42.8	54.8
	MFI on T Effector CD4
	Class I					Class II
	AML25	AML27	AML28	AML92		AML16	AML176	AML9	AML170
LAG3	32.8	46	31.1	41.2		46	82	63.3	108
PD1	52.8	76	49.8	71		46.6	275	115	236
TIM3	57.5	59.3	67.2	109		101	230	143	581
TIGIT	124	65.8	31.5	62.5		79.7	62.9	85.5	81.2
CTLA4	71.7	52.5	40.8	43		41.8	52.2	48.2	48.3
	MFI on T naive CD4
	Class I					Class II
	AML25	AML27	AML28	AML92		AML16	AML176	AML9	AML170
LAG3	32.8	40.7	43.9	36.9		42.4	38.8	43	22.7
PD1	35.2	40.1	44.4	46.8		37.8	34.7	52.8	41.5
TIM3	56.1	53.6	69.1	92.2		116	130	85.5	58.2
TIGIT	36.3	35.2	36.1	30.2		33.5	38.1	42.8	39
CTLA4	35.7	40.8	48.7	49.4		39.8	46	56	48.1
