# Supplementary material for: The AML cellular state space unveils NPM1 immune evasion subtypes with distinct clinical outcomes
Source: Nat Commun. 2025 Nov 25;16:10592. doi: 10.1038/s41467-025-66546-6 (PMC12658069; doi:10.1038/s41467-025-66546-6)
Supplement: Supplementary file 6 — Source Data [file 41467_2025_66546_MOESM6_ESM.zip › SourceData/SourceData_Sfig24.csv]

IFNg treatment in Class I (Sfig 24a)				IFNg treatment in Class II (Sfig 24a)
	–IFNg	+IFNg			–IFNg	+IFNg
AML27	384	16264		AML7	128306	156874
AML25	631	30452		AML33R	118763	140691
AML104	173	2335		AML97	8038	11600
AML136	1229	41940		AML105	116092	221878
AML24	983	9727		AML17	79891	194453
AML28	643	18776		AML16	127039	202497
AML169	341	2266		AML170	125452	222970
AML66	9922	45877
AML168	266	1297
Remaining cells in Class I (Sfig 24b)				Remaining cells in Class II (Sfig 24b)
	-IFNg	+IFNg			-IFNg	+IFNg
AML27	7.25447995	5.42752446		AML7	56.5114794	46.1408037
AML79	58.5869741	48.9950385		AML97	41.2219531	83.7085035
AML104	22.1128088	15.9442955		AML105	79.8033225	36.7985782
AML136	17.4038186	18.1465577		AML16	40.2183127	34.1476783
AML66	18.7404109	11.8468125		AML170	78.2310225	79.0730912
AML169	29.6493709	32.542674		AML17	31.8237096	18.4524958
AML168	7.9793592	8.79217931
Remaining cells –IFNg (Sfig 24c)				Remaining cells +IFNg (Sfig 24c)
NPM1 class I	NPM1 class II			NPM1 class I	NPM1 class II
7.25447995	56.5114794			5.42752446	46.1408037
58.5869741	41.2219531			48.9950385	83.7085035
22.1128088	79.8033225			15.9442955	36.7985782
17.4038186	40.2183127			18.1465577	34.1476783
18.7404109	78.2310225			11.8468125	79.0730912
29.6493709	31.8237096			32.542674	18.4524958
7.9793592				8.79217931
