# Supplementary material for: The AML cellular state space unveils NPM1 immune evasion subtypes with distinct clinical outcomes
Source: Nat Commun. 2025 Nov 25;16:10592. doi: 10.1038/s41467-025-66546-6 (PMC12658069; doi:10.1038/s41467-025-66546-6)
Supplement: Supplementary file 6 — Source Data [file 41467_2025_66546_MOESM6_ESM.zip › SourceData/SourceData_Sfig12H.csv]

PATIENT_ID	NPM1.group	BMblast	PBblast	FAB
ALG16_009	NPM1 class I	30	0	NA
ALG16_023	NPM1 class I	40	10	NA
ALG17_024	NPM1 class I	71.5	73	NA
ALG17_032	NPM1 class I	31	13.5	NA
ALG18_017	NPM1 class I	76.8	43.2	NA
ALG18_022	NPM1 class I	87.8	91.5	NA
ALG20_004	NPM1 class I	73.5	158.4	NA
ALG20_015	NPM1 class I	98	96.5	NA
ALG2015_1	NPM1 class I	60	60	NA
ALG2015_29	NPM1 class I	15	NA	NA
ALBB13002	NPM1 class I	100	86.57142857142858	NA
ALBB13003	NPM1 class I	90	91.981845688351	M2
ALBB13032	NPM1 class I	85	88.01801801801801	NA
ALBB13038	NPM1 class I	65	4.347826086956522	M2
ALBB13051	NPM1 class I	90	93.98340248962654	M2
ALBB13075	NPM1 class I	90	93.63636363636364	M1
ALBB13080	NPM1 class I	57	72.22222222222221	M2
ALBB13104	NPM1 class I	89	62.601626016260155	NA
ALBB13139	NPM1 class I	90	78.62759113652609	M1
ALBB14012	NPM1 class I	81	57.14285714285714	M1
ALBB14014	NPM1 class I	70	32.20338983050847	M2
ALBB14084	NPM1 class I	78	88.57142857142857	M2
ALBB14091	NPM1 class I	NA	42.94871794871795	NA
ALBB14107	NPM1 class I	90	77.37976782752902	M1
ALBB14115	NPM1 class I	NA	69.49152542372882	NA
ALG199722	NPM1 class I	NA	NA	M2
ALG199849	NPM1 class I	NA	NA	M2
ALG19992	NPM1 class I	NA	NA	NA
ALG20002	NPM1 class I	NA	NA	M1
ALG200022	NPM1 class I	92	85.88235294117646	M1
ALG200127	NPM1 class I	NA	NA	M1
ALG200317	NPM1 class I	NA	NA	M1
ALG200322	NPM1 class I	94	94.98525073746312	M2
ALG20037	NPM1 class I	61	71.875	M2
ALG200426	NPM1 class I	NA	NA	M1
ALG200512	NPM1 class I	NA	NA	M1
ALG200547	NPM1 class I	NA	NA	M2
ALG20061	NPM1 class I	NA	NA	M2
ALG200619	NPM1 class I	NA	NA	M1
ALG20065	NPM1 class I	NA	NA	M1
ALG20069	NPM1 class I	NA	NA	M1
ALG200710	NPM1 class I	64	74.99999999999999	M2
ALG20083	NPM1 class I	40	57.90554414784393	M2
ALG20094	NPM1 class I	75	25	M1
ALG201136	NPM1 class I	82	96.66666666666666	M2
ALG201139	NPM1 class I	47	62.56	M4
ALG201145	NPM1 class I	45	29.166666666666668	M2
ALG201225	NPM1 class I	58	0	M1
ALG201233	NPM1 class I	53	68.4931506849315	NA
ALG201236	NPM1 class I	85	71.42857142857143	M2
ALG201318	NPM1 class I	80	86.01921024546424	M2
ALG16_011	NPM1 class II	85	63.1	NA
ALG19_002	NPM1 class II	17.5	2	NA
ALG19_014	NPM1 class II	61	50	NA
ALG19_033	NPM1 class II	60	76	NA
ALG19_038	NPM1 class II	69.5	29.9	NA
ALG19_045	NPM1 class II	50	NA	NA
ALG20_006	NPM1 class II	36.5	9.9	NA
ALG20_016	NPM1 class II	54	65.6	NA
ALBB13062	NPM1 class II	94	85.53459119496856	NA
ALBB13118	NPM1 class II	69	35.99397590361445	M5
ALBB14005	NPM1 class II	78	7.725321888412018	M2
ALG19971	NPM1 class II	NA	41.111111111111114	NA
ALG199735	NPM1 class II	NA	NA	M1
ALG199750	NPM1 class II	50	NA	M1
ALG199816	NPM1 class II	NA	NA	M2
ALG199841	NPM1 class II	NA	NA	M4
ALG20011	NPM1 class II	NA	7.936507936507938	M4
ALG20041	NPM1 class II	86	63.965884861407254	M1
ALG20044	NPM1 class II	93	84.62154585502604	M1
ALG200531	NPM1 class II	NA	NA	M2
ALG20062	NPM1 class II	NA	NA	M1
ALG200637	NPM1 class II	NA	NA	M4
ALG200643	NPM1 class II	NA	NA	NA
ALG200719	NPM1 class II	22	5	NA
ALG200825	NPM1 class II	30	27.906976744186046	M4
ALG200921	NPM1 class II	28	38.069216757741344	M2
ALG20099	NPM1 class II	79	80	NA
ALG201016	NPM1 class II	36	59.00094250706881	M4
ALG201125	NPM1 class II	71	86.88524590163934	M2
ALG201126	NPM1 class II	16	29.429892141756547	NA
ALG20138	NPM1 class II	37	68.67219917012449	M4
ALG201411	NPM1 class II	72	81.66666666666667	NA
ALG16_021	NPM1 No group	36	11.6	NA
ALG16_028	NPM1 No group	17	NA	NA
ALG16_030	NPM1 No group	25	0	NA
ALG17_014	NPM1 No group	23	5.8	NA
ALG17_016	NPM1 No group	28.5	10	NA
ALG17_025	NPM1 No group	66	46.3	NA
ALG18_014	NPM1 No group	69	3	NA
ALG18_030	NPM1 No group	30.2	28	NA
ALG19_007	NPM1 No group	54	38.9	NA
ALG19_012	NPM1 No group	44	36	NA
ALG19_028	NPM1 No group	82	26.6	NA
ALG19_047	NPM1 No group	22	0.4	NA
ALG19_048	NPM1 No group	28	28.8	NA
ALG20_013	NPM1 No group	65	3.8	NA
ALBB13011	NPM1 No group	39	31.317494600431967	NA
ALBB13044	NPM1 No group	24	0	NA
ALBB13053	NPM1 No group	45	1.0840108401084012	M5
ALBB13063	NPM1 No group	90	83.33333333333334	NA
ALBB13099	NPM1 No group	50	69.58333333333333	M5
ALBB13132	NPM1 No group	NA	NA	NA
ALBB13133	NPM1 No group	90	NA	M5
ALBB13137	NPM1 No group	50	3.090507726269316	M5
ALBB14060	NPM1 No group	80	71.9435736677116	M1
ALBB14095	NPM1 No group	65	0	M5
ALBB14133	NPM1 No group	30	27.7992277992278	NA
ALBB14142	NPM1 No group	40	67.10329341317366	M5
ALG19997	NPM1 No group	NA	NA	M5
ALG200117	NPM1 No group	64	24.568965517241384	M5
ALG20017	NPM1 No group	NA	NA	M4
ALG20019	NPM1 No group	43	71.04247104247105	M6
ALG200213	NPM1 No group	NA	NA	M5
ALG200412	NPM1 No group	NA	NA	M5
ALG200415	NPM1 No group	NA	NA	M4
ALG20051	NPM1 No group	NA	NA	M4
ALG200611	NPM1 No group	NA	NA	M4
ALG200617	NPM1 No group	NA	NA	M1
ALG200630	NPM1 No group	NA	NA	M5
ALG200823	NPM1 No group	27	14.97005988023952	M5
ALG200918	NPM1 No group	55	7.024793388429752	M4
ALG200933	NPM1 No group	20	0	NA
ALG20125	NPM1 No group	21	65.83912611717973	M5
ALG20131	NPM1 No group	20	8.536585365853659	NA
ALG201325	NPM1 No group	16	27.146814404432135	M4
ALG201327	NPM1 No group	28	0	M5
