# Supplementary material for: The AML cellular state space unveils NPM1 immune evasion subtypes with distinct clinical outcomes
Source: Nat Commun. 2025 Nov 25;16:10592. doi: 10.1038/s41467-025-66546-6 (PMC12658069; doi:10.1038/s41467-025-66546-6)
Supplement: Supplementary file 6 — Source Data [file 41467_2025_66546_MOESM6_ESM.zip › SourceData/Sourcedata_SFig26B.csv]

	MFI on T Central Memory CD8
	Class I					Class II
	AML25	AML27	AML28	AML92		AML16	AML176	AML9	AML170
LAG3	77.7	10.9	23.2	20.5		23.8	140	169	15.9
PD1	5.65	29.8	24	8.21		23.1	218	21.3	23.6
TIM3	121	66.9	69	71.6		82.8	392	190	59.1
TIGIT	185	14.6	60.9	86.9		51.6	95.1	495	252
CTLA4	24.9	-5.53	5.25	4.29		13.8	62.3	17.1	25.2
	MFI on T Effector Memory CD8
	Class I					Class II
	AML25	AML27	AML28	AML92		AML16	AML176	AML9	AML170
LAG3	30.5	14.5	23.2	18.9		17.8	45.2	42.8	24.9
PD1	53	54.4	24	50.1		37	135	27.3	85.7
TIM3	48.4	47.6	69	68.2		78.8	79.2	64	201
TIGIT	109	83.4	60.9	110		99.9	130	111	95.4
CTLA4	3.77	5.63	5.25	5.05		7.72	10.7	5.76	7.51
	MFI on T Effector CD8
	Class I					Class II
	AML25	AML27	AML28	AML92		AML16	AML176	AML9	AML170
LAG3	30.7	16	23.4	26.2		23.3	44.3	47.1	20.1
PD1	30.7	14	32.6	38.1		24.2	60.9	32.7	51.3
TIM3	46.5	57.6	64.3	83.3		96	90.9	74.9	77.5
TIGIT	176	50.4	113	140		144	92.1	214	74.8
CTLA4	12	11.5	24.8	35.2		17	16.2	26.6	22.3
	MFI on T naive CD8
	Class I					Class II
	AML25	AML27	AML28	AML92		AML16	AML176	AML9	AML170
LAG3	54.5	12.3	13.1	19.9		40.7	45.3	44.7	2.25
PD1	23.3	13.6	16.6	18.5		23.1	20.9	23.7	11.8
TIM3	89.7	85.3	96.1	129		212	178	110	103
TIGIT	30.1	18.3	24.9	31.9		45.4	29.2	55.4	12.9
CTLA4	9.84	10.5	14.5	22.5		22.5	17.8	25.4	19.7
