# Supplementary material for: The AML cellular state space unveils NPM1 immune evasion subtypes with distinct clinical outcomes
Source: Nat Commun. 2025 Nov 25;16:10592. doi: 10.1038/s41467-025-66546-6 (PMC12658069; doi:10.1038/s41467-025-66546-6)
Supplement: Supplementary file 6 — Source Data [file 41467_2025_66546_MOESM6_ESM.zip › SourceData/Sourcedata_SFig27F.csv]

PD1+TIM3 of CD8
Class I
AML25	0.27
AML27	0
AML28	0
AML92	0.1
Class II
AML16	0.071
AML176	2.99
AML9	0
AML170	8.55
