# Supplementary material for: The AML cellular state space unveils NPM1 immune evasion subtypes with distinct clinical outcomes
Source: Nat Commun. 2025 Nov 25;16:10592. doi: 10.1038/s41467-025-66546-6 (PMC12658069; doi:10.1038/s41467-025-66546-6)
Supplement: Supplementary file 6 — Source Data [file 41467_2025_66546_MOESM6_ESM.zip › SourceData/SourceData_Sfig16F.csv]

dbgap_rnaseq_sample	Mer_groups	%.Blasts.in.BM	%.Blasts.in.PB	Sample tissue	TissueBlasts
BA2003R	Primitive	NA	NA	PB	NA
BA2032R	Primitive	81	94	PB	94
BA2036R	Primitive	NA	NA	PB	NA
BA2068R	Primitive	76	0	BM	76
BA2106R	Primitive	92	97	BM	92
BA2123R	Primitive	10	1	BM	10
BA2124R	Primitive	71.5	56	BM	71.5
BA2160R	Primitive	NA	NA	PB	NA
BA2171R	Primitive	90	98.4	BM	90
BA2200R	Primitive	93.2	47.5	BM	93.2
BA2211R	Primitive	95	92.9	BM	95
BA2218R	Primitive	NA	91	PB	91
BA2233R	Primitive	97	96	BM	97
BA2240R	Primitive	NA	NA	PB	NA
BA2242R	Primitive	>95	NA	PB	NA
BA2277R	Primitive	NA	70	PB	70
BA2280R	Primitive	90	78	PB	78
BA2410R	Primitive	55	47	BM	55
BA2418R	Primitive	84	72	PB	72
BA2450R	Primitive	NA	NA	PB	NA
BA2452R	Primitive	90	30	BM	90
BA2480R	Primitive	77.5	75	PB	75
BA2485R	Primitive	95	NA	BM	95
BA2523R	Primitive	90	NA	BM	90
BA2552R	Primitive	NA	94	PB	94
BA2563R	Primitive	86	89	BM	86
BA2590R	Primitive	88.5	64	BM	88.5
BA2656R	Primitive	NA	NA	PB	NA
BA2704R	Primitive	93	85	BM	93
BA2735R	Primitive	NA	NA	PB	NA
BA2744R	Primitive	NA	96	PB	96
BA2762R	Primitive	63	42	PB	42
BA2776R	Primitive	NA	NA	PB	NA
BA2789R	Primitive	95	90.2	BM	95
BA2806R	Primitive	81	85	PB	85
BA2813R	Primitive	83	74	BM	83
BA2824R	Primitive	90	90	PB	90
BA2829R	Primitive	9	NA	PB	NA
BA2846R	Primitive	90	90	BM	90
BA2865R	Primitive	90	82	BM	90
BA2893R	Primitive	51.5	72	BM	51.5
BA2902R	Primitive	78	NA	BM	78
BA2910R	Primitive	NA	NA	PB	NA
BA2911R	Primitive	N/A	97	PB	97
BA2924R	Primitive	NA	8	PB	8
BA2939R	Primitive	NA	NA	PB	NA
BA2984R	Primitive	80	80	PB	80
BA2994R	Primitive	NA	NA	PB	NA
BA3001R	Primitive	95	95	BM	95
BA3004R	Primitive	95	54	BM	95
BA3006R	Primitive	70.8	NA	PB	NA
BA3023R	Primitive	69	68	PB	68
BA3029R	Primitive	81	59	PB	59
BA3037R	Primitive	88	NA	BM	88
BA3089R	Primitive	75	68	BM	75
BA3119R	Primitive	90	65	BM	90
BA3135R	Primitive	NA	NA	PB	NA
BA3157R	Primitive	87	83	BM	87
BA3164R	Primitive	85	50	PB	50
BA3173R	Primitive	NA	97	PB	97
BA3180R	Primitive	NA	60	BM	NA
BA3192R	Primitive	90	NA	BM	90
BA3197R	Primitive	NA	95	PB	95
BA3200R	Primitive	NA	predominant	PB	predominant
BA3226R	Primitive	73	79	BM	73
BA3227R	Primitive	95	96	BM	95
BA3280R	Primitive	80	85	BM	80
BA3293R	Primitive	NA	90	PB	90
BA3306R	Primitive	89.5	88	PB	88
BA3310R	Primitive	90	70	BM	90
BA3317R	Primitive	80	45	BM	80
BA3328R	Primitive	95	86	PB	86
BA3333R	Primitive	93	NA	PB	NA
BA3335R	Primitive	80	NA	PB	NA
BA3352R	Primitive	90	94	BM	90
BA3375R	Primitive	95	85	PB	85
BA3376R	Primitive	91	NA	BM	91
BA3386R	Primitive	NA	NA	PB	NA
BA3400R	Primitive	NA	NA	PB	NA
BA3422R	Primitive	97	NA	BM	97
BA3423R	Primitive	90	96	BM	90
BA3433R	Primitive	92	96	BM	92
BA3436R	Primitive	80	NA	BM	80
BA3454R	Primitive	50	50	PB	50
BA2020R	Committed	78.5	71	BM	78.5
BA2024R	Committed	13	NA	BM	13
BA2054R	Committed	54	3	BM	54
BA2065R	Committed	70	59	BM	70
BA2069R	Committed	75	23	BM	75
BA2098R	Committed	83	NA	BM	83
BA2104R	Committed	NA	90	PB	90
BA2110R	Committed	70	NA	BM	70
BA2133R	Committed	NA	NA	PB	NA
BA2139R	Committed	86	77	PB	77
BA2201R	Committed	86	NA	BM	86
BA2226R	Committed	93	80	BM	93
BA2228R	Committed	2	0	BM	2
BA2235R	Committed	80	NA	BM	80
BA2236R	Committed	71	83	BM	71
BA2239R	Committed	90	NA	BM	90
BA2244R	Committed	NA	NA	PB	NA
BA2249R	Committed	48	NA	PB	NA
BA2271R	Committed	70	NA	PB	NA
BA2301R	Committed	90	NA	BM	90
BA2303R	Committed	70	80	PB	80
BA2325R	Committed	60	9	PB	9
BA2376R	Committed	68	NA	BM	68
BA2377R	Committed	86	NA	BM	86
BA2386R	Committed	83	48.6	PB	48.6
BA2400R	Committed	65	11.2	BM	65
BA2455R	Committed	94	71	PB	71
BA2456R	Committed	NA	NA	PB	NA
BA2473R	Committed	5	NA	BM	5
BA2474R	Committed	80	NA	BM	80
BA2477R	Committed	93	94	BM	93
BA2479R	Committed	65	NA	PB	NA
BA2512R	Committed	41	NA	PB	NA
BA2521R	Committed	75	80	BM	75
BA2525R	Committed	NA	NA	PB	NA
BA2579R	Committed	8	1	PB	1
BA2588R	Committed	30	10.5	BM	30
BA2603R	Committed	29	14	BM	29
BA2631R	Committed	30	55	BM	30
BA2662R	Committed	74	60	BM	74
BA2705R	Committed	41	14	PB	14
BA2714R	Committed	90	61	PB	61
BA2724R	Committed	85	7.7	BM	85
BA2726R	Committed	98	NA	PB	NA
BA2746R	Committed	1.5	2	BM	1.5
BA2764R	Committed	NA	NA	BM	NA
BA2772R	Committed	81	68	PB	68
BA2775R	Committed	35	NA	PB	NA
BA2778R	Committed	75	44	BM	75
BA2782R	Committed	73	32	BM	73
BA2820R	Committed	88	38	BM	88
BA2836R	Committed	35	27.4	PB	27.4
BA2856R	Committed	37	20	PB	20
BA2870R	Committed	95	9	BM	95
BA2885R	Committed	90	70	BM	90
BA2901R	Committed	79	54	BM	79
BA2914R	Committed	47	NA	BM	47
BA2970R	Committed	9	15.4	BM	9
BA3083R	Committed	NA	NA	PB	NA
BA3099R	Committed	NA	78	PB	78
BA3109R	Committed	NA	NA	PB	NA
BA3114R	Committed	NA	NA	PB	NA
BA3146R	Committed	70	NA	PB	NA
BA3162R	Committed	50	NA	BM	50
BA3169R	Committed	80	24	PB	24
BA3176R	Committed	34	0	BM	34
BA3183R	Committed	51	65	BM	51
BA3219R	Committed	90	NA	PB	NA
BA3225R	Committed	85	NA	PB	NA
BA3232R	Committed	30	40	BM	30
BA3234R	Committed	80	NA	BM	80
BA3235R	Committed	NA	NA	PB	NA
BA3255R	Committed	90	80	BM	90
BA3258R	Committed	90	NA	BM	90
BA3266R	Committed	75	52	BM	75
BA3269R	Committed	75	86	BM	75
BA3270R	Committed	18	9	BM	18
BA3271R	Committed	81	43	BM	81
BA3277R	Committed	66.5	37	BM	66.5
BA3297R	Committed	81	84	BM	81
BA3299R	Committed	70	NA	BM	70
BA3332R	Committed	41	NA	BM	41
BA3347R	Committed	85	30	BM	85
BA3385R	Committed	88	NA	BM	88
BA3390R	Committed	NA	NA	PB	NA
BA3421R	Committed	NA	NA	BM	NA
BA3431R	Committed	69	NA	PB	NA
BA3446R	Committed	26	NA	PB	NA
BA3451R	Committed	85	70	BM	85
BA3453R	Committed	90	85	BM	90
