# Supplementary material for: The AML cellular state space unveils NPM1 immune evasion subtypes with distinct clinical outcomes
Source: Nat Commun. 2025 Nov 25;16:10592. doi: 10.1038/s41467-025-66546-6 (PMC12658069; doi:10.1038/s41467-025-66546-6)
Supplement: Supplementary file 6 — Source Data [file 41467_2025_66546_MOESM6_ESM.zip › SourceData/SourceData_1B.csv]

	AML subtype	AML-MR	AML-MR	TP53	AML-MR	CBFB::MYH11	CBFB::MYH11	CBFB::MYH11	CBFB::MYH11	CBFB::MYH11	TP53	TP53	TP53	AML-MR	AML-MR	AML-MR	TP53	TP53	In two subgroups	AML-MR	TP53	TP53	TP53	AML-MR	AML-MR	No class defining	No class defining	AML-MR	TP53	AML-MR	CBFB::MYH11	CBFB::MYH11	CBFB::MYH11	AML-MR	No detected driver	AML-MR	AML-MR	No class defining	NPM1	NPM1	AML-MR	NPM1	NPM1	AML-MR	AML-MR	No class defining	AML-MR	AML-MR	AML-MR
	SamplingEventID	AML138-AML-1	AML10-AML-1	AML51-AML-1	AML47-Relapse-1	AML114-AML-1	AML23-AML-1	AML124-AML-1	AML123-AML-1	AML123-Relapse-1	AML189-AML-1	AML87-AML-1	AML74-AML-1	AML52-AML-1	AML153-AML-1	AML172-AML-1	AML85-AML-1	AML48-AML-1	AML183-AML-1	AML157-AML-1	AML62-AML-1	AML83-AML-1	AML194-AML-1	AML99-AML-1	AML32-AML-1	AML15-AML-1	AML29-Relapse-1	AML22-AML-1	AML127-AML-1	AML150-AML-1	AML20-Relapse-1	AML181-Relapse-1	AML114-Relapse-1	AML128-AML-1	AML18-Relapse-1	AML55-AML-1	AML54-AML-1	AML108-AML-1	AML66-AML-1	AML79-Relapse-1	AML110-AML-1	AML25-AML-1	AML24-AML-1	AML154-AML-1	AML140-AML-1	AML57-AML-1	AML11-Relapse-1	AML126-AML-1	AML132-AML-1
	Tissue	BM	PB	BM	BM	BM	BM	PB	BM	PB	BM	PB	PB	BM	BM	BM	BM	BM	BM	BM	BM	BM	BM	BM	BM	BM	BM	BM	BM	BM	BM	BM	BM	BM	BM	BM	BM	BM	BM	BM	BM	BM	BM	BM	BM	BM	BM	BM	BM
	DNMT3A	NA	NA	NA	NA	NA	NA	NA	NA	NA	HET	NA	NA	NA	NA	NA	HET	NA	NA	NA	HET	NA	HET	NA	NA	HET	NA	HET	NA	NA	NA	NA	NA	NA	NA	NA	NA	HET	NA	NA	NA	NA	NA	NA	NA	NA	HET	NA	NA
	NPM1	NA	NA	NA	NA	NA	NA	NA	NA	NA	NA	NA	NA	NA	NA	NA	NA	NA	NA	NA	NA	NA	NA	NA	NA	NA	NA	NA	NA	NA	NA	NA	NA	NA	NA	NA	NA	NA	HET	HET	NA	HET	HET	NA	NA	NA	NA	NA	NA
	TET2	HET	NA	NA	NA	NA	NA	NA	NA	NA	NA	HET	NA	CHET	NA	NA	NA	NA	NA	NA	NA	HET	NA	NA	NA	NA	NA	HET	NA	NA	NA	NA	NA	CHET	NA	NA	NA	NA	NA	NA	NA	HOM	NA	NA	NA	HOM	CHET	NA	CHET
	FLT3-ITD	NA	NA	NA	NA	NA	NA	NA	NA	NA	NA	NA	NA	NA	CHET	HOM	NA	NA	NA	NA	NA	NA	CHET	NA	NA	NA	NA	NA	NA	NA	NA	NA	NA	NA	NA	NA	NA	NA	NA	NA	NA	NA	HET	NA	NA	NA	NA	NA	NA
	RUNX1	HET	HET	NA	CHET	NA	NA	NA	NA	NA	NA	NA	NA	HET	CHET	HET	NA	NA	NA	CHET	NA	NA	NA	CHET	CHET	NA	NA	HET	NA	NA	NA	NA	NA	HET	NA	NA	HET	NA	NA	NA	NA	NA	NA	HET	HET	NA	HET	NA	NA
	ASXL1	NA	HET	NA	NA	NA	NA	NA	NA	NA	NA	NA	NA	NA	NA	HET	NA	NA	NA	NA	NA	NA	NA	NA	HET	NA	NA	HET	NA	NA	NA	NA	NA	HET	NA	HET	HET	NA	NA	NA	NA	NA	NA	NA	HET	NA	NA	HET	NA
	SRSF2	NA	HET	NA	NA	NA	NA	NA	NA	NA	NA	NA	NA	HET	NA	NA	NA	NA	NA	HET	NA	NA	NA	NA	HET	NA	NA	NA	NA	HET	NA	NA	NA	HET	NA	HET	NA	NA	NA	NA	HET	NA	NA	NA	NA	NA	NA	NA	HET
	IDH2	NA	HET	NA	NA	NA	NA	NA	NA	NA	NA	NA	NA	NA	NA	NA	NA	NA	NA	NA	NA	NA	HET	NA	NA	NA	NA	NA	NA	NA	NA	NA	NA	NA	NA	NA	NA	NA	NA	HET	HET	NA	HET	NA	NA	NA	NA	HET	NA
	TP53	NA	NA	HOM	NA	NA	NA	NA	NA	NA	HOM	NA	NA	NA	NA	NA	HET	CHET	HET	NA	HOM	HOM	NA	NA	NA	NA	NA	NA	CHET	NA	NA	NA	NA	NA	NA	NA	NA	NA	NA	NA	NA	NA	NA	NA	NA	NA	NA	NA	NA
	NRAS	NA	NA	NA	NA	NA	HET	NA	NA	NA	NA	NA	NA	NA	NA	NA	NA	NA	NA	HET	NA	NA	NA	NA	NA	NA	NA	NA	NA	NA	NA	NA	NA	NA	NA	NA	NA	NA	NA	NA	NA	NA	NA	NA	NA	NA	NA	NA	NA
	IDH1	NA	NA	NA	NA	NA	NA	NA	NA	NA	NA	NA	HET	NA	NA	NA	NA	NA	NA	NA	NA	NA	NA	NA	NA	NA	NA	NA	NA	NA	NA	NA	NA	HET	NA	NA	NA	HET	HET	NA	NA	NA	NA	NA	NA	NA	NA	NA	HET
	CEBPA	NA	NA	NA	NA	NA	NA	NA	NA	NA	NA	NA	NA	NA	NA	NA	NA	NA	NA	NA	NA	NA	NA	NA	NA	NA	NA	CHET	NA	HET	NA	NA	NA	NA	NA	NA	CHET	NA	HET	NA	NA	NA	NA	NA	NA	NA	NA	HET	NA
	Fusion Gene	NA	NA	C4orf51/FBXO8	NA	CBFB/MYH11	CBFB/MYH11	CBFB/MYH11	CBFB/MYH11	CBFB/MYH11	NA	NA	NA	NA	NA	ETV6/MECOM	NA	NA	GATA2/MECOM	NA	AC002454.1/COG5	NA	NA	NA	NA	NA	NA	NA	NA	NA	CBFB/MYH11	CBFB/MYH11	CBFB/MYH11	NA	NA	NA	NA	NA	NA	NA	NA	NA	NA	ETV6/MECOM	NA	HOXA9/NUP98	NA	NA	NA
GeneSymbol	Gene expression values as Log2(FPKM), with FPKM threshold = 0.01
CCL24	NA	0.9782	-0.029146	-6.6439	-6.6439	-1.0893	-1.2515	2.06	1.2203	-0.71312	-0.66658	-6.6439	-0.39593	-6.6439	-0.41504	-1.6897	-2	-6.6439	0.028569	-6.6439	-1.5564	-1	-1.2863	-6.6439	-0.45403	-0.23447	0.15056	1.1309	1.1177	-0.81097	-0.074001	-0.0145	-6.6439	-0.37707	-0.68966	1.8359	2.0909	-6.6439	-6.6439	-0.81097	-6.6439	-0.59946	-0.88897	-0.76121	-6.6439	-6.6439	-0.4344	-0.25154	-0.21759
ADAMTS2	NA	1.0976	-6.6439	1.0215	-2.2515	-0.66658	1.7908	2.1603	0.53605	-0.1047	-6.6439	-6.6439	-0.18442	0.15056	-6.6439	-2.1203	-2.8365	0.28688	-3.4739	-1.6897	0.36737	-0.043943	-0.51457	0.48543	-1.5146	-1.9434	-3.0589	-2.2515	0.70487	1.2388	-5.6439	2.3896	-0.68966	0.42223	1.7949	0.90304	0.37851	-3.6439	-2.4739	0.91839	0.73985	2.7527	-2.2515	-3.1844	-6.6439	-3.6439	-0.26882	-2.6439	-2
OSR2	NA	-6.6439	-6.6439	-6.6439	-3.6439	0.68706	-6.6439	-6.6439	0.35614	-6.6439	-6.6439	-0.47393	-1.2863	3.3448	-6.6439	-6.6439	0.23879	0.21412	-6.6439	-6.6439	-2.3959	-2.3219	-0.043943	-2.737	-1.8365	2.5558	-0.25154	2.3132	0.83188	-0.64386	0.11103	1.516	-0.20091	1.3618	2.2449	2.4276	1.696	-0.37707	-6.6439	-1.6439	-0.88897	1.406	0.90304	2.7355	-1.9434	-6.6439	-0.68966	0.54597	-6.6439
ECSCR	NA	-6.6439	0.67807	1.2928	1.8237	1.189	-6.6439	1.2869	-6.6439	-6.6439	-6.6439	-6.6439	2.7181	-6.6439	-6.6439	-6.6439	-6.6439	2.0179	-6.6439	-6.6439	-6.6439	1.433	2.1538	-6.6439	-6.6439	2.5753	1.7655	-6.6439	-6.6439	-6.6439	-6.6439	-0.2863	-6.6439	2.7803	-1	1.157	3.4449	-6.6439	1.1953	1.4957	-0.089267	0.21412	1.3951	-6.6439	-6.6439	0.87971	2.4005	3.7049	1.0909
MUC19	NA	-0.78588	-6.6439	-4.0589	-6.6439	-6.6439	1.4751	-6.6439	-2	-6.6439	1.9411	-6.6439	-6.6439	0	0.73985	-1.0893	-0.2863	-4.0589	0.86394	0.9855	3.2525	3.4647	-2.6439	-1.6439	-0.058894	-1.152	1.6135	2.1603	-6.6439	3.7071	0.34483	-1.7859	-0.78588	-1	1.9561	-0.043943	2.8379	2.2296	-0.53533	-6.6439	0.64155	1.4906	-0.73697	-0.59946	0.87971	-1.3219	2.9373	-0.089267	1.7312
DDIT4L	NA	-2.737	-6.6439	0.88753	-4.3219	-6.6439	-6.6439	-6.6439	-6.6439	-2.4739	1.9598	0.774	-6.6439	3.84	0.79909	-1.7859	-2.9434	-4.3219	2.6803	-3.6439	3.7159	3.8379	-0.59946	-3.0589	-4.3219	-2.0589	-3.6439	-1.737	-0.152	-0.73697	-6.6439	-2.8365	-3.6439	-6.6439	1.251	0.32193	-3.8365	-2.3959	-6.6439	-6.6439	0.35614	-6.6439	-6.6439	1.1375	-6.6439	-6.6439	-2.1844	-6.6439	3.4423
KCNE1L	NA	-6.6439	-6.6439	-3.1844	-3.3219	-6.6439	5.366	-6.6439	1.8074	-2.5564	-0.49411	-6.6439	-6.6439	0.70487	-6.6439	-6.6439	-2.8365	3.3533	-6.6439	-2.737	-1.8365	-3.8365	-3.1844	-2.6439	-2.3219	0.29866	1.3674	1.6508	1.8953	-1.6439	0.73985	-2.9434	-0.78588	-0.59946	-0.97143	-2	-6.6439	1.6462	-1.4739	-2.6439	-6.6439	-6.6439	-1.6897	-6.6439	-1.5564	-6.6439	-1.6439	-6.6439	-2
DLK1	NA	-0.8365	-6.6439	1.4168	3.5033	-0.34008	0.9855	-1.2863	-6.6439	-6.6439	-0.41504	6.0157	-6.6439	-0.12029	-6.6439	1.8319	-0.32193	-0.97143	-0.4344	-6.6439	0.38957	5.2012	-6.6439	-6.6439	0.20163	2.6622	1.9298	-3.4739	-6.6439	-6.6439	-1.2515	2.7312	-6.6439	0.97085	-1.4739	4.785	5.8824	-6.6439	-3.3219	-6.6439	-6.6439	-3.8365	-6.6439	2.4699	-6.6439	-6.6439	-3.0589	-6.6439	3.4607
TRH	NA	-1.3219	-2.5564	1.4383	7.0235	6.023	5.7605	5.8711	3.6611	0.94111	-0.62149	1.0566	-2.3959	-0.4344	2.8895	2.1342	3.3561	3.106	-2.3219	3.9709	0.51602	0.51602	3.0036	2.1473	5.029	1.5261	2.121	-3.8365	2.7887	3.9336	4.887	6.3489	3.1094	2.8856	3.7495	2.7677	3.8659	1.8953	-0.41504	-6.6439	-0.41504	-1.8365	-6.6439	-6.6439	0.76553	-1.2176	0.26303	2.1731	5.9759
FXYD1	NA	-1.2515	-0.71312	-1.3959	-1.5564	2.7355	2.7991	2.1506	0.29866	1.0286	0.79909	-6.6439	-6.6439	-0.53533	-6.6439	-1.737	-1.6439	3.4263	-6.6439	1.8953	0.88753	2.4906	0.12433	-0.64386	-0.49411	-6.6439	-0.41504	-6.6439	-6.6439	-1.0589	1.0704	0.47508	0.51602	3.0391	-1.3585	-0.20091	0.28688	-0.8625	-6.6439	-0.34008	0.48543	-6.6439	-6.6439	0.056583	-0.41504	0.73118	-0.62149	0.70487	0.79077
ZNF595	NA	1.6182	1.1177	0.63227	-0.8365	4.6058	2.0942	2.7159	0.12433	1.5361	4.9796	4.1683	0.31034	-0.81097	4.4356	0.91073	-0.13606	1.144	1.9819	2.6803	4.7159	3.3291	-6.6439	3.5472	2.373	3.7004	1.3103	3.585	5.3219	3.1953	4.0592	0.74846	5.1538	0.58496	5.6238	5.1445	0.67807	2.9672	0.31034	0.097611	0.21412	2.5558	5.3854	-6.6439	1.2016	-0.51457	4.2972	0.43296	1.6826
GSTM5	NA	2.2928	-0.8625	3.0391	-5.0589	1.6088	-0.32193	-0.043943	-1.152	-1.6439	1.0909	-6.6439	-6.6439	-6.6439	-6.6439	3.4555	-6.6439	3.0892	0.44361	2.257	-6.6439	2.7761	-6.6439	2.1342	-1.5995	4.0479	2.9203	1.6781	2.1795	-6.6439	-6.6439	-0.81097	0.57531	2.5945	0.65076	2.4828	2.568	0.52607	-2.5564	-2.737	1.6554	0.43296	-1.6439	-1.6439	-6.6439	-2.1203	0.41143	-1.0291	4.8258
GSTM1	NA	4.9359	5.2961	5.4601	4.5789	5.9115	4.9246	-2.3219	-6.6439	-6.6439	5.4486	4.797	-6.6439	4.0841	4.1977	5.5674	-6.6439	5.517	5.029	4.5097	-6.6439	-6.6439	-6.6439	-6.6439	-6.6439	-2.1203	-1.0291	4.7425	-6.6439	-6.6439	-6.6439	5.0023	5.4101	6.3149	5.1707	-6.6439	5.2487	4.204	-6.6439	-1.737	-6.6439	6.1859	4.5273	4.5613	-6.6439	-6.6439	-6.6439	-6.6439	5.9825
HMGA2	NA	-1.2176	2.251	2.06	2.1538	-6.6439	-6.6439	-6.6439	-6.6439	-6.6439	1.511	3.1243	-4.0589	-0.1047	-6.6439	-1.2176	2.8012	-0.53533	2.0807	0.926	-2.1203	0.63227	0.93357	1.0566	4.0687	3.1522	3.2001	2.2048	1.4489	0.926	0.38957	-0.41504	-0.73697	-1.3219	-0.55639	-1.3219	-0.0145	0.056583	-0.68966	0.52607	-0.64386	-4.0589	-2.4739	1.2265	-2.1203	-2.1203	-0.8365	-1.0291	-1.3585
MYCT1	NA	-1	1.7442	-1.8365	-1.6897	-2.737	-1.7859	-6.6439	-5.0589	-6.6439	3.2403	4.905	2.342	-1.5146	0.070389	-1.5564	-0.57777	0.58496	3.6427	1.9709	-1.6439	0.65076	-3.0589	4.1522	0.68706	2.8032	3.488	2.2987	1.5898	3.5361	-2.1203	-2.4739	-0.51457	1.144	-0.57777	4.0892	2.5801	-0.8625	-0.13606	-1.3219	0.62293	-2.8365	-1.4739	0.34483	-1.737	-1.4739	-2.3959	-0.089267	3.0072
CYYR1	NA	-6.6439	0.87971	2.3646	1.8718	-4.0589	-2.8365	-6.6439	-5.6439	-6.6439	3.3147	2.9165	3.1587	0.29866	1.4436	1.3277	3.7581	2.4276	3.5789	2.3306	2.0286	4.1538	-1.6439	1.9891	0.65992	2.266	3.0841	-2.1203	2.0391	-0.152	0.8953	0.55582	0.90304	2.4621	1.3674	2.3334	2.797	-2.2515	-0.13606	-0.1047	0.8953	-2.1844	-0.41504	-1.3585	-0.88897	-4.3219	0.46467	-1.3219	-1.1844
CLEC9A	NA	-3.0589	2.7929	-0.55639	-1.0893	-1.1844	-3.3219	-0.97143	-4.6439	-1.737	1.3618	2.6982	-1.5146	0.65076	-0.88897	-0.058894	2.4087	0.9855	2.3391	3.8866	-1	1.7782	-3.4739	0.34483	3.7115	1.856	2.3363	-1.6439	1.6415	1.6554	-0.26882	-0.34008	0.91073	-1.8365	0.097611	1.2141	0.72247	-1.9434	-3.6439	-1.0291	-2.3959	-4.3219	-6.6439	0.014355	0.86394	-0.34008	0.85599	-2.3219	-6.6439
CALN1	NA	-0.41504	3.1424	3.3132	2.6299	0.66903	-1.3219	2.1144	-0.62149	-0.23447	2.2327	2.6645	-0.59946	-3.1844	1.7527	-1.5995	2.8217	3.6588	3.7148	1.2388	-0.25154	1.1827	-6.6439	2.4436	3.5656	2.3674	3.6135	2.0635	1.0215	-5.6439	0.82375	1.4854	-0.152	0.33342	0.34483	0.848	3.0909	0.41143	-0.94342	-5.6439	-0.074001	-2.8365	-5.6439	1.585	-1	0.084064	-0.71312	3.9383	2.7761
MECOM	NA	-6.6439	-6.6439	-4.6439	-6.6439	-4.3219	-5.6439	-6.6439	-6.6439	-6.6439	2	3.359	-1.4739	-0.71312	2.7866	3.5122	-6.6439	-6.6439	4.5509	-6.6439	-6.6439	-3.0589	-4.6439	-5.0589	-6.6439	1.848	2.7159	-4.3219	1.0976	-1.152	-5.0589	-0.94342	-4.6439	-4.6439	0.34483	5.7312	-3.8365	-4.3219	-3.3219	-1.889	-6.6439	-4.6439	-3.6439	2.406	-6.6439	3.1489	-4.0589	-6.6439	-4.3219
PF4	NA	1.4751	2.3896	-1.4344	3.5814	1.144	0.22651	1.0976	-6.6439	3.1043	4.3434	10.648	4.6826	-0.57777	3.4087	5.4036	5.3691	1.8237	6.8432	4.2001	3.5521	5.6276	3.3074	9.6728	4.5862	5.5814	5.7035	6.3156	5.2761	5.079	-0.76121	2.9819	4.845	7.3317	6.4975	10.268	6.7355	10.653	6.8876	5.3143	7.5772	3.2854	5.7884	5.7729	1.1763	5.5987	2.9411	7.5785	4.4289
PPBP	NA	1.8359	4.4673	-6.6439	5.3302	3.254	1.5801	-0.8625	-6.6439	3.8659	6.8525	11.357	5.8326	0.63227	5.5919	5.2976	5.3374	2.9373	6.7282	5.3208	4.2157	6.7779	3.4906	10.089	5.8681	6.7811	6.1052	7.2422	6.3766	5.3089	0.18903	3.6679	6.2615	8.0582	7.8445	10.241	7.2987	11.468	7.3743	6.5212	7.7265	4.6519	7.0053	6.4983	1.1309	7.0582	3.319	8.9215	5.5141
CMTM5	NA	-1.5146	-1.3585	-2.8365	0.32193	-1.152	-2.737	-6.6439	-3.0589	-2.9434	2.9222	7.214	1.669	-6.6439	-0.49411	0.27501	1.0704	0.27501	2.6017	1.5509	-0.88897	1.7312	0.1375	6.0426	0.79909	1.5311	2.211	1.5993	1.3391	0.73118	-6.6439	2.2357	1.2987	2.5484	2.9616	5.5326	2.7247	5.9364	2.3785	0.73985	2.1922	-0.37707	1.1827	1.4803	-2.1844	2.4303	-2.8365	3.1276	1.5059
LY6G6F	NA	-6.6439	-1.5995	-6.6439	-0.88897	-2.0589	-3.3219	-6.6439	-6.6439	-6.6439	-1.1203	6.8021	0.59455	-1.4739	-6.6439	0.54597	0.33342	-1.5146	3.6462	-0.88897	-1.5995	0.29866	-0.73697	5.1326	-0.41504	0.81558	-0.21759	-1.0589	-1.0589	-1.2863	-6.6439	-6.6439	0.084064	2.0496	2.2357	5.8081	2.5558	5.288	2.373	0.53605	1.2327	0.27501	0.96347	0.59455	-6.6439	1.2203	-1.3959	2.6736	1.275
TMEM40	NA	-1.8365	-1.3585	-6.6439	0.26303	-6.6439	-6.6439	-6.6439	-6.6439	-6.6439	-2.5564	4.8644	0.18903	-6.6439	-2.3219	-6.6439	0.55582	-3.4739	1.5008	-1.3585	-3.8365	-0.81097	-6.6439	2.9855	-1.5564	-0.94342	-1.3585	0.64155	-0.074001	-6.6439	-6.6439	-6.6439	-0.0145	0.4957	0.48543	3.3937	0.7137	4.106	1.7866	-0.16812	2.1309	-3.8365	-2.3959	-3.3219	-6.6439	1.7093	-6.6439	2.3951	-2.2515
LY6G6E	NA	-6.6439	0.084064	-6.6439	-1.1203	-0.71312	-6.6439	-6.6439	-6.6439	-6.6439	1.7268	6.5437	0.5656	-6.6439	-0.0145	0.87184	0.41143	-1.152	1.8758	-6.6439	-6.6439	-0.59946	-6.6439	4.4162	-0.058894	0.1375	1.0909	-0.16812	-1.5146	-0.4344	-6.6439	-6.6439	-0.57777	0.32193	0.50589	5.1791	1.281	3.4841	1.2203	-6.6439	0.774	-6.6439	0.084064	-6.6439	-6.6439	-0.34008	-6.6439	2.3978	-0.8365
TREML1	NA	-0.152	1.8156	-0.8365	1.1953	-0.21759	0.34483	-1.2515	-4.0589	1.5261	1.4594	6.6795	2.4489	-6.6439	1.0566	-0.16812	1.7613	-1.4344	2.4803	0.95606	-0.26882	1.1699	-0.13606	4.4751	1.281	1.3674	0.52607	1.3103	2.5509	0.8953	-2.737	0.35614	2.3448	2.251	3.4449	5.2203	2.9579	6.8232	2.1309	1.7866	3.5838	0.9855	1.7991	0.78241	-6.6439	3.3205	-6.6439	4.4236	2.0976
GP9	NA	-0.34008	0.80735	-6.6439	-0.089267	1.7049	1.4542	1.5059	-0.20091	1.3785	0.74846	7.4159	1.4647	-1.3959	-0.34008	2.251	0.9855	-0.88897	3.5534	1.3505	0.65992	2.3363	-0.26882	5.4002	1.0841	1.5801	0.58496	1.7949	2.4621	1.5993	0	2.5607	1.7181	3.4581	3.4168	7.0564	3.2824	6.3363	2.3896	1.4489	3.0018	0.20163	1.2203	2.1506	-1.6439	1.9928	-6.6439	4.6153	0.87971
PF4V1	NA	-6.6439	-6.6439	-6.6439	0.35614	-6.6439	-6.6439	-6.6439	-6.6439	1.1375	1.2016	1.3505	0.88753	0.774	-0.13606	-1.3959	1.1043	-1.2863	-0.68966	-6.6439	-0.2863	0.28688	-6.6439	4.3161	-6.6439	0.62293	0.9855	1.4114	0.96347	-0.53533	-6.6439	1.86	1.3219	-6.6439	2.6758	-6.6439	-6.6439	3.7929	-0.34008	2.0496	-6.6439	0.11103	0.97085	-6.6439	-6.6439	0.54597	-6.6439	3.839	-6.6439
GP1BB	NA	-6.6439	-6.6439	-6.6439	-6.6439	2.6017	1.696	2.3813	1.9709	2.6041	2.9672	7.1771	2.8197	-6.6439	1.3785	1.2327	1.86	0.042644	3.516	2.1922	1.3951	0.54597	0.4957	5.625	1.0909	1.5753	2.2898	2.3757	3.3771	0.76553	1.4957	3.3757	3.254	3.2172	3.7214	-6.6439	1.2388	7.258	3.1747	2.1859	2.9727	0.34483	0.63227	0.79909	-6.6439	0.95606	-0.18442	4.1819	-6.6439
IDO1	NA	-6.6439	5.5729	-6.6439	-2.5564	-6.6439	-6.6439	-6.6439	-4.6439	0.12433	0.18903	4.6843	3.8728	3.5211	-6.6439	-1.0589	-1.3959	-6.6439	-0.2863	0.23879	-6.6439	-1.2863	-6.6439	-0.71312	-1.1203	0.94111	-6.6439	-2.9434	1.3618	1.4647	-0.76121	0	0.54597	-3.4739	1.0841	-1.0291	0.042644	-1.3959	-1.737	-0.34008	-1.6897	-0.91594	-6.6439	-0.49411	-6.6439	2.0426	-1.7859	-2.1203	-6.6439
NRG1	NA	-6.6439	-6.6439	-6.6439	-6.6439	-6.6439	-2.9434	-6.6439	1.4854	-0.1047	-6.6439	-0.089267	-1.3219	0.5656	-6.6439	-1.9434	-6.6439	-6.6439	-0.0145	-6.6439	0.80735	-6.6439	-2.2515	-1.3959	-6.6439	-6.6439	-2	-2.737	1.3896	-1.0893	0.38957	-6.6439	-1.737	1.926	2.342	0.27501	-6.6439	1.5705	-6.6439	-0.089267	-0.23447	-4.3219	-6.6439	-3.3219	-6.6439	0.74846	-3.4739	-6.6439	1.111
PVALB	NA	-0.78588	-6.6439	-6.6439	-6.6439	-6.6439	-2.1844	-6.6439	-6.6439	-0.16812	0.90304	5.057	0.52607	-6.6439	-6.6439	-0.53533	-6.6439	-6.6439	-6.6439	-6.6439	-6.6439	-6.6439	0.53605	1.0635	0.18903	-6.6439	-0.029146	-6.6439	-6.6439	-6.6439	-1.5995	-6.6439	-0.39593	1.5008	1.4803	-0.2863	-6.6439	2.0356	-6.6439	0.070389	0.9486	-6.6439	-6.6439	0.79077	-6.6439	0.75702	-0.20091	-6.6439	-6.6439
NNMT	NA	0.097611	-6.6439	-0.66658	3.8166	3.7236	1.3505	0.59455	-0.88897	-1.0291	-0.97143	-6.6439	5.9864	-0.78588	-0.71312	-1.0291	1.6229	1.0841	-0.2863	0.12433	2.7004	3.8787	2.3785	-1.1203	2.7549	4.272	3.3391	2.3785	3.8288	2.5922	2.5484	4.3255	2.1538	4.6679	2.6781	4.4356	5.4202	0.99277	2.5801	2.4725	3.2311	3.0391	3.9155	1.8797	1.3045	1.5898	3.9672	2.7527	1.5898
FBLN1	NA	-6.6439	-6.6439	-2.1844	2.3306	-0.71312	-1.5995	-6.6439	-2.4739	-6.6439	1.1506	-3.8365	-6.6439	-0.0145	-6.6439	-0.71312	-0.68966	-0.64386	-1.5564	-6.6439	-2.5564	0.15056	-0.2863	-0.45403	0.87184	1.4751	-0.73697	0.35614	1.4957	1.144	-4.3219	-6.6439	-1.4739	1.275	-0.8365	2.7004	1.6369	-4.0589	0.46467	-0.089267	1.0772	1.6041	1.251	-0.4344	-2.0589	0.68706	-0.64386	2.8012	0.9782
THY1	NA	-0.37707	-6.6439	0.87971	3.511	2.2265	-1.2515	-6.6439	-6.6439	-6.6439	-6.6439	-0.37707	-6.6439	-6.6439	-0.39593	-3.4739	-6.6439	3.275	-1.9434	-6.6439	0.44361	2.8856	1.6826	-1.0589	2.8758	2.4673	2.3505	1.3951	2.5059	2.1506	0.028569	-0.76121	1.7527	3.3074	0.33342	3.5922	3.8807	0.93357	0.848	2.4828	2.0321	1.9635	3.3937	2.9184	0.85599	2.2479	3.2824	1.373	2.0036
MGP	NA	-6.6439	-6.6439	-0.45403	2.9467	1.3448	-1.4344	4.1169	-0.78588	0.12433	-1.3959	-3.0589	-6.6439	-6.6439	-6.6439	-0.8625	0.46467	-1.2863	-1.1844	-6.6439	0.33342	1	0.070389	-3.4739	1.8237	2.696	0.25096	1.2265	1.9069	0.44361	-0.62149	-1.2515	0.81558	1.9855	1.2928	3.0721	1.7355	-2.9434	1.0426	0.44361	1.7355	1.2016	1.1953	1.2079	-2.4739	0.83996	1.7908	0.79909	0.50589
DNASE1L3	NA	-2.6439	-6.6439	-2.9434	3.0959	1.5361	0.014355	-2.9434	1.0976	-0.35845	-1.2863	-0.94342	-6.6439	0.83188	-2.0589	-0.32193	1.6323	0.83188	-1.5995	3.3016	1.9855	1.9298	2.6415	2.1077	3.8689	3.225	2.3951	0.48543	4.0286	1.2265	0.11103	2.4803	-0.23447	4.2188	0.88753	4.3118	3.7729	1.4383	1.4803	2.3477	1.0072	2.26	3.8846	1.5261	2.3045	1.5801	3.957	2.5509	1.8639
SLCO2B1	NA	-6.6439	-6.6439	-6.6439	3.4777	3.2434	-1.5995	-4.3219	1.5753	-6.6439	-6.6439	-6.6439	-6.6439	1.8797	-0.32193	1.6826	0.9486	-0.35845	0.25096	-3.6439	-0.0145	2.8379	1.5008	0.31034	4.3125	3.3618	2.3896	5.2091	4.0764	2.6781	1.9373	1.4594	1.3103	1.257	1.3448	4.3125	3.306	-0.2863	0.67807	5.2917	0.82375	2.4222	3.8953	1.251	0.55582	1.6736	3.4841	2.8639	3.5311
CD5L	NA	-6.6439	-6.6439	-1.4739	3.8817	1.856	-1.0893	-6.6439	-6.6439	-6.6439	-6.6439	-6.6439	-6.6439	1.7355	0.53605	1.4114	3.06	0.47508	0.20163	0.070389	0.34483	3.1144	1.7655	1.5211	5.2091	2.6392	1.516	5.8278	5.0418	4.4757	2.6645	2.0426	2.0108	4.4731	1.4751	4.9472	3.384	1.0772	0.96347	6.3785	1.3045	3.257	3.7279	2.384	0.60407	0.51602	3.3674	3.6053	3.9107
TIMD4	NA	-1.0291	-6.6439	-1.6897	2.0976	-0.152	-1.1844	-2.737	-0.68966	-0.51457	-0.64386	-2.9434	-6.6439	0.55582	-0.23447	1	2.4647	-0.45403	-0.39593	0.51602	-0.51457	1.9672	2.0072	-0.089267	4.3477	2.2869	1.157	5.7361	3.9107	3.7527	2.4931	1.0286	1.585	4.1293	0.65992	4.5304	3.121	-0.35845	0.79909	5.6291	0.41143	1.0772	2.2928	1.8679	0.38957	0.042644	3.8063	3.7093	4.2487
FABP3	NA	-6.6439	-6.6439	-1.152	1.1763	1.8758	-0.66658	-0.20091	-2	-6.6439	-1.0589	-6.6439	-6.6439	-0.66658	-0.81097	1.516	2.3132	-0.94342	-6.6439	1.4005	1.2388	0.48543	1.6276	0.48543	3.6871	1.0976	1.4751	4.3723	3.756	2.943	2.4489	1.7908	2.4594	2.6645	1.1177	3.7004	2.2479	0.61353	1.3219	3.8268	1.7181	1.7004	2.7203	2.0772	0.45418	1.2265	3.2095	2.8379	2.8176
VCAM1	NA	-3.6439	-6.6439	-6.6439	3.2943	2.0772	-1	-6.6439	-4.0589	-1.5995	-2.1203	-6.6439	-6.6439	0.4957	-0.73697	1.5059	2.9598	0.36737	0.53605	-0.76121	1.7049	2.9203	2.373	1.433	5.3169	4.4175	3.4751	6.9629	5.4774	5.0072	3.4906	2.3219	3.101	3.862	2.2839	5.4845	4.3391	1.2079	2.1077	6.6748	2.278	3.2234	4.0488	2.0531	1.8237	0.65992	4.1683	3.7527	3.9964
CXCL12	NA	-1	-6.6439	-4.6439	6.3705	5.0725	2.025	-6.6439	-3.4739	-6.6439	-0.4344	0.60407	-6.6439	1.269	0.91839	3.0755	5.0374	2.9486	-0.34008	2.0566	4.5491	4.6088	4.1252	2.3363	6.6299	6.8649	6.3259	7.2608	7.9181	7.1126	3.3349	3.266	5.0587	6.4984	5.3509	7.8582	7.1774	3.278	6.0885	6.7144	5.2935	5.7589	6.7999	4.0892	3.847	3.9107	6.6101	6.1613	5.263
CCL14	NA	-4.0589	-6.6439	-6.6439	3.7485	1.3045	-0.21759	-6.6439	-6.6439	-6.6439	-0.59946	-6.6439	-6.6439	-1.3959	-6.6439	0.54597	0.78241	1.4542	-0.34008	-0.25154	0.33342	2.2479	2.269	-1.1844	3.4316	2.3533	0.88753	2.3951	3.6462	2.4673	1.281	3.251	0.18903	4.0409	2.3978	4.2388	3.3306	0.848	0.61353	3.1906	0.9855	2.3533	3.7634	2.1473	0.93357	1.0072	4.3377	2.0976	1.8914
COL1A2	NA	-1.3959	-6.6439	-4.3219	1.6369	0.34483	-1.6897	-6.6439	-6.6439	-1.3959	1.4647	-6.6439	-6.6439	-4.3219	-6.6439	-1.152	-0.16812	-1.1203	-5.0589	-1.2515	-0.16812	0.31034	0.59455	-2.1844	1.856	2.2928	0.79909	1.1953	2.6713	0.83188	-4.6439	-0.97143	-0.71312	1.8319	0.55582	3.4074	2.7137	-0.39593	0.93357	1.251	0.29866	1.5509	2.2987	0.28688	-1.7859	0.46467	1.4957	1.6915	0.070389
DCN	NA	-6.6439	-6.6439	-6.6439	2.7355	1.6135	0.48543	-6.6439	-6.6439	-2.4739	-1	-6.6439	-6.6439	-6.6439	0.54597	-0.1047	0.93357	-0.55639	-6.6439	-1.1844	1.5656	1.5801	1.281	0.57531	3.5656	3.342	1.7782	2.3702	3.796	3.2824	-0.57777	0.32193	1.511	3.228	1.8758	3.2032	3.848	-0.62149	2.5084	1.433	1.926	3.7835	3.9864	2.6206	-0.37707	1.6182	3.2265	2.9709	1.4594
C7	NA	-4.6439	-6.6439	-1.4344	2.2265	-1.5995	-0.51457	-6.6439	-1.737	-4.3219	-6.6439	-2.8365	-0.94342	-6.6439	-0.97143	-0.23447	-0.089267	0.29866	-6.6439	-1.3959	1.1243	1.7991	1.4114	-2.3219	2.4647	3.7115	0.96347	-1.2515	2.5922	2.926	-0.16812	-0.53533	1.5361	2.025	0.54597	3.0233	2.8094	-1.6897	1.3045	1.9222	2.1763	2.5705	3.0993	3.2265	-0.2863	-0.45403	2.2479	0.20163	1.0976
FABP4	NA	-6.6439	-6.6439	-6.6439	2.342	0.70487	0.50589	-6.6439	-6.6439	-0.37707	-0.68966	-2.2515	-6.6439	-1.5146	1.5311	1.3674	1.8758	0.88753	-2	-1.0893	-0.30401	0.26303	1.7093	-0.8625	3.2403	2.6781	4.7703	2.5583	4.4634	2.4906	3.1554	2.6229	1.9298	3.4209	2.846	4.4783	2.0976	2.0772	-0.35845	4.2157	0.18903	3.4957	4.1779	1.9336	2.842	2.4168	4.1603	2.7225	1.3561
CCL18	NA	-6.6439	-6.6439	-6.6439	-1.152	0.27501	-2.8365	-6.6439	-6.6439	-6.6439	-6.6439	-6.6439	-6.6439	-6.6439	0.67807	1.6088	1.2388	-2.1203	-1.0589	-6.6439	0.20163	2.852	-0.0145	0.084064	0.88753	2.3248	2.0215	4.6247	5.0875	2.7093	1.6554	0.9855	0.20163	-0.18442	1.0215	3.9251	3.3978	-1.2863	-3.3219	5.4413	-6.6439	0.12433	2.4647	1.3391	0.79077	2.2327	3.0738	3.225	2.3951
GJA1	NA	-6.6439	-6.6439	-6.6439	-0.68966	0.4957	1.2869	2.5777	-0.23447	0.18903	-0.66658	-6.6439	-6.6439	1.1043	-1.8365	2.7761	1.8319	-2.5564	-1.0291	-2.3219	-6.6439	-0.37707	-2.0589	2.4383	0.21412	-0.029146	-0.49411	2.2839	1.0841	0.50589	-0.78588	3.7442	-0.51457	0.774	-0.57777	5.1878	2.0286	-4.3219	-0.23447	-0.23447	0.20163	-1	0.99277	-0.16812	-2.1203	-3.1844	0.4957	-0.47393	3.126
CCL2	NA	-6.6439	-2.1203	-0.88897	1.7655	-0.043943	-1.8365	-1.9434	-2.1203	-0.25154	1.1177	0.20163	1.0426	5.5361	4.8475	-2.2515	0.042644	-0.089267	1.281	-0.45403	2.9598	2.2898	-1.889	-0.78588	1.3161	4.0661	1.2079	1.9069	3.2765	1.4647	-2.1844	-1.5995	0.50589	1.4168	1.0704	3.2048	3.3519	-0.76121	-0.59946	3.8689	-6.6439	0.26303	1.3951	1.516	0.32193	-1.7859	0.62293	0.79077	-0.16812
CTGF	NA	4.5832	-4.3219	4.8758	0.23879	-1.0893	-5.0589	-4.0589	-6.6439	-2.3219	0.32193	-6.6439	-6.6439	-2.0589	-6.6439	-3.3219	-0.53533	-0.8365	-2.6439	-0.32193	-6.6439	1.0635	0.87184	1.1763	0.097611	3.0583	2.0942	0.80735	2.669	1.8032	-4.3219	-6.6439	0.25096	1.6415	0.95606	4.2494	1.7312	-1.2515	-0.57777	0.59455	-0.39593	0.81558	0.35614	-0.34008	-1.3219	-1.2515	-0.41504	0.1375	0.11103
CHRDL1	NA	4.5198	-0.62149	4.6398	1.257	0.76553	-3.1844	-6.6439	-6.6439	-6.6439	-4.0589	-3.6439	-6.6439	-6.6439	-1.5146	-2.4739	1.7355	2.5261	0.28688	2.2839	0.52607	0.90304	-0.1047	3.0875	4.3154	3.3277	1.9964	2.6893	2.4276	2.5583	-2.0589	-1.1844	1.2016	0.97085	1.1177	3.7897	2.211	-1.3959	1.2327	-0.029146	0.20163	0.50589	0.95606	0.99277	-0.35845	-0.49411	2.1699	1	2.4033
RARRES2	NA	1.5059	-2.8365	-3.6439	2.8135	2.9561	3.2296	2.9561	3.1276	3.101	-6.6439	-0.97143	-6.6439	-6.6439	-2.3959	-0.32193	0.60407	0.74846	-2.9434	0.83188	-6.6439	1.0286	-0.26882	-0.2863	3.5801	2.3334	2.0321	2.5705	3.1276	2.2357	1.6369	1.6599	1.3448	2.111	-1.6897	2.7181	1.9523	-6.6439	1.9782	-0.73697	0.9782	1.7908	2.6159	-0.76121	1.3161	-0.23447	0.96347	2.7506	1.0144
APOD	NA	-6.6439	-6.6439	-6.6439	2.3896	-6.6439	-2.9434	-6.6439	-6.6439	-6.6439	-6.6439	-6.6439	-0.57777	-6.6439	-6.6439	-0.058894	0.78241	1.8914	-1.6439	-6.6439	-1.3959	-1.3959	-1.3959	-6.6439	2.0738	2.862	0.51602	0.21412	2.3505	0.63227	-6.6439	-2.1203	-0.73697	-0.13606	-0.76121	0.79909	0.848	-0.59946	0.9782	0.15056	-1.152	0.87184	0.57531	-6.6439	-1.3959	-6.6439	0.25096	-0.029146	-0.30401
LUM	NA	-6.6439	-6.6439	-1.2176	0.070389	0.40054	-1.0291	-6.6439	-6.6439	-0.59946	0.88753	0.28688	-6.6439	-6.6439	-6.6439	-1.3585	0.66903	-6.6439	-6.6439	-1.5146	-0.30401	0.91839	0.084064	1.1043	0.85599	2.7115	1.2987	1.281	3.4828	1.6041	-0.45403	-1.1844	1.0566	1.5311	-0.55639	2.8914	2.6736	-1.2515	0.55582	1.4751	0.94111	2.9579	5.4925	-0.029146	-0.8625	0.29866	2.0286	-0.45403	-0.32193
TMEM98	NA	-6.6439	-6.6439	-0.4344	1.856	-1.889	-6.6439	-6.6439	0.86394	0.5656	3.4647	5.1014	0.97085	1.903	-1.3585	-1.9434	1.757	-1.2515	-6.6439	-4.6439	0.11103	-0.32193	0.67807	3.6519	1.5361	0.72247	3.6713	3.99	0.88753	3.9718	2.797	-6.6439	-2	2.5969	-1.0893	2.0875	2.5033	-6.6439	2.359	2.5286	2.3391	-0.97143	0.848	-0.21759	2.4303	1.5705	0.81558	2.8992	2.2203
FAM178B	NA	-1.0589	-6.6439	-4.0589	0.014355	1.4276	-0.62149	-1.2176	-2.6439	-6.6439	-1.152	-1.737	0.5656	5.6453	2.266	4.4423	4.7431	3.4529	3.2735	2.8197	3.3951	4.4376	3.6982	-1.3219	2.4803	5.9658	5.7795	2.546	6.6446	3.5632	4.8565	4.594	4.5558	4.7861	5.079	2.441	6.4346	4.9378	5.3377	6.0228	4.0054	1.5008	1.9819	0.59455	2.9579	3.1144	5.6056	4.5619	5.4135
PKLR	NA	-6.6439	-4.3219	-6.6439	-6.6439	1.1309	-1.8365	-3.8365	-5.0589	-6.6439	-6.6439	-1.2176	-2.8365	3.717	0.26303	3.275	3	1.384	2.2141	0.47508	1.9782	3.3031	0.47508	-0.1047	2.441	4.3597	4.3212	1.7398	4.8395	1.6323	4.254	3.8207	3.4555	3.3477	3.6837	1.269	5.0747	2.1538	4.2532	4.4249	3.3632	0.070389	2.1408	2.251	2.3477	0.61353	3.5361	2.9855	3.1043
KRT13	NA	-6.6439	-6.6439	-6.6439	-6.6439	-2.5564	-6.6439	-6.6439	-6.6439	-6.6439	-6.6439	-6.6439	-6.6439	2.1635	-6.6439	-1.3585	2.6253	-1.3585	-0.81097	-0.089267	0.27501	-0.8625	0.4957	-6.6439	0.11103	2.0215	2.9392	0.34483	2.266	1.9928	1.6554	2.7115	1.257	2.5509	1.1177	-1.9434	2.797	3.3001	2.6736	2.2079	1.8953	-6.6439	-0.62149	-0.62149	0.36737	-1.2515	0.65076	1.0841	2.0072
PKDCC	NA	-0.66658	-6.6439	-6.6439	-2.1844	-1.5995	-2.6439	-6.6439	-6.6439	-6.6439	-6.6439	-3.0589	-6.6439	0.20163	-0.058894	-2.3219	1.3951	-0.074001	-1.6439	0.12433	-0.8365	0.028569	-1.0893	-2.1844	1.2141	0.96347	1.7782	2.7592	2.0108	1.2869	2.5874	1.5753	1.5261	0.87971	0.9855	-0.45403	3.2265	1.1177	3.106	2.7115	2.0426	-1.5146	0.18903	6.1264	1.1763	0.80735	1.406	2.2016	2.0635
MYL4	NA	-6.6439	-0.4344	-6.6439	-1.3219	0.95606	-0.8365	-6.6439	-0.4344	2.5826	0.11103	4.2824	-6.6439	4.2787	1.3618	4.9819	5.5157	2.373	1.9486	2.101	3.5484	4.8659	4.6218	2.0036	4.5807	6.4971	5.5792	6.669	6.0663	3.7355	6.5996	5.0566	5.4767	3.8924	4.228	3.7104	6.2428	6.3667	6.6827	6.7529	5.8495	3.437	3.6346	6.2709	6.6802	3.2675	4.9946	4.9453	6.2726
PAQR9	NA	-6.6439	-6.6439	-6.6439	-3.8365	-1.9434	-6.6439	-6.6439	-6.6439	-6.6439	-6.6439	-3.4739	-6.6439	1.4594	-2.8365	2.3477	1.3896	-4.0589	-3.4739	0.28688	-1.4739	1.2928	0.43296	-1.1203	1.0072	2.3868	2.3045	2.3219	2.9279	1.157	3.079	0.4957	0.8953	0.50589	0.65076	-1.5995	2.6088	1.4699	1.8359	2.6758	1.4489	-1.4739	-0.12029	4.9174	1.669	-2.0589	-1.5146	2.1309	3.1683
GYPB	NA	0.97085	-0.34008	1.5261	-1.2176	4.4588	0.34483	-0.0145	-6.6439	-6.6439	-6.6439	2.3306	-6.6439	7.4508	4.238	7.2213	8.2091	4.342	3.9653	4.7131	5.5601	6.0442	6.3723	4.4343	8.3025	9.627	8.3868	9.001	8.7961	7.2769	9.3275	6.8021	8.1062	6.7862	6.0925	5.2365	7.3752	8.2213	8.783	10.007	8.7975	4.5478	6.6592	10.723	9.1283	5.4222	7.0478	8.6592	7.4387
GYPA	NA	0.65076	-1.0291	0.15056	-1.6439	0.66903	1.0635	-6.6439	-6.6439	-6.6439	0.34483	1.0909	-6.6439	4.6792	1.8237	4.8043	5.5301	1.6229	1.2388	1.406	2.7866	3.7803	3.7236	0.12433	5.121	6.9372	6.6266	7.4228	6.883	4.8032	8.1537	4.6118	5.6616	3.8826	3.9345	2.5509	5.5053	6.1635	5.7581	7.4278	6.0775	2.0738	5.009	7.5226	6.4925	2.7677	4.9791	5.9516	4.4886
AHSP	NA	3.6938	2.7355	3.645	2.0807	5.4915	3.5632	1.6645	-0.4344	2.384	3.5497	5.3223	-0.12029	8.9293	6.8014	9.3393	9.7883	5.5484	6.3521	7.0607	7.3254	8.1795	8.0711	5.4029	9.3818	11.037	9.7311	11.143	10.765	9.3499	11.004	9.6307	9.8756	8.7786	8.164	6.8963	9.885	10.116	10.296	11.416	10.085	6.7169	8.1877	11.553	10.635	6.8366	8.8093	9.6731	8.6747
SELENBP1	NA	1.3618	0.52607	2.2479	0.15056	1.516	-1.8365	-1.3959	-3.6439	1.5656	0.90304	2	-6.6439	6.557	3.3533	6.1849	6.7025	1.5753	1.5008	3.5509	3.8349	5.4857	4.6041	3.2172	6.6656	7.0939	5.7549	7.7696	7.366	5.5638	7.9073	4.8812	6.0889	5.1119	3.5826	3.7137	6.2007	7.0828	7.0624	8.1729	6.9694	3.7312	5.2219	8.1652	7.3213	4.0206	4.9298	6.6221	5.1497
HBM	NA	4.1819	0.32193	-0.0145	-1.152	3.1667	1.9964	0.9486	-2.2515	3.8043	2.2839	3.4343	-0.029146	7.193	4.3448	8.8873	9.3816	0.80735	3.6392	6.7787	7.0118	5.9423	8.3429	3.0942	7.7531	9.9873	7.7	9.6098	10.377	7.9473	10.378	8.9439	9.3649	8.2378	7.4286	5.4915	3.5801	9.5253	9.2187	10.802	8.6202	6.4939	7.5279	9.7678	9.3303	3.9973	6.1422	9.3238	8.8118
DARC	NA	-3.1844	-6.6439	-3.4739	-1.5995	-2.3959	-6.6439	-3.4739	-6.6439	-6.6439	-1.7859	-2.5564	-6.6439	2.5509	-0.058894	3.5753	2.9088	-0.53533	0.17632	0.80735	0.79909	0.87184	2.4931	0	2.1177	3.8758	3.5046	3.7104	4.431	2.4777	4.2063	2.6826	3.5826	2.4957	2.0909	1.1375	2.3103	2.7991	3.7159	4.6129	3.1375	0.65076	1.4222	2.5777	3.3306	0.028569	1.5311	3.269	2.5753
TSPO2	NA	-1.4344	-6.6439	-1.8365	-6.6439	-6.6439	-6.6439	-6.6439	-6.6439	-6.6439	-6.6439	-6.6439	-6.6439	3.4019	0.1375	3.9279	3.7634	0.83996	-0.39593	0.22651	0.774	0.78241	1.9107	-6.6439	3.2373	4.7153	3.7485	4.4162	5.332	1.7312	5.3201	3.6769	3.796	1.9672	1.0566	1.2265	3.0461	3.4101	3.99	5.8497	3.9982	1.1506	2.0496	4.9402	4.3384	1.9891	2.969	3.6927	3.3016
ACHE	NA	-0.88897	-1.6439	-6.6439	-0.53533	-1.2515	-4.6439	-6.6439	-5.0589	-6.6439	-6.6439	-3.8365	-6.6439	3.6112	-0.20091	2.4673	3.1699	-1.0291	-1.4739	-0.13606	1.3391	0.20163	2.2449	0.29866	3.6241	3.8924	3.3854	4.4874	4.3477	3.2157	4.09	2.9298	2.9184	2.9411	1.6508	0.61353	2.6299	3.0548	3.5021	4.5668	3.6253	0.42223	2.1342	4.1497	3.4581	0.18903	1.848	2.9579	2.067
CR1L	NA	-6.6439	-1.9434	-6.6439	-6.6439	-6.6439	-1.5564	-0.058894	-4.6439	-6.6439	-0.97143	0.35614	-6.6439	2.7049	-0.71312	1.7181	3.225	-1.8365	-1.2863	0.36737	0.61353	2.3646	2.5705	2.6871	2.3161	4.634	3.1969	4.5323	4.347	2.6871	4.8445	2.3219	3.4236	2.3219	2.101	-1.4739	2.1667	3.557	3.856	4.5447	3.9079	0.72247	2.26	5.5714	3.855	-0.41504	2.1309	2.5509	2.189
SOX6	NA	-4.6439	-6.6439	-5.6439	-6.6439	-6.6439	-6.6439	-6.6439	-6.6439	-0.16812	-0.30401	-1.3585	-6.6439	3.2972	-0.53533	0.65076	2.8875	-1.2863	-3.8365	-0.76121	-0.49411	1.0976	1.0356	-1.9434	1.281	3.2388	3.2234	3.61	3.3813	1.9782	4.3937	-0.8625	1.8992	-0.25154	-0.16812	-2.737	2.568	2.9069	1.9745	3.5198	3.1144	-2	0.9782	3.5286	3.5198	0.74846	0.65992	2.8699	2.5084
IFIT1B	NA	-3.3219	-1.5995	-0.8365	-6.6439	-6.6439	-4.6439	-2.737	-6.6439	-1.4344	-0.97143	0.32193	-6.6439	3.7137	0.25096	2.1603	4.6662	-6.6439	-6.6439	0.25096	1.2265	2.8156	1.4222	0.9782	3.2854	4.3999	2.9011	5.8505	4.6859	2.7549	5.8161	1.8115	3.8826	1.3334	-1.0589	-0.30401	3.2765	5.0887	3.853	6.1568	4.6444	1.263	3.5632	4.464	4.6809	-2	-1.152	3.8953	2.3334
FAM132B	NA	-6.6439	-2.9434	-6.6439	-6.6439	0.45418	-1.9434	-6.6439	-2.737	-6.6439	-3.0589	-0.66658	-6.6439	3.9088	-0.41504	2.9298	3.211	0.93357	0.88753	1.0286	1.0909	2.6206	3.2464	0.46467	4.3448	3.5705	2.8777	4.9855	3.8197	3.306	3.6369	2.696	2.9709	3.2525	1.8115	-0.029146	3.6724	3.4074	3.8012	3.6415	4.9184	1.5311	1.4542	5.3579	3.067	0.4957	2.5008	3.3702	3.3377
C17orf99	NA	-1.152	0.43296	-6.6439	-6.6439	0.21412	-2.2515	-1.7859	-6.6439	-6.6439	-6.6439	-6.6439	-6.6439	0.72247	-0.49411	2.1603	2.0772	-1.9434	-0.94342	-0.8625	2.3951	1.3334	1.7485	-0.55639	1.8679	2.1408	3.1699	2.0144	3.4476	2.1375	2.5801	2.1953	2.3016	1.373	1.696	-0.16812	1.4751	3.1843	3.0548	4.1675	3.2327	-0.57777	-0.0145	1.848	2.211	0.15056	2.5361	2.5311	0.32193
NMU	NA	-6.6439	-6.6439	-6.6439	-6.6439	0.9782	-6.6439	-6.6439	-6.6439	-6.6439	-1.3959	-6.6439	-6.6439	2.1309	-0.16812	0.15056	3.2928	-0.71312	3.281	1.8319	1.852	4.9477	1.0841	-1.5995	0.12433	4.2172	3.111	0.37851	4.1152	3.1144	1.7527	3.4087	2.6599	1.5607	1.6599	-0.2863	5.073	-0.21759	2.488	2.6668	1.9336	0.38957	0.93357	2.5059	0.62293	-1.8365	0.64155	1.3277	-0.20091
APOC1	NA	3.06	2.6369	0.22651	5.4482	4.319	2.1603	-6.6439	-0.97143	-6.6439	-0.043943	3.0356	-6.6439	5.9453	4.3861	5.2494	5.1453	4.5129	5.1671	4.1747	4.4653	6.6897	4.441	2.4303	5.7751	6.2424	5.1497	7.4067	6.5829	5.7751	5.0483	5.6693	4.9472	7.1158	5.0934	6.6462	7.4279	7.2252	7.4666	7.369	4.6904	4.4627	5.5756	5.8989	2.8639	3.7452	6.8314	5.9789	7.4027
HBQ1	NA	-6.6439	0.59455	-1.152	0.28688	0.69599	-6.6439	-6.6439	-1.3959	2.2928	-6.6439	5.4029	-6.6439	4.0985	1.384	4.6633	5.1114	1.2388	2.0426	2.4463	1.4542	3.3016	3.3103	2.5801	3.278	4.8525	4.0391	4.9986	5.6008	3.0925	5.4744	3.846	4.6814	3.8309	3.3771	3.4983	4.5741	4.6058	4.8369	6.1914	4.7824	1.4957	3.4074	6.6363	6.2858	1.2203	3.6736	4.2095	4.121
HBG1	NA	1.9146	2.0426	4.3778	-0.57777	2.8777	1.3896	0.12433	-1.737	6.9467	3.4555	5.3295	-0.62149	0.46467	2.9011	8.0688	6.1243	4.1285	2.3951	7.0147	4.0505	7.4249	4.5814	1.2449	4.5129	5.9607	6.4348	9.1838	7.1686	4.7913	7.6146	5.299	7.1195	4.144	0.90304	4.3045	9.656	9.9386	5.1574	6.7029	9.2526	5.797	6.0961	13.412	10.08	4.5059	8.1094	6.5328	9.636
HBG2	NA	7.0811	3.1843	6.7376	3.8084	6.7253	2.5993	4.0548	-1.6439	8.4219	6.5621	10.165	1.9964	3.2141	4.6177	12.433	11.096	5.5689	6.5423	8.5091	9.0764	11.962	5.6996	6.9392	4.2001	10.735	10.641	11.685	9.2194	8.1788	11.67	6.2906	10.454	6.9099	2.9764	9.0388	13.766	11.862	9.836	10.246	9.7373	10.43	6.8156	15.897	10.584	7.8573	10.002	11.399	11.632
HBZ	NA	-6.6439	-6.6439	-6.6439	-6.6439	-6.6439	-6.6439	-6.6439	-6.6439	-0.2863	-6.6439	-0.8365	-6.6439	0.7137	-6.6439	0.96347	1.8758	-6.6439	-6.6439	0.097611	-1.1844	-0.59946	0.88753	-0.41504	0.27501	-1.7859	-0.41504	0.54597	3.2418	-6.6439	3.2357	-6.6439	-6.6439	-1.3219	-2.3219	2.4276	1.6781	3.0144	-0.23447	-1.3959	-1.3585	-0.78588	-6.6439	2.991	2.9411	0.15056	0	1.4906	5.3491
IFI27	NA	-0.62149	7.398	1.1763	0.9486	2.4854	-0.88897	1.2327	0.32193	2.5084	0.74846	3.6135	-6.6439	8.8419	3.101	2.2016	9.5789	2.8659	4.8022	5.0947	4.8268	5.2384	5.2376	6.9994	5.2836	3.8319	3.1795	3.9718	5.9669	5.4283	3.6599	-3.8365	5.4195	3.0755	-0.12029	5.0721	3.5801	3.1522	6.9796	7.842	6.3674	3.541	2.6576	5.2005	10.191	4.9364	3.4436	1.3161	2.9523
KRT1	NA	-6.6439	-2.6439	1.8992	-6.6439	-6.6439	1.257	1.275	1.9298	3.6381	3.9773	-0.20091	-0.34008	1.3785	1.7181	-0.21759	3.2265	-3.1844	-6.6439	1.696	-0.21759	0.25096	-1.4739	-0.68966	1.856	2.5969	2.1763	2.6893	3.1309	2.4828	2.1473	2.2079	2.278	-2.4739	-2.8365	0.9855	2.7398	2.6508	0.86394	2.6508	4.1001	0.22651	0.056583	2.2048	3.9088	-1.3219	1.6229	-0.62149	0.29866
HIST1H2AJ	NA	2.067	-0.55639	0.61353	0.50589	-6.6439	-0.13606	-6.6439	-1.5564	0.32193	2.5084	-6.6439	-6.6439	0.55582	-6.6439	1.8875	0.79077	2.4383	-0.12029	-6.6439	-6.6439	0.59455	-6.6439	1.2869	-0.91594	1.4594	-0.0145	0.55582	1.696	1.1827	0.79909	0.25096	0.9855	0.61353	0.96347	1.0909	-6.6439	0.33342	-0.20091	2.0976	1.0144	-6.6439	2.2957	1.9928	0.1375	-6.6439	0.056583	0.9782	-6.6439
IL6	NA	-0.8365	-1.889	-0.18442	-1.4739	-1	-6.6439	-6.6439	2.6017	1.1177	-0.45403	-6.6439	-6.6439	2.5211	1.2449	3.2342	-0.71312	-2.1844	3.7452	-6.6439	-6.6439	-1.152	0.90304	-0.8625	-2.0589	3.7538	3.7761	2.1763	1.0976	-0.78588	2.3505	2.3477	0.79909	-1.9434	2.5922	2.1276	-1.152	0.37851	-6.6439	0.80735	-6.6439	-1.5146	-6.6439	-0.152	0.25096	-0.91594	-0.97143	-6.6439	-0.71312
DEFA1	NA	8.729	8.5217	10.04	10.554	13.342	10.026	12.374	9.4036	6.5203	15.248	13.63	12.96	14.576	15.506	11.782	11.886	10.376	10.949	14.481	14.992	12.867	13.3	12.484	12.575	15.267	14.802	12.114	15.407	13.098	15.959	14.923	15.944	16.372	16.542	13.643	14.243	15.403	14.274	13.93	13.887	10.077	11.064	9.8465	11.785	13.842	13.171	12.08	11.664
DEFA4	NA	3.1619	7.9451	6.2963	5.9167	9.5138	6.3102	7.8135	5.5075	1.7312	11.137	8.3905	9.3614	12.3	11.404	6.7296	7.0744	7.5177	6.6533	9.9005	11.507	8.6577	8.4363	8.2905	10.231	10.41	10.34	8.8226	10.521	8.0119	10.698	9.544	10.893	12.912	11.668	8.0303	9.406	9.787	9.9249	9.9309	11.624	5.7871	8.0399	6.601	6.4517	11.434	11.069	7.3834	8.212
DEFA3	NA	7.192	7.9479	7.2542	9.7315	11.667	3.6076	10.548	8.8436	6.1461	14.495	10.899	11.823	12.471	13.732	5.7525	11.336	5.9148	9.6588	12.938	14.129	6.1524	12.925	4.5638	10.66	12.893	12.895	6.0579	14.828	12.811	13.299	13.313	13.584	13.796	14.173	10.083	13.249	13.624	11.912	13.842	6.9866	8.2771	0.38957	8.9601	9.176	12.815	12.455	11.528	11.091
DEFA1B	NA	-6.6439	-6.6439	4.7824	4.1771	7.1584	4.7887	5.3674	3.0161	-6.6439	9.4143	7.7222	7.9424	8.6007	9.609	6.0461	5.594	-6.6439	6.1651	7.997	9.5132	7.6419	8.3341	8.5046	7.0775	10.188	9.8665	7.3019	9.5681	7.1745	10.813	9.0841	10.315	10.57	11.495	8.8426	9.7386	10.598	8.3709	8.0629	9.6621	4.406	4.7447	-6.6439	6.0221	8.4204	7.8533	5.3903	5.4954
CAMP	NA	2.6064	2.101	4.9882	1.7398	8.8347	6.1305	6.4476	3.8904	3.6311	4.0479	8.2099	5.7366	9.1354	10.215	6.2207	7.7032	3.9402	7.5315	8.3411	8.1713	7.5628	5.4476	3.2943	6.5526	8.6748	9.5196	6.647	11.075	7.08	10.89	9.8299	11.265	10.483	11.056	7.1441	8.2302	5.5859	9.7737	9.7021	8.2055	4.8812	6.0734	8.4199	7.0428	10.12	9.2519	7.4561	6.5943
CHIT1	NA	1.4647	-3.6439	1.7049	-1.889	3.851	1.4168	2.0772	-1.0291	-1.0893	1.3896	3.7687	0.91073	7.3612	2.342	0.64155	2.06	4.62	2.6299	4.2994	3.0018	2.9745	0.097611	-2.3959	1.9298	2.991	4.6988	0.95606	5.8094	2.3277	5.6636	5.2083	6.1293	6.2141	7.0025	2.0841	3.2479	1.6599	4.9453	4.2979	3.4854	1.1763	2.0036	6.3493	0.31034	2.101	2.568	1.9146	2.6112
LCN2	NA	3.847	2.4489	3.8309	4.1882	9.0108	6.3712	8.2496	5.2724	3.6837	5.898	8.6876	6.6067	8.1038	11.714	5.9579	7.6688	6.8464	8.2022	7.3659	8.4025	8.0532	5.5847	4.5317	7.7382	8.9273	9.8589	5.8841	10.676	8.159	10.938	10.116	11.377	9.0128	11.405	8.8367	7.6685	4.3785	8.6993	9.5048	8.5302	4.7398	5.9803	6.6223	7.8822	6.9135	4.5759	6.9426	5.7837
CRISP3	NA	-0.88897	-1.5146	2.1309	-0.76121	1.8319	0.96347	-1.737	-3.4739	1.2079	5.2373	4.9837	5.6314	7.4875	7.1196	0.33342	4.1094	1.144	2.516	5.7722	3.0807	4.7087	3.101	2.3951	4.4738	4.7666	6.5596	3.7677	6.5746	5.0913	8.4036	6.0719	7.578	6.6781	7.6087	3.228	4.054	5.2946	5.3792	5.393	6.6486	1.1699	3.6781	5.9385	4.7602	4.4938	5.7703	3.1457	2.7115
CEACAM8	NA	-0.57777	2.5534	5.4951	0.88753	4.8649	2.8875	4.9932	2.4114	0.17632	6.6002	5.7602	7.3646	7.6515	5.9941	3.669	3.8679	4.5053	5.4983	5.9928	6.1922	7.4627	5.0514	3.7159	4.7829	5.7842	6.4959	4.4738	7.0286	4.0224	7.4736	6.1731	7.251	7.8733	8.2197	4.5552	5.3176	6.6408	5.689	5.4902	6.5027	1.3045	3.6633	5.9472	3.5348	6.3402	6.7501	4.3653	3.6588
CEACAM6	NA	-1.0589	0.097611	4.4529	0.4957	5.2219	3.4236	5.3052	1.4489	-1.5146	7.3519	4.6932	4.9556	6.7892	5.0387	3.2449	2.6462	6.7675	5.07	5.0396	6.0932	7.8539	4.6954	1.5509	3.4699	4.843	4.8161	2.7485	5.7983	3.9069	5.9439	5.4594	6.0766	7.3397	7.0895	3.1906	5.1823	6.2874	4.3882	4.3806	4.5135	-0.152	2.342	5.3995	2.441	6.0851	6.304	2.7049	2.2172
BPI	NA	2.0036	4.9644	7.0471	2.441	8.831	6.7521	8.3375	5.5644	1.7004	8.9571	7.5107	10.43	8.9984	9.5143	6.2772	5.3736	7.1747	7.1397	8.1203	8.0786	9.1902	7.5429	6.6343	6.9235	7.3139	7.7173	6.321	8.3362	5.5777	8.5153	7.6931	8.7703	10.35	10.051	6.5792	7.0215	9.0084	7.3598	6.6629	9.4785	5.009	5.7038	7.9323	4.0045	8.4313	9.3283	6.2178	5.8664
LTF	NA	3.8156	5.1847	6.5065	3.263	8.8968	6.5544	8.3386	5.5753	3.0687	7.83	8.731	9.1177	12.079	11.274	6.2388	6.6582	8.4731	9.2273	9.8862	10.29	10.184	7.6414	5.9787	9.0149	8.4276	9.9935	7.42	10.908	8.0414	10.86	9.9223	11.03	11.913	12.011	8.4717	7.6252	8.7654	9.1211	9.1212	10.766	5.4263	7.3667	7.7153	7.6672	8.2181	8.6571	7.2283	7.9781
PGLYRP1	NA	2.5874	4.557	6.8129	1.8278	7.668	5.3896	7.7554	5.0268	4.1635	7.674	7.1948	8.912	9.3546	9.4608	5.859	6.1322	6.6687	8.2592	8.3455	7.9065	7.5455	6.9142	5.2683	7.6953	6.0974	7.153	6.212	8.904	6.04	8.9476	8.3727	9.5824	9.7127	9.9199	7.1229	6.8975	5.6938	7.7068	7.5853	8.5592	3.591	4.1383	8.8672	5.9812	7.7145	7.1498	5.7916	5.8795
MMP8	NA	1.9449	4.5478	7.4049	2.0909	5.5601	3.266	2.8032	1.5898	1.0704	6.1412	6.3431	5.1027	9.991	9.485	3.7645	5.2207	6.735	7.7531	7.4515	8.6107	8.4518	7.0027	4.9704	7.2238	5.875	7.7413	6.7903	7.9526	6.6952	9.554	7.3776	8.7388	9.394	9.2653	6.8349	6.3105	8.0622	6.9579	6.8021	9.1518	3.84	5.4499	8.1835	5.4886	7.6135	7.3536	5.4124	5.2211
COL17A1	NA	-5.0589	-1.1844	2.342	-3.0589	2.2048	1.0144	1.9373	-2.2515	-6.6439	3.3743	1.511	2.7027	3.7602	4.1554	-1.2515	0.46467	2.4673	3.1683	2.5607	4.5135	3.9411	1.7225	0.61353	2.7355	2.441	2.4276	1.6276	3.433	0.774	2.7677	3.1683	3.3688	3.7366	3.0841	1.5509	2.3757	-0.35845	1.6781	1.6088	3.6611	-2.737	-0.68966	1.2388	-0.53533	2.7203	2.9873	0.87971	-0.41504
ORM1	NA	-0.16812	0.014355	7.6267	-2.1844	5.3245	2.8197	4.4026	2.1177	1.9928	4.6599	5.957	4.1085	7.0111	5.3865	1.7527	3.9864	3.3716	6.4283	6.2687	4.7887	3.2765	3.2987	-0.21759	3.0618	3.6848	4.935	2.6803	5.8253	3.9928	6.6913	6.2024	7.2428	6.8791	6.7875	4.1739	5.1342	2.0976	4.3045	4.5021	5.6927	1.0286	0.12433	7.0527	3.3406	6.0479	5.5689	1.6276	3.3205
OLR1	NA	-1.3585	0.47508	1.9964	-1	2.4195	1.3785	3.106	0.5656	-0.64386	3.5261	3.5619	2.4828	5.5113	2.3978	1.1243	1.8032	0.11103	4.6565	2.6112	4.3576	6.1599	2.6135	1.7866	2.7677	1.6229	3.3688	2.9392	4.3827	1.6871	5.0811	2.3674	5.1985	5.0764	4.8176	2.157	2.5874	2.8836	2.8339	3.3001	4.1152	0.50589	-0.53533	2.0072	2.275	4.6871	4.189	1.1635	1.5801
ORM2	NA	-1.5995	-6.6439	5.5814	-6.6439	2.6758	-1.9434	0.926	-1.0589	-1.152	1.2327	3.5447	0.68706	3.9982	-0.8625	0.11103	0.9855	-0.94342	3.5423	1.848	0.74846	0.32193	-0.30401	-2.3959	0.097611	0.63227	1.774	-2.3219	3.3757	1.3448	3.5874	3.7929	3.6041	4.0277	3.3406	-1.4739	1.6915	-6.6439	1.3334	1.8197	1.0072	-2.5564	-6.6439	4.4323	-0.78588	3.8146	2.7485	-6.6439	-1.6897
FOLR3	NA	0.66903	2.6938	5.6058	-6.6439	4.3154	5.7029	5.0866	2.4854	2.5534	7.8643	4.4303	7.1171	5.0557	3.1763	1.8797	2.275	2.8934	4.6605	7.9693	6.0613	7.3733	2.5753	5.3933	3.5097	2.1309	3.0892	1.373	8.2394	3.0356	4.7882	4.4403	5.7772	7.9938	6.0566	3.9383	4.3702	3.7181	6.5783	2.8817	5.2434	1.4751	1.3674	4.406	4.9704	5.14	4.4456	2.2079	3.4289
DUSP13	NA	-1.3959	-0.78588	-6.6439	-6.6439	1.5008	-1.4344	0.53605	-2.3959	-6.6439	-0.13606	1.1309	2.6599	1.7312	3.4249	-0.76121	-0.39593	1.3334	2.3785	1.1243	-0.21759	-1.6897	-6.6439	-0.0145	-0.64386	1.1506	1.4222	-0.26882	2.2839	-1.152	3.1177	2.2048	2.9523	2.211	2.84	0.62293	0.65992	-0.68966	1.5261	-1.1844	1.6645	-2.8365	-0.71312	2.7719	-2.3959	1.4542	1.157	-6.6439	-3.1844
PRG2	NA	3.0925	2.7004	7.729	4.1342	12.583	12.753	5.7181	9.5212	2.2388	9.9474	4.5317	7.2322	5.4686	10.904	6.988	7.9742	9.4395	8.2474	9.991	8.2252	8.6674	5.3169	5.7629	8.2159	11.655	9.1113	8.2927	10.272	9.9179	9.9257	11.629	10.711	6.2434	11.982	9.5198	10.13	4.7027	10.212	9.4247	7.0228	6.7369	6.6321	7.5357	6.2095	7.6914	8.3952	8.1203	8.2024
EPX	NA	-0.51457	-0.18442	5.087	1.8679	11.599	11.459	4.8181	8.1992	0.91839	5.8163	2.2839	5.6462	3.8278	8.0047	4.9955	5.5326	5.8079	5.2979	6.5314	5.0575	5.3012	3.6724	3.4568	5.9807	9.1607	7.2599	5.5204	8.1559	6.0836	8.125	10.022	9.2007	3.905	9.6388	6.7557	8.6363	0.45418	6.8921	6.9707	4.2126	5.8475	4.3198	5.1803	4.3234	5.6949	5.76	5.5527	1.6088
PRG3	NA	1.1177	-0.88897	3.0108	2.9598	11.338	11.47	3.9146	7.776	-6.6439	6.5223	1.8797	4.4053	2.5558	7.3539	5.2323	6.3598	2.7115	5.3586	6.8774	5.4666	4.9973	3.8728	2.8758	6.1119	9.9118	7.7034	6.6761	8.5573	7.2545	8.7544	10.592	9.2508	3.266	10.177	7.5629	8.2133	2.0841	8.0328	7.9017	2.5945	4.8283	3.9653	4.846	3.9644	6.1673	5.7745	6.4258	0.926
G0S2	NA	0.93357	-1.4739	6.9493	-2.3219	5.1424	2.0704	4.8704	5.4366	4.7861	7.9449	6.4959	4.4666	7.4184	7.0657	1.6915	3.8339	3.7181	6.0168	4.7247	3.6088	3.5957	4.3313	0.11103	2.4828	5.7706	6.3078	4.6639	6.0798	4.7054	8.0007	6.776	7.0286	4.1739	8.1765	4.6814	1.8914	5.3391	3.3462	4.7425	3.26	4.6554	3.5934	6.1942	5.275	4.7076	4.6153	0.47508	1.3896
TACSTD2	NA	-6.6439	-2.9434	2.6848	-1.5564	4.0374	-0.8625	2.433	0.26303	-6.6439	4.9212	2.5311	2.7929	3.2172	4.6685	-2.5564	-0.1047	3.6415	1.6369	-0.12029	3.6747	6.2806	3.3448	2.8197	1.1763	2.269	2.9709	3.2327	3.0054	1.251	3.6346	4.3484	3.7323	6.4846	5.3988	1.7698	5.0938	3.5236	2.406	2.257	0.27501	-1.8365	1.6041	0.028569	-0.1047	3.6747	-0.47393	0.15056	-1.2863
TFF3	NA	-6.6439	-0.73697	-0.49411	0.47508	3.3118	-1.3959	-2.6439	-3.8365	-6.6439	3.5509	-0.34008	9.2627	7.2211	4.6536	2.0909	4.5981	0.94111	2.1144	6.4816	3.7004	3.116	1.0496	1.7866	2.1309	3.6859	4.2758	0.12433	5.3434	2.757	6.0286	5.1695	7.0362	8.5933	6.6865	3.6392	2.6576	1.3334	3.5148	4.8659	-6.6439	-0.089267	1.7613	3.1699	2.9523	0	3.8156	1.8237	1.8237
TARM1	NA	-6.6439	-1.5146	0.73985	-2.3959	3.0054	1.3618	2.9336	-0.074001	-6.6439	1.9598	1.7225	0.64155	2.406	-6.6439	-6.6439	-0.089267	1.5211	1.0841	0.97085	3.1747	3.319	0.31034	-1.1844	0.18903	0.86394	1.0566	-0.81097	2.2048	0.25096	2.4033	2.1827	2.5826	2.9616	2.9373	0.23879	2.4777	-2.1203	1.4114	1.585	-0.13606	-0.32193	0.20163	-0.66658	-1.6439	2.3896	2.5705	-0.18442	-0.13606
DOC2B	NA	-6.6439	-2.1844	0.67807	-6.6439	2.5385	-0.68966	2.1985	-1.2515	-2.3219	0.33342	-2.8365	-6.6439	2.3923	1.6599	-0.32193	-2.6439	1.3161	-6.6439	0.83188	1.844	3.1859	-0.59946	1.4699	-0.058894	-0.47393	-1.3959	-0.66658	-0.8625	-1.3959	0.8953	1.3448	0.91839	2.269	2.1763	-1.737	0.17632	-0.0145	0.99277	-0.043943	2.2296	-3.8365	-0.8625	-2.3219	-6.6439	-0.51457	1.9745	-1.8365	0.73985
PI3	NA	-1	0.41143	5.3892	-6.6439	-1.0589	-6.6439	0.20163	2.0772	6.1884	5.0657	7.3821	5.9488	6.1989	4.3674	-0.074001	1.0356	-6.6439	2.0496	5.6516	0.45418	0.014355	4.9896	3.6439	2.269	1.1177	4.9453	2.9088	3.4581	2.211	4.6786	1.5945	5.9907	2.9727	6.0367	4.1052	1.7485	1.1506	2.4854	2.384	4.2847	-0.57777	0.1375	0.26303	2.2869	5.6568	0.91073	2.7761	3.3951
IL1R2	NA	1.6041	1.8115	6.8207	-1.5995	-0.20091	0.61353	1.6871	4.0197	3.7247	3.281	4.6814	9.4845	2.319	4.7241	1.4906	2.0391	4.5589	3.5777	3.8934	2.0566	3.6404	0.68706	2.8379	-0.13606	-0.34008	4.5692	2.3391	3.0018	1.5361	4.7918	4.8058	4.4634	4.4731	5.9745	3.3604	2.6938	0.926	1.3334	1.3618	6.7729	-0.30401	-6.6439	2.862	3.3923	1.8797	1.7004	-6.6439	0.94111
SIGLEC5	NA	-6.6439	3.254	4.9658	-3.1844	1.1699	2.9505	0.21412	0.38957	1.2869	4.0496	4.2494	5.7623	5.7679	2.9373	1.6229	-1.737	3.6702	3.4128	3.4712	3.025	5.2902	1.9523	-6.6439	-6.6439	1.0772	3.3799	2.2388	3.585	1.5008	3.5185	1.1243	3.5472	4.2547	4.8782	3.1953	2.9505	2.2327	1.6871	2.6781	1.4489	-1.2515	0.93357	3.8125	1.4906	2.9542	2.5801	0.76553	2.0461
PCOLCE2	NA	-0.51457	-0.34008	1.3334	-6.6439	-6.6439	-2.737	-6.6439	-6.6439	-6.6439	4.4463	3.1875	-6.6439	5.8904	-0.029146	2.6645	0.17632	-0.45403	0.28688	3.4944	3.3992	4.0365	2.8972	0.45418	1.3561	2.111	2.9088	-1.6439	2.144	1.2265	3.0925	0.91839	2.852	6.4438	4.8659	3.0179	3.851	4.6932	2.2388	2.7677	2.6064	2.6938	4.6724	1.4647	0.23879	5.5295	2.9011	0.64155	1.281
EREG	NA	1.4383	-6.6439	3.7645	-1.5564	-3.6439	-6.6439	-1.0893	-1.4739	-4.3219	4.6305	3.4276	-0.089267	3.4101	1.4906	-3.8365	-0.53533	2.5534	2.2418	-0.45403	-1.6897	-1.2176	2.0807	2.774	-1.6439	5.3067	5.8999	2.2079	1.0496	-1.0291	2.4983	2.6871	0.48543	4.1875	4.691	1.0909	1.6826	4.706	1.6041	3.2898	4.594	6.4388	6.3014	-0.94342	-0.59946	2.7268	4.8919	-3.8365	2.541
CTD-3214H19.16	NA	-6.6439	-0.64386	0.11103	-6.6439	-0.64386	0.79909	0.056583	-0.66658	-6.6439	-6.6439	1.3674	2.8875	-6.6439	1.4005	0.15056	-6.6439	-6.6439	-0.51457	0.40054	1.9486	1.6088	-6.6439	-6.6439	-1.152	-0.76121	-6.6439	-0.53533	1.2141	-0.34008	0.37851	-0.68966	1.3277	0.58496	1.2449	-6.6439	-6.6439	0.11103	0.45418	-6.6439	-0.39593	-1.7859	-6.6439	-0.2863	-6.6439	-6.6439	0.96347	-6.6439	-6.6439
LILRA3	NA	0.014355	-0.029146	5.5919	-1.889	-6.6439	0.65076	5.1934	3.6241	4.2234	3.7192	5.1566	5.332	5.7331	-6.6439	0.88753	2.1699	4.6118	4.5801	2.669	5.2928	-6.6439	2.0426	1.5059	-0.18442	-0.35845	4.5046	0.31034	5.393	1.0976	4.269	3.9307	-6.6439	4.9968	4.7501	3.079	3.5619	2.1375	4.09	3.278	-6.6439	3.7517	2.7719	5.0968	1.5558	3.0303	3.8115	1.2203	2.373
CLDN10	NA	-6.6439	-6.6439	3.6135	-6.6439	-0.12029	-6.6439	-2.3959	-6.6439	-6.6439	2.6229	1.4276	-6.6439	1.2869	-1.4739	-6.6439	-3.0589	1.0144	0.66903	-1.9434	2.757	3.4893	2.157	2.7677	-2.4739	0.50589	1.6041	2.0286	2.1077	3.9317	-1.1203	4.2434	-2	3.5874	0.056583	3.5185	3.8309	-2.2515	5.2242	3.3448	-6.6439	5.9001	4.2898	-6.6439	-3.4739	5.5021	-1.889	-6.6439	4.4141
CRYGD	NA	-6.6439	-6.6439	2.8934	-6.6439	-1.2176	-2.3959	-6.6439	-2.737	-6.6439	-0.81097	1.4114	-6.6439	0.36737	-6.6439	-6.6439	-2.1203	1.6276	1.2016	-6.6439	1.6041	2.6531	2.8679	-0.97143	-0.59946	3.332	3.5898	-6.6439	2.9727	5.153	0.18903	1.4168	-6.6439	2.3951	-0.25154	1.0144	0.78241	0.9782	3.9251	0.042644	0.65992	0.99277	-6.6439	0.097611	-6.6439	2.7355	-1.5564	-6.6439	5.3165
DPPA4	NA	-6.6439	-6.6439	-6.6439	-2.8365	-2.5564	-3.6439	-6.6439	-2.1203	-0.41504	0.38957	5.464	-2.4739	1.6135	2.1243	1.0772	-0.41504	4.2847	3.6837	4.3785	-0.029146	3.6668	2.5729	2.9727	1.3951	5.054	6.0883	3.0704	4.691	0.51602	0.17632	0.1635	0.50589	2.4854	1.6871	4.3219	-6.6439	3.5969	2.774	1.2388	3.1027	-3.3219	4.7829	3.2884	-6.6439	-6.6439	-6.6439	-0.64386	0.056583
PXDN	NA	4.6639	3.6871	3.9458	5.7787	-0.1047	-2.8365	-6.6439	0.72247	-0.59946	3.5558	-0.18442	1.5753	-1.889	0.80735	-4.3219	3.5084	1.1309	2.2265	3.6769	2.6112	-0.62149	0.1635	3.0356	-0.94342	-0.78588	2.6392	3.2898	1.275	3.7431	2.2327	-0.78588	-0.47393	2.3505	-0.66658	5.0272	3.2403	-1.4739	-0.0145	-0.81097	2.9579	4.0583	3.9458	2.6462	-6.6439	-2.5564	-0.23447	-2.4739	-0.074001
NUDT10	NA	0.52607	-6.6439	-3.6439	-0.4344	-6.6439	-6.6439	-6.6439	-6.6439	-6.6439	0.65076	-1.6897	-1.152	-6.6439	2.2898	-2.9434	-4.3219	-0.0145	-3.3219	2.6415	-1.3219	4.2426	-3.6439	2.2048	-1.4344	-0.0145	-0.76121	2.3448	0.028569	-3.0589	-6.6439	-3.3219	-6.6439	1.1827	-3.0589	1.4803	2.7137	-1.9434	-2.9434	-6.6439	1.0215	0.1375	-6.6439	-0.68966	-6.6439	-6.6439	-6.6439	-2.5564	3.8963
FGF13	NA	-6.6439	-1.2863	-6.6439	-0.76121	-6.6439	-4.6439	1.6323	-6.6439	-0.78588	2.3785	-0.25154	-6.6439	2.844	2.1922	-0.76121	-3.3219	-4.3219	-1.0589	2.9653	2.3533	2.7027	-1.3585	2.9146	1.5311	0.57531	1.7442	1.3505	-0.45403	-0.78588	1.7442	0.70487	0.81558	3.4867	1.0215	-0.97143	1.4594	-0.043943	-1.5564	0.31034	2.359	-1.889	-6.6439	-2.0589	-0.35845	-6.6439	-3.6439	-0.32193	-2.3959
UCHL1	NA	2.516	-6.6439	0.91073	-1.2515	-6.6439	-2.737	-1.889	-6.6439	-6.6439	2.2016	1.3674	-6.6439	-1.3219	0.20163	-2.5564	-6.6439	-0.51457	0.42223	-0.41504	1.3505	1.3785	-0.8365	3.8718	-0.71312	0.73985	1.7908	2.7761	0.28688	-0.30401	-2.5564	-0.32193	-0.51457	-0.21759	-6.6439	4.1481	0.27501	0.93357	-1.5146	-6.6439	2.3477	0.88753	-6.6439	-0.59946	-6.6439	-6.6439	-2	-6.6439	-6.6439
NDN	NA	4.7469	-6.6439	3.6803	0.43296	2.2869	-4.6439	2.696	3.3234	1.5656	2.4463	3.4919	1.546	1.5993	-2.6439	1.2141	-1.9434	1.6276	3.4019	2.0704	-0.8625	2.5361	-1.6439	3.4931	2.0909	2.2327	2.1603	-1.3219	1.7485	4.3205	-1.1203	-1.3219	1.189	2.6508	0.014355	3.5534	1.3045	0.60407	3.4647	-0.73697	1.7181	4.858	3.2705	-2.9434	-2.9434	-0.68966	-0.074001	-0.91594	-0.64386
SH3BP4	NA	2.4854	-6.6439	1.8953	2.9146	-5.0589	-6.6439	-3.6439	1.3103	-1.5146	1.0286	-0.41504	-4.3219	-1.1203	-2.2515	0.20163	2.9336	-0.35845	2.0356	3.4168	1.3219	-1.9434	-6.6439	2.4303	4.0054	1.8875	1.9411	0.64155	0.55582	-3.0589	-3.8365	-5.0589	-1.4344	-0.37707	0.25096	2.6206	2.0942	-5.0589	-2.9434	-6.6439	-1.5995	-0.23447	-3.0589	1.7908	1.3618	-2.737	0.53605	-6.6439	0.61353
TNNI3	NA	-6.6439	0.47508	-6.6439	-6.6439	-6.6439	-6.6439	-6.6439	-6.6439	-6.6439	-6.6439	2.8972	-6.6439	-6.6439	-6.6439	1.8679	-6.6439	-6.6439	0.40054	-6.6439	-6.6439	-6.6439	-6.6439	-0.21759	-6.6439	-0.62149	-1.2515	-2.6439	0.90304	2.5033	-6.6439	-6.6439	-1.3585	-1.7859	-2	1.4005	-6.6439	-0.62149	-6.6439	-6.6439	-6.6439	-6.6439	-6.6439	0.65076	-6.6439	-6.6439	-6.6439	-6.6439	-6.6439
CTC-435M10.3	NA	2.5361	2.6323	2.7247	0.084064	0.34483	0.60407	1.0215	1.4803	2.5185	3.0909	6.1495	0.81558	0.5656	2.6439	-6.6439	2.4777	1.1375	3.0479	-6.6439	0.11103	0.774	0.58496	4.1779	2.1985	2.4141	3.0976	2.359	-6.6439	-3.3219	-0.78588	1.9819	-6.6439	-0.074001	-0.8365	3.8718	3.079	4.6525	1.6599	-0.53533	-6.6439	-6.6439	-6.6439	2.6826	-6.6439	-6.6439	-3.6439	1.8718	-6.6439
MFAP2	NA	0.1375	-6.6439	1.856	0.774	0.070389	-6.6439	-6.6439	-6.6439	-6.6439	-6.6439	4.749	0.58496	-6.6439	-1.5146	2.3813	1.0772	0.9855	1.157	-6.6439	-0.089267	1.7268	-1.0893	0.028569	-2.737	1.0072	2.433	-0.074001	0.15056	1.3505	-2	-0.8365	-6.6439	-6.6439	-6.6439	3.211	3.5211	-2.8365	-6.6439	-6.6439	-6.6439	-3.8365	-1.9434	-6.6439	-6.6439	-6.6439	-6.6439	-0.074001	-6.6439
RAMP1	NA	-0.37707	1.6088	4.8053	2.3448	-1.0291	5.044	4.1795	-6.6439	-1.6897	0.084064	2.541	0.93357	-1.4344	0.33342	3.0461	3.7388	3.5185	3.5717	4.8938	-0.97143	0	-6.6439	2.7845	-0.30401	3.228	1.8032	-0.8365	1.546	-1.7859	3.0959	5.0862	-0.91594	3.3576	-1.9434	0.88753	5.2079	2.144	0.20163	1.406	0.57531	-6.6439	-0.8365	2.6182	0.32193	0.36737	0.62293	-6.6439	1.5261
ZNF521	NA	2.4621	3.7949	3.7655	2.5874	1.8992	2.257	4.7208	2.9837	3.9317	2.9946	4.26	1.4168	-2.1844	-0.78588	2.585	2.4854	1.4647	3.7729	1.3334	-0.20091	1.406	-1.1203	3.5398	4.2728	2.0391	3.1667	2.111	0.53605	1.8639	2.0286	3.8186	2.144	1.6182	-1.0893	4.3723	3.4515	0.056583	4.4087	3.856	1.7312	4.3234	5.2176	2.6938	1.6554	3.4841	2.8895	3.0925	4.2675
PAWR	NA	2.1827	3.6781	3.5323	3.1715	-6.6439	-6.6439	-1.0291	0.87971	2.511	3.5423	3.7581	-0.78588	2.3978	1.9709	0.21412	2.111	0.57531	2.9819	1.111	2.373	3.5273	-1.5146	4.3434	0.64155	2.9819	4.3045	4.5527	3.2884	3.2296	-0.53533	1.3448	2.3618	1.774	0.59455	2.3103	3.6781	2.1309	-0.62149	0.87971	2.0976	3.3632	2.541	2.4568	0.36737	-1.2863	-4.0589	-0.8365	4.0626
DSG2	NA	1.189	3.0807	-5.0589	-5.6439	-5.0589	-6.6439	-6.6439	-6.6439	-6.6439	2.8836	1.6826	-4.3219	-0.47393	-0.64386	-2.0589	-3.1844	0.33342	1.8237	1.9523	-0.59946	-0.043943	-3.8365	2.8156	2.6346	2.0426	2.319	2.4303	1.275	2.2957	-1.8365	-2.1203	-1.2863	0.65076	-1.6897	3.0959	1.1763	-2.6439	0.78241	0.72247	0.9855	2.4568	0.83996	2.2265	0.18903	-6.6439	-3.4739	-1.5564	-0.91594
TMSB15A	NA	-6.6439	-2	-6.6439	-1.889	-6.6439	-1.6439	-6.6439	-6.6439	-6.6439	-0.029146	2.546	-6.6439	-6.6439	-0.78588	-6.6439	-1.3585	-6.6439	-1.3585	-1.2863	-6.6439	-2.3959	-1.6897	0.79909	-6.6439	2.4087	1.373	-1.2515	0.74846	1.1375	-6.6439	-1.3959	0.67807	0.26303	-0.074001	2.1667	0.1375	1.2265	-2	-1.1844	1.1635	1.1375	0.33342	-1.1203	-0.1047	-6.6439	-6.6439	-6.6439	1.2265
TMSB4Y	NA	0.65076	2.1144	0.81558	0.55582	1.1243	1.1309	1.5753	-6.6439	-6.6439	1.6871	2.8659	0.67807	-0.94342	-6.6439	-6.6439	-6.6439	-6.6439	-6.6439	0.65076	-3.6439	0.75702	1.2203	1.7908	1.1309	1.2869	2.4356	1.5008	-6.6439	1.7908	0.85599	-6.6439	0.90304	1.0635	1.0356	2.0875	2.1309	-6.6439	1.8115	1.1506	1.0704	-6.6439	1.4906	0.53605	-0.16812	-6.6439	-6.6439	-6.6439	-6.6439
USP9Y	NA	1.0635	2.025	4.2525	1.9819	1.6736	1.9373	1.8797	-6.6439	-6.6439	3.3074	3.1953	2.3868	2.269	-6.6439	-6.6439	-6.6439	-6.6439	-6.6439	3.1587	-6.6439	1.84	1.6915	3.3576	3.2172	3.275	3.3491	2.9317	-6.6439	3.5033	1.3951	-6.6439	2.943	0.86394	1.6599	2.4489	3.009	-6.6439	3.0583	2.9964	2.0772	-1.2863	2.4568	2.1506	3.0875	-6.6439	-6.6439	-6.6439	-6.6439
UTY	NA	1.9782	2.7698	3.511	2.7268	2.1635	2.2928	2.8176	-6.6439	-6.6439	3.4141	3.3016	3.2172	2.6369	-6.6439	-6.6439	-6.6439	-6.6439	-6.6439	2.6299	-6.6439	3.1144	2.856	3.6882	2.7991	2.7527	3.2016	2.9011	-6.6439	3.1603	3.0704	-6.6439	3.0409	1.9928	2.6645	2.8914	3.1619	-6.6439	3.2265	2.7949	2.6758	-2.5564	3.1276	3.1795	2.9946	-6.6439	-6.6439	-6.6439	-6.6439
ZFY	NA	0.86394	2.3074	2.0841	1.7093	1.6599	1.9561	2.1342	-6.6439	-6.6439	2.585	1.373	1.3103	2.3391	-4.0589	-6.6439	-6.6439	-6.6439	-6.6439	1.696	-6.6439	1.9486	1.8914	3.1635	2.1859	1.9598	2.7225	2.6206	-6.6439	2.0426	2.121	-6.6439	2.1077	1.2141	1.8836	2.4515	2.2079	-6.6439	2.3477	2.359	2.6462	-2.6439	2.2898	1.8278	2.0841	-6.6439	-6.6439	-6.6439	-6.6439
DDX3Y	NA	4.9231	5.558	6.1577	5.878	5.8472	5.4705	5.3462	-6.6439	-6.6439	7.2826	6.0654	5.6594	6.0755	-0.1047	-6.6439	-2.6439	-1.6897	-6.6439	5.3646	-2.3959	5.9196	5.8929	6.887	6.0864	6.9873	7.5911	7.1569	-6.6439	6.5351	6.5741	-6.6439	6.1239	5.8726	6.4021	6.3514	6.6946	-6.6439	5.8283	6.4581	5.503	0.82375	6.5639	5.582	5.8575	-6.6439	-6.6439	-6.6439	-6.6439
RPS4Y1	NA	9.5299	4.1285	9.1866	9.2327	8.6094	8.8922	8.2036	-6.6439	-6.6439	7.9323	8.6572	7.967	8.4038	1.1953	-6.6439	-6.6439	-1.2515	-1.737	9.147	-0.73697	8.3796	8.8227	8.5312	6.3969	9.1866	8.6457	9.0151	-6.6439	9.116	8.0877	-6.6439	8.5138	8.6775	8.6445	9.4777	9.6518	-6.6439	8.8355	8.7345	8.567	3.839	8.9393	9.2539	7.784	-6.6439	-6.6439	-6.6439	-6.6439
EIF1AY	NA	1.4436	5.5814	5.4803	5.1554	4.3916	4.8135	4.7882	-6.6439	-6.6439	5.7123	5.6599	4.1747	5.6285	-0.97143	-6.6439	-6.6439	-1.2863	-6.6439	5.7344	-0.35845	5.7211	4.9612	5.8931	5.8097	6.4772	6.5091	7.0129	-6.6439	5.7613	7.4291	-6.6439	6.4697	4.8455	4.9593	5.2153	6.3103	-6.6439	5.9896	6.6879	6.154	1.4489	5.7522	6.8774	6.9919	-6.6439	-6.6439	-6.6439	-6.6439
KDM5D	NA	4.8699	6.1735	6.2638	6.1087	5.5091	5.3208	5.826	-6.6439	-6.6439	6.077	5.7336	5.3431	5.1164	-2.1203	-6.6439	-6.6439	-5.0589	-6.6439	5.4259	-5.0589	5.8243	5.5904	5.3038	6.8318	5.7944	6.2992	6.1737	-6.6439	5.6035	5.3771	-6.6439	5.4754	5.9649	5.073	5.8304	6.0976	-6.6439	5.647	5.5144	6.1442	0.61353	5.5138	5.5491	6.339	-6.6439	-6.6439	-6.6439	-6.6439
RXFP1	NA	3.4303	1.6599	3.557	3.6358	2.8777	3.2464	2.3219	3.3618	3.5185	1.257	4.193	2.2449	0.056583	-2.8365	1.516	3.211	2.6135	0.014355	-0.45403	-0.12029	-2.3959	2.5311	-0.4344	4.3736	2.2357	2.8953	-0.37707	-0.0145	4.1779	0.74846	1.511	1.0566	-6.6439	-3.4739	1.9107	2.1603	-0.8365	-2.3959	-6.6439	-3.1844	-0.76121	-3.3219	-0.37707	2.5607	-6.6439	1.373	-6.6439	-6.6439
NPTX2	NA	1.3785	-6.6439	3.1827	-0.30401	1.0496	-0.152	4.1102	4.2735	2.4222	-0.68966	-4.0589	0.17632	-6.6439	-0.66658	-1.9434	0.88753	2.4594	-3.8365	-6.6439	-2.4739	-6.6439	1.4647	0.99277	-0.8365	-4.0589	1.4699	-3.1844	-3.6439	-1.6439	-6.6439	1.6135	0.12433	-6.6439	-6.6439	-2.9434	-2.8365	-6.6439	-1.6897	-6.6439	-6.6439	-0.25154	0.12433	-1.2176	-1.5564	5.0005	-1.6439	-3.0589	-6.6439
SLC52A3	NA	0.22651	1.257	0.79077	1.157	1.852	0.4957	2.5084	0.83188	0.22651	-0.21759	-0.37707	-6.6439	-6.6439	-6.6439	0.29866	-0.78588	-0.73697	2.1077	-6.6439	0.91839	-0.13606	0.1635	-0.68966	-0.78588	-4.0589	-0.30401	-1.9434	-0.12029	0.62293	-0.55639	1.2987	-0.39593	-4.0589	-6.6439	2.848	2.0635	-6.6439	-6.6439	-6.6439	-6.6439	-6.6439	-6.6439	-1.5146	-6.6439	3.2357	-6.6439	-6.6439	-2.1844
ELN	NA	-6.6439	0.17632	2.3618	0.52607	0.82375	1.257	2.0772	0.28688	-1.6439	1.4005	4.5254	-2.9434	-6.6439	1.7485	1.4594	2.98	1.7004	3.7214	0.37851	-1	0.95606	-1.0893	2.6848	0.7137	2.1506	1.7866	2.5705	0.90304	2.384	0.23879	1.373	0.17632	-1.0589	-1.5995	6.7776	2.4033	-6.6439	-1	-6.6439	0.60407	-6.6439	-0.62149	0.21412	-6.6439	0.848	-4.0589	-6.6439	-0.66658
PRDM16	NA	-6.6439	-1.5146	-1.3585	0.93357	-4.3219	-6.6439	-6.6439	-6.6439	-6.6439	1.6645	-1.6897	-0.37707	-6.6439	-6.6439	1.6736	2.9672	1.281	-0.32193	0.28688	0.20163	1.0772	2.1953	1.8953	-3.8365	1.275	-0.8625	2.488	-2.2515	-1.152	-2.0589	-6.6439	1.3391	-0.26882	-6.6439	1.6871	2.4356	2.4854	-4.0589	-6.6439	-0.94342	-3.4739	-3.1844	0.25096	-6.6439	-6.6439	-6.6439	-6.6439	3.1859
ST18	NA	-0.49411	-6.6439	-6.6439	-6.6439	6.5059	5.4806	6.7827	5.0596	6.465	-4.6439	-6.6439	-6.6439	-1.2176	3.8104	-6.6439	-6.6439	-0.074001	0.94111	-1.3585	-6.6439	-6.6439	0.014355	2.263	4.7517	-6.6439	0.25096	-1.1203	-5.0589	0.79909	5.8081	5.5008	5.1001	-6.6439	-1.6439	-0.18442	-6.6439	-4.0589	0.32193	-1.0589	-0.30401	0.18903	-0.94342	-2	1.433	-0.043943	-6.6439	3.2525	-1.8365
AGR2	NA	-6.6439	0.15056	-6.6439	-6.6439	1.903	1.1309	-1.1203	2.3277	2.3813	-0.62149	-6.6439	-6.6439	-6.6439	-6.6439	3.1309	0.81558	-6.6439	0.94111	-3.0589	-6.6439	-6.6439	-1.2515	-6.6439	-0.78588	-6.6439	-0.81097	-6.6439	-6.6439	-0.13606	0	1.585	0.12433	4.1595	1.8836	5.6241	1.3277	-6.6439	-6.6439	-6.6439	-6.6439	-3.0589	-1.6897	0.084064	-6.6439	3.5957	-1.0589	-6.6439	-6.6439
C8orf56	NA	0.96347	-0.73697	1.0704	0.90304	2.7782	2.0108	2.025	1.281	0.15056	-6.6439	-0.35845	-6.6439	-6.6439	-6.6439	-0.25154	0.44361	0.62293	-0.058894	-0.53533	-6.6439	-6.6439	-6.6439	-0.37707	0.54597	0.1635	0.774	-0.97143	-0.0145	-0.39593	-6.6439	1.6229	-6.6439	-6.6439	-6.6439	0.23879	-0.23447	-6.6439	-6.6439	-6.6439	-6.6439	-6.6439	-6.6439	-6.6439	-6.6439	-6.6439	-1.0291	1.1699	2.1603
CD34	NA	8.5025	7.9036	7.1568	6.7435	6.5129	6.0598	7.9435	7.4375	6.8971	6.275	7.4051	3.8972	1.8197	5.4476	6.1098	7.3082	7.6711	7.5541	5.9091	4.5521	4.588	5.729	5.9793	8.2592	6.5647	6.6984	5.9215	5.2055	7.5303	4.7355	6.0889	4.9093	4.8846	2.5705	8.0714	7.918	3.3702	-0.20091	0.070389	3.8288	-0.71312	-0.66658	6.631	4.5558	5.7897	4.7225	7.5106	7.0796
PROM1	NA	4.5625	5.8851	4.7766	6.9982	4.8329	4.3441	5.4735	5.0879	4.7793	5.0738	2.4222	-6.6439	2.3132	4.5304	4.0339	6.4506	6.35	5.6519	5.2529	3.6462	3.8914	4.2304	5.6121	7.6253	5.7401	6.5284	5.7511	4.5686	6.1198	3.0054	5.4568	4.0755	3.3406	4.582	4.3757	5.9837	4.1723	3.4033	-0.23447	3.1699	-2.8365	-1.4739	4.4175	4.3568	0.31034	5.111	6.7455	6.9437
HPGDS	NA	1.0704	5.7098	5.2615	5.3561	5.0201	5.2292	4.0505	5.6392	7.8661	5.2645	2.0635	3.1144	-2.4739	3.6124	2.3391	5.4363	5.9229	5.8763	2.4383	-0.57777	2.0942	-0.26882	3.4764	3.5223	4.3234	6.0613	2.9467	4.6656	7.8991	3.4423	6.6453	4.903	1.5558	4.0807	4.9449	6.0217	-0.4344	2.8895	3.2265	1.257	0.1375	1.144	3.591	1.8914	-1.2515	4.3377	3.7949	2.269
AADAT	NA	-1.5995	0.36737	-0.23447	0.1375	2.1408	1.8115	2.4141	1.3674	2.1276	1.4383	1.8953	-2.9434	-6.6439	-6.6439	-3.3219	2.0286	-2.2515	-3.4739	-0.4344	-0.62149	-0.23447	-2.8365	1.6462	-1.6897	1.8914	2.8797	0.7137	0.40054	2.86	0.37851	2.0461	-0.058894	-0.88897	-2.3219	1.1763	1.9298	-3.6439	-0.81097	-6.6439	-6.6439	0.51602	0.53605	-0.97143	-6.6439	-3.8365	-3.8365	-0.4344	1.6826
FOLH1	NA	-0.152	1.6736	-1.4739	-0.1047	0.22651	-0.089267	1.4957	-0.8365	0.66903	-3.3219	0.51602	-6.6439	-2.9434	-1.6439	-6.6439	-4.6439	-6.6439	-1.3585	-1.152	-4.0589	0.72247	-0.37707	1.2327	-6.6439	-0.34008	2.5632	-2.9434	-1.0291	2.1043	-0.94342	-0.76121	-1.0589	-6.6439	-6.6439	0.38957	0.67807	-6.6439	-6.6439	-6.6439	-0.16812	-0.55639	-6.6439	0.33342	-6.6439	-6.6439	-3.6439	-6.6439	0.65076
S100A16	NA	8.1384	-0.64386	0.79077	5.0639	1.0426	-2.4739	4.2396	3.8836	2.9486	-6.6439	0.70487	-6.6439	2.7203	5.9314	2.9298	-0.94342	0.79909	3.5361	-0.37707	-0.30401	1.6462	-1.3959	5.2196	6.6347	0.097611	1.144	1.6041	1.189	-1.8365	1.275	1.9069	-0.51457	0.76553	-0.57777	1.7908	2.3448	-6.6439	0.11103	1	-0.35845	-0.66658	1.4222	0.20163	3.6915	-1.3219	0.1375	0.17632	-0.25154
DNTT	NA	7.8712	4.6311	-3.6439	6.7581	4.7285	1.7268	1.0566	4.9212	2.1342	-2.9434	-3.6439	-6.6439	-1.2176	5.8948	2.8135	3.4712	5.7962	-1.737	6.4259	1.5211	3.7452	2.3132	6.7308	8.3689	4.033	4.926	3.7104	4.5236	-3.1844	5.3523	4.9864	5.5185	0.33342	4.8079	2.3334	-2.3219	-0.76121	0.91073	1.8639	-2.1203	4.5874	1.3277	-0.25154	5.9143	-2.5564	2.6599	8.939	-0.35845
VPREB1	NA	3.26	-0.59946	1.4005	-0.074001	1.3334	0.83996	-0.97143	0.51602	-6.6439	-6.6439	-6.6439	-6.6439	0.51602	2.4594	0.31034	3.0197	4.4555	-0.57777	2.0909	-0.16812	3.2418	-0.91594	3.7761	6.2837	2.3757	2.7549	-0.8625	3.7897	4.0347	1.9928	3.5072	3.7876	-1.5564	3.1027	2.9241	-0.64386	-6.6439	1.5656	0.20163	-6.6439	0.38957	-6.6439	-0.32193	3.5509	1.144	-0.41504	2.1667	-0.78588
OVCH1-AS1	NA	1.9373	-6.6439	-6.6439	3.6346	4.98	-0.88897	4.6831	-3.6439	0.66903	-6.6439	-6.6439	-1.5146	4.9754	-1.4739	-1.0893	-6.6439	2.7442	-6.6439	-6.6439	-1.6897	-6.6439	-6.6439	2.4114	4.6831	0.75702	-6.6439	-6.6439	1.3045	-1.889	-1.2863	-6.6439	4.7049	-6.6439	-1.3219	-6.6439	-1.3585	0.91073	-2.737	-1.0893	-6.6439	-2.737	-6.6439	-1.8365	2.7203	-6.6439	-6.6439	-6.6439	-6.6439
ATAD3C	NA	-6.6439	-6.6439	-3.6439	2.3533	1.384	-0.8625	1.848	0.61353	-0.058894	-6.6439	-6.6439	-3.8365	-6.6439	-3.8365	-1.2863	-0.94342	0.86394	-0.32193	-6.6439	-1.1844	-5.6439	-4.6439	0.9782	-0.089267	0.73985	1.1953	0.27501	-0.4344	1.2327	-5.0589	-0.49411	-0.59946	-6.6439	-0.25154	1.2141	-3.3219	2.0144	-1.2515	-0.45403	-6.6439	-6.6439	-0.4344	-6.6439	0.61353	-6.6439	-6.6439	-6.6439	-6.6439
LCN6	NA	5.4581	3.5122	-6.6439	-6.6439	-0.20091	0.848	5.6011	3.0356	0.38957	0.27501	-6.6439	-6.6439	-6.6439	3.7634	-6.6439	-6.6439	0.45418	-6.6439	-6.6439	-6.6439	1.2327	-6.6439	2.269	3.2063	-6.6439	-1.3219	4.8565	1.111	0.12433	-2.737	1.2928	1.1506	-6.6439	-6.6439	-6.6439	-6.6439	-6.6439	-6.6439	-6.6439	-6.6439	-2.6439	-6.6439	-6.6439	3.1506	-6.6439	-6.6439	0.80735	-6.6439
MSLN	NA	-0.4344	-6.6439	-6.6439	-6.6439	6.2267	6.0579	6.7262	2.3561	2.0909	-6.6439	-6.6439	-6.6439	-6.6439	-6.6439	-6.6439	-2.3219	-2.8365	-6.6439	-6.6439	-6.6439	-3.3219	-6.6439	-3.1844	-6.6439	-1.4739	1.384	-1.737	-2.1203	-2.0589	2.266	6.3892	3.842	-6.6439	-2.9434	-6.6439	2.3219	-6.6439	-1.9434	-2.0589	-6.6439	-6.6439	-6.6439	1.3277	-6.6439	-6.6439	-6.6439	-1.5564	-6.6439
KLRC3	NA	-6.6439	-0.53533	-0.45403	-1	1.511	1.0635	-6.6439	0.28688	2.251	2.3277	0.34483	-0.4344	-6.6439	0.81558	-6.6439	-0.37707	-1.2515	1.1243	-6.6439	-1.2863	-6.6439	-6.6439	1.8237	-6.6439	2.5509	-0.55639	1.1699	-0.21759	0.4957	2.5336	2.2048	3.3561	-0.88897	-0.2863	2.9146	-0.26882	-0.8365	-1.2863	-0.81097	0.7137	2.4276	-0.55639	-6.6439	3.1391	-1.9434	-2.4739	-6.6439	-0.8365
KLRC4	NA	-1.2515	0.86394	-0.62149	-6.6439	2.9837	1.6276	-6.6439	-0.37707	3.3868	2.4957	1.4751	-6.6439	-6.6439	1.9819	-6.6439	-1.2515	-6.6439	-6.6439	-6.6439	-6.6439	-0.76121	-6.6439	3.0652	-0.34008	1.5607	-0.20091	1.157	-6.6439	1.5993	2.9373	1.8115	2.3674	-0.51457	-0.47393	2.4515	1.2928	1.6508	-1.889	-0.68966	1.9928	1.9336	0.20163	0.59455	3.7082	-6.6439	-1.1844	0.42223	-6.6439
THEM5	NA	-6.6439	0.25096	-6.6439	-6.6439	-6.6439	-6.6439	-6.6439	-2.737	-1.8365	-6.6439	-0.35845	-6.6439	0.41143	0.056583	-2.8365	1.0496	-6.6439	-2.1203	-2	-6.6439	-6.6439	-1.4739	-0.94342	3.7312	0.014355	-6.6439	4.3716	-0.97143	-1.9434	0.53605	-2.1844	-0.058894	-6.6439	-2.8365	-1.2515	-1.152	-0.0145	-0.089267	0.8953	3.9882	-1.3219	-6.6439	-0.26882	1.9782	0.32193	-6.6439	-1.3585	-6.6439
SEPT1	NA	3.2615	1.9782	-2.3219	3.2079	1.4594	-6.6439	1.189	2.0426	4.3198	2.3813	1.844	0.47508	3.4529	-6.6439	0.55582	3.1827	-0.089267	4.2891	3.7015	-1.1844	2.211	0.66903	4.6218	4.1235	4.1135	3.839	1.844	2.9146	2.2141	3.4725	3.3505	2.6299	-6.6439	1.669	3.7334	1.5656	4.3625	1.669	-1.0589	3.5311	1.3045	0.47508	1.7049	4.126	1.2265	-6.6439	3.6633	0.26303
GPR171	NA	0	-1.737	-0.66658	-0.18442	-0.91594	0.26303	-0.94342	0.028569	6.3318	5.1639	-1.8365	1.0909	-0.62149	0.41143	-6.6439	-1.8365	-1.6897	1.3561	-0.043943	3.4276	-1.6439	3.6076	5.0717	0.36737	3.4101	-1.3585	-0.23447	-1.0291	3.9973	4.2817	3.9699	5.2649	-6.6439	-0.71312	-0.13606	1.2016	5.437	-0.8365	-1.9434	0.64155	-2.3959	-1.0291	-1.889	2.488	3.1309	-6.6439	0.1635	-3.3219
LYPD2	NA	-6.6439	-6.6439	-6.6439	-6.6439	0.86394	-2.3219	2.7225	-2.6439	3.5583	0.87971	1.0286	-0.45403	-0.53533	-6.6439	-1.737	-6.6439	-6.6439	-1.0291	-6.6439	-6.6439	-6.6439	-1.3585	1.844	-6.6439	-6.6439	0.097611	-0.91594	1.6508	-6.6439	-1.737	-6.6439	2.4621	-6.6439	-6.6439	3.3118	-1.1203	0.75702	-6.6439	-6.6439	-6.6439	-6.6439	-6.6439	1.1953	-0.78588	-6.6439	-6.6439	-6.6439	-6.6439
AC004017.1	NA	-6.6439	1.2265	-6.6439	-6.6439	-6.6439	-6.6439	-6.6439	-6.6439	-6.6439	-6.6439	-6.6439	-6.6439	-6.6439	2.5084	-6.6439	-6.6439	-6.6439	1.9709	-6.6439	1.4647	-6.6439	-6.6439	1.257	1.5558	-6.6439	-6.6439	-6.6439	1.9336	2.0286	-6.6439	-6.6439	-6.6439	-6.6439	-6.6439	-6.6439	1.6508	-6.6439	1.3951	-6.6439	3.1094	2.774	-6.6439	-6.6439	-6.6439	2.3923	-6.6439	2.6826	2.6392
AC002310.13	NA	2.5261	1.4222	-6.6439	1.1375	-6.6439	-6.6439	0.79077	-6.6439	-6.6439	-0.21759	-6.6439	1.926	2.1243	0.87971	-0.66658	-1	-6.6439	1.0635	-6.6439	-6.6439	-1.6439	-0.32193	2.0461	2.5509	1.84	-6.6439	-6.6439	-6.6439	-6.6439	-6.6439	-6.6439	2.6668	-6.6439	-6.6439	-0.1047	2.9616	-6.6439	-1.0893	-6.6439	3.0704	1.7312	-0.20091	-6.6439	-6.6439	-6.6439	0.9486	1.433	-6.6439
DES	NA	-6.6439	-6.6439	3.5705	-6.6439	1.0976	1.0356	0.26303	1.903	1.856	-1.0893	-0.68966	1.3448	0.97085	-6.6439	-0.51457	-6.6439	-6.6439	2.4568	1.9146	-0.41504	1.4383	-1.9434	2.2327	-1.8365	-3.6439	-6.6439	-6.6439	-1.3219	-1.2515	-6.6439	0.097611	0.44361	3.717	-6.6439	1.9635	1.516	0.64155	1.0772	-0.39593	-0.058894	-1.1844	-1.3219	4.2188	-6.6439	-6.6439	3.9165	-6.6439	0.52607
TNNT1	NA	1.1243	4.5078	4.0144	-6.6439	2.0426	-1.1844	0.070389	2.4931	0.46467	1.0072	4.0496	3.2357	1.5705	1.6415	6.6146	-0.18442	3.0566	4.0514	2.5135	0.82375	-0.8625	4.2817	3.3434	-0.1047	2.6064	-0.32193	1.1309	2.266	-6.6439	-0.94342	-0.34008	1.8836	2.0531	0.94111	5.2323	2.6439	1.5801	-1.1203	-0.57777	0.36737	-6.6439	-6.6439	6.354	-0.30401	-6.6439	0.65076	0.070389	-0.97143
HBE1	NA	-6.6439	-2.3959	-2.1203	-6.6439	-6.6439	-2.2515	-6.6439	-6.6439	-6.6439	-6.6439	3.8349	-6.6439	-6.6439	-0.18442	0.53605	-6.6439	-2.3219	0.042644	-0.91594	-2.3959	2.7225	-6.6439	1.3951	-1.4344	-6.6439	-6.6439	-6.6439	-1.6439	-6.6439	-6.6439	-6.6439	-1.737	-6.6439	-6.6439	2.1506	2.4222	-0.39593	1.5801	-6.6439	-6.6439	-2	-6.6439	3.4383	-0.71312	-2.0589	0.15056	-6.6439	-0.25154
RP4-576H24.4	NA	2.6982	-6.6439	2.6982	0.83188	0.64155	1.9672	-6.6439	2.4168	1.1243	4.0259	1.0976	2.5336	1.7225	-6.6439	0.72247	0.66903	3.6713	2.9298	-0.35845	2.4699	3.5059	-6.6439	-0.39593	-1.3585	-6.6439	-6.6439	-0.53533	-6.6439	-6.6439	-6.6439	-0.66658	0.848	0.35614	3.7257	-6.6439	1.9709	-0.13606	-6.6439	-6.6439	-6.6439	1.1177	-6.6439	1.5656	-6.6439	-0.59946	1.0215	-6.6439	2.254
CD1E	NA	2.1731	-6.6439	-6.6439	-6.6439	0.93357	4.5753	1.3277	6.2817	2.2987	-0.39593	-2.1203	-6.6439	-2.5564	-6.6439	2.3477	0.15056	-0.23447	-6.6439	3.2126	2.111	-6.6439	-0.8625	3.1375	1.6182	-6.6439	-1.8365	-1.3585	-0.8625	-6.6439	0.78241	0.33342	-0.152	-6.6439	0.1635	0.80735	-0.45403	0.51602	-6.6439	-6.6439	-6.6439	1.0215	-1.737	0.12433	3.4005	-6.6439	0.35614	-6.6439	-6.6439
CLEC10A	NA	0.848	1.0566	-0.37707	0	4.2411	6.4849	4.5826	6.9603	4.1595	0.83996	2.4751	-0.45403	-2.2515	-6.6439	6.3785	2.7698	-0.53533	0.99277	5.5053	1.0566	1.9819	4.1416	2.7677	1.4005	-1.7859	1.4276	-1.1844	1.516	-6.6439	1.6369	2.319	3.4019	-0.25154	2.2048	3.0514	2.4751	1.251	1.0635	-6.6439	0.18903	0.70487	0.9782	0.85599	2.6576	1.856	4.7787	0.26303	-0.26882
LGALS2	NA	7.8904	5.3505	3.8227	6.431	5.1671	4.9977	6.8012	8.8884	6.7724	4.4449	5.0099	0.57531	3.1779	3.6496	5.7869	5.4074	2.0072	5.2645	5.588	3.8639	1.5558	8.4151	4.047	1.1043	-1.2515	1.1177	4.8861	3.4087	-6.6439	2.4751	3.9107	3.3434	-1.3959	4.7043	0.38957	4.3512	2.6848	-0.64386	1.4854	3.1906	4.1675	4.7923	3.6769	2.696	5.0361	6.247	3.3103	2.2203
TIFAB	NA	2.4568	0.64155	-4.3219	2.6392	4.0197	4.266	0.91839	3.3771	0.34483	-3.0589	-1.2515	-6.6439	1.9598	-0.26882	3.8268	1.7824	2.585	-0.55639	3.2943	2.0807	-1.9434	5.0959	1.157	3.6792	-3.1844	-0.73697	0.53605	1.8914	-2.8365	0.65992	1.7355	1.6554	-0.47393	0.95606	0.83996	0.43296	0.084064	-0.12029	-6.6439	-1.7859	2.384	0.54597	1.9745	3.2479	0.51602	2.0566	2.729	0.95606
KIF17	NA	5.3187	0.32193	-6.6439	3.2234	4.8792	4.3709	2.8914	4.7344	1.406	0.46467	-2.1203	-6.6439	-6.6439	-2.6439	4.0883	2.7225	4.3547	-6.6439	3.5447	-1.889	-3.1844	3.7323	1.6041	5.6999	-2.1203	-2.9434	-0.23447	0.99277	1.4542	2.2418	3.4289	1.8156	-1.2863	1.585	0.29866	1.2928	-2.1844	-1.737	-0.97143	-6.6439	1.5753	-0.16812	2.3306	3.5619	-2.1203	0.014355	0.91073	-0.51457
SIRPD	NA	0.85599	1.2327	2.9964	1.9964	3.6053	2.5656	1.4957	-1.6439	0.15056	-1.3959	2.0772	2.4489	2.4033	-3.0589	3.9079	-1	-0.62149	0.9855	3.5472	2.5632	0.014355	-0.089267	1.9709	-1	-0.34008	-0.57777	-0.16812	-0.23447	-3.0589	-0.13606	1.5945	1.189	-0.13606	1.9928	1.3103	-0.35845	-0.25154	-2.9434	-0.78588	1.0772	2.6826	0.97085	-0.53533	-0.4344	1.1375	3.0391	-6.6439	-6.6439
CLEC4C	NA	-6.6439	-6.6439	-6.6439	-1	2.669	1.9598	-6.6439	2.6299	2.3045	-6.6439	-1.3219	1.4854	-0.1047	-6.6439	-0.35845	1.3896	0.097611	-6.6439	4.3834	-2.2515	-2.2515	3.9991	2.9336	4.1851	-0.68966	0.41143	-6.6439	3.2126	-6.6439	2.2172	-1.1203	2.9107	-1.0291	2	-6.6439	-0.13606	0.73985	-6.6439	-6.6439	-0.2863	0.028569	2.0531	1.0356	3.6253	-6.6439	3.1522	-6.6439	-2.3219
HLA-DQA2	NA	2.1473	2.4621	-6.6439	2.516	0.61353	-4.0589	-6.6439	3.6473	1.9855	-6.6439	2.6668	-6.6439	-6.6439	-0.68966	-0.13606	-0.91594	0.73118	-1.3219	2.6064	-6.6439	-1.3585	-6.6439	-0.88897	-6.6439	0.61353	0.47508	-3.8365	-6.6439	1.2079	-1.5564	1.7949	0.32193	-6.6439	-0.152	-6.6439	0.65992	0.20163	-3.6439	-6.6439	-0.089267	-2	0.056583	-1.6439	1.8319	-0.53533	0.79077	-1.152	1.903
LILRA4	NA	1.0496	0.26303	-6.6439	1.6041	2.9317	1.5509	-1.8365	4.3653	2.7485	0.83996	0.43296	-6.6439	0.40054	-1.737	0.81558	3.4423	0.58496	0.38957	5.8946	-6.6439	-2.737	5.2464	4.3161	4.439	-1.889	-0.57777	-4.0589	3.3491	-6.6439	0.31034	0.28688	2.0909	-1.6439	-1.6897	0.51602	0.12433	1.5945	0.32193	-0.68966	0.15056	-1.1203	-6.6439	2.7613	3.9307	0.7137	3.2418	0.1375	-6.6439
PTCRA	NA	-6.6439	-1.1844	-6.6439	-1.0893	0.44361	0.52607	-6.6439	0.43296	-2	-1.2515	4.4026	0.57531	-6.6439	-6.6439	-1.8365	0.097611	-6.6439	-0.57777	0.91073	-1.152	-2.6439	2.6576	2.0942	1.4854	-1.7859	-1.4344	-1.4739	0.85599	-6.6439	-0.8365	-6.6439	0.17632	-0.37707	0.69599	3.6053	-0.64386	4.1243	1.2079	-0.39593	-0.37707	-6.6439	0.53605	0.78241	0.90304	-0.8625	-0.074001	0.15056	-1.7859
DNAJC5B	NA	-6.6439	-1.737	-1.4344	-3.1844	-0.35845	0.78241	-3.0589	0.1375	-0.029146	-6.6439	-6.6439	0.38957	-6.6439	-0.34008	0.084064	-0.21759	-0.81097	-6.6439	-0.20091	-4.3219	-6.6439	-0.47393	-0.8365	-0.81097	-6.6439	-0.152	-0.97143	1.4436	-6.6439	-6.6439	-1.7859	-6.6439	-6.6439	-0.91594	-6.6439	-2.737	-6.6439	-3.3219	-6.6439	-2.4739	0.11103	-0.18442	-6.6439	0.99277	-6.6439	0.28688	0.50589	-2.9434
BCL2L10	NA	-0.97143	-3.1844	-0.2863	1	0.41143	0.17632	-2.1844	-1.1203	-6.6439	-1.2176	-6.6439	-6.6439	-6.6439	-6.6439	0.20163	-0.81097	-0.2863	-0.97143	-0.8625	1.4005	-1.5995	1.4803	-6.6439	-3.0589	-6.6439	-6.6439	1.2265	-2.3959	-6.6439	-2.2515	-0.71312	-1.5146	-6.6439	-0.91594	-2.737	-6.6439	-2	-6.6439	-6.6439	-6.6439	0.36737	-6.6439	-6.6439	-1.2515	-6.6439	-2.9434	-6.6439	-6.6439
UPK3A	NA	-6.6439	-1.7859	-1.5146	-1.6897	2.4141	3.1811	0.014355	2.0391	0.084064	-6.6439	-6.6439	-6.6439	-1.6897	-6.6439	3.4449	-6.6439	-0.13606	1.433	1.0215	-1.737	-3.3219	-6.6439	1.7268	-6.6439	-6.6439	-1.0291	0.61353	-0.074001	-6.6439	-1.8365	0.014355	-6.6439	-6.6439	-1.889	0.25096	-6.6439	-6.6439	-6.6439	-6.6439	-6.6439	-2.3959	-6.6439	1.0704	-6.6439	-1.4739	0.79909	-6.6439	-6.6439
CARD17	NA	-6.6439	0.54597	0.20163	-6.6439	-6.6439	-6.6439	-0.8365	0	0.85599	-6.6439	0.926	2.5385	2.3978	0.18903	-0.074001	-1.3959	1.3561	2.2079	1.2265	-6.6439	-0.39593	0.32193	1.1375	0.1375	-6.6439	-6.6439	-6.6439	-6.6439	-0.23447	-1.0589	-0.39593	1.2141	-6.6439	0.4957	-6.6439	-6.6439	-6.6439	-6.6439	-6.6439	-0.20091	-6.6439	-6.6439	-6.6439	-6.6439	-6.6439	-0.8625	-6.6439	-0.64386
AC007956.1	NA	-6.6439	-6.6439	1.926	-6.6439	1.2388	-3.3219	1.541	-0.37707	0.22651	-6.6439	1.111	1.281	1.4436	0.57531	-0.68966	-0.12029	-6.6439	-6.6439	-6.6439	-6.6439	0.40054	-0.21759	-0.32193	0.27501	1.281	-6.6439	-0.88897	-6.6439	-6.6439	0.22651	1.585	-3.1844	-1.0893	1.3103	-6.6439	-6.6439	-1.3219	0.20163	-6.6439	-6.6439	-0.68966	0.056583	-6.6439	-6.6439	-6.6439	0.4957	-6.6439	1.0215
C19orf33	NA	-6.6439	-6.6439	-6.6439	1.0704	0.47508	-0.68966	-0.81097	-2.1844	0.5656	3.5969	3.841	-6.6439	-6.6439	3.9136	-0.089267	1.4222	1.0286	1.9411	-0.64386	-6.6439	0.60407	-0.68966	0.38957	0.1635	0.32193	-6.6439	-6.6439	-6.6439	-6.6439	-6.6439	-6.6439	0.91839	0.18903	0.90304	-6.6439	-0.49411	3.5072	-0.152	-0.20091	0.83188	-1.5564	-6.6439	-6.6439	-6.6439	-0.73697	-0.8365	1.3391	-6.6439
CCL3L3	NA	-6.6439	4.4148	-0.23447	-0.20091	-6.6439	-6.6439	4.1052	1.1375	0.85599	1.1043	1.257	1.4906	-6.6439	3.99	-0.34008	1.1953	1.0072	2.342	2.9146	-2.8365	-6.6439	2.6531	2.7355	-6.6439	0.69599	4.5116	-0.73697	1.2141	2.0286	2.9635	2.9579	-6.6439	2.6064	5.8836	-6.6439	2.373	0.028569	-1.6897	0.70487	2.8718	-6.6439	-0.26882	-1.5995	-5.6439	-6.6439	1.7181	4.0461	2.9373
SPAG6	NA	-6.6439	-1.5146	2.7549	2.211	-6.6439	-6.6439	-2.2515	-2.4739	-0.59946	2.1953	-0.25154	-0.35845	-6.6439	-6.6439	-1.737	-2	1.4168	1.9449	-6.6439	-1.5564	-1.0893	-6.6439	-1.3585	-2.3219	2.6645	-2	-2.737	-3.0589	-6.6439	-3.1844	-3.4739	-6.6439	-6.6439	-2.5564	-6.6439	-0.97143	-6.6439	-6.6439	3.846	-6.6439	-1.4344	-6.6439	0.76553	-3.1844	-6.6439	4.0505	1.585	-6.6439
CTD-2370N5.3	NA	1.6599	3.0072	0.774	1.9336	-6.6439	1.6826	3.0583	0.63227	0.54597	3.3978	-0.55639	-6.6439	3.2987	-0.2863	2.9891	-6.6439	2.189	1.5059	-0.1047	0.38957	1.4222	1.5607	2.4463	2.9165	1.1953	1.8639	2.8992	-0.73697	-0.88897	1.5311	1.5898	2.7137	2.6206	2.8278	-6.6439	-3.4739	-4.6439	-1.6897	1.7093	-6.6439	0.9855	1.4383	-6.6439	1.1635	2.6392	3.0892	1.4699	1.6088
HLA-DQA1	NA	7.647	7.7812	4.2928	2.1795	-6.6439	7.2869	6.857	-1.4344	-6.6439	-0.34008	6.8434	4.5185	4.942	7.0856	7.5425	-1.8365	6.8018	6.2455	-6.6439	2.342	-6.6439	9.3993	6.6323	6.3885	-6.6439	5.7107	-6.6439	6.6977	0.1635	4.957	1.2327	-6.6439	6.3377	5.6851	7.8873	-6.6439	-2.4739	5.2672	-1.0589	4.8684	-2.0589	-1.2863	-6.6439	6.478	6.2508	5.7142	4.6668	-6.6439
HLA-DQB1	NA	8.0679	5.013	5.8081	-3.4739	-6.6439	4.5354	7.159	-4.6439	-6.6439	-6.6439	5.1089	6.8932	5.7897	7.7042	8.0707	-2.6439	5.5113	7.413	-1.3219	5.6873	-6.6439	9.4737	6.8901	4.067	-3.1844	6.0654	-6.6439	6.2976	-6.6439	5.4617	-6.6439	-6.6439	6.8639	7.1859	8.0411	-6.6439	-6.6439	5.3237	-6.6439	6.3246	-1.4344	-6.6439	-6.6439	6.4722	8.0208	3.854	6.682	-6.6439
HLA-DRB5	NA	9.684	5.2472	7.8547	-6.6439	-6.6439	5.1408	8.465	-2.5564	-6.6439	-6.6439	4.5638	-6.6439	-2.0589	7.0196	9.6087	-1.5564	6.4591	-6.6439	1.8639	5.8265	-2	10.698	-2.3959	4.2979	-6.6439	7.4426	-6.6439	-6.6439	-0.78588	-1.2515	-6.6439	-6.6439	7.8393	-6.6439	9.7545	-6.6439	0.014355	5.0755	-2.3959	6.4655	1.2203	-1.4344	-0.30401	-6.6439	-6.6439	4.4476	7.2514	1.8197
DEFB1	NA	3.1763	-0.1047	6.2044	-6.6439	4.6611	3.7719	4.5916	1.1043	-6.6439	3.1763	-6.6439	0.1375	11.078	-6.6439	3.7071	-6.6439	6.2496	2.7203	2.157	9.741	-1.4739	-6.6439	-6.6439	3.1538	5.8931	3.2126	-6.6439	3.2001	-6.6439	3.7126	5.306	2.3674	11.35	-1.152	4.0426	8.7344	-6.6439	-6.6439	1.7004	8.3207	6.6228	8.3536	-6.6439	-6.6439	10.417	8.4218	-6.6439	-6.6439
ARTN	NA	0.27501	-3.8365	-0.66658	2.5361	3.9203	2.8319	3.591	4.3554	1.4699	-1.7859	2.1827	-2.737	2.373	-6.6439	1.1953	1.0909	-1.5146	-6.6439	0.18903	4.2441	0.69599	4.441	-1.0589	-3.8365	-1.889	-1.4344	-2.1844	0.44361	-6.6439	-1.6439	1.5311	1.8074	-1.737	-0.45403	-0.91594	-0.26882	0.056583	-0.13606	-1.0291	-2.3959	2.9355	0.31034	-6.6439	-6.6439	3.4502	0.94111	-6.6439	-6.6439
ASS1	NA	-0.34008	-1.5146	-6.6439	0.17632	-0.59946	-0.68966	-6.6439	-2.9434	-2.6439	0.48543	-6.6439	-6.6439	1.2987	-6.6439	0	-1.3585	0.21412	0.23879	0.17632	2.842	0.43296	-0.1047	0.59455	0.17632	0.33342	-6.6439	-1.8365	0.12433	-0.029146	-2.0589	-6.6439	-6.6439	2	-1.4739	1.0909	1.0635	-0.51457	-0.152	-2.737	0.056583	-0.66658	1.5607	2.8797	-0.029146	0.55582	0.5656	1.3785	-0.91594
MT1G	NA	0.96347	-0.62149	-0.39593	3.6656	-0.1047	-6.6439	1.1699	-1.5564	-6.6439	-6.6439	-6.6439	2.6622	7.8809	-6.6439	5.3597	0.056583	3.1667	0.056583	-6.6439	2.0841	3.5826	3.3561	0.26303	0.57531	1.7398	-1.0291	-6.6439	0.097611	-6.6439	-6.6439	-6.6439	-6.6439	0.61353	-6.6439	0.83996	-6.6439	-6.6439	-6.6439	0.20163	-6.6439	2.568	1.1043	-6.6439	-6.6439	0.65076	-0.45403	-6.6439	-0.21759
SLC22A31	NA	-6.6439	-1.889	-2	-1.5564	0.29866	-6.6439	-6.6439	-6.6439	-6.6439	-0.13606	0.8953	1.9523	1.4906	-0.66658	-0.76121	-6.6439	1.6599	-1.4344	-1.1844	0.72247	2.6576	-3.4739	-0.18442	-6.6439	-0.20091	-6.6439	-2.2515	-0.23447	-0.53533	-6.6439	-3.1844	-6.6439	1.9298	-0.51457	-1.5564	-1.5146	-0.53533	-1.889	-6.6439	0.87971	0.17632	-2.9434	-6.6439	-6.6439	-0.81097	-1.8365	-2.3219	-6.6439
HIST1H2AD	NA	-6.6439	1.9855	-6.6439	2.3219	-0.32193	-6.6439	1.3448	-2.4739	-6.6439	4.1243	2.0738	0.4957	3.6439	0.42223	0.1635	-6.6439	1.5993	1.6826	-6.6439	0.26303	1.5607	0.57531	-0.152	2.4087	-2.4739	-6.6439	1.8115	-6.6439	0.63227	2.7377	1.848	-2.9434	0.097611	-6.6439	2.2203	2.251	1.9964	-6.6439	-6.6439	-6.6439	0.91073	0.9782	-6.6439	1.2449	1.2928	1.7782	-0.47393	0.15056
HIST3H2BB	NA	-6.6439	-0.94342	0.27501	2.1635	-6.6439	-6.6439	-0.73697	-6.6439	-6.6439	0.014355	-6.6439	-6.6439	1.7442	-6.6439	1.5993	1.5211	0.12433	-6.6439	-6.6439	1.1375	0.28688	-6.6439	-1.0893	-6.6439	0.42223	-6.6439	-6.6439	-6.6439	-0.152	0.014355	-6.6439	-0.2863	-6.6439	0	-0.49411	-0.4344	-6.6439	-6.6439	1.4436	0.8953	-1.4739	-6.6439	-0.089267	-6.6439	-6.6439	-6.6439	-6.6439	-0.55639
HIST3H2A	NA	-0.62149	3.251	1.84	4.3306	-0.68966	-6.6439	-6.6439	0.83188	2.6871	5.1795	5.3359	3.0339	3.0755	3.4673	5.5385	4.61	-1.152	3.3533	0.47508	3.3234	4.6387	2.1342	4.9495	0.96347	4.073	4.4854	2.2479	4.2157	3.843	4.0365	2.0036	1.0426	2.4906	2.729	4.2411	4.2157	3.1408	1.8032	3.7698	3.6299	1.4168	1.1043	5.2315	3.7527	-6.6439	-6.6439	-6.6439	5.5518
SPOCK3	NA	-6.6439	-6.6439	-6.6439	-6.6439	-6.6439	-3.4739	-1.3219	-3.8365	-6.6439	2.101	3.9212	-6.6439	-6.6439	-6.6439	-6.6439	-0.37707	1.1243	-0.71312	2.144	1.4699	-1.0893	1.373	1.3161	-6.6439	-0.23447	1.111	1.7485	0.61353	-0.68966	-4.0589	-6.6439	-2.737	-6.6439	-2.4739	-0.089267	-1.1844	0.4957	-6.6439	-6.6439	-2.5564	-1.5995	-2.1203	-0.64386	-1.889	-6.6439	-3.6439	-6.6439	-1.2176
LAMP5	NA	0.084064	-6.6439	-2.9434	-6.6439	-6.6439	-4.6439	-6.6439	-5.0589	-0.76121	-3.0589	0.61353	-6.6439	5.7538	-2.8365	0.31034	-4.3219	-1.5995	-3.3219	3.1763	-0.18442	-3.4739	3.859	1.4276	-2.2515	-0.76121	0.82375	-2.4739	2.3533	-1.5995	-2.3219	-6.6439	-0.16812	1.6135	-1	-0.20091	-1.3959	0.38957	-3.0589	-6.6439	-6.6439	1.1953	-0.058894	-0.78588	-1.0893	-2.6439	-0.97143	-2.6439	-2.5564
PHACTR3	NA	-6.6439	-6.6439	2.1953	-6.6439	-0.97143	-6.6439	-6.6439	-6.6439	-3.3219	0.85599	-0.91594	-6.6439	2.5656	-1	-2.1844	-2.4739	-4.0589	-3.1844	-1.4739	3.6938	-0.13606	-0.26882	-3.1844	-2	2.2172	0.15056	-3.8365	-1.1844	-0.62149	-0.39593	-1.9434	0.55582	-0.49411	0.48543	-0.47393	0.26303	-3.3219	-2.4739	-1.6897	-6.6439	1.7908	3.4529	-2.9434	-1.6897	-0.55639	-3.8365	-6.6439	-6.6439
GOLGA8M	NA	-6.6439	-3.6439	-1.1844	-1.9434	-1.737	0.34483	-6.6439	-6.6439	-6.6439	2.9279	3.0807	2.1635	2.9241	-0.32193	-6.6439	-0.074001	-0.34008	-0.68966	-0.57777	0.73118	0.73118	0.65992	0.43296	-0.089267	2.211	2.3219	0.042644	1.7866	0.42223	-0.8625	-2.3219	-0.53533	0.31034	0.80735	-1.7859	-1	1.1699	0.11103	-6.6439	-6.6439	-1.1203	0.47508	-6.6439	-1.889	3.2464	1.6781	-6.6439	0.73118
CYB5R2	NA	-0.71312	-6.6439	1.6369	-6.6439	0.50589	-1.3219	-6.6439	-6.6439	-6.6439	0.22651	2.1953	-6.6439	3.6017	2.7824	-6.6439	-1.889	-6.6439	-5.6439	-5.0589	1.6736	-1.6439	-6.6439	1.6554	0.17632	-0.76121	-0.043943	1.7093	-0.71312	0.1635	-0.21759	-1.6897	-0.25154	-0.4344	-1.2515	2.8895	-1.5995	-1.6897	-6.6439	-1.2515	1.4276	-0.73697	-2.2515	-6.6439	-0.57777	-6.6439	-4.6439	-6.6439	0.20163
C3orf14	NA	-6.6439	-2	-1.3585	-4.6439	-6.6439	-6.6439	-6.6439	-6.6439	-0.73697	-0.8365	3.6826	-6.6439	-6.6439	0.88753	-1.889	-6.6439	-0.8365	-1.152	-0.91594	-0.94342	-6.6439	-6.6439	1.4114	1.9709	2.6392	2.6253	1.1506	1.144	-0.81097	0.33342	-0.21759	1.2327	-1.3585	-1.3219	0.15056	-6.6439	-0.55639	-1.8365	0.014355	-1.1844	1.373	0.52607	-0.76121	-0.91594	-6.6439	-6.6439	-6.6439	-6.6439
PRKCDBP	NA	0.27501	-0.8625	-2.4739	-6.6439	-1.5146	-2.737	-2.5564	0.41143	-6.6439	-0.13606	-1.6897	-6.6439	5.0063	0.9486	-6.6439	-0.8625	-0.64386	1.0215	-1.9434	4.5521	-1.0893	3.6915	2.1408	-0.51457	-2.2515	-0.94342	-1.737	0.8953	-1.2515	-6.6439	-6.6439	-0.39593	3.0108	-1.0291	0.9486	0.22651	0.33342	-0.78588	-1.2515	1.4803	1.9336	0.51602	-0.21759	0.17632	-6.6439	1.4276	-0.1047	0.52607
NDUFC2-KCTD14	NA	-6.6439	1.8359	0.056583	1.7949	-6.6439	-6.6439	-6.6439	-6.6439	-6.6439	3.4515	0.45418	-6.6439	0.86394	1.8319	-6.6439	0.83188	0.90304	-6.6439	-6.6439	3.61	1.4803	-6.6439	2.0426	1.7866	0.42223	-0.51457	-6.6439	-6.6439	1.6229	-6.6439	-0.0145	-6.6439	-6.6439	-6.6439	-6.6439	-0.1047	-6.6439	-6.6439	-6.6439	0.76553	-1	-6.6439	-6.6439	-6.6439	-6.6439	-6.6439	0.9486	-6.6439
CD70	NA	3.111	-1.5146	2.3561	5.1089	-2	-0.23447	0.042644	-2.5564	0.32193	1.1827	-1.2176	0.60407	2.1408	0.26303	0.50589	0.34483	-0.51457	-0.37707	-6.6439	-2.4739	0.32193	0.85599	1.3896	1.0635	-0.1047	0.26303	-2.8365	-0.76121	-6.6439	-1.6439	1.0072	0.40054	-1.3219	-0.68966	0.46467	0.056583	-0.18442	-0.62149	-1.6897	-1.737	2.3248	4.9016	-0.71312	-1.5995	-2.2515	-6.6439	-0.152	-6.6439
GPAT2	NA	-3.6439	-6.6439	-3.8365	-1.3585	-3.8365	2.4141	1.4222	-0.8365	-0.68966	-2.6439	-2.3959	-1.5995	5.7271	3.3688	-1.5564	-3.0589	-6.6439	-3.6439	-6.6439	-0.41504	4.2001	-2.1844	-0.2863	-0.64386	-0.57777	3.8895	-0.0145	1.0704	3.251	-1.2176	-3.0589	-6.6439	-6.6439	-4.3219	0.848	-3.6439	-6.6439	-2.1844	-4.3219	-1.152	-1.5995	-3.6439	-6.6439	-0.51457	-6.6439	-6.6439	-0.78588	-6.6439
SPESP1	NA	-6.6439	-6.6439	1.7093	-6.6439	-6.6439	-6.6439	-6.6439	2.0391	0.97085	-6.6439	-1.4739	-6.6439	-6.6439	-6.6439	-6.6439	-1	-6.6439	-6.6439	-6.6439	-0.94342	1.9411	-6.6439	2.3757	0.79077	-0.39593	2.111	-6.6439	-6.6439	-2.5564	-1.889	-6.6439	-2.737	-6.6439	-6.6439	1.9184	-6.6439	1.2265	-6.6439	-2.5564	-6.6439	-6.6439	-6.6439	1.9373	-6.6439	-6.6439	-6.6439	-2.0589	-1.3959
TP53TG3D	NA	-6.6439	1.4383	-6.6439	-6.6439	0.86394	-6.6439	-6.6439	-0.59946	0.43296	-6.6439	1.6229	0.78241	-6.6439	-6.6439	-6.6439	-2.9434	-1.2515	0.38957	0.53605	-6.6439	-6.6439	-6.6439	0.1375	0.926	1.8032	1.5801	-6.6439	-1.7859	3.7049	-2.6439	-1.0291	-1.1844	-6.6439	-6.6439	0.22651	-6.6439	-0.45403	-0.47393	-6.6439	-1.5564	-6.6439	-6.6439	0.31034	-0.0145	0.55582	-0.97143	0.18903	-0.73697
C1orf167	NA	-6.6439	-6.6439	2.2265	1.406	-6.6439	-6.6439	-6.6439	1.4383	-6.6439	-6.6439	-6.6439	-6.6439	0.69599	-6.6439	-6.6439	-1.5564	1.4751	-6.6439	0.44361	-6.6439	-0.058894	-6.6439	-6.6439	0.17632	0.042644	-0.62149	-0.64386	-2.8365	-6.6439	-6.6439	0.37851	-6.6439	-2.3959	0.9486	-2.8365	-6.6439	-6.6439	-6.6439	-6.6439	-6.6439	-6.6439	-6.6439	-0.20091	-6.6439	-6.6439	-0.57777	-6.6439	-6.6439
FKSG52	NA	-6.6439	-0.35845	0.848	-6.6439	0.1635	-1	-0.152	-0.2863	-6.6439	-6.6439	1.0356	0.93357	-6.6439	-6.6439	-6.6439	0.33342	-0.26882	1.3277	-6.6439	-6.6439	-0.66658	-6.6439	-6.6439	-6.6439	0.9855	0.34483	-0.59946	-6.6439	-6.6439	0.62293	-6.6439	1.2987	-0.12029	-0.37707	-6.6439	1.1243	0.1375	0.70487	0.45418	-6.6439	-6.6439	-6.6439	-6.6439	-6.6439	-0.1047	-0.20091	-6.6439	1.0426
PNMT	NA	-0.73697	-6.6439	1.3448	-6.6439	-6.6439	-0.8365	1.0635	-1.152	0.7137	-1.2176	-0.81097	3.6758	1.0704	-6.6439	-3.3219	-1.5564	-0.71312	-6.6439	-0.64386	-1.4344	0.55582	-2.1203	0.91839	-1.8365	0.11103	-0.37707	-0.26882	1.3785	0.46467	-0.4344	1.9598	-0.51457	0.23879	0.61353	-1.889	1.0566	1.5059	1.3618	-0.76121	1.6599	-3.8365	-6.6439	-0.53533	-6.6439	-2	-1.3959	-1	0.41143
AC073333.1	NA	-6.6439	-0.41504	-6.6439	-6.6439	-6.6439	-0.043943	-0.21759	-6.6439	-6.6439	2.1375	0.9782	-6.6439	-6.6439	-6.6439	-6.6439	0.27501	-6.6439	0.27501	0.25096	-6.6439	-0.71312	-6.6439	0.48543	-6.6439	-6.6439	-6.6439	-0.64386	-6.6439	-6.6439	-6.6439	1.263	-6.6439	-6.6439	-6.6439	0.042644	1.0635	-6.6439	-0.35845	-6.6439	-6.6439	-6.6439	-6.6439	-6.6439	-6.6439	-6.6439	-0.25154	-6.6439	-6.6439
RP4-734P14.4	NA	0.41143	-0.21759	-6.6439	-0.71312	-0.13606	0.23879	-6.6439	-6.6439	0.31034	-6.6439	-6.6439	0.18903	-6.6439	-6.6439	-1.152	-6.6439	-0.91594	0.21412	0.93357	-6.6439	-6.6439	-0.73697	-0.34008	-6.6439	-6.6439	-0.13606	0.11103	-6.6439	1.6323	-0.8365	-0.8625	-6.6439	1.7613	0.32193	1.541	-6.6439	1.6599	-6.6439	-6.6439	-5.6439	-0.73697	-6.6439	1.2987	-4.3219	-1.0291	-6.6439	0.41143	-6.6439
HIST2H2AB	NA	1.6599	0.65992	-6.6439	-0.81097	-0.39593	-6.6439	-6.6439	-0.2863	-6.6439	1.6229	0.45418	0.33342	-6.6439	-6.6439	-0.97143	-1.2515	0.73985	0.73985	-0.25154	-0.8365	-1.2515	-6.6439	-1.0589	1.5801	0.44361	1.3896	1.157	-6.6439	-0.12029	-6.6439	-6.6439	1.3277	0.8953	0.61353	-0.47393	1.1699	1.1177	-0.88897	-0.12029	-6.6439	-1.4739	3.26	-6.6439	-0.058894	1.3618	-6.6439	0.46467	0.47508
HIST1H3A	NA	-0.47393	-6.6439	-0.81097	-0.94342	-6.6439	-0.12029	-6.6439	-2	-6.6439	3.3674	-6.6439	1.7824	-6.6439	-6.6439	-6.6439	0.18903	-6.6439	2.7761	-6.6439	-0.97143	-1.3959	1.2987	-1.2176	-0.88897	1.3161	-6.6439	1.2869	0.66903	0.74846	0.4957	-0.41504	-0.39593	0.17632	-0.1047	0.38957	-0.53533	1.7181	0.54597	1.3391	-6.6439	0.99277	2.257	0.79909	-0.18442	-0.76121	-0.88897	-6.6439	-6.6439
HIST1H3C	NA	1.5898	-1	-6.6439	1.4436	-6.6439	-6.6439	-6.6439	-1.9434	-6.6439	-6.6439	-6.6439	1.263	-6.6439	-6.6439	-6.6439	-0.34008	0.084064	0.66903	-6.6439	-6.6439	-1.3585	-0.64386	-1.152	-0.81097	-6.6439	-6.6439	-0.23447	-0.26882	0.80735	-1.0291	-0.35845	-6.6439	-6.6439	1.5361	-6.6439	-6.6439	-6.6439	-0.97143	-6.6439	-6.6439	0.47508	3.3161	-6.6439	-6.6439	0.29866	-6.6439	1.3896	-6.6439
ADAMTSL4-AS1	NA	1.4114	-6.6439	1.384	-6.6439	-6.6439	-6.6439	-6.6439	-0.55639	0.72247	-6.6439	-0.81097	0.070389	1.9373	0.042644	-6.6439	-6.6439	-6.6439	-0.51457	-6.6439	-0.1047	-6.6439	0.75702	-6.6439	-6.6439	0.20163	-0.4344	0.90304	-0.45403	0.63227	-6.6439	0.45418	-6.6439	-0.94342	-1.2515	0.85599	-0.66658	-6.6439	-1.152	-6.6439	-6.6439	-0.13606	-0.45403	-6.6439	0.69599	0.12433	0.58496	0.20163	-6.6439
HIST1H4D	NA	0.28688	-0.2863	-0.074001	1.8359	0.22651	-0.91594	-0.089267	0.78241	0.58496	0.68706	1.111	1.0144	0.81558	-6.6439	-6.6439	-0.59946	-0.18442	0.40054	-6.6439	-6.6439	0.41143	0.12433	-6.6439	-0.074001	1.0566	0.41143	-0.51457	0.43296	-6.6439	-6.6439	-6.6439	-6.6439	-6.6439	0.69599	-6.6439	-6.6439	0.21412	0.79077	-6.6439	-6.6439	-0.78588	3.0179	-6.6439	-6.6439	-0.029146	-0.13606	-6.6439	0.12433
HIST1H3G	NA	2.541	0.54597	-6.6439	-0.94342	-0.51457	0.31034	-6.6439	-1	-6.6439	2.2418	-6.6439	-6.6439	1.0704	-6.6439	-6.6439	-1.3959	1.6135	-6.6439	0.63227	-0.97143	-6.6439	-0.68966	-1.1844	0.72247	-0.66658	0.68706	1.2987	2	1.7613	-6.6439	-6.6439	1.2079	-0.81097	0.48543	-6.6439	-6.6439	-6.6439	-6.6439	-6.6439	-6.6439	-1.5995	-0.32193	-6.6439	-6.6439	-6.6439	-0.8625	0.33342	-6.6439
HIST1H1D	NA	4.7517	1.3391	0.60407	2.5632	0.85599	0.88753	0.774	1.4005	0.65076	3.6993	0.42223	-1.0589	-1.1203	0.52607	0.25096	2.848	1.3951	3.2765	1.7698	-1.2176	-6.6439	1.0215	1.2265	2.144	2.7908	0.52607	4.5928	1.2928	1.5509	0	2.7093	-0.59946	-2	1.4542	-0.81097	-0.12029	1.144	-2.3219	-0.45403	0.57531	1.8032	1.0704	0.93357	1.2203	1.0909	1.1043	2.275	-0.26882
HIST1H3B	NA	-6.6439	-0.074001	-6.6439	-0.97143	-6.6439	-6.6439	-6.6439	-6.6439	-6.6439	-6.6439	-6.6439	-6.6439	0.042644	0.15056	0.47508	0.1635	-6.6439	-6.6439	1.6041	-6.6439	-6.6439	-6.6439	-1.2176	0.097611	0.29866	-6.6439	0.68706	0.65076	0.73118	-0.1047	-6.6439	-6.6439	-6.6439	1.6781	-0.62149	-6.6439	-6.6439	-6.6439	-6.6439	-0.23447	-0.029146	4.5601	-6.6439	-6.6439	0.22651	-0.88897	0.31034	-0.66658
HIST1H2BH	NA	-0.18442	0.81558	-6.6439	-0.64386	0.75702	1.406	0.43296	0.60407	0.12433	2.7845	2.6182	1.5008	2.342	-6.6439	2.0108	1.903	1.6369	1.4906	1.4906	-6.6439	-6.6439	-6.6439	1.1043	2.5922	-0.41504	2.275	1.5801	1.5361	1.6229	1.5261	-0.1047	0.90304	0.46467	2.6508	0.68706	1.7312	1.7049	0.27501	1.0426	0.084064	1.2928	-0.043943	0.084064	-6.6439	1.0976	0.9855	1.6229	1.6369
HIST1H4A	NA	-6.6439	-0.34008	-6.6439	-6.6439	0.18903	0.042644	-0.13606	-1.2515	-6.6439	2.6369	-6.6439	-6.6439	-6.6439	-6.6439	-6.6439	-0.64386	-0.23447	0.35614	1.3334	-6.6439	-6.6439	0.084064	-6.6439	1.4647	-6.6439	0.36737	2.0215	-6.6439	-6.6439	1.2388	1.3505	-6.6439	-6.6439	-0.35845	0.12433	0.15056	1.7527	-6.6439	0.48543	-6.6439	0.1635	3.3854	-6.6439	-6.6439	-0.074001	-6.6439	-6.6439	-6.6439
HIST1H2AH	NA	3.1859	-6.6439	-0.76121	0.1375	-0.45403	-1.6439	-6.6439	-0.94342	-6.6439	-0.0145	-6.6439	-6.6439	-6.6439	-6.6439	1.7866	-1.3219	0.097611	-6.6439	0.69599	0.68706	-0.32193	-6.6439	-6.6439	0.78241	1.384	-6.6439	1.7782	1.7398	-6.6439	-1.0291	0.65992	-6.6439	-6.6439	0.96347	-0.53533	-6.6439	-6.6439	0.63227	1.8278	1.4436	-1.5146	3.3291	1.4542	-6.6439	0.31034	0.18903	1.9855	-6.6439
HIST1H4B	NA	0.38957	-0.18442	1.0144	-6.6439	1.3334	-6.6439	-6.6439	-1.1203	-6.6439	2.7824	0.21412	-6.6439	-6.6439	-6.6439	-0.18442	0.51602	1.4957	0.50589	0.48543	-6.6439	-6.6439	-6.6439	-6.6439	-6.6439	-6.6439	-6.6439	-0.41504	-6.6439	-6.6439	-6.6439	-6.6439	-6.6439	-6.6439	0.79909	0.27501	-6.6439	-6.6439	-0.1047	-6.6439	-6.6439	-0.68966	2.854	1.6599	-6.6439	1.6462	-0.029146	-6.6439	-6.6439
AREGB	NA	-0.49411	-0.62149	0.70487	-6.6439	-2.2515	-2.6439	-2.1844	-1.6439	-6.6439	-1.5995	-0.20091	0.27501	0.848	1.2141	-6.6439	-0.59946	-2.2515	0.18903	0.15056	-6.6439	-6.6439	-6.6439	-6.6439	-2.0589	0.28688	2.0036	-2.737	0.17632	-0.88897	0.93357	-0.20091	-6.6439	-6.6439	0.79077	0.4957	-0.2863	0.27501	-6.6439	0.65076	-0.029146	-3.6439	-1.8365	-0.97143	-1.0893	-2.1844	-5.6439	-6.6439	-1.737
AREG	NA	4.8728	1.1375	6.3174	0.22651	1.7093	1.5558	3.5509	3.4764	0.34483	2.0179	3.8115	5.405	-0.089267	7.0101	1.8115	5.5229	3.3854	5.4179	-6.6439	-1.0893	0.11103	3.1795	0.55582	-2.0589	4.8555	6.9146	3.4101	-6.6439	4.1218	6.1699	6.3717	0.774	2.8217	6.701	6.8234	3.3161	6.507	0.72247	1.2987	4.3964	2.8053	0.75702	6.0923	2.8217	2.2172	-0.51457	-1.3219	-6.6439
MMP7	NA	2.3334	0.17632	2.6439	-1.737	-6.6439	-3.4739	-6.6439	-3.8365	-6.6439	-6.6439	-6.6439	-1.6897	-6.6439	0.21412	-0.058894	1.7181	1.1763	2.1667	-0.25154	-2.9434	-6.6439	-0.13606	-3.1844	-0.81097	0.61353	-0.57777	-3.1844	-6.6439	-6.6439	-6.6439	-6.6439	-6.6439	-6.6439	1.3161	-6.6439	-6.6439	-1.5995	-2	-6.6439	-0.55639	1.4751	-1.2176	-6.6439	-2.0589	-2.5564	-6.6439	-0.51457	-0.23447
AL590560.1	NA	-6.6439	2.5084	-6.6439	1.0772	-6.6439	-6.6439	-6.6439	0.028569	-6.6439	-6.6439	-6.6439	4.8674	-6.6439	4.5229	0.95606	2.263	-6.6439	2.6576	3.1699	-6.6439	-6.6439	2.4114	-6.6439	-6.6439	2.8115	3.5777	-6.6439	1.6323	-6.6439	0.93357	-6.6439	-6.6439	2.742	1.9486	1.406	-6.6439	-6.6439	-6.6439	-6.6439	1.8032	3.0496	3.225	-6.6439	-6.6439	1.111	2.06	-6.6439	2.9222
AVP	NA	-1.152	-6.6439	-1.5146	-6.6439	-6.6439	-6.6439	-6.6439	-2.737	-6.6439	-0.81097	5.99	2.774	-6.6439	-6.6439	-0.8365	-0.55639	-6.6439	-6.6439	-1.0589	-6.6439	-6.6439	-1.4739	-6.6439	-6.6439	5.3858	3.7592	-1	1.9709	-6.6439	-6.6439	-6.6439	-6.6439	-6.6439	-0.8365	-6.6439	-6.6439	-6.6439	-6.6439	-6.6439	0.070389	-2.3219	-0.029146	0.097611	-6.6439	-6.6439	-6.6439	-6.6439	-6.6439
C8orf44-SGK3	NA	2.3757	0.74846	-0.23447	2.0531	0.32193	1.6826	-0.57777	0.66903	1.433	1.9561	0.014355	-1.737	-1.2515	-6.6439	0.90304	-6.6439	0.9486	0.61353	0.55582	0.7137	0.9486	1.189	0.65992	1.4803	1.5059	-1.4739	1.4699	1.4005	2.3334	-0.71312	-6.6439	-0.043943	-6.6439	-0.37707	-6.6439	-6.6439	-6.6439	-1.4739	1.3045	0.51602	1.251	1.4276	1.4114	-6.6439	-6.6439	-6.6439	0.79077	0.65076
GSTT1	NA	2.433	-0.21759	2.926	1.4436	0.42223	-6.6439	-0.8625	1.0566	1.0215	2.0179	3.9203	-6.6439	2.7761	2.319	4.1457	1.9069	-1.5146	2.0426	1.3561	1.9561	3.696	0.68706	3.0772	-6.6439	2.5261	2.6645	3.797	3.319	1.7655	-6.6439	2.0738	1.903	-6.6439	1.7824	-6.6439	4.3792	4.1635	3.5656	2.568	3.4316	2.5705	2.669	3.2418	1.2449	-6.6439	-6.6439	3.3161	1.7485
ZFP57	NA	2.5435	-6.6439	-6.6439	-6.6439	2.5558	-6.6439	-6.6439	-6.6439	-6.6439	-2.9434	-1.6897	-2.4739	-0.37707	-6.6439	-6.6439	-2.2515	-6.6439	-6.6439	-1.1203	1.4803	-4.0589	-6.6439	-6.6439	-6.6439	-6.6439	-6.6439	2.6064	2.6554	-2.8365	1.4854	-3.0589	0.60407	-6.6439	1.144	-6.6439	2.3896	-6.6439	0.72247	-6.6439	-6.6439	-2.2515	-6.6439	-6.6439	-6.6439	-6.6439	-6.6439	-6.6439	0.88753
POLR2J2	NA	2.9392	2.8032	3.1651	2.511	2.441	4.7602	2.5311	-6.6439	-0.029146	-6.6439	1.0635	-6.6439	1.541	3.3277	2.2418	4.3778	2.8679	3.6135	0.73985	3.0426	2.257	-0.2863	1.5509	3.9193	1.6645	4.359	-0.78588	2.1731	-6.6439	1.3277	-6.6439	1.9222	-6.6439	3.4489	-6.6439	2.7719	-6.6439	4.1651	-6.6439	2.541	3.6781	3.4738	2.9505	-6.6439	2.6439	-0.97143	2.0108	3.839
RP11-872D17.8	NA	-6.6439	-6.6439	-6.6439	-6.6439	2.1375	3.1953	-6.6439	0.93357	-6.6439	-6.6439	-0.55639	-6.6439	-0.30401	0.17632	-0.88897	-2.3219	-0.16812	-0.26882	1.1953	-6.6439	-1.0291	-6.6439	-6.6439	-1.5564	2.3391	0.27501	-0.074001	1.5898	-1	1.9298	1.9672	-0.53533	-6.6439	2.0321	0.67807	0.9782	-6.6439	0.50589	0.76553	-0.8365	-2.2515	-6.6439	-6.6439	-6.6439	1.6781	-0.18442	-6.6439	0.37851
CKS1B	NA	3.7398	-6.6439	2.7398	-6.6439	4.0063	4.2645	-6.6439	3.4046	-6.6439	3.6971	-6.6439	-6.6439	2.7866	3.9117	1.7949	-6.6439	2.9542	-6.6439	3.1969	1.6462	-6.6439	3.3291	0.80735	5.3597	1.0215	4.3427	3.0583	3.8846	5.5686	0.76553	1.541	1.3334	3.144	3.3716	-6.6439	-6.6439	1.3896	3.3964	-0.21759	3.6323	2.3277	5.2687	4.5692	2.5898	0.87971	2.8659	2.2048	3.1554
ZNF321P	NA	-2.1844	0.12433	-6.6439	-0.62149	1.0496	0.51602	-2.5564	-0.55639	1.546	0.20163	-2.5564	-6.6439	-1.6897	2.8339	0.40054	-6.6439	-0.73697	-6.6439	-6.6439	-6.6439	-1.5564	-6.6439	-6.6439	0.95606	-0.058894	1.406	1.852	-6.6439	0.78241	0.20163	-0.35845	-6.6439	-6.6439	-6.6439	-0.91594	-6.6439	-6.6439	0.51602	-6.6439	0.7137	0.084064	-1.1844	-6.6439	-6.6439	-0.49411	1.189	-6.6439	-4.6439
RP11-343C2.11	NA	2.8738	3.3306	-6.6439	3.8146	2.9241	2.7247	3.9635	-6.6439	2.4931	3.7159	-6.6439	-6.6439	1.585	2.9411	-1.5564	-0.76121	2.3363	3.0321	3.0566	-6.6439	-0.13606	-6.6439	2.7991	4.1342	2.3923	4.4053	3.4114	1.5607	-6.6439	2.3896	2.7159	2.3533	2.6159	3.3205	3.756	-6.6439	0.37851	-6.6439	-6.6439	1.8875	1.9449	4.2578	0.45418	3.8043	-6.6439	3.4383	3.1715	0.9855
PAX8	NA	2.373	-6.6439	-1.6439	-4.3219	2.846	-1.5564	2.6276	2.568	2.541	1.9146	-6.6439	2.0391	3.1194	-6.6439	3.0321	1.9672	2.1763	2.3219	-1.1844	-5.0589	-1.2863	-0.043943	2.5656	-3.8365	-0.4344	-6.6439	2.7527	1.189	1.9449	-0.074001	2.3103	2.0531	-6.6439	-1.3959	2.6439	-2.5564	1.5656	-6.6439	0.070389	1.0496	2.3306	1.6599	1.3219	-4.0589	-4.6439	-3.4739	3.3306	3.3045
PRSS21	NA	-1.737	5.4145	5.3452	6.6539	6.7706	6.6394	5.1675	6.4313	4.9416	4.854	4.3618	4.5552	5.3558	6.0103	5.4686	4.855	-2.3959	4.4854	5.1156	-6.6439	5.2434	2.211	5.8324	4.813	3.9891	-6.6439	0.47508	4.1795	-6.6439	3.5385	5.605	4.8787	-6.6439	-6.6439	5.0334	-6.6439	0.50589	-1.6439	2.774	4.2772	6.5162	5.5753	4.2273	-6.6439	-6.6439	6.2979	-0.66658	5.915
ZRSR1	NA	-6.6439	0.4957	-6.6439	-6.6439	-6.6439	0.60407	0.69599	-0.34008	0.69599	-6.6439	0.34483	-6.6439	1.4168	0.1375	-0.73697	-1.5146	-6.6439	-6.6439	-6.6439	-0.59946	-6.6439	0.070389	-6.6439	1.6276	-0.1047	0.60407	0.22651	-0.058894	1.144	0.4957	-0.058894	0.7137	0.18903	-2.5564	-6.6439	-6.6439	-2.8365	-6.6439	-1.5995	-6.6439	-6.6439	-0.57777	0.76553	0.91073	-6.6439	-6.6439	-1.0893	0.34483
POMC	NA	-1.889	-6.6439	-6.6439	-6.6439	-0.55639	3.1276	-6.6439	3.7442	2.4033	4.0566	1.8758	0.83188	-1.3959	1.516	-2.5564	-2.0589	-6.6439	-0.62149	-0.21759	2.7719	-2.9434	0.59455	0.57531	0.80735	1.4436	0.7137	0.97085	2.8875	-6.6439	1.1699	0.47508	1.3618	-1.6439	0.83188	-1.0589	-0.35845	-6.6439	-2.5564	1.6182	-6.6439	2.319	0.66903	-0.21759	0.59455	-0.94342	-0.68966	0.99277	-2.1203
PRAME	NA	-6.6439	-2.737	5.4403	0.78241	0.9486	0.32193	0.91073	-2.5564	-3.1844	2.9635	-1.8365	4.765	-6.6439	-2.3219	-1.6897	-4.0589	8.1593	-6.6439	-6.6439	-6.6439	-0.88897	-3.4739	-0.55639	-3.6439	-2.3219	-2.6439	-4.0589	-6.6439	2.9107	1.541	5.3341	1.0356	-6.6439	-1.7859	0.61353	6.2924	-6.6439	0.028569	-6.6439	-0.71312	-2.1203	-2.9434	6.2882	-6.6439	-1.2176	1.9184	-6.6439	-6.6439
MKRN3	NA	-6.6439	-3.4739	1.9449	2.3978	1.4383	-2.4739	-4.3219	-2.737	0.81558	-6.6439	-4.0589	-6.6439	-6.6439	1.7782	1.9523	-6.6439	1.9373	-6.6439	-6.6439	-4.3219	-5.0589	-6.6439	0.1375	-2.737	-6.6439	-6.6439	-3.6439	-3.6439	2.1144	1.5607	-3.8365	1.516	-6.6439	-0.16812	2.6599	1.4906	-0.78588	-2.9434	-6.6439	-2.3959	-5.0589	-6.6439	0.60407	-3.4739	-6.6439	-1.6897	-6.6439	-4.0589
GTSF1	NA	0.59455	-2.3219	1.4647	7.1645	6.9759	6.8147	6.2215	6.4492	6.0038	1.4383	-1.5995	-0.13606	0.12433	5.51	1.8197	5.213	2.9635	4.3512	5.8027	0.097611	6.2225	0.50589	1.1506	-1.7859	1.5361	0.33342	2.6803	2.5826	4.5229	4.1342	6.3049	4.701	-6.6439	0.1635	4.4148	5.2141	4.9773	-0.78588	3.0054	-1.5146	5.8841	-0.57777	2.3477	-6.6439	6.5247	-1.3585	0.042644	5.4152
QRFP	NA	-6.6439	-6.6439	-0.45403	0.45418	-0.13606	0.70487	0.54597	0.38957	0.22651	1.3045	-6.6439	0.61353	-6.6439	0.57531	0.8953	0.014355	-6.6439	0.014355	-6.6439	0.45418	0.014355	-0.26882	-6.6439	-6.6439	-6.6439	-6.6439	-6.6439	-6.6439	-6.6439	-6.6439	-6.6439	-6.6439	-0.4344	-6.6439	-0.21759	-0.16812	-6.6439	-6.6439	-6.6439	-6.6439	-6.6439	-6.6439	2.189	-6.6439	0.61353	-6.6439	-6.6439	-6.6439
PTX4	NA	-1.7859	-6.6439	-2.6439	2.101	0.44361	-0.043943	-0.73697	-2.9434	-2.4739	0.5656	-6.6439	-1.7859	-6.6439	-6.6439	-0.26882	-2.1844	1.0909	-0.88897	-2.6439	-0.68966	0.58496	-3.1844	-2.6439	0.1375	-2.5564	-6.6439	-1.6439	-2.1844	1.7698	-3.0589	-1.3959	-0.39593	-3.1844	-1.889	-6.6439	-6.6439	-6.6439	-3.0589	-6.6439	-1.5564	-6.6439	-6.6439	-6.6439	-6.6439	-6.6439	-6.6439	-6.6439	-6.6439
KRT17	NA	-6.6439	-6.6439	-6.6439	-6.6439	4.2172	4.8505	4.8001	3.2464	0.926	0.63227	-6.6439	-6.6439	-6.6439	1.6088	0.87971	-6.6439	-0.88897	-0.26882	-6.6439	-0.13606	3.0197	-0.058894	-6.6439	-6.6439	-6.6439	-3.0589	1.1375	-0.81097	-0.68966	2.0391	4.488	1.9411	0.55582	-6.6439	0.91073	-0.53533	1.269	1.4699	-0.12029	-6.6439	-0.78588	-1.152	-6.6439	-6.6439	3.1489	0.28688	-6.6439	-6.6439
AC015987.2	NA	1.5607	1.8836	2.5135	-6.6439	2.0426	2.0108	-6.6439	2.9411	3.6882	1.9745	-2.737	1.1635	-6.6439	1.9709	-6.6439	-6.6439	-6.6439	1.7398	4.9528	0.25096	-6.6439	2.6915	0.62293	-6.6439	1.2869	-6.6439	0.62293	3.84	1.5607	-6.6439	1.4594	3.3771	-6.6439	-0.39593	-6.6439	-6.6439	3.9551	2.2265	3.7409	3.0215	-6.6439	1.6736	4.275	2.5509	1.3896	-6.6439	-6.6439	-6.6439
FAM21D	NA	-5.0589	-1.2176	0.43296	-6.6439	-6.6439	-6.6439	-6.6439	1.8992	2.9782	-6.6439	2.4463	-0.55639	-6.6439	3.1667	-6.6439	-6.6439	-6.6439	-2	3.6938	-6.6439	-0.59946	-6.6439	-6.6439	-6.6439	2.3132	-0.13606	2.1859	2.384	0.68706	-6.6439	-6.6439	1.8639	-6.6439	1.8197	-6.6439	-1.6897	2.4594	-6.6439	0.17632	1.0772	-6.6439	2.0215	3.7782	1.7093	-0.074001	-6.6439	0.26303	-6.6439
AC008443.1	NA	1.2449	-0.41504	-1.2863	0.17632	0.73118	0.23879	0.37851	-0.45403	1.6554	1.3618	1.6088	-6.6439	0.96347	0.90304	-6.6439	-6.6439	-6.6439	0.62293	0.54597	-0.25154	0.29866	-4.6439	0.5656	-0.13606	1.0841	2.3561	1.6041	1.7181	-6.6439	-5.0589	-6.6439	-0.49411	-0.20091	0.59455	-6.6439	-6.6439	0.93357	-0.13606	-6.6439	0.63227	-6.6439	1.4005	0.97085	1.6462	-6.6439	1.2016	-1	0.15056
C19orf81	NA	4.6112	2.067	-6.6439	-6.6439	2.742	3.384	2.8053	2.5969	1.7908	-6.6439	-0.73697	-6.6439	-6.6439	1.1177	0.85599	-0.45403	-6.6439	2.5558	3.0374	0.5656	0.54597	1.251	1.0635	2.98	2.0772	-6.6439	0.23879	1.6182	1.7004	-0.13606	1.852	2.1506	2.943	-1.152	1.3448	-6.6439	2.516	-1.0893	-0.2863	2.9069	-1.6439	1.9449	-0.25154	-0.23447	-6.6439	-6.6439	3.9782	2.1077
SFT2D3	NA	-2.4739	-6.6439	-6.6439	-6.6439	1.4751	-6.6439	-6.6439	0.41143	-6.6439	-6.6439	-2.1844	-6.6439	-6.6439	0.15056	-6.6439	-0.59946	-6.6439	-6.6439	0.070389	-6.6439	-6.6439	-1.5564	-6.6439	-6.6439	-1.5146	-6.6439	0.72247	-6.6439	1.3219	-6.6439	-0.55639	-0.94342	-6.6439	-2.1844	-6.6439	-6.6439	-0.47393	-0.47393	-6.6439	-6.6439	1.0704	-0.97143	-1.6439	-6.6439	-6.6439	-6.6439	1.6781	1.4005
AL358333.1	NA	3.1715	2.4983	3.9155	3.225	4.8232	-6.6439	-6.6439	3.4489	5.3964	-6.6439	3.6971	2.0976	3.6112	-6.6439	2.4621	-6.6439	2.5874	-6.6439	3.5097	3.1043	4.1235	4.4522	3.1326	2.8094	-6.6439	-6.6439	2.1177	2.278	-6.6439	-6.6439	2.157	3.9383	2.1342	4.1731	-6.6439	0.51602	-6.6439	-6.6439	3.3491	2.774	2.7634	1.2203	3.1619	-6.6439	-6.6439	-6.6439	-6.6439	-6.6439
HIST1H4K	NA	-6.6439	1.0426	0.042644	-6.6439	-6.6439	-6.6439	1.9069	-6.6439	1.5993	-6.6439	1.2449	-6.6439	-6.6439	-6.6439	-6.6439	-6.6439	-6.6439	-6.6439	-6.6439	-6.6439	-0.074001	2.0738	-6.6439	1.5898	-6.6439	-6.6439	0.51602	1.281	-6.6439	-6.6439	-6.6439	-6.6439	-6.6439	-6.6439	-6.6439	-6.6439	1.7991	-6.6439	-6.6439	-6.6439	-6.6439	-6.6439	1.8992	-6.6439	-6.6439	-6.6439	-6.6439	-6.6439
F8A3	NA	4.0807	2.0942	0.96347	1.6826	0.26303	-0.23447	4.257	3.0548	3.5484	-6.6439	1.2265	3.7782	1.5993	3.4249	3.7203	2.7613	-3.0589	2.6253	3.4289	3.4033	2.4087	3.4515	-6.6439	1.4906	-2	0.8953	-1.5146	3.7279	3.7613	0.042644	2.8156	-1.5995	3.2311	0.31034	-6.6439	-2.0589	2.5705	-0.57777	-6.6439	0.17632	3.157	3.1619	1.4699	1.7355	-6.6439	3.5033	2.4594	3.9477
XXcos-LUCA11.5	NA	3.1243	2.4489	-6.6439	-6.6439	2.2016	2.3074	1.0841	-0.91594	1.9523	2.1827	3.0618	-6.6439	-6.6439	-6.6439	-6.6439	0.73985	1.6088	2.6645	0.40054	-6.6439	2.1043	-6.6439	0.40054	-0.37707	1.541	-6.6439	-0.21759	-6.6439	-1	2.121	-6.6439	0.45418	-6.6439	-6.6439	-6.6439	-6.6439	-6.6439	-0.13606	1.3391	-6.6439	-6.6439	1.6781	-6.6439	-6.6439	4.4423	3.1243	-6.6439	-6.6439
UQCR11	NA	3.0993	3.4803	2.6645	3.3674	-6.6439	2.6276	-0.13606	1.6369	1.1827	-6.6439	-6.6439	0.097611	1.4114	1.9222	1.8156	1.0909	4.2638	2.6064	-6.6439	2.969	2.9146	-6.6439	1.7312	0.73118	3.5373	1.7398	3.0618	0.73118	-6.6439	1.3505	-6.6439	-4.6439	1.7442	-6.6439	3.126	-2.5564	-6.6439	3.3519	-3.0589	2.4087	-6.6439	2.7929	3.0514	-2.8365	3.774	3.5361	-6.6439	2.6826
RP11-399J13.3	NA	2.4594	3.2987	-6.6439	-6.6439	0.40054	-6.6439	-6.6439	-6.6439	-6.6439	-6.6439	-6.6439	-6.6439	-6.6439	-6.6439	-6.6439	-6.6439	-6.6439	-6.6439	2	-6.6439	-6.6439	-6.6439	-6.6439	-6.6439	3.0721	3.2126	-6.6439	1.669	2.5801	-6.6439	-6.6439	2.9449	-6.6439	-6.6439	-6.6439	-6.6439	-6.6439	-6.6439	-6.6439	-1.5995	-6.6439	2.7655	3.591	1.7049	3.8227	1.7004	-6.6439	-6.6439
RP11-343C2.12	NA	-6.6439	2.6415	1.7991	3.2172	0.79909	-6.6439	-6.6439	-0.12029	-6.6439	-6.6439	-6.6439	-6.6439	1.7824	0.21412	-6.6439	-0.91594	1.7312	-6.6439	0.79909	-6.6439	-6.6439	-6.6439	-6.6439	-6.6439	-6.6439	3.4463	-6.6439	-6.6439	0.40054	-6.6439	0.056583	-6.6439	-6.6439	-6.6439	2.541	2.9764	-6.6439	-6.6439	-6.6439	-6.6439	-0.55639	2.6135	1.546	0.028569	3.7655	2.2839	-6.6439	-6.6439
AC006486.9	NA	0.41143	-6.6439	1.6554	3.3349	-6.6439	-1.6439	1.1953	-6.6439	-6.6439	-6.6439	-6.6439	-6.6439	0.22651	-6.6439	-6.6439	-6.6439	3.3702	1	-6.6439	-6.6439	0.32193	-6.6439	-6.6439	2.6276	3.101	2.6415	-6.6439	-6.6439	0.85599	0.926	0.81558	-6.6439	0.91839	1.6736	-6.6439	1.7485	-6.6439	-6.6439	-6.6439	-6.6439	-6.6439	2.6041	-6.6439	-6.6439	1.5898	2.3951	-6.6439	-6.6439
RP11-618P17.4	NA	0.37851	-6.6439	-6.6439	1.275	-6.6439	0.88753	0.15056	-0.20091	-6.6439	-6.6439	-6.6439	-6.6439	0.45418	-6.6439	-0.12029	-1.5995	1.7049	0.21412	-6.6439	-6.6439	-6.6439	-6.6439	-6.6439	0.056583	-1	-0.25154	-1.4344	-6.6439	1.2987	-0.71312	-6.6439	-6.6439	-0.45403	-6.6439	-6.6439	0.52607	-0.16812	-6.6439	-6.6439	-6.6439	-6.6439	0.47508	-6.6439	-0.18442	1.2327	-0.34008	-0.16812	-6.6439
RP4-583P15.14	NA	-0.51457	-6.6439	-6.6439	1.8278	-6.6439	-6.6439	-6.6439	-6.6439	-6.6439	-6.6439	-6.6439	-6.6439	-6.6439	-1.0589	0.28688	-6.6439	2.2265	-6.6439	-0.97143	-6.6439	-6.6439	-6.6439	-6.6439	-6.6439	-6.6439	-6.6439	0.83188	2.844	-6.6439	-6.6439	2.0108	-6.6439	-6.6439	-6.6439	0.36737	2.846	3.1293	-1.152	2.1177	2.1538	-6.6439	-1.8365	2.0841	3.6542	2.319	0.084064	-6.6439	0.38957
CTD-3214H19.4	NA	4.8714	2.441	-0.88897	2.6017	3.4816	-6.6439	-3.6439	-6.6439	4.0241	4.8304	-6.6439	1.1827	4.275	3.5361	-6.6439	-6.6439	-0.53533	-6.6439	-6.6439	-6.6439	-0.39593	1.4854	-6.6439	-6.6439	-6.6439	-6.6439	-6.6439	-6.6439	1.1375	0.26303	-6.6439	-6.6439	3.2126	2.7355	4.1432	4.2547	2.157	-6.6439	3.1779	-6.6439	2.8053	1.4114	4.0824	3.0444	-6.6439	3.8217	1.4542	2.5236
AC037459.4	NA	0.9782	0.014355	-6.6439	0.55582	-6.6439	-6.6439	-6.6439	-0.71312	-6.6439	-1.889	-6.6439	1.0144	0.12433	-6.6439	-1.3219	-6.6439	-1.4739	-6.6439	-6.6439	-6.6439	-6.6439	-6.6439	-6.6439	-6.6439	-6.6439	-6.6439	-6.6439	-0.62149	-6.6439	-0.45403	-6.6439	-6.6439	-6.6439	0.44361	-6.6439	-1.0893	-6.6439	-6.6439	-6.6439	-6.6439	-6.6439	0.59455	-0.20091	0.21412	-6.6439	-6.6439	2.4931	-6.6439
RAD51L3-RFFL	NA	-0.45403	0.57531	-6.6439	-1.0893	-6.6439	-1.8365	0.74846	-1.4344	-6.6439	-6.6439	-0.029146	1.0215	-6.6439	-6.6439	-1.9434	0.76553	1.7093	-0.41504	-6.6439	-6.6439	0.54597	1.5509	-0.66658	-0.97143	-6.6439	-6.6439	-6.6439	-6.6439	-0.4344	-6.6439	-1	-6.6439	-6.6439	-6.6439	-6.6439	-2.2515	-6.6439	-6.6439	-6.6439	-6.6439	0.75702	1.6276	-0.41504	-6.6439	3.0925	-6.6439	1.4854	-0.78588
ZNF668	NA	1.9184	-0.16812	-6.6439	-0.089267	0.54597	-6.6439	-2.8365	-6.6439	-2.4739	2.3248	-0.26882	-6.6439	-6.6439	0.42223	0.85599	-6.6439	-3.3219	-1.5146	0.88753	-0.97143	-6.6439	1.6781	0.37851	0.96347	-2.1203	-6.6439	-6.6439	-6.6439	0.21412	0.15056	1.2449	-2.0589	-6.6439	-2.5564	-0.23447	1.8718	0.042644	-0.91594	1.275	-6.6439	0.53605	1.6369	1.6645	-6.6439	-6.6439	-0.68966	0.926	-6.6439
NDUFA7	NA	-6.6439	3.8032	-6.6439	3.7803	-6.6439	3.756	-1.889	-6.6439	-6.6439	-6.6439	-6.6439	-6.6439	-6.6439	-6.6439	-6.6439	-6.6439	5.6294	-6.6439	-6.6439	-6.6439	-6.6439	-6.6439	-6.6439	3.0391	-6.6439	-6.6439	-6.6439	-6.6439	-6.6439	-6.6439	-6.6439	4.5759	4.6508	-6.6439	-6.6439	-6.6439	-6.6439	3.4594	-6.6439	4.4209	-6.6439	-6.6439	-6.6439	-6.6439	-6.6439	-6.6439	-6.6439	-6.6439
ARPP21	NA	-6.6439	0.32193	3.0461	1.0215	-1.2515	-0.8625	-4.3219	-2.3959	-0.058894	1	-1.2863	-6.6439	-3.4739	-6.6439	-6.6439	-6.6439	-6.6439	0.014355	-1.8365	-6.6439	0.44361	-2	0.23879	4.6826	-4.3219	-0.35845	-6.6439	0.48543	4.9681	-0.4344	2.2141	1.9523	-1.7859	-6.6439	-6.6439	-0.39593	-2.5564	1.3103	-6.6439	-2.1203	-1.0589	-0.76121	-6.6439	2.067	-6.6439	0.62293	-6.6439	-6.6439
TPSD1	NA	4.7761	3.4647	3.8074	3.4276	-6.6439	0.5656	3.5874	4.3038	5.61	0.93357	0.1375	1.6415	-6.6439	0.65076	-1.6439	-1.3585	0.52607	0.88753	-0.25154	-1.5146	1.281	0.57531	4.1506	4.106	-1.1203	-0.76121	-0.47393	-6.6439	2.8094	-0.2863	6.2321	0.12433	2.2418	1.144	0.4957	0.014355	-2.1203	0.73985	-6.6439	-0.13606	1.3896	2.0144	3.0268	1.3505	-0.18442	2.7845	-6.6439	1.6736
SPINK4	NA	0.9855	-6.6439	-0.37707	-6.6439	0.926	0.774	-6.6439	0.46467	-6.6439	0.37851	-6.6439	-6.6439	-6.6439	-6.6439	-6.6439	-6.6439	1.4906	-6.6439	-6.6439	-6.6439	-6.6439	-6.6439	-0.71312	1.6041	-0.23447	0.12433	-6.6439	-6.6439	-6.6439	-6.6439	3.9819	-6.6439	-0.35845	-6.6439	-0.13606	-0.1047	-6.6439	-0.53533	0.22651	0.26303	-6.6439	1.7137	0.26303	-6.6439	-6.6439	0.5656	-6.6439	0.81558
SAMD11	NA	2.7549	-4.0589	-6.6439	2.4436	0.97085	0.31034	1.2869	-0.058894	0.41143	0.86394	-6.6439	-6.6439	-6.6439	-6.6439	-2	-1.2515	-2.6439	-3.0589	0.54597	-6.6439	0.88753	-2.2515	0.070389	-0.73697	-1.0589	-6.6439	1.4436	-0.41504	-6.6439	0.85599	2.4673	-3.4739	-1.2176	-2.5564	0.65076	2.8836	-1.2863	1.1699	-2.0589	1.8237	-1.0291	1.4114	-6.6439	-6.6439	-6.6439	-3.8365	1.5211	-3.6439
IRX1	NA	-1.6439	-6.6439	-6.6439	-3.6439	0.69599	2.4114	0.40054	-3.8365	-1.9434	-6.6439	-6.6439	-6.6439	-6.6439	-6.6439	-3.8365	-6.6439	-3.8365	-3.1844	-6.6439	-6.6439	-6.6439	-6.6439	-1.5146	-6.6439	-3.4739	-3.0589	-1.2863	-6.6439	-6.6439	0	3.3576	-0.37707	-6.6439	-4.0589	-6.6439	-3.3219	-6.6439	-1.3959	-1.4344	-3.0589	-6.6439	-6.6439	-6.6439	-6.6439	-6.6439	-6.6439	2.101	-0.8365
ANXA8	NA	-6.6439	0.86394	-2.9434	-3.8365	1.0286	-0.39593	-0.35845	2.0942	0.97085	-2.2515	-6.6439	-6.6439	1.6088	-6.6439	-6.6439	-6.6439	-2.8365	-4.0589	-6.6439	0.15056	-2.5564	-6.6439	-2.3219	-6.6439	-2.737	-6.6439	-6.6439	-6.6439	-2.3219	-2.9434	-1.737	-2.6439	-6.6439	-0.45403	-2.4739	-1.5146	-2.6439	-1.4344	-6.6439	-6.6439	-2.6439	-1.152	-2.2515	-6.6439	-3.6439	-0.8625	-6.6439	-2.9434
GABRE	NA	-6.6439	-6.6439	-6.6439	-2.737	-3.8365	-1.5146	-3.8365	-1.6439	-4.6439	-6.6439	2.4303	-6.6439	-3.3219	-6.6439	-6.6439	-2.5564	-1.8365	-6.6439	-6.6439	-4.6439	-0.26882	0.50589	-6.6439	-1.737	-1.0893	-0.76121	-1.7859	-0.57777	-2.3219	-6.6439	-6.6439	-6.6439	-2.6439	-6.6439	-1.6439	3.2795	-3.0589	-0.76121	-2.0589	-1.152	1.3505	-2.1203	-4.6439	-6.6439	0.22651	-2.6439	-2.6439	-1.2515
DPP10	NA	-6.6439	-6.6439	0.070389	-2.3959	-3.8365	-4.0589	-6.6439	-2.4739	-3.0589	1.5059	0.86394	0.27501	-3.3219	-6.6439	-6.6439	-6.6439	-2.1844	-6.6439	-2.737	-6.6439	-3.8365	0.1635	-0.53533	-6.6439	-6.6439	1.5311	-6.6439	0.27501	-3.3219	-4.6439	1.3505	-2.1203	1.7268	-3.6439	-6.6439	0.54597	-0.57777	1.5607	2.9561	1.2928	3.1619	3.2095	-6.6439	-4.0589	-6.6439	-6.6439	-6.6439	-6.6439
NKD2	NA	2.8237	-6.6439	0.8953	2.8012	-6.6439	-6.6439	0.042644	0.35614	-0.1047	-6.6439	-6.6439	-6.6439	-1.737	-6.6439	-6.6439	-6.6439	-6.6439	-6.6439	2.4249	-6.6439	-0.13606	-6.6439	0.83996	2.4249	-6.6439	-6.6439	-6.6439	-0.25154	0.26303	0.084064	-0.68966	-1.889	-1.5995	-4.3219	-6.6439	-1.737	0	2.8777	-1.4739	-6.6439	1.5993	-0.152	-6.6439	-1.9434	-6.6439	0.26303	2.6462	-6.6439
SHD	NA	-3.0589	2.1077	-3.4739	0.72247	3.4463	3.101	2.0321	1.7137	2.2296	-1.8365	-3.3219	-2.5564	-1	-6.6439	-6.6439	-1.2863	-0.25154	-6.6439	3.278	-3.3219	-6.6439	2.4568	2.4777	4.3219	1.7613	3.2388	1.0635	1.7527	4.9064	1.9184	3.1194	1.5801	0.54597	0.85599	-3.3219	3.2615	1.8914	3.2972	2.4828	2.144	4.1285	2.5361	-1.2515	-0.23447	-1.3585	0.29866	5.4168	3.5741
TIMM10B	NA	0.74846	-6.6439	0.73118	3.5632	-2.1203	3.0841	3.2357	1.4222	3.0531	-6.6439	2.4751	2.0496	1.6276	2.0875	2.0286	-6.6439	3.0479	2.3951	-0.39593	-6.6439	2.7655	3.2418	2.2265	3.5898	-0.47393	1.585	1.4906	3.3001	-6.6439	2.4777	1.4906	-1.3585	2.0738	2.278	2.98	3.7442	0.9486	-0.2863	2.5874	0.31034	3.4087	-0.73697	-6.6439	1.4957	3.3377	-0.37707	3.466	0.83188
SBP1	NA	-0.47393	-6.6439	-0.12029	-6.6439	-6.6439	-6.6439	-6.6439	-6.6439	-6.6439	-5.6439	-6.6439	-6.6439	-6.6439	-6.6439	-6.6439	-6.6439	-6.6439	-6.6439	2.4854	0.61353	-6.6439	-6.6439	2.4463	-6.6439	-6.6439	-6.6439	-6.6439	-6.6439	1.4803	-6.6439	-6.6439	-6.6439	-6.6439	-6.6439	-6.6439	-6.6439	0.27501	-6.6439	-6.6439	3.0303	-6.6439	-6.6439	-6.6439	-6.6439	-6.6439	-2.5564	-6.6439	-6.6439
AC026202.1	NA	-6.6439	-6.6439	-6.6439	-6.6439	-6.6439	-1.889	-6.6439	-6.6439	0.65992	-6.6439	-0.57777	-6.6439	-6.6439	-6.6439	1.1177	0.47508	-6.6439	-6.6439	-6.6439	1.1309	-0.62149	-6.6439	1.5211	-6.6439	-6.6439	-6.6439	-6.6439	1.269	-6.6439	-0.8365	1.7225	-6.6439	2.0531	-6.6439	-6.6439	-6.6439	-6.6439	0.74846	-6.6439	0.80735	-6.6439	-0.2863	-6.6439	-6.6439	-6.6439	-6.6439	1.585	1.9709
AL354718.1	NA	-6.6439	3.3118	-6.6439	-6.6439	-6.6439	-6.6439	1.2449	1.3391	-6.6439	-6.6439	-6.6439	-6.6439	-6.6439	-6.6439	-0.12029	0.79909	2.101	1.7225	2.3334	-6.6439	-6.6439	1.7268	-6.6439	2.5185	-6.6439	1.6915	0.15056	1.7485	3.4276	1.7655	1.2327	-6.6439	2.1763	0.58496	2.5236	2.4725	1.6415	3.0583	1.8278	-6.6439	-6.6439	-6.6439	-6.6439	1.8953	2.2172	1.7613	-6.6439	2.8156
RPP14	NA	-6.6439	0.55582	-6.6439	-6.6439	1.0356	-6.6439	-6.6439	-6.6439	-6.6439	-6.6439	-6.6439	1.9449	0.9855	1.9449	-6.6439	-1.4739	-4.3219	-6.6439	-6.6439	-6.6439	-6.6439	-6.6439	-6.6439	-6.6439	-6.6439	-6.6439	-6.6439	2.254	-6.6439	0.084064	-6.6439	-6.6439	-6.6439	-6.6439	0.62293	-6.6439	-6.6439	0.15056	1.9298	-6.6439	-6.6439	-6.6439	-6.6439	-6.6439	-6.6439	0.042644	-6.6439	1.8953
AC136297.1	NA	-6.6439	-6.6439	1.0356	-6.6439	1.9561	-2.1844	-6.6439	-6.6439	-6.6439	-6.6439	1.1506	4.4209	1.257	-6.6439	-6.6439	-6.6439	4.1135	-6.6439	-6.6439	-6.6439	-6.6439	-6.6439	-6.6439	-6.6439	-6.6439	-6.6439	-6.6439	-6.6439	-6.6439	-6.6439	-6.6439	2.275	-6.6439	1.1827	2.342	-6.6439	3.0108	-0.35845	2.696	-6.6439	1.2327	-6.6439	-6.6439	-6.6439	3.6029	0.91073	0.83996	-6.6439
RNF212	NA	-6.6439	-6.6439	-6.6439	-0.16812	0.82375	-5.0589	-6.6439	-0.16812	-1.4344	-6.6439	-6.6439	-0.1047	-6.6439	-6.6439	1.7824	-3.6439	-3.1844	-2	-6.6439	-4.3219	-6.6439	-2.0589	-0.55639	-6.6439	-6.6439	-6.6439	-3.0589	-0.25154	-3.4739	-1.2176	-6.6439	-0.043943	-6.6439	-0.32193	1.8836	1.1243	-6.6439	-1.2176	2.854	-6.6439	-2.737	-6.6439	-6.6439	-1.2863	0.9486	-6.6439	-6.6439	-6.6439
CRABP1	NA	-6.6439	-6.6439	-6.6439	-6.6439	-6.6439	-6.6439	-6.6439	-2.2515	-6.6439	0.7137	0.12433	-1.0589	-1.1203	-6.6439	3.9098	-2.6439	-6.6439	-6.6439	-6.6439	-2.2515	-2.6439	1.4957	-2.4739	-6.6439	-1.8365	-0.45403	-6.6439	0.084064	-0.4344	-6.6439	-6.6439	-6.6439	1.8197	-6.6439	3.4607	3.8043	-1.8365	1.9745	-6.6439	-6.6439	-1.2515	-6.6439	3.2675	-6.6439	2.101	-2.0589	-6.6439	-0.8365
TWIST1	NA	-6.6439	-6.6439	-6.6439	-3.4739	-6.6439	-2.3219	-6.6439	-6.6439	-6.6439	-6.6439	-3.3219	1.856	-6.6439	-6.6439	-6.6439	-6.6439	-6.6439	-6.6439	-6.6439	-6.6439	-1.0893	-6.6439	-2.9434	-6.6439	-3.1844	-6.6439	-6.6439	-2.9434	-6.6439	-6.6439	-6.6439	-1	-6.6439	-3.8365	0.28688	0.48543	0.73985	-2.737	0.96347	-6.6439	-1.2515	-6.6439	-6.6439	-0.49411	2.5558	-6.6439	-6.6439	-6.6439
AC132192.1	NA	-6.6439	-6.6439	1.3219	1.3219	1.6736	2.8875	1.3674	1.86	-6.6439	-6.6439	-6.6439	-6.6439	-6.6439	2.4436	-6.6439	0.926	-6.6439	-6.6439	-6.6439	2.3978	1.9373	-6.6439	1.189	1.4854	-6.6439	-6.6439	0.9486	-6.6439	1.9635	-6.6439	-6.6439	-6.6439	-6.6439	1.1953	2.6485	2.5898	-6.6439	-6.6439	2.9745	-6.6439	2.7093	1.8797	-6.6439	-6.6439	-6.6439	-6.6439	-6.6439	1.5753
NETO1	NA	-2.5564	0.41143	-6.6439	0.47508	-6.6439	-3.8365	-4.0589	-2.1203	-3.3219	1.3561	-1.2176	1.8197	-6.6439	1.6826	-4.3219	1.0072	-4.0589	-4.0589	-6.6439	1.6826	-1.3585	-4.0589	0.53605	-6.6439	-6.6439	-2.3959	-2.0589	-3.4739	-1.4344	-6.6439	-6.6439	-2.9434	-6.6439	-6.6439	-3.8365	-6.6439	-2.8365	-4.3219	-3.4739	0	1.9449	3.4019	-3.3219	-6.6439	-6.6439	-6.6439	-6.6439	-6.6439
F8A2	NA	0.43296	-6.6439	0.96347	1.6826	-6.6439	-6.6439	2.5558	3.9846	-0.4344	2.5261	2.4828	3.7782	1.5993	-0.45403	-6.6439	-5.0589	-6.6439	-6.6439	-6.6439	3.3001	1.6369	-6.6439	-6.6439	-6.6439	-6.6439	-6.6439	-6.6439	-6.6439	-6.6439	-6.6439	-6.6439	-6.6439	-6.6439	-6.6439	-6.6439	-6.6439	2	-6.6439	4.6525	-6.6439	-6.6439	1.8758	-6.6439	-6.6439	-6.6439	-0.30401	-6.6439	2.774
FLJ20373	NA	-3.1844	0.33342	2.7761	-1.2863	-6.6439	0.95606	0.69599	1.3896	1.406	-6.6439	1.1827	2.7485	-5.0589	-6.6439	-0.81097	0.37851	0.83188	-2	0.67807	-6.6439	-0.45403	1.269	0.44361	2.742	1.9069	2.9486	-6.6439	2.3978	-0.0145	1.6508	-6.6439	1.2987	0.32193	1.848	-6.6439	-0.12029	-6.6439	0.22651	2.568	-6.6439	1.669	1.281	-6.6439	-0.074001	-0.029146	0.44361	-2.737	1.269
AP000275.65	NA	0.48543	-0.81097	0.29866	0.58496	-6.6439	-0.47393	0.084064	-1.737	-6.6439	0.94111	-6.6439	0.33342	-6.6439	0	-6.6439	-1.2176	1.9298	-0.4344	0.070389	-1.1203	1.7698	-0.88897	0.25096	-0.1047	-6.6439	-6.6439	-0.88897	-6.6439	-6.6439	-6.6439	-6.6439	-0.1047	-6.6439	0.18903	0.084064	-6.6439	-0.49411	-0.91594	-6.6439	-6.6439	-0.57777	-6.6439	-6.6439	-6.6439	-6.6439	0.23879	-6.6439	-6.6439
MMEL1	NA	1.3896	2.7824	2.3951	3.8288	2.5435	1.6135	3.4515	2.797	3.1538	2.511	3.2765	3.6194	1.6871	0.82375	3.9279	-0.88897	0.22651	1.7527	1.6554	2.1922	-1.6439	1.2928	3.4141	1.8836	2.0356	2.7908	2.4957	-0.78588	3.251	1.6781	2.5008	2.1827	4.2071	-0.78588	4.0583	3.1027	-6.6439	1.8718	-6.6439	1.585	2.6112	-6.6439	3.126	-6.6439	1.9672	-1.3219	-6.6439	-1.1203
SCGB3A1	NA	-6.6439	-6.6439	-6.6439	-6.6439	2.1859	1.3334	2.1953	0.50589	-0.4344	-0.37707	-6.6439	5.5398	-0.21759	-0.12029	1.7782	-1.6897	-1.2863	2.3132	2.1538	-1.2863	0.87971	0.58496	0.80735	-1.1844	1.848	-6.6439	-1.5995	1.3896	0.1375	-1.3959	2.6758	0.91073	2.0738	0.17632	1.111	-0.81097	2.2016	-1.3219	-6.6439	-6.6439	-0.30401	-0.59946	-6.6439	-6.6439	-6.6439	0.42223	1.0356	0.65076
AC006116.20	NA	0.73985	0.57531	-6.6439	-6.6439	-0.043943	0.42223	-1.2176	0.48543	-6.6439	-6.6439	-1.2515	-0.20091	-6.6439	-6.6439	-0.49411	-6.6439	0.22651	-0.78588	0.25096	-6.6439	-0.81097	1.1827	-1.5995	-1.2515	-6.6439	0.32193	-6.6439	-6.6439	0.95606	-0.57777	0.76553	-0.76121	-6.6439	-0.49411	-6.6439	0.097611	-6.6439	-0.4344	-6.6439	0.40054	0.60407	1.3045	-0.76121	-6.6439	2.342	1.0072	-6.6439	-6.6439
AL136218.1	NA	-6.6439	1.8953	3.2342	-6.6439	-6.6439	2.2172	-6.6439	-6.6439	2.3951	4.6165	2.2957	5.1383	-6.6439	3.4236	4.157	-6.6439	-6.6439	4.5317	2.3618	-6.6439	1.903	2.4515	2.84	3.3533	-6.6439	2.6041	-6.6439	-6.6439	3.7991	3.6276	2.7803	-6.6439	3.9919	-6.6439	4.1667	3.4673	-6.6439	3.0268	4.9477	4.0036	-6.6439	3.7247	3.8758	-6.6439	3.0925	3.2839	-6.6439	-6.6439
HOXB9	NA	-6.6439	-4.3219	-6.6439	-6.6439	-6.6439	-6.6439	-6.6439	-6.6439	-1.9434	-6.6439	-6.6439	-6.6439	-6.6439	-6.6439	-6.6439	-6.6439	-6.6439	-6.6439	-6.6439	-6.6439	-0.88897	2.5211	-3.6439	-4.3219	2.2869	-3.6439	-6.6439	-6.6439	-3.6439	-6.6439	-6.6439	0.028569	-6.6439	-6.6439	-4.0589	-6.6439	0.93357	3.1408	-6.6439	-6.6439	-1.5995	4.3284	-2.5564	-3.4739	4.9878	-6.6439	-6.6439	-6.6439
HOXB8	NA	-6.6439	-6.6439	-6.6439	-6.6439	-6.6439	-6.6439	-6.6439	-6.6439	-2.9434	-6.6439	-6.6439	-6.6439	-6.6439	-6.6439	-6.6439	-4.3219	-6.6439	-6.6439	-6.6439	-6.6439	-2.5564	3.8349	-6.6439	-6.6439	2.4647	-6.6439	-6.6439	-0.4344	-6.6439	-6.6439	-6.6439	-0.8365	-6.6439	-6.6439	-6.6439	-6.6439	1.4647	3.8953	-6.6439	-6.6439	-1.737	4.5705	-6.6439	-6.6439	5.5248	-6.6439	-6.6439	-6.6439
HOXB7	NA	-2.737	-6.6439	-6.6439	-0.88897	-6.6439	-6.6439	-6.6439	-1.737	-1.3959	-6.6439	0.36737	-6.6439	-1.1844	-6.6439	-0.074001	-3.6439	-6.6439	-6.6439	0.5656	-0.73697	-0.058894	3.3205	-0.76121	-1.0589	1.5211	-1.5146	-0.41504	-2.5564	-6.6439	-2.3959	-6.6439	-0.62149	-2.0589	-0.21759	0.15056	-1.737	0.36737	2.9165	-0.91594	-6.6439	-0.91594	2.9336	0.75702	-6.6439	3.1827	-3.0589	-0.94342	-1.889
HOXB5	NA	1.8639	-6.6439	-2.6439	-2.8365	-3.4739	-6.6439	-1.4344	-2.1844	-2.0589	2.4515	2.269	1.4906	-6.6439	-1.2176	-2.4739	-0.49411	-6.6439	-6.6439	2.86	2.1922	3.4594	4.1135	2.4276	1.9855	1.9561	-0.18442	0.73985	-2.2515	-6.6439	-4.0589	-6.6439	-1.3219	-1.152	-6.6439	0.1635	2.4751	2.5336	2.9505	2.1043	-0.35845	3.2357	3.5607	-2.1203	0.084064	4.3023	2.8738	-2.6439	2.2265
HOXB6	NA	-0.043943	-6.6439	-6.6439	-1.5146	-3.0589	-6.6439	-0.41504	0.20163	-2.737	3.0824	1.9523	2.373	-6.6439	0.53605	0.34483	-3.0589	-6.6439	-3.0589	3.1375	2.8074	4.1579	5.7436	2.9946	0.81558	1.9819	1.8319	2.2388	-1.3219	-6.6439	-6.6439	-6.6439	-1	-0.058894	-2.1844	1.856	1.9745	3.4155	4.3284	3.5361	1.3448	4.5342	5.342	-1.1844	0.25096	5.2338	2.3646	-2.3219	1.516
HOXB3	NA	3.843	1.7137	2.0215	3.2095	3.1375	2.257	3.6218	3.9588	4.1763	4.1489	4.7597	3.009	0.42223	1.1177	2.8094	3.2373	0.926	3.2296	4.1914	4.0391	4.254	6.4718	4.5173	4.943	5.5173	4.2172	3.116	3.3505	0.61353	1.5361	2.6229	3.0286	2.0635	1.3277	3.6848	3.5521	4.3291	6.3205	6.4055	2.9298	6.4395	6.4939	2.0391	3.1827	5.8848	4.7071	2.5509	4.354
HOXA7	NA	3.2388	2.7677	3.2735	3.4182	0.36737	-4.6439	-2.737	0.74846	-2.0589	2.7549	2.7506	1.157	0.014355	-6.6439	3.8248	3.585	3.0858	2.3896	2.4542	2.9241	3.4634	5.3621	1.7866	3.3363	3.1243	2.7093	2.3674	2.0072	3.9837	-1.4739	1.8639	0.59455	-0.25154	0.69599	1.9373	3.2928	2.4725	4.7301	4.5814	2.0875	5.3266	5.3366	1.4594	-0.074001	5.0548	3.7929	0.32193	3.8166
HOXA9	NA	4.9923	4.859	6.1058	5.254	2.8319	-4.0589	3.0909	3.8826	2.3363	5.2731	4.6565	3.9727	1.9411	3.8748	5.4799	5.2596	4.7735	5.2087	4.7735	5.5957	5.6873	7.4173	4.9662	5.0934	4.9054	4.4046	5.3561	3.6576	5.8858	1.6915	2.6848	3.5084	4.1416	2.7613	4.557	5.1871	5.1763	7.0667	6.4552	4.797	7.2954	7.4704	4.9246	1.9107	6.9468	5.5151	3.4289	5.6197
HOXA6	NA	1.0426	0.45418	4.2563	2.6893	-6.6439	-6.6439	-6.6439	-1.3959	-6.6439	2.858	2.7549	-0.55639	-6.6439	-1.5564	1.269	1.1953	2.9561	2.585	1.3505	1.189	1.157	4.1835	1.6182	3.1359	3.3785	2.342	1.9964	1.3334	2.342	-6.6439	-6.6439	0.73985	-0.88897	-0.8365	0.47508	1.7991	1.8875	5.5261	4.1859	1.5558	5.8985	5.6901	-1.4739	-6.6439	5.1272	2.3391	-1	2.4828
HOXA5	NA	3.4854	2.211	5.6687	3.5741	-2.1203	-4.3219	-6.6439	-1.8365	-2.737	3.9551	3.3462	-1.4739	-2.4739	0.70487	3.4195	2.9355	2.6041	4.0295	2.6323	2.7506	2.1763	4.889	2.7887	4.0566	5.5021	4.4835	2.8237	3.729	2.8856	-6.6439	-1.1203	0.33342	-2.3959	0.042644	0.76553	3.7126	1.257	6.0875	5.4767	2.3277	6.3427	6.7171	1.8875	-1.737	6.6352	4.1611	1.3334	3.2311
HOXA3	NA	1.2928	0.926	3.497	2.0356	-1.0893	-6.6439	-6.6439	-3.8365	-6.6439	3.2645	2.121	-3.1844	-0.45403	0.87184	1.9411	2.0531	2.266	1.585	1.8953	1.0772	0.58496	3.8992	1.3561	3.116	2.6803	2.9146	0.99277	2.1603	2.3702	-6.6439	-6.6439	1.4005	-0.71312	-1.152	-1.0291	1.0772	-0.089267	4.8027	4.0108	1.2265	4.9709	4.7745	0.80735	-2.4739	4.4725	2.5084	-3.0589	2.844
NKX2-3	NA	-6.6439	-6.6439	-6.6439	-1.889	-6.6439	-6.6439	-6.6439	-6.6439	-6.6439	2.6736	2.4906	-2.8365	-6.6439	-2.8365	0.51602	0.64155	-6.6439	-6.6439	2.3045	3.0054	3.6206	4.5385	1.8639	0.014355	-0.4344	-0.64386	0.69599	-0.97143	-6.6439	-6.6439	-2.4739	0.32193	-1.7859	-6.6439	-6.6439	0.014355	1.9855	5.0014	3.0976	1.7908	3.6064	4.6843	-6.6439	-6.6439	-6.6439	2.5826	-6.6439	-1.0291
ADCY2	NA	-0.1047	-2	1.3103	-6.6439	-6.6439	-6.6439	-6.6439	-1.0589	-6.6439	-6.6439	-4.3219	-6.6439	-6.6439	-6.6439	-6.6439	-2.0589	-3.4739	-6.6439	-6.6439	-6.6439	-6.6439	-0.49411	-0.074001	-3.4739	0.57531	-6.6439	-0.94342	-1.4739	-6.6439	-6.6439	-6.6439	-1.0291	-1.5146	-5.6439	0.11103	1.5705	-4.3219	-0.71312	-6.6439	-2.737	-0.73697	0.45418	-5.0589	-6.6439	-6.6439	-0.49411	0.86394	-0.78588
NEK10	NA	-3.8365	-1.9434	-6.6439	-1.2176	-6.6439	-6.6439	-0.66658	-1.889	-2.9434	-6.6439	-3.0589	-6.6439	-6.6439	-2.6439	-4.6439	-1.737	-0.88897	-3.8365	-1.1844	-6.6439	-5.0589	-6.6439	-2.0589	-4.3219	-1.2863	-1.3585	-4.6439	-6.6439	-2.5564	-6.6439	-6.6439	-6.6439	-6.6439	-1.6897	-0.32193	-0.34008	-1.152	3.7159	3.3334	-6.6439	5.3583	3.2126	-6.6439	-6.6439	3.6334	-4.3219	-3.0589	-1.0291
FOXC1	NA	-6.6439	-6.6439	-6.6439	2.0566	0.17632	-0.029146	-2.2515	0.070389	1.1309	-6.6439	-1.4739	1.6915	-2.1203	-2.0589	1.7398	2.8237	-1.1844	1.4542	-1.7859	-0.91594	-0.1047	0.35614	-3.4739	0.12433	0.31034	-0.30401	0	0.93357	-0.20091	-2.1203	2.3363	1.6182	0.53605	0.097611	4.375	1.5753	0.45418	5.0356	4.591	-0.66658	6.1491	5.5635	-0.49411	-1.5995	5.2502	2.6554	-1.152	0.63227
SNCAIP	NA	-6.6439	-6.6439	-6.6439	-6.6439	-6.6439	-6.6439	-6.6439	-6.6439	-6.6439	0.097611	-6.6439	-6.6439	-6.6439	-6.6439	-6.6439	-2.8365	-0.64386	-6.6439	-2.9434	-6.6439	-0.57777	-6.6439	-0.23447	-3.4739	-6.6439	-2.8365	1.585	-6.6439	-1.0291	-6.6439	-6.6439	1.6554	-6.6439	-6.6439	-1.2515	-6.6439	-2	3.4647	2.373	-1.0893	4.6988	5.1735	-6.6439	-6.6439	-0.16812	-3.8365	-6.6439	-6.6439
FGF10	NA	-6.6439	-6.6439	-6.6439	-4.0589	-6.6439	-6.6439	-6.6439	-6.6439	-6.6439	-6.6439	-2.0589	-6.6439	-6.6439	-6.6439	-6.6439	-6.6439	-6.6439	-6.6439	-6.6439	-2.9434	-6.6439	-3.8365	-6.6439	-6.6439	-6.6439	-6.6439	-6.6439	-3.3219	-6.6439	-6.6439	-6.6439	-6.6439	-6.6439	-6.6439	-6.6439	-6.6439	-6.6439	1.4594	-6.6439	-6.6439	1.844	2.7355	-6.6439	-6.6439	2.862	-6.6439	-6.6439	-6.6439
HOXA11	NA	-6.6439	-6.6439	-2.737	-1.4739	-6.6439	-6.6439	-6.6439	-6.6439	-6.6439	-6.6439	-6.6439	-6.6439	-6.6439	-6.6439	-0.25154	-1.5995	-6.6439	-6.6439	-6.6439	-3.0589	-3.4739	1.0704	-6.6439	-6.6439	-2.6439	-6.6439	-6.6439	-2.3959	-6.6439	-6.6439	-2.0589	-0.81097	-6.6439	-3.1844	-3.6439	-2.4739	-2.737	4.2304	-1.3585	-6.6439	3.6392	4.2555	-6.6439	-6.6439	-0.88897	-6.6439	-1.737	-3.6439
GPC4	NA	-6.6439	-6.6439	-6.6439	-2.1203	-2.3219	-6.6439	-6.6439	-4.6439	-6.6439	-6.6439	-1.5564	-6.6439	-6.6439	-2.6439	-2.9434	-3.1844	-3.8365	-6.6439	-6.6439	-3.8365	-2.6439	-2	-0.39593	-1.3585	-1.3585	-1	-1.0893	-2.0589	-2	-2.8365	-2.8365	-0.34008	-1.6439	-4.6439	2.1408	-1.7859	-1.4739	2.5607	1.3785	-2	3.9616	2.846	0.70487	-1.889	4.4938	-2.5564	-2.3959	-1.8365
CCL1	NA	-6.6439	-6.6439	-6.6439	-6.6439	-0.13606	-0.71312	-1.4344	0.53605	2.0531	-6.6439	-6.6439	-6.6439	-6.6439	-6.6439	-6.6439	-6.6439	-6.6439	-6.6439	-0.97143	-6.6439	-6.6439	-6.6439	-6.6439	-6.6439	-6.6439	-6.6439	-6.6439	-6.6439	-6.6439	-6.6439	-6.6439	-1	-6.6439	-6.6439	-6.6439	2.5801	-6.6439	2.2388	0.73985	-6.6439	1.1043	2.0807	-6.6439	-6.6439	-0.34008	-1.4739	-6.6439	-6.6439
NCR2	NA	-6.6439	-6.6439	-6.6439	-6.6439	-6.6439	-6.6439	-6.6439	-6.6439	-6.6439	-6.6439	-6.6439	-6.6439	-6.6439	-6.6439	-6.6439	-6.6439	-6.6439	-6.6439	-6.6439	-6.6439	-6.6439	-6.6439	-6.6439	-6.6439	-6.6439	-6.6439	-6.6439	-6.6439	-6.6439	-6.6439	-6.6439	-6.6439	-6.6439	-6.6439	-6.6439	-6.6439	-6.6439	0.51602	-6.6439	-6.6439	-6.6439	1.3045	-6.6439	-6.6439	-6.6439	-6.6439	-6.6439	-6.6439
SCHIP1	NA	4.7991	4.5527	5.1791	1.1699	4.235	4.0027	5.3933	2.4222	1.2449	1.9298	5.275	1.2016	0.69599	4.1127	4.3813	1.4854	3.7929	5.7096	2.7093	4.0626	3.7866	5.3844	4.9777	2.1538	5.0308	4.4482	3.4777	4.3937	5.1367	3.1795	4.5059	2.3391	0.37851	2.5484	5.5506	4.2165	3.0583	5.8926	5.2957	3.8125	5.0418	-3.0589	0.774	0.1375	4.9764	1.8074	4.7777	6.1841
CAMKV	NA	-1.3585	-1.0291	1.144	-2.3219	-6.6439	-5.0589	-0.59946	-0.62149	0.44361	-0.8625	-6.6439	-3.3219	-6.6439	-6.6439	-2.8365	-5.0589	2.2388	-6.6439	-6.6439	-6.6439	-2	0.9855	-2.737	-6.6439	-6.6439	-6.6439	-6.6439	-1.3585	-6.6439	-6.6439	-6.6439	-1.1844	-6.6439	-6.6439	-4.0589	-6.6439	-6.6439	-6.6439	-6.6439	-6.6439	-0.78588	-1.0589	-6.6439	-6.6439	-0.23447	-3.3219	0.91073	-6.6439
EEF1A2	NA	-6.6439	-6.6439	-3.4739	-1.6897	-6.6439	-6.6439	-3.4739	-3.8365	-1.8365	-1.1844	-6.6439	-2.5564	-6.6439	-0.23447	3.3205	-0.058894	-6.6439	-0.32193	-0.68966	-3.8365	-6.6439	-1.9434	-0.074001	0.32193	-1.737	-2.9434	-2.3959	-6.6439	-6.6439	-3.8365	-6.6439	-6.6439	-6.6439	-6.6439	1.4436	-3.1844	-6.6439	3.0738	-6.6439	1.3219	-1.5564	-0.97143	-1.8365	0.25096	-6.6439	-6.6439	-6.6439	-6.6439
RP11-201K10.3	NA	-6.6439	-6.6439	-6.6439	1.9709	-0.058894	1.3045	1.6508	1.0426	-6.6439	-6.6439	-6.6439	-6.6439	-6.6439	-6.6439	-6.6439	-6.6439	-6.6439	-6.6439	-6.6439	-6.6439	1.1177	-0.47393	-6.6439	-6.6439	-6.6439	-6.6439	-0.68966	-6.6439	0.78241	-6.6439	-6.6439	-6.6439	-6.6439	-6.6439	-6.6439	-6.6439	-6.6439	-6.6439	-0.25154	-6.6439	-6.6439	-6.6439	-6.6439	-6.6439	1.9964	-0.25154	-6.6439	-6.6439
CT45A3	NA	-6.6439	-6.6439	-6.6439	-6.6439	-6.6439	-6.6439	-6.6439	-6.6439	-6.6439	-6.6439	-6.6439	-6.6439	-6.6439	-6.6439	-6.6439	-6.6439	-6.6439	-6.6439	-6.6439	-6.6439	-6.6439	-0.49411	-6.6439	-6.6439	-6.6439	-6.6439	-6.6439	-6.6439	-6.6439	-6.6439	-6.6439	-6.6439	-6.6439	-6.6439	-6.6439	-6.6439	-6.6439	-6.6439	-6.6439	-6.6439	-6.6439	2.2418	5.408	-6.6439	3.6599	-6.6439	-6.6439	-6.6439
TMEM105	NA	2.0286	-1.2863	-1.3585	1.7268	0.1375	-1.5564	-6.6439	-1.7859	-6.6439	-6.6439	-2.3959	-6.6439	1.1043	-2	2.546	-6.6439	-6.6439	-6.6439	0.15056	-0.41504	1.433	-4.6439	-0.62149	-0.152	-4.3219	-6.6439	1.6871	-6.6439	-0.8365	-3.8365	0.056583	-0.51457	2.1699	-1.889	-0.94342	-4.0589	-3.3219	-6.6439	-6.6439	-0.62149	3.1506	0.85599	-0.4344	-3.8365	-3.3219	0.64155	-6.6439	-6.6439
IGSF10	NA	3.5122	-6.6439	2.7527	2.5607	-3.6439	-2.9434	1.384	-4.6439	-6.6439	-5.0589	2.9146	-6.6439	0.056583	-6.6439	1.3561	-3.1844	-4.0589	0.74846	-2.3219	-5.6439	-2.1203	-0.25154	0.28688	-1.5995	1.2203	0.014355	1.7908	-0.13606	0.74846	-1.3585	1.3277	-5.0589	-0.2863	-1.5995	2.4222	-1.0291	1.1043	4.1763	-5.0589	1.2016	3.9269	2.7049	0.40054	-6.6439	2.8856	1.6781	-6.6439	0.51602
IRX3	NA	-0.97143	-6.6439	-6.6439	-3.3219	-2.8365	-6.6439	-0.68966	-3.4739	-6.6439	-6.6439	-2.1844	-1.3585	-6.6439	-6.6439	-6.6439	-4.6439	-3.3219	-6.6439	-6.6439	-3.3219	-2.3959	0.43296	-1.4739	-3.1844	-1.4739	-6.6439	-3.0589	-1.7859	-2.737	-3.6439	-2.9434	-1.152	-2.1203	-6.6439	-1.0893	2.7677	-0.21759	1.4114	1.8875	-6.6439	2.1276	3.7549	-1.5564	-2.6439	-3.1844	-0.089267	-3.0589	0.88753
IRX5	NA	-6.6439	-6.6439	-6.6439	-2.3959	-6.6439	-4.6439	-6.6439	-6.6439	-6.6439	-6.6439	-6.6439	-2.8365	-0.76121	-6.6439	-6.6439	-6.6439	-6.6439	-6.6439	-6.6439	-6.6439	-6.6439	-3.0589	-4.6439	-6.6439	-6.6439	-6.6439	-2.737	-6.6439	-3.4739	-3.8365	-1.5564	-3.1844	-6.6439	-6.6439	-6.6439	-1.9434	-1.4344	0.66903	1.1699	-2.9434	1.0635	1.7049	-6.6439	-6.6439	-1.5995	-1.2863	-2.4739	-3.4739
COL4A5	NA	-0.0145	2.9873	-1.0893	-6.6439	-6.6439	-6.6439	-6.6439	-6.6439	-6.6439	-6.6439	-4.6439	-6.6439	0.59455	2.0807	-6.6439	-6.6439	-4.6439	-6.6439	1.7093	1.7049	3.4005	0.79077	3.1811	0.54597	-2.0589	-5.0589	3.0618	-3.4739	3.7538	-6.6439	-6.6439	-2.1203	3.3674	-4.0589	3.9477	1.4383	2.9355	4.7592	3.0054	1.3896	2.6182	3.2342	-0.2863	-6.6439	3.5122	-2.9434	-6.6439	2.9317
CHRNA6	NA	-6.6439	-6.6439	-1.1203	-6.6439	-0.53533	-4.6439	-6.6439	-5.0589	-2.9434	-6.6439	-6.6439	-6.6439	-3.0589	-6.6439	-6.6439	-6.6439	-6.6439	-6.6439	-6.6439	-6.6439	-6.6439	-0.59946	-1.5564	-3.6439	-6.6439	-6.6439	-6.6439	-6.6439	-6.6439	-1.3959	-3.6439	-3.1844	-0.18442	-6.6439	-6.6439	-6.6439	-6.6439	1.8359	-0.57777	-3.4739	1.4594	3.8298	-6.6439	-6.6439	-1.1844	-0.25154	-6.6439	-1.0893
RP11-1055B8.6	NA	-6.6439	-6.6439	-6.6439	2.3868	-6.6439	-6.6439	-6.6439	-6.6439	-6.6439	2.06	-6.6439	-0.4344	0.57531	3.4074	2.1309	2.5874	0.61353	-0.81097	0.1375	-0.49411	1.2928	3.0197	-6.6439	-6.6439	0.38957	-0.88897	-6.6439	2	-6.6439	-6.6439	-1.0589	0.11103	-1.3959	0.63227	0.45418	-6.6439	2.8176	3.6848	2.7929	-0.62149	4.3702	4.079	-0.78588	-6.6439	1.5361	2.0841	2.9184	1.757
APOC2	NA	-6.6439	-6.6439	-0.49411	2.8176	2.0566	2.6299	0.45418	1.511	4.228	-1.1203	-0.53533	-6.6439	1.848	-6.6439	0.42223	-0.47393	-6.6439	-1.4739	-6.6439	-0.47393	1.2327	-6.6439	-6.6439	-6.6439	-6.6439	-6.6439	-6.6439	-0.35845	3.7623	1.7949	4.9995	0.1635	0.1375	-6.6439	-6.6439	-6.6439	-0.089267	0.79909	3.4155	-6.6439	4.0461	2.7004	-0.058894	-6.6439	4.3074	-0.73697	-6.6439	-6.6439
DAPL1	NA	1.1043	-1.4739	2.6736	-6.6439	-6.6439	-0.55639	-6.6439	-6.6439	-6.6439	-6.6439	-1.0893	-6.6439	-6.6439	-6.6439	-1.5564	-6.6439	-1.6439	-6.6439	0.23879	-6.6439	-1.8365	-0.26882	-1.6897	-0.32193	-1.2863	-0.73697	-6.6439	-0.76121	1.6415	-1.5146	-6.6439	-6.6439	-6.6439	-6.6439	-6.6439	-6.6439	-6.6439	2.319	-6.6439	-6.6439	1.281	-6.6439	-6.6439	-6.6439	-6.6439	-6.6439	-6.6439	-6.6439
USP41	NA	0.90304	5.3823	-2	-2.8365	-6.6439	-6.6439	-6.6439	-2.737	-6.6439	-0.8625	-6.6439	-6.6439	7.5786	-6.6439	0.848	2.541	0.75702	4.6088	4.384	4.319	-1.1844	4.7339	4.5484	6.7653	-2.1203	-6.6439	0.63227	-1.3585	3.6927	-1.5564	-2.0589	-2	-0.81097	-0.20091	4.3688	-6.6439	1.144	2.5801	4.6809	-1.2515	3.8022	3.1326	-6.6439	1.2987	5.3916	-0.0145	-6.6439	0.084064
AL358113.1	NA	2.9653	-6.6439	1.6182	-6.6439	-6.6439	-6.6439	-6.6439	-6.6439	0.65992	-6.6439	1.0841	0.43296	-6.6439	2.5656	-6.6439	-0.97143	-6.6439	-6.6439	1.2987	-6.6439	-6.6439	0.7137	3.1027	1.1953	-6.6439	-6.6439	2.2141	-6.6439	1.9598	-6.6439	0.93357	-6.6439	0.82375	1.8953	1.696	-6.6439	2.4515	-6.6439	1.7268	2.9982	0.20163	-6.6439	-6.6439	-6.6439	-6.6439	0.042644	-6.6439	0.36737
LUZP6	NA	-6.6439	5.4741	-6.6439	-6.6439	-6.6439	-6.6439	-6.6439	5.2854	4.9575	6.4459	3.839	7.0131	-6.6439	-6.6439	-6.6439	3.8992	-6.6439	-6.6439	-6.6439	-6.6439	-6.6439	4.6713	-6.6439	-6.6439	-6.6439	-6.6439	-6.6439	-6.6439	-6.6439	-6.6439	-6.6439	-6.6439	5.4148	-6.6439	-6.6439	3.0444	-6.6439	-6.6439	-6.6439	-6.6439	-6.6439	-6.6439	-6.6439	-6.6439	-6.6439	-6.6439	-6.6439	-6.6439
PNMAL1	NA	-0.73697	-0.57777	1.5311	-3.6439	-6.6439	-4.6439	-6.6439	-6.6439	-6.6439	1.3785	-6.6439	1.2327	-0.4344	-0.35845	1.5211	-1.7859	-6.6439	-6.6439	-6.6439	-6.6439	1.5801	-6.6439	1.0426	-6.6439	-0.76121	-6.6439	3.7814	-6.6439	1.0496	-6.6439	-2.8365	-1.5146	-4.6439	-6.6439	0.20163	-6.6439	-1.1203	2.1859	0.73985	-6.6439	1.2265	0.22651	-0.73697	-6.6439	0.042644	-6.6439	-6.6439	-1.2515
CDH9	NA	-6.6439	-6.6439	-3.4739	-2.6439	-4.0589	-6.6439	-6.6439	-6.6439	-6.6439	-6.6439	-6.6439	-1.6439	-6.6439	-6.6439	-6.6439	-1.2863	-6.6439	-3.0589	2.7677	-6.6439	-6.6439	-6.6439	-6.6439	-6.6439	-6.6439	3.0303	-6.6439	-6.6439	2.5185	-6.6439	-6.6439	-0.47393	-6.6439	-6.6439	-6.6439	-6.6439	-6.6439	3.0018	-6.6439	-6.6439	-6.6439	-6.6439	0.52607	-6.6439	4.6444	-0.94342	-6.6439	-6.6439
RPL36A-HNRNPH2	NA	-6.6439	1.9449	-6.6439	0.90304	-6.6439	0.72247	-6.6439	-0.1047	-6.6439	0.90304	-6.6439	1.1827	2.3016	2.3868	1.9069	1.7782	0.056583	-6.6439	1.0635	0.87184	0.4957	-6.6439	0.097611	-1.3959	1.3045	1.856	-6.6439	-6.6439	2.2203	-0.1047	0.42223	-6.6439	0.20163	-0.23447	1.6462	2.0942	0.23879	0.95606	-6.6439	-6.6439	0.20163	-6.6439	-6.6439	0.63227	2.9982	-6.6439	1.111	0.43296
SAP25	NA	-6.6439	1.8836	0.97085	2.9011	1.3277	0.87971	-6.6439	0.67807	0.070389	2.1827	2.1859	3.1194	1.2869	1.281	-0.41504	1.144	-0.39593	1.1763	1.4751	-6.6439	-1.2515	-6.6439	-2.4739	-6.6439	1.4699	-6.6439	-2.2515	-6.6439	1.8237	-0.81097	-0.089267	0.95606	1.269	1.0635	-1.0893	-1.2515	1.9891	-6.6439	-2.8365	-6.6439	-6.6439	-1.0893	0.57531	0.014355	2.4957	0.54597	-0.32193	-0.30401
HSPE1-MOB4	NA	3.079	-6.6439	-2	0.33342	-6.6439	1.9222	-6.6439	1.1309	1.7398	1.4436	2.144	-6.6439	-6.6439	0.097611	0.96347	1.7268	0.86394	2.5969	2.6064	1.7137	1.1177	1.1763	-6.6439	2.4777	-1.0893	0.12433	0.44361	-6.6439	-6.6439	0.28688	-1.6439	1.4276	-6.6439	0.54597	0.097611	-6.6439	-6.6439	-0.78588	-6.6439	0.90304	1.157	1.7049	1.7225	1.2079	1.7181	-4.3219	3.4303	-0.18442
PPAN-P2RY11	NA	-0.32193	0.76553	0.34483	-0.78588	-6.6439	-6.6439	-6.6439	-1.5146	0.55582	0.042644	-6.6439	-6.6439	-6.6439	1.0566	-6.6439	-6.6439	-6.6439	1.669	-6.6439	-0.71312	-6.6439	0.62293	-6.6439	-6.6439	-6.6439	-6.6439	-6.6439	-6.6439	-6.6439	-6.6439	-6.6439	-6.6439	-6.6439	-6.6439	0.48543	-6.6439	-6.6439	-6.6439	-6.6439	0.46467	0.65076	-6.6439	-6.6439	-6.6439	-6.6439	-6.6439	2.257	-6.6439
AL161784.1	NA	2.6599	-6.6439	-6.6439	2.5135	-6.6439	-6.6439	-6.6439	-6.6439	-6.6439	2.86	-6.6439	-6.6439	4.4686	6.1393	-6.6439	-6.6439	-6.6439	-6.6439	-6.6439	-6.6439	-6.6439	-6.6439	-6.6439	4.8625	-6.6439	-6.6439	-6.6439	-6.6439	-6.6439	-6.6439	-6.6439	-6.6439	-6.6439	4.4893	-6.6439	-6.6439	-6.6439	-6.6439	-6.6439	-6.6439	-6.6439	-6.6439	-6.6439	-6.6439	-6.6439	0.070389	-6.6439	-6.6439
AL022328.1	NA	7.8708	3.7897	-6.6439	-6.6439	-6.6439	-6.6439	-6.6439	-6.6439	6.2456	-6.6439	-6.6439	-6.6439	-6.6439	-6.6439	-6.6439	-0.49411	-6.6439	7.7428	8.3711	-6.6439	-6.6439	-6.6439	-6.6439	-6.6439	-6.6439	-6.6439	-6.6439	-6.6439	5.9761	-6.6439	5.4199	5.6899	-6.6439	5.5021	-6.6439	-6.6439	-6.6439	5.0934	-6.6439	-6.6439	6.4501	-6.6439	6.6936	6.4552	-6.6439	7.1231	-6.6439	-6.6439
NEDD8-MDP1	NA	1.3896	-6.6439	-0.91594	-0.45403	0.12433	-1.3585	0.79909	-0.058894	1.7004	-6.6439	-6.6439	-6.6439	1.6736	-0.20091	-6.6439	-6.6439	-0.59946	-6.6439	1	-6.6439	-6.6439	0.93357	-6.6439	-6.6439	-6.6439	2.1922	-6.6439	-6.6439	-6.6439	0.60407	-6.6439	-6.6439	0.51602	0.69599	-6.6439	-6.6439	-6.6439	-0.18442	-6.6439	-0.45403	-6.6439	-1.0291	-6.6439	1.263	1.1827	0.66903	0.40054	-6.6439
RP11-1035H13.3	NA	4.7772	3.275	3.5619	5.8357	4.6147	5.4614	4.135	4.0409	5.0695	-6.6439	3.6982	3.7729	5.4416	4.4764	5.2593	3.0286	5.4229	3.8826	3.7452	1.5801	2.1177	4.582	2.8639	5.8525	3.797	4.986	4.7054	-6.6439	4.4607	4.9336	3.7729	4.2972	3.8084	4.4796	4.3356	3.1473	2.157	-6.6439	1.9449	4.7203	5.3406	5.6985	5.1851	2.3219	5.5286	4.6508	5.441	4.6971
TGIF2-C20orf24	NA	1.8319	2.7613	-0.57777	2.7312	-0.53533	0.48543	-0.97143	0.73118	0.21412	-6.6439	-1.2863	-6.6439	-6.6439	0.33342	-0.25154	1.5607	2.189	-0.66658	-6.6439	-6.6439	0.042644	-0.21759	0.32193	1.0426	0.75702	2.0108	-1.6897	-6.6439	0.042644	-0.20091	1.0144	-0.152	-1.0291	-6.6439	1.7824	2.3448	-0.39593	-1.2863	-0.53533	0.59455	0.23879	1.696	-0.55639	-6.6439	3.516	1.6088	-6.6439	-6.6439
RP11-571M6.15	NA	-6.6439	0.40054	-6.6439	-6.6439	-1.4344	-0.2863	0.66903	0.51602	-6.6439	-6.6439	-6.6439	-6.6439	1.433	-6.6439	0.23879	0.15056	1.4751	-6.6439	-6.6439	-6.6439	-6.6439	1.5945	-6.6439	0.62293	-6.6439	1.8875	0.014355	-6.6439	1.4168	-6.6439	-6.6439	1.9336	0.81558	-6.6439	-6.6439	-6.6439	0.1635	-6.6439	-6.6439	-6.6439	0.93357	-6.6439	2.4276	1.433	2.0566	1.4114	0.59455	-6.6439
RP11-196G11.1	NA	2.4777	0.31034	-0.71312	-6.6439	0.87184	0.20163	1.2388	0.014355	-6.6439	-6.6439	-6.6439	-6.6439	-6.6439	-6.6439	0.73985	-6.6439	-0.47393	1.263	-2.1844	-0.13606	1.1763	-0.1047	-0.45403	-6.6439	-3.6439	-6.6439	-6.6439	-0.91594	0.41143	-6.6439	0.64155	-6.6439	1.269	1.4005	-3.6439	3.0108	-6.6439	0.22651	-0.18442	-6.6439	-0.074001	-1.3585	-6.6439	-6.6439	-0.2863	-6.6439	1.5705	-6.6439
RP11-598P20.5	NA	2.6299	0.90304	2.3561	3.4449	-6.6439	-6.6439	1.7225	-6.6439	3.3176	-6.6439	-6.6439	-6.6439	-6.6439	-6.6439	1.9222	-6.6439	1.6826	1.4906	-6.6439	1.2327	-6.6439	-1.5564	3.585	2.0875	-6.6439	-6.6439	2.0496	-6.6439	1.0566	-6.6439	-6.6439	0.82375	1.7782	-6.6439	1.7782	3.7981	-6.6439	1.189	-6.6439	-6.6439	1.1309	2.1922	-6.6439	2.511	3.121	1.0072	2.7027	2.281
RP11-212D19.4	NA	-0.78588	1.4854	0.74846	0	-6.6439	-6.6439	-6.6439	0.097611	-6.6439	-6.6439	-0.12029	0.63227	1.8319	3.5717	1.1309	0.7137	0.67807	1.7485	-6.6439	-6.6439	0.60407	1.7991	-6.6439	0.97085	-6.6439	-4.6439	-6.6439	0.83188	-6.6439	-6.6439	-6.6439	-0.94342	-6.6439	-6.6439	0.7137	1.844	-6.6439	-6.6439	-6.6439	-6.6439	-0.2863	-0.4344	-6.6439	1.9486	-6.6439	-6.6439	0.51602	1.9928
ZFP91-CNTF	NA	-6.6439	-6.6439	-6.6439	-0.73697	-6.6439	-1.1203	-2.5564	-1.8365	-6.6439	-6.6439	-3.6439	-6.6439	1.6415	-6.6439	0.23879	-6.6439	-1.7859	-6.6439	-6.6439	0.48543	0.96347	-2.737	-6.6439	1.0772	-6.6439	-1.5146	-6.6439	-6.6439	-6.6439	-0.91594	-6.6439	-6.6439	1.511	-0.66658	-6.6439	-4.6439	-6.6439	-6.6439	-6.6439	-1.2863	0.014355	-6.6439	-6.6439	-1.1203	-0.59946	-6.6439	0.31034	0.58496
C16orf98	NA	2.1603	-6.6439	-6.6439	1.9222	-6.6439	-1.2515	-6.6439	0.40054	-6.6439	-6.6439	-6.6439	-6.6439	-1.2515	-6.6439	-6.6439	0.80735	-6.6439	0.097611	-6.6439	-6.6439	-1.6897	1.1177	-6.6439	1.3334	-6.6439	-6.6439	0.28688	-6.6439	-6.6439	-6.6439	-6.6439	-6.6439	-6.6439	-6.6439	-6.6439	-6.6439	-6.6439	0.43296	1.1827	-0.47393	0.90304	-6.6439	-6.6439	0	0.26303	-6.6439	-6.6439	-6.6439
HIST2H4B	NA	2.669	-6.6439	-6.6439	2.6982	1.4542	1.2388	2.541	2.1922	-6.6439	3.5922	3.5198	2.7824	-0.0145	0.014355	0.056583	1.9672	-1.3585	-6.6439	1.9819	1.0072	2.433	0.63227	-6.6439	3.7038	-6.6439	1.257	1.9635	-6.6439	2.025	0.79909	-6.6439	1.6182	1.5656	-6.6439	-0.81097	3.0072	-6.6439	2.272	0.73985	3.1554	0.90304	2.5922	-6.6439	2.0108	2.5361	2.3702	3.1827	3.2126
AL807752.1	NA	0.87184	2.6229	-6.6439	-6.6439	-6.6439	2.696	1.511	2.856	-6.6439	-6.6439	0.7137	3.2219	2.3923	-6.6439	3.6427	0.028569	-6.6439	1.0144	0.97085	0.48543	2.0391	0.75702	2.272	1.5656	1.6323	-6.6439	0.084064	-6.6439	3.1127	0.31034	-6.6439	-6.6439	0.53605	0.31034	1.774	-6.6439	0.85599	-6.6439	1.1243	-6.6439	2.8278	-6.6439	-6.6439	-6.6439	-6.6439	-6.6439	1.7355	3.3016
SDHD	NA	2.275	1.9819	-6.6439	2.0942	-6.6439	-6.6439	-6.6439	-6.6439	-6.6439	-6.6439	-6.6439	-6.6439	0.73118	-6.6439	1.7225	0.69599	-1.889	-6.6439	-6.6439	0.40054	0.27501	1.8836	1.1699	-1.5564	3.1922	-6.6439	-6.6439	2.3702	-6.6439	0.74846	-6.6439	-6.6439	1.5311	1.9146	2.6915	-6.6439	1.8797	-6.6439	-1.2863	-6.6439	-1.3585	-6.6439	-6.6439	-6.6439	-6.6439	-6.6439	-6.6439	3.3785
AC022400.2	NA	0.29866	-0.029146	-0.66658	-6.6439	-6.6439	0.5656	-6.6439	0.1375	-6.6439	0.33342	1.0909	-6.6439	3.1779	-6.6439	-6.6439	-6.6439	-6.6439	-0.23447	-6.6439	2.281	0.64155	0.93357	-6.6439	-6.6439	-6.6439	-6.6439	-0.76121	-6.6439	-6.6439	-6.6439	-0.043943	1.511	0.014355	-6.6439	-6.6439	-6.6439	0.41143	-0.68966	-6.6439	0.50589	0.64155	-6.6439	-6.6439	0.47508	-6.6439	0.5656	-6.6439	-6.6439
RP11-77K12.1	NA	-0.39593	-6.6439	-6.6439	-0.57777	-2.1203	1.4854	-6.6439	-0.97143	-6.6439	2.5632	0.1375	-6.6439	1.9598	-6.6439	1.3505	-6.6439	-6.6439	0.1635	-6.6439	-6.6439	-6.6439	1.2388	-0.76121	1.6871	-0.23447	-6.6439	-6.6439	1.144	1.1043	-0.1047	-6.6439	-6.6439	0.056583	1.0496	-4.3219	-6.6439	-0.16812	0.74846	-6.6439	-6.6439	0.73985	-6.6439	-6.6439	-6.6439	-6.6439	-0.152	1.263	1.1243
ANKRD65	NA	3.6724	-6.6439	-6.6439	2.6462	-0.71312	-6.6439	-6.6439	-1.6439	-6.6439	2.4222	0.46467	-0.16812	-6.6439	-6.6439	4.3916	-1.1203	-2.3219	1.9891	2.1603	-3.6439	3.5211	0.64155	0.90304	-0.32193	-6.6439	-6.6439	1.516	-6.6439	-6.6439	-2.3219	-6.6439	-6.6439	1.844	-2.3219	1.8992	2.6781	-6.6439	-1.3585	-6.6439	-6.6439	-2.6439	-6.6439	-6.6439	-1.3585	-6.6439	-2.1203	-1.2515	-6.6439
RFPL4A	NA	3.2203	-6.6439	-6.6439	-6.6439	2.4005	-6.6439	-6.6439	-6.6439	-6.6439	-1.889	-6.6439	-6.6439	-6.6439	-6.6439	4.9995	-6.6439	3.5969	5.3277	5.5835	0.41143	-6.6439	-2.5564	-6.6439	-6.6439	-6.6439	-6.6439	-6.6439	-6.6439	-6.6439	-6.6439	-6.6439	1.4276	-6.6439	1.0909	1.2265	-0.66658	-6.6439	-6.6439	-6.6439	-6.6439	-6.6439	-6.6439	-6.6439	-6.6439	-6.6439	-6.6439	-6.6439	-6.6439
RP11-712L6.5	NA	2.1144	-0.71312	1.2079	0.68706	0	-0.8625	-6.6439	-0.49411	-6.6439	1.1243	-0.13606	-6.6439	-6.6439	0.926	-0.45403	-0.8365	1.4803	0.20163	1.1243	0.54597	-0.71312	1.8679	-6.6439	-6.6439	0.42223	-6.6439	-0.62149	-6.6439	-6.6439	-0.47393	-6.6439	-6.6439	-6.6439	-6.6439	-6.6439	-6.6439	0.028569	-6.6439	-6.6439	-6.6439	-0.76121	-6.6439	0.15056	1.4383	-6.6439	-6.6439	-6.6439	2.4568
[truncated: 72 more columns]
