# Supplementary material for: The AML cellular state space unveils NPM1 immune evasion subtypes with distinct clinical outcomes
Source: Nat Commun. 2025 Nov 25;16:10592. doi: 10.1038/s41467-025-66546-6 (PMC12658069; doi:10.1038/s41467-025-66546-6)
Supplement: Supplementary file 6 — Source Data [file 41467_2025_66546_MOESM6_ESM.zip › SourceData/SourceData_Sfig16D.csv]

bcr_patient_barcode	NPM1 groups Mer	BM.Blasts	PB.Blasts	tumor_tissue_site	TissueBlasts
TCGA-AB-2810	Primitive	48	88	BONE MARROW	48
TCGA-AB-2812	Primitive	53	87	BONE MARROW	53
TCGA-AB-2839	Primitive	64	79	BONE MARROW	64
TCGA-AB-2853	Primitive	85	85	BONE MARROW	85
TCGA-AB-2859	Primitive	47	23	BONE MARROW	47
TCGA-AB-2869	Primitive	80	46	BONE MARROW	80
TCGA-AB-2871	Primitive	62	10	BONE MARROW	62
TCGA-AB-2877	Primitive	86	43	BONE MARROW	86
TCGA-AB-2879	Primitive	90	91	BONE MARROW	90
TCGA-AB-2895	Primitive	92	90	BONE MARROW	92
TCGA-AB-2896	Primitive	90	72	BONE MARROW	90
TCGA-AB-2903	Primitive	99	98	BONE MARROW	99
TCGA-AB-2913	Primitive	95	86	BONE MARROW	95
TCGA-AB-2919	Primitive	72	90	BONE MARROW	72
TCGA-AB-2931	Primitive	76	80	BONE MARROW	76
TCGA-AB-2972	Primitive	53	25	BONE MARROW	53
TCGA-AB-2976	Primitive	86	52	BONE MARROW	86
TCGA-AB-2984	Primitive	86	97	BONE MARROW	86
TCGA-AB-2986	Primitive	63	45	BONE MARROW	63
TCGA-AB-2988	Primitive	76	49	BONE MARROW	76
TCGA-AB-2990	Primitive	85	85	BONE MARROW	85
TCGA-AB-2993	Primitive	6	91	BONE MARROW	6
TCGA-AB-3011	Primitive	91	83	BONE MARROW	91
TCGA-AB-2811	Committed	98	37	BONE MARROW	98
TCGA-AB-2816	Committed	90	84	BONE MARROW	90
TCGA-AB-2818	Committed	46	53	BONE MARROW	46
TCGA-AB-2824	Committed	74	5	BONE MARROW	74
TCGA-AB-2825	Committed	83	6	BONE MARROW	83
TCGA-AB-2826	Committed	72	90	BONE MARROW	72
TCGA-AB-2835	Committed	83	3	BONE MARROW	83
TCGA-AB-2836	Committed	90	18	BONE MARROW	90
TCGA-AB-2837	Committed	90	7	BONE MARROW	90
TCGA-AB-2848	Committed	65	65	BONE MARROW	65
TCGA-AB-2861	Committed	78	0	BONE MARROW	78
TCGA-AB-2884	Committed	86	17	BONE MARROW	86
TCGA-AB-2900	Committed	84	49	BONE MARROW	84
TCGA-AB-2915	Committed	11	11	BONE MARROW	11
TCGA-AB-2924	Committed	75	17	BONE MARROW	75
TCGA-AB-2925	Committed	52	4	BONE MARROW	52
TCGA-AB-2932	Committed	85	22	BONE MARROW	85
TCGA-AB-2963	Committed	90	45	BONE MARROW	90
TCGA-AB-2965	Committed	89	56	BONE MARROW	89
TCGA-AB-2967	Committed	58	10	BONE MARROW	58
TCGA-AB-2969	Committed	97	8	BONE MARROW	97
TCGA-AB-2973	Committed	75	10	BONE MARROW	75
TCGA-AB-2981	Committed	87	8	BONE MARROW	87
TCGA-AB-2987	Committed	41	0	BONE MARROW	41
TCGA-AB-2992	Committed	94	70	BONE MARROW	94
