# Supplementary material for: The AML cellular state space unveils NPM1 immune evasion subtypes with distinct clinical outcomes
Source: Nat Commun. 2025 Nov 25;16:10592. doi: 10.1038/s41467-025-66546-6 (PMC12658069; doi:10.1038/s41467-025-66546-6)
Supplement: Supplementary file 6 — Source Data [file 41467_2025_66546_MOESM6_ESM.zip › SourceData/SourceData_Sfig16E.csv]

display_label	dgap_rnaseq_sample	BA3436R	BA3200R	BA2160R	BA2242R	BA3422R	BA3433R	BA3119R	BA3227R	BA2485R	BA2233R	BA2984R	BA3375R	BA2171R	BA3197R	BA2552R	BA2704R	BA2590R	BA3135R	BA2911R	BA3180R	BA2124R	BA2036R	BA3310R	BA2789R	BA2846R	BA3333R	BA3328R	BA3004R	BA2211R	BA2280R	BA2744R	BA2776R	BA2563R	BA2480R	BA2902R	BA3352R	BA2277R	BA3400R	BA2218R	BA2068R	BA2865R	BA3089R	BA3157R	BA3317R	BA2939R	BA2106R	BA3423R	BA3280R
NA	dbgap_subject_id	2755	2665	2216	2507	2636	2681	2778	2650	2540	2316	2520	2749	2321	2738	2203	2255	2131	2733	2090	2770	2310	2445	2716	2141	2004	2746	2741	2420	2471	2044	2232	2431	2493	2374	2144	2699	2044	2292	2282	2469	2271	2219	2614	2366	2055	2055	2605	2648
NA	NPM1 class	NPM1 class I	NPM1 class I	NPM1 class I	NPM1 class I	NPM1 class I	NPM1 class I	NPM1 class I	NPM1 class I	NPM1 class I	NPM1 class I	NPM1 class I	NPM1 class I	NPM1 class I	NPM1 class I	NPM1 class I	NPM1 class I	NPM1 class I	NPM1 class I	NPM1 class I	NPM1 class I	NPM1 class I	NPM1 class I	NPM1 class I	NPM1 class I	NPM1 class I	NPM1 class I	NPM1 class I	NPM1 class I	NPM1 class I	NPM1 class I	NPM1 class I	NPM1 class I	NPM1 class I	NPM1 class I	NPM1 class I	NPM1 class I	NPM1 class I	NPM1 class I	NPM1 class II	NPM1 class I	NPM1 class II	NPM1 class II	NPM1 class II	NPM1 class II	NPM1 class II	NPM1 class II	NPM1 class II	NPM1 class II
NA	subtype (from Mer et al)	Primitive	Primitive	Primitive	Primitive	Primitive	Primitive	Primitive	Primitive	Primitive	Primitive	Primitive	Primitive	Primitive	Primitive	Primitive	Primitive	Primitive	Primitive	Primitive	Primitive	Primitive	Primitive	Primitive	Primitive	Primitive	Primitive	Primitive	Primitive	Primitive	Primitive	Primitive	Primitive	Primitive	Primitive	Primitive	Primitive	Primitive	Primitive	Primitive	Primitive	Primitive	Primitive	Primitive	Primitive	Primitive	Primitive	Primitive	Primitive
PRTFDC1	NA	1.545	1.0755	1.8126	1.5914	4.0111	4.3185	2.6661	0.86986	3.5179	2.8188	0.10273	0.12304	1.0607	1.364	2.7486	4.2583	2.1626	1.1295	-2.6188	1.1775	3.9196	3.8586	-0.034658	-3.5041	-0.48787	2.2472	1.4071	3.38	3.1859	1.3301	2.1923	4.8717	4.2938	2.0974	0.6486	4.4237	-1.0922	2.2057	1.8277	0.78439	-1.0064	-2.8626	1.6295	2.4546	-2.0631	-0.89171	1.4977	-2.5848
TRO	NA	1.7498	1.1946	4.3952	3.1713	3.9001	3.1461	3.9684	3.7365	3.4361	1.7838	2.4023	2.5539	3.1366	4.2271	3.8029	4.3498	3.6661	1.1599	-2.5226	0.26	4.3945	4.8594	1.7368	-2.403	1.7313	3.3327	1.826	1.8878	4.314	2.1059	4.7977	4.2489	3.091	0.20947	2.419	5.2019	-0.3372	-2.1837	-3.0995	-3.5127	-1.1479	-2.976	3.3682	-2.2124	-1.4783	-2.0441	-1.1412	4.146
BACE2	NA	3.7959	3.2462	1.1119	2.7919	2.4507	2.1356	1.7349	0.076229	3.5338	-0.15725	-3.3546	-3.0556	-0.34915	-0.92064	-2.7492	0.33297	-0.35144	0.52478	-0.68738	-1.9514	2.0802	6.4295	0.070116	1.5684	0.27545	0.26	-1.4363	1.54	1.5226	-1.4746	2.7187	1.7378	4.256	2.5154	2.6592	3.1349	0.91163	1.6739	0.15643	2.4826	-0.3182	-2.1273	1.3235	-0.75229	-5.2915	-2.5903	-3.2139	0.10673
TPD52	NA	3.3301	4.1289	5.0014	4.3349	4.9263	4.9903	4.1194	2.738	3.7845	3.8838	2.6655	2.401	3.531	1.8463	2.9089	3.8603	3.1189	2.2175	3.6139	3.7584	1.546	3.4769	1.3119	0.93647	2.7851	1.1649	0.66922	4.8597	3.4985	4.4281	4.3889	4.5958	5.6941	4.2844	2.7393	3.7494	3.4299	5.1348	4.3797	3.546	3.5363	1.0542	3.3379	0.21137	-0.036778	-0.49525	-1.4964	3.423
AMOTL1	NA	3.6517	3.7138	3.387	3.1768	4.0951	4.9739	4.1558	5.0434	4.6427	4.3535	3.4546	4.08	3.9497	3.0537	4.7161	4.6866	4.6413	4.3767	3.197	4.3911	4.1119	3.9216	4.593	4.3256	4.2822	3.8859	3.1172	4.5955	5.0975	5.0638	3.6831	5.3855	5.0076	5.0678	3.4068	4.6775	3.3855	3.4646	4.8818	3.4784	2.18	1.3928	1.1397	1.7442	-3.6479	-2.1472	3.9601	3.1088
RBFOX2	NA	0.53158	2.0936	2.0125	2.0226	4.4423	3.2796	2.2027	2.7642	2.6058	1.0729	1.7145	3.5719	4.1683	3.9663	2.7368	3.6555	3.5851	1.8921	0.33113	2.1332	2.7679	4.6047	1.3074	0.4527	1.2163	2.7194	5.0848	4.148	4.8502	4.5039	2.1401	4.7422	4.6004	4.3472	3.9439	3.1615	1.7069	2.7765	2.8959	2.1688	2.6935	3.0955	1.7136	-4.5291	-1.6516	-0.66513	-0.13934	2.1997
FERMT1	NA	4.2428	3.8457	0.47479	-2.5286	-0.9701	0.68029	0.53323	-0.8247	2.2649	1.5146	0.25219	0.14451	3.2164	-0.1038	0.84829	0.73746	-0.0025852	-0.91513	-0.95776	-0.23379	0.9869	-2	0.3866	2.3919	0.82907	1.1812	-2.3204	0.22106	-1.5873	-0.64919	0.35624	2.0348	1.2007	2.3905	-0.35377	-0.6055	-0.83668	-2.6474	2.7124	2.0951	1.2079	1.0263	0.84829	-4.8154	-3.8513	-3.6998	-0.37759	-3.4148
ALDH7A1	NA	1.893	2.4911	2.2108	1.4829	3.3147	2.8583	3.4018	3.1043	2.651	1.9758	2.0507	2.1215	2.6542	2.3331	2.5632	3.087	3.357	2.7199	2.0834	1.6354	1.7563	2.9647	3.1382	2.5168	1.4956	3.0339	0.78757	2.3522	3.4495	2.6104	3.1439	3.7695	2.9876	2.0564	2.8012	3.0719	1.7479	1.1886	3.0374	2.4341	2.054	2.4791	2.753	-5.2031	2.4079	2.8273	-0.47506	1.2042
GALNT14	NA	3.2045	0.61979	1.6189	1.0101	2.9996	2.658	2.1565	2.085	2.6287	2.43	1.7582	1.5135	4.1676	1.7592	2.3001	4.1265	3.0118	3.12	1.4245	2.7049	1.252	2.2965	3.1238	2.6421	2.4526	2.6885	0.022604	1.8374	3.266	3.3956	1.9332	4.5017	3.8335	1.5905	3.414	4.5144	2.8267	1.9766	3.8065	2.3974	3.675	0.78615	4.7774	5.1916	0.42618	1.4997	4.9491	4.033
PTGFRN	NA	2.8114	4.4011	2.7679	3.9502	3.5841	3.7708	4.0888	4.7021	5.3447	2.0951	3.6768	4.6743	5.7633	4.9488	3.862	5.0681	4.6743	2.3656	3.7179	4.885	2.3833	4.6232	3.0385	1.0316	3.5756	2.0595	3.9902	5.4918	4.9354	5.7294	4.2048	6.0344	5.1221	5.3443	3.571	4.0094	4.4208	4.8137	1.5186	0.11504	-2.7133	-2.6363	0.73294	-1.6783	-2.1472	-1.9343	-1.8292	0.56547
FGF10	NA	-0.11497	0.18959	2.5758	0.12704	-1.4817	2.5208	1.541	2.8828	4.0099	0.22711	1.4681	3.3477	4.0556	4.5819	2.4626	4.8625	5.1851	3.9229	1.1106	2.872	3.3415	3.3744	1.1983	3.327	4.5014	4.2485	4.0796	3.0543	5.6355	5.1816	4.2727	4.3163	4.664	5.3277	3.0776	3.9274	3.571	-2.156	-3.7852	0.055734	-3.3034	-4.0309	-4.0054	-3.9091	-2.5343	-2.3204	-2.265	1.9459
DSC2	NA	6.583	8.0197	7.7046	7.5621	6.0402	6.5607	7.4838	5.6571	8.188	4.4528	7.1122	8.0797	7.8804	8.5168	7.4464	7.5108	8.6224	5.3415	6.9993	7.5351	6.1639	8.0512	6.2965	5.7294	6.7347	6.9173	8.3356	8.3695	8.1979	8.0477	7.7633	7.6801	7.1484	8.4742	6.6668	7.417	7.3691	6.6241	4.0196	5.4813	4.7102	4.0233	3.3141	-2.5395	1.7931	2.7231	-1.5802	6.1838
LHFP	NA	1.5278	2.9325	4.8998	4.1179	3.8208	4.8664	4.7826	3.9005	4.9005	4.5391	5.4366	5.4457	6.3139	5.0653	5.0041	5.8642	5.573	4.8134	5.2286	5.2772	3.2902	3.8309	4.4612	4.048	4.3852	4.5976	4.5798	5.7459	4.7302	4.4135	3.8723	5.6012	5.8124	3.2462	4.2534	5.3501	3.0971	2.1021	2.5751	4.0448	0.40668	1.5431	2.8158	0.14636	-0.015069	-0.08252	3.6711	4.139
NEGR1	NA	0.75602	3.426	5.838	4.3557	6.0005	6.534	5.5131	6.7364	6.6568	6.4384	4.8407	6.0415	6.1424	5.9851	7.4636	6.6236	7.4484	7.1328	6.7952	6.4108	3.5761	2.8474	7.2263	6.7696	6.9575	6.693	6.2842	6.5539	5.1203	6.5915	4.0395	5.9888	6.2321	6.2805	6.3903	5.6465	7.1824	4.3219	1.8118	4.5165	0.3256	1.8205	3.9359	1.0399	1.4093	2.2487	2.9595	0.8469
KITLG	NA	-2.8313	-3.9329	1.1003	-0.20035	-0.2409	-0.79403	-0.33981	-0.095263	2.152	-2.6474	1.7812	3.5761	4.5513	1.8143	2.5307	3.2094	4.0524	3.5661	1.8724	0.94047	2.1717	-0.67616	1.3819	1.3097	5.0688	5.7823	3.0118	1.5124	0.93918	1.783	-0.21329	2.1223	1.3289	2.3939	2.7293	1.0873	3.4058	-3.2864	0.81148	-2.3204	-3.2627	-2.902	-2.2361	-0.20687	-1.4885	-0.59739	-0.093174	-2.4135
CAMKV	NA	0.62632	2.2293	3.1277	1.7785	3.428	2.9848	1.4945	4.0504	1.0964	3.2853	3.432	5.711	4.0508	5.6933	4.2309	3.7307	5.7482	5.3902	3.0753	5.9439	1.4923	5.693	3.3656	4.4609	4.3668	3.8944	4.4517	6.0832	5.0614	4.3401	2.8732	3.544	4.7453	5.2147	2.4362	1.1194	1.6198	1.5216	-1.7932	-1.8013	0.43307	0.68651	2.2249	-1.0218	1.8296	1.8313	1.6776	1.7088
CCDC40	NA	2.0692	1.2404	1.6513	1.2485	3.4186	2.4552	1.5237	2.3353	0.60163	0.72675	1.9024	2.4066	1.546	3.3744	2.5974	1.8169	1.4191	1.6189	0.9516	0.45448	0.89312	3.4896	0.54521	1.6072	2.443	1.3201	1.7738	3.5329	3.2191	2.5895	1.664	2.6196	3.5803	1.8126	2.5086	0.4992	0.35965	1.1358	-0.87172	0.23081	0.088442	-2.4613	0.31256	-3.9329	-3.742	-2.6835	-1.5651	0.080385
CRIP2	NA	1.1016	2.367	4.2829	3.0825	6.5909	5.3593	2.7537	4.5111	2.1756	3.8073	5.8821	6.3364	6.8765	7.034	5.6545	5.6129	6.5106	5.7722	6.5227	5.6815	-0.045352	4.884	3.8077	4.5334	3.648	2.4931	6.1952	6.8944	6.2738	7.071	3.7476	5.9568	7.7966	6.489	6.1277	1.5308	3.5189	5.6242	3.8671	-1.2901	2.6033	4.9595	2.7092	1.8455	4.934	3.5383	3.5971	5.1189
IGFBP6	NA	0.79212	1.122	1.6324	0.055734	2.2767	1.84	1.9248	1.6189	1.7563	3.1522	3.8867	4.3129	4.8555	3.6171	4.2606	3.9351	4.6452	5.2518	3.1822	5.3405	2.4613	2.1231	3.4114	2.248	2.9917	1.6823	3.8723	5.7091	2.2278	3.7008	0.55365	3.6012	4.6498	3.3452	3.1631	4.7791	1.5674	1.1983	2.4716	1.4913	1.2888	1.7404	1.9848	1.6707	3.8296	3.6577	3.5155	4.0168
ZBTB7C	NA	-3.3888	-2.4886	-1.8459	-4.0565	-0.70916	-2.9901	-1.3031	0.20562	-0.5246	-3.3971	-1.9917	-0.48019	0.98418	-0.5587	-0.39443	0.27366	2.6228	-0.4066	-1.4606	-1.0453	-1.6361	0.39774	-1.3409	0.48894	-0.16633	-1.761	2.015	1.5845	1.406	1.7545	-1.1801	-0.26124	0.50095	3.0424	-2.5452	0.47136	-0.11731	-2.5558	-4.0943	-4.2454	-5.2031	-3.0848	-4.2736	-4.2311	-1.4397	-4.6373	-4.3808	-1.4294
PPAP2A	NA	2.743	3.8147	4.3767	3.721	4.653	3.9005	3.6008	3.4576	4.5452	3.1289	5.0664	6.8067	6.8545	7.172	6.7795	6.3638	7.4773	4.3804	2.8114	3.7409	4.6378	6.4555	3.6703	3.982	4.8488	4.637	7.6016	6.2923	5.0378	4.7791	3.2094	3.2468	3.9659	3.9684	3.3193	6.6295	3.7708	3.4921	1.9172	3.9359	1.854	2.9407	3.5576	-0.32052	2.9284	2.2457	3.84	2.0226
FZD3	NA	-1.4329	1.1081	3.3038	1.3907	2.5673	4.7211	3.052	2.9296	1.353	1.9831	0.84829	2.0284	-0.4114	4.054	2.9302	1.8092	2.3877	3.1099	-1.9554	-1.0707	1.1133	1.4967	1.6463	3.1099	1.3062	2.4716	2.9535	-1.0035	3.4705	1.2877	1.4671	1.1281	1.7106	0.39954	3.358	1.66	0.8469	-0.2727	-2.1606	-0.19781	-2.1043	-3.0479	-0.36795	-1.9343	-2.8958	-2.0727	-2.4295	-1.0676
AASS	NA	0.55198	3.2286	3.5942	4.3009	0.03916	5.0428	3.6124	4.4808	3.9149	0.34916	-0.51713	2.2301	-2.6133	-0.55618	4.2214	-0.61077	4.5028	4.3521	-2.1651	-3.255	4.1543	5.0466	4.078	4.8078	3.4911	4.6537	-0.3372	-1.4783	2.8577	1.8242	4.1198	4.1301	3.4581	3.2386	3.7598	4.5926	1.2271	-1.0097	-1.6975	1.4774	2.8577	-1.5436	-2.8694	-1.4783	-1.1292	-3.1987	-3.3034	-0.95502
PKIA	NA	2.2523	2.4142	3.0396	1.5855	3.0787	3.1565	4.1371	3.4691	1.2675	3.9837	4.1265	3.4073	3.8082	4.0768	4.2167	4.5129	5.2525	4.2064	4.0107	3.0124	5.441	4.2225	4.3871	4.435	4.5352	4.6061	3.7085	3.4376	3.9726	3.7708	4.3301	3.9001	3.449	4.1991	4.1059	3.5338	3.0571	1.4639	1.3917	-0.34458	0.14451	0.54521	2.7863	0.14832	-1.4088	-0.85999	-0.83932	2.6529
ZNF711	NA	6.4485	7.5818	7.5737	7.2746	8.0302	7.5153	7.3691	5.9227	6.4836	7.5163	5.7873	6.1455	-0.48019	6.0373	6.2864	6.3879	6.7014	6.4108	-0.25205	5.68	8.0688	6.8665	6.5936	6.8509	6.7014	7.1476	5.6694	7.3653	6.6706	6.3218	6.6519	6.4935	7.2031	6.3347	7.4828	6.1515	5.6401	2.0052	0.94883	7.5409	5.9602	-2.4666	4.4339	-1.761	0.95313	0.22711	0.88176	6.7461
AVPR1A	NA	1.6473	7.0154	4.2975	5.3483	4.6417	5.95	7.371	6.4442	6.0278	6.3869	2.4389	5.7443	3.3981	5.2857	6.2303	3.7197	4.2576	1.6266	2.1749	1.2971	-0.95502	5.0664	2.3174	1.4713	2.3296	2.054	2.4871	7.7551	2.9768	2.5863	5.0891	7.0617	5.8952	3.5869	6.8453	5.46	0.15449	7.8788	-1.7892	-0.76687	-1.4329	-1.8013	-2.3408	-1.9178	-0.29408	-0.62577	-1.3267	-2.3
GPR12	NA	1.6494	2.6769	3.237	1.9442	3.8195	3.2505	3.3027	4.1983	2.7635	3.9634	2.6001	2.926	3.3826	1.5734	2.611	3.2902	2.6472	1.6083	0.77852	2.4925	-1.867	0.77234	2.4176	0.045431	2.843	-0.35144	0.81592	2.165	2.5981	4.4117	3.8343	3.7355	3.7959	3.5822	3.7476	0.86708	3.0164	1.1409	-3.551	-1.8754	-0.10841	-4.9473	2.4729	-4.7741	-2.398	-2.2314	-3.7204	-2.3565
CDH2	NA	0.38842	1.3574	4.8078	4.1476	5.6861	4.8734	4.9989	3.5217	5.3234	5.3288	3.8816	4.7436	5.0059	4.179	4.8523	4.2163	6.3623	5.4637	6.0528	6.1596	2.5805	2.336	2.5188	3.0181	3.3497	5.6941	5.5697	6.7855	5.6264	-0.091125	1.6384	4.5165	6.0726	4.1894	5.061	5.2518	-1.3607	1.8214	0.68812	4.3907	-4.3343	-1.7098	2.6769	2.3159	-2.2848	-1.5362	-0.31596	-2.0176
USP44	NA	5.6743	6.3817	5.8511	5.5076	5.5436	5.6949	5.8666	5.5372	6.3121	5.4685	5.0024	5.2257	5.2008	4.8201	5.2861	4.7671	4.4117	4.5908	2.6991	5.3314	5.437	4.9802	3.7915	5.7629	5.8813	4.8358	5.3241	6.2747	5.9716	4.859	5.7007	5.078	4.505	5.2603	5.236	5.6698	4.3543	5.5046	2.7752	6.9725	4.2359	2.5751	1.6659	-0.7642	-1.3948	-2.2548	-1.6321	-0.57926
FTO	NA	7.773	9.5593	9.409	9.0486	7.0637	7.4828	8.4916	8.2409	7.5945	7.2295	8.1606	7.2781	6.1338	7.5208	6.7048	6.8237	6.6881	6.3736	6.7195	6.4461	8.7469	8.1356	7.2138	7.5587	6.9704	7.7868	7.2304	7.8696	6.6474	7.3194	8.2597	8.1017	7.6661	5.9004	6.4069	6.8728	8.0907	7.5288	6.9944	6.51	4.1324	4.0968	5.4227	3.9564	3.2822	3.6794	3.4857	2.9018
SNCAIP	NA	2.8182	8.4941	8.1356	7.9479	5.8022	6.2303	8.0671	6.8231	5.9439	5.9789	6.1965	6.2303	4.8428	7.3316	5.7952	6.1574	4.8362	4.7829	6.454	3.5557	6.3037	6.5106	6.5628	6.3222	7.6208	7.8154	7.353	5.7401	5.4483	5.6417	6.3364	6.1037	5.8231	6.218	4.9333	2.782	6.5384	3.0141	2.8352	5.1228	0.78135	-2.8313	0.70232	-5.3218	-2.9831	-4.3808	0.5553	-0.83932
HHIP	NA	3.1664	4.311	4.007	1.277	5.6249	5.0101	2.5876	1.3652	2.9535	2.5194	0.6182	1.7387	0.98418	2.6554	3.3291	1.6494	2.0061	2.2057	1.1194	-0.33981	2.5889	0.99229	0.21903	0.84095	0.66922	2.2301	1.3062	4.2006	4.4978	1.191	4.5039	2.9711	2.3905	-1.5688	4.5466	2.7691	-0.45769	2.2049	-0.16633	3.1843	-6.1757	-1.8375	-2.5667	-4.7326	-5.9486	-3.5316	0.67409	-3.1298
NEK10	NA	4.9935	5.8674	5.8872	4.455	5.221	6.2048	6.5268	3.1892	6.0469	6.3305	2.4403	3.4211	2.999	2.161	3.0837	2.7331	4.296	2.8858	1.979	3.2386	5.4966	5.1539	2.9779	3.7427	4.5273	5.6766	0.86986	5.768	0.99229	3.5841	5.1416	4.3196	5.3793	0.7084	5.445	4.5624	4.0148	5.0393	2.0099	7.0756	-0.28944	-2.3565	1.5754	-1.6168	0.33297	0.68977	0.95602	-1.3168
GPC6	NA	3.5392	2.8381	2.2561	3.7972	1.3663	4.4484	3.6298	3.8073	2.6738	4.6877	3.2726	5.5195	3.894	3.5729	5.1934	2.6255	3.7017	4.3215	4.6601	3.0181	2.9911	3.8761	3.4612	1.5674	4.141	2.9996	3.193	3.5019	1.6668	2.9905	3.2391	2.268	1.3085	2.5234	3.3317	5.3604	4.8604	5.3884	-2.1273	3.5994	2.0467	-5.2321	3.296	-5.1209	-1.606	-1.4746	2.9676	-2.976
FAM84A	NA	3.6926	6.457	4.1832	6.7311	4.6849	7.7688	4.7147	1.5479	5.2908	6.2154	0.71773	2.6136	-2.9149	1.7683	-1.9042	1.2687	1.1321	4.4913	-3.6282	-5.8028	4.0086	4.123	2.2745	-2.5226	3.8287	4.4054	3.7261	3.9672	-0.14834	-2.6023	3.3199	0.77083	2.2673	4.3981	4.6441	4.5823	-1.7218	7.1281	-2.0675	7.5899	-5.3218	-4.413	-3.1298	-5.7574	-4.8154	-4.6556	-4.8803	-6.0578
LARP6	NA	1.4774	3.1664	3.3306	3.1794	3.0141	4.0624	1.9628	2.7343	1.9305	1.3696	1.0529	3.5789	3.2991	2.8738	2.497	1.7424	2.5619	0.55014	1.2581	2.462	1.5743	3.0316	1.4169	1.0209	1.979	2.0619	2.5988	5.1603	3.277	3.6976	1.8758	3.1854	4.2945	2.7592	2.9325	3.357	2.8073	3.1604	2.7293	-0.019342	1.0819	0.12494	-0.84245	-3.9811	-2.7133	-1.4156	-0.013033	1.2687
SYDE1	NA	-0.46514	1.7674	1.7901	1.3719	2.3812	1.9806	2.7212	2.7118	2.5059	0.69746	1.8664	2.152	2.4552	2.4479	2.3095	1.9315	2.4986	1.0542	1.6414	0.35796	2.9071	3.7933	1.2259	0.96685	0.82618	0.74038	1.6275	0.38128	3.1789	1.6334	1.4016	2.2197	2.514	1.0114	0.37045	2.199	0.86572	-2.0904	0.26792	1.0729	-1.267	-4.5119	-2.3713	-2.1419	-3.271	-3.1987	-2.902	-4.5291
BICC1	NA	-0.099431	0.92548	2.4031	2.7592	2.9939	3.227	2.7356	2.0142	2.2204	2.9607	3.4505	2.82	3.0938	2.2346	2.8381	2.377	3.5504	4.0128	2.0548	3.1516	4.0508	4.6633	2.8816	3.2276	3.6288	3.4029	2.4135	0.68812	2.1379	-1.8626	0.10273	1.3178	1.5664	0.32756	-0.45769	2.0564	-2.5343	-2.0815	-0.071874	1.1106	-1.2901	-5.2618	-3.2469	-5.1476	-2.7609	-2.6133	-2.7803	-3.7749
HDGFRP3	NA	4.2229	4.9291	5.6261	5.0231	6.5176	6.7212	6.3893	6.5145	6.2014	4.8998	6.2326	6.3846	6.0076	6.3638	6.542	6.4846	7.0645	6.788	3.2094	6.9732	6.0348	5.6054	6.3698	6.3554	6.3613	6.1747	6.1062	5.8116	6.4935	5.6371	6.3139	6.0697	6.536	5.7696	5.4955	6.2057	4.6926	2.2435	3.6985	3.7748	4.964	2.2797	5.1678	1.2415	0.21697	0.35965	-0.4604	-0.92345
ZNF521	NA	6.8534	8.1185	7.6125	7.5419	8.4424	7.7509	7.7675	8.1981	7.5022	7.6661	7.7647	7.353	7.0763	8.2703	7.8563	7.5231	7.0248	7.5969	8.0852	7.6388	6.7031	7.5563	7.2105	7.3787	7.7467	7.5119	7.6686	7.9789	7.9479	7.7467	7.6789	7.4711	8.243	7.7716	6.9766	6.6585	6.8049	7.4454	5.6137	7.2676	-1.7218	0.46975	-0.32052	6.1407	-4.2736	-2.5667	-2.5612	-1.5396
DPP10	NA	2.7086	4.3786	2.7895	2.3698	3.8855	4.0471	4.6502	3.6895	4.3679	4.3065	2.5606	3.672	3.5928	3.9784	4.0669	4.3705	5.0894	3.9894	-5.4846	3.1571	4.9946	4.2841	3.5402	4.8043	4.2764	4.221	4.0103	4.5255	4.4645	3.627	4.2799	3.4606	3.8663	3.1992	3.5368	3.641	2.9973	3.604	-4.4774	3.8599	-5.7574	-5.9486	3.1838	3.495	-5.3218	-5.2321	-5.3218	-6.3102
SHD	NA	1.7033	0.64556	1.7013	0.52819	2.4294	3.5889	5.4432	5.314	4.3107	3.9009	2.6091	3.9427	2.6821	5.7421	4.6746	4.435	4.7667	3.391	4.6154	2.4362	5.2275	4.2187	3.7902	3.4145	3.3317	4.2045	4.0448	5.0891	4.0475	1.8732	1.6452	2.303	3.3836	1.0964	3.391	6.4379	-0.52225	1.5522	-2.1222	0.85558	-3.0848	-1.9178	0.17604	1.854	-0.93505	-0.15948	-0.57672	1.8741
PTPRD	NA	-2.9693	2.8726	3.897	2.0692	2.6176	0.26978	3.4808	1.43	2.3088	3.06	3.0294	4.9082	4.7439	2.9118	3.3354	3.9043	0.9239	2.6466	3.773	0.82618	1.722	-1.4397	2.3465	2.9547	4.0628	2.8388	4.5079	5.4373	2.2465	-0.89452	0.31433	3.1719	0.56203	0.30312	-2.2407	1.0168	-1.9131	4.0136	2.2993	-0.18905	-4.2884	-4.1351	-2.1472	-3.4413	-2.4242	-1.5651	0.70072	-5.0694
CRIM1	NA	3.9418	5.5394	5.1451	5.4622	4.6505	5.1998	4.7742	4.3918	5.0621	5.0505	3.7039	5.1855	4.2681	3.57	3.8654	4.3628	4.193	2.5644	4.5581	5.4183	4.5858	3.8616	4.1983	3.8126	4.8428	4.7401	2.8858	4.5057	2.8358	4.4146	5.0914	4.5651	4.3193	3.9371	5.1866	4.0285	5.1621	5.1021	2.5114	5.2479	0.56709	1.3062	1.6767	2.1007	2.4114	2.89	0.62954	2.8977
FNBP1L	NA	4.5302	4.5017	5.0153	5.214	5.3241	5.7405	4.8299	5.3071	5.3822	5.214	5.1098	5.1344	4.7267	5.2129	5.4257	4.4558	4.7938	4.676	4.1722	4.812	5.2479	5.639	4.7432	4.5384	4.9523	4.766	5.016	5.4326	5.2571	5.4714	5.5331	5.0136	5.691	5.0505	5.2905	5.3716	4.9249	-0.38277	2.4472	4.8411	-0.66785	0.86986	0.90332	0.89612	1.156	0.48894	0.27925	0.013944
SLC14A1	NA	4.3271	5.3604	5.2952	4.2723	4.6789	3.6908	4.7667	4.1281	4.0649	4.6608	3.5761	4.1879	2.1356	4.5144	3.8808	3.3805	1.2983	2.5147	3.3816	0.56547	4.9407	2.8589	3.2591	3.455	3.1571	4.1547	3.1681	4.2152	3.0232	3.1066	4.5855	3.385	2.6561	3.5715	3.7827	1.8646	4.3148	2.4169	3.5761	4.1558	0.50601	1.2019	1.2356	1.1208	0.67562	0.12304	0.80094	-0.65715
ADC	NA	0.24256	0.63416	1.5008	1.4639	1.1094	1.0991	1.4774	1.8426	3.0831	1.3402	0.31986	2.1945	0.9869	2.3988	2.5175	0.55014	2.4059	0.90332	0.67076	2.4437	1.2947	0.87548	0.53494	0.080385	0.12893	0.80094	1.3819	1.6513	0.4245	0.084341	1.6432	1.3201	1.4234	1.2747	1.9501	3.3111	0.4279	0.16825	-2.0815	1.4923	-3.4148	-1.5651	0.83656	-1.8833	-1.7892	-0.3081	-2.6023	-2.3408
PARD3	NA	-0.87434	4.1202	4.5883	4.7263	5.515	4.7003	4.048	2.6427	3.1915	1.9726	0.3068	0.85413	1.374	2.6337	0.39386	1.8672	5.0262	4.6982	-0.63875	0.34183	4.6689	4.2221	3.699	3.1724	1.4744	4.6739	4.2576	4.8675	2.7839	-0.078273	-0.77229	3.8889	4.1621	1.2066	0.83349	5.5805	-2.7434	4.256	0.87275	4.5237	-1.2022	-2.4721	0.013944	-0.43286	-1.6975	-1.5802	1.3074	0.63742
KHDRBS3	NA	2.4458	3.2634	2.943	1.9823	4.9932	4.6264	2.9984	2.7262	2.9553	3.2738	1.9442	2.3088	0.18768	2.0999	2.4314	2.5026	3.2354	2.7136	1.3358	1.3696	3.6219	2.0108	3.1887	3.5023	2.9692	2.6183	1.0542	4.0836	3.6835	2.0889	3.5899	3.9418	5.4787	0.54183	2.55	4.8678	2.0184	4.7594	0.72068	4.5355	2.1695	-1.4639	2.4218	-2.1419	-0.3422	0.28666	0.66302	0.77991
DSG2	NA	-1.5948	5.3581	4.7042	3.799	2.0388	3.1238	4.2351	4.3602	3.2874	4.6466	3.7252	4.4757	6.4807	-0.12845	4.4688	5.9972	6.5741	4.7496	1.4223	6.5299	4.3793	3.4211	5.0459	4.8061	4.2538	4.0293	3.4129	5.2253	-1.606	-0.010879	1.9172	5.7749	5.0125	2.426	2.3165	3.6336	-1.0736	4.0116	5.7494	2.6586	1.9129	-4.0428	1.3358	-3.1443	-4.1904	-2.5061	1.8126	1.6375
ZNF704	NA	-0.1351	4.4168	3.1631	4.0471	2.5526	4.7404	3.3188	3.1588	1.2019	3.471	2.0249	2.4925	2.46	2.3558	1.9059	2.5928	2.8455	1.6023	2.5744	4.4543	3.5957	2.9808	2.6567	0.9239	2.7611	3.4759	-0.019342	3.443	0.26792	0.4172	2.3649	3.4965	3.5947	-0.091125	1.1321	3.6031	0.049362	4.8201	2.1832	2.5546	-1.0922	-3.3888	1.0316	-2.7676	-6.4613	-1.9429	-1.391	3.0048
CLDN10	NA	0.87548	4.8001	7.0036	6.7999	5.6541	5.6355	6.5809	2.377	6.1234	4.9396	5.2952	5.4206	4.713	1.7901	1.993	3.6176	3.6643	0.73146	3.1522	4.4627	6.7502	4.0066	4.4342	-3.0922	6.1243	5.6988	2.3059	6.1467	3.0893	4.7256	4.4157	5.8944	5.6728	5.4969	5.1056	5.2414	5.9757	5.1091	2.8613	4.6548	-1.2473	-4.2169	0.28666	-4.0428	2.6058	3.0808	-2.5903	0.18768
CACHD1	NA	2.8888	4.6012	4.1667	3.5856	4.784	4.3278	4.4506	3.8098	4.5363	4.0078	2.947	3.7151	3.7947	4.1131	4.2545	4.2934	4.4412	2.8443	2.4797	3.7668	4.3095	3.1366	3.5676	4.2663	4.1217	4.2141	3.3764	5.0184	4.1918	4.1198	3.6912	4.3181	4.4252	4.1031	3.9506	4.3398	3.136	4.4131	3.428	4.1095	1.9467	1.9367	2.943	2.6802	0.30312	0.67562	1.7202	1.8109
C14orf37	NA	2.5632	2.9237	2.6156	0.72675	2.4852	2.5487	2.7042	2.456	0.76922	0.37764	-0.10841	-0.50005	0.27925	1.66	2.2583	1.722	3.3158	0.4527	0.61301	-0.2705	2.4938	2.4573	1.3674	1.6275	2.7225	3.2233	0.57529	1.536	2.6972	2.4176	2.3862	0.5076	1.3596	2.2101	1.3607	1.3952	1.6033	-1.0984	-0.59997	2.5513	-0.2223	0.27545	-0.17571	-2.1516	-1.8792	-1.1352	-1.6855	-0.49023
DCBLD2	NA	2.7845	3.3136	3.2526	3.1746	3.1266	2.419	3.3611	2.9377	3.3431	3.392	3.1773	3.1843	2.7466	3.619	2.8388	2.9343	3.4901	2.2131	2.2986	2.7212	3.6685	3.3585	3.0402	3.3147	2.947	3.5227	2.8935	3.0282	2.713	2.0217	2.7992	3.0232	3.2244	2.9836	1.338	2.5711	2.0483	1.7322	3.3038	3.0886	2.0999	-3.0922	-0.036778	-3.5896	-3.8066	-1.8216	-0.23863	-1.6975
SLC24A3	NA	6.1377	7.0689	6.2783	6.7098	5.7889	6.5633	6.2224	5.7714	6.5825	6.6645	5.3082	5.0632	4.2523	5.8928	5.5525	4.8264	4.7587	5.4728	2.1603	3.8365	5.9386	7.1204	5.5376	5.0773	5.2908	6.0026	5.7018	5.9275	5.1468	4.0528	5.4847	5.1618	5.1284	6.4509	5.5469	6.0328	4.7517	6.5498	5.3129	6.9107	3.6586	3.6781	4.4146	4.0411	-0.44271	0.015883	-0.48532	1.5278
DSEL	NA	-2.2745	0.16609	0.16218	1.935	3.5874	3.4415	1.7172	-0.80226	3.3075	2.7795	2.1231	2.0217	1.7212	-0.069658	0.51629	0.81304	2.6802	2.2899	-1.8503	2.9979	1.9694	2.5831	0.041398	1.3485	1.8689	1.8011	2.6331	1.6384	1.3425	1.1119	-0.25437	0.15226	0.74501	0.65183	2.7765	3.0043	0.9742	3.6694	0.19785	-1.558	-0.96369	-2.1742	-2.6959	-3.9211	-1.0676	-0.23158	-0.22014	-1.4019
NETO1	NA	-1.2121	4.2648	4.5079	4.8022	4.9088	5.0188	5.6537	3.9992	6.0786	4.1783	1.1487	0.92682	4.6785	5.4395	6.2796	5.165	6.8603	4	1.8776	-4.9021	5.2596	5.2072	0.9062	3.8199	4.5894	5.4876	5.1412	5.9184	5.1447	2.5	0.60965	5.6545	5.403	6.052	5.7995	5.9728	0.38842	4.8745	-5.1476	-5.0428	-1.8253	-5.0694	-6.241	-4.8803	-3.8402	-3.6383	-3.8175	-2.4352
GABRE	NA	0.71145	2.161	1.8793	5.1182	2.7685	1.7229	-0.57672	1.8118	0.068042	-5.9486	3.3925	-1.3982	2.367	2.36	-0.49266	0.31622	1.5895	0.79212	-2.6959	2.9377	4.3001	4.314	-6.5465	-0.0046542	2.7486	4.4386	1.4945	3.2002	-3.4413	-1.177	-4.1763	0.059872	0.97575	2.798	1.6659	-0.33981	0.50261	2.5651	1.4997	-6.0032	-5.635	-5.716	-4.4286	-4.4286	-5.2321	-5.3218	-5.0694	-3.8851
ZFYVE9	NA	3.4691	4.0931	4.0124	3.6448	4.9662	4.5841	3.8204	4.1891	3.4451	4.1131	4.084	3.8339	4.164	4.0152	4.2041	3.5696	4.1794	4.5226	4.0728	4.2712	3.4156	3.8147	3.8439	3.833	4.1775	4.3535	3.8658	2.158	3.9005	2.2131	2.0396	3.8727	3.7021	3.3925	2.3741	4.4463	2.2086	0.41193	0.83955	3.4294	0.75887	1.448	1.485	-1.8459	-0.019342	-0.22014	2.6156	-0.11497
PARD6G	NA	1.6414	2.1465	0.82907	-0.48532	1.7125	1.5278	1.7229	2.0516	2.1527	0.12093	1.0462	1.6785	2.0611	2.9529	2.7455	2.7758	2.6624	1.0741	-0.96712	1.5113	1.8286	1.6132	1.7212	1.6344	0.59519	0.022604	-0.30352	0.99229	2.6667	1.2996	2.2621	1.3618	1.8853	-0.76159	-0.79403	1.3819	-0.073912	2.1264	-0.67336	1.0329	-0.77229	-1.6588	0.17032	-1.926	-2.0951	-0.96369	-0.091125	0.015883
ADAMTS1	NA	-2.1837	3.4828	1.6452	2.3919	1.4136	2.5093	4.3375	6.0191	5.6317	-1.5037	5.4216	6.2693	6.1817	6.1921	2.245	2.9813	5.0206	1.1788	2.5831	0.4476	6.5899	7.8549	3.748	7.6268	5.9268	4.9932	8.8494	0.71145	8.1336	2.276	4.7956	1.6976	1.6171	4.1872	2.2324	2.8786	2.6104	1.6484	2.4729	2.0723	1.1824	-0.78587	-0.74695	-1.0423	-0.64407	-2.7676	-1.5873	-0.56136
SLC7A2	NA	-2.8244	3.2939	0.76176	1.4649	0.29217	0.99643	1.2617	3.4053	-0.75873	-0.57413	5.5146	6.1609	4.926	6.7843	6.1268	3.9684	5.7653	4.6936	4.1375	0.14062	1.6955	7.6736	2.6091	3.3209	4.3664	2.5659	3.2396	3.3301	1.8489	-0.013033	1.8776	1.2223	1.862	4.1363	0.43999	2.0936	-1.2769	-5.899	2.3346	-3.3806	-0.56664	-2.9556	0.36868	-3.5995	-2.4135	-4.5119	-4.6942	-3.3034
SCG2	NA	4.0204	2.9635	1.5794	4.745	0.93382	1.8029	1.6728	3.2154	2.7992	3.4196	7.6515	3.689	6.3698	4.675	4.4913	3.296	5.7184	6.2553	2.6268	4.8302	0.5553	7.4252	4.784	3.3759	3.7165	6.583	5.8065	6.7299	6.1506	4.0448	2.658	2.8918	5.1682	4.9568	1.1499	8.4564	2.2826	4.3668	-0.45501	3.1549	-0.55119	-3.9211	-0.76951	0.4527	-0.3631	-0.56664	-2.0537	-1.7892
GPC4	NA	5.5842	7.2229	7.1712	6.9495	5.737	5.5517	5.0914	-0.6623	5.981	6.7014	7.1605	7.7771	6.6513	7.1655	6.7439	5.0554	7.7924	5.2253	1.0005	7.313	7.3836	7.194	5.8447	7.058	8.2347	7.265	7.6478	7.3954	5.6883	6.738	6.1535	5.8988	6.2518	7.1024	5.7332	7.5876	6.4055	7.1392	0.76626	5.0872	-1.2057	-0.025483	-1.9178	-3.5601	-0.99781	-3.4413	-3.551	-1.558
LUM	NA	3.2132	6.6079	5.4634	4.6608	2.7505	4.1055	4.376	4.8159	9.0576	1.556	0.43831	1.5703	-1.7769	5.4464	-0.48019	-0.39211	-0.5587	-1.867	-2.9901	-3.4313	5.1256	8.6925	-3.271	0.25219	1.9742	6.812	8.2021	2.276	5.015	3.8212	7.0078	4.355	5.9204	7.7281	4.9498	4.9865	3.4901	5.2353	0.55698	6.02	-3.1221	-3.0995	-0.31596	-0.15039	-1.3982	-2.1606	-2.0582	-4.1222
TTC27	NA	6.4228	10.409	9.0923	9.3346	6.7081	7.3167	8.4114	7.9626	8.7409	7.689	6.809	6.7502	5.7603	7.6686	5.9239	6.2946	7.6613	4.9662	5.3819	3.8547	10.022	9.9239	6.6225	7.1956	7.3408	9.1334	7.2447	7.8299	8.6972	6.3884	9.8627	7.4647	8.3695	8.0743	5.5835	5.8905	6.1846	8.7156	5.9573	8.4256	6.6187	6.0811	6.7813	5.9884	4.9932	5.1862	5.5065	5.0163
TNR	NA	1.556	0.3068	1.4829	3.7004	1.6132	1.9806	1.3062	-0.59997	2.2913	-0.20905	-3.115	0.03916	0.24846	-0.11276	-0.14143	-2.403	-0.46266	-3.0922	-0.20687	-3.0848	2.6605	-1.6625	-1.0276	-0.44751	-0.25897	3.7708	1.1334	2.2293	-0.16868	1.4005	-3.1221	1.0819	1.7212	3.8208	-0.43286	0.99911	1.8886	3.5212	-2.3252	1.18	-4.564	-3.1368	-4.5996	-0.51949	-1.4019	-3.8513	1.0476	0.072251
SGPP2	NA	-0.83348	7.9674	4.5363	5.6272	4.884	4.3812	6.0009	4.2553	6.806	4.1456	3.6247	4.4037	1.8681	4.0322	3.1904	4.037	0.83349	0.43487	-0.83932	4.4989	6.2585	5.5708	2.2731	1.18	2.1472	4.386	6.4374	6.325	5.5098	3.0037	6.0862	4.9379	6.1273	4.7256	3.5537	1.7719	0.23878	6.4723	0.73889	5.0692	0.22314	0.71605	-1.8056	-1.6552	-0.71198	-0.96074	-1.3472	-0.79132
PTGER3	NA	0.026486	3.7841	1.0502	0.89028	0.33479	3.2912	2.5494	1.3358	4.4433	0.86708	2.4871	2.9842	0.92682	3.5	3.0731	1.8921	2.9973	-0.34686	-1.3031	-0.62054	3.0898	4.2435	-1.1044	1.2652	1.3652	3.0055	5.327	2.4669	6.3708	-0.68441	5.6155	1.6256	3.4813	5.4648	1.6843	-1.2121	0.080385	4.7467	-2.265	4.4967	-2.8122	-4.6184	-3.8513	-6.1757	-5.1476	-5.1476	-3.271	-4.4286
RASSF8	NA	1.541	3.2391	3.5416	3.0118	3.34	4.1574	2.51	2.3805	2.1341	3.9738	3.3524	4.687	3.9001	2.7237	3.927	2.795	3.8736	4.1922	2.1763	5.855	3.2401	2.276	1.8101	3.3374	3.7553	3.9299	3.9726	5.1348	2.0532	3.7165	1.3436	3.0731	4.4815	4.3148	2.6814	5.6728	3.1675	3.6885	0.95865	2.7857	1.0952	2.2435	1.1702	0.98957	0.29414	0.16609	1.9272	0.89909
TEAD3	NA	1.0236	2.2405	2.7306	4.1151	1.7088	1.431	2.2885	2.6935	2.5526	2.3381	0.57212	2.5361	2.4211	2.5692	2.9142	2.9136	3.0577	0.58016	0.83955	3.5937	1.1133	0.92682	2.3159	1.1536	2.0483	2.512	3.6475	4.264	2.3095	1.7767	0.2619	2.6395	3.5412	3.753	2.0036	4.6214	-0.59739	3.4166	1.1702	-1.8915	1.0476	0.57699	1.6083	-0.33265	-1.1075	-0.32509	1.5318	0.34183
LIFR	NA	0.75009	1.1886	1.8472	3.453	2.9219	1.9987	1.394	1.0329	2.8786	-0.12152	0.11073	-1.6244	-0.84818	-3.9091	-1.4223	-3.1596	0.86572	1.1487	-1.384	-0.46266	1.9163	2.0715	-0.09743	1.2319	2.348	2.4225	0.60488	2.1587	3.1495	1.3312	0.24846	1.9742	2.4573	3.268	2.8061	1.8101	0.028593	4.7714	-1.8459	3.6725	-6.4613	-3.8851	-3.8175	-4.0694	-6.0032	-3.5995	-5.8499	-6.8512
SEMA5A	NA	-0.46769	-1.7297	3.1189	1.1524	1.3132	1.6503	0.58339	0.45955	1.448	3.5715	1.1702	2.0133	2.967	0.88323	1.8435	2.0324	3.5595	4.5244	1.6861	0.59181	1.431	-1.4019	1.1572	1.4459	2.3698	2.4016	3.1132	4.9441	-0.41849	2.9065	-1.6361	1.4585	3.1189	4.2052	-0.58944	2.2599	2.6013	1.7182	-0.58408	0.55198	-6.7398	0.21903	-1.0158	-4.0309	-3.0049	-6.3102	-3.5316	-3.4499
FAM174B	NA	3.9613	5.0062	6.366	4.9231	3.9849	5.1837	4.7731	2.5895	5.7804	4.6629	2.4513	4.5815	3.9684	3.3359	3.9216	3.0697	2.2716	2.3001	3.1654	4.8362	3.9161	4.3683	1.1762	2.5234	3.2923	3.0282	2.6637	5.904	3.2154	3.8914	3.9317	5.0147	4.3431	4.0289	3.8783	5.1984	3.543	4.4033	1.0607	3.7373	1.6696	0.58177	1.1812	0.57699	0.87698	0.68187	0.37222	-0.088877
TNFRSF19	NA	2.7368	6.5477	4.4833	4.2511	3.227	4.9249	4.4281	0.49238	5.4453	4.1151	0.69592	4.451	3.4755	3.3915	2.2301	3.3395	3.758	2.8067	1.4125	4.1476	2.2628	1.9104	1.0567	2.4819	1.6976	2.202	3.0152	6.2514	3.5827	2.343	5.5891	2.738	6.2612	5.5035	3.4415	3.8637	0.9869	8.5092	0.39593	4.3535	-4.4452	0.49748	-0.28447	-2.445	1.3167	-3.4499	-3.6282	-2.5115
STOX2	NA	0.83955	2.0951	2.5632	1.9913	3.5561	3.7044	1.8853	0.77852	3.1763	0.38304	-0.2409	1.8143	0.82464	1.8161	1.1194	0.84381	0.20748	1.5071	-0.3182	-0.00061248	2.085	-0.50263	0.30312	-0.92345	0.9157	-0.51949	1.9146	2.5902	2.2138	1.9281	0.29414	1.661	1.3051	2.8188	3.7911	2.5619	0.74191	3.4877	1.8638	2.4038	0.11902	0.35443	-2.1742	-1.7729	-3.8294	-3.551	-5.3523	-4.0565
FSTL1	NA	-0.2409	2.8279	3.0435	1.4049	1.9323	4.5481	1.6767	1.2923	1.2415	-0.19781	-0.30125	2.6554	1.0781	3.0921	2.9059	3.6899	4.261	4.2401	0.37567	1.6879	4.5053	5.7199	-0.11497	0.93517	1.7882	4.5755	1.6171	4.5244	4.7288	2.9025	3.6858	4.3893	5.3143	2.504	2.9692	3.7526	0.33653	-2.8313	1.2888	1.0635	-0.68995	-1.5072	-0.29628	-0.29889	-0.15948	-0.43286	-0.7832	-0.5486
GPM6B	NA	-0.6707	3.561	0.68812	-1.0862	4.614	3.5899	-0.82192	-0.045352	1.8698	-0.92064	-0.27982	0.37951	1.802	1.1358	0.91163	2.1862	4.2156	1.4744	-1.8096	2.054	3.2531	2.1169	0.74038	0.41368	-0.29408	1.3132	0.66609	5.2783	2.9698	1.4459	2.3353	2.8846	2.9888	-0.39699	1.9758	4.9851	-1.2344	-3.8066	-2.0087	-3.3201	-2.5558	-3.486	0.30501	-3.8175	-1.8459	-0.56136	-2.4401	-0.62054
PXDN	NA	5.0487	6.5767	6.5968	5.0685	6.8392	5.869	4.164	5.6842	-0.11276	-6.3102	-4.7741	6.491	0.080385	-0.95204	5.5046	4.8864	7.5119	6.3688	-5.3218	-4.3032	7.5108	5.8081	5.7916	-4.8367	3.323	5.6133	3.5715	5.6496	7.1548	5.693	6.6386	2.0913	6.8509	6.4329	4.5061	5.2189	4.123	5.5365	-6.9774	-5.0184	-6.241	-2.7312	2.4287	-3.5041	-6.1757	-6.5465	-5.2915	-3.026
GPR173	NA	0.39016	-4.1077	2.1051	2.0857	3.8761	4.0362	4.4656	3.9246	2.5513	-0.40419	2.2383	4.2904	3.2088	-1.8134	4.8745	4.5312	-5.4157	-5.4157	3.4395	-2.1273	3.5557	3.494	1.1837	-4.7134	-3.993	-2.876	2.3634	1.7125	3.6415	3.8608	3.2675	4.519	4.2704	-5.1749	3.53	-2.398	1.8169	-0.27516	-4.6556	2.9401	-4.2311	-4.6373	-6.0578	-3.3806	-3.5601	-3.3721	-3.1596	-4.925
FRMD4A	NA	3.7215	4.3654	3.5455	4.3237	4.79	3.6826	3.7985	2.8486	4.2374	2.5228	2.0125	2.5592	3.1533	2.2242	2.4348	2.7802	4.4062	2.6624	1.2888	4.8022	4.8281	2.6026	2.9865	4.7109	3.7999	2.5314	3.3059	5.1416	2.8775	3.4089	3.0993	4.296	3.9141	2.3613	3.4535	4.989	2.3946	3.7414	-0.97648	4.2156	1.3485	-0.1351	3.0008	-0.70333	0.71773	-0.13934	1.2971	-0.14143
FAM171A1	NA	2.43	4.5783	4.39	3.2675	6.5	4.8688	3.3467	2.9854	3.1904	-0.067403	-0.63361	-2.156	0.18182	0.41904	-1.558	0.77991	-1.718	0.24256	-3.4229	-0.64122	-0.93793	3.6111	-0.93216	-1.3982	-2.3408	-2.9227	1.8092	5.6397	5.1295	1.338	4.5183	2.2079	2.7424	3.6092	3.426	3.0765	3.7521	2.7537	0.91984	2.6965	-2.6716	-0.40164	-1.5688	-1.1383	-1.4121	-1.7932	-1.6132	-0.75229
ARHGAP5	NA	4.5527	4.2837	4.9589	3.8417	5.3538	5.6443	4.9281	5.7206	4.1527	5.016	4.8085	4.5183	5.2468	5.3808	6.0553	5.4685	5.0297	5.5741	5.1848	5.8988	3.0176	4.9112	4.5577	4.3911	4.451	2.5571	5.1795	4.791	5.4278	5.214	4.8973	5.7336	4.6746	2.95	5.3216	6.0617	4.8533	3.0192	2.0951	4.5259	4.0346	0.4245	0.29414	1.9104	-0.078273	0.37394	5.7214	5.2872
VSTM2L	NA	0.27366	1.6452	6.4199	6.9649	2.803	3.3354	-0.023417	-0.7642	1.6344	4.3301	0.48894	4.8439	3.043	0.5146	1.7674	-0.79132	0.072251	2.2293	0.19785	1.4331	0.29039	3.7391	1.1524	-2.7073	2.3819	2.9652	-0.87434	4.4609	-0.94911	1.6275	-0.047664	2.7187	1.5298	-0.65176	0.90332	5.1323	0.49062	2.4871	2.3001	3.6606	-2.4556	-3.4148	-1.5324	-2.9623	-1.8292	-0.7642	-0.12845	-3.3114
ATP8B1	NA	-2	-0.43523	-1.0646	-1.3639	0.87275	1.7079	-1.8754	-5.635	4.6033	-1.1292	-3.9448	0.67076	2.4348	-3.6587	-2.0269	-1.4534	-2.85	-3.1071	-0.99184	0.20562	-2.4081	-4.0309	-4.5463	-4.0565	-3.8513	-1.3948	-1.2803	4.0653	-3.0631	-1.123	-3.8739	0.75602	1.8989	3.0681	1.3552	6.4195	-1.7413	-2.086	1.3278	-0.95204	-2.7434	-4.1077	-2.9089	-5.1476	-2.8062	-4.1222	-1.558	-2.9968
ITGA2	NA	0.084341	0.52316	4.1864	2.6176	1.9718	2.8291	3.2812	1.4627	4.1003	2.0242	2.4458	2.1488	3.8748	0.22314	1.5522	2.1247	-1.3066	2.0921	3.7575	2.2383	-2.9901	3.1643	0.7252	0.62632	-0.043193	-1.4783	-0.87739	3.3865	-3.8628	3.8251	0.26792	4.0532	4.1198	1.2259	2.3059	2.4688	3.1382	-2.2599	3.4691	1.1057	-1.7971	-2.774	-2.9556	-4.3032	-1.9429	-2.9623	-1.1736	-3.3114
SPATA9	NA	1.5875	1.2675	1.6414	1.0939	1.5318	0.47681	1.7212	1.3007	1.8268	1.0425	-0.12604	1.1044	0.46814	1.5522	1.5541	0.89762	1.0345	0.83656	1.6304	-0.49525	1.7572	0.43999	1.2629	0.59688	0.85701	1.541	0.43999	1.5835	1.3256	1.5156	0.98418	1.5875	1.1548	1.3917	0.91984	1.1487	0.92682	-1.6437	0.93647	0.6182	-3.0848	-1.4397	-2.6474	-2.5965	-1.3739	-2.1472	-1.1013	-3.9811
RHOBTB3	NA	4.9585	4.8551	4.9893	3.856	5.2385	4.9834	5.0667	4.7154	5.0396	4.9183	3.8795	4.2515	4.4492	4.785	5.114	4.5773	4.5287	4.8688	4.2806	4.3576	4.5615	4.2806	4.897	4.4477	4.5086	4.8407	4.785	4.0744	4.6732	4.7696	4.2541	4.6126	4.2432	4.832	5.3967	6.4466	4.416	1.4234	4.8018	4.4844	-1.7338	2.668	3.47	-0.56909	2.9517	0.070116	2.5066	-1.4924
CA8	NA	3.5378	-0.21556	-0.67616	-0.83348	2.4839	1.4902	1.794	0.74038	2.3204	-3.0479	1.7638	1.6879	3.3631	4.2572	3.5661	3.1371	2.3395	1.6572	0.61649	-3.0408	-1.6975	-0.34458	0.81446	-1.2248	0.35965	0.9516	3.1865	3.5715	3.3507	3.4068	0.24448	3.9055	3.6452	1.3674	3.1127	3.1033	2.8424	1.3984	-3.0049	1.1269	-2.1651	-0.73873	0.60965	-2.6417	-4.0054	-2.4081	-2.45	0.13081
COL14A1	NA	0.53832	2.5731	3.8204	2.9911	0.50095	4.9648	2.2278	-0.33493	2.6667	2.4804	0.50261	1.7013	-1.3031	-0.35614	-0.62861	-1.0482	-0.64122	-1.4746	0.11504	2.4662	4.6406	3.5392	-0.90276	0.055734	-0.29178	0.1368	1.0101	0.35267	0.39774	0.98137	3.672	-1.4817	-1.2769	0.79212	-0.68995	-1.0956	0.56709	1.8845	2.5876	3.2547	0.41193	-0.27982	-1.2057	1.2319	0.51629	-0.065359	0.55014	-1.9514
NBEA	NA	2.929	1.8286	2.3152	2.637	2.5415	3.3354	3.0079	2.837	2.7605	2.6007	2.1309	1.2151	0.87698	1.6995	2.5053	1.7563	1.4278	3.1416	2.1302	0.46469	2.4437	1.9384	1.6218	3.2701	2.8418	2.7851	0.72372	-1.8754	0.5146	1.8837	2.7518	1.3785	1.8955	1.8057	2.3593	1.9163	1.8532	-0.99184	2.0738	2.5718	2.7424	-0.89993	1.2381	1.2485	-0.33493	-0.79403	3.1061	2.2688
SPTLC3	NA	3.865	3.3749	3.4985	3.1082	3.1422	2.7287	3.9183	3.2116	3.9026	3.5576	3.0548	3.4857	3.5257	3.3992	3.7516	3.7818	3.0595	3.7672	3.3836	1.2617	3.5614	2.9279	3.6097	3.6205	3.3805	3.3301	3.1033	3.4965	3.5989	3.891	3.4646	3.8702	3.7632	3.8103	2.7337	3.2558	2.9541	-0.4114	1.9798	3.3332	2.8649	-4.0694	2.534	2.7023	-4.2593	-1.4501	2.5818	3.0067
BEND6	NA	3.327	3.5499	3.357	2.148	2.0396	3.3038	4.2025	3.4073	3.6382	2.7287	2.3324	2.5981	2.0905	2.7086	2.5863	2.5053	3.8264	3.4145	4.007	1.2819	3.8495	2.514	3.3158	3.7796	3.1713	3.339	1.6405	3.2786	2.5301	4.05	3.4774	4.033	4.0305	2.6007	4.0208	2.0356	3.6812	0.86847	2.7537	2.4086	1.0399	-3.5127	2.2405	-0.12604	1.8566	1.8126	3.9308	3.187
DST	NA	6.8779	6.7042	6.9283	7.168	5.7007	6.9462	6.376	6.0183	7.5678	6.0274	6.2625	6.9569	7.2447	7.1476	6.6824	6.609	6.8635	7.487	7.4795	7.4101	6.0676	6.6767	6.5894	7.4979	7.6853	7.684	6.2974	6.2437	7.2279	7.1508	7.2772	7.6136	6.7003	7.373	6.6519	7.4081	7.0725	6.4713	5.2639	5.0115	4.1202	2.2278	4.3672	-0.25897	3.0288	3.7463	5.3317	6.8018
DOC2A	NA	3.9204	2.6517	3.0391	3.4724	2.5791	2.4839	4.2037	4.7667	4.4543	3.9086	4.3465	3.4636	3.8944	5.2019	3.8273	3.4068	3.4073	3.2812	2.1634	2.4458	3.0402	4.7232	3.7387	3.7672	3.1283	3.0498	1.8828	1.2687	4.4379	2.9704	3.813	5.0206	3.7494	-0.38035	0.99911	1.6542	2.2182	0.16027	3.6531	1.0059	2.7992	2.4355	4.3767	4.3668	2.4709	2.7312	2.441	2.9353
MAP1A	NA	4.3572	3.9286	3.2462	1.7655	3.111	4.0979	6.3074	6.723	6.6349	4.7077	5.6159	7.0176	7.3316	7.8956	6.3502	7.5876	6.967	5.467	6.453	6.071	4.3738	4.3129	4.5449	4.0661	4.8808	1.7526	6.7975	6.2946	7.8384	7.4517	6.6492	7.4363	7.184	6.5121	4.8678	6.8628	3.4622	4.0192	2.0117	3.8838	3.5869	5.1178	4.8668	5.6694	5.8239	5.0451	5.7587	4.9956
STON2	NA	4.0391	1.6004	2.9676	2.4031	3.4842	4.9266	4.0592	4.4003	5.9472	2.6997	3.0181	4.4837	5.4417	5.9907	6.3446	6.3955	6.16	5.4769	4.8159	3.5194	3.1232	3.6582	3.0198	3.1703	3.7017	1.7275	5.2008	5.5734	6.9657	6.3609	6.5899	6.5166	6.0722	6.3628	6.2711	6.1631	3.1162	3.6899	2.3848	2.8834	3.3158	3.6615	3.8225	2.5988	4.5873	4.3084	3.6577	6.1855
ADAMTS14	NA	4.8285	2.3138	0.32756	0.95313	1.7285	4.1786	1.9568	1.5308	3.8012	3.1953	1.3235	2.67	5.369	6.8791	5.4703	6.2074	5.6279	5.6027	2.8918	5.2743	-0.4402	7.7058	3.136	1.1861	2.3494	3.6985	5.0259	7.4199	7.5	4.6108	5.4089	6.0478	7.1622	6.8965	5.5823	6.3423	1.7451	0.73746	0.93382	-2.4188	2.5585	2.1215	2.6732	1.0476	1.9734	2.1824	2.0069	4.4252
RAB38	NA	2.6084	3.5267	2.893	2.1223	4.4524	3.9622	3.8361	4.9012	4.1906	1.9264	2.534	3.7686	5.1514	4.7707	4.5592	4.1281	5.0181	3.8116	3.675	3.4921	2.8024	4.8963	3.2154	4.3664	3.0327	2.3124	3.7138	3.6606	5.8718	5.7259	5.0759	4.6004	4.9424	3.8365	5.3136	4.6385	4.2275	2.4918	4.0391	3.4675	3.3826	5.9116	4.3121	3.9099	3.9927	3.3374	4.5169	5.182
WDR66	NA	-0.40891	0.21903	0.16406	0.40847	0.78293	0.61979	0.10466	0.86434	0.14451	-0.62334	0.18575	0.31986	1.214	1.8638	1.6995	0.53323	1.0101	0.068042	1.103	0.65823	-0.81911	-0.015069	-1.3267	-0.5486	-0.20245	-0.69538	0.71925	1.2617	2.1786	1.8233	0.63576	0.75303	1.9297	-0.79403	0.32943	0.9742	-0.55618	0.066008	-0.68738	-1.0766	-0.41616	0.059872	0.33113	-0.49525	1.0114	0.57376	0.53832	0.99229
RASGRF1	NA	0.22711	0.33479	0.20162	-2.7133	1.0582	-0.32509	1.4005	2.248	1.0635	-2.1788	0.56203	1.9137	2.1231	2.4931	3.4385	0.60965	2.7387	0.77384	-0.2361	0.93918	1.5522	-0.85105	-1.7534	-0.55119	0.0579	-1.0276	1.2174	1.9197	3.3296	2.4573	1.4764	2.604	1.7313	1.3289	1.2368	1.9096	0.28844	-0.89452	-2.086	-0.88052	-1.4746	-0.1038	-1.3306	1.4374	0.56885	0.52819	1.8828	1.7378
MYO1B	NA	1.3097	2.6808	1.5206	2.5758	4.141	3.5305	1.8109	2.5454	2.7473	1.534	1.4754	2.7992	4.6381	4.3375	4.6466	4.6965	4.3256	1.304	1.9863	3.897	1.9024	2.3246	-0.18667	-1.0394	1.4523	3.2334	1.8065	4.2655	4.8418	4.6986	2.8883	5.0664	5.4194	4.2454	3.7544	5.1025	0.90757	3.7788	2.9448	-1.485	-0.88601	2.5546	0.65823	-0.92628	2.884	1.66	2.795	2.2642
CCL1	NA	7.4636	4.6154	2.3016	3.7521	-0.805	2.6655	2.967	7.7255	6.659	3.4985	2.9196	1.9742	2.5114	6.5962	4.3073	3.8273	2.6732	1.546	1.4617	2.3159	4.0856	1.6484	2.817	7.6563	4.2753	1.1435	5.8526	4.2594	9.1052	9.0236	9.2634	6.1821	3.6489	5.4198	2.5737	2.187	4.4645	7.1695	-0.34458	4.4037	1.431	4.0999	4.0346	4.0042	2.2842	1.3051	2.0217	2.1317
IGFBP2	NA	3.131	2.8334	3.0096	2.2731	4.8159	6.3084	5.7084	4.9495	5.1646	4.7689	5.4494	5.5596	6.9814	6.9664	6.4248	7.2589	8.4161	4.9043	3.9439	5.8718	5.5184	5.3574	4.9491	4.8653	5.4549	5.5921	4.2347	5.3103	7.5981	6.693	6.7946	7.7386	6.6887	5.9777	6.3172	7.0543	4.044	7.0092	3.9278	4.1578	4.7566	5.7068	5.2689	4.6894	4.0387	5.0773	4.5844	5.3542
SLC23A1	NA	2.3254	1.7106	0.14062	-0.77781	2.9917	1.9231	2.0276	2.9757	2.1657	2.4688	1.2079	0.5934	0.61649	1.9644	1.7396	2.7629	1.8989	1.9289	2.1192	1.383	1.6629	-0.66513	1.7719	2.4676	0.78615	0.69592	0.49238	1.5684	1.5864	1.0781	1.7592	2.9882	2.7703	0.23276	0.22516	1.6315	-1.6783	2.4729	2.8394	1.4245	1.2923	0.14451	1.18	2.7605	3.4235	2.4437	3.5373	3.0305
UMODL1	NA	2.548	0.65667	1.9702	-1.2866	1.4256	0.30872	1.431	1.2462	1.0114	1.9734	-0.9407	1.2534	0.77083	0.31058	1.6814	1.6523	1.9493	2.5268	2.3016	0.92117	1.5794	-3.3721	1.8741	2.0249	2.1982	-0.065359	-1.9917	3.498	0.66455	2.548	1.277	2.8474	3.4104	4.3016	2.4314	1.8593	2.5268	1.7116	-0.15039	0.92682	-0.43051	-0.46266	1.8972	1.2331	2.0372	2.2811	1.1003	0.1368
KCNK17	NA	5.8161	4.6898	2.9808	3.8326	2.4307	5.711	5.022	6.7212	5.0554	7.409	5.7126	6.4658	6.0096	6.3979	5.4787	5.6838	5.8917	4.4869	5.5559	8.7069	4.6908	2.6421	5.9357	5.8227	4.1906	6.0664	4.6526	6.2941	5.5331	6.2697	2.6853	6.8188	6.6397	6.9152	5.5853	7.1784	4.6097	7.543	3.6346	1.4607	2.3926	4.9893	4.9162	5.6264	6.2437	6.6854	7.4495	7.4484
QPRT	NA	4.8488	5.9956	5.588	5.7188	5.8917	5.8128	6.4334	5.918	6.241	5.8634	7.0492	6.2625	6.3428	7.4121	7.2113	6.9107	7.1242	7.4946	6.3755	8.951	6.7819	5.8266	6.3855	6.5715	6.4876	5.7952	6.5121	6.9732	6.4262	6.6507	6.9088	5.6876	6.741	7.1328	6.077	7.837	5.0688	6.4349	4.7373	5.6242	4.1293	5.9378	5.7184	4.9609	6.5591	5.7091	5.2118	7.089
MMP2	NA	6.967	7.1541	7.8956	7.0099	8.1842	8.1394	8.2597	8.6389	8.481	7.6674	5.0922	7.8457	7.8169	8.9921	9.141	8.2682	8.9852	8.2493	7.6244	7.2422	7.6099	8.0999	7.4979	6.7059	8.388	8.3903	7.8834	8.8847	9.2982	9.7253	8.428	8.4304	9.1071	9.6144	8.751	7.544	8.2576	7.6004	4.5423	5.4209	2.0723	5.0462	5.2822	6.959	6.7133	6.9409	5.0297	7.9287
RHPN1	NA	8.9076	8.4066	8.2021	8.1587	7.1484	7.8834	8.0372	8.4328	8.4298	7.4283	7.2624	7.2179	7.5807	8.4352	8.1645	8.296	6.7868	7.0912	8.388	7.8743	7.3031	8.2767	7.1336	6.9924	6.7981	7.7006	6.859	8.6669	7.3288	7.7688	8.2306	8.2917	8.8087	6.8708	8.087	8.7409	7.3148	6.5931	4.0233	7.9545	6.3218	7.0347	7.7716	6.7807	8.1548	7.736	7.0313	7.5508
ZBTB8A	NA	2.3037	2.3159	1.1762	1.9501	3.2201	3.777	1.3574	2.4791	1.4724	1.3029	0.5587	0.71448	0.73746	1.545	0.98278	1.4744	0.25219	1.8037	2.5526	3.4285	0.13274	0.85558	1.1358	0.87412	0.53323	1.8233	0.17228	2.0483	2.1893	2.9036	2.0356	2.1192	2.3932	1.4607	1.6123	2.6097	1.43	4.146	3.7467	1.6171	2.2523	2.475	1.5501	2.6814	2.0364	2.7124	3.7057	2.7206
TFPI	NA	3.8077	5.0147	4.6147	4.3654	4.9693	5.1767	3.9246	6.1385	3.3301	5.4078	5.2639	4.2041	4.6965	6.3773	5.3419	4.919	5.2589	5.664	6.0498	5.4304	4.0979	5.0122	5.2582	5.1531	5.518	5.2346	5.072	5.0311	5.078	5.1281	5.1788	4.4404	4.8001	5.2518	4.4521	6.1377	4.1202	5.1607	6.2608	4.5338	4.6431	5.4824	4.0728	5.0407	6.336	5.6694	6.5217	5.9691
KIF7	NA	3.4515	2.7473	2.8619	1.5522	4.1083	3.9258	2.1816	3.4755	2.6935	1.2792	1.2234	2.7549	2.9541	3.2143	2.8267	2.7325	3.1094	2.253	1.6473	3.5798	2.9389	2.5915	1.7665	1.988	1.0209	2.5327	0.78293	2.6318	4.5723	2.7124	2.3424	4.2636	4.3125	1.6463	3.823	3.2489	0.51288	2.1778	2.2242	3.3795	2.6947	2.4688	3.1216	2.6965	0.70534	0.75887	3.5445	2.8042
PTK7	NA	5.6484	5.4652	5.6201	5.0059	5.7897	5.7091	5.5876	5.3822	5.9369	5.1231	4.6989	5.0579	5.2164	5.827	5.319	5.737	5.7188	5.3194	4.8963	5.116	5.1686	6.008	5.241	5.2725	5.1784	5.6359	4.5758	5.306	6.0208	5.4933	5.8428	5.9452	5.7159	4.8179	5.2268	5.6405	4.866	5.0603	3.8936	4.9364	5.1763	4.3672	5.5622	5.1646	4.1523	4.4073	4.1265	4.9575
CPXM1	NA	9.8869	9.5741	9.6505	8.9714	9.7308	9.5692	9.6768	10.089	9.5172	9.4871	7.1219	9.2189	8.6982	9.9942	9.8272	9.9682	9.2757	8.7964	6.7133	10.014	9.5857	9.1259	9.709	9.4453	9.473	9.326	7.543	9.0776	9.616	9.7641	9.5446	10.054	9.7529	9.6401	9.4591	9.0867	8.5846	8.087	9.1259	9.6298	9.3007	9.3648	9.1372	9.5642	9.3303	9.2965	9.9877	9.6768
NAALADL2	NA	1.6432	1.6513	1.7079	0.48033	1.9603	1.9576	1.0729	-0.20456	0.71925	0.074224	0.27366	0.26978	-0.57926	-1.8955	0.98957	-1.0064	1.7247	-0.056504	-0.63361	0.71773	1.7683	0.51972	0.90473	0.38487	1.1194	1.9059	-0.62334	1.3917	1.7747	2.0873	1.3796	0.37394	1.3796	1.539	1.6227	1.0018	1.5743	-1.5362	1.8444	1.5703	1.6405	1.4427	1.4267	1.9904	1.7125	1.7042	1.54	1.5308
GRIK5	NA	5.6043	4.964	5.4589	5.0174	5.3712	5.3292	5.8581	5.9235	4.5205	5.3836	5.7618	5.5188	5.9712	6.5648	6.2167	6.3865	5.1341	4.8878	6.4832	6.4262	4.8432	5.3216	4.1555	-0.030115	4.8762	5.89	4.6349	4.1273	5.5723	6.0294	5.4604	5.9544	5.6545	5.3466	5.8924	6.5962	4.9932	5.9004	3.721	5.7869	5.7214	0.78921	5.315	6.1032	3.1681	2.2635	6.7003	6.6952
CPA3	NA	10.608	10.661	10.308	10.608	9.0379	9.7198	10.881	11.216	10.821	10.558	10.131	10.418	10.409	11.502	10.844	11.459	10.907	10.236	10.869	9.1563	10.465	11.418	10.844	10.772	10.933	10.383	10.299	10.619	10.948	10.619	11.717	10.92	10.76	10.795	10.283	10.317	9.7529	9.3049	9.8991	9.6093	8.6811	7.4424	9.9427	8.9646	7.416	6.5601	9.7144	10.146
TEX9	NA	2.1749	2.5201	2.7225	3.3841	2.2885	3.672	3.017	2.5188	2.2161	2.6058	1.8558	2.145	1.6925	2.8492	2.8406	1.9584	1.4596	2.1394	1.2534	2.2108	2.5679	1.1182	2.6196	2.3374	2.3353	2.5744	2.2161	2.1107	1.364	1.4987	3.1724	2.1341	2.2189	-0.37024	2.3529	2.6196	1.1837	4.2332	3.325	1.7545	1.9946	2.4079	2.8042	0.62785	2.3001	2.3159	2.5361	2.2927
DPY19L2	NA	6.4504	7.8024	6.9711	7.265	6.2918	6.4258	7.1516	6.9903	6.9793	6.6252	5.9386	5.4545	4.4768	6.7507	6.6143	5.8011	5.1028	4.7731	5.0901	4.2727	4.9109	6.0278	6.6101	6.0137	5.2264	6.9766	4.5248	6.8509	6.027	5.6374	7.305	6.2362	5.9255	5.8769	6.3703	4.7408	5.4464	6.3502	6.1062	5.3698	5.981	4.8376	4.1139	5.2122	5.3916	5.2836	5.0589	5.1284
MYCN	NA	8.748	10.007	8.9142	7.5065	9.0166	9.3218	8.2163	7.6425	7.543	7.2781	6.6037	7.0085	6.8067	8.6954	10.299	7.9974	5.3329	8.617	8.3289	7.5508	5.731	5.8352	8.5245	7.7386	8.3926	8.2368	7.1881	8.6088	7.5141	6.749	7.371	8.243	5.9268	7.9253	6.9972	7.1251	6.9237	7.7564	6.3549	6.4975	7.3437	8.3558	5.9981	6.7981	6.1351	5.7144	5.5899	4.6789
MEX3B	NA	7.5899	8.2224	6.7456	8.0615	8.5117	7.3691	7.0262	6.2828	7.0049	6.9395	6.5426	6.3282	5.8522	6.4359	5.7936	6.0977	6.4807	5.4059	5.3978	6.1282	6.9711	5.4501	6.3042	6.2482	6.6079	7.1016	6.7855	6.683	7.499	6.3483	6.2092	6.6279	6.0017	7.5993	7.5075	6.5894	6.0423	8.0779	5.9884	8.566	4.9368	4.8555	6.151	5.3209	5.5173	3.4695	4.8551	5.5335
CEP70	NA	4.8702	5.5521	5.5835	6.5566	5.376	6.4223	5.5537	6.3998	6.5365	5.5079	4.6636	5.0249	4.5366	6.1472	5.8833	6.3396	6.7642	5.894	4.3058	4.6933	5.0455	5.5061	5.072	4.9886	4.9855	5.2164	5.6302	6.8267	7.6051	7.5772	7.3539	7.5508	6.7218	5.9896	6.5825	5.9337	5.0653	5.6972	5.2883	5.8003	4.1605	4.3076	5.0685	4.5651	4.4597	4.2515	5.1563	6.1317
GIPC3	NA	5.1528	4.317	4.27	5.8841	4.7998	4.9992	4.3084	3.3896	4.3431	5.035	6.3163	3.7845	4.2896	4.7667	3.8016	4.4902	3.8291	5.6941	6.5503	4.8601	-1.0512	0.32943	4.9162	2.4045	4.2033	4.0808	2.8418	4.8825	4.1139	5.6781	3.971	4.3091	5.0734	4.0216	4.0297	5.1077	5.06	4.9868	1.7592	4.2187	2.6872	2.9589	2.9407	3.2381	4.2896	3.472	-0.63361	-0.54321
PROC	NA	0.90757	0.37764	0.78757	1.3278	3.0798	1.7097	0.35624	1.1725	1.6503	1.1702	1.062	1.9451	2.8394	1.5247	2.245	0.88886	1.7747	2.5539	3.091	0.77991	-0.63361	-2.398	0.43831	1.3774	0.73746	0.0014718	1.6123	1.8861	1.1499	1.862	-0.84245	1.549	0.78921	0.92959	2.9036	2.6491	0.95458	1.7414	-2.1374	-0.99477	0.51972	-0.31102	0.14451	0.29599	1.4523	0.54836	1.1449	1.6964
AEBP1	NA	7.3148	8.6501	5.4439	4.6193	4.7984	5.8554	5.3574	5.9268	7.1847	4.6349	4.3661	5.5849	6.8372	8.9375	5.557	6.1096	7.2501	4.2408	6.1825	4.9989	6.1398	4.8411	7.2482	6.9684	4.4826	4.3639	7.5668	6.5111	8.2511	7.1703	5.6249	7.1038	7.7242	3.604	3.7854	6.2031	5.0368	6.7742	6.066	3.0577	5.7538	5.912	6.3309	6.2864	5.946	5.048	6.3665	4.6303
KRT8	NA	4.8008	4.3801	4.8752	4.9347	5.2232	5.1301	4.2784	3.7788	3.1249	1.9815	3.8135	1.0073	4.4597	3.569	2.4423	0.29414	1.486	0.03721	2.6649	4.7208	3.8543	4.3125	2.1634	-0.65969	2.56	4.9858	3.7668	5.4703	4.3543	5.2804	4.224	4.4703	5.3611	5.5313	5.672	5.861	4.7513	5.384	4.6246	4.5901	3.5044	3.5116	3.197	3.4013	3.868	4.3412	3.2116	3.7302
KRT18	NA	6.5284	5.9923	6.1691	6.1764	6.6193	6.8416	5.9357	5.2539	4.5423	2.2086	4.9498	1.9121	5.9956	4.9379	2.7789	0.47136	1.9476	0.39954	3.1022	6.8965	5.494	5.6507	2.1409	-0.10609	1.802	5.3056	5.1451	6.899	5.9647	6.7849	5.5124	6.3328	7.1595	5.6526	6.6618	7.5772	5.7889	8.2224	5.3249	6.4423	5.888	4.969	4.0824	5.3168	5.1309	5.5121	4.054	5.0858
ADCY6	NA	4.7175	4.7295	4.7717	4.8089	5.4337	3.8551	4.5823	5.5477	5.3365	3.5874	3.0886	4.4054	3.9055	4.765	3.5082	4.8956	3.2386	2.6491	5.0024	3.3981	4.0576	5.1618	2.8006	1.8321	1.975	3.448	4.6622	5.4567	5.3161	5.4754	3.8684	4.8653	5.7248	5.5091	4.6101	5.6344	4.6732	3.5638	4.4142	3.9299	4.8215	4.5862	3.0322	4.4663	3.6115	2.4423	3.6369	3.8833
PLEKHA6	NA	4.078	4.492	5.15	4.4014	4.9809	3.9141	2.3289	1.0502	4.8868	0.81304	1.2781	3.0181	1.0976	2.2108	1.6023	2.077	2.4059	0.8218	1.7821	1.9896	6.025	2.193	1.6503	2.5758	1.036	4.2504	1.1487	2.5784	3.5585	5.3746	2.1091	3.688	4.9263	4.9711	4.0832	1.706	4.4077	4.2772	-0.25437	4.2814	2.9231	3.4331	1.9417	0.90473	3.4935	2.5294	1.8214	3.1848
ADA	NA	9.247	9.203	9.2389	8.5926	9.0026	8.3996	9.4135	9.2389	9.5958	9.1563	8.1782	8.901	9.1834	8.778	8.8718	9.2593	8.8622	8.8686	9.4824	8.3334	9.4516	8.5092	9.1951	9.4045	8.9852	8.6279	8.4256	9.0096	8.5918	8.1528	9.0379	9.2149	8.4643	8.6334	7.6878	9.0078	8.9076	8.4717	7.6208	8.4742	6.8509	7.9872	8.6697	7.7109	7.0617	7.2023	6.7014	5.8789
CNTN1	NA	0.17032	2.077	2.5659	2.2278	0.68343	4.3635	3.6083	4.5053	5.5491	3.3415	3.4794	6.6651	5.3329	5.9418	6.0965	6.76	8.1167	5.6861	2.8206	3.1138	3.9605	4.4197	2.7249	3.8962	3.7885	2.8298	6.5973	-0.89993	5.7137	6.6563	7.18	2.9652	1.7901	7.6293	5.4147	3.3425	4.5833	-0.15725	-0.62334	2.6104	0.281	-3.1221	-2.1606	-5.5209	0.015883	-0.93505	-4.4945	-2.7073
FOXC1	NA	8.3833	10.92	9.9877	10.51	9.893	10.375	9.5397	8.9544	9.0149	9.3346	9.4045	9.4777	8.3468	9.1146	9.4824	8.751	8.4766	9.3956	8.766	9.9239	9.294	8.9544	8.0044	8.3581	7.4904	9.2389	9.2309	9.4777	8.2202	8.6782	8.6088	9.5891	9.1951	7.953	8.9308	9.3665	8.5608	10.021	7.4859	9.8808	6.1803	8.1842	7.3185	4.7836	5.3408	2.3763	2.7685	4.6054
ITGB8	NA	4.2252	3.0158	1.5945	3.5571	1.3928	3.7085	3.5282	2.7605	4.6856	4.0756	1.5764	2.4819	1.9033	3.7233	2.9535	2.348	2.4963	4.2572	1.6879	2.9607	2.1472	4.5588	1.9315	1.6906	2.5758	2.9529	3.441	1.1385	4.2198	1.6266	3.1794	2.0292	3.1055	2.7895	3.1355	4.5783	1.9172	1.7719	-0.43785	1.3841	-2.3	0.57699	0.22106	-2.5903	0.77702	0.54836	0.68029	-1.0707
PTPN14	NA	1.9015	4.8127	5.4865	4.8197	6.8188	5.5228	4.6065	6.2992	5.8463	4.9386	6.3679	6.7121	6.9436	7.1548	6.1652	5.853	6.3563	6.6441	6.0867	7.7294	3.4535	6.4253	5.1611	4.8671	5.5921	4.5951	6.6992	6.1185	6.405	6.8273	3.8825	6.6058	6.9185	5.2111	4.8025	7.1046	5.4106	5.7912	4.3233	5.2136	2.0944	2.9371	4.5287	3.6812	3.8778	3.6433	2.7777	4.3974
TENC1	NA	1.706	2.2123	2.6312	2.3996	2.3254	2.9854	3.1428	2.6402	2.3331	2.8012	2.5928	3.217	3.2072	3.393	3.3085	2.7826	2.746	2.5	2.637	2.8678	2.4566	2.7537	2.4444	2.0778	2.7698	2.6116	3.3861	3.2051	3.0215	2.9273	2.604	2.6517	3.1789	1.8878	2.8042	2.8097	2.0044	2.4156	1.8558	1.8029	1.5803	1.3211	1.2747	0.91702	1.8741	1.8084	1.5156	1.8793
DPYSL3	NA	1.7838	5.035	6.4132	5.3016	7.7592	5.4979	3.8752	6.416	3.9576	7.2071	6.7218	8.5766	7.7174	8.1782	7.7909	7.4904	7.6028	7.3222	5.9777	5.2861	1.4807	4.0976	7.077	7.6183	7.3158	6.3199	6.8684	7.1038	6.8261	7.8241	5.4747	6.5777	7.3797	5.4407	4.8825	1.7192	6.0892	6.9876	4.0423	2.1169	3.6777	4.784	5.981	2.7586	4.1237	4.0556	2.2993	4.5517
SEPP1	NA	8.6197	8.9043	8.8718	7.784	5.4275	5.6189	8.748	8.6501	8.8898	6.8697	7.4081	8.4161	8.8654	9.2269	8.6334	9.0026	8.3833	7.1588	9.0343	7.2798	7.1508	9.3218	7.5173	7.2279	8.128	7.6528	8.3695	9.6453	8.4735	8.8242	9.2229	9.2923	9.4499	9.4777	6.6789	9.5857	7.9111	5.2271	2.7055	5.5619	4.9897	5.8282	6.452	6.4324	5.8896	5.7949	4.6845	5.554
SCARA3	NA	1.7747	0.97735	4.9488	2.7492	4.2878	4.5798	5.035	1.5551	5.2561	5.1119	1.4692	5.3336	6.1377	2.512	3.3492	5.711	5.4762	4.7607	1.9476	5.3928	3.0865	1.537	4.8745	2.6293	2.145	2.6013	2.4396	7.2642	4.1182	5.4113	2.4898	5.5369	6.6795	5.301	2.9136	5.0819	2.6268	0.91984	0.12704	3.193	1.0885	2.8959	3.1382	0.99504	-3.3721	-1.9514	-1.1136	0.89468
MDFI	NA	7.0347	7.2711	8.0214	6.2965	6.4074	4.6982	8.2682	6.9036	7.7135	6.5751	5.7401	6.5694	6.3826	6.1463	5.0586	6.7904	6.6402	4.1898	7.0652	7.0815	7.5054	5.6462	6.3474	6.1277	5.3775	5.582	4.6775	8.0372	7.034	7.9756	6.5884	8.2001	7.7281	6.7946	5.1014	6.4108	6.6662	5.4103	5.3789	3.0921	6.4718	7.6028	7.0993	7.1556	6.1032	5.2225	3.7566	4.1891
KRBA2	NA	3.6288	3.9963	4.6873	4.6838	4.056	4.2704	3.6785	3.8833	3.7823	4.7119	3.8663	3.9642	3.3564	3.7779	3.7499	3.6242	2.6814	3.1806	4.2052	2.7374	3.6799	3.1243	3.6953	3.3188	3.044	3.6536	3.3749	3.5184	2.8061	3.1099	3.8577	3.2334	3.0226	3.1167	3.5681	2.9681	3.324	2.5072	3.0837	4.3233	2.5334	2.5771	2.3565	2.8744	3.4485	2.6408	2.1341	2.3919
TTLL6	NA	1.8047	4.7095	4.0415	4.3845	4.5862	4.5726	3.2207	3.4955	2.1824	3.227	2.8225	2.7073	0.89612	4.2048	3.8953	2.3417	-1.1171	-1.267	0.94605	-0.50498	2.1657	3.0192	0.48894	1.7563	1.1182	0.6929	2.1409	3.3332	3.7062	1.0209	4.4873	2.6287	3.026	-1.5615	2.929	-0.53492	1.7856	1.3596	4.6143	2.1028	2.0044	3.0482	1.0114	-0.51229	1.6414	0.70232	0.5076	-0.42106
FGF17	NA	2.7691	2.7486	2.926	2.9124	3.4759	3.161	2.9482	3.98	2.5281	3.8791	2.2465	3.3327	3.193	4.8902	4.6229	2.8547	0.67409	0.38304	4.4565	1.6246	1.6804	2.9407	2.7642	1.7424	2.6985	2.456	2.443	1.319	2.077	1.484	1.1307	2.6725	1.346	1.3246	2.5415	1.2127	1.9501	2.2613	4.339	2.5133	3.4852	1.9552	1.8242	2.7011	3.7818	3.2991	3.145	3.3286
CYP2E1	NA	0.90473	1.918	1.7975	0.33653	1.7033	0.99229	0.89171	1.7618	0.47308	1.1281	0.89028	1.7776	0.79808	1.4523	2.5253	2.8941	1.2223	-1.0542	1.5226	1.5156	1.3729	0.16406	0.26	0.63742	0.13477	0.34358	1.2427	1.0729	1.6043	1.8802	2.2249	3.3559	2.7679	-0.92628	0.78293	1.6473	0.90473	1.214	-0.75873	-0.18667	-0.50982	0.83349	0.81005	0.64064	1.3563	1.1837	0.92818	-0.28944
IRGM	NA	5.3913	3.7619	4.3635	6.9806	4.3062	4.8881	4.8159	4.3178	4.8442	6.6535	6.3571	4.9252	4.1698	4.2556	5.8892	4.6303	4.4692	5.5488	5.9064	4.7168	4.2485	3.8461	5.0745	3.817	5.7665	6.9263	4.0265	3.3311	3.6438	3.6171	2.6915	4.6413	4.3323	3.9845	5.04	6.3116	3.9111	5.8829	5.3716	6.5299	3.1033	3.474	2.8918	4.2439	6.0072	5.2275	5.6099	1.9594
MEX3A	NA	3.9258	4.3054	3.7526	2.3197	4.7105	4.1621	4.9823	5.0529	5.107	4.3237	1.7498	3.3961	2.8834	5.1653	4.1894	4.4022	4.7284	2.986	2.3572	2.2797	5.0024	4.0596	2.4885	3.5504	3.9351	3.1533	3.1289	4.4484	6.2023	4.72	4.8752	5.5138	5.5947	5.157	4.7116	4.1601	2.5494	4.139	1.1762	3.856	0.42956	-0.55119	3.6022	-0.31357	-2.1273	-0.76159	-1.7413	1.7994
PLXNB1	NA	5.6648	6.8503	6.488	6.6366	6.6143	6.49	6.8534	6.4846	6.5488	6.45	4.4787	5.5043	4.542	6.797	6.2136	6.3042	5.9712	5.5087	4.7587	5.6972	6.4413	6.2313	5.7542	5.7443	5.3851	6.537	5.6174	6.405	6.7849	5.3644	6.3988	6.0536	6.3869	6.0977	5.7275	5.6648	4.7362	6.4698	4.0756	5.8864	3.3204	3.6171	3.8923	3.9714	1.1824	1.1861	3.0305	4.0689
VANGL2	NA	4.1305	5.2754	4.4314	4.897	4.5905	4.5955	4.4999	4.293	4.2945	2.1131	0.70072	1.8391	-1.3807	2.7771	0.77541	3.7265	1.7266	-0.47769	1.3414	1.6728	4.1031	4.3156	0.85413	2.7418	0.89171	3.8573	0.79808	3.5789	3.6448	2.6612	4.4386	4.7461	3.3698	1.6405	2.2101	5.4216	2.0388	4.6278	2.3159	2.9996	-0.35377	-2.9968	0.93918	-1.9783	0.094711	-0.77229	-2.1651	2.7219
ADAMTS7	NA	0.98957	3.1393	2.6674	1.6414	4.3438	3.6735	2.1832	2.0676	2.7443	-0.87434	0.053553	0.59181	-2.0675	2.9325	1.0032	-0.058991	2.6123	0.34916	-2.2599	0.70987	2.1549	3.9242	-1.0482	1.4544	0.34916	3.4216	0.98957	1.2174	4.497	1.9323	2.9698	2.3486	3.4641	2.6674	1.0939	0.89909	-0.26577	2.3131	1.4267	2.2271	-0.49266	-0.46514	-2.5167	-3.551	0.35796	-0.29178	-2.902	-1.4817
SEZ6L2	NA	0.03916	2.1272	1.94	1.5071	1.7776	3.3193	1.7701	0.85267	2.9658	1.8981	1.2724	-0.28447	0.10673	1.802	1.2259	1.7088	2.1409	1.3995	0.37045	2.8941	1.3674	3.7836	0.56043	4.3841	0.31433	2.2301	0.19171	1.0567	3.1703	2.8279	2.0516	3.3718	4.2541	2.4845	3.0865	2.3799	-0.16633	4.1809	0.0035251	0.055734	0.015883	0.09268	-1.3235	-1.7648	-1.1926	-1.0796	-1.7375	-0.385
SLC29A4	NA	1.0964	3.5096	2.1587	1.2713	4.3613	3.9039	1.7638	1.9417	1.7838	1.506	0.47856	1.9231	-0.87172	4.0337	2.7752	1.3201	2.5007	1.8981	0.43652	1.1995	1.7931	1.5612	1.0032	1.3541	0.40491	0.87128	1.3928	3.1778	3.6657	1.9603	3.5513	2.2501	2.8479	0.93517	1.431	1.466	0.23276	3.9005	0.36499	0.14255	-0.40164	-0.93793	-1.8056	-0.84245	-2.8182	-1.241	-0.63875	-0.43523
TANC1	NA	0.88323	2.8309	2.2093	1.1637	4.0884	3.8291	2.5777	1.7097	3.2896	1.1487	1.9896	1.9442	3.2976	2.6129	3.1474	3.0692	2.8468	1.8348	2.0959	4.7351	0.78439	2.9842	0.95458	0.75887	-0.027885	1.8681	1.7535	3.7224	3.2923	2.5033	2.9905	3.9278	3.2838	0.97575	3.2083	5.0561	1.4331	2.9894	2.3145	0.89909	-2.7934	-3.026	0.22314	-2.9489	-1.426	-1.5472	2.4362	2.817
SMO	NA	2.6586	3.799	4.2538	1.8135	3.7598	4.2052	4.0693	2.9196	4.2179	3.0854	0.44205	1.8047	2.3606	2.7017	0.81592	3.0118	3.3698	2.8006	1.3552	4.2118	4.5409	4.0748	2.4865	2.3451	2.8977	3.3306	-1.6818	3.7947	4.3834	3.0356	3.4852	4.1562	4.3178	2.1854	2.054	4.9728	2.1083	1.8672	0.73589	2.936	0.59846	-1.2217	2.5915	-0.25205	1.0182	1.2381	1.3952	1.5713
WASF1	NA	5.4395	5.7964	6.2477	5.573	6.9664	5.3895	6.5207	6.5461	7.0057	6.9691	7.1516	7.1182	6.0022	7.1115	6.3497	6.9495	6.4895	5.8872	7.1259	6.623	8.5495	8.4352	6.7684	6.241	6.3745	6.6106	5.902	6.1851	6.7014	6.3893	5.7233	6.4447	6.4817	5.369	5.6976	6.6333	4.8699	5.0812	4.5434	5.591	4.2428	4.9915	5.5734	5.7538	5.4865	4.5355	5.8419	6.1411
VASH2	NA	-0.080437	1.2331	-0.26816	-1.4053	3.2233	1.7958	1.2805	1.6946	2.1472	0.37045	-0.94618	-0.10841	-1.1479	2.0175	1.6668	1.1702	2.6548	1.4405	-1.9343	0.64556	2.36	1.2247	0.17228	1.2381	-0.34686	-0.12845	-0.30352	0.63111	3.379	0.62785	1.9384	2.5974	2.5968	1.5308	0.15226	0.75303	-1.3706	0.31622	-0.56909	1.6995	-0.43523	-0.59739	1.0703	-0.28944	-4.4945	-1.6285	2.6293	1.4575
CASKIN2	NA	2.3905	3.3049	2.8102	1.9636	2.7492	2.4389	3.7057	3.3845	3.5464	2.0092	1.3324	2.6382	2.8073	3.428	1.1788	2.9273	2.4797	2.0028	2.0842	2.7629	2.3445	3.9755	1.6171	2.3037	2.0778	1.9798	2.5261	2.8858	3.451	3.3085	2.0999	3.381	3.8504	2.2182	1.0991	2.9635	1.1385	2.8744	1.3097	2.419	1.5895	0.63416	2.4052	2.5261	0.78439	1.484	1.3973	0.63576
MLLT11	NA	4.4895	5.5697	5.1521	4.3683	4.9837	4.8639	5.5712	6.5232	5.7557	5.5065	5.0086	6.405	4.8253	7.8283	6.1917	6.3595	6.2805	6.1812	5.0034	4.6385	4.5531	4.8569	5.5633	6.2837	5.4391	4.3383	5.8407	4.9946	6.9056	5.7037	6.3455	6.2371	6.7577	5.4322	5.5117	5.1876	3.4114	4.8601	3.7756	3.4134	2.8346	4.0616	4.2527	4.0078	3.5257	3.3626	3.9242	4.3782
DBN1	NA	5.4947	7.0022	5.9769	4.4895	6.9582	6.7862	6.9889	7.4859	6.6919	6.4797	4.3635	6.3688	5.3778	7.4567	7.1069	6.9329	6.9263	6.16	5.0505	6.4663	6.8984	5.8726	6.0084	5.9101	6.0274	6.044	6.1574	7.3493	7.5185	6.9456	6.8416	7.5644	7.8413	7.5749	6.1197	5.7842	4.4898	7.37	7.1438	5.8924	3.9688	5.6215	4.4743	6.3581	3.2902	3.2954	4.8092	4.3297
TOX	NA	6.3512	7.4484	6.8378	6.9217	7.2729	7.4946	6.0849	6.9657	5.8917	6.7868	5.5258	5.1763	4.9119	5.7344	6.4339	5.5098	5.335	5.8239	4.8576	5.4494	4.8474	3.5537	5.1479	5.3578	5.7141	5.6302	4.9266	6.9869	7.5208	6.1463	6.2905	7.0905	7.2279	6.0786	6.6236	6.1674	5.6755	8.0671	6.6947	6.3595	5.4052	5.9643	5.1866	5.1046	5.5462	4.4521	5.6171	4.654
PALM	NA	3.8431	4.5384	4.2784	4.3937	3.946	4.0748	4.8513	5.3708	4.7003	4.7151	4.4339	4.7323	4.7896	5.3053	4.2644	5.4011	4.4521	4.3922	4.9169	3.6716	4.144	4.2313	4.7355	4.2332	5.121	3.2164	4.121	4.3705	4.7879	4.497	5.1816	4.6912	5.1984	4.9207	4.4859	4.7109	3.675	4.5833	2.1115	3.4063	3.1004	-0.015069	3.1194	4.7735	0.65015	0.12494	-0.30583	2.7907
PDZD2	NA	-0.11943	2.6421	3.0926	1.9223	3.5837	3.1648	-0.45265	1.66	-0.38969	2.5301	0.86986	3.0271	1.1081	2.7249	0.29955	1.2331	1.4169	-0.28676	0.90473	2.1595	1.5206	3.6745	0.51972	1.1837	2.3677	3.2265	0.83513	4.8348	1.5532	2.1756	1.5206	1.6405	3.7871	1.6513	1.062	-0.51477	0.53832	2.308	2.4688	-0.3372	-0.86306	-4.2884	-1.6625	0.69443	-2.7312	-7.7811	0.19573	-0.88052
XG	NA	2.1458	1.3051	1.5113	4.3178	3.6153	1.9215	1.5206	1.2462	1.4713	1.8689	0.3068	1.2758	-0.38969	2.0201	1.9872	2.0913	-0.25437	0.87548	1.3696	0.36868	1.0991	0.83513	-0.8686	-0.071874	-0.77505	0.9516	-0.25205	2.6091	1.6423	3.3116	1.2114	2.4031	1.277	0.45955	1.0399	-0.90581	1.9059	2.4688	1.3696	1.4734	-0.71454	-1.0158	-0.54596	0.57051	0.6486	0.15833	0.0014718	0.65507
EFNA1	NA	2.377	2.4294	2.0372	2.2064	2.8695	4.4623	3.6266	1.8321	3.0998	0.20354	-0.73078	0.31433	1.5571	2.9319	3.2675	2.1287	1.2199	2.9296	4.0082	2.2093	1.7229	3.9423	1.1057	1.1158	2.0201	1.1637	1.4212	2.82	3.326	2.2175	3.8478	1.9059	2.9512	1.0976	2.837	2.9325	1.6423	3.8676	1.4103	1.6463	-1.9873	-1.1383	-1.0707	0.63416	-0.00061248	-2.1837	-0.49266	-0.20687
LEPREL2	NA	2.5902	3.4565	1.6014	4.1964	3.8296	4.4605	3.9393	3.4495	3.7955	0.94178	2.0268	1.833	3.0061	2.8534	3.0708	2.2219	1.0703	1.0302	2.73	3.6517	2.7181	4.5064	0.73589	0.95865	1.2888	3.1713	2.2709	0.95313	3.9343	3.2478	3.1061	2.6176	3.3487	2.193	2.0619	3.2563	2.6052	1.538	3.3896	2.814	4.3812	2.9922	2.1824	3.0374	1.6582	1.6823	1.7396	2.3713
GNG4	NA	-2.0312	0.20162	3.5004	0.10273	2.5375	0.30141	-0.97369	0.81446	-0.58167	-1.4467	-1.3504	1.2652	0.37567	2.6808	0.8785	1.8638	3.3682	1.3807	0.31622	1.2462	-0.63361	-0.049936	-1.7534	0.15833	-2.2801	0.89028	1.1409	3.748	2.0133	3.0664	0.45787	2.12	4.6831	3.9746	1.2211	1.3628	-1.7297	4.3446	-4.9473	-4.7946	-4.6373	-1.0646	-1.3873	1.4554	-1.161	-1.7338	0.82036	-0.77229
RCOR2	NA	1.0263	1.7368	1.9839	0.084341	2.7194	1.8845	2.6972	2.1626	2.2264	1.5278	0.47856	1.2758	0.75887	2.8684	2.4676	2.002	3.9609	2.5415	1.2294	2.5731	2.834	1.1524	0.71773	1.661	1.6123	2.5201	1.8664	4.3856	4.2949	3.2276	1.8972	3.499	4.5891	4.0864	1.6728	3.7422	0.33479	1.4363	-2.2314	0.16027	-3.0556	-0.11943	0.12893	0.35624	0.63742	1.0607	-0.26577	0.44401
NKD2	NA	2.6719	2.1223	0.94322	-1.7139	3.7183	2.995	2.5429	4.3457	3.4023	3.9068	1.8549	2.4743	1.5522	3.5338	4.4415	4.1111	4.2632	4.5359	-0.45769	6.8697	3.6725	1.2271	4.6282	3.3327	3.4156	3.5135	1.2462	3.7129	3.3168	2.7042	3.3616	4.27	4.012	4.02	5.2919	5.8526	2.7999	4.5655	-0.13934	3.5378	-3.1822	-4.0186	4.4058	4.4335	0.77083	1.5532	1.6442	2.4307
TRIM2	NA	1.0476	2.9541	1.3518	0.66922	2.7554	1.9189	2.7623	2.7169	1.4459	2.5851	1.0741	2.0818	2.6548	3.268	3.0026	2.3131	2.8834	1.5237	2.56	1.9069	2.2383	0.48033	1.882	3.2297	2.7035	2.4107	2.8394	2.8273	3.569	3.38	3.1183	2.5565	3.2489	2.3877	2.913	2.4682	2.0507	2.8792	2.1371	0.96819	-0.47247	1.0302	-0.32509	0.75303	1.2462	1.156	1.156	1.4005
CTXN1	NA	0.73746	2.4023	3.1138	0.42271	2.73	3.2822	1.5237	2.2797	2.144	1.1435	0.89312	2.8534	2.1725	4.9903	3.8859	4.1114	3.0164	2.893	2.1409	2.6631	1.1702	2.3684	0.84532	2.0676	1.2819	-0.33265	2.0587	4.2889	4.8081	3.8465	2.9774	4.5384	5.6133	3.1746	1.1487	1.1995	0.094711	1.5278	-0.045352	-1.0128	0.40668	0.74038	1.8549	0.5146	0.84829	1.2451	1.2971	3.0825
MYLK2	NA	0.88323	-0.51477	-0.68738	-2.6835	1.665	0.28281	1.2294	2.158	1.7052	1.5803	-0.84818	0.8218	1.5287	1.8101	1.7609	1.7812	0.56381	1.993	2.6567	2.4533	-0.90911	-1.9829	1.0209	0.27925	-0.31596	-2.7676	0.34183	0.52652	1.8972	2.0419	-0.64658	2.8762	1.9518	0.31058	-0.21113	-0.29889	-0.95776	1.9603	-2.3615	-1.1171	-1.674	-0.39928	0.39016	-0.0046542	-0.21556	0.11902	1.117	-0.084539
DPF1	NA	-0.26124	-0.34915	1.3841	0.026486	2.6835	1.7847	0.40125	0.89028	1.7618	1.0607	-0.061134	-0.065359	0.36308	1.9392	1.3167	0.055734	2.4885	1.1689	0.89171	0.4154	-2.8563	-0.11731	-0.57926	-0.68995	-1.0616	-1.8178	0.74846	2.1733	1.9493	2.4579	-3.3452	2.2665	2.7623	0.4154	-1.5948	-1.8096	-1.0512	3.218	0.68651	0.88176	0.86708	1.7106	2.038	1.0329	0.75303	1.0689	2.4239	1.5501
ZNF334	NA	4.0976	3.5904	4.2271	4.4575	4.4714	3.5998	3.9853	4.5751	3.6666	3.8667	0.60488	3.8975	2.4951	4.4823	4.0337	3.7788	3.8812	-3.7313	2.2339	2.743	4.0956	4.3028	3.8443	3.1763	3.1016	5.0231	3.3636	3.1271	4.2401	3.4857	4.0696	4.1495	3.9922	4.3642	3.5203	3.6247	2.3529	-0.4138	1.0873	2.3641	4.144	1.2151	2.5127	1.3875	1.8802	2.5168	0.28485	3.8889
SCHIP1	NA	3.0865	2.2635	3.5009	3.7734	1.9104	1.9205	2.038	3.6209	4.5104	2.5889	-1.3569	3.6745	3.5869	3.9325	3.4038	4.4091	3.7584	3.6606	-0.71198	4.3613	3.3987	2.9922	3.111	3.7999	3.1882	1.6315	2.4079	3.8461	2.6466	3.7663	2.2656	3.8269	3.5571	4.4437	1.4987	4.146	2.5632	1.795	-0.36552	0.87412	2.0175	-1.674	2.099	4.0086	2.8352	3.1132	4.1007	3.8103
SLA2	NA	5.6133	4.9725	4.6594	3.6369	6.0117	5.8112	5.8511	5.0265	6.0541	6.0469	4.0253	4.4194	4.976	4.4938	6.4945	5.974	6.2996	6.4604	4.872	6.1006	4.4539	3.2644	4.8731	5.0491	4.9967	4.035	4.3498	5.5046	6.1437	6.3586	5.8467	5.7886	5.5685	6.2427	7.0815	6.9609	5.1855	5.5805	6.7461	7.5098	5.0879	4.9742	5.0234	5.1507	5.2507	5.9378	6.925	6.3396
TRAF4	NA	3.8825	3.6812	3.699	4.5377	7.4838	7.2607	4.3937	3.837	4.8411	6.794	5.0444	5.9728	5.192	5.5797	6.769	5.395	5.9614	5.8494	3.8126	6.0604	3.8663	4.5666	4.4266	3.6438	6.1234	6.068	5.6016	5.7305	5.9892	5.3476	4.557	5.275	6.1134	6.5962	7.4849	6.008	4.2125	6.769	5.9116	7.7058	3.5904	3.5464	5.1977	4.6986	5.6249	5.8674	5.0522	7.2667
AUTS2	NA	2.782	3.7641	3.8846	2.7845	4.5563	5.4732	4.4692	4.3639	4.3409	4.3926	4.1953	4.5552	4.7366	4.7882	5.7669	4.859	5.5402	5.3443	3.853	4.1007	4.8148	3.6298	5.0572	4.6782	4.5812	3.9808	4.6958	5.2718	5.2451	4.3035	4.4583	4.6232	4.4044	3.7717	4.8506	4.9144	3.2665	4.6037	4.4306	4.8421	2.8492	3.7346	3.5942	2.4499	3.7606	3.4565	4.5147	4.3361
BCL7A	NA	5.0462	5.2667	4.1786	3.4275	4.739	5.734	5.9797	5.8486	6.0056	5.3866	4.5118	5.143	5.6324	6.1155	6.2423	6.0294	6.0943	5.7745	4.0136	6.3065	5.2353	4.9992	5.0304	5.8977	5.7393	4.2746	5.5547	5.6484	5.9777	5.5947	5.8341	6.0621	5.564	4.6441	5.2725	5.4641	4.0544	6.6333	3.6661	4.8201	4.1672	4.0995	5.1799	5.7928	4.6689	5.1063	5.3147	5.5394
MSMP	NA	0.56547	0.090491	0.34358	0.76471	2.2834	2.1309	0.72221	-0.086805	0.60639	1.6162	0.4838	0.65351	-0.21113	0.52147	1.214	-0.45501	0.76176	0.97864	0.69592	1.3007	0.7966	0.13274	-0.68441	0.5146	0.76319	1.2629	-0.52702	-0.47506	0.46302	-0.15725	-2.0904	0.10673	1.2652	-0.071874	2.0611	1.2735	-0.13934	3.0396	1.0925	-0.32275	0.24846	0.8173	-0.38969	0.89312	1.5029	1.1983	1.8904	1.6113
TNFRSF18	NA	2.1014	2.7889	2.1535	2.2168	4.0736	3.2828	1.2971	0.78615	2.1878	1.0899	0.18385	1.5602	1.9442	1.8593	3.3759	2.6013	2.0396	5.3003	3.1033	4.02	0.17788	1.7479	1.4016	1.086	1.5835	2.7795	1.533	3.5044	4.8257	5.2019	2.0587	2.9494	4.5919	5.634	4.1087	5.729	3.7004	5.9152	1.8037	2.7443	1.8629	2.7112	1.9059	1.7922	4.9312	4.0399	5.2072	4.8397
TNFRSF4	NA	3.448	4.4514	3.7066	4.7963	6.0444	4.3409	2.6637	3.3559	4.5162	3.7862	3.809	4.9669	5.8392	5.3405	5.4677	4.5605	4.4663	5.6701	5.5794	6.0819	1.3369	2.6821	3.9576	3.5373	3.6313	4.5459	4.8369	5.5357	5.5428	6.6247	3.2359	4.3815	5.5581	6.9979	4.9554	5.2822	4.1071	5.2898	1.5835	3.9059	4.3375	5.3487	3.1859	3.0646	6.7868	5.4802	5.0007	6.2522
NPDC1	NA	2.3755	4.2803	4.2079	4.9298	7.0185	7.1024	7.0392	7.6916	7.3567	4.3342	5.4063	5.6309	6.803	7.702	7.6438	7.2465	4.7562	7.176	8.1356	5.6306	3.5813	7.7174	4.0334	3.8744	4.5937	3.868	5.4589	3.3245	8.2324	6.7224	6.6711	8.087	7.2179	6.0791	7.4607	5.2916	5.1472	7.4678	4.9305	3.558	5.961	3.4395	3.5257	5.2811	5.875	6.3988	5.1959	7.8879
GOLGA8B	NA	5.1973	5.2037	5.9406	5.9112	6.3846	4.9848	4.2979	4.9978	5.2143	5.9093	4.4898	5.7718	5.2721	5.2786	5.6035	6.3024	4.8281	4.9707	3.6999	5.3786	4.6314	5.6933	6.1176	5.5816	4.6342	5.7359	4.1079	4.2534	6.0158	5.1578	5.5574	4.9844	4.94	5.2535	6.571	6.1247	5.3611	3.9233	5.3354	6.5166	5.4876	4.0399	4.0419	4.6033	5.961	5.875	6.2974	6.1648
GOLGA8A	NA	6.457	6.0377	5.6556	6.8005	6.9488	5.9589	6.7636	4.5115	6.9521	4.8811	6.3292	4.2248	6.003	6.6225	6.7736	6.1777	6.4258	6.1965	3.4804	6.4748	5.7952	6.4228	4.1832	5.5506	4.7105	6.1643	3.1061	4.4142	6.6836	6.3798	5.9867	6.9167	6.3245	6.3282	7.9594	6.991	6.1531	4.1872	5.7378	5.8208	6.5899	3.6461	5.0086	5.9435	5.7761	6.0917	6.0385	6.8309
PLEKHG5	NA	-0.95204	-1.177	-0.69266	-0.5246	-1.1106	1.7442	1.4384	-1.3306	1.0781	-0.22932	-1.1044	1.3414	-0.30583	1.2294	0.86708	-0.22014	2.9681	-0.37252	0.62954	2.0158	-0.73352	0.46469	1.1119	-0.15039	-0.88891	0.29955	-0.62861	0.32756	-1.1639	-1.9514	-0.16868	0.85413	3.922	2.8492	-0.051962	2.651	-1.4817	1.3917	-0.08252	-0.79132	-3.495	-2.0727	-1.1736	-1.1703	4.5169	3.5014	-0.20905	1.0807
TLR3	NA	0.66922	0.79362	0.72221	1.0209	-1.6021	2.1154	1.1738	1.8057	1.3346	1.8672	-0.049936	0.81148	1.2294	0.76471	1.3097	-0.91241	1.319	2.3465	2.2628	0.20748	-1.7139	0.69443	0.64556	1.4384	1.6189	0.84829	-0.19781	-0.0046542	-2.5343	0.76922	0.40125	2.2892	0.15449	1.156	0.38128	0.7299	0.5553	-1.9388	-1.9429	1.734	-0.44271	-0.35614	0.49581	0.61649	2.7231	1.9189	2.1287	0.99911
DIRAS3	NA	1.1499	0.14062	1.3062	2.2871	4.0492	1.5664	1.1462	1.4585	0.80866	1.3984	1.988	2.1619	1.747	1.5633	3.989	2.2767	4.9046	2.5851	1.1106	-0.22014	2.795	2.5851	2.2523	2.5188	3.1377	2.7099	1.5954	2.3261	3.8637	-0.91241	-3.1671	0.98278	-2.1935	2.9077	2.3634	-0.48532	-2.7492	-2.8313	1.3246	4.179	2.3833	-2.5286	2.4321	-0.91513	2.8625	4.1394	2.0637	6.3571
VPREB1	NA	3.0515	0.65823	0.2619	-0.35377	2.929	1.1624	1.2091	0.96548	1.6629	1.8981	0.89909	0.22904	1.448	-0.4114	0.23081	1.2652	0.94322	0.40668	1.9823	5.0111	0.73443	-1.3706	2.2123	1.8837	0.37567	0.53158	-2.0772	5.4622	1.7803	2.9189	0.72372	2.0234	3.4241	-1.4746	1.0005	2.4023	1.3896	0.65993	0.066008	3.7265	0.71605	0.58016	1.2853	3.2649	3.6162	2.1786	5.721	3.3754
CYP2C8	NA	-0.79132	2.1549	2.3254	2.7281	0.86708	3.5508	1.8101	-0.59997	0.0035251	2.2154	-2.1043	-0.049936	-1.2473	1.7609	1.8135	1.3278	1.7106	1.418	0.38304	-0.48286	2.2189	2.5454	-2.4081	1.1158	0.60639	2.504	-2.5667	1.1971	3.1703	2.8708	3.0493	2.84	1.7701	2.6655	1.0059	2.6116	2.1014	-0.15274	3.4911	3.1027	3.0814	1.5146	2.2146	1.6423	2.2234	3.2002	2.7505	1.7922
SLC27A6	NA	3.9642	7.553	4.1535	1.2758	1.0399	2.9956	6.449	1.3324	2.7151	4.3405	-0.67616	-0.21113	-1.3267	2.5805	2.6542	2.6561	-1.5108	1.9921	0.58687	-0.9407	6.8615	-0.23863	1.374	4.4029	1.4607	4.3808	1.8374	5.1851	0.56547	-1.1322	2.6872	4.1491	5.4063	4.4007	4.6211	3.9204	-0.78854	3.1138	0.7252	4.913	1.1649	4.2507	2.4858	1.9543	2.0723	1.9576	0.43999	-1.267
MDGA1	NA	3.0333	0.65993	2.646	-1.1322	2.5994	2.5784	2.242	2.5909	3.495	3.2105	2.4858	2.644	3.0316	3.2759	2.8225	4.2949	5.2357	4.8155	3.0316	2.2509	-0.28676	-0.47506	4.1468	3.4476	2.5228	0.4279	1.8497	3.5062	4.4706	3.57	4.0943	3.1549	3.4314	5.0329	4.9228	3.187	-0.33981	-0.46514	2.9577	-1.5651	4.1379	3.7832	2.6808	0.53323	3.7238	3.9266	3.7256	3.6541
ZNF608	NA	5.4549	2.3926	3.1138	1.4702	3.324	2.7623	4.5574	2.2346	3.18	4.3286	4.3731	1.1003	0.80408	1.7378	1.9069	3.3477	0.50926	2.1146	2.4114	1.2675	-0.1934	2.6835	3.2991	2.7187	2.6331	1.4807	1.6696	3.2801	3.6489	2.7845	3.6322	2.3954	2.7399	2.7175	3.1144	3.8107	3.4759	4.6537	4.6054	4.8706	0.12704	2.1565	3.06	3.8474	-1.0035	-1.6285	1.2947	1.122
DNTT	NA	6.7826	-0.36552	6.4384	-0.78045	1.8409	6.6419	4.0172	1.3563	1.5156	5.203	-2.3	-0.30352	0.53832	-2.4938	-1.9301	2.3713	-1.0304	4.317	5.9235	-1.518	0.57376	-2.85	0.86138	1.5267	1.1307	-0.76687	-2.5722	6.6607	-2.0312	5.6514	0.33825	3.1371	7.5888	1.2174	0.66609	-1.7454	6.6568	1.5934	6.9582	6.7819	-1.6361	0.035142	1.4427	9.8747	-1.9178	2.1208	-0.25437	-0.91513
NPTX2	NA	1.122	2.9482	6.636	6.3613	8.6954	6.2743	2.3558	2.7287	2.4938	-0.065359	-0.051962	1.5308	0.090491	-1.4964	-1.9873	3.8825	1.2877	4.3383	3.0921	5.7167	2.0982	-2.4188	2.1208	3.6012	0.54836	0.72068	0.68651	6.664	4.9949	8.1318	2.3755	4.9711	4.4456	5.9997	4.4029	-3.8175	6.5894	4.0677	-0.79403	4.5866	-0.91241	-2.6599	-1.4467	-1.5651	-1.6132	0.13477	-1.161	1.4881
BHLHE41	NA	-0.42106	2.8474	0.36868	3.7369	3.708	4.082	1.4212	1.547	1.5723	3.0652	2.4918	-0.095263	1.8497	2.1295	3.4813	0.79362	2.6402	4.2629	1.7582	2.1619	1.8418	4.5624	2.3656	0.63416	4.568	2.5724	2.6903	2.8455	1.486	1.0345	1.0263	0.5934	2.4156	4.2735	5.5425	3.909	1.0991	4.4091	0.68977	4.2708	1.374	3.9845	-1.1075	1.0168	0.75303	0.88746	0.12304	3.1543
IRX5	NA	4.2923	5.3727	0.29414	4.6675	7.9772	5.5432	3.6214	5.5369	3.7893	4.8194	6.9869	6.0595	7.0442	6.1433	7.0905	6.0557	7.3158	6.276	2.0142	5.4231	7.2304	5.8463	5.7846	4.8537	5.6586	6.7672	8.0707	6.0778	7.659	6.1592	5.7034	3.9804	3.6351	5.2765	7.2154	6.5904	5.4976	6.3826	3.2217	3.612	3.8761	7.2871	2.738	3.468	3.2265	0.013944	6.6425	5.1266
TWIST1	NA	0.16609	1.117	-1.8713	4.3933	5.4645	4.0681	2.8018	5.0322	6.537	0.91163	2.9395	-0.16868	0.75009	0.49581	0.48202	1.7322	0.14636	0.11295	2.4472	0.47479	-2.0312	0.53323	-1.4639	0.36308	-0.50982	-0.08252	4.3271	-1.2314	0.58687	-0.95204	-0.10157	1.2546	0.74191	4.9022	4.2942	7.1259	-0.12377	6.0561	0.074224	0.85701	-0.34458	-2.5667	-2.5167	2.0201	-2.0042	0.045431	0.61649	-0.57672
NOV	NA	0.74344	3.1859	0.31622	6.7076	2.6814	6.2401	4.3185	2.6903	9.4562	3.8187	8.766	5.651	5.3855	3.9581	3.3467	3.6912	5.1412	3.672	1.7629	3.7942	8.249	7.2054	3.7346	3.2639	3.8859	3.9183	7.7242	4.6968	7.6992	5.8231	4.9967	2.936	4.9781	7.2372	6.3665	3.9145	4.3609	9.4001	4.0717	9.7144	2.1717	2.2826	2.7237	4.4146	4.1158	4.8544	6.9562	7.3653
CAV2	NA	-0.44502	6.3195	3.9351	7.1492	2.8424	3.6288	1.9758	2.7061	-1.6094	-1.5362	2.6814	4.1135	2.3713	4.2712	3.4451	3.627	4.9868	1.2781	-1.0984	1.8947	5.0378	7.0327	1.418	-0.33493	1.5954	4.8854	4.7232	6.1006	7.702	3.9522	8.2183	2.0802	5.2072	4.6282	4.1003	2.5494	1.4512	7.5497	3.9452	3.2281	-1.4569	1.9248	-0.30125	-0.89725	0.21137	-0.0025852	-2.7868	1.5794
PCYT1B	NA	-0.20687	0.31986	-1.8833	-3.271	3.3204	2.4757	2.36	2.6769	2.6783	0.81148	2.4045	-1.0956	-3.6797	1.5196	0.21137	0.43831	-1.3569	-0.62054	1.6275	0.38304	-1.7808	-2.2745	-0.69266	2.4086	-1.4746	-4.0694	1.4093	-1.7808	3.5174	0.47479	3.5348	2.4003	-0.7994	0.36134	1.2381	-0.13728	-0.9859	-2.4401	2.3353	2.3494	0.31622	0.26792	-1.6703	-1.4019	-1.1639	-3.8513	-2.2745	-2.4613
LYPD6B	NA	2.4898	3.6735	-2	4.2829	-0.7832	1.2223	-1.6094	3.2965	2.51	1.5186	3.5023	3.7324	-0.3873	5.2797	3.244	-0.43523	2.6268	3.1022	-1.0572	-2.6133	3.2954	-0.26816	-1.9829	3.8637	5.3027	-0.39699	-0.24759	2.9745	1.1897	-2.5504	-1.5472	-0.88322	-1.0097	-2.5612	-2.1374	3.1144	-5.0428	-1.2835	-0.52225	-0.14606	0.70689	-4.3968	0.81887	-4.2736	-1.2803	-0.49266	-2.8122	-4.4774
IL17D	NA	-1.8754	-3.5995	-1.4639	-2.8958	0.27366	-0.4066	-1.426	-0.19547	0.1998	1.1435	0.43487	0.51629	1.4797	-0.19547	1.4523	0.19573	-0.88601	1.6452	0.13274	-0.91783	-3.2787	-3.6797	0.67878	0.19573	-0.34915	-1.0616	-2.0087	-1.5767	-1.5615	-2.3865	-1.6703	-0.11497	-2.3354	-3.8294	-1.3306	-0.76159	-2.8313	-1.3706	-1.4534	-4.0186	-1.2376	-2.1132	-0.84508	-0.29178	1.4671	1.2663	1.3436	0.12304
KCNJ1	NA	-3.4413	-1.241	-3.0118	-1.5324	-0.17781	-2.5504	-2.1837	-1.1991	-3.034	-1.7056	-0.52225	0.42271	-0.3081	-0.45034	0.18959	-1.2604	-2.8313	-5.4498	-0.11731	-1.7494	-1.8178	-1.9873	-2.4188	-2.6133	-2.976	-3.9563	-0.48286	-1.2314	-1.7297	-1.267	-1.1991	-1.6935	-2.5167	-4.5291	-3.495	-1.518	-1.6818	-1.2966	-0.56664	-4.6746	-1.4121	-3.742	-3.3374	-1.8418	0.086391	-0.72029	-2	-1.718
ADCY2	NA	2.5546	4.02	2.0865	0.18768	1.6227	2.4023	-1.0707	1.539	-5.1209	-0.78854	1.6463	-2.7676	-0.61077	0.18385	0.96269	0.88602	-1.7098	1.5994	3.2024	-3.0631	0.0619	-1.9829	0.026486	0.96407	0.51802	0.41193	-1.5688	3.1588	3.2072	4.5111	3.753	3.7602	4.9008	4.8344	4.2363	0.11701	3.3861	1.1922	3.8174	3.8906	3.6185	-1.9429	1.8092	0.81887	2.1832	2.6707	-6.3825	2.0028
HOXA11	NA	6.572	9.5446	6.9732	6.7241	6.2639	6.6997	7.4783	7.1956	8.0797	2.1215	7.1744	-0.76159	5.0745	3.2435	0.93647	3.1332	2.0276	2.6142	3.379	4.6866	7.0022	6.4693	-0.21329	3.5869	-0.093174	-1.0423	8.409	6.4374	7.7909	6.9642	4.033	7.5818	6.9541	6.7572	7.6775	7.3895	6.2334	7.6208	6.8384	8.5296	-1.0128	2.2293	1.2485	2.077	2.3855	-0.9859	4.9834	2.6783
PCDH9	NA	-0.57926	-1.2248	-2.1132	0.3068	-3.7852	-0.24976	-0.13293	5.6336	1.6739	3.9833	2.974	4.4981	1.7683	6.3089	2.6402	4.5093	6.2106	4.4935	-0.41616	0.95733	5.2593	4.2401	5.9568	4.6158	7.5266	2.8552	4.8029	0.09268	-0.89171	-2.9149	-0.34686	-2.7868	-2.156	-2.2124	2.7249	3.9405	-4.2311	-1.1544	-0.73605	2.3727	0.9157	-0.76687	2.6357	0.32943	-0.027885	-0.1351	0.9742	4.4663
PAWR	NA	-1.2089	-1.2344	-2.1887	2.3926	-0.09743	3.309	3.414	3.4089	0.74676	4.6094	3.9581	3.4655	-0.13728	4.3524	4.7767	4.8923	3.6546	3.6675	5.1203	-2.8958	-2.1606	3.468	4.8987	4.8923	0.65667	4.0265	-1.2151	-2.0087	2.4321	-3.4148	-1.3168	3.7382	0.020492	0.45613	2.4804	-1.9469	-2.8244	-1.6132	3.8872	0.50095	-0.90581	-2.6716	-3.7749	-1.5002	-2.9292	-1.0247	1.7479	4.3543
PDGFA	NA	-1.9343	-0.25658	-1.3409	-1.8874	2.1619	0.49748	-1.6665	0.54351	-1.1013	-0.91241	0.54007	0.40295	-0.43051	0.9516	1.8286	-0.61804	1.9172	1.4125	1.3267	2.2591	-2.6599	-0.31357	-1.5767	0.16027	-0.68145	-1.12	0.58508	-0.20035	1.8784	0.85558	0.70987	0.024555	-0.038848	-1.4964	1.6103	0.041398	-0.2361	1.2546	0.54007	-1.8915	-0.058991	-1.0616	-0.60814	1.7125	0.81304	0.35624	0.48202	2.9613
ADM2	NA	-0.67336	1.1725	-1.0829	0.37951	2.389	2.3777	0.43831	1.0276	-0.60814	1.6503	1.3628	1.014	1.2079	2.4898	1.2592	1.2724	0.48727	2.168	1.6171	1.848	-1.5651	0.63903	0.16825	-0.73873	0.084341	-0.23379	1.0437	2.0921	1.1385	2.3663	0.60488	2.9279	2.6661	0.051579	3.6999	1.3211	0.30312	4.3974	3.1468	0.47479	1.0263	-1.2966	-0.76687	0.13873	0.93382	0.62151	0.76781	1.8084
COL6A1	NA	-1.0956	2.5382	1.1837	4.5039	6.1467	3.3915	0.58853	5.7191	2.0158	0.86572	1.6678	2.5046	1.191	7.3511	2.7598	5.1675	4.2202	3.1941	2.1091	2.3174	1.6171	3.6134	1.5532	0.75303	2.3437	3.5942	8.3289	1.1321	9.6059	5.9678	6.8816	1.7332	5.3658	8.0251	3.7508	2.5188	1.6659	6.916	3.7324	-0.40164	0.36308	1.3852	0.42956	1.4744	-1.9601	-0.70333	-0.23379	1.5905
CLEC14A	NA	-1.1672	-2.8122	-1.6625	-2.2848	0.45099	-0.18667	0.59013	3.063	1.8084	-2.7934	2.1595	1.1861	-0.8135	1.2066	-0.65715	2.0184	4.1813	-0.71759	-2.3765	-2.2947	-0.29178	-0.32509	-2.5115	0.078289	-0.84818	-3.2295	2.5422	-4.1351	4.0979	3.4734	0.95313	3.0509	5.6713	4.2523	3.837	0.23484	1.3774	1.3256	-1.426	3.7624	-0.30125	2.8871	-3.1903	4.4967	4.0253	1.9281	4.5798	3.4361
EFNB2	NA	-0.22014	0.23484	-1.4019	0.70689	0.080385	-0.49266	-0.3182	1.6879	0.19785	1.0991	1.9543	0.77991	-0.019342	0.11504	1.5693	-0.29178	1.6395	0.43127	0.22904	1.9954	-1.177	0.48727	0.70534	2.8858	1.7563	0.31256	0.70534	-0.33265	0.52316	-0.34915	-2.1887	0.9516	1.4331	1.8861	3.7646	-0.76159	-1.0829	1.6315	3.7739	3.5733	-1.3774	-0.51229	-1.2637	-0.43785	1.5743	0.40125	2.9967	3.3616
NEU4	NA	1.4278	-1.7932	-1.0335	6.4219	7.7084	6.9738	4.0037	0.36308	2.6661	5.2235	5.8053	2.4444	2.2264	1.4997	5.1827	1.431	4.7077	5.0716	0.30312	4.8878	3.2738	2.3066	4.0669	1.3007	5.078	5.1175	3.6526	1.6823	3.2807	-0.49266	-2.4135	-0.57413	1.9051	3.4058	8.2493	7.3077	-1.426	6.7076	1.8286	10.661	0.9801	2.9012	5.9243	1.506	4.858	5.364	4.3312	8.1242
KIAA1199	NA	-5.3523	-5.3218	-4.7946	-3.5995	-2.6777	-0.15725	-4.8577	-5.5576	-2.6777	-2.936	-6.1149	-5.2321	-4.6746	-5.1476	-2.9901	-6.241	-3.9329	-6.5465	-2.2898	2.9225	-6.7398	-3.7638	-5.9486	-5.899	-6.241	-4.5996	-6.1757	-6.3825	-4.5119	-6.0578	-5.4846	-6.1149	-4.9948	-5.7574	-2.3459	1.535	-4.3343	-0.16384	-4.0565	3.8161	-2.5115	-4.2593	-5.4846	-4.2035	-2.0042	0.4245	0.81446	2.6149
ZNF205	NA	3.1094	5.5797	4.5634	3.8923	5.3716	4.4524	5.215	4.3401	4.7707	3.7378	3.9593	5.2546	4.9732	-2.5395	-2.1273	3.989	4.1558	-3.8066	2.4142	-2.1472	4.2194	4.3738	-3.1822	-2.086	-2.6417	-3.8966	5.1603	4.8717	5.4762	4.0423	-2.0312	-1.6244	5.6012	3.7233	3.7147	4.2885	2.8994	3.4695	0.69906	-1.7494	-2.7374	3.1116	-3.742	-3.271	-2.1695	-1.9651	1.3312	2.6228
NCR2	NA	0.61649	11.341	6.1037	6.1303	-2.0727	4.9946	2.9559	-0.19125	2.0184	2.4865	4.3409	1.84	0.10071	-0.049936	-1.5108	-2.3565	6.0765	-3.2469	-1.6132	8.6417	9.913	3.244	4.3487	8.4497	0.39386	6.6596	-3.2379	3.4794	-0.0025852	8.4352	-0.7832	0.71773	6.4181	4.7411	-3.7852	-1.6818	5.4714	4.7274	4.4477	6.068	4.5302	5.8507	5.9361	-2.5061	-0.045352	-0.42349	-1.0276	-3.0479
SYTL4	NA	2.7554	-2.3104	-3.3806	1.062	2.5395	1.7332	2.5744	3.6508	3.9001	-1.2248	1.0263	1.3518	-0.61313	4.8271	1.7042	3.3534	2.2576	1.9694	2.2189	0.13873	0.72221	3.6304	3.2111	3.4206	0.88323	0.92253	2.9266	-2.1788	3.6391	4.2919	3.2244	3.5642	4.0824	2.8756	2.4045	1.1725	3.1953	3.1549	-2.2081	-5.635	0.56547	-1.1171	2.89	-1.6244	1.9137	2.2242	0.77702	3.1947
FAM92A1	NA	1.5206	1.5934	1.8409	0.17418	2.0723	3.57	2.03	1.3774	2.1504	1.3369	-0.40419	1.4384	1.5973	1.9315	3.0043	3.604	3.225	1.8964	1.6053	1.4416	2.4993	1.8074	0.85701	1.3289	1.4352	2.1123	1.0114	1.4923	4.1413	3.1162	3.1843	3.6822	3.9291	4.2852	5.437	3.5869	1.8092	-2.9901	1.9215	2.0404	1.8715	-1.9917	0.82036	-1.8792	0.98418	2.1083	2.3826	3.8543
TTLL7	NA	0.4279	0.31256	-1.0158	-0.31596	-1.2282	0.59688	0.24256	0.48894	0.52147	-1.8713	1.4724	1.0196	-0.65969	3.1794	1.8101	1.6964	2.1341	0.92253	0.14451	-0.15274	1.3201	4.6182	-0.88601	-0.30583	-0.77229	-1.9651	3.2928	-1.5987	5.0702	1.9434	3.6871	0.36499	3.1216	1.9332	0.87275	0.15833	0.36499	-4.8803	-0.91241	-0.52702	-1.3504	-2.85	-3.2295	-3.2943	1.1689	0.31986	0.83191	0.5146
LAMB2	NA	6.2671	6.7104	-2.2124	6.6187	6.2895	5.7195	6.991	3.0555	5.9748	-2.2032	6.7525	7.3797	7.6723	-1.8375	6.4074	6.2688	7.3212	-2.1606	-0.50263	5.4373	5.3961	7.7716	-3.2469	-2.9149	-3.4313	5.8841	7.4314	6.1373	4.588	7.9464	6.1455	7.0049	7.0406	6.6133	5.9748	6.4276	6.7725	2.0676	2.9825	-1.7571	6.8496	5.9923	6.0047	6.3736	-0.63875	-1.0218	1.6473	2.5876
DOCK1	NA	3.9343	3.9405	4.4855	4.4801	5.4673	5.0543	4.4677	3.8296	5.2681	-5.8028	-2.2081	-2.8563	-4.2169	-3.8966	-2.5115	-0.72808	4.0362	-2.5612	-4.7741	-3.3721	5.0891	4.913	1.5713	-6.0032	-3.4063	4.5531	-1.2443	4.1488	5.453	6.6026	4.1836	5.4421	5.9504	4.7671	5.482	4.5787	5.7171	4.1702	2.248	4.3863	1.4774	-1.7139	6.0328	6.1356	-4.7741	-4.6373	-1.158	5.7564
PLS1	NA	2.7889	2.9894	2.5805	2.4135	2.0092	2.2642	3.06	1.783	5.3534	1.9937	4.4014	2.658	3.1004	2.202	2.3226	3.1713	3.8139	3.06	2.0967	2.2442	3.324	2.0011	2.5441	3.2858	3.2451	3.0611	2.9095	2.9202	2.0491	2.6796	1.4405	5.8674	4.3933	4.8127	3.6844	5.2589	2.5771	0.30501	3.0419	2.4493	1.9417	2.3939	2.5294	-1.12	-0.51949	-0.46266	1.9552	0.56885
WDR86	NA	0.85558	3.1178	0.94178	2.4878	4.3193	5.2221	-1.6437	1.3132	5.9008	-1.5108	-1.3537	2.0249	3.6031	5.7233	4.1953	6.5597	6.7624	4.5205	0.74501	2.8595	-0.76951	1.8455	-0.036778	-2.1132	-1.4397	4.6863	3.598	6.1956	6.536	6.2983	5.7928	6.7398	6.8797	6.738	6.7713	6.071	2.4729	3.8889	-0.19125	-1.3982	-3.8966	-1.2183	0.76922	-1.6975	-0.50498	-1.0097	-1.6361	5.5184
CFH	NA	0.49581	-1.0189	0.3236	0.28844	1.4169	4.0374	-0.1351	4.4058	5.0459	-0.56664	0.35443	3.2435	5.0833	5.0505	5.6367	5.3429	5.5929	4.7038	2.8358	2.9559	-0.56909	1.618	1.4797	-0.93793	0.5587	0.4476	4.3826	5.6309	5.9863	5.8892	4.6477	5.9353	8.5477	6.4393	6.3581	5.0505	2.0193	1.1983	2.1287	0.34183	0.78615	-0.023417	0.59846	-0.2727	0.99229	0.65507	2.766	1.4754
ZDHHC15	NA	0.53669	-4.1763	-3.8739	-2.3408	-0.2223	0.93647	-1.4397	-3.6691	-5.4498	-4.0054	-2.4833	-5.4846	-1.7648	-3.7204	0.032906	0.78293	-1.0064	0.65823	-4.4606	-2.7676	-1.7571	0.011641	-4.6556	-4.1622	-6.0578	-2.8439	-3.1523	-2.936	1.6286	1.9367	1.304	2.5764	2.3551	0.12304	0.94883	1.3807	-0.38035	-4.0822	-3.3452	-5.3523	1.5029	-5.2915	-1.32	-5.2321	-4.3968	-4.1763	-4.2736	1.0276
DOCK3	NA	2.0069	-0.67336	-0.16868	0.96685	0.56203	0.68343	0.44205	0.45613	-0.29628	0.022604	0.67723	0.10673	0.77852	-0.26577	1.881	2.4266	-0.85714	1.6354	0.68812	1.0729	-0.65969	1.4405	-1.2376	-1.2769	-0.62577	-0.78587	-0.3182	0.2407	0.91027	1.6227	1.6833	1.5298	0.61649	0.0619	1.8348	1.2724	0.35267	0.63416	-1.3168	-0.058991	0.39774	-0.90276	1.1422	-0.77229	0.48727	-0.21801	-0.12604	0.83047
PDE9A	NA	0.37567	-1.2282	-1.1926	-1.4534	2.5053	2.2724	-0.3631	2.0084	2.3417	0.21515	-0.8686	2.0292	1.7709	2.2561	3.1859	3.1033	2.4266	1.7719	0.65351	3.531	-3.5896	-1.32	0.52478	0.2407	-1.3807	-0.67616	-2.403	2.0125	0.87275	2.1051	2.3267	4.0808	3.6939	2.4239	1.662	4.141	-0.73605	2.5026	1.2007	-0.55119	-0.010879	1.4093	3.0026	3.2412	0.96125	0.1937	1.1995	-0.385
TRIM16	NA	3.2429	2.5389	2.6395	1.9806	2.1778	2.3869	2.4101	2.2936	2.4682	2.1603	2.0889	2.1007	2.4757	3.1703	3.1576	3.6111	4.164	3.0571	2.7673	1.1971	2.2649	2.0516	2.2767	3.0141	2.7679	2.3486	2.0092	2.5474	5.7607	3.7779	3.2764	3.6275	4.2256	3.9609	4.8358	3.4646	1.9375	1.2079	2.7808	2.1287	2.4023	1.9872	2.7537	0.97864	2.0388	2.2101	2.2516	2.9831
FAM47E	NA	-0.56909	-1.3537	-0.65969	0.1937	-0.49769	-0.60814	-1.6321	-0.5587	-0.25437	-1.0423	-0.64658	0.16825	-0.5587	0.27727	-0.041105	1.545	0.5587	-0.24976	-0.008814	0.28485	-1.2183	-1.4924	-1.1736	-0.4066	-1.3031	-1.7769	-0.58167	-1.5108	2.475	1.3852	-0.18905	1.6739	1.1861	1.8904	1.5734	0.020492	-0.78854	-2.8377	-1.4817	-1.8544	-0.77505	-1.4294	-2.4938	-2.45	-1.1991	-0.6055	-0.16868	0.34557
GAS2	NA	-1.5213	-1.2966	-2.1985	-1.1832	0.71605	-0.62334	-0.27982	0.27727	-0.64122	0.11701	-1.1322	-0.77229	-2.217	1.1824	0.25394	2.5758	-0.61551	3.1294	-0.33981	-2.6363	-1.2573	-1.1383	-0.59739	0.99504	-1.4964	0.053553	-0.85999	-2.9968	0.72221	-0.28944	-0.69538	-0.45265	-1.2282	3.2764	0.064095	-1.2966	0.16406	0.56381	-2.7133	-1.4817	-0.94344	-0.97959	-3.7313	-0.095263	-0.2361	-0.59215	-2.7434	0.81887
SCN9A	NA	-1.4746	-2.6474	-0.66785	0.25601	0.56885	3.6489	-0.74695	0.65351	-1.2803	-0.75873	2.5234	1.2877	1.2223	4.9837	5.8698	5.5072	4.9696	4.8902	-1.0512	-3.3971	-0.60814	0.70072	1.3346	2.3102	2.4655	-0.078273	5.5723	-0.25205	7.4474	6.499	3.162	2.514	6.7916	7.1695	6.4728	-6.8512	4.0512	1.9154	4.9284	3.619	-0.088877	-1.7297	-0.22014	1.9024	-1.4569	-2.5848	-0.9701	5.3494
CLEC3B	NA	0.18768	1.1133	0.71773	2.604	-0.29628	0.67243	-0.65176	-0.061134	-0.2705	0.79065	0.72068	2.0348	3.1434	1.0832	0.018221	-0.11064	1.3984	2.1139	1.6364	1.4913	0.45448	-0.55618	-1.1479	-2.3516	-1.344	-0.21329	-0.85999	0.46814	2.8298	3.8582	0.1368	0.42271	4.523	5.143	-0.14143	-0.68441	-0.76159	1.3074	-1.6895	-2.6246	-0.63875	-0.043193	-4.0309	0.70072	0.88176	-0.49023	-0.23863	-1.4433
LAPTM4B	NA	4.8096	4.3753	3.619	2.4778	4.6477	6.1956	5.0055	6.2509	6.3628	2.9219	2.0556	2.2041	2.3641	6.9224	5.2143	8.4521	7.1768	4.2968	2.0411	4.8899	5.482	5.4257	2.9687	4.0196	4.3528	3.817	4.523	3.8573	8.8229	5.151	6.0532	6.8073	8.8558	6.5601	5.6773	5.9643	4.2374	4.3163	5.5261	4.2648	6.3736	3.8404	6.8596	-0.19547	0.30141	0.84973	3.8056	7.0176
MMP15	NA	3.0635	3.5126	0.12304	2.5666	3.2628	3.4191	1.7442	2.0036	2.3869	1.1145	-0.33024	0.59688	-0.28447	2.4993	2.0936	2.0167	2.6222	1.7638	0.52993	1.8161	2.1417	2.6667	1.103	1.2079	1.6833	3.0407	1.5963	1.4016	4.2283	3.2334	3.1405	2.8479	3.0265	3.871	2.5228	2.1083	2.1169	3.111	2.782	3.0595	3.578	1.6023	2.3663	0.21697	-1.1865	0.14062	0.78615	1.0127
LPHN3	NA	-3.271	-8.0557	-5.9486	-3.6282	-2.8958	-1.1511	-3.3034	-2.3354	-5.2618	-5.3832	-2.4997	-3.3971	-3.1596	-3.2379	-1.2376	-0.078273	3.2536	0.0035251	-4.2736	-1.123	-3.8402	-6.0032	-4.1763	-3.0408	-2.7492	-5.716	-2.4352	-5.0694	1.9417	-1.8792	-1.12	-4.3032	-0.51229	1.1662	0.15833	-1.6132	-3.115	-1.8915	-1.4223	-2.5452	-3.0479	-8.0016	-3.6479	-0.46769	-6.241	-3.6797	-3.5704	-2.2265
FAM83A	NA	-0.51713	-2.8958	-2.9831	-1.9469	-0.45265	0.69906	0.34183	-0.33981	1.2687	-2.0312	0.81446	-4.6942	0.059872	2.372	1.2935	3.7743	0.24652	1.6364	-0.38035	0.018221	-2.403	0.60163	-1.4783	-1.0984	-1.2966	-3.495	1.4459	-0.96369	4.6961	1.7931	-1.1672	2.7331	4.4561	3.1822	-1.3235	2.4986	2.9704	-0.63361	3.3343	-0.78854	0.95022	-2.1472	2.9453	0.87412	-0.96712	-0.80226	-1.0707	4.8201
ATP7B	NA	2.0929	2.0108	1.5135	1.537	2.2871	2.5546	2.1749	2.2986	2.8381	0.85983	1.7838	1.2841	0.83805	2.3641	2.165	2.6116	2.1808	2.0611	2.8649	1.0703	1.8178	1.9686	1.833	2.3939	2.2731	1.43	1.8989	2.3016	4.3568	4.3701	2.3388	2.8637	4.3144	4.8565	2.6725	2.4633	2.9711	1.9417	1.9146	2.67	2.4101	1.6442	3.1167	0.11701	1.504	1.0516	0.54007	3.4145
SOCS2	NA	1.6707	0.8512	0.1998	0.9516	3.0112	5.4117	0.68977	3.8855	5.0209	0.24846	2.8714	4.4663	5.4692	6.3195	5.8026	7.4587	6.3309	5.5589	2.3926	4.9414	-0.59464	1.9937	1.0222	0.49062	0.67562	-1.1801	5.2854	4.7316	8.6886	7.3758	6.991	8.0907	8.7872	8.2896	6.5582	6.9745	3.9589	3.4799	4.6782	2.1733	4.573	4.4761	2.4819	3.1022	2.4931	1.7776	4.5226	5.9212
APOL4	NA	1.394	-3.0703	-1.761	-4.2169	-3.0556	1.1119	0.42956	-3.3114	3.9082	-2.4721	-3.0408	1.5008	3.8983	4.2727	-2.1472	4.4935	3.8927	2.5046	0.43999	1.8664	-1.2998	0.29217	-0.093174	-2.4938	-0.44271	-2.8563	3.8335	3.4606	7.0029	6.9369	4.6289	6.7479	5.9585	7.7744	3.1249	5.1133	2.2576	-0.36086	-1.0453	-1.2314	-0.80226	-1.6935	3.3296	0.69746	-0.84245	-0.99477	0.42618	1.6897
TM4SF1	NA	0.79808	-2.2314	-0.21113	-4.0309	1.1208	1.2079	-3.3721	1.4416	1.2042	-2.774	0.38128	0.49238	5.0826	3.5116	1.9758	4.8215	4.0029	0.86986	0.76626	1.7069	-2.4721	0.39593	-1.3031	-2.7193	-1.7375	-3.3034	3.9431	5.4681	5.6732	5.9398	5.4453	6.7624	5.3786	6.6596	3.8582	4.0689	2.8352	-0.97959	2.9407	-0.72531	0.28844	2.7124	-2.4081	2.8067	-0.27982	-0.64919	0.35796	1.7442
CLIC2	NA	3.082	2.4871	1.1385	1.6823	2.1626	2.3848	1.3807	4.8032	1.0649	0.69906	1.4987	0.88886	2.7249	4.5295	2.3152	5.188	2.4771	2.7023	1.6162	1.8715	0.92253	2.0217	4.3375	5.7045	4.1817	2.1356	4.568	2.088	5.8015	4.0124	6.0956	3.5808	2.99	6.1523	5.1646	1.6286	4.2538	1.8698	2.2797	1.3719	0.10466	2.4038	3.1822	5.0188	3.0322	3.6976	1.3685	5.6796
FBXL2	NA	0.098754	1.2629	0.3236	-0.38969	-1.9002	0.53832	-1.4019	-1.8134	-2.7434	-5.716	-4.2035	0.49748	-0.056504	0.42073	1.2127	-0.20687	-0.47247	-3.1071	-1.0304	-0.87172	0.9742	1.2019	-2.1606	-1.0829	-1.7729	-1.0796	-0.095263	0.56203	1.6334	2.0676	2.9734	1.5885	2.5114	0.85558	-0.043193	-0.8686	-0.20456	-4.3343	0.91433	-3.3034	0.27925	-3.7638	-0.90911	-5.5209	-1.3267	-1.7375	-2.976	-0.11276
MATN2	NA	-0.095263	1.1933	-0.23863	-0.8247	1.9189	2.0099	0.35443	0.9801	1.8981	0.32943	0.34735	1.1511	0.33297	1.6023	2.0193	2.2688	2.766	1.3852	-0.16633	2.5327	0.89762	0.66767	0.18182	1.5905	1.5113	-0.62861	2.0483	1.3144	4.0192	3.6541	3.6387	1.2054	4.224	3.1506	1.1475	0.37764	0.85837	0.1088	1.1649	0.54007	1.9341	0.49062	0.74038	-5.1749	0.33479	-0.5587	0.049362	1.4039
C10orf128	NA	1.1449	0.24448	1.4596	-0.87434	-0.61313	-0.5587	-0.55618	-0.12377	1.2864	-0.22707	1.4234	0.9882	4.2473	1.3685	2.6835	4.0968	2.7105	4.1961	1.2923	0.40295	1.277	2.8822	0.31986	0.44401	-0.015069	0.098754	1.7757	0.85558	2.4993	3.7619	0.82321	4.6246	2.5751	5.9936	2.5059	5.0975	2.7969	0.72372	-4.4286	-0.12377	-0.19125	1.8532	1.0567	2.1349	1.4724	1.2187	2.7863	4.3911
SCN2A	NA	-0.88891	-7.5061	-7.1232	-5.3523	-5.0953	-6.0578	-8.1136	-4.5291	-7.2943	-6.8512	-7.2943	-7.5061	-4.3187	-4.7134	-3.0479	-1.996	-4.1222	-2.1935	-6.0578	-4.9948	-7.5061	-4.0054	-7.2943	-5.3832	-7.1232	-7.5061	-3.9811	-5.8028	3.7279	-2.0675	-1.7413	-1.0335	-1.9917	0.37222	-5.4498	-7.5061	-1.7016	-1.5911	-3.7959	-6.3825	-6.3102	-6.7398	-5.9486	-2.4613	-6.0578	-5.8499	3.5435	0.15449
GLI2	NA	-2.8889	-4.7533	-5.6744	-5.4498	-3.8628	-6.6391	-4.4606	-5.3523	-5.3832	-5.2618	-6.1757	-5.0428	-5.9486	-3.6797	-5.3523	-4.1483	-6.3102	-3.7638	-4.3652	-4.8803	-6.6391	-3.7959	-5.596	-5.6744	-6.1149	-5.2618	-4.9473	-6.241	-1.6975	-3.3888	-5.3523	-6.0032	-5.3832	-6.9774	-6.5465	-5.716	-3.4229	-5.1209	-4.1222	-5.4846	-5.1749	-5.4498	-6.8512	-5.5576	-4.8367	-4.7533	-4.3808	3.6313
KHDRBS2	NA	-0.55119	-1.5108	-2.3	-2	-2.936	-1.8375	-4.0309	-3.3971	-2.7934	-1.4639	-3.7313	-2.1374	-0.44271	-1.7686	-1.0394	-0.73605	-4.2593	-0.39443	-2.5667	-2.8889	-2.3057	-0.46266	-3.7528	-1.9696	-1.3672	-2.2407	-2.2848	-2.0582	-1.558	-2.9423	-3.5896	0.66153	-0.47005	-1.7932	1.9971	0.77083	-1.5289	-3.1903	2.5059	-2.398	-0.76687	-2.8122	-3.6479	0.013944	-0.50005	-1.8134	-1.8253	-0.53235
RXFP1	NA	-0.73352	-0.44751	3.4331	-1.1106	3.1099	1.1572	-2.3713	1.5684	2.5948	-1.6168	-2.3765	-2.2745	-0.19781	-3.4679	-2.0582	3.5165	-3.8402	-5.899	5.2607	-0.57413	-4.0186	-5.8499	-3.3201	-2.902	-5.4846	-4.3187	-1.7056	-3.1743	6.8527	6.3046	3.8932	3.9585	0.66609	3.2286	4.1114	-2.3713	2.5811	0.3218	5.3317	-4.9473	-4.5818	0.38304	0.49748	-0.385	2.088	1.1307	-1.2314	1.1725
TMEM200A	NA	-1.7648	-2.1043	-2.2407	-2.5667	-1.9089	-1.3569	-2.7133	-0.81085	1.2534	-5.0694	-3.7204	0.71605	0.38842	0.87275	0.71925	1.7304	2.943	0.51802	1.1462	1.4395	-3.7852	-1.7808	-5.635	-1.4817	-3.3452	-3.2627	-2.2361	-0.25897	-2.3204	-1.6321	-1.926	2.5532	2.5361	1.4005	-1.7454	0.51629	-1.6895	-1.2344	-2.3459	-3.4313	-2.2314	-1.7056	-3.3806	-1.177	-2.6599	-2.4938	-4.0428	-2.3816
EGLN3	NA	-2.6777	-1.5688	-1.5213	-3.026	-2.936	-3.8513	-2.5558	-0.33024	0.43307	-3.3971	-2.6078	-0.50498	-0.44271	1.175	-1.3306	0.53832	-1.5802	-3.2214	-1.2022	-3.2469	-6.6391	-2.7492	-3.495	-1.2443	-3.5995	-6.7398	-0.20687	-2.0815	0.33113	1.5835	-2.0223	0.20748	-1.0829	-1.6625	-2.5286	-2.3459	-1.9178	-2.4938	-0.53773	-2.3816	-2.4666	1.4005	-2.2898	-5.3523	-4.5996	-4.4286	-4.413	-3.4679
TTC39A	NA	-2.8694	-2.4938	-3.495	-3.8966	-2.0129	-3.8402	-2.7803	-2.5286	-2.6302	-3.3285	-6.5465	-1.7098	-1.2704	-1.2376	-0.69266	-2.2848	-1.9178	-1.9601	-0.6623	0.94178	-3.7204	-4.7533	-4.1351	-3.7638	-3.019	-2.774	-2.1087	-2.1606	-1.6399	-0.88891	-6.0578	-1.8915	-1.8375	-0.74959	-2.2801	0.98418	-0.15725	-2.8626	-3.5316	-4.0309	-3.2864	-4.4945	0.60488	-1.867	-0.89725	-2.1043	-0.64407	-3.2943
GGT5	NA	5.8428	3.7085	5.0576	3.9638	4.675	5.2511	5.3064	2.5448	6.4388	5.4362	1.304	3.3936	4.4018	2.8516	4.7843	5.2461	3.8357	5.5533	4.5873	4.0756	1.8575	-0.036778	2.2472	2.0284	2.8972	4.8229	0.89762	5.7781	2.4225	6.1502	2.0125	6.6706	7.3249	7.5011	6.9192	5.4362	5.2008	5.8223	6.1023	7.0355	3.6069	2.2965	3.4546	3.7721	3.5966	3.8919	2.5314	3.1936
TBXA2R	NA	4.6601	2.158	4.5133	3.9099	1.1585	1.8444	2.5409	0.041398	4.2114	2.1223	1.1662	2.099	3.0532	1.5522	2.1703	3.5937	-0.57413	-0.31596	6.0022	4.2064	-3.6282	-0.29628	-0.4066	-2.5903	1.6748	1.4384	-0.28676	2.5686	1.988	4.6264	1.1281	3.9329	4.3435	4.0025	2.2583	4.4288	2.7802	1.9485	-0.15725	2.5838	1.9594	1.4575	0.89468	1.0005	4.0008	2.2086	0.12093	1.1462
ANGPT2	NA	-1.3873	2.5758	-0.97959	-0.043193	2.7543	1.7891	-2.0042	-1.9601	2.7598	-3.3374	-5.8028	-5.6744	-3.6184	-1.5729	-3.3888	-3.3721	-1.6208	-6.3825	-4.4945	-3.9329	-3.8851	-3.1822	-4.6942	-2.1742	-3.0922	-4.1351	-1.4783	0.39016	0.35624	4.8085	4.0824	2.3395	4.2814	3.1643	2.4266	-2.9227	1.0462	3.4241	1.94	2.4832	-2.7492	0.45448	-2.2217	-2.2599	-4.3808	-4.1622	1.062	-1.6895
RBPMS	NA	2.0167	-0.56417	0.070116	-0.91241	3.641	0.084341	2.0755	2.0747	3.0837	2.002	1.0114	0.79065	1.9264	2.4052	1.3336	1.2592	-3.7959	3.9229	5.9155	2.1349	-4.1622	-2.8244	3.2515	3.4985	-0.067403	0.77852	-1.2966	-2.4938	1.0476	4.1864	-0.28676	1.7506	1.1385	1.875	1.7106	-1.0616	2.502	0.26386	1.0689	2.3996	2.3204	1.8869	3.8791	3.9001	3.8953	3.7396	-1.8375	-1.1801
KDELC1	NA	1.4585	1.6739	2.6123	2.0548	1.3496	3.3606	2.4845	2.89	4.3495	2.8298	2.8152	3.8365	3.7598	3.7938	4.0895	5.15	4.1617	3.837	4.2041	2.8871	1.4395	2.7112	3.9393	2.9083	2.7617	2.099	1.5973	2.0292	4.2731	4.8226	3.341	4.5427	4.9665	3.7494	4.9827	3.6144	2.3791	-1.7139	1.956	1.257	3.2116	1.0925	4.3896	-1.4534	4.329	5.2164	0.42271	0.86572
NTRK1	NA	3.4134	-0.40891	0.37567	-0.37252	0.43999	1.8339	1.833	0.76922	3.4755	1.1397	-0.19125	-1.0736	0.70232	3.6176	2.6554	1.5602	3.4691	2.4891	0.25219	1.9367	-1.2183	1.5864	1.1548	1.4987	-0.45769	-1.6021	1.7004	0.48548	2.7512	1.3707	1.6171	0.15449	4.2473	3.813	2.2278	3.9443	1.045	3.5889	2.8786	2.7136	1.4649	2.46	0.95022	0.79362	2.7845	1.3774	1.2652	4.1663
KRT17	NA	2.1083	-2.0269	-3.9681	-3.3971	1.7646	-0.53773	-3.7852	-2.2848	-0.054271	-3.0118	2.6402	-2.9227	0.73443	-2.7803	0.24652	0.30312	1.4934	0.82321	-2.5903	1.7349	-2.8563	-2.4295	0.79508	0.69906	-0.42816	-4.2736	-3.3034	-1.4156	0.22711	-0.88891	-3.5041	2.3819	3.3956	1.4459	5.9744	4.6743	-3.0479	-0.91513	5.4359	4.6339	0.87128	0.3218	2.8449	-1.9514	2.6318	2.6796	0.61138	5.6945
LCT	NA	-0.18905	-3.0049	-3.2864	-2.5452	-1.9737	-2.4613	-2.9623	-1.551	-1.2344	-1.5837	-2.1788	-2.4401	-0.7832	-2.3713	-1.7454	-1.6935	-1.5688	-2.1087	-2.0951	-0.35144	-3.026	-1.1449	-0.87434	-1.5729	-2.5061	-2.5903	-2.85	-1.8134	-3.0118	1.0594	-1.8292	0.0619	0.72835	-2.3816	-1.5837	-2.2947	-3.1298	-1.1292	-1.8216	-3.4587	2.4573	0.93781	1.9392	2.0069	2.3805	1.935	3.5499	2.9077
AIF1L	NA	1.9024	-0.59215	-1.6437	-1.7413	0.4838	1.486	0.24846	-0.47005	0.03721	-1.0482	-3.5316	-0.9407	-1.4397	-0.29889	-2.2032	0.60002	-0.30583	-1.6552	-2.2407	0.37045	-1.1449	0.258	0.12704	-0.37252	-1.3066	-0.11943	-3.1368	0.48033	1.6123	3.3131	0.17418	1.9831	4.9382	0.2407	-0.1038	-0.09743	-0.44751	-1.5767	3.8595	-1.1544	1.0729	1.7838	2.532	5.3694	2.3558	3.453	2.1098	3.3059
S100A1	NA	-0.080437	-1.2089	-3.3114	-3.5995	-0.71198	0.14062	-2.6363	-2.5848	-3.1743	-3.3721	-2.0087	-2.2548	-1.0707	-1.5072	-1.4329	-0.45501	-0.27516	-2.4833	-2.8563	0.26386	-3.742	-4.7533	-1.7218	-0.24976	-4.3187	-2.774	-3.026	-1.5546	1.1208	2.0011	-1.4817	-0.3372	1.062	1.546	-1.2057	1.8426	-1.5108	-2.45	0.55198	-2.2801	1.1409	1.794	1.0717	0.73146	1.8558	1.0964	2.5764	4.3513
MACC1	NA	4.4837	-2.1935	-2.445	0.21903	-0.81085	1.8741	-2.9901	-4.2169	-1.6665	-0.76951	-1.5911	-1.8626	-1.0365	-1.7258	1.4523	-0.84818	-1.8754	2.7306	-0.65715	-0.37526	-2.2947	0.41368	-0.9701	2.9842	-1.2217	-1.606	-2.1935	0.80094	2.8589	2.9647	0.35092	1.9289	1.665	0.56709	4.5248	7.1093	1.84	1.7638	4.3664	3.378	4.1047	3.2917	3.661	1.5825	4.2975	3.9552	3.9216	5.5936
TTLL10	NA	1.1358	-2.6078	-2.6959	-3.0995	1.2629	-1.0512	-1.9178	-2.0398	-0.59739	-1.2866	-4.8577	-3.7749	-2.1319	1.3007	-1.0453	-1.6473	0.52652	-1.1736	-0.34915	-0.76159	-3.5704	-5.1209	-3.255	-1.8216	-4.6942	-3.1743	-0.0025852	-1.6168	2.3558	-0.55618	-4.2035	-0.72531	0.8512	-4.9021	-3.6797	-0.45769	-3.9448	-0.31357	-0.42583	0.14255	1.4754	1.7033	-1.0542	1.5664	2.5961	1.319	3.8872	3.0965
SHANK3	NA	5.1578	2.7685	3.3281	0.39386	6.9127	3.6429	4.014	5.1507	3.9946	0.65015	-0.7832	-2.3615	-0.39443	0.16027	1.2271	3.968	0.53832	0.15226	2.9113	2.0857	-0.74695	1.6072	1.447	-0.12604	-2.1742	-1.4156	0.14255	2.2936	4.5262	5.4172	2.9266	6.0952	2.8828	2.3734	5.1203	4.2636	3.9022	2.6414	6.7144	4.2511	6.9773	5.3266	5.7068	6.498	6.1455	5.0632	5.5447	6.1982
CABLES1	NA	3.1405	0.95733	-0.093174	0.55365	2.6922	3.009	0.7995	2.0452	2.0556	0.27545	0.55014	0.82464	3.2891	2.7808	3.7201	4.0919	4.4474	3.0299	0.65823	3.6433	-1.1292	-0.92064	0.86434	0.36308	0.36308	-0.8135	1.7891	1.3596	4.9102	3.5989	3.4073	4.1852	2.9589	3.0798	4.6044	4.7021	2.0747	4.1609	3.6158	2.8667	3.7836	3.2002	3.765	2.9512	4.1027	4.5176	4.4164	5.192
MYO5C	NA	2.3939	0.92682	1.505	1.3863	3.5899	3.6844	2.3698	2.9308	2.6268	1.3729	0.53158	1.2617	2.4458	1.0741	1.5855	3.4221	2.6331	0.80254	2.1154	3.3152	1.2163	2.3145	0.9239	1.1762	0.15033	0.17228	0.34358	1.6776	3.9914	4.7632	2.4655	3.6499	4.3039	2.7524	3.5348	2.6872	2.4328	3.2212	3.6026	2.6574	2.5954	-0.032402	1.54	4.8966	3.2035	3.2541	4.1798	4.9364
GUCY1A3	NA	6.8893	6.2864	6.7958	6.1817	4.9749	4.9172	5.2111	6.7092	6.1437	5.1862	3.6288	3.0014	3.9477	1.5602	2.3116	6.1609	3.5537	2.9681	6.8079	4.2374	4.1429	2.8701	5.7745	5.6598	5.3597	6.2303	2.4878	4.3346	6.3028	8.0615	6.6818	7.0942	7.7996	6.366	5.8243	3.6327	7.1159	3.5019	5.3303	5.116	6.4295	5.4813	5.2228	6.4142	7.1744	6.2842	5.1126	6.0026
SORCS1	NA	-2.4295	-2.1985	-3.7528	-1.0423	-2.4886	-3.271	-3.6998	0.63742	-1.5837	-3.5316	-2.2848	0.21697	-2.0951	-0.10841	-0.027885	-0.60814	0.65183	-2.3816	-1.3472	-0.16868	-1.0423	-0.72282	-1.0006	-1.3235	-2.5965	-1.1991	-1.4674	-1.0189	0.71925	-0.00061248	0.90332	-1.4783	-2.7073	0.99364	-0.37759	-2.7934	-1.3982	-0.88322	-3.0631	-1.2933	0.12494	1.3952	-3.8402	2.0516	2.4031	1.8981	4.2602	3.1222
NTN1	NA	0.71448	0.67878	0.58177	0.20748	3.3354	1.8698	0.21697	2.6694	1.3607	1.2724	2.9577	1.9112	2.3734	1.7322	2.1953	1.5835	2.341	4.1355	2.9595	1.535	-2.4556	-0.023417	3.0814	1.6879	1.8409	0.281	0.011641	2.2965	2.9036	3.4241	1.045	1.8989	1.9121	-0.030115	3.5647	2.5532	1.5479	3.4906	1.8242	-1.0512	3.8732	1.2629	4.0156	4.2447	5.6755	4.3554	2.2561	4.1798
IL17RE	NA	2.2797	1.6552	1.6113	6.4728	2.6643	0.40668	1.9459	1.4363	1.0073	0.97735	2.3145	0.93918	1.2247	1.025	0.65351	0.83513	1.8084	1.6707	1.5602	2.2086	1.541	0.77384	1.9104	1.5813	1.4797	-0.29889	1.3863	1.5984	0.75303	3.3855	-1.0394	1.0781	1.1725	0.29955	1.7229	1.3518	1.191	3.3646	2.5147	5.5868	5.3589	3.5841	2.7004	3.0692	3.6219	2.5268	4.9749	3.8842
CD109	NA	-2.8626	4.7179	3.498	2.0217	3.7858	3.7681	1.1269	1.6442	1.4786	0.51972	1.5267	1.4923	1.0819	-0.94618	0.10273	-0.45769	2.8667	-0.26577	1.1106	3.449	3.813	3.1501	0.52993	1.9129	1.4082	1.854	2.3016	4.2286	2.9018	4.1809	0.42073	3.1382	4.7629	2.0249	3.6703	3.6275	1.5864	2.7473	5.434	5.198	2.4626	2.9911	1.5103	5.0059	4.8977	4.0959	5.749	3.017
HLF	NA	-3.8966	-1.5002	-1.4746	-1.8216	-1.1449	-0.67616	-2.3565	-2.7676	-2.0441	-1.9873	-1.5873	-3.7749	-1.9002	-2.8958	-1.4924	-2.2453	-2.1087	-0.47005	-1.6361	-1.7571	-1.7769	-2.6363	-3.3806	-2.9693	-4.3968	-1.4924	-2.4997	-2.3252	-3.1903	-1.1736	-1.6935	-2.0951	-2.0772	-1.9042	-1.4397	-2.5061	-1.9429	0.56203	2.0587	-0.43286	-0.90276	0.61138	0.51972	-0.6707	1.6256	1.7638	-1.5324	-0.74439
LOXL1	NA	-0.29408	-1.5729	-2.5115	-3.8402	0.63267	0.6486	-3.3637	-1.5911	-1.5911	-0.58659	-4.6373	-0.90911	-1.7729	-1.4019	-1.0423	-1.2376	-1.9388	-2.6959	-0.89452	0.022604	-1.8874	-1.6895	-2.4997	-3.8628	-3.5896	-2.4081	-2.1695	-2.1985	1.9189	0.70378	-3.993	0.13081	3.3436	1.537	1.4713	2.1044	-1.4053	0.89171	1.535	-1.0453	0.29599	-1.6818	-1.3672	0.053553	0.66767	0.84095	1.5963	2.0396
SYNJ2	NA	3.4304	1.5754	1.5081	3.1227	2.5718	3.9539	2.7118	2.3741	3.4872	4.6979	2.9922	3.9617	4.3226	4.2236	3.6781	3.8808	3.655	4.0884	3.7053	5.3469	1.062	3.4714	2.7673	1.4596	3.1643	1.935	3.4376	3.1194	2.8828	3.871	2.4176	4.2881	3.9099	4.6569	4.6884	4.6264	2.3522	4.6182	3.2307	3.1484	4.1476	3.4366	3.5267	3.5499	3.2116	2.5382	4.1714	3.8706
N4BP3	NA	-0.93793	-0.91241	-2.2848	-1.0189	2.7466	2.2412	-2.6777	-1.2344	-2.3816	-0.91513	-2.3252	-1.6321	-0.086805	-0.91783	0.84095	-1.2704	-0.53492	1.7572	-0.31102	4.3409	-3.7528	-0.90911	-2.2947	-1.9873	-1.9469	-1.5948	-0.64658	0.31622	-0.69787	-1.2314	-1.4294	-1.3168	-1.9089	0.22106	4.0959	1.1158	-2.2745	3.3379	2.3649	-0.7832	-1.267	-1.0304	-0.25437	1.431	2.8381	1.9146	3.0881	4.7703
REN	NA	0.58177	-2.2502	-3.2214	-2.6188	-2.2314	-1.1511	-1.3739	-0.66513	0.65667	-0.20905	-1.8754	-0.42816	3.5034	1.3875	4.51	2.8631	4.5043	6.3807	0.31433	7.9004	-3.7204	1.2629	1.3119	0.36308	2.8756	-0.4604	2.2161	1.4191	3.7044	2.3261	1.3852	-2.9089	-0.043193	5.566	-0.043193	8.3577	-2.8694	-0.91241	0.69746	5.4714	-1.2933	2.5731	-0.23158	-0.59215	3.5252	3.4925	-1.158	4.8973
FAM171B	NA	-0.70333	-1.2121	-1.0892	-0.24976	-0.086805	0.62954	-0.20905	1.18	-0.65449	-0.32771	0.65507	-0.043193	-2.0772	-2.0269	1.1133	-0.008814	-0.63614	-0.29889	0.26978	1.4902	-2.3354	-0.008814	-0.86591	0.36499	-0.5587	-0.32771	-2.1419	-1.4121	-1.0572	-2.1472	0.75602	-0.39211	-1.7848	0.56547	0.5146	0.16609	-1.7848	-2.6023	2.088	0.94464	0.66153	1.1397	0.69906	-1.2314	-2.5504	-1.7338	0.84241	0.51802
LOX	NA	1.1524	-0.13293	-0.70916	-1.4501	2.0348	-0.36086	-2.0904	-0.17105	-1.4569	2.4695	-0.38035	-0.3631	-1.5324	0.79508	-0.00061248	1.5298	0.61301	-0.79403	-0.076091	-2.0269	-3.0995	-2.0675	-1.6473	-1.5324	-2.1887	-1.9388	-1.2637	3.3096	-2.1175	1.1624	1.7212	0.32756	4.791	-1.5873	3.0424	1.9921	-1.8833	-0.84508	6.1037	2.7685	2.12	1.8304	3.4018	0.39774	0.86285	-1.2282	0.98556	0.64064
AQP1	NA	1.0032	1.3336	0.8512	1.0005	2.4072	2.1169	2.5079	1.4786	0.87412	-0.32275	-0.63107	1.3752	2.9547	2.7814	1.9409	1.9078	4.7208	3.087	0.93517	1.9129	1.4115	-0.032402	1.0885	-0.33024	0.58853	1.5773	3.8787	2.0061	5.0883	5.2614	0.98137	2.0125	7.1399	3.6698	2.401	1.9913	4.5093	0.098754	1.1094	2.4499	1.6533	3.7048	3.467	0.68812	2.0259	0.85267	1.6171	4.3889
LRRN2	NA	-3.5601	-2.6716	-2.7994	-3.1743	-2.5167	-5.716	-2.6363	-4.7326	-2.2407	-4.8154	-5.596	-4.5119	-4.3343	-3.2062	-2.0312	-3.8402	-4.6373	-3.4063	-4.0309	-4.3652	-3.3888	-4.7134	-3.3452	-5.1209	-5.3523	-5.7574	-4.4606	-3.3034	-3.5127	-3.8739	-4.925	-5.3832	-3.0556	-4.1222	-4.3187	-3.1071	-0.09743	-4.4945	-5.2618	-3.9211	-3.255	-2.5722	-2.0087	-2.3565	-0.65715	-4.0943	-0.75557	1.0729
STXBP6	NA	-4.1222	-5.899	-3.4413	-4.3187	-4.1622	-2.0904	-0.3182	-1.1013	1.1849	-0.65449	-3.7313	-3.3034	-4.7741	-3.9091	-5.4846	-1.1703	-1.7932	1.1057	-1.0542	-2.9423	-3.1298	-2.7133	-0.79679	-0.15509	-0.2705	-4.3343	-2.3665	-3.034	-4.6746	-3.9563	-0.90581	-3.5127	-1.4156	-2.1273	-3.0995	-0.26577	-2.8822	-3.742	0.1998	-1.4674	-1.6516	-2.9556	-0.96074	0.57856	0.23693	-0.16633	-4.6746	-4.6942
IQSEC3	NA	1.036	-0.091125	1.2079	4.7707	2.55	2.1968	2.2301	0.50926	1.6384	-1.5289	2.002	1.1422	3.044	3.655	-0.12152	3.427	0.83955	-0.63614	0.19785	1.5103	1.2983	-1.0365	1.8629	1.406	-1.0862	1.4289	0.34557	1.4987	4.2795	3.7845	-2.1935	3.5737	1.6123	4.5277	3.9585	5.0929	2.4458	2.2286	5.744	5.3749	3.84	3.868	4.0884	4.6122	1.2841	0.41025	0.0055256	4.5431
ASB9	NA	2.8667	-0.61804	2.0715	-1.5688	-0.049936	3.1227	2.5181	-3.2864	-2.7434	-1.9301	-2.5452	-2.0489	1.2581	-2.6959	-3.0408	-0.88601	-1.391	-3.9563	-0.98299	-2.7133	-0.89452	-1.7729	-3.6282	-1.9002	-2.2407	2.152	-2.398	-2.0993	1.935	3.5879	4.2302	3.06	2.4169	1.6976	3.3301	-0.89725	2.5294	-2.1985	4.2844	-1.8096	4.4967	3.8482	3.4975	3.2858	3.7026	3.7387	4.0277	3.1316
LNX1	NA	1.9384	-0.91783	2.6915	1.3663	2.2885	-1.3235	-3.8628	-5.2321	-2.086	2.3458	-0.78587	2.1565	-1.196	-3.3971	2.3627	1.5973	-3.1743	-1.7139	-0.23379	-1.1449	1.2792	-3.7959	1.485	-1.1926	-2.902	-1.5615	-3.495	0.65351	1.9059	1.7785	2.3536	-2.3816	1.9417	0.65183	2.758	4.1491	1.086	-1.9217	-0.46266	0.45787	0.48727	-1.8713	0.28281	0.03916	1.1922	0.28666	1.5845	0.80712
CD200	NA	2.0419	-0.076091	6.7742	3.7328	4.5391	5.0473	2.8528	-0.030115	3.2907	4.06	-0.5486	-0.5587	2.3066	0.66455	-1.6244	3.1843	-2.8626	1.4374	3.7436	-1.158	-2.0675	2.196	1.3518	2.903	0.12494	0.2619	0.22314	4.97	0.19573	5.0382	-2.0951	5.2153	5.334	-1.2637	1.1637	4.0548	4.8678	-0.50005	-1.3134	0.80408	0.31433	-0.25437	2.7437	-0.46514	0.11504	1.0263	-2.2502	-0.37024
NLRP2	NA	-0.71759	0.50424	4.5933	-1.2151	-0.96712	2.3458	-1.1991	3.7165	3.2265	-0.0025852	-1.3639	-3.4313	4.3091	0.83805	0.15833	4.5144	-0.63107	-0.72531	-2.0441	-0.11943	-2.2361	-1.6321	-2.8889	-1.6399	-2.6835	-2.1788	0.97575	4.3114	5.0664	5.1256	-0.11497	1.4681	1.5186	-0.35839	-0.12152	5.0501	4.7615	1.6659	-2.0269	3.9983	0.086391	0.65507	5.4395	-0.21329	5.0904	5.3974	1.4734	4.0979
ENPP5	NA	-0.69787	-0.7832	-1.6625	-1.123	-4.1622	-1.9429	-1.158	-1.8626	-2.4188	-1.5362	0.16027	-2.2081	1.7368	-0.98299	2.2709	0.080385	-1.7848	2.8188	-0.47769	3.2265	-1.9042	0.52316	-0.35839	-0.038848	-1.3569	-1.5002	-0.70916	-0.47769	1.3256	0.75448	1.2174	0.24652	1.687	1.6739	-0.31102	6.7742	0.17228	-1.8134	-3.2943	-2.4401	-2.1516	-0.38035	-3.5127	-1.391	-0.6707	-1.7932	-3.019	2.3634
CYP4F11	NA	0.89312	0.88464	0.78757	-3.2787	1.6707	-3.8513	-4.9709	-1.9388	-2.725	-2.3	-3.6092	-2.8182	-2.3104	-3.7852	-2.9968	-1.4156	-5.1209	-5.0953	-3.4587	-3.7638	-5.2031	-1.1511	-0.41616	-3.2469	-1.6588	0.40668	1.956	0.72835	0.62785	-5.0953	-1.996	-3.0408	2.8479	4.1656	-1.3376	-1.2604	-5.1476	-0.038848	-1.1479	2.0571	-0.48286	-3.5407	-5.9486	1.2805	1.2079	0.94744	-1.6361	-0.77505
MAOA	NA	-0.0025852	-0.92345	-1.0616	5.3078	-0.25897	-0.38277	0.94047	-0.45265	1.2344	-1.1801	1.9568	-1.2866	2.0084	0.63903	0.5553	0.10071	-0.66785	1.175	0.9742	-1.8713	-1.6321	0.81887	-0.17105	-0.30352	0.070116	-0.20245	1.3763	-1.0453	2.4142	-0.18441	0.084341	0.8785	1.9375	0.72835	-0.1801	3.6017	2.0921	0.90332	3.6772	0.88886	0.37567	0.99504	2.7136	-0.51713	0.38128	-0.35377	-1.2376	-0.26348
PNMAL1	NA	-3.9681	-2.3	-2.3057	-3.0772	3.7035	4.4532	-3.6479	-1.6244	-2.0815	-3.7852	-4.6184	-3.7638	-3.6691	-1.2473	3.4033	-3.3034	2.5053	-0.34458	-3.3285	3.0561	2.8924	-1.9042	-4.4286	-4.2311	-4.6556	-3.993	0.57856	-3.9211	4.3476	-4.925	-2.936	4.6831	4.3591	-4.0822	-5.4846	-4.4774	-4.9021	-3.742	-4.2593	-4.1483	-3.7638	-4.3808	1.6814	-2.4295	-2.9693	-2.8439	-1.4817	4.4787
CACNB2	NA	-5.1749	-5.5209	-4.6942	-3.115	-3.6691	-4.9709	-3.6479	-3.4229	-3.486	-3.8513	-4.564	-2.2599	-5.8028	-3.5896	-3.2139	-4.5996	-3.6893	-4.7741	-3.2864	-3.6797	-3.5995	-4.8577	-5.635	-5.6744	-3.4229	-4.4945	-6.1757	-2.445	-5.0953	-5.9486	-3.7749	-3.7096	-3.3374	-4.6942	-4.0054	-4.2884	-4.7741	-3.3888	-3.8739	-5.2031	-1.7932	-5.2321	-4.4452	-3.9811	-4.3652	-4.1351	-4.1483	-5.4157
EREG	NA	6.8085	5.3296	5.015	9.6662	6.6656	9.9747	8.5634	4.1051	6.2581	5.6743	1.5166	4.5061	7.553	4.947	4.5302	7.3428	8.6557	7.8879	1.2054	6.2535	10.207	9.5013	6.5035	6.2158	8.7185	9.7474	10.324	6.9146	9.5807	1.8947	6.8466	3.922	6.9609	9.4871	10.737	8.7588	3.4089	8.7185	3.758	9.7529	1.8656	2.4757	3.982	-0.16633	0.064095	0.54183	-0.095263	4.8738
DPPA4	NA	8.3672	9.0061	8.8087	8.7303	-4.413	7.7909	6.1181	-0.35614	-3.1596	1.5784	-2.8626	0.35796	-1.2089	5.2991	-4.3968	5.9101	-5.635	-4.2454	-1.5252	-1.0512	6.4452	7.2122	7.4383	-3.0631	-4.1763	8.4019	-2.4721	7.7592	5.7374	7.0637	8.098	7.7058	7.3558	1.5994	4.6866	7.3437	6.7542	6.4291	-4.8803	-2.2032	-4.3499	-2.2407	-2.6133	-3.5704	-3.5407	-3.3637	-3.5601	5.2743
CYP4F2	NA	5.0808	4.5071	0.98418	1.4005	3.6209	5.054	-0.15948	3.6513	3.3183	1.1775	-0.64658	4.1348	-2.4135	4.9141	-1.6473	4.4743	-1.1703	-2.4721	0.18959	0.68812	4.8558	2.8695	-0.8079	-0.36086	-0.3372	-2.4833	1.3774	2.8994	-2.8958	-3.2295	3.6284	2.4273	1.8195	-1.2966	2.4539	0.83191	-2.654	-0.30125	0.79508	4.505	2.4403	2.4771	1.3774	3.0881	0.4172	0.88176	-0.64919	-2.4188
SLC44A5	NA	-5.2321	-3.3888	-2.9968	-3.9329	-3.6479	4.1676	-3.7313	-5.6744	-3.5704	-3.8066	-4.4606	-2.0357	-2.2217	-2.4352	-1.3774	-2.8062	4.1756	-3.551	-1.8915	-2.6363	-4.1483	-4.7326	-2.8958	-2.5061	4.2037	-3.3374	3.8304	-6.0032	-6.3825	-3.993	-2.9227	3.357	-6.1757	-6.5465	-6.5465	3.3544	-4.6373	4.1527	-2.3615	-5.1476	-3.3114	-4.0565	-5.0953	-5.0953	-2.6657	-4.0186	-3.9563	-2.9901
CDH9	NA	-4.4452	-4.5996	-5.1749	-4.2454	6.1377	-4.0054	-5.3832	6.4003	-4.3187	-4.2884	-4.9948	-4.413	-3.9681	-2.8313	-4.2035	-5.0428	-5.1209	5.214	-2.6417	-3.1671	6.1268	3.7968	6.5176	-4.7741	5.7538	-3.4768	-4.2169	-5.0184	-5.5209	-5.1209	-4.5291	4.8818	-5.4157	-4.8154	-5.899	3.6804	-5.2618	-4.1763	-4.4945	5.2465	-3.9448	-2.0489	-2.1935	-4.3808	-3.0995	-2.9831	-2.9901	-4.7326
PPP1R9A	NA	-3.58	-3.3374	-1.7932	2.3819	-6.5465	-5.9486	0.54521	2.0002	-1.7808	-3.3888	-0.44751	-2.1472	-4.2736	1.6739	-0.43051	-1.0218	-2.3516	-5.0694	-4.1222	-6.9774	1.9863	1.1487	0.80094	1.2294	-0.35144	0.13081	-5.0428	-3.6691	2.9888	2.5435	3.9133	-5.2915	-3.9681	1.103	-1.9217	-2.8122	1.3324	-2.6188	3.7151	0.17788	-0.34458	-2.3713	1.8074	-3.4768	-1.5252	-5.716	1.7304	-3.4063
KNDC1	NA	-5.4846	-4.8367	-1.558	-3.6383	-3.0408	-3.1443	-1.2637	-1.6703	-5.6744	-3.4587	-1.7808	-5.2618	-3.5407	-1.3537	-1.1412	-1.0276	0.9239	-0.76159	-4.5996	-2.936	-3.7638	-3.8402	-3.3034	-2.45	-2.2265	-5.3218	-1.161	-1.9514	-2.4081	-3.8294	-3.034	-2.8182	-3.6893	-1.6975	-5.635	-3.4587	-4.9021	-2.1374	-6.0578	-3.2787	-3.019	-1.5002	-3.026	-4.3187	-0.27736	-2.5452	-4.6184	-6.0578
AVPR2	NA	-2.9489	-2.6363	-3.6184	-1.7258	-1.8754	-3.8294	-2.086	-2.9089	-2.6777	-1.7808	-3.6893	-1.7892	-3.9211	-1.5615	-1.0512	-2.5452	-1.5802	-2.3713	-0.81911	-0.68738	-3.2062	-3.8402	-3.255	-1.6208	-1.4501	-2.1695	-1.6665	-3.0922	-2.2947	-0.20245	-2.0441	-2.0631	-3.4063	1.4544	-1.7338	-3.1596	-2.1319	-1.9873	-3.3452	-2.2745	-1.2866	-0.023417	-3.1822	-3.2943	0.13477	0.26978	-1.6665	0.080385
CD163L1	NA	-0.025483	-0.72808	-2.774	0.74846	-1.4501	-6.0578	-2.8958	-2.5286	0.42956	-1.5436	1.3719	-2.8062	-1.4924	-1.6244	-1.2933	-2.6959	-5.8499	2.1356	-0.34915	-1.8955	-1.4746	-1.8418	-3.1071	-0.88891	-2.0398	2.3613	-3.1822	-1.7454	-3.0772	-3.1671	-5.0184	-1.0247	-2.3408	-1.7534	-3.2139	0.47136	-3.3637	-1.6473	-0.019342	-1.4674	-0.97959	-3.9448	-3.8402	2.0763	-0.385	-3.8966	-0.20687	-4.1904
ADAMTS2	NA	2.3303	-0.49023	-2.403	4.4859	-0.90581	-0.84818	-2.6417	-0.88322	0.39386	-2.1742	2.5546	-0.97648	2.4771	-0.99477	-2.2265	0.81446	-0.008814	2.4375	-2.3104	0.38842	-1.5108	3.141	-1.161	-1.518	-0.076091	2.9425	-2.1742	-1.5546	1.6103	-1.4294	-1.1703	0.5468	0.041398	-2.4081	-2.8958	5.1546	-1.9651	-2.5452	-4.2169	-4.2593	-2.5343	-3.7959	-2.2548	-5.635	-1.1075	-4.7946	-2.1132	-0.095263
DKK2	NA	-3.3971	0.38304	-0.56417	0.50601	-1.2022	-0.75873	-0.045352	-0.19547	-0.017221	-2.1222	-1.6516	-0.47005	-3.486	-1.9042	-3.2139	-2.8313	-0.15725	-2.7868	-1.6818	-0.64658	0.098754	-1.5987	-1.123	0.58177	-0.52981	-0.95776	-2.0087	-0.92064	-5.716	0.25601	-2.2265	-1.2504	-1.8375	0.3236	-1.6285	-2.0129	-0.37526	-2.2081	-3.3637	-0.98873	-2.1985	-3.6479	-2.6363	-2.2548	-1.4397	-3.0703	-3.1443	-3.0408
MYBPH	NA	-2.7016	-2.445	-1.0512	-0.3873	-0.68738	-3.5896	-1.8874	-1.7848	-2.2947	-0.67872	-3.3201	-1.5729	-0.64919	-1.3101	-0.83932	-1.9388	-0.74439	-3.551	-1.1171	-0.1351	0.20562	-3.6893	-2.156	-1.9696	-3.4499	-2.9089	-1.5987	0.9019	-3.1071	-0.83932	-2.9227	-1.1703	-2.9968	-4.564	-1.5546	-3.0408	-1.7571	0.17228	-3.1822	-2.9423	-0.47506	-1.1044	-0.81085	-3.0118	1.0976	0.44401	-1.4329	-1.7769
HPD	NA	-2.9968	-1.8503	-1.9469	-3.1596	-0.25437	-2.6959	-1.3774	-2.0993	-2.6657	-1.3376	-2.45	-2.7994	-2.3713	-2.5343	-2.9968	-3.0408	-2.0951	-2.9423	-2.3565	-1.3376	-0.83348	-2.5782	-3.4499	-3.2469	-2.6777	-3.2139	-3.9563	-2.3	-1.6783	-4.0943	-3.3637	-2.6363	-3.3034	-2.0357	-2.9227	-1.6321	-1.8754	-1.0218	-0.25437	-0.33981	-2.725	-0.7642	0.35267	-0.51229	1.9815	2.4633	-0.7642	-3.551
ELOVL3	NA	-0.6623	-2.2898	-1.1044	-1.6855	-2.2032	-3.115	-1.3774	-1.6285	-1.0064	-2.2124	-2.8182	-2.1374	-0.13728	-1.0064	-2.4188	-2.4556	0.084341	-3.3285	-1.8134	-1.867	-0.93216	-3.2139	-2.9693	-1.7139	-1.5767	-2.6835	-2.5504	-0.88601	-0.75873	-1.3537	-1.5324	-1.9873	-3.4587	-0.87172	-0.66513	-0.58167	-2.7868	-1.4088	-1.6552	0.60803	-0.79679	-3.019	-3.0408	-2.5782	-0.51713	-1.3343	-1.1044	-3.1298
SATB2	NA	-1.4433	-2.7676	-4.1763	-0.061134	-1.1383	-1.2089	-1.7375	0.4245	1.2853	-3.026	-0.16633	-1.7218	-2.0441	-0.62334	0.7603	-1.2604	-1.2604	-3.3285	-1.7297	-6.241	-0.23863	-0.49266	-3.1221	-0.805	-1.4924	-2.4938	-0.92943	-2.8182	-2.4833	-1.518	-1.9737	-1.2121	-1.9388	2.1317	-1.6703	-2.902	-1.5472	-5.0694	-0.84508	-0.90276	0.15833	-0.83932	-1.0276	-1.1013	-2.0357	-1.1703	-0.90911	-2.7434
SORCS2	NA	-0.3422	-1.1511	-0.62334	0.31986	-0.5537	-1.0646	-0.14143	-1.1801	1.6198	0.064095	1.9904	-1.391	0.12704	-2.3303	-1.3031	-2.6599	0.29217	-1.5729	-1.4501	2.1657	-0.95502	-3.1671	-1.7932	-0.49023	-2.9489	-1.5767	2.6046	-1.6703	-2.0489	-0.73352	-1.7218	0.46975	-0.85105	-0.013033	-1.7729	-1.8955	-1.5651	3.8038	0.84241	2.2189	0.12304	1.7912	0.5468	0.73746	-2.9556	-2.8958	-4.0565	-1.9783
DLEU7	NA	0.511	0.14255	-1.8544	-0.90911	-1.8503	-4.9709	-2.9149	-2.2265	-2.0951	-3.8628	-2.7868	-2.1935	-3.1743	-2.5286	-3.8628	-4.7741	-3.2469	-4.8577	-2.3303	1.6063	-2.725	-2.902	-3.5127	-1.1044	-3.6691	-2.9423	-2.3565	-0.75229	-5.3218	-2.0357	-4.3343	-4.7134	-2.7994	0.81592	-1.4606	-0.54321	-3.5041	-1.1926	-0.81911	0.14832	0.80565	-1.1262	-1.8134	0.5076	-0.13293	-0.65176	1.0649	-1.0276
C2	NA	1.7424	2.1733	-0.16384	0.15449	-1.3472	-0.42816	-1.8544	-1.7413	-1.3066	-1.6588	-1.2473	-1.1383	-1.8459	-1.0512	-0.89452	-2.3816	-2.2407	-1.5911	-1.2998	0.37394	-0.59215	2.1549	-1.7729	-1.2151	-3.6184	2.4878	-1.8585	-2.6898	-2.4135	-0.27982	0.67878	1.0345	-1.0542	3.3395	-1.4534	-0.025483	-1.4501	-0.83073	-0.73873	0.28666	-0.047664	-0.61313	-0.87434	0.52316	-0.20035	0.043486	-0.55119	0.055734
TPRG1	NA	-3.0479	-1.4964	-2.6599	-2.217	-2.0993	-3.7638	-2.9149	-2.6417	-3.0922	-3.1443	-1.5873	-1.6895	-3.7852	-4.2593	-2.0398	-4.5996	-2.4833	-2.8439	-3.2864	-2.9423	-1.5396	-3.7638	-3.0631	-2.7073	-1.8833	-3.4313	-1.0512	-1.9131	-2.9227	-2.6599	0.23276	-2.3	-2.5286	-3.5041	-2.4666	-2.8439	-2.4352	-1.2057	-1.4712	-1.9651	-3.3034	-1.426	-3.4587	-1.9737	-5.1209	-4.9709	-3.2864	-2.7803
CYB5R2	NA	-3.5407	-5.8028	-4.4945	-4.3187	-4.1904	-4.6556	-5.0184	-3.7096	-5.8028	-3.6282	-3.4413	-5.5576	-4.8154	-5.4157	-4.2454	-4.9021	-3.0118	-4.0943	-4.7946	-5.3523	-1.9388	-3.9329	-4.7946	-4.3499	-2.4997	-1.7413	-4.3808	-3.8294	-5.4157	-2.6716	-3.2469	-4.0428	-3.7096	-2.5612	-2.902	-3.7313	-5.1476	-3.6587	-1.6399	-3.8739	-3.8402	-4.4286	-5.716	-4.3343	-4.9948	-4.8577	-4.6746	-4.8577
CADM1	NA	-2.725	-2.7934	0.26978	2.3324	-2.9968	-1.8544	-1.9089	-1.7648	-2.1132	0.4476	-1.5002	-2.774	-2.725	-3.2864	-3.9211	-2.8958	1.8277	-0.63107	-2.902	-1.4397	-1.6168	-2.6474	-1.518	0.9801	1.0819	-0.85105	-1.5362	-2.2407	-1.4924	0.49238	-1.5802	-4.4945	-3.8966	-2.4352	-2.725	-2.3565	-0.5537	-1.518	-3.2214	-1.7016	-3.4313	-1.8754	-2.3459	-2.0815	-3.7528	-3.486	-3.4768	-0.99781
UPK3A	NA	-2.1788	-1.7218	-1.8292	-1.3639	-2.0489	-2.9693	-2.6363	-1.2057	-1.5837	-1.0707	-2.5903	-0.94618	-2.9089	-1.5615	-2.2697	-1.761	-3.2139	-2.2697	-1.4964	-0.64122	-0.71759	-2.9556	-2.6078	-1.3982	-2.7868	-1.2217	-1.1991	-1.8253	-3.3285	-1.8833	-2.3565	-2.5722	-3.4063	-2.2407	-3.7204	-2.5965	-2.3816	-2.1516	-2.8889	-2.5965	-1.8955	-1.9429	-0.385	-0.59739	-1.4019	-1.3168	-0.95502	-2.9901
RUFY4	NA	-0.81911	-2.3665	-1.4294	-2.1175	-0.5486	-2.1472	-1.8178	-0.94618	-1.3873	-0.71759	-2.2745	-3.9681	-3.034	-0.57926	-1.177	-1.6516	-2.7676	-1.7375	-1.2314	-2.6188	-1.2248	-2.0772	-1.7016	-2.8313	-3.3034	-2.2502	-2.4833	-2.0312	-1.4639	-1.1672	-0.78854	-0.69787	-1.6625	-3.4499	-3.3806	-2.7492	-1.8955	-2.2032	0.32943	-2.8626	-2.8313	-2.2947	1.3973	-1.0276	-1.2504	-2.0815	-0.87434	-0.84245
SASH1	NA	-3.2379	-4.3652	-1.8134	-0.71454	1.5743	-2.2745	-2.398	-3.3452	-1.6168	-3.7096	-3.4768	-4.1077	-6.3102	-3.3637	-3.6383	-3.2295	-4.5818	-4.5291	-4.9709	-5.7574	-1.8332	-4.3968	-4.9021	-6.1757	-3.4679	-2.5848	-3.1071	-4.1222	-1.5072	-2.398	-2.1419	-3.019	-2.2453	-3.1743	-4.0186	-4.8154	-3.6282	-0.31596	-0.95776	-2.0441	-5.3832	-3.0049	-4.7741	-2.3204	-3.3285	-3.1671	-4.8367	-6.1149
TRPM4	NA	0.77852	0.0619	-1.8253	-0.1736	0.281	0.74676	0.37951	-0.39928	-1.4223	-3.1743	-0.21801	0.68029	-2.3	1.3369	1.2451	-1.4964	-1.4189	-2.8822	-2.5286	1.3917	-0.51949	1.9315	-3.551	-2.5848	-1.5146	0.31986	0.080385	-4.1763	0.56043	-0.44271	1.122	-1.1991	2.8504	0.37045	-0.28676	2.1923	-2.1132	-4.8367	0.53494	-0.47506	-3.4587	-2.403	-2.936	-5.2618	-3.026	-2.2217	-2.725	-4.4774
DES	NA	-3.1298	-2.8694	-0.63614	-3.3285	-2.9831	-1.9388	-2.2361	0.14451	-2.8313	-2.9292	-2.7193	-0.3873	-2.5848	-2.7193	-1.7571	-4.1351	-1.1832	-1.3569	-2.5115	-2.3516	-2.8062	-3.2139	-0.99477	-2.3713	-1.9089	-2.4188	-0.92345	-2.3865	-4.6556	-1.9089	-1.1639	-2.2453	-2.4081	-1.4363	-0.86591	-3.3721	-2.6023	-3.0118	-1.0707	-0.59215	-2.8626	-3.8294	-3.8628	-3.6092	-2.4401	-1.1991	-1.8874	-2.7193
MRAS	NA	-0.56136	1.4159	-0.008814	-0.57413	-0.95776	1.1094	-0.72029	-0.62334	-1.8754	-0.39928	-1.7848	-0.39699	-1.9601	-1.3504	-2.4135	-0.39443	-0.50498	-1.6132	-3.1221	-0.92345	1.1449	1.6629	-1.8332	-0.7642	0.086391	0.81592	-0.62577	0.4154	1.6995	1.4103	0.31058	0.50926	1.0437	0.52993	0.45955	-2.2453	-0.56417	-1.9002	1.2877	0.29599	2.1733	-0.65176	-1.5108	-2.7374	-1.674	-0.59997	-3.9811	-1.5802
RGL3	NA	-4.1904	-3.8851	-2.654	-3.3637	-4.1222	-2.1837	-4.9021	-2.6246	-2.2947	-4.2169	-3.1221	-3.993	-2.7934	-3.9211	-4.3187	-4.0428	-5.4157	-4.0054	-3.6092	-3.6998	-2.2361	-5.596	-4.6184	-4.5463	-3.9091	-2.7994	-4.0428	-1.3639	-2.8313	-3.0703	-2.4886	-4.8577	-6.0578	-6.0578	-3.4229	-2.7312	-4.1483	-2.5558	-4.5996	-3.5127	-4.1351	-3.7204	-4.8367	-4.564	-3.58	-3.4148	-3.1221	-3.7204
PECR	NA	-0.49525	0.16406	-0.80226	-0.40891	-1.0276	-1.3537	-0.68995	-1.9829	-3.3374	-0.8541	-0.32275	-0.28676	-0.70916	-0.82741	-1.0572	-0.34915	-0.91241	-0.70333	-0.57926	-1.7297	0.73146	-0.0067573	0.49062	0.22711	-0.91783	-0.15274	0.31805	0.99911	-0.33981	-0.53773	0.91433	-2.1043	-1.9343	-1.2835	-0.87172	-1.6703	0.0619	0.0035251	-1.3948	-0.4114	0.23081	0.3256	0.54836	-0.8135	-0.56417	-2.45	-1.3235	-0.70916
IPCEF1	NA	0.35796	1.2617	1.1281	1.0991	-0.15948	-0.50005	0.46975	0.32943	-0.56417	-0.008814	1.0873	0.69443	0.82036	-0.20687	0.20748	0.76781	1.4585	0.83191	-0.10841	0.14255	1.0168	1.5431	0.66302	-0.16169	0.59013	0.16609	2.3226	2.3755	0.68977	0.60163	1.8074	-0.94618	-0.95204	1.4734	0.064095	0.090491	1.7609	2.6965	-0.099431	0.068042	-0.29628	1.5287	0.86847	1.2079	0.258	-0.90581	0.16027	0.36499
MAN1C1	NA	-0.91513	0.13873	0.013944	-0.15725	-0.93793	-1.6168	-1.7971	-0.35377	-1.7932	-0.64919	0.11902	-0.33493	-0.37252	-1.1171	-3.2469	-0.18441	-0.13073	-1.4534	-1.1044	-0.56664	-1.8585	-0.071874	-1.0892	-0.59464	-0.9407	-1.5037	-0.25658	-1.1383	-1.1449	-2.2124	-0.35614	-4.0943	-1.5802	-1.8178	-1.2089	-3.3034	-0.73873	0.74191	-2.1132	-0.5587	-1.2217	-0.48532	-0.2705	0.53494	-0.093174	0.26792	-1.0218	-1.6132
TMEM38A	NA	0.26386	-1.2473	-0.32509	0.28281	-0.51477	-1.3504	-2.0312	-1.1639	0.20947	-0.036778	-0.98299	-0.72282	-0.7994	-2.0815	-2.5061	-2.1132	-1.0572	-0.96712	-0.015069	-0.25897	0.38304	-0.3372	-0.31596	0.22904	-0.50982	0.18959	2.7666	1.8886	-0.021355	0.032906	-0.89171	-2.6078	-0.81085	0.75009	-0.21113	-0.46266	-1.8216	0.81592	0.78135	-1.5948	-0.11731	-0.034658	-1.9829	-1.8013	-1.5436	-1.3504	-0.6623	-1.0766
ST6GALNAC3	NA	-2.4721	-2.403	-4.4452	-2.5558	-5.3832	-5.0184	-5.1209	-5.899	-5.635	-4.0943	-3.5127	-2.3408	-1.7139	-3.0631	-3.4148	-2.6188	-2.7868	-6.4613	-1.5324	-2.4242	-1.9917	-2.2032	-2.85	-3.5316	-3.486	-3.0556	-2.8563	-2.2124	-1.8056	-2.8822	-2.2217	-2.4295	-4.1077	-3.3114	-3.5316	-2.5965	-4.1763	-3.495	-2.4295	-3.0848	-2.0772	-3.0408	-4.4774	-2.8313	-2.2081	-1.5729	-4.1763	-4.5463
NHS	NA	-0.77505	-1.3982	-2.1222	-0.76687	-0.85999	-1.3739	-0.72282	-0.79403	0.19171	-1.2151	0.52819	0.69592	-0.85999	-0.69538	-0.53492	-1.7139	-0.049936	-1.4156	-2.3408	-1.0218	0.93382	-1.0766	-0.58944	0.58339	0.032906	-0.16384	-0.50739	-0.076091	-2.1472	-0.5486	-0.24548	-0.97369	-2.3303	-2.1175	-1.241	-1.1106	-0.34686	-3.0556	-2.1374	-2.6302	-5.5576	-2.5343	-0.64658	-2.85	-2.2124	-3.2379	-1.0956	-0.95776
TRIM7	NA	-2.5722	-0.70064	-1.2604	-2.0398	-3.2214	-1.7413	-3.019	-1.1171	-1.1262	-1.8915	-0.50005	-1.1075	-1.9737	-1.485	-1.5362	-2.2407	-2.4833	-3.5127	-0.62334	-0.53773	-2.2081	-0.41616	-2.4613	-1.32	-1.7454	-0.98873	-2.7073	-1.5072	-1.2376	-2.0176	-0.065359	-2.2599	-1.6361	-2.7868	-2.2081	-0.63614	-3.2627	-1.1703	0.44205	-3.6479	-1.7139	-3.6691	-2.9623	-1.8713	-2.4556	-1.4924	-1.2803	-1.7932
TICAM2	NA	-4.3032	-1.0707	-2.4135	-1.6399	-2.5167	-2.8822	-3.115	-4.5463	-1.9217	-2.4556	-2.5558	-2.9556	-1.9429	-3.9811	-2.086	-3.0848	-2.4401	-2.4721	-1.2704	-1.8216	-4.2593	-3.5316	-4.9473	-3.3374	-3.3201	-3.7959	-2.1222	-2.4833	-2.5848	-2.6835	-2.1419	-2.4775	-3.5896	-2.4721	-4.4774	-2.9292	-2.7374	-3.2214	-2.2502	-2.4188	-1.8134	-4.5119	-3.9329	-4.3808	-3.1987	-3.0631	-0.41849	-3.495
SNX21	NA	0.22314	1.0781	1.2462	1.1133	1.0425	2.2049	1.062	1.2735	0.45448	1.0276	1.0386	1.338	0.94605	0.93517	1.7125	-0.2361	1.1873	0.63111	1.8921	0.93781	0.16406	-0.22467	-0.33024	0.40668	1.0263	1.0939	1.2958	1.0386	1.2558	1.734	0.23484	0.91433	1.5551	1.826	1.94	1.1788	1.4341	1.7618	1.0263	2.3841	0.60965	0.30501	-0.97369	1.2031	1.5278	1.7229	-0.78045	-0.57672
SIGLEC11	NA	-2.6474	-3.3374	-1.9301	-2.8062	-3.4063	-3.4063	-3.2787	-2.654	-1.7892	-2.4352	-1.3409	-3.3452	-3.5407	-3.3114	-3.6479	-1.4156	-2.0815	-3.4679	-1.9651	-1.8955	-3.7852	-3.1298	-2.1132	-3.8739	-4.3652	-2.0772	-2.8313	-2.3	-2.156	-2.1887	-2.0441	-3.2062	-3.8739	-3.8066	-2.9489	-2.8182	-1.485	-2.5343	-3.9563	-1.996	-3.4148	-2.3615	-4.2736	-1.1991	-1.7139	-2.6657	-0.7642	-4.2311
HFE	NA	-3.0631	-2.217	-2.0129	-2.9693	-2.5965	-3.8851	-3.2469	-2.1472	-2.7374	-2.9693	-2.725	-3.495	-2.1175	-2.6302	-2.6078	-1.8792	-3.486	-3.1368	-1.426	-2.936	-4.0428	-2.7868	-4.2035	-2.2801	-3.2295	-1.9343	-2.1175	-2.8694	-2.2407	-2.6959	-2.1319	-3.5316	-1.8792	-2.6417	-3.1987	-2.0727	-1.7892	-1.7932	-1.9554	-1.9873	-2.5612	-2.0398	-3.5704	-2.2697	-3.9211	-1.2933	-1.7056	-3.0848
TRPV4	NA	-3.9563	-3.6184	-2.725	-3.0631	-3.7749	-2.392	-4.5818	-4.0309	-3.6797	-2.7374	-4.7533	-3.7528	-4.8154	-3.6587	-2.976	-2.4556	-5.0694	-4.9021	-3.3637	-3.4148	-3.551	-2.9968	-4.2593	-3.0848	-4.6746	-3.993	-5.0428	-2.3459	-3.0772	-3.4587	-2.9292	-4.6373	-4.2035	-4.7741	-3.2139	-4.3652	-5.0428	-2.3354	-2.1374	-2.2745	-3.8294	-3.5407	-3.2627	-4.3343	-2.0357	-3.1071	-2.8563	-2.8122
CDKN2B	NA	-1.7494	0.29775	0.60639	0.88464	-2.445	-0.53235	-2.7374	-2.7934	0.94322	-2.3765	-1.6935	-2.3303	-3.2864	-0.84508	-4.0822	-1.6665	-2.1837	-3.8513	-2.4775	-2.902	-1.3343	2.3967	-1.9388	-1.8292	-3.1822	-1.2504	2.8828	-0.50263	-0.32771	0.11295	-1.7098	-0.93793	-0.46266	0.6486	-1.2637	-0.49525	-0.047664	1.5267	1.6976	0.71925	-3.9211	-2.3816	-3.1596	-3.1298	-1.9388	-2.9901	-2.976	-3.4768
MYOF	NA	-1.8754	-1.8013	1.3018	-2.3252	-2.6474	-1.9873	-0.67872	-0.44751	-0.93793	-2.3865	0.59688	-1.8459	-1.3134	-1.1801	-3.6092	0.36134	1.6678	-0.96369	-1.5108	-2.9693	-1.0189	-0.82192	-2.0772	-1.4746	1.277	-0.56417	0.27545	0.84381	0.41193	1.7294	0.53832	0.30312	1.7665	0.21335	-1.7686	-3.3806	2.7023	-3.3888	3.3875	-3.3971	-0.99184	0.55198	0.74676	-0.30125	0.028593	-0.23863	-4.7946	-4.1904
CD86	NA	2.0532	1.9702	4.8092	4.8843	1.8224	2.5513	1.6494	1.7912	1.9636	3.3152	3.7229	3.342	3.4053	0.83955	1.7747	2.9365	2.743	3.1859	2.0795	1.8143	3.2223	0.078289	0.41025	3.3749	3.5387	2.5194	3.5091	4.0736	2.1535	5.0357	3.0141	2.1115	2.1901	4.9551	4.7657	1.6237	6.4956	0.99643	4.1714	2.4931	1.8418	2.3417	2.55	1.6113	2.0348	2.4951	1.3518	1.4596
CD36	NA	-0.31102	-0.11276	3.4119	-3.7204	-2.3252	2.6337	3.4695	1.5156	3.9107	0.84241	1.1983	-0.86591	0.028593	-0.061134	-0.91241	1.8074	4.1503	3.3961	1.4977	-1.8375	2.2012	0.50095	1.9434	1.1873	3.7575	2.771	0.93244	1.8861	1.8418	4.4371	3.5771	-0.056504	1.1959	5.4019	1.4818	3.703	6.9107	-0.41616	2.0125	4.4503	2.1893	1.5973	5.9148	1.5845	1.7856	3.4314	0.73443	4.1488
CD4	NA	4.5298	4.7461	4.557	4.1779	4.5291	4.7446	5.5715	4.2885	4.1779	3.4191	3.6994	4.3837	6.4423	4.9897	6.2308	5.6992	5.5872	4.1289	5.3288	3.9676	4.8313	3.9593	3.5761	3.3611	5.0593	5.7436	5.2725	4.4688	5.7545	6.5161	5.1341	5.171	5.8061	8.6252	5.2167	2.6954	6.2477	4.3819	1.2163	4.3845	5.3256	6.3521	5.8662	3.5696	4.6182	4.9893	3.0898	4.7098
CD300LB	NA	3.1501	1.6452	3.2711	2.6123	-0.70064	1.1182	1.7145	1.3256	2.0052	1.2508	3.2067	3.673	1.4136	0.5468	-0.3631	1.3414	2.9365	0.96819	2.2649	1.6083	1.9904	1.5146	2.0699	4.7703	4.4492	3.5947	4.7625	2.4778	1.2054	4.1217	2.5107	1.0086	0.74344	4.3661	1.2474	0.65183	5.4979	1.6246	-0.89171	0.61649	2.55	2.3102	3.7858	2.1703	1.8037	1.7247	0.33825	1.1281
CD300C	NA	3.578	1.1334	3.9246	1.5278	0.97267	2.8558	2.9523	2.4321	3.1043	1.9467	4.3815	4.1273	2.7734	2.611	2.2943	3.4166	4.5089	2.9083	3.022	2.5844	3.0181	3.5029	4.0492	4.6658	4.8229	4.9662	4.6672	1.9726	2.3131	5.0943	3.0237	0.67562	1.2888	5.6185	3.5671	1.484	6.5973	1.5623	0.18182	2.9785	4.7215	4.6866	4.2447	3.8379	3.8872	4.4794	2.7957	4.1155
GRN	NA	7.2772	6.8647	8.3267	7.4849	7.0543	7.9111	7.9855	8.0078	8.4132	7.7661	8.8336	9.4824	8.8686	8.296	7.9415	8.5581	9.3868	8.3004	8.4866	8.3378	8.2242	9.0923	8.8718	8.6501	8.769	8.1704	10.392	9.0849	7.9335	8.9646	7.9561	7.8563	7.9839	9.7198	8.2368	7.4011	9.7363	7.7661	7.649	7.5772	8.8718	8.8815	8.1587	8.9476	7.6293	8.1148	7.6551	7.9236
PTAFR	NA	3.8082	1.4016	3.6378	2.2775	1.1959	2.9419	2.0052	2.0834	3.1484	2.9962	3.7972	3.8052	3.198	1.971	0.76319	2.428	4.6307	2.4444	2.4885	1.7683	2.975	3.7889	2.8418	4.1285	5.0339	3.2649	5.6386	4.658	2.834	4.2731	2.2545	1.3235	0.88323	5.9325	4.6065	2.5659	5.1784	4.1147	1.6707	3.3502	4.186	4.0852	3.7422	2.2775	2.0011	2.5507	1.1946	1.6171
CCR1	NA	2.9541	1.394	2.6129	0.3256	1.2007	3.9581	1.2534	2.2878	2.8912	1.9215	1.8286	3.187	4.3731	2.3799	1.1094	1.9509	3.3487	4.191	1.8698	2.3926	1.2174	3.7606	1.2211	2.4723	4.5837	2.1975	3.9987	2.9382	1.8313	2.9482	2.7919	2.8552	-0.25897	4.2556	2.9237	2.2346	3.7977	1.8706	-0.24976	2.5954	2.8079	1.2841	1.7368	2.5758	1.3907	0.96407	1.0005	1.4049
FXYD6	NA	-1.9429	-1.926	-0.59997	-0.8686	-4.3343	-0.70635	-2.5667	-1.6321	-0.91241	-1.2282	0.67076	0.99364	0.47479	-1.1013	-0.073912	-0.69538	1.3085	-0.62334	-0.43286	0.56709	-0.1736	-1.3235	-0.041105	-0.19125	0.39954	0.20562	3.0305	-0.12377	-1.2248	0.9019	-0.68145	-0.11943	-1.4712	0.072251	-1.4121	0.43999	0.57529	-1.3101	-1.0956	-2.1935	-1.2248	0.83047	-2.7492	-0.96369	0.6929	-0.5537	-2.0675	-1.2866
RHOU	NA	1.8802	1.2127	1.9215	2.1603	2.3044	3.2307	1.7719	1.9653	1.2054	2.2599	3.0675	3.3384	2.2346	0.71605	1.374	0.92548	3.3343	1.1812	0.88464	1.5914	3.8551	1.5963	1.9163	3.059	2.7889	1.9015	4.7362	1.6563	1.6063	2.3095	1.9694	0.85267	0.71448	3.7938	2.8479	0.68503	2.7443	4.9693	1.935	2.1862	3.0147	2.1511	1.6364	3.3611	0.9869	0.14451	-3.0922	1.7803
CPM	NA	-1.4712	-2.2081	-0.32771	-0.3631	-2.7312	-0.4114	-1.2151	-1.1383	-0.49525	-1.3472	-0.19781	0.97575	0.94322	-1.0064	-0.2223	0.088442	1.5885	-1.8375	-0.41849	-0.49266	0.95022	-1.0158	-0.42816	-0.2223	0.46128	0.16027	2.1938	-0.98873	-0.49525	0.51972	0.6486	-1.7056	-0.24315	0.041398	0.36868	0.12093	1.9409	0.52993	1.2841	0.39386	-0.21113	-1.0218	-0.47005	-1.0616	0.29955	-1.1322	-2.9556	-2.0357
SCPEP1	NA	3.5319	1.6123	5.2783	4.1158	3.3875	4.6739	2.5857	2.3165	3.7229	3.9371	4.8755	5.0451	4.2968	1.862	2.3381	2.8858	5.2019	4.2152	3.4435	2.881	4.6293	2.9248	3.5072	4.3342	4.7513	4.583	6.9986	4.0132	2.9687	5.1479	2.6325	2.0834	3.451	5.5585	5.0487	2.7907	6.4871	4.7931	4.3263	4.2489	3.6629	5.3873	4.3698	2.9208	4.777	4.5118	3.5619	4.2141
SAMHD1	NA	1.8724	4.8837	6.8671	4.8327	4.3528	3.5957	5.4857	5.4695	3.1654	4.3557	6.6371	7.3904	6.9711	6.537	6.0871	6.3599	6.7375	6.222	6.0549	2.5659	3.8521	6.2887	5.1686	5.6204	6.769	5.3913	7.0015	6.5289	6.1273	7.9772	5.4004	7.2729	6.049	7.7267	5.1053	1.8706	9.6821	4.4725	3.8663	2.4382	5.5484	7.1016	7.5921	4.8281	6.495	6.0815	3.9613	4.293
LGALS2	NA	-2.0223	0.60965	3.5387	0.59688	0.19785	0.49238	1.8514	1.4617	-0.43286	1.8126	2.6408	3.3559	2.8158	1.5803	-0.2727	2.2656	4.2359	2.1115	2.7042	-0.17781	1.3018	-1.0064	0.63267	2.0242	4.8219	2.9973	3.6953	1.9417	2.8558	5.1599	4.4848	0.25219	1.4734	4.4902	1.7901	-1.5688	7.0169	0.57856	-2.6599	-1.518	-0.89993	1.4212	1.6304	1.7609	0.80565	2.1255	-0.8247	-2.7803
CD101	NA	0.088442	0.58177	1.6344	0.41025	0.40491	-0.51949	0.11902	0.93647	0.56709	0.61301	0.93244	1.3885	1.5693	0.4992	-0.10841	1.8784	2.0084	2.3008	0.51629	1.3235	1.1933	-0.26816	1.5905	1.156	2.6156	0.11902	2.7543	2.2696	1.036	2.6841	1.3618	0.87548	0.53323	2.9219	0.48033	-1.3982	3.9397	1.3144	-4.2884	-1.6975	-3.7959	0.75745	0.79362	0.25032	0.47856	0.88464	0.16406	0.68651
TLR7	NA	-1.3982	-0.83073	1.6162	-1.3672	0.70072	-1.196	-0.68738	-0.84508	-0.28676	-0.61077	-2.5903	-2.4081	-0.19125	-1.1292	-2.1606	-2.2361	0.090491	-1.7892	-0.87739	-1.0006	-1.0064	-0.54321	-3.5896	-1.8713	0.58016	-1.3409	-0.805	-0.5587	-0.84818	1.2282	-0.8135	-1.3537	-3.4229	-0.084539	0.4476	-2.0269	2.9377	-1.391	-3.6184	-0.6707	-0.9859	-1.3607	2.0242	0.80408	-1.32	-0.63107	-2.2453	-1.4964
POU2F2	NA	2.5107	2.7635	3.8962	2.9711	3.36	2.3507	3.1593	4.0724	2.2427	3.3626	3.636	3.1724	3.3946	3.2591	2.3515	3.5257	2.9905	2.834	3.145	3.8512	2.2899	2.7648	2.4925	2.9025	3.7076	2.8989	3.7809	4.1694	3.2775	4.5506	3.1692	2.798	3.1344	3.2954	2.936	3.3204	5.0519	3.8317	4.2545	2.766	2.9172	3.9914	3.8547	3.9975	3.5523	2.8768	2.9664	3.34
GPBAR1	NA	-0.75557	0.68187	1.2103	1.3051	1.7803	1.9518	-0.15725	0.43652	-0.61804	1.2187	0.60326	0.65351	-0.69787	0.46469	0.72372	1.045	0.035142	0.76626	-1.1352	2.4709	0.35092	-1.123	-0.66785	-0.61077	0.65993	1.5237	0.59013	0.60488	0.17604	2.0434	0.69592	-0.39699	0.059872	0.74501	1.447	0.40847	0.58016	3.5053	0.71773	1.4136	0.19171	0.52993	-1.6665	-0.38969	1.2404	1.191	1.8187	1.3875
LRP1	NA	0.18768	-0.027885	3.4299	-0.11731	-0.50263	1.8584	1.0635	1.1422	0.68812	0.96125	1.8178	-0.17781	0.17788	0.18182	-0.46266	1.5855	2.0692	1.924	-0.61313	0.03916	1.8861	0.25032	0.88032	1.9855	3.0943	3.8339	1.2923	2.7962	2.0967	3.3936	2.279	-0.43523	1.7163	2.2635	0.57212	0.81005	2.9042	1.319	-0.89725	-0.40891	-0.50739	2.12	1.4544	1.1933	0.55365	0.27727	-0.68441	0.43127
VCAN	NA	3.197	0.74191	5.5872	-1.6703	0.56043	3.6346	1.4115	3.7708	2.8522	2.1488	3.0254	0.20947	1.0662	1.3596	-1.3168	1.1762	5.744	2.4156	1.4681	-0.85999	4.8569	3.0282	0.068042	3.6908	5.4377	5.5547	2.9453	4.0888	4.1543	6.8997	4.7601	0.86986	2.5909	3.7858	3.0697	2.4819	6.5889	1.4829	0.67076	-1.3607	-0.57672	2.9382	1.4384	-0.24976	1.0689	0.31256	-0.805	-2.5395
MPEG1	NA	2.2197	1.9205	5.9581	2.3522	0.54007	3.7862	4.1102	3.8914	2.1511	3.0898	3.8443	1.6198	2.3727	1.5308	-0.41849	2.926	5.8463	2.7654	1.794	1.7821	4.2507	2.4348	2.7443	4.1143	6.1146	4.8773	4.6817	5.415	4.4949	6.9903	4.982	1.1933	2.7876	5.114	2.9012	2.3403	8.8118	2.4128	-0.74439	0.77234	2.2656	3.8932	7.0637	4.2983	2.242	3.2822	0.22904	0.13477
CD300E	NA	-0.48286	-0.017221	4.0903	1.3436	0.19573	4.119	0.78439	2.43	0.50926	1.8152	4.0103	0.17788	1.1524	0.73889	-1.9601	2.0628	2.5546	3.5464	0.64064	0.22106	3.1654	0.15643	0.60965	4.7587	4.8797	4.1031	3.5933	1.6256	3.8457	6.1846	3.9543	1.1572	2.4641	4.1547	1.9823	0.62785	4.6104	2.0372	0.28844	-1.1479	-0.49023	1.9341	0.72835	-0.38035	0.66153	0.39205	-0.64658	-2.0489
CD14	NA	0.71925	1.3963	4.3163	2.1862	0.78135	3.1687	0.46814	1.8296	0.81592	2.0002	2.6228	1.2735	1.7052	0.09268	0.75887	2.3424	2.9464	2.0117	0.096674	0.9516	2.817	4.1237	2.372	1.4891	4.033	5.0455	3.6209	5.0382	4.4262	4.4812	5.5596	2.248	2.7716	4.2385	4.2564	1.5103	3.0237	3.7911	-1.2573	0.36134	0.34358	2.9757	1.2247	0.83955	0.31622	-0.31596	0.78757	-0.89725
SLC7A7	NA	-0.97369	-0.067403	2.5253	1.5501	1.4692	1.1548	0.57376	1.1689	0.17604	1.0741	1.9323	0.78293	2.0619	0.67723	1.4607	1.5029	2.4135	2.5909	0.27727	1.5773	1.3062	0.85413	1.1959	1.485	2.3926	3.7699	2.9613	2.0818	2.5368	2.9565	2.1417	0.16218	1.3007	2.9089	2.3458	1.4234	1.9576	2.389	0.72675	0.098754	-0.2409	2.4328	0.13081	-0.019342	1.3852	0.42956	0.70232	0.91163
LILRB1	NA	0.7603	1.4639	2.7882	2.1433	0.59181	0.89171	1.4202	2.3339	1.7535	1.8356	2.2863	1.8463	2.1349	1.5994	1.2307	2.9118	1.2127	2.2324	1.9231	1.4564	1.5135	1.5071	1.6266	1.2853	3.06	3.1681	2.5114	3.0215	2.637	3.6601	3.1975	2.3946	2.2071	2.2775	1.7922	1.1837	3.1626	0.86708	-0.79679	0.91294	0.52652	1.9375	2.3946	1.734	1.3663	1.1499	1.975	1.6452
ADAP2	NA	0.79508	1.2319	2.1832	1.6785	1.2223	1.2427	1.8455	1.4754	1.4103	1.7931	2.1626	1.8152	1.0005	1.0832	0.61979	1.6795	1.7257	2.441	2.1565	0.61979	1.8214	-0.2727	1.3485	1.9341	2.1975	3.8641	1.2546	1.8776	1.0991	2.8541	1.6083	0.82763	0.67878	3.0561	2.3551	0.53323	3.387	-0.37024	0.28281	0.31805	-0.59215	1.4764	1.2508	1.4459	1.5501	1.43	-0.64122	-0.1822
MARCO	NA	-2.8822	-2.6657	1.1487	-3.0479	-2.7073	-0.15509	-2.086	-0.38277	-2.4997	-2.6898	1.6718	0.26792	-0.66785	-0.60264	-2.9489	-2.1273	0.92548	1.3485	-1.267	-1.2183	0.32756	-2.0951	-1.4501	-0.032402	1.9409	2.2516	0.62472	0.14832	0.60965	0.43127	-0.11731	-0.12377	0.86986	0.93781	-1.177	-0.62054	-1.3066	-1.8056	-1.3235	-3.1596	-1.6588	-1.4121	-3.034	-2.1606	-0.50739	-1.8418	-1.5688	-2.4997
EPB41L3	NA	-2.3459	-2.7193	0.77541	-2.4775	-2.6363	-1.7769	1.9392	-0.54596	-2.6657	-1.4817	0.82618	0.36499	-1.1926	0.36868	-1.3101	-0.26816	1.6014	-0.97369	-1.3066	0.032906	-0.58408	-1.6783	-1.9002	1.9848	1.0662	0.85267	-0.53773	-2.2745	0.1368	1.0873	0.011641	-0.71454	0.92253	-1.0736	-1.9429	-1.8874	-0.64919	-2.6133	-6.6391	-2.6898	-3.4499	-0.75229	-1.2736	-1.9554	-1.2314	-3.5896	-5.3832	-2.9623
LILRB4	NA	-2.0815	-2.0489	1.7349	-1.5108	-2.0087	-0.008814	0.14062	0.25394	-0.13728	-0.043193	0.18182	-2.2032	-0.68145	-1.0482	-2.7934	-1.6132	2.6427	0.40847	-0.20905	-3.6383	0.74344	-1.0304	-1.3235	0.91702	3.0692	1.6861	-0.6055	0.69592	-0.25897	3.4033	1.6405	-1.4397	0.46128	-0.20035	-0.92943	-1.4019	4.0604	-1.8833	-3.034	-2.403	-2.0357	-0.52702	3.414	0.62472	-0.72282	0.52993	-2.6417	-0.69266
ARHGEF10L	NA	-2.6599	-4.9948	0.066008	-3.6383	-2.7374	-1.2803	-1.3807	-1.6783	-2.1788	-4.1763	-3.7313	-5.2618	-3.7959	-5.2321	-4.1483	-2.5286	-0.28676	-3.3034	-4.564	-2.392	0.086391	-1.2248	-4.4606	-2.774	-1.123	0.25219	-3.0118	-1.6132	-1.1703	0.31986	-0.28944	-4.6184	-2.6716	-2.4666	-3.3721	-4.3032	0.068042	-4.0186	-2.3057	-2.9693	-3.7749	-1.2604	-2.5612	-2.5115	-2.1788	-4.9948	-2.1742	-3.6479
CD1D	NA	0.93244	0.54521	2.7249	1.7304	-0.92628	2.1703	-0.1038	0.81446	0.90893	0.52652	0.32943	0.23484	0.89762	0.35267	-0.78854	-0.049936	3.1511	0.84095	-0.078273	0.90473	1.8998	1.8418	0.52652	0.85983	2.6757	3.0965	0.86138	3.5464	2.0644	2.3613	2.8376	-1.2835	0.52147	1.1182	0.56709	1.3763	4.3734	-0.16633	-0.65176	0.99229	1.4523	0.68977	1.0662	2.1664	-2.1319	1.117	-1.6552	0.33297
FBP1	NA	1.6286	1.9112	4.3431	2.5606	-0.045352	3.4591	1.4702	1.7812	1.4374	0.58853	0.77083	1.5945	3.0008	1.9702	0.053553	2.7275	3.5121	1.2439	-0.49023	2.4321	3.2121	2.4839	-0.92943	1.4405	4.084	4.4869	3.6331	5.4464	3.1543	4.2764	2.2826	0.48202	2.926	3.7279	2.081	4.0212	4.913	1.3201	1.2534	3.6331	2.1341	2.1161	2.7554	-0.091125	1.8268	2.2116	0.76471	2.1557
CTSH	NA	0.64231	1.1499	2.4403	2.2324	1.0345	1.8921	0.93647	0.54183	2.4003	1.0794	0.76471	0.62472	1.9069	0.68343	0.6929	1.6852	4.186	2.1091	0.82321	1.1689	1.5693	4.117	1.3324	2.7863	2.7055	2.8498	2.5053	2.6222	3.1997	3.5242	3.3636	3.4535	1.9289	2.6183	2.6427	1.2558	4.3181	2.6802	2.4086	2.2993	0.30141	2.2523	2.9933	1.394	0.46641	0.92959	-0.48787	2.6293
SLC46A2	NA	-3.1443	-1.5987	-0.069658	-1.1449	-1.4397	-2.8244	-2.9423	-2.3	-2.7803	-1.9696	-2.6657	-2.0269	-1.8792	-2.7434	-2.156	-4.1222	-1.9651	-4.0822	-2.4938	-2.5722	-0.32509	-2.7133	-3.6383	-1.6094	-0.019342	0.43999	-1.0097	-0.40891	-0.61551	-2.0223	0.5553	-2.7994	-2.6363	-0.72808	-3.6184	-1.7892	-1.8544	-2.9968	-3.495	-3.486	-2.8694	-1.9737	-4.925	-3.495	-2.3765	-2.0772	-1.8585	-3.7852
CTSS	NA	7.158	7.1873	8.2122	7.522	7.2835	7.0255	7.4893	6.925	7.1808	7.2064	7.2113	7.0506	7.0557	6.6618	7.194	7.1407	7.1647	7.6244	7.5993	6.4413	7.5749	7.0741	7.3148	7.4131	8.0162	8.2917	7.837	7.6363	6.9862	7.989	7.7909	6.4876	6.9237	8.0355	7.1847	6.9211	8.6197	7.4199	6.8109	7.3006	7.6077	7.7122	7.9236	7.3268	7.9723	7.9872	7.0919	7.2154
LILRA1	NA	2.4038	1.9694	3.7229	3.569	0.83047	1.2699	2.548	2.7974	3.3661	3.2239	4.3583	3.9043	3.5277	2.8643	1.6976	3.3425	2.967	3.5756	4.148	1.4028	3.4376	-0.11731	3.2451	4.0576	4.6555	4.2466	4.5341	4.0074	2.9459	4.9495	3.0842	2.6091	2.0834	4.2194	2.8834	1.0276	5.5891	1.794	0.44401	1.29	3.833	3.7792	4.5312	3.1859	4.3797	3.7602	2.6363	3.672
FGD2	NA	0.82036	1.2187	2.5382	1.0542	-0.8686	-0.44271	1.2042	1.0607	0.82464	0.86285	1.5592	0.87412	2.2501	1.0703	-0.17105	1.6344	2.196	2.6853	1.7572	0.1937	0.92959	2.0834	0.65823	2.5072	2.9745	1.9568	1.6513	1.4744	2.0668	3.1582	2.7042	0.56885	1.1548	3.2696	0.68187	1.3819	5.6261	-1.9737	-1.8503	0.68977	1.0662	1.9417	3.385	1.5784	1.4459	1.4016	1.1106	0.072251
FGL2	NA	3.3865	3.5277	6.4965	2.5744	2.1264	2.0699	4.0568	2.9711	3.439	2.604	2.8983	5.1724	3.5547	3.1194	1.5664	4.2689	4.6438	3.3096	5.0805	2.5409	4.2806	2.6013	3.5595	5.4213	5.6666	4.625	6.741	5.6155	4.5905	6.7778	6.0332	2.7424	2.6129	5.7137	3.8296	2.253	9.1756	1.893	1.9653	3.8243	4.8523	5.9148	4.8264	3.0158	4.708	4.1694	2.1595	2.9717
KCTD12	NA	2.4444	2.6928	3.8465	4.0856	1.4913	2.1115	2.2724	2.2724	2.6026	2.099	3.6261	2.7698	3.0641	1.9476	1.5633	2.0372	2.7331	2.9331	2.2906	1.8732	2.3204	1.5803	1.5081	2.372	2.8182	3.3534	3.6957	4.1983	3.1271	3.9347	3.0107	2.7654	2.7136	3.6396	2.1816	1.8489	5.9516	4.4506	1.7794	1.5855	3.3317	4.7337	3.5856	2.4246	1.7285	1.6275	2.1626	1.0607
SLC37A2	NA	-1.5396	-1.9696	0.27174	-1.8626	-1.2473	-2.0727	-0.82741	0.35624	-0.72029	-0.44502	-1.0707	-1.3504	-1.3873	-1.1352	-1.0766	-1.0128	0.084341	-1.8915	-3.9091	-1.6321	-0.87739	-0.94344	-0.75873	-0.27982	0.18182	-0.38277	-1.1292	-0.11731	-0.4402	0.46128	-0.021355	-1.7494	-1.518	-1.3376	-2.7193	-3.6691	1.0073	-1.7218	0.18385	-0.63614	1.5287	1.5196	1.1624	-1.5037	2.2993	1.5258	-0.34458	-1.241
SIGLEC10	NA	3.721	2.6078	3.5729	3.5044	1.1449	2.0193	3.5082	2.8188	2.6123	3.7206	2.6667	2.4232	2.9595	3.3379	2.8672	2.9589	3.1964	3.674	2.336	2.5705	3.7845	3.2329	3.9605	3.6647	4.2447	4.3256	4.6686	4.3196	3.6615	4.5046	3.0515	2.3974	2.426	4.9054	3.8291	2.3536	6.0204	3.8304	4.9025	3.9593	4.7239	4.6399	4.8421	4.3334	3.1254	2.5059	4.5104	3.1167
CAMK1	NA	1.535	0.9019	2.8947	3.5837	-0.70333	1.537	-0.11943	0.11701	0.18768	-0.50982	0.49581	-0.56664	-1.0616	-0.72531	-1.4783	-0.40164	1.8435	0.54351	-0.73873	-1.12	1.7757	0.76626	-0.78854	0.84381	1.8724	1.1933	4.1852	-0.032402	1.2912	2.8672	1.8135	-0.17781	0.41025	2.4031	1.7683	-1.2183	2.4918	1.8101	1.4256	-0.77505	-0.39699	1.0781	-0.073912	0.63576	-0.025483	-0.33493	-0.21329	-1.8292
SECTM1	NA	0.2407	0.29414	2.8552	2.199	0.12304	1.4797	0.5146	1.4967	0.43307	1.4374	3.0396	0.95022	0.63111	0.20162	0.23878	1.975	1.2592	2.2957	3.2462	-0.071874	1.9305	3.7256	2.0795	0.36868	2.857	3.1843	2.7486	2.7802	2.1059	3.53	2.3219	1.5612	1.117	2.3008	2.8097	0.011641	3.7242	2.7169	1.9315	-0.33493	2.1075	1.547	2.0234	3.721	0.58853	1.0912	0.81005	0.4838
CLEC7A	NA	-0.061134	-0.47506	2.3841	1.9963	1.1837	2.6293	-0.44271	0.69135	-0.11943	1.1548	1.9726	2.6504	2.0332	0.85558	1.8214	1.4649	1.9146	2.2376	2.3586	1.2066	2.5705	0.36134	3.9906	0.63903	2.5961	2.8888	3.6242	4.3405	2.7492	3.3219	2.4403	1.1422	0.90893	3.7165	3.1533	1.9137	2.1139	3.9638	1.7912	1.0046	3.1316	3.4073	1.5875	-0.11497	3.7337	3.1522	2.4072	2.8643
NFAM1	NA	1.6843	0.23693	2.7925	2.5718	0.50261	1.4734	0.93781	1.5612	0.75158	0.90047	1.9409	2.9219	2.2553	1.1232	0.46302	2.0411	2.9757	2.3641	0.68343	2.3289	4.0403	2.0873	3.8966	1.94	2.9167	3.2468	5.5861	5.339	2.5494	4.3375	1.3132	1.1662	1.3995	4.1539	2.9325	0.71448	2.2412	3.3595	1.8313	0.20162	2.9917	2.6738	2.8194	2.3353	3.5576	3.5116	3.989	3.5865
NCF2	NA	3.5338	2.2972	5.3401	4.99	1.6687	3.197	2.4472	2.5382	2.0268	2.7275	4.3687	4.7404	4.4601	2.502	2.9208	3.8008	5.1049	4.8001	3.0107	3.9996	6.034	4.8551	6.4413	4.3576	5.5667	5.7443	7.6136	7.022	5.0389	6.535	4.9526	3.0299	3.5484	7.2908	5.3637	3.5126	6.3154	4.9974	5.3133	2.617	4.8425	4.9165	4.3823	3.8417	4.2214	3.4921	4.6775	4.7105
NCF1	NA	4.4543	2.0209	3.6754	4.7066	1.0649	1.9367	1.8706	1.1572	2.7666	2.3008	3.5445	3.6275	2.8273	1.5186	1.1738	1.4564	3.7373	3.0396	2.2804	3.2094	4.9134	4.3587	4.8219	2.999	4.707	4.4612	6.5957	6.4713	3.077	5.2458	4.0868	2.5915	1.4169	4.5338	4.4456	1.2415	5.2257	4.3353	3.1959	2.9762	2.3165	3.1859	3.7328	2.6293	3.569	2.7895	2.7099	2.1341
SERPINA1	NA	2.4676	1.8776	5.2044	3.6981	1.8869	4.1147	2.202	2.5314	0.34183	2.814	3.2244	3.309	3.648	2.3755	2.2936	4.1394	4.3929	4.5823	1.3907	2.245	4.9795	4.7703	5.3771	2.3932	5.4033	5.7486	6.3998	6.8219	5.4099	6.4031	5.1777	3.2976	4.4804	4.7685	4.9484	2.2412	3.4828	4.6686	4.1523	1.0222	5.3266	5.1277	4.671	1.0059	4.9176	5.4026	4.435	5.084
NPL	NA	0.59181	-0.52225	0.99504	0.18385	-0.038848	-0.17105	0.018221	-0.47506	0.11504	-0.37024	-0.29178	0.51629	0.1368	-0.64122	-0.24976	0.36499	-0.50739	1.1702	-0.6055	-0.23158	2.0434	0.96819	2.0044	-0.14606	0.7084	1.3358	1.6785	2.5909	1.1321	2.1472	1.6227	0.96984	0.14451	1.8955	2.0443	0.40295	3.3219	1.3414	0.36134	0.67562	0.84381	1.1016	1.3336	0.009633	0.48548	-0.093174	-0.19547	0.77852
IGSF6	NA	0.8785	-0.22932	3.3306	0.31058	0.58339	1.0807	0.99911	1.0832	0.48202	-0.46769	0.49419	1.6513	0.77384	0.0619	-0.54596	0.83191	2.2226	0.072251	0.21137	-0.84245	2.7777	2.644	2.3613	1.1689	2.2716	2.8102	2.4736	4.0496	2.8816	4.2632	2.9967	0.52819	0.92548	3.7748	1.7442	-0.31596	6.1356	0.95992	-1.1991	-0.85999	1.0991	2.1231	2.8225	1.7404	-0.76159	0.23081	-1.4467	-1.0158
MEFV	NA	2.3346	0.58508	2.1916	2.6554	0.43307	-0.54051	-0.38035	0.29217	0.26575	-1.1136	0.094711	0.7995	-0.017221	-0.72029	-0.64919	0.0035251	0.16027	-1.6588	-0.93505	0.63416	2.0332	2.5737	-0.20035	-0.48532	1.0196	1.795	2.7617	3.3936	2.0332	2.9967	1.5318	0.34183	-0.054271	3.2753	1.7349	0.34183	2.4904	1.3875	-0.71759	0.86434	0.84095	1.8998	0.12704	-0.61313	-0.5246	-2.1695	-0.36552	-1.3948
TLR8	NA	0.16825	-0.37024	2.8983	1.8444	-1.4294	0.072251	-0.11497	0.95313	-0.21801	-0.11731	0.67878	0.93517	0.37567	0.62316	-0.51477	-0.45034	0.95458	-0.50263	0.3218	0.76626	0.30501	1.9612	1.783	1.4341	3.0482	0.71605	2.7795	4.0943	1.7489	3.4779	0.92117	0.56547	-1.1322	2.6574	-1.7494	-0.62861	3.4626	0.78293	-1.6437	-0.013033	2.5731	1.5029	0.13873	0.31058	0.16027	-3.0848	-1.3066	-1.1136
SIGLEC9	NA	1.9137	0.50095	2.1115	1.3995	0.83349	-0.48787	0.16406	1.8161	0.53323	0.31256	1.9774	0.090491	0.24652	1.2211	-0.93793	0.36687	1.122	0.38487	-1.0128	0.42618	2.514	2.4695	0.88464	0.65351	1.6208	1.9823	4.1321	3.1626	1.8339	2.8462	1.7821	0.75602	0.55698	3.1538	2.7105	0.51972	2.8261	0.46128	-1.4885	0.90757	0.68187	1.3289	-0.61804	0.9239	-0.15039	-1.0922	0.83047	1.156
SIGLEC7	NA	1.5934	0.1088	2.3748	2.8334	0.42271	0.035142	0.52478	1.795	0.27545	1.0807	3.0736	1.7738	1.2864	1.6344	-0.51713	1.4005	1.045	0.096674	-0.37024	-0.72029	2.9425	1.319	1.3211	1.6503	1.662	1.8109	4.146	2.9629	1.3472	2.9808	2.2256	-0.42106	0.20947	2.1458	2.0834	-1.5362	4.27	-0.14606	-0.17781	0.26575	0.25219	0.71145	0.25394	1.2747	0.24846	-0.87434	0.46302	-1.5037
FGR	NA	5.1035	4.2893	6.3356	7.0355	4.7604	4.5826	4.9263	4.184	3.8859	6.0786	7.3836	6.883	6.6159	4.1241	5.1898	5.6849	6.1799	5.672	6.0307	5.9801	6.2259	7.0113	6.9509	5.3383	7.289	6.8899	9.074	8.6417	6.3502	7.2465	6.4787	4.3546	5.651	8.0095	5.6417	4.6118	7.5749	6.4339	5.747	4.1582	7.2746	7.6916	5.7773	4.4732	6.3056	5.6439	5.2678	5.6069
FCER1G	NA	5.8479	7.1728	7.8758	7.5864	6.8925	6.2716	6.1588	5.7275	6.2092	5.8297	8.409	8.1185	7.5278	6.7826	6.1002	6.8906	7.5807	7.0464	6.325	6.148	7.6051	8.763	7.3041	7.2347	7.7578	7.7633	10.068	8.888	7.5725	8.9109	7.5463	6.1921	7.4538	8.5041	7.5864	5.1851	9.3218	7.3307	6.4827	5.8817	7.2969	7.2853	7.3964	5.6336	6.9848	6.2756	5.0014	5.8573
LILRB3	NA	0.43127	-0.45265	1.0554	2.077	0.71925	-0.63875	-0.65449	0.63576	0.55365	0.258	2.8114	2.6637	2.7505	1.7747	1.4352	0.34557	1.6246	1.8251	2.0857	1.9815	1.3074	1.353	2.9154	1.2163	2.4218	1.9442	3.8525	3.4877	1.1003	2.6947	0.86847	0.5146	1.3618	3.1066	1.3674	-1.6208	1.4191	1.5258	-1.4924	-2.3816	-0.50005	0.25032	0.086391	-1.7375	-0.56664	0.0055256	-1.6818	-1.9737
LILRA6	NA	0.33297	0.38128	2.367	1.8706	0.34557	0.64231	-0.15274	1.2497	-0.93216	0.96407	2.3159	2.6891	2.4871	1.191	1.4256	1.3051	2.3698	2.4341	1.7116	1.4202	1.8602	2.2972	3.8487	1.4278	2.6071	3.0419	4.2564	4.2964	2.1968	3.3436	1.6976	1.0964	2.6769	2.6903	1.7891	-0.18667	1.2259	2.3691	-1.5108	-0.61804	0.81304	1.4797	0.56547	-0.94344	0.49748	-0.31357	-0.81617	-1.3376
RBM47	NA	-0.2705	-0.93216	1.0689	-0.64122	-1.0512	0.50926	-0.75557	-0.3372	-0.80226	-0.58944	1.4744	0.18385	0.72835	-0.40164	-0.39211	-0.29889	1.7922	0.86138	0.65667	-0.59464	1.1725	1.3246	1.175	1.0873	1.1849	1.3574	1.556	2.1542	1.214	2.6872	0.56547	-0.086805	0.16218	0.58339	1.1358	-0.58659	2.3855	0.72675	0.24846	-0.61077	-1.1171	0.42618	0.56203	-0.1351	-0.95502	-0.65969	-1.4674	-1.391
LRRC25	NA	3.6266	1.5278	4.2106	3.8247	2.4978	3.758	2.015	2.7331	2.4878	2.3159	3.4241	3.497	3.8003	1.8724	1.7304	2.9177	3.7143	4.6601	3.4181	4.1764	4.3368	3.3054	4.4186	4.4597	4.7949	3.6853	6.5878	5.4979	4.0224	5.2393	3.4371	1.9694	2.2391	5.7409	4.3133	3.1088	4.8945	4.2587	2.0167	6.1639	3.1703	3.9902	2.8864	2.1756	2.2057	1.5103	2.9529	2.0209
PTPRJ	NA	1.4818	2.3232	2.8894	2.4328	1.9782	1.8732	2.4451	1.3785	1.6696	1.8664	2.5744	3.472	3.7659	3.2954	2.936	3.423	4.1876	3.667	1.4987	3.7823	3.198	3.4405	3.3296	1.4125	3.2148	3.0504	4.8376	4.7618	3.5048	3.9564	2.5402	3.2105	3.2396	5.3782	3.4366	2.6491	4.1417	4.3687	1.5571	2.8291	1.3774	3.0215	2.6325	1.9358	2.3066	1.7479	1.1232	2.4294
NLRP12	NA	2.4723	0.10071	1.7396	2.0419	0.23276	-1.2282	-0.25658	0.5934	1.7757	0.068042	1.2223	1.2947	1.466	0.81592	0.22516	-0.28676	0.68977	0.18959	0.11295	0.95022	2.3226	3.3524	2.2665	0.26386	1.3729	1.4016	4.317	3.9128	1.7013	2.7716	0.54007	2.1749	0.41193	1.662	1.5113	-0.29408	1.3402	1.1725	-1.5002	-0.0025852	2.358	2.1495	0.88176	0.50095	0.26978	-0.24548	-0.30352	-0.76687
MEGF9	NA	4.5025	4.5226	5.2118	4.5477	4.088	5.2589	4.2014	4.0415	4.8611	4.1976	4.552	5.4973	5.0414	3.3131	4.5068	4.9148	5.5053	5.3508	3.9601	4.8875	5.3559	4.9316	5.7711	5.2617	5.0252	5.4179	6.3392	6.3974	4.296	5.474	4.6079	4.4558	4.1007	6.1863	4.8365	5.9732	5.3292	4.8208	5.156	4.7482	4.8692	4.866	5.1059	4.4612	4.02	3.9693	5.1507	4.7566
HK3	NA	4.4768	1.8003	4.7045	4.2045	1.7004	3.5334	2.4218	2.4059	3.6233	2.9448	4.1147	4.0337	3.6703	2.2509	1.7442	3.0641	4.9019	3.5373	1.7747	2.4334	5.5954	5.5369	5.5849	3.7845	4.8847	4.9474	7.8457	6.1523	4.3031	5.23	4.022	2.5053	3.1033	5.691	5.1235	2.1832	4.4179	4.5908	2.2086	3.8052	3.6391	3.5914	3.3121	1.6718	1.7901	0.80565	1.18	3.7924
FCN1	NA	4.5641	3.5527	7.1438	4.8116	3.3049	5.7995	3.9918	4.2133	3.3121	5.6899	6.2702	6.4364	5.3473	2.1733	3.6275	5.4925	6.5628	5.2001	3.0736	4.7436	8.3087	4.9057	6.2074	5.3942	8.087	8.7362	9.833	9.3346	6.9217	8.5322	7.3493	4.6633	6.2549	7.7454	6.2321	3.6517	6.0884	6.6371	3.7311	4.0152	6.3618	6.1489	5.5284	4.6434	4.3613	3.456	3.6694	5.9923
CYBB	NA	4.7952	2.6203	6.1251	6.2486	1.8506	2.8073	4.1594	3.1778	4.0184	3.7712	5.9956	4.5423	4.2979	2.3819	1.7172	4.4375	5.1305	3.6424	2.8834	4.8418	6.2482	6.3342	4.953	3.8855	5.3168	5.3147	8.0743	7.8503	5.4542	6.3292	5.214	4.171	6.6546	8.6473	5.3205	4.4404	6.582	5.4407	2.2731	3.6601	3.7695	4.8004	5.6208	2.9894	2.2745	1.3541	1.0768	2.6262
PILRA	NA	4.4575	4.2485	5.5113	5.3676	4.3789	4.8001	4.5687	4.3904	4.6785	5.0731	7.1931	6.2711	5.1956	5.4275	5.5727	6.0191	5.9552	5.3387	5.2912	4.9676	5.9452	6.6778	6.3817	5.4381	6.7766	6.8378	7.1484	5.8243	4.5273	6.1015	5.1578	4.455	3.8273	5.8754	5.747	4.4474	5.9495	5.1468	5.8089	5.9552	4.8741	4.2598	4.3797	3.1266	4.6993	4.9915	3.5295	4.813
C19orf38	NA	2.1417	1.6668	3.7544	3.3518	2.8655	3.9812	4.1887	4.314	3.2489	3.7017	5.1578	4.8815	4.8116	2.5915	3.9849	4.5723	4.0341	4.6112	4.9495	4.3893	4.99	2.5851	4.5007	3.7494	4.4426	4.6104	6.0739	5.5246	3.9564	4.6975	3.7116	3.4161	2.6835	4.6533	3.699	4.2404	3.9613	4.261	3.4186	3.441	2.8304	3.9526	4.8176	4.3301	4.0616	4.2534	4.4992	3.156
SIRPB1	NA	1.1824	1.6542	3.3549	3.9481	0.54183	1.0554	0.34008	1.406	1.0729	1.1182	2.2986	3.8508	2.3181	1.257	1.4103	1.0717	2.6978	1.1003	0.77702	2.4023	3.2051	1.9189	4.8127	1.5633	3.4326	3.6826	4.6813	4.9252	2.9337	3.9325	1.6189	1.0873	0.80866	2.8534	4.1277	1.84	2.6249	3.7206	0.17996	0.74191	1.2271	1.8356	4.0588	1.6484	2.2376	2.073	2.2797	-0.061134
ENTPD1	NA	0.9062	0.40847	0.99364	0.76319	-0.68995	-1.0676	0.75887	0.49581	1.1971	0.1937	1.4617	1.7042	1.3097	0.23878	0.22314	0.37394	1.1194	0.8785	0.74038	0.94464	1.7182	1.5653	2.0491	0.89909	2.7112	0.93517	3.3987	2.587	0.52478	1.6687	1.8886	0.009633	0.44401	1.6748	1.0768	0.26978	4.2351	1.6072	1.0476	-0.030115	1.8646	1.3541	1.4734	0.71145	-0.25897	0.77852	2.0276	2.0092
ARAP3	NA	0.85701	0.049362	1.4438	1.346	-0.34686	-0.88052	-0.078273	0.93918	-0.18905	0.12304	0.15833	2.1349	1.0236	0.48033	0.3218	0.17996	1.0263	-1.0335	-0.24315	0.33113	2.5818	2.5247	2.4451	0.95022	1.2282	0.83656	4.475	3.495	0.85413	1.8689	1.0846	-0.13934	-0.41616	1.8758	1.4136	-0.50263	0.34183	0.75602	0.096674	-0.27982	0.2407	1.2356	0.78921	0.0035251	-0.83073	-2.0398	-1.3982	-0.88891
FCGR2A	NA	2.0175	1.6795	3.2696	3.2072	2.0483	2.4791	1.7479	2.7611	2.8304	2.2775	4.5873	4.1691	3.8379	2.9389	4.2527	4.4521	4.5359	4.1683	1.971	4.9477	4.2385	4.6264	5.014	2.7617	4.8155	4.2244	6.2272	5.6736	5.3793	5.5269	3.1271	3.2612	4.1733	6.5171	6.0807	3.3805	4.4106	5.0451	3.0243	5.6473	2.3855	2.8534	2.9482	1.7349	0.5587	0.68812	1.547	3.2858
LILRB2	NA	2.1542	2.4764	4.5506	5.6933	1.6888	4.0991	2.5086	3.499	3.5822	3.2056	4.6887	3.3141	3.8859	3.441	2.7758	4.5252	4.0132	4.4182	2.9676	4.0362	4.6968	3.891	4.1351	2.8479	5.0361	5.5944	5.688	6.1251	4.8963	6.0407	4.0608	3.8065	4.4692	5.8173	5.2062	3.963	4.9946	3.5199	-0.39443	2.8012	0.98957	3.8012	4.0624	2.7857	4.4536	2.926	4.0804	4.2125
LILRA5	NA	1.9341	0.91027	3.5111	3.8165	1.538	2.5114	1.6955	1.8828	-0.16633	2.5327	2.5114	2.1364	2.8424	1.5963	2.2979	3.2536	3.4235	4.7622	0.31805	3.5222	3.3384	5.1621	5.4388	2.196	4.1752	5.3753	5.5636	6.5192	4.3316	5.1945	4.1574	2.0491	3.3136	4.5194	3.9009	2.0951	2.8977	4.6254	0.31433	2.5007	1.0345	2.7938	2.1208	0.51288	1.6208	0.15449	0.18575	1.2368
TNFRSF1B	NA	5.0206	3.7739	6.6914	7.1999	3.7382	5.0858	5.0554	3.6638	6.0125	4.9655	4.7182	5.6503	6.8671	4.0836	5.5065	5.8969	6.1717	5.9911	5.9757	6.4638	4.6989	4.7077	6.0647	5.3687	6.9322	6.2154	7.0703	6.6366	5.4015	6.8291	4.8071	5.8965	5.8204	7.9941	5.2776	6.5679	7.11	6.4041	2.2856	5.4494	4.171	6.1019	5.265	4.5926	5.2094	6.7916	5.1628	6.5015
CLEC4A	NA	1.7535	1.8118	3.3915	3.167	2.8781	2.2738	1.7646	1.7554	2.1247	2.2189	4.6083	1.9323	3.2526	2.2204	2.1535	1.8989	1.2271	3.475	2.5644	2.2702	2.5168	2.5606	1.484	1.7674	2.5994	4.1301	3.7508	2.9353	2.1123	2.8534	1.7967	1.6189	1.2724	4.6523	1.5845	1.5875	4.2874	3.3209	0.7966	2.1672	1.5623	2.038	1.0329	1.0236	1.4881	1.8523	1.4169	1.2912
ANXA5	NA	1.8656	2.881	5.1405	5.8924	5.8621	4.4736	2.7368	2.5072	1.0741	2.6196	3.5272	3.8521	4.6775	1.9197	2.851	3.7544	5.7707	5.7141	2.0951	2.1573	4.0584	4.4354	3.88	5.8176	5.116	5.9797	8.0962	6.1364	4.0836	5.7129	5.3607	6.1631	5.3756	6.7433	3.9853	3.3966	5.0304	4.2814	5.4652	2.8534	3.1434	6.4359	3.5994	1.9896	2.3073	1.5237	5.6984	3.3744
TYMP	NA	4.056	5.838	6.6694	6.8049	5.9851	5.3013	4.4423	4.2041	4.0956	4.3001	4.9172	4.5323	4.9974	4.8938	4.1519	4.6392	4.7889	5.3851	4.6979	3.5552	5.6004	6.8697	4.7664	4.064	5.3862	6.8791	6.8384	6.1493	5.6413	6.1973	5.3459	6.3516	6.2563	7.2598	6.5622	4.9921	6.5555	4.9238	4.5441	5.6842	4.2099	4.4873	5.1447	1.9392	3.1675	3.5378	1.4148	3.2623
LGALS3	NA	1.4807	1.062	3.9082	3.378	1.9434	4.6449	2.3001	2.1223	1.1321	2.0427	4.1995	4.3539	3.5189	1.6823	1.5825	1.7387	4.455	4.5266	1.9024	2.2264	2.9583	2.2702	2.6123	2.242	4.1868	4.2202	8.1548	4.5997	2.7518	4.9939	4.1059	1.6748	3.6967	6.4648	4.076	2.6466	6.1083	6.1433	4.4797	2.9723	2.3507	2.7318	2.6548	0.87128	1.6563	1.2592	2.1938	2.8972
SLC15A3	NA	0.56709	0.9742	2.165	1.3628	0.95733	2.587	0.17604	-0.15725	0.98556	1.2675	1.7013	1.8776	1.6494	1.5029	2.9006	1.2819	2.0175	2.3424	1.3324	2.4135	2.1923	1.0729	1.3917	1.0059	2.2435	2.03	2.2264	2.9553	1.9493	3.009	1.9476	1.2652	1.8758	3.4294	3.4965	3.1172	2.4533	3.8247	1.3211	3.2579	-0.66513	0.9019	1.9197	0.064095	0.69135	-0.21556	-1.7454	-0.42816
MAFB	NA	0.69135	0.098754	2.9933	5.0428	3.022	6.2371	1.2199	2.0842	1.8135	2.2368	4.0058	2.5519	1.3863	0.70232	-0.019342	2.0404	4.5987	3.0692	0.42271	3.6012	4.5801	3.9009	1.8356	5.008	4.0099	4.5748	4.7478	3.1183	4.3941	4.9582	3.2088	0.63416	2.9535	4.7204	5.724	4.5611	3.4862	5.6812	0.11295	5.0125	0.1937	1.6629	2.077	0.68651	1.0925	1.1812	0.051579	0.082321
FGD4	NA	0.4245	-1.3101	0.37394	1.5905	-1.344	-0.34915	0.31622	-0.69787	0.46975	0.55698	2.0897	1.8092	1.4807	0.72372	0.48727	0.63903	1.3896	0.25032	1.3167	2.0226	1.0073	-1.0616	2.2863	1.2174	1.7582	1.3402	2.3819	2.171	0.49748	1.5258	-0.19781	-0.043193	1.8296	1.6484	0.43487	1.2605	1.1738	1.0689	1.2381	-1.6244	1.1409	1.1358	0.88886	-1.2344	0.97864	0.12704	0.94744	0.51288
HCK	NA	3.162	2.1672	4.812	4.1437	2.1953	2.8655	3.4655	3.3616	2.2064	2.3458	4.4561	3.3462	6.7247	3.4346	5.1923	5.8215	4.9256	2.5194	6.3855	3.648	4.7646	4.9967	5.9199	5.2607	5.8769	5.5346	8.0146	6.319	5.84	6.756	5.0876	4.0237	4.654	7.1152	5.6496	4.7351	6.4703	4.2568	3.5407	1.0781	6.7565	5.5985	5.8526	4.3237	5.9093	6.1687	2.0184	4.9609
NRGN	NA	0.52652	0.5587	3.8396	-0.29889	-0.10157	3.497	0.75009	1.7023	0.50261	1.618	1.795	1.6814	0.70987	0.48548	-0.84508	1.4093	3.6577	2.0644	0.58177	0.37764	1.854	1.1837	1.3618	1.2912	2.6796	3.3126	1.7729	4.2244	1.6843	8.1664	3.8457	1.0939	1.8869	2.1341	0.90047	-0.14606	4.5684	2.9917	3.0385	-0.51477	1.5431	1.8143	2.4764	5.3483	3.7187	2.4676	4.4609	2.5673
IL1RN	NA	-0.12377	-0.74959	2.0308	0.26792	1.117	2.2004	0.71605	0.87128	0.70987	1.3391	1.8037	2.1953	2.532	0.55365	0.52316	0.66153	2.3001	2.3181	1.7719	1.7154	2.9967	1.5743	2.8977	1.7247	2.8298	2.2576	4.0724	3.4156	2.168	3.2386	1.1959	1.5196	0.85983	1.882	6.1489	1.1637	3.0652	3.0555	2.2309	1.5258	0.48033	1.7229	2.7889	0.93647	1.1983	1.4289	2.6402	1.7332
RCN3	NA	0.44933	1.0196	1.2368	1.66	0.76781	0.85413	0.68651	1.3875	1.036	0.77234	2.9142	2.0747	1.54	1.6218	-0.32275	-0.076091	0.51288	0.37045	0.96125	0.59846	2.6548	2.2427	1.8074	-0.058991	1.0316	1.0729	3.2494	3.06	1.6452	1.9963	0.73589	-0.92943	1.2958	2.158	1.1922	0.23276	2.2398	2.7654	0.80866	0.95865	0.21137	0.84532	0.47308	1.2781	0.33825	-1.9388	0.21697	-0.093174
FCGRT	NA	2.2383	3.6433	3.662	3.4774	2.9006	3.661	3.378	3.4769	3.5291	3.3136	4.6079	4.0931	3.475	3.8795	1.862	3.3651	3.7539	2.8966	2.7086	2.2293	5.488	5.084	3.788	3.0736	4.1406	4.3613	6.2362	4.4739	4.1444	3.9489	4.6417	0.60965	3.8586	5.5177	4.0872	4.3361	4.8393	5.1018	4.5844	4.0832	2.6478	4.8285	4.4728	5.2136	2.9962	2.7492	3.8684	4.2439
ARHGAP24	NA	-0.27516	-1.1544	-1.674	0.26575	-1.1479	-1.3873	-2.3057	-2.7994	-0.078273	0.035142	-1.3409	-0.88052	0.13873	-1.9737	-1.8544	-1.4019	-1.0247	-0.051962	-1.4746	-0.92943	0.62785	-1.4783	-0.33493	-1.4783	-0.26348	-0.00061248	0.61301	0.93382	-0.54596	-1.0512	-0.64122	-2.3104	-1.4817	0.25219	-1.5948	-0.98299	-2.7133	0.84095	0.38304	-0.86591	0.30872	-0.63107	-0.88322	-0.77505	-1.3774	-0.42106	0.57856	-0.50005
LYZ	NA	8.9646	8.018	11.359	9.9682	8.6669	11.216	9.4045	9.5013	10.455	9.4824	11.744	12.311	9.8097	9.2634	8.2619	10.349	11.304	10.629	9.0131	9.3518	12.266	12.412	11.48	12.311	11.744	10.558	13.514	11.089	10.112	11.569	10.578	7.6865	8.6613	12.653	9.5593	9.3449	12.023	10.075	9.3049	10.96	10.001	9.6982	9.4637	7.3464	8.1318	8.0128	9.5204	9.6662
SIRPD	NA	-2.8694	-1.8503	-0.2361	0.76626	-1.674	-1.4606	-1.5651	-1.5108	-0.62054	-0.29408	-1.6703	-0.0046542	-1.1383	-2.4081	-2.8626	-2.8244	-0.78854	-2.774	-0.36086	-2.2599	0.055734	-1.1383	-0.37526	-3.0479	-1.6244	-0.61077	0.42618	0.90757	-1.926	-0.13293	-3.115	-1.32	-2.8122	-2.2599	-2.0772	-3.1822	-1.0796	-0.91241	-3.115	-2.1043	-1.5911	-1.996	-1.1383	-1.2089	-1.9217	-1.7098	0.33113	-3.4313
CECR1	NA	4.4164	3.7044	5.5068	4.423	4.1957	4.4375	5.1493	5.1344	5.8396	4.8731	5.4282	5.8364	5.6534	3.5237	3.9514	6.2207	5.2818	3.5656	4.0017	4.2708	5.9789	4.0358	4.3568	4.1551	3.0555	3.9873	4.2359	4.224	4.9218	6.0892	5.4641	5.9357	4.7576	4.7731	5.182	3.2526	6.6694	3.9568	2.4204	5.0891	1.9855	4.5463	4.8537	6.9759	4.9054	4.5212	6.3459	5.5947
RASSF4	NA	3.3606	3.7951	4.0346	3.9452	3.5038	2.2583	3.307	2.0548	2.7287	1.1933	3.2665	2.8775	3.7265	2.5402	2.3051	3.2137	2.9167	2.9302	3.8534	3.017	3.7893	2.245	2.6402	2.787	2.7169	4.1398	4.1644	3.1648	4.9064	4.2772	4.4223	1.7891	3.8034	3.8944	3.8361	4.2236	5.0407	2.2979	1.6995	3.5096	1.5734	2.8547	2.5659	1.2393	2.8486	2.2649	1.4534	1.1358
PELI3	NA	0.84532	1.3108	0.79212	0.51972	0.46302	0.49062	0.81148	0.79808	0.99911	0.44933	0.68029	1.3663	1.1637	0.94605	0.6147	1.535	0.95992	1.0964	0.79362	1.8981	0.67076	0.61138	0.81304	0.62316	0.69443	0.028593	1.3029	0.90473	1.2103	1.6823	0.56203	1.2247	1.6823	1.0168	0.24846	1.8409	1.2427	1.2958	1.1624	0.12704	0.6929	0.62632	0.77234	1.1995	0.89468	1.6414	1.5091	0.29599
MYO7A	NA	-3.3452	-3.4679	-2.0398	-4.6373	-2.8377	-2.0042	-2.7016	-2.392	-3.034	-2.2502	-1.5289	-4.1763	-1.5911	-3.5601	-2.0993	-2.5848	-1.2344	-1.996	-1.7016	-0.15509	1.5703	-2.1175	-3.7852	-3.3637	-3.3546	-2.0815	-2.1788	-3.1443	-1.6895	0.15449	-2.4886	-2.0772	-0.7832	-0.94344	-0.99184	-1.1926	-0.73078	-1.761	-3.1671	-1.3873	-2.3155	-1.8585	-1.8375	-0.3372	0.28485	0.32943	1.1983	-0.27736
PTK6	NA	-1.7686	-0.29408	0.41193	-0.44271	-0.83668	-1.1044	-1.2966	0.088442	-0.3372	-0.59739	0.24652	-0.023417	0.53494	1.0462	1.1713	-0.28447	-0.58659	0.16218	1.025	-1.4746	-2.0398	-0.49525	0.17228	0.83349	0.71296	1.3819	1.2007	-0.045352	-1.6588	-0.24548	-1.6399	-0.47506	0.74191	0.65823	-0.91783	-0.4604	-0.49266	0.73443	0.26386	-0.82192	2.1309	1.6906	1.4829	-0.88052	1.1677	0.8173	0.030875	-0.43286
FCGR2C	NA	0.8512	1.5875	1.8101	1.4438	-0.19547	2.7492	-1.9178	2.0284	0.76781	2.4662	1.8092	1.1599	-1.0128	0.7603	1.1475	2.1302	0.90047	0.58687	-0.5587	0.77852	1.6888	2.9802	1.2151	-1.2966	3.0014	2.5046	3.3332	2.834	2.6744	1.8152	1.264	0.70534	1.4807	5.2454	2.9589	-1.6285	3.2359	1.7967	-0.59464	1.84	0.46302	1.5713	0.18768	1.0794	0.76176	0.85837	-0.77229	2.1595
FCGR2B	NA	0.52993	0.5553	0.56885	0.09268	-3.2062	-1.8216	-1.384	-0.33024	0.91984	-0.61551	-1.8216	-0.57165	0.89028	-0.10157	-1.3607	-0.023417	-0.50005	-0.48019	0.049362	-2.5343	-1.2536	3.063	-1.3807	-0.51713	0.29039	-0.015069	1.3707	-0.3372	0.67723	1.0912	1.6946	0.68029	0.70378	3.8309	0.4838	-3.495	2.4341	0.032906	-5.716	0.47308	-0.1934	-0.1736	-1.12	0.60488	-0.87172	-1.6703	-1.5472	-1.2966
S1PR3	NA	-1.0304	-4.2593	-0.73078	-4.413	-4.2311	-0.90581	-4.3343	-1.9388	-4.1077	-3.255	-3.9329	-4.0565	-6.241	-5.596	-5.6744	-4.3499	-1.9514	-6.8512	-4.9473	-2.9423	-1.2057	-3.9211	-6.3102	-2.9227	-2.5504	-2.725	-3.4499	-1.9737	-2.265	0.1998	-1.1895	-4.7533	-3.1523	-1.6168	-2.9968	-2.0675	-1.8292	-0.86306	1.3256	-1.1801	-0.48019	-1.2022	-3.7852	-2.5667	-4.9473	-4.8803	-3.0556	-3.4229
AGTRAP	NA	4.3084	2.3741	3.4084	5.383	4.3156	3.5145	3.5392	4.7077	4.8629	4.0253	5.3622	2.1839	2.9419	1.6014	2.4458	3.6266	3.5368	2.4845	4.2302	3.8396	5.0794	4.4142	4.086	3.5808	3.0611	4.8551	5.56	4.6353	2.8024	4.1429	3.197	4.2844	3.5547	5.3611	4.3933	2.8091	5.203	4.765	4.8113	5.7761	4.7439	4.1582	5.4268	6.7595	3.982	4.7868	6.2393	4.766
CD93	NA	5.4758	0.87698	1.0412	-0.37759	1.2415	0.043486	0.30501	1.1334	1.5835	-0.21801	1.2534	0.21335	1.2451	0.45448	0.4527	1.3224	0.77991	0.37764	1.0386	3.74	-0.047664	1.1449	-0.3182	2.2249	1.9197	2.7374	0.80565	2.5863	3.5851	4.191	2.8133	2.7999	0.97267	3.0577	2.3437	1.547	3.1495	1.7247	3.9617	4.4754	6.0706	4.3204	3.2143	6.572	2.8255	2.3267	5.6933	4.0415
CYP1B1	NA	-2.7492	-2.2453	-0.78587	-2.4886	-3.5704	0.22314	-2.6188	-1.1044	-2.7868	-1.4121	-2.8182	-2.5061	-1.6935	-2.0087	-3.6893	-1.2998	-1.161	-2.2217	-2.4666	-1.2637	-0.68738	0.58687	0.15449	-1.761	1.4881	0.58016	0.41193	1.0462	2.9476	0.65993	-1.0616	-1.1639	-2.0993	-0.42106	4.5534	-2.3615	-0.75873	-1.0276	-1.1044	-3.9811	-2.6363	-0.019342	-1.0956	-0.93793	-1.2473	-4.0186	-3.9563	-5.2031
PDK4	NA	-1.1383	-1.0128	0.90893	-0.62334	-3.1596	0.91837	-0.17781	-1.2443	-0.805	-3.2295	-3.1221	-2.0537	0.11504	-2.403	-2.7374	0.41904	-0.60264	-2.5965	-2.1837	-0.84508	-1.5873	-1.6132	-1.6321	-1.1672	0.57051	1.5103	-0.63875	-0.093174	1.8135	2.1909	1.3763	-1.1895	-1.3948	-1.5767	-1.7932	0.053553	0.95602	0.09268	-2.398	-2.0357	-2.2407	0.43652	-1.9737	0.78615	-0.50263	-3.1368	-1.9217	-4.9021
PLA2G7	NA	-3.6587	-2.7312	-0.63107	-2.8377	-3.3114	-2.2947	-2.976	-2.2898	-1.7098	-3.4413	-2.3516	-2.4613	-1.3607	-3.3201	-1.6132	-0.56417	-2.4721	-4.413	-2.9831	-1.6094	-0.65449	-2.6023	-1.6588	-3.8402	-0.76687	-1.1262	-2.3	-2.6657	-1.9873	-2.1516	-0.086805	-2.0042	-2.1087	-0.93505	-0.58408	-0.82192	-0.94911	-2.6716	-3.7638	-1.3472	-3.2469	-1.4924	-1.4783	0.28281	-2.4938	-2.2599	-1.1895	-2.936
PID1	NA	-1.9601	-0.39443	-0.25437	-1.8713	-1.6855	0.34008	0.66455	-1.1412	0.65823	-1.3569	-1.8134	-1.6935	-2.6188	-2.3665	-2.7016	-2.7374	-4.8367	-3.5316	-3.2214	0.18575	-1.0922	1.5813	-2.0537	-2.0631	0.52478	0.041398	-0.51477	-2.0269	-1.2473	-1.867	0.45955	-1.9131	-1.5037	-1.4924	0.15449	-2.4401	-2.1788	-0.63614	-0.51949	0.60803	-3.5041	-1.8713	-1.5615	-0.60264	-2.7868	-1.5037	-0.11064	-3.2062
ASGR2	NA	-0.47005	1.504	2.242	4.1848	1.1983	2.2168	1.6739	2.3627	1.6785	2.1356	3.5121	0.41025	0.61979	2.0715	1.2819	0.511	2.2665	0.42271	2.1846	1.2114	1.3917	2.1287	0.67723	-0.40891	1.8463	3.6822	2.0684	0.78293	0.45448	1.3607	1.9375	-0.86591	-0.1822	-0.45034	-0.35839	0.084341	3.8216	2.2972	-2.1043	0.26386	-2.8563	-0.90581	0.03721	0.92253	-1.3472	-2.0993	1.1738	-0.68145
MS4A6A	NA	3.6711	4.6246	4.9218	4.2397	2.4878	2.3051	3.043	5.836	2.158	2.3275	3.9543	3.3011	2.4993	3.0781	1.9995	2.9331	3.6115	1.9644	4.0078	2.2665	4.0309	6.1489	3.1183	3.4446	4.6026	5.1066	5.1777	2.9065	6.7184	4.5352	6.9848	2.1824	3.0926	6.4812	2.6847	2.1793	8.1941	4.2908	0.068042	2.4204	1.9971	1.7629	3.6957	1.5693	1.5071	1.4871	1.4596	1.0662
SLC8A1	NA	0.78921	0.45448	2.1247	4.6993	-0.36086	3.0311	-1.3031	-0.83668	0.64712	-0.44271	0.076229	1.5156	0.69135	1.0976	0.82036	0.070116	1.5226	1.4016	0.90893	-0.70916	1.0582	2.2286	-0.25437	0.68651	1.117	1.9594	0.46128	0.086391	-0.047664	0.94047	-0.20245	0.28281	-0.071874	-0.054271	-0.34686	-0.3631	2.1465	3.7681	-3.8851	-0.77781	-3.4229	-1.1991	0.13274	-1.426	-1.6208	-1.3101	-2.6023	-2.2898
MS4A14	NA	2.6255	3.3296	4.7629	4.144	3.2828	1.3685	2.1549	2.0587	1.6152	4.355	5.0755	4.5014	3.4794	3.6536	1.8664	2.1542	3.1959	2.7011	2.4253	0.27174	3.2644	3.3805	3.497	4.1937	4.4281	4.8313	5.265	5.0255	1.9297	3.4405	2.4093	1.9584	2.1317	4.1245	3.0904	1.1738	3.9576	2.1091	2.9371	-0.34686	1.0635	1.7202	1.2781	0.1368	2.5435	1.1158	-0.099431	-1.5072
MS4A7	NA	3.6559	3.7535	5.6382	4.8998	4.3646	3.4686	3.5909	3.8255	3.7668	4.7969	5.4347	6.929	4.5858	4.7998	3.391	4.0172	4.8565	4.2206	3.9001	1.6833	4.3208	4.739	5.6999	5.5775	5.5966	5.387	6.2778	5.143	3.1588	4.7397	3.3667	2.5988	2.1192	6.6381	3.8174	3.1254	5.7834	3.8025	2.2161	1.4734	2.3424	3.6167	3.3896	2.0628	3.2344	3.0176	2.0795	1.1232
CD163	NA	3.0955	-0.71759	1.3796	4.1752	-0.28207	-0.21556	0.051579	1.3097	4.3996	1.4169	7.604	0.5146	5.0167	0.71145	0.041398	1.3729	-0.56909	6.218	3.0419	-0.53492	0.52993	1.3628	1.9628	3.6237	3.5785	7.1383	-0.39443	0.35443	2.7443	2.9395	1.7004	0.6929	1.5764	-0.59997	1.8638	7.0036	2.5831	0.047372	-0.1038	0.3236	0.090491	0.47681	0.2407	1.8214	1.882	0.35267	1.506	-0.9701
MS4A4A	NA	0.37764	1.6804	2.3254	1.4544	0.47136	0.23693	0.89909	1.2534	1.1775	0.3068	2.3232	1.1119	1.9742	1.0607	1.3062	1.4797	1.0964	1.6668	1.5287	-0.29889	0.71296	-0.62334	-0.13073	1.6014	2.6853	1.9087	1.3885	0.47681	1.0635	3.0271	1.2485	0.37222	1.0114	1.8011	0.17032	0.94178	3.2833	1.6915	-0.85999	-2.0176	-0.42816	1.4136	0.90473	0.10673	0.9742	-0.48019	1.6767	-2.7133
CEBPD	NA	4.8446	3.6703	5.4355	8.4668	5.1781	5.6148	5.3288	2.658	4.7017	7.3297	7.1588	4.4681	7.3758	4.1281	4.8759	4.2256	6.0369	6.2023	3.8603	4.5377	7.1266	7.2007	5.6541	4.9704	6.3679	6.2882	5.0837	6.6997	5.5017	4.9533	5.9219	4.1999	3.1953	6.3019	7.2447	8.6829	6.5025	5.6842	2.9774	7.1647	5.4604	3.5199	4.348	6.0361	4.7952	4.5812	3.4196	4.3137
KCNE1	NA	1.374	-2.4833	-0.97648	1.2127	-1.2376	-1.7686	-1.718	-2.7016	1.0976	-1.384	3.5421	0.1998	0.92818	-0.36086	-1.2866	-0.78045	-1.9301	-0.43785	0.7299	-0.87739	0.28485	4.4594	-0.38277	-1.4053	-1.4569	-0.30125	0.76319	0.9062	-0.13293	0.72675	-0.64919	-0.88322	-0.95776	-3.6797	-1.2504	2.8479	-1.0218	-1.0707	-1.9089	-1.6132	0.58853	-0.50498	-2.2502	-0.95502	0.86708	-1.3569	-0.72531	-1.3409
PLD2	NA	-0.26577	1.5298	1.2923	3.077	0.75602	0.31622	-0.48286	0.58508	0.82763	0.73746	2.4465	1.4202	1.537	0.87698	0.57212	0.14062	1.3369	0.59181	2.193	1.4639	-0.16868	1.8549	0.91294	0.60803	1.1462	2.9831	1.6718	2.3494	1.9289	1.5885	1.2211	-0.036778	2.0715	2.5429	-0.50498	0.54351	1.8845	2.1619	-0.051962	-0.91783	-0.1736	0.40295	1.3552	0.9157	0.91702	1.4449	0.54521	0.10071
ARHGAP31	NA	0.094711	1.9823	1.7629	1.5623	1.1016	1.049	-0.027885	1.3963	-0.013033	1.8497	0.4992	0.35624	0.54836	0.76626	-0.1934	0.55365	0.65507	0.13081	1.7097	0.72835	0.3068	1.2211	-0.5486	0.86138	2.0276	1.747	1.6043	0.38304	-0.39699	0.64231	1.3518	0.61138	0.19573	0.95022	1.2792	-0.49769	2.5474	1.5924	0.69135	-0.045352	-0.9701	0.098754	1.505	0.10273	0.34008	0.17418	1.4028	-0.17571
SLC26A11	NA	-0.1736	1.1689	1.4459	0.92117	0.078289	1.4212	0.3218	0.16825	-0.40419	0.055734	1.4639	0.75887	1.4223	0.84532	0.76471	0.6182	1.3029	1.3029	0.74191	1.0899	0.52147	1.6776	0.6147	0.37764	0.46814	0.58177	2.1975	1.3358	0.93517	0.60002	1.4223	-0.94911	1.7172	3.0333	1.9323	1.0073	1.3819	2.475	-0.5486	0.42073	-0.62861	1.2294	0.28844	0.67878	-0.047664	-0.7832	-0.078273	0.86138
PDE4A	NA	0.23693	0.95022	1.156	1.304	-0.50739	2.0595	0.28485	-0.61077	-0.14834	-0.31596	-0.15039	-1.0796	-0.11276	2.7393	-0.45034	-0.3631	0.91984	0.31805	-1.161	0.86986	-0.48019	0.86285	-0.3631	-0.91783	2.8577	2.0929	2.0476	0.55698	0.26386	1.2271	1.1637	-1.2604	-0.59997	2.8133	2.8424	2.5168	2.2154	2.1923	-1.6361	1.5602	-1.2314	0.15643	-0.045352	-0.32509	0.81446	-0.3422	0.72372	1.4363
MTSS1	NA	0.47308	2.8625	3.1975	5.1724	2.9512	3.3549	1.9112	1.618	2.4031	2.3522	3.1167	1.1762	2.2332	1.6707	1.4692	2.4038	2.0738	2.7592	3.2116	1.346	1.1321	2.6357	1.0516	2.426	2.3705	2.6732	3.059	2.534	2.2376	3.4161	2.3877	1.0263	2.8678	4.0176	3.3395	2.1893	3.6835	5.9972	2.7424	2.9395	1.1321	2.5666	3.1022	1.4039	3.6026	3.1305	0.36687	2.2709
PAPSS2	NA	-1.996	-1.4189	-0.26124	-1.7848	-2.4556	-1.9002	-1.2217	-2.3816	-1.5729	-1.2704	-2.4775	-1.344	-0.69538	-2.1419	-1.8292	0.4476	-0.81617	-3.3201	-2.4886	-0.16169	-0.57165	-2.3459	-2.6716	-2.7676	-0.64407	-0.52702	-0.81617	0.10466	-0.13728	0.77702	-1.7139	-1.1262	-1.3031	-1.0512	-1.4433	-1.5948	0.59688	-1.6935	0.54183	-2.3408	-0.10609	0.42956	-1.8792	-0.88891	-0.43523	0.33113	0.48727	-2.902
VDR	NA	0.19171	0.022604	1.5984	0.30312	-0.13934	1.4234	0.94178	1.4818	1.4702	1.3051	2.1968	2.389	3.3085	1.6494	1.0101	1.2971	1.6494	1.8611	2.4533	3.1565	0.18768	2.0069	1.9653	2.5686	1.9154	1.0399	2.2057	2.2309	1.3995	2.9308	1.0182	2.3981	1.036	2.295	1.0276	4.0796	2.7067	2.3353	1.5703	0.29217	2.1657	2.5673	1.8575	3.2265	2.0404	2.3649	2.099	1.8187
EPS8	NA	-1.4569	-0.88322	0.46814	-0.77229	-1.5987	-0.88601	-0.14834	-0.38969	-0.4604	0.68812	0.61649	-0.87172	0.11073	-1.8216	-1.1136	-0.38277	0.3218	1.3885	2.2286	-0.29628	-1.2314	-1.6665	-0.065359	2.36	1.546	-0.038848	-0.73078	-0.10157	-0.30583	0.94744	-2.2265	-0.53492	0.89028	-0.1038	-0.13073	1.3995	1.5278	-0.90581	1.5247	-0.81911	-1.5289	0.19171	0.11073	0.86708	1.0302	0.64712	-0.09743	-2.2407
RAPH1	NA	-4.8577	-2.6959	-2.4833	-3.7096	-2.5452	-2.6363	-2.876	-2.9901	-2.9693	-2.2599	-1.7413	-1.7338	-2.5722	-3.4313	-3.58	-2.2801	-3.271	-2.156	-2.1788	-2.7994	-2.7868	-5.7574	-2.6777	-2.5558	-1.6021	-3.5228	-1.9651	-2.5452	-2.3252	-1.2998	-2.2548	-2.0357	-2.0176	-2.5965	-4.4286	-3.2139	-2.4242	-1.3774	-0.18905	-4.3652	-2.9831	-1.718	-3.4148	-3.58	-1.7971	-2.2407	-2.7609	-2.6302
MSR1	NA	-2.3865	-3.6587	-5.0953	-5.899	-5.635	-3.4148	-3.7096	-3.9091	-2.8822	-1.5651	-3.6998	-3.5041	-2.4242	-3.9329	-5.5576	-0.3182	-2.6835	-1.926	-4.925	-3.5127	-3.3285	-4.2593	-1.996	-2.725	-1.1736	-3.0995	-4.5291	-3.3721	-3.0408	-3.4587	-5.8028	-2.6023	-3.2864	-1.6855	-3.0922	-1.0736	-5.0428	-4.3499	-4.3032	-2.5612	-3.6893	-2.2848	-2.4613	-2.6835	-2.392	-4.4606	-1.12	-4.7533
CDC42EP1	NA	-3.2295	-0.88052	1.1182	-1.1352	-1.5651	1.1269	-2.2745	-1.7056	-2.9149	-1.4606	-0.47247	-0.27516	-2.6246	-1.7892	-2.2697	-4.2311	-0.17571	-1.2217	-1.5472	-0.90581	-1.5146	-1.1801	-1.9829	-2.3816	0.32943	0.22904	-1.1544	-1.9388	-1.4088	1.0662	-0.58167	0.055734	-0.52981	-0.73605	-3.0556	2.2204	1.4502	-1.6208	1.6888	-1.2604	-2.9423	-3.0118	-1.0006	-1.0956	-1.4156	-0.36552	-1.926	-1.7648
NID1	NA	-2.3303	-1.9829	1.7785	-2.0223	-1.4363	0.65351	-0.35144	-1.2089	0.57856	-2.5286	-1.0276	-0.43523	-1.8915	-0.15274	-0.75557	1.3267	2.6548	-0.61804	-1.6285	0.73294	-0.93505	-1.1322	-2.2265	-0.21329	1.0276	0.63416	0.30312	1.3211	-0.47769	2.7765	-0.57165	-0.067403	6.0591	1.3391	0.78757	-0.22014	2.3374	-0.70333	-2.2453	-1.4053	-1.6625	-0.11064	0.58687	-1.1322	0.078289	0.60163	-1.6665	-3.1743
IL31RA	NA	-4.413	-2.7434	-1.9829	-4.3343	-3.115	-2.4401	-5.2618	-2.5167	-2.0269	-4.3808	-3.0922	-2.4666	-2.774	-2.8563	-2.1516	-4.0309	-0.61077	-5.2915	-3.7313	-4.2311	-2.4833	-2.8626	-5.0184	-1.9601	-5.0184	-2.976	-3.5127	-3.019	-3.9091	-0.9407	-2.6716	-5.0428	-4.1483	-3.1671	-2.8694	-1.7297	-1.0006	-4.2736	-4.5291	-4.4606	-4.1077	-2.8122	-3.019	-4.4606	-2.086	-3.1443	-3.1443	-4.8154
PRLR	NA	-7.1232	-7.7811	-0.032402	-2.5395	-7.1232	-0.0046542	-3.5127	-2.0087	-2.5167	-4.6184	-1.9089	-2.654	-5.716	-4.0694	-7.1232	-7.7811	0.6929	-6.0578	-6.8512	-3.6184	0.9157	-2.5667	-3.8851	-1.4019	-2.6133	-2.1273	-4.8154	-2.8244	-2.7492	-0.46769	-3.2943	-5.596	-4.4774	-3.9681	-5.5209	-4.1622	-0.15948	-1.0862	-4.7134	-6.7398	-6.9774	-4.9948	-3.0995	-6.9774	-4.0309	-3.6691	-6.7398	-6.9774
MTMR11	NA	-2.7312	-1.9178	-0.19781	-0.68738	-0.8247	-2.0312	-0.73605	-1.2536	-0.78854	-0.93505	-0.11943	-0.7994	-1.0423	-0.5537	-1.4397	-1.5911	0.072251	-1.1136	-1.0736	-0.75229	-2.2745	-1.3101	-1.8418	-1.0097	0.43307	-0.52981	-0.55119	-0.78587	-2.1087	0.29217	-1.0542	-2.7934	-1.0335	-1.7098	-2.7492	-0.60264	0.35443	-2.0312	-0.51477	-1.6285	-2.3303	0.25601	-1.0862	0.37951	-0.18667	-0.35839	0.14451	-1.7258
FAM20C	NA	0.74676	1.0542	2.2286	1.4754	0.49581	2.6242	0.97735	1.5541	1.6563	2.0936	3.3188	3.7044	3.0921	2.9202	1.1295	2.7231	3.6279	3.9018	2.0404	4.8187	1.3235	2.452	2.9248	3.198	3.227	3.197	3.8296	3.2196	3.1882	2.9177	2.6643	1.7776	3.3085	3.3301	0.4172	3.5966	3.9983	0.78439	-1.518	-2.5343	2.2301	1.1572	2.8114	3.0129	0.62472	1.1946	-0.16868	-0.36086
IRF8	NA	2.0921	1.722	3.3875	2.9779	1.4585	2.8792	3.4216	1.4523	1.6083	3.6804	2.3165	0.92548	3.6745	1.8321	2.0052	3.1077	4.082	3.6643	2.3833	2.0921	3.101	4.0224	2.3226	4.6328	4.2746	3.2201	2.331	2.2767	2.295	3.8216	2.9618	1.1372	1.5135	3.0509	2.9768	2.5889	6.5503	1.4512	1.3518	2.5705	1.6552	2.5409	7.2721	5.2664	2.8492	4.0407	3.8439	3.6106
LY86	NA	1.5113	1.1861	4.2214	1.0302	1.2474	3.496	1.9576	2.0795	1.5803	2.0209	1.0912	-2.0815	2.1169	0.61649	-1.0542	1.7266	4.1783	3.0697	1.6414	-0.94911	3.0237	1.4169	-0.1351	2.8589	3.9229	1.533	1.5196	1.0316	1.9476	5.2725	3.586	0.22106	-0.00061248	2.7206	3.1289	0.39774	6.0845	-0.89725	-1.606	0.93517	0.91163	1.8776	3.5262	5.888	3.9668	5.5302	1.5166	3.3512
CACNA2D3	NA	-3.4229	-4.4774	-1.5802	-3.0118	-4.2593	-2.7676	-1.518	-3.5127	-2.4242	-4.4774	-5.2321	-2.1273	-4.9473	-4.1483	-4.3343	-2.9089	-0.13934	-4.1622	-3.8066	-3.1523	-0.50498	-5.4846	-2.3252	-2.5612	-0.66513	-2.7934	-4.1763	-5.4157	-4.0186	-1.6855	-0.92064	-3.2139	-4.2311	-3.2062	-3.5601	-5.1476	2.9161	-4.3032	-4.6373	-4.5996	-1.2835	-1.9601	1.546	-1.8418	-2.2361	-0.77781	-3.2379	-2.4242
TIFAB	NA	-2.6188	-4.6746	-0.19547	-4.8577	-4.6556	-2.4295	0.45787	-1.2769	-0.66513	-2.9089	-3.6184	-4.5996	-5.4498	-4.4945	-4.6942	-4.4286	-1.1895	-3.8966	-4.0822	-4.564	-1.3706	-6.0578	-2.7803	-2.2453	-0.11943	-3.6893	-2.8889	-3.6184	-6.3102	-1.3168	-3.58	-5.4498	-6.3102	-4.925	-2.1087	-5.2915	4.7221	-4.6373	-5.2321	-2.6474	-4.8803	-5.1209	1.8802	1.4534	-1.5729	-0.049936	-3.8402	-4.2454
PTPRO	NA	-2.1319	-1.0247	-1.1075	-1.996	-2.725	-3.0631	-1.5873	-0.67616	-1.6285	-1.426	-1.8874	-1.2121	0.36499	-1.5002	-1.2151	-0.51949	-0.9407	0.28666	1.1321	-2.9292	-3.993	-1.606	-2.1472	0.81446	-0.5486	-2.2801	-0.97369	-0.57672	-1.2933	1.0976	0.0579	-0.47769	-1.2022	1.0516	0.96819	0.31433	1.3336	-3.6893	-2.0129	-2.9489	-1.4329	0.61979	-1.3982	-0.96074	0.74676	1.2019	-4.564	-2.876
MARCH1	NA	0.95992	0.20947	1.5008	1.0412	-1.1672	-0.45501	0.56043	0.23693	0.11295	1.9024	3.6638	1.7088	3.6885	0.53494	0.67409	1.1995	1.2427	3.5909	4.6852	0.6929	0.035142	0.77541	1.6718	2.3458	3.2812	2.1287	1.3674	0.29217	0.73443	1.9087	1.8304	-0.42583	0.0076481	1.4502	0.46128	0.34008	3.9242	-2.0269	-0.9859	0.1937	0.51629	0.14832	1.8296	0.17228	5.5846	4.3125	-2.0129	-0.99184
SYT17	NA	-3.4313	-2.4081	-1.926	-0.6623	-2.4295	-2.8062	-2.6474	-1.3101	-2.6959	-2.9556	-3.5995	-3.115	-1.8375	-1.7686	-3.4413	-2.0087	-1.2504	-2.725	-1.3569	-1.996	-3.0049	-2.403	-3.1743	-2.5504	-0.85105	-2.9489	-1.8955	-2.9489	-2.2697	-0.45501	-3.8739	-3.0848	-3.2139	-3.5601	-4.2736	-6.0032	-0.72029	-4.0565	-1.7297	-4.1763	-2.9089	-3.3114	-2.4135	-3.4063	-1.5688	-1.1926	-4.3968	-2.9292
HTR7	NA	-1.6473	0.43487	2.1603	1.6452	-0.42583	2.8601	-0.069658	0.9019	-1.9388	1.4082	-0.14371	0.79212	-1.7971	-1.1544	0.23693	-1.4924	2.502	0.49419	-0.91513	0.47681	1.3518	-0.76159	0.68977	3.3708	3.8052	2.8182	-0.16384	-0.3873	-1.3472	2.0802	2.1028	-2.8062	-1.5362	0.27366	-0.46266	-1.7016	4.3793	-0.63875	0.13477	0.026486	0.50095	3.4013	2.428	1.045	2.1371	2.9377	-0.5587	2.0284
SMPDL3A	NA	1.3807	-0.70333	1.2114	-0.54321	-1.384	2.099	0.44577	0.1088	-0.94344	0.93647	0.91294	1.6629	-0.45769	0.15833	-0.8541	-0.1736	2.0778	1.2282	-1.0218	-1.7454	1.6494	1.2054	0.76626	0.76781	2.1749	1.6043	1.9112	1.547	0.3866	0.026486	-0.3631	-0.99781	-0.39928	0.96125	1.8828	0.12893	-1.0128	-0.09743	-0.75229	-0.53235	-1.7297	-0.95776	-1.6552	-1.4088	-1.0423	-0.33265	-1.7016	-2.5452
KCNC3	NA	-2.3408	-1.3267	0.24448	-1.0276	-3.6184	0.47136	-1.1865	-0.68441	-2.398	-0.73605	-2.3665	-1.8134	-1.4964	-3.4587	-2.876	-0.99781	-1.6552	-1.1075	-1.6935	-1.4674	-0.6055	-0.50498	-2.936	-1.9514	0.49748	-0.77781	-1.9783	0.076229	-1.2901	-0.35614	-0.38969	-2.5667	-1.7056	-1.9178	-0.68441	-0.65969	1.3995	-0.8079	-3.742	-1.6021	-1.5615	-1.3472	-0.084539	-1.4712	-1.2183	-0.14371	-2.5504	-4.3808
TBC1D12	NA	-3.9563	-1.3409	0.73889	2.3713	-2.5722	0.71145	-1.6855	-2.3713	-1.8713	-2.0904	-4.0309	0.52652	-1.8332	-1.3031	-5.1209	-2.7549	-0.96369	-1.5362	-2.2947	-3.8739	-0.92943	2.0364	-1.5987	-1.2504	-1.3873	1.7535	-2.4081	-3.2469	-1.5472	-0.60814	-1.7494	-3.3285	-1.391	-2.7374	-0.48019	-2.8822	-2.156	-1.606	-2.1651	-2.6599	-3.4679	-1.2473	-3.115	-2.0537	-2.1985	-4.2169	-1.2966	-2.3713
CAMK2D	NA	-0.09743	0.47136	0.88323	0.48727	-0.32509	0.46469	-0.3873	0.40295	-1.8096	-0.08252	0.051579	-0.16169	0.9713	-0.66785	0.91027	0.19573	1.8793	1.9358	0.30872	-0.31102	-0.98299	1.049	-0.40164	0.69443	0.89468	0.11073	0.76471	0.21515	-0.11276	0.28666	1.1849	-1.6783	-1.2344	0.56043	1.1003	-0.1038	0.54836	2.4641	1.5973	1.544	0.33113	1.1347	0.30312	1.1372	0.50601	0.38842	0.13274	1.1572
RAB11FIP5	NA	-0.53492	0.81304	-0.46266	0.54351	0.024555	1.993	-0.39699	0.511	-1.2637	-0.49023	0.080385	-0.74695	-0.75229	-1.9089	-0.37024	-1.3101	0.8785	0.60002	-1.2057	-0.55618	0.13477	1.0276	-1.5911	-0.56664	-0.14606	0.27545	-0.20245	-0.26124	-0.9859	-0.93505	-0.09743	-0.67336	-0.47005	1.1762	1.7202	-0.10841	0.40668	2.0284	1.5875	1.2781	-0.08252	0.16609	-1.4639	-0.22932	0.28281	-2.0176	-1.7494	0.52819
PPFIBP2	NA	0.63267	1.2675	1.5813	0.86986	1.2079	1.1044	-0.48532	0.258	-0.34915	0.3218	-1.518	-0.58944	0.35092	-0.67336	0.37951	-0.061134	0.99096	0.16406	-1.3376	0.086391	1.2805	0.50424	0.11902	1.5623	0.93102	1.882	1.4234	0.35796	0.27925	1.0289	1.5103	-0.91783	0.76471	1.9954	0.20162	0.31805	1.541	-0.4604	-0.52225	2.2427	1.4829	0.66922	0.030875	-0.83073	0.83349	1.0794	-1.558	0.61649
TBC1D9	NA	0.020492	1.2223	3.5126	2.236	1.2592	4.3468	0.70072	0.64394	0.16406	2.0061	0.56203	2.475	1.6227	0.078289	1.0689	1.1385	-0.27516	1.4617	0.72675	1.722	0.36134	2.3586	-0.010879	0.58177	1.7229	1.8575	1.4639	2.8708	0.83047	2.7907	1.3685	3.735	3.1422	4.4619	2.1703	0.75448	3.679	-2.2745	1.6668	1.2091	2.1771	0.18385	1.0542	0.36308	-1.8626	-0.025483	-0.20456	0.25032
GABBR1	NA	0.95865	1.7757	2.9658	3.8979	3.0808	2.3296	2.0268	2.3346	2.5613	2.6853	2.6084	3.2996	2.3095	2.8775	2.1982	2.0316	2.4396	3.0339	0.91837	0.79808	2.4764	3.7147	2.1123	2.8871	2.7857	3.472	2.1131	3.8352	1.6563	1.3358	2.7691	1.5602	2.9704	3.5091	3.167	0.7966	1.4997	3.0424	3.1768	2.1997	1.8286	1.3652	1.1572	1.3097	0.44933	0.86138	0.26978	1.5734
AIM2	NA	1.6888	1.3518	0.258	0.38128	0.0014718	-0.74439	-0.74959	-0.28447	0.52316	0.40668	2.6631	1.0276	1.2474	0.0579	1.0059	1.7285	0.0014718	1.1244	0.45787	1.6334	0.8785	2.9208	0.80712	1.3018	-1.7139	0.63111	1.0209	1.175	-0.48532	0.34183	1.6484	0.53669	0.46469	1.4818	1.0516	1.3051	0.73746	-0.61077	-0.17571	0.62632	1.0182	0.049362	0.40295	-0.32771	0.19573	-0.70916	0.011641	0.4154
CASP5	NA	-0.21556	-1.0097	0.94047	0.17996	-0.32771	-0.97369	-0.28447	0.047372	0.20562	-0.63361	-0.48532	-1.161	-0.77229	0.0055256	-0.27736	0.03916	-0.92064	0.97735	-1.0766	-0.43051	0.045431	1.2805	1.9467	0.3256	1.1689	0.43831	1.2247	-0.00061248	0.83191	-0.43523	-0.45265	0.39016	-0.06333	-1.0676	0.049362	-0.64407	-1.4433	-1.2473	-0.48286	-0.75229	-0.043193	-1.1136	-1.9042	-1.3607	-0.58944	-1.3639	-0.50739	-3.2214
TLR5	NA	-0.027885	-1.2151	2.0913	0.83955	0.60639	-1.2637	0.20947	1.0059	0.96269	-1.6855	0.99643	1.4103	1.3507	0.34358	-1.0956	1.3402	0.75602	-0.74439	0.51802	-2.0087	1.6687	1.5287	-0.28447	1.43	1.3685	1.1449	2.834	1.0567	1.7275	1.504	0.20162	0.7299	1.0781	1.9823	-0.54051	-1.5037	2.4579	-1.4363	-3.4148	-0.023417	0.77234	0.11295	-1.6437	0.5468	-1.1672	-3.255	-1.4053	-2.1472
HVCN1	NA	4.3683	4.3731	4.904	3.4129	2.5	2.3833	2.9243	4.1237	3.431	2.4403	3.8889	3.6768	4.1832	2.8188	2.4791	3.3147	2.9911	2.9967	3.7242	4.1737	2.6262	3.9393	2.3799	2.9979	3.7624	3.495	4.6915	5.4078	3.8077	5.2001	3.7324	4.2964	4.242	4.8945	2.602	3.8365	5.5906	2.46	2.5626	2.5811	2.7802	3.6313	3.7297	3.1422	3.5378	2.1535	2.9658	2.6878
C19orf35	NA	1.7013	1.3167	0.34008	1.2792	-1.6208	-4.2593	1.3607	0.91837	1.8523	-0.22014	1.9112	1.4997	1.0755	0.7966	-1.3639	-0.065359	-0.21329	-1.1106	2.2957	-0.93216	0.81005	1.1922	0.92682	0.92818	1.4627	0.10673	2.3023	2.2599	0.82321	1.2958	-0.32771	-0.79679	-0.36795	1.6442	-1.1322	0.38487	1.2439	-1.8096	-1.3672	-0.88891	0.97864	0.99364	-2.654	0.52993	0.18768	-0.68995	-0.1801	-2.1887
NLRC4	NA	1.364	-0.23158	2.1332	-0.3422	-1.267	-2.0537	1.2558	1.2912	1.3552	1.3246	1.8575	2.7337	1.5945	1.4125	1.2234	1.8964	1.687	1.6897	2.2472	1.1762	2.0652	1.5835	1.8161	3.5719	2.073	1.0912	2.6783	3.1604	1.4212	2.8036	1.2451	0.55698	-0.25658	3.514	-0.22707	-0.038848	3.5642	0.38304	-1.2637	-1.2769	1.0073	1.9467	2.881	0.95313	1.7023	0.8512	-0.95204	-1.0189
CCR5	NA	-0.10157	1.8143	1.9442	-0.30125	-0.8541	-0.61804	1.1933	1.3267	0.48548	1.1409	0.9742	0.54521	0.09268	-0.20035	-0.74439	-1.1044	0.65351	0.27545	1.0976	1.3719	-0.68995	2.6599	-0.47769	1.0964	1.4438	-1.177	1.6879	2.0974	0.47136	2.0818	2.3974	0.53494	-0.58167	2.2376	1.1158	-1.1075	4.1741	-0.32771	-1.123	0.10273	-0.51477	1.4245	2.3109	1.3436	0.076229	-0.2409	-1.0862	0.03916
CCR2	NA	2.2921	0.7252	2.637	-0.94911	-2.3	-0.95204	1.4234	0.82464	2.3254	0.89312	0.71145	0.91837	1.025	-1.3409	-1.7139	-0.9701	-0.26577	-1.1511	0.29775	-0.25658	-0.20905	3.3281	-1.2704	-0.08252	2.2339	0.52993	-0.385	1.5924	0.5587	0.20947	2.0715	0.52147	-0.65969	1.5206	-1.3168	-1.0646	4.8724	-0.50739	-1.3504	-0.11064	-0.3372	0.12494	2.7337	1.6843	-0.83668	-2.7312	-1.6094	-1.7454
GIMAP7	NA	1.7975	5.0027	4.9813	3.101	0.65507	1.7202	2.7783	3.2833	0.90332	0.98137	2.5638	2.4918	4.7161	1.9154	2.4993	2.9395	1.3402	2.0044	1.7358	1.9417	1.1849	5.0536	0.86847	1.3278	3.721	0.48033	4.018	5.8104	3.8556	3.203	5.9699	1.2474	0.33825	5.5604	2.4016	0.78757	5.502	3.3054	1.0127	3.4109	1.9782	3.8029	1.5318	2.5201	1.2819	1.304	0.56203	1.7563
GIMAP4	NA	1.7368	4.7024	4.4898	2.9208	0.035142	0.27925	3.1543	3.327	0.87128	0.40125	2.7685	2.9464	4.0156	2.0259	2.0826	2.4239	1.7692	2.2871	2.1839	0.68029	1.9568	4.7267	1.1016	1.7975	3.0135	1.8584	4.4379	5.5947	3.5832	4.0452	6.0569	1.9384	-0.17105	4.5348	1.8101	-0.26816	4.9155	2.5301	-0.22467	1.8003	1.5541	4.1768	2.1317	3.0669	1.2234	0.61979	-1.6783	-0.45265
GIMAP8	NA	0.58339	2.1535	2.7765	1.0046	0.57376	-1.9131	1.3312	1.4891	-0.82741	-0.30583	1.0794	0.99911	1.9146	0.44205	-1.0512	1.3496	0.70232	0.09268	-0.2705	0.65351	0.0014718	2.5234	-1.0572	0.080385	1.3485	0.70689	2.9717	2.5513	2.0268	2.1239	2.548	-0.56417	-0.61313	3.3497	0.17604	-0.9407	2.6312	1.2368	-2.217	0.55365	0.4838	2.161	0.0035251	2.2569	1.6888	1.3485	1.0101	-0.15509
CX3CR1	NA	0.75745	3.672	5.1274	0.96984	-0.89993	-0.64658	4.1543	4.3062	2.0434	0.9882	1.8463	2.6228	1.8895	1.9163	1.1057	2.3353	2.2412	-0.25437	1.1499	0.074224	1.8532	3.4891	0.93647	3.5135	4.2579	1.1487	4.9756	4.6562	3.8774	6.0274	4.4404	2.1247	0.051579	5.331	1.4191	-0.45265	7.8758	0.66153	-1.2504	1.252	1.7294	5.0713	2.4465	3.648	1.0399	-0.1934	-0.39211	-0.805
ABI3	NA	-0.067403	1.5684	2.3124	0.81592	0.33297	-0.64122	1.7609	1.706	0.1998	0.25394	2.514	1.2996	1.7358	0.52147	2.0292	1.6198	1.5267	1.6748	0.31622	2.4052	0.66609	2.1083	0.99096	1.2581	2.646	1.5864	2.5448	2.8577	2.3197	2.8953	3.5038	0.54836	1.1511	2.9652	1.6814	0.0014718	4.2764	0.93102	0.74501	-0.97648	0.41025	3.1892	2.396	1.882	1.6014	0.45787	0.88746	0.40668
FCGR3A	NA	1.5522	3.5841	5.3422	3.6944	1.8921	3.225	4.242	3.9043	1.7172	2.4839	4.4419	4.0616	3.7143	3.0096	3.3452	5.6435	3.3054	4.1547	1.7145	1.3618	4.5388	4.3731	4.6289	3.1428	5.5812	4.519	5.8322	6.5399	6.4515	6.4767	4.9172	2.9984	3.6772	5.6473	4.8857	1.394	6.6897	3.4828	1.4829	3.0904	2.1425	5.7956	3.3951	3.3885	4.0471	1.4331	1.8886	1.6414
CD200R1	NA	0.52478	-0.008814	1.2792	-0.29178	-1.1544	-2.6246	0.028593	-0.67872	0.27174	-1.1832	-0.88891	0.7252	0.61138	-1.1449	-1.4885	0.15226	1.1409	-2.2947	-0.6623	0.17228	0.59181	-0.62861	-1.1383	0.19785	0.37394	-1.9873	3.47	1.4005	-0.38035	1.1824	1.7461	-0.021355	-1.5396	2.253	-0.89171	-1.0158	3.6475	-0.3081	0.030875	0.25032	-0.28207	0.55365	-0.40419	-0.12152	-2.85	-1.5546	-2.6898	-0.1801
CLEC10A	NA	-3.2469	-2.1788	-1.4924	-1.3168	-1.4569	-1.8585	0.62954	-1.4467	-0.45501	-1.9651	-2.0087	-2.9149	-2.9901	-1.7338	-2.1374	-4.0565	-2.5667	-3.0408	-2.5061	-2.6898	-0.94911	0.22904	-3.6479	-2.5286	0.45955	1.7785	-0.6707	0.91433	-0.6055	-1.1292	1.9315	-1.9343	1.4913	-2.6078	-1.9178	-1.4467	3.7832	-1.5436	-3.4587	-3.3637	-1.9301	-1.0482	0.47856	-2.3765	-2.2745	-1.9783	-1.8134	-3.742
FAM198B	NA	0.59519	0.55198	1.881	4.6887	-0.017221	-0.72282	1.84	2.443	2.9389	1.1788	3.8243	3.3616	4.6725	2.0644	2.0434	4.4488	4.4142	2.3841	4.3076	2.8164	2.8121	3.1127	2.4791	3.8365	4.0504	3.1305	4.4157	2.0532	1.4627	2.1862	2.0427	-0.19547	-0.83668	5.3501	0.72675	2.866	3.3816	1.3863	-1.6783	1.7125	1.0582	2.8953	-1.2536	1.5592	1.2735	1.1409	-1.426	-0.0067573
CES1	NA	0.09268	-3.3806	0.85837	4.5151	-1.3672	2.4819	-1.8418	-1.4156	-1.6021	0.0055256	1.3518	1.7432	1.4071	-0.27736	-3.4768	-1.3672	3.3384	0.87275	-2.7994	-0.49769	4.8271	-0.65176	0.1998	-1.3569	2.3066	0.89028	4.6172	-2.4081	-0.68995	2.0967	0.42618	-2.5782	-2.4242	4.825	3.2286	0.44401	1.5541	3.8919	-1.7056	0.63742	-3.2379	-0.12152	-0.1736	-1.7494	-1.4924	-2.3713	-2.0951	-0.62861
KLF4	NA	3.1941	1.1069	3.6772	5.3629	6.3125	4.6929	5.708	2.2738	4.6986	4.4025	5.855	5.7167	6.6486	4.144	1.2629	5.0115	7.5981	2.9529	0.98418	2.782	6.7484	3.6466	2.587	6.0714	4.8769	5.93	7.4689	5.3793	7.7924	4.9309	4.878	2.3044	4.5172	6.7496	4.6852	4.1933	4.6693	5.9296	4.8411	7.4732	4.1127	5.114	6.2473	1.7145	3.2685	4.4543	2.0193	6.003
CLEC1A	NA	-3.7959	-2.8626	-2.7492	-2.0727	-3.4499	-3.4587	-4.7326	-4.0309	-2.3865	-3.58	-4.3968	-2.0631	-3.58	-3.5127	-2.6078	-4.5996	-2.9831	-2.5286	-1.1171	-3.5407	-3.8066	-4.7946	-0.33024	-1.7413	-2.8182	-2.5504	-2.5722	-1.5729	-2.7312	-2.2502	-2.8377	-4.4452	-4.8367	-3.0772	-3.3374	-4.3499	-3.0479	-3.6691	-3.9329	-3.9811	-3.3806	-2.0582	-5.4157	-3.9811	-2.6302	-1.3306	-2.4242	-4.1483
KCNH3	NA	-2.5558	-0.64919	-0.47005	-0.080437	-0.98873	0.53158	-1.4674	-2.5226	-2.2361	-1.9002	-0.7994	0.17032	0.41025	-0.805	-0.025483	-0.5246	-0.18441	-0.66513	-0.32052	0.31805	-1.5324	-1.0128	0.23484	-2.1935	-1.9737	-0.21329	0.25601	-0.41616	-0.62577	-0.71454	-0.81617	0.59013	0.73443	0.18768	0.38487	-2.5722	-0.63875	0.26	-2.1985	-1.3306	0.15033	-0.14371	-1.7297	-1.4156	-0.28207	-0.39699	0.013944	1.5146
RPGRIP1	NA	-1.1832	-0.72531	-1.6399	-2.1319	-0.79679	-2.392	-3.7638	-5.0428	-4.8367	-2.4938	-1.7729	-3.3452	-3.7096	-3.2943	-2.1887	-5.4846	-5.7574	-4.4452	-4.0694	-0.86591	-2.217	-4.413	-1.3101	-3.6587	-5.4498	-0.88322	-3.4313	-1.0829	-2.7073	-2.3459	-1.2933	-2.725	-6.0578	-2.7073	-2.3615	-1.1511	-2.3765	-2.0176	-5.0184	-2.4938	-4.7134	-1.2314	-3.5041	-2.5504	-3.8628	-3.7638	-2.2848	-4.0943
MMP8	NA	5.9155	2.5007	4.037	5.0448	2.9813	4.2014	3.9779	1.5653	2.6156	5.1479	2.4066	4.897	4.5955	2.9464	2.4797	4.3948	5.5272	3.7867	2.6548	3.544	6.9876	5.7229	7.0392	4.8029	4.7457	6.2941	9.207	9.1109	6.0432	6.123	4.5248	4.496	6.1437	6.3778	5.9573	4.5919	1.2724	5.9056	0.92682	4.1375	5.0826	4.6388	5.5024	3.0322	2.4938	2.1007	2.0372	5.8045
FOLR3	NA	0.70987	-2.1374	0.63111	1.6572	1.3819	2.504	-0.73873	-1.4964	-1.0064	0.50424	0.14062	2.2537	0.42956	0.25219	1.6484	1.4554	0.79362	3.0096	0.14832	1.6473	2.8158	1.0236	3.3951	0.60488	2.0167	2.1688	4.0366	3.8487	1.5924	4.1102	0.74676	0.79212	0.73146	0.58177	0.2407	1.4774	-0.19781	2.1107	-1.1106	2.5526	1.3796	0.17996	3.1238	-0.55119	-0.61077	-0.53492	-0.35377	-0.88322
CR1	NA	3.6158	0.68812	2.4052	2.8006	0.31805	0.98957	-0.63614	-0.076091	2.054	0.74038	1.18	1.0032	1.447	0.43999	0.34557	1.2294	0.58177	0.88464	0.34916	-0.65969	2.0532	5.2192	3.3332	0.37222	2.0419	2.2863	4.9333	3.1859	1.875	2.1885	1.5734	1.1435	0.68977	3.0998	4.3278	-0.069658	2.152	2.0611	-0.39928	2.3374	1.1812	0.64712	-0.12377	-0.47769	-0.49769	-0.30352	-1.2998	1.1194
C19orf59	NA	2.8249	1.1983	1.8698	3.7708	2.5354	0.81887	1.6023	1.8092	2.5046	2.1717	4.573	4.4877	4.501	2.6997	2.0999	3.6826	3.4965	2.9734	2.5552	2.1154	4.5079	6.5523	4.6239	2.2936	3.3512	3.773	6.8115	6.1411	3.9894	3.6369	3.3477	3.0577	3.8365	3.2801	3.8821	2.7424	0.8785	3.2628	1.4115	3.4789	3.6304	2.3912	2.3424	1.8169	0.98957	0.90332	1.3496	2.7017
S100A9	NA	9.9877	7.4616	9.9427	11.089	7.4373	8.2327	8.4742	6.9622	6.7843	8.8025	9.1334	10.409	10.014	8.3926	7.8054	9.1184	9.7641	9.1184	6.8309	9.3868	11.42	11.183	11.459	9.1873	9.9747	10.454	12.311	12.311	10.773	11.616	10.283	10.183	10.275	10.96	10.445	8.7087	8.5347	11.304	7.3806	7.4252	9.5446	9.9239	9.3175	7.2738	7.352	5.2912	5.7095	9.247
S100A8	NA	8.9544	5.3866	8.2896	8.8056	6.218	6.9582	6.881	4.2674	6.3595	7.2685	6.6306	8.7994	8.4966	6.8279	6.1674	7.172	8.381	7.2624	5.0925	8.3267	10.651	10.291	9.9239	8.6061	7.9907	9.1912	11.268	11.641	9.5029	10.048	8.775	7.8197	8.3004	9.661	9.5841	7.3484	6.4393	9.9427	5.7924	6.8255	8.2001	8.5581	8.3245	5.9867	6.1807	4.2979	4.2099	7.744
S100A12	NA	6.4442	3.8335	6.4807	6.1997	4.8724	5.2458	5.1827	2.8701	2.7312	5.6261	4.5305	7.5451	6.7064	5.4648	4.7885	5.4973	6.4718	5.4391	2.6586	4.6569	8.916	7.4324	8.9646	5.724	6.4678	7.5737	9.418	11.167	7.9366	9.6349	6.5947	6.7618	7.5363	8.1375	6.654	4.7221	3.9535	7.6637	5.2603	4.2515	4.4186	6.5973	6.6284	4.4306	4.5858	2.5066	1.9197	4.0508
CDA	NA	3.2885	1.2019	3.8126	5.2076	2.5764	2.2472	1.8418	1.8886	2.3102	2.4904	4.4754	5.0294	3.5319	1.346	0.76922	2.1465	3.6111	1.5216	2.903	3.982	6.0469	3.4641	4.8871	3.0435	3.4341	4.1601	6.3441	7.6099	3.6247	5.6151	3.3805	2.9704	2.9831	5.5206	3.7615	3.3033	0.72068	5.1059	3.2828	2.795	3.0938	3.862	3.2207	1.7985	1.9015	1.1145	1.4923	3.0971
FPR1	NA	3.8719	1.6423	3.8034	5.3534	2.0324	2.7237	1.2819	0.38487	2.6275	2.1417	1.7901	3.2468	3.688	1.9535	2.0507	2.18	3.5884	3.748	0.58016	3.457	4.7319	6.3079	5.9703	2.8298	3.9934	4.9816	7.1189	6.5253	4.4054	4.8222	3.5397	2.5784	2.7499	4.3465	5.4264	6.2455	1.6072	5.9084	2.6235	4.012	2.0905	3.9435	3.4166	1.2247	2.2427	0.25394	0.50926	2.2569
AQP9	NA	1.664	1.0399	2.8989	3.5923	1.4554	2.8552	0.23081	0.5587	-0.76687	1.1307	1.7776	3.1827	3.1238	1.4016	2.1223	1.7655	1.7042	3.2154	0.89612	2.7574	3.6826	5.22	5.7797	1.7378	3.7606	3.1936	5.9598	6.2702	3.8569	4.9672	1.8828	2.4079	2.2324	3.722	5.0515	2.6592	0.90332	4.8526	2.2927	0.93244	2.7293	3.5247	2.1272	-0.97648	1.1611	-0.8247	0.31805	2.6687
C5AR1	NA	2.795	1.2687	3.0032	4.9119	1.5623	4.6509	1.8268	2.088	2.1549	2.5539	3.8966	3.1626	2.8589	1.9281	1.3485	2.3016	2.7999	3.0402	0.9869	3.468	4.1476	4.4787	4.8724	2.4135	3.9384	4.326	7.1492	6.4118	4.4783	5.6876	2.7752	2.6013	2.9012	5.1675	5.2586	3.9047	1.7358	6.7276	4.0568	3.498	2.6643	3.558	3.4576	1.1649	2.0929	1.2485	0.68343	3.6976
SLC11A1	NA	1.2114	0.54183	1.6198	1.6804	0.88886	1.6915	0.67878	1.3144	-0.34686	0.9801	2.6156	2.3572	2.7574	1.0209	0.93781	1.7785	2.1619	2.6064	0.42956	1.6707	2.5161	2.3437	4.6317	1.665	3.1615	3.06	5.6586	4.4558	2.8738	3.0232	0.96548	0.9019	1.2079	2.441	2.085	2.4072	0.12304	3.619	2.1425	0.52652	1.9078	2.187	1.364	-0.26348	1.3541	0.47681	-0.015069	1.2485
CHST15	NA	0.8469	0.46302	2.2688	2.8188	-0.36552	0.45099	0.047372	1.0101	0.36868	0.50095	2.3353	1.1081	1.6266	0.62151	-0.18441	1.4512	0.91702	1.5166	0.2619	3.2732	2.1756	3.2764	2.8249	0.75158	2.2709	2.3898	4.4978	4.8274	2.5651	3.5557	0.85701	0.72372	1.103	3.7004	2.2332	4.1972	2.3211	2.2138	1.4607	0.18182	0.77384	2.0217	0.6929	0.54183	-0.010879	-0.37252	-1.5002	0.45448
P2RY13	NA	1.9264	0.54836	2.2012	2.9888	0.88746	1.1016	0.52819	0.93517	0.024555	1.4774	3.4857	1.6804	2.2405	0.511	0.60803	0.69135	2.0234	2.2545	0.65507	2.7524	3.9237	2.2849	3.3193	2.5454	2.4676	2.3254	4.8061	5.1987	2.9214	3.6689	2.3939	1.3585	1.8109	3.88	3.4546	1.8382	2.6216	3.6853	1.8998	0.36868	2.3395	2.0787	1.0846	0.67409	1.7238	1.1094	1.0939	1.7674
LRRK2	NA	0.086391	0.41368	1.3178	1.1397	0.4992	-0.22467	-0.74157	-0.35144	-1.0006	0.29955	0.015883	1.8575	0.87412	-0.025483	-0.7642	0.87548	1.2079	0.99504	-0.11497	0.23081	2.7194	2.0571	3.3646	0.56043	1.3875	2.253	3.7876	3.6849	1.6795	2.5261	1.2259	0.053553	0.27366	1.6814	1.5713	0.43307	0.3256	2.1059	0.75303	-0.30352	1.2404	2.1703	0.75009	-0.069658	0.33113	-0.64122	-1.0128	0.66609
APOBEC3A	NA	3.7053	1.7266	3.2801	5.6008	2.1044	3.2634	1.3763	1.8074	1.7838	2.4348	2.8055	3.3956	2.6176	1.0302	1.1016	2.6624	3.1543	4.5032	1.3518	2.5876	5.6659	4.3554	6.6568	2.8534	4.0448	5.7332	6.7206	5.9516	3.8273	4.7749	2.8672	2.4101	2.0234	3.8326	4.1174	1.9971	1.8418	4.4717	1.374	3.4356	2.3862	3.1637	2.9183	0.70534	1.2174	-0.30583	0.8469	3.6939
VNN2	NA	2.0936	2.5909	5.3487	5.6762	2.7281	2.7586	1.9904	1.5135	3.1936	3.9304	4.3368	4.9637	4.329	2.4986	4.0094	3.6517	4.0968	3.5407	3.2339	3.3141	4.7885	5.2275	6.6574	3.1925	4.5169	5.8801	6.3955	7.184	3.7125	6.0013	3.5841	3.4515	3.7431	4.9488	4.671	3.2541	3.3425	4.858	2.0571	4.4393	3.1865	4.2163	2.9962	2.5253	2.6814	2.587	0.30141	2.3877
PLBD1	NA	3.5856	1.7958	3.4048	3.9359	1.747	3.8152	2.0452	0.42271	0.67243	3.323	1.0676	3.5135	2.7752	1.5934	1.3885	2.7913	3.9405	3.0893	0.90757	3.3845	5.9647	3.3718	5.6223	3.53	4.4895	6.9402	4.4547	7.4752	4.6214	4.7014	4.6076	2.7118	3.5656	5.0819	3.9987	3.0316	0.83513	4.5248	1.5945	1.9024	2.0125	3.8543	4.1003	1.967	2.5228	0.5468	1.2331	0.76176
CLEC4E	NA	0.67076	-0.95776	0.83513	1.2319	0.0035251	-1.5289	-0.98299	-3.5228	-0.20456	-0.1822	-0.83668	1.0222	-0.19547	-0.70916	-0.74695	-0.54051	0.39205	1.538	-2.6716	-0.067403	2.0372	2.2316	2.8468	0.21903	0.60163	2.6554	1.0196	4.3427	1.7461	1.7368	1.2103	0.60639	-0.023417	0.43999	3.3281	1.9888	-2.3713	1.6063	0.26792	-0.65176	-1.867	0.93517	-0.0067573	-0.97369	-1.1352	-0.94618	-0.89171	-0.21113
LIPN	NA	0.26575	0.076229	0.36687	0.16406	-0.71198	-2.1516	0.096674	0.281	-0.44502	-0.4066	-0.41849	1.3541	1.4502	0.055734	0.71296	-0.071874	0.57699	-1.1262	0.8218	0.76319	0.10466	-1.426	2.1115	1.5945	1.9726	0.65183	4.0374	1.6171	1.0101	0.1088	1.3391	-1.0304	-0.45769	1.2805	0.73589	0.024555	-1.8096	1.1689	-1.7494	0.082321	0.6182	0.10273	-0.41849	-2.45	-0.35144	-0.28447	0.37951	-1.0512
EMR3	NA	1.6629	0.080385	1.8463	2.1098	-1.761	-0.92943	-0.29628	0.44205	1.1861	0.011641	-0.1038	1.1611	0.31622	-0.16169	-1.3306	0.17228	-0.54051	-1.426	-0.40164	1.0662	1.9434	0.020492	1.8886	0.59013	1.0607	0.10466	4.5082	4.1756	1.3785	2.6255	0.16218	-0.52981	-0.043193	2.1495	1.9509	0.13274	0.97575	1.7665	-0.92943	1.3863	0.68812	1.549	-0.36086	-0.62577	-0.21801	-0.6707	-1.0766	0.064095
FCAR	NA	2.1511	-0.3182	0.70378	2.0052	0.84241	1.3178	0.62472	0.52478	1.2735	1.5186	3.2934	6.3079	3.1127	1.0236	1.2174	1.2617	2.303	1.4829	1.1385	3.3209	3.4038	1.9033	3.4018	1.54	2.4093	1.5973	6.0444	4.6696	2.9962	3.3116	1.0329	1.618	1.5029	4.2133	5.1263	2.5644	-0.72808	4.5524	2.7771	2.9547	2.4993	1.7192	2.5241	1.1725	1.3652	-0.47769	1.8426	3.1986
VNN3	NA	-0.94911	-2.0129	-0.36552	1.0086	-0.44751	-0.62054	-2.3155	-3.3546	0.055734	-0.52225	-0.084539	0.10071	-0.44502	-1.0247	-1.8096	-2.1695	-0.11731	0.10673	-1.2217	0.25601	1.3085	-0.27516	2.0396	0.13081	0.37951	0.14255	1.8339	3.2558	0.37045	0.56203	-3.1596	-1.0796	-1.5767	-0.088877	1.4764	0.25601	-3.2469	1.383	-1.1832	-0.10157	-2.0582	0.12304	-0.019342	-1.8626	-1.267	-1.1044	-1.6244	-0.64122
CKAP4	NA	3.5455	2.7049	3.7999	3.8684	4.0943	4.6608	2.4066	2.746	3.9617	3.136	2.7169	4.6936	4.2806	4.206	3.6564	3.9922	4.201	4.3875	2.4493	4.2451	5.0118	4.6065	4.9907	2.5585	3.9242	4.7562	7.3464	6.7819	5.1574	5.4883	3.2143	3.9073	6.0498	5.1091	4.467	4.7225	2.3841	5.3201	3.2536	3.4048	2.3282	2.6228	3.0096	1.4627	1.7985	1.0437	0.11902	3.0061
FFAR2	NA	1.5973	-0.46769	1.7646	3.0708	0.12093	0.74846	-0.68145	-1.5651	0.5934	0.11295	1.0209	2.0167	1.2713	0.88464	0.4838	0.45955	0.21335	2.8714	-0.76951	1.6023	2.0787	4.6972	1.5008	0.1368	1.4617	-0.14371	5.7432	3.5106	2.1409	2.9939	-1.0097	0.97864	0.48894	1.406	2.7635	-0.30352	0.29955	2.9854	1.1044	-1.3376	1.2675	2.0524	1.0594	-1.3537	0.047372	-0.37759	-0.69266	-0.08252
PNPLA1	NA	2.8061	-0.22707	0.12893	-0.15274	-0.12604	-1.5213	-0.5587	-1.8544	0.89762	-1.1449	-1.0862	-1.5651	-0.47005	-1.2966	-1.1801	0.055734	-1.3472	-2.2453	-1.5615	0.20562	0.29217	1.8845	-0.086805	-1.1736	-1.2573	-0.39928	2.4403	2.2339	-0.45034	0.5076	-1.2736	0.37951	-1.0128	-0.076091	0.42073	-0.26124	-0.53773	1.4596	-1.4964	-0.84508	-0.68145	-1.2504	-0.52981	-1.9131	-2.3615	-2.0951	-1.9042	-2.1985
FPR2	NA	0.74501	-0.94618	-0.038848	1.5713	-0.46769	-1.8955	-1.1926	-1.9429	-0.43523	-0.95204	-1.7454	1.1069	1.1662	-0.43286	-0.13728	-0.24315	-0.98299	0.61979	-1.8216	0.89028	0.99364	2.4472	2.1083	0.10273	0.94464	0.11701	3.457	3.423	1.6256	2.2834	-0.88601	0.67723	-0.17571	1.2331	1.5723	2.43	-1.9917	2.038	-2.8062	2.7231	2.5546	1.7517	-0.13073	1.3663	0.25032	-1.0453	0.43127	-0.013033
CRISPLD2	NA	2.3246	1.117	1.8861	2.943	1.881	1.5835	-0.25897	0.29599	1.1624	1.8853	2.5764	2.8935	3.0079	0.60163	1.0807	0.41368	1.4534	3.5729	3.833	1.7638	2.144	3.5295	3.0096	1.8514	1.7601	3.5733	3.7951	2.9779	1.7042	2.9774	-0.92345	0.81592	-0.28676	0.3256	2.8577	1.3774	3.2473	4.2927	-0.14143	2.1317	-0.021355	0.85267	1.3119	-0.0025852	0.94464	0.46814	0.40847	-0.50739
KCNJ2	NA	-0.92345	-1.6021	-0.88601	-0.47247	-1.7769	-2.7994	-3.034	-3.2787	-1.2998	-1.9514	-0.58944	-0.31102	0.20354	-4.6373	-2.6246	-1.9601	-2.1472	-0.30583	-3.115	-0.76687	-0.96369	-0.30125	1.0263	-2.3303	0.97735	-1.8874	1.277	1.4071	0.030875	-0.59739	-2.1222	-2.2081	-3.5127	-0.83668	1.0153	-0.83668	-3.3806	-0.72808	-2.902	0.28281	-0.64658	-1.4294	-2.9149	-1.2998	-0.61551	-3.6587	-2.4135	-2.4666
CYP27A1	NA	-2.5667	-0.79132	1.4148	2.8012	0.36134	0.55698	1.3785	-0.027885	1.3663	0.15226	1.0832	1.5693	2.1341	0.98957	1.4245	1.7931	2.8619	1.6861	0.63416	0.098754	1.9006	3.0014	2.3267	-1.0006	1.418	2.5274	4.5826	3.0288	0.83513	1.4115	2.1535	-0.65969	0.67723	1.3201	0.99364	1.4956	0.15643	1.5914	-3.8294	-2.7803	0.4279	0.79508	-0.88052	-1.1292	0.11701	0.38487	-2.2081	-0.93216
CRIP3	NA	-0.15274	-0.056504	-0.76951	1.1725	-2.9149	-2.7934	-2.3354	-2.2361	-1.3066	0.0619	-1.6516	-1.9917	-0.60264	-0.35614	-1.4019	-1.8134	-2.1935	-1.3982	-0.58408	-2.4997	-0.50739	-0.16169	-3.6092	-1.5767	-1.9343	0.71145	-1.1639	-0.52981	-2.0441	-2.3816	-2.3155	-3.7852	-2.2453	-0.70635	-2.9831	-3.4148	-0.045352	0.076229	-1.4712	-0.99477	-1.12	-1.0616	-3.2379	-1.5546	-1.3101	-2.0675	-1.8178	-1.718
COL8A2	NA	-3.3546	-2.392	-0.99781	-4.2593	-1.123	-2.3303	-2.1516	-4.3343	-2.4081	-4.413	-3.2864	-2.902	-4.1904	-2.8626	-2.0398	-3.6282	-2.2361	-1.6855	-3.7528	-3.8175	-2.1516	-3.6998	-3.0118	-3.3452	-1.3168	-0.72029	-3.2214	-1.2998	-2.4997	-3.1443	-2.0993	-3.8066	-0.59464	-2.6835	-3.5228	-2.3765	0.83656	-2.6959	-4.6942	-3.5896	-2.3713	-2.2453	0.17228	-1.8955	-1.7648	-0.55618	-3.2943	-2.774
ST14	NA	0.41368	0.81148	0.41904	-0.10841	-0.58167	1.6237	0.93102	-0.086805	-0.62577	0.78921	-2.0727	0.39954	2.1091	1.3167	-0.58408	1.6748	0.53494	-0.23379	0.35443	1.8304	0.17032	0.76471	0.91163	-0.010879	2.679	1.9855	-0.7642	1.6833	1.447	0.80254	0.99783	2.51	2.2264	0.11073	-0.27516	0.0076481	3.9779	0.258	1.4977	-0.63361	0.39593	-0.26124	3.3038	0.10466	-0.69538	0.9801	0.6486	2.3684
SERINC2	NA	-0.43523	-1.9917	-0.65969	-0.91783	-0.46266	0.63903	-0.59464	-0.84818	1.252	-0.96074	0.049362	0.31256	2.4526	0.24448	0.64556	-0.23379	0.67878	-0.14834	-0.67616	3.2986	0.11701	-1.2443	0.4172	-0.92628	-1.5688	0.38842	-0.32052	-0.39211	-0.93216	0.1368	0.17788	1.062	1.1536	4.6856	1.7601	4.6356	0.043486	1.6707	1.7757	1.0819	-0.79679	-2.0582	0.35965	0.52478	0.59519	0.89028	-0.030115	-0.63107
IFI30	NA	-3.1221	-1.2376	0.022604	-0.55119	0.58508	2.475	-1.7571	-1.7258	-0.95204	-0.099431	1.3224	0.48894	-0.69266	-0.86306	0.63903	-1.0766	0.23276	1.3051	-0.59997	0.79212	0.80712	-0.58659	-0.19781	-0.056504	-1.4053	0.36134	2.1007	-0.1736	0.27545	1.1194	0.16406	-2.7803	-1.1832	-0.51229	0.61138	-1.0922	-0.14371	1.7738	0.93517	-0.36552	-0.080437	0.54836	-0.27982	-1.267	0.88746	0.25219	0.26575	0.49062
ZNF703	NA	-1.384	-0.32771	1.4786	0.76922	1.3358	2.514	-0.2361	0.013944	-0.57165	0.54836	0.54836	0.39205	0.088442	1.0476	-0.21113	0.090491	1.9798	0.65015	-1.0247	0.48548	1.0554	-0.15509	-1.9301	-0.26577	0.84532	-0.34915	1.535	-0.52225	3.5552	1.9256	0.25032	-2.2265	0.21903	1.2713	1.3963	1.4202	1.5091	3.0577	-0.25897	1.3029	-0.5537	0.39954	0.0055256	-1.6588	1.7812	0.14255	0.61649	1.7572
IL4I1	NA	-1.3376	-0.43051	0.93517	-0.12152	0.91702	0.064095	0.26792	0.4992	-0.1822	0.37222	0.82763	0.71296	-0.90581	0.8785	1.1232	0.14636	1.2211	0.82036	-0.08252	3.2281	-0.68441	-0.051962	-0.4402	0.21137	1.4169	-0.74695	1.6004	-0.74695	-0.20905	0.86708	-0.0046542	-0.62861	-0.74959	0.96548	2.6694	1.0462	1.0209	2.8363	0.10071	2.428	-0.49525	-1.7971	-1.0218	0.50601	0.39954	0.63267	1.0059	0.8785
C3	NA	1.0502	-3.271	-1.5546	-1.551	-0.75557	-0.73078	-2.1742	-1.3031	-2.0489	-1.7016	-0.25205	-1.7056	-1.4019	-1.0006	-1.2704	-0.17781	0.27545	-0.23863	-0.34686	1.3907	-0.87434	-1.3739	-1.1412	-2.0951	0.30872	-1.2704	1.7304	-0.45265	-1.32	0.16609	-2.7193	-0.88891	-0.4604	0.8218	-0.20905	0.27925	0.13873	0.013944	1.5885	0.82464	-3.026	-0.50263	-1.0829	-1.8585	-3.4148	-1.926	-0.57926	-2.2453
FCER2	NA	1.7202	1.6995	1.9051	3.2623	-1.3873	0.50424	0.57699	-0.23863	0.0579	0.68029	0.64394	-0.20245	3.0543	2.1657	0.35624	1.8853	-0.3422	2.0897	2.0209	1.2958	0.31986	3.7373	-0.30125	1.2819	1.8084	1.0703	2.2234	1.1094	1.7794	-0.58408	2.0011	-0.63614	-0.77229	1.6033	-1.3472	-0.25437	-0.030115	-1.4501	1.3729	2.3275	1.8109	2.0532	-0.13728	2.4938	0.23484	0.90893	0.45448	1.7785
GRIN3A	NA	-4.1077	-5.899	-4.0054	-4.2884	-5.6744	-6.9774	-4.2593	-5.899	-5.8028	-5.7574	-4.2311	-3.9563	-4.7741	-5.3523	-5.4846	-3.8851	-5.0953	-4.4774	-4.7533	-4.0309	-5.1749	-3.6383	-6.1757	-4.2454	-4.6942	-6.7398	-5.0694	-3.742	-6.9774	-3.2062	-5.8028	-4.6746	-6.9774	-3.8294	-3.4499	-6.241	-4.413	-5.7574	-6.0578	-5.8499	-3.8066	-3.8175	-6.8512	-4.3032	-4.8367	-4.7134	-4.6373	-6.0578
PCDH12	NA	-3.1903	-2.3615	-2.7374	-5.2031	-5.0428	-6.3825	-2.7492	-1.2376	-2.4721	-3.8294	-2.4295	-2.4833	-1.3774	-1.5911	-2.5558	-1.4817	-3.1596	-3.3374	-3.2062	-2.876	-6.4613	-6.3825	-3.6893	-3.3034	-3.8175	-5.1476	-1.3672	-2.3057	-1.0247	-0.56417	-3.7313	-1.5072	-3.4587	-2.6599	-4.564	-5.5576	-3.5704	-4.9473	-3.1743	-5.2321	-1.2344	-0.7994	-2.725	-2.0489	-1.8178	-2.8244	-1.4606	-4.4945
P2RY12	NA	-1.4569	-2.1319	-1.2314	-2.1132	-0.29628	0.7299	-3.7638	-1.3031	-1.5688	-1.7218	-1.6437	-1.9469	-1.8178	-2.4352	-1.4363	-2.7803	-1.2344	-1.0276	-0.76159	0.080385	-3.0049	-2.2032	-3.551	-2.2361	-1.9429	-0.3372	-0.90276	-1.7454	-0.84508	0.258	-1.9829	-3.3452	-3.7638	-1.7932	-1.6094	-1.344	-0.84508	1.2427	-3.2139	-2.9623	-2.4188	-2.4886	-2.725	-1.9917	-0.77505	-0.58659	0.15033	-2.403
SIGLEC1	NA	-3.9811	-3.6383	-2.9901	-5.596	-3.0118	-4.0428	-3.2787	-5.5209	-1.1639	-4.2169	-1.6895	-2.3459	-3.1903	-5.2618	-1.7808	-1.6285	-2.8958	2.1916	-4.6184	-3.6092	-3.5704	-0.11497	-1.8833	-4.1222	-2.7434	-2.3565	-3.026	-4.4452	-3.6893	-2.5504	-2.6246	1.1119	-5.5209	-2.8563	0.77852	-2.45	-0.64122	-0.95776	-2.3155	-1.7218	-3.7852	-1.9829	0.024555	0.49419	-3.4587	-3.2864	-1.4156	-2.4833
LILRB5	NA	-3.019	-3.3034	-2.654	-2.0357	-2.6417	-2.6835	-2.7073	-3.7204	-1.5948	-2.5782	-1.3982	-4.6184	-1.5146	-2.2548	-2.4081	-2.1651	-2.7374	-2.5782	-0.62861	-2.4666	-2.1222	-4.8577	-1.5324	-3.7749	-2.2032	-1.7892	-4.5463	-3.3637	-3.019	-1.2473	-4.9473	-3.115	-2.6898	-4.6556	-2.7676	-3.8513	-0.99781	-4.6556	-5.4498	-2.7073	-4.9473	-3.1822	-2.0269	-0.25658	-4.4774	-2.0223	-1.7808	-2.8958
VSIG4	NA	0.15643	-0.025483	-0.17105	-0.97648	-1.2604	-0.81911	-0.30125	-1.2573	-0.27516	-1.8096	1.8426	-2.7994	-0.94618	-1.5472	-0.18667	0.52993	-2.0312	1.4234	-0.46514	-0.25437	-4.1222	1.9758	-1.5615	0.11073	-1.7932	2.8376	-0.2409	0.57051	2.1014	1.9042	0.96407	-0.41616	2.3346	-0.72282	-0.47247	1.1133	1.6823	0.99504	-3.3374	-0.79403	-2.6898	2.1634	0.57699	2.2057	0.03916	0.21903	0.21137	-1.0218
SDC3	NA	-1.8056	-2.2697	-1.1672	-0.6055	-5.1476	-2.5848	-0.94618	-1.6703	-0.5246	-1.8459	-2.1887	-2.5226	-1.5546	-2.4556	-2.3565	0.23484	-1.8096	-2.6417	-2.6363	-1.9002	-1.551	-1.1075	-1.3569	-2.6599	-2.0951	-2.2081	-0.8079	-0.9859	-2.0582	-0.1934	-2.5115	-1.6399	-2.1887	1.6189	-0.17105	-3.3546	-0.83073	0.68343	-0.94911	-0.25205	-3.551	-1.7338	-0.71198	0.84532	-2.4833	-1.8459	-2.8626	-0.81085
C1QB	NA	0.9801	0.45613	1.9315	-0.76159	-2.3713	0.82036	1.3652	-0.038848	2.1115	0.12494	-0.27736	-0.91241	0.92959	-2.0675	-1.7413	2.8225	0.17032	4.3371	-1.9178	-1.8459	0.24448	1.0316	2.1107	-1.8955	2.2591	1.7847	-1.6703	-0.30583	2.336	2.1733	-1.0766	1.8784	1.5954	-0.078273	3.0299	0.85413	0.37394	-2.4666	-3.0556	1.014	-1.384	-0.013033	2.8418	3.1915	0.2407	0.70689	1.319	0.63903
C1QC	NA	0.94047	0.084341	1.4049	-1.5987	-0.73873	0.66153	1.3995	-0.92345	2.2346	-0.14606	0.29955	-2.0675	0.56547	-0.96074	-0.20456	2.9413	-0.036778	3.9556	-1.7808	-1.6703	-0.20687	-0.61551	2.0628	-1.6321	1.5864	1.0127	-2.1472	-0.54321	1.534	1.3819	0.18385	1.8161	1.4923	-0.36086	3.0753	1.2187	0.61138	-0.17571	-2.9693	1.8011	-0.78587	0.48548	2.4812	3.2008	0.37764	0.79065	1.8793	0.76626
C1QA	NA	0.10466	0.77991	2.8024	-1.1171	-1.2248	1.538	1.5196	-0.47247	1.7517	0.58339	0.18768	-0.27736	0.76781	-0.91241	-0.19125	2.1756	0.015883	4.9735	-1.7098	0.13274	0.3218	1.6494	1.3663	-1.558	2.8804	2.7826	-1.0006	0.70534	3.047	3.2928	1.2163	2.161	2.1107	0.94464	3.5262	0.50601	1.484	-0.43051	-2.9149	1.5875	-1.2183	0.96819	2.2936	3.026	0.41904	0.66153	1.7172	-0.065359
LYNX1	NA	-2.6133	-1.2933	-0.71759	-1.1801	-1.6783	-1.7098	-1.2901	-1.0097	-1.4639	-4.925	-3.2062	-1.606	-3.4148	-1.4156	-3.7638	-1.1672	-3.2787	-2.936	-3.019	-1.9388	-1.4639	-2.1935	-2.1985	-1.9343	-1.5651	-0.93793	-1.1322	-0.53492	-1.123	-0.57672	-1.9554	-1.2704	-1.6665	-2.398	-2.1222	-2.6777	-0.88891	-1.8013	-2.2898	-3.2787	-0.36086	-0.71198	-1.0423	-2.1472	-1.7218	-1.3267	-3.9448	-3.271
ABCC3	NA	-4.2311	-2.7133	-0.92943	-6.1757	-2.9423	-2.4721	-2.7868	-1.5324	-4.2736	-2.3459	-1.926	-1.5146	-0.78045	-5.8028	-2.5612	-1.5396	-4.7533	-2.0631	-5.0184	-4.0565	-3.3637	-2.8439	-3.7638	-3.3114	-2.3303	-0.8686	0.049362	-0.59464	-0.88052	0.73146	-1.7056	-2.5848	-0.95502	-1.6588	-5.0428	-4.7946	-1.5837	-2.1222	1.025	-4.6942	-1.8503	-0.54596	-2.6777	-1.6855	-0.81617	-0.45501	-1.3168	-4.9709
KLK1	NA	-3.0479	-0.52702	-0.59215	-0.72531	-1.9343	-1.4121	-0.56136	0.86138	0.54007	-0.058991	2.2913	0.74501	0.4154	1.6888	0.7603	0.28666	1.7498	1.1409	-0.5486	0.46641	0.38128	1.5653	0.78135	-0.086805	-0.57672	-0.3422	2.367	-0.038848	-0.92345	-1.241	-1.1736	0.80408	0.88746	-1.0335	-2.6417	-1.0218	-2.9693	-2.902	-2.0675	-2.3865	-1.3537	-1.9217	-1.3774	-3.4148	-1.2769	-1.0676	-0.385	-0.93505
ACVRL1	NA	-3.4063	-3.034	-2.4401	-2.6363	-3.255	-3.1743	-3.0556	-0.41849	-2.1419	-3.3034	-0.33493	0.39016	0.99096	0.88746	-0.22014	-0.46514	-1.7258	-1.7218	-0.81617	-0.50982	-5.716	-2.1516	-2.8122	-3.5407	-3.495	-3.255	0.88323	-2.2898	-0.83668	-0.92345	-4.7134	-0.35839	-0.049936	-2.3865	-2.6959	-2.9693	-1.8874	-4.2593	-4.925	-3.0922	-4.4774	-0.83073	-3.3452	-1.2217	-3.9811	-3.8628	-3.5127	-2.9149
FEZ1	NA	-2.1472	-0.51713	-0.0025852	-0.74959	-1.3101	-1.5688	-1.2866	-1.3409	-4.8803	-0.99184	-1.6321	-1.8253	-3.2943	-1.6399	-2.3	-1.9873	0.030875	-3.1743	-3.0118	-2.2081	-2.8694	-2.4833	-1.8754	-1.0218	0.46469	-2.1132	-0.65176	-1.9042	-2.7676	-1.1639	0.93244	-3.495	-1.9429	-4.1077	-1.7848	-2.445	0.084341	-2.2265	-1.0676	-2.6023	-1.9429	-0.45769	-2.5226	-3.0556	-0.086805	-0.90911	-3.8628	-2.5343
CLEC4G	NA	-0.025483	0.36687	0.86572	-1.4433	0.18768	0.2619	-1.2057	-2.6417	-0.47247	-2.4886	-1.6399	-2.3665	0.047372	-0.75557	1.1321	-0.49023	-1.5146	-2.1175	-1.0922	1.1475	1.6423	-0.92345	-1.1511	0.14636	-0.15948	-0.51713	-0.8135	-0.89171	-2.2032	0.7995	0.68029	-2.2898	-0.69266	-4.5291	-2.2947	-0.4402	0.064095	-0.72531	-3.1071	-0.36086	-1.0736	-3.3374	-1.5436	-0.87172	-0.95776	-1.761	-1.4088	-2.3516
PRKCDBP	NA	-2.5286	0.14636	0.90473	-2.6599	0.37222	-1.3472	-0.79679	-1.5987	-2.1695	-0.48787	-0.73873	-2.1985	-1.9873	-1.177	-0.56909	-2.1985	-0.3081	0.0055256	-1.8874	-0.82192	1.4554	-2.5612	-2.774	0.082321	1.122	2.1839	-0.83932	-0.67872	-1.5729	1.4713	0.29599	0.25032	1.5693	-0.26816	1.4363	-2.7994	0.48548	-2.5612	-0.13728	-1.9002	-2.3204	-3.2627	-1.8503	-2.8122	-1.7413	-1.6516	-1.2835	-3.255
PPARG	NA	-3.2062	-4.3343	-1.8375	-2.4352	-1.0892	-1.6399	-2.7193	-1.3168	-1.867	-4.0694	-1.5037	-4.0694	-2.9227	-3.8294	-4.0694	-2.5167	-2.3565	0.2619	-3.5407	-2.1516	-2.1273	-2.5343	-2.6657	-0.65715	-3.1743	-2.4556	-1.518	-3.486	-2.3408	-1.0542	-3.1987	-2.4188	-0.90911	-4.7946	-2.5965	-0.64919	-2.6302	1.6728	1.5081	-4.2736	-3.9091	-4.4774	-2.8958	-2.5558	-3.0922	-2.9968	-2.9623	-3.4679
FN1	NA	-4.3032	-2.2599	-2.45	-8.0046	-5.4498	-4.8154	-2.4081	-1.7932	-5.2031	-2.6777	0.56547	-5.1476	-3.8402	-7.7811	-2.0951	-8.1562	-1.0676	1.7387	-1.7769	-2.5782	-2.8626	-2.9089	0.5468	2.2834	2.3246	-1.3306	-2.6078	-3.4313	-4.8154	-2.3713	-0.32509	-0.36086	0.93781	-3.4587	-3.1071	-0.7642	-3.8402	-3.3114	3.423	-2.6716	-7.2943	-2.7193	-2.4886	-1.7571	-3.1596	-2.3516	-6.8512	-3.9329
SCUBE1	NA	3.0998	3.6378	2.6058	2.1028	0.47856	2.6859	2.67	0.85983	1.8178	2.5744	2.0595	1.9823	0.75745	2.7466	2.7919	1.7461	3.8983	1.3807	1.0329	2.5851	3.3188	2.7492	0.42956	-0.53773	2.4791	1.4744	4.3929	0.59846	3.2375	3.0112	4.8671	0.81887	2.0778	4.2447	3.9552	2.5948	3.0753	4.4819	4.1558	3.7418	2.3848	2.6142	1.1524	0.21335	0.77991	0.94744	0.068042	-0.11731
KIF26B	NA	-1.2217	-1.4088	-0.5486	-0.019342	-0.69266	-0.8135	-1.3235	-1.0158	-0.8686	-0.7994	-0.83932	-1.158	-1.8626	-0.45034	-0.77505	-2.4938	0.36499	-2	-0.025483	0.16406	-1.9042	-1.5252	-2.7016	0.56203	-0.59464	-1.0128	-1.7932	-1.4088	-1.7016	-0.32771	-1.3639	-1.0394	-2.5115	-3.1221	-2.5504	-0.385	-1.2282	-0.054271	-2.1419	-2.5395	-0.038848	-0.97369	0.99783	-0.26577	0.043486	0.4279	0.58687	-1.4088
SPOCK1	NA	0.024555	-2.8182	-1.3472	-0.65969	-1.7494	-0.98299	0.16218	-0.65176	1.1281	0.27925	1.0899	-0.051962	0.094711	-0.088877	0.32756	-0.77781	0.63903	-0.19125	-0.99781	-1.8216	-0.12377	-1.9917	-1.0676	0.19171	0.20947	-1.1383	-1.2473	-3.115	-0.8247	-0.047664	-1.0707	0.38487	-1.4053	-3.034	-1.7571	1.7013	-0.5486	-2.0489	-2.0176	-2.3665	-1.718	-2.1175	-0.93793	-1.3982	-1.558	-1.4294	1.4702	-0.87434
GPR124	NA	2.2583	3.5227	2.7845	0.22904	4.1143	3.7355	4.0669	2.4944	2.9308	3.5474	3.3688	1.7238	1.0209	1.6266	1.2792	1.1003	3.2175	3.9853	3.9902	2.0747	1.8549	1.1536	4.3465	3.7558	3.6378	2.2811	1.4987	1.5318	2.1131	3.8591	1.4956	2.5651	2.8206	2.3016	2.4417	2.6947	5.3735	-0.54051	2.3254	4.2666	2.3353	3.3821	5.1483	6.3979	3.7472	4.3148	0.93382	-0.79403
PHACTR3	NA	-3.1368	1.7618	-0.25897	-4.9948	-3.5896	-3.2214	-2.5782	0.60488	-1.0707	-2.0357	-1.7648	-2.4295	-5.635	0.084341	-4.7741	-3.5041	2.7716	-4.6184	-3.1298	-4.925	1.2687	0.7299	3.1892	5.0484	3.7995	4.6268	-2.936	-3.1071	-4.925	2.4662	-0.2223	-2.1273	-2.8889	0.77541	-1.996	-4.0822	2.1916	-4.9021	-1.7258	1.1145	-2.6657	-1.9514	-0.77505	-0.076091	-4.2169	-2.5343	-0.28944	-2.8244
APCDD1	NA	-4.9021	-1.996	-1.1801	-0.90276	-4.7326	-3.5407	-2.2801	-2.774	-1.0035	-1.7648	-0.9859	-0.70635	-3.0408	-4.564	-4.7326	-3.8628	-0.60814	-2.9556	-1.0158	-4.6373	-1.4467	-4.6184	-2.398	-3.7959	-1.2443	-0.71759	-2.5286	-1.391	-3.5228	-3.0049	-0.70333	-1.7648	-3.6479	-2.4775	-3.8402	-3.8966	-1.0956	-0.50498	-5.2031	-3.255	-4.9021	-3.0848	-1.9429	-2.3516	-4.2311	-4.0694	-3.8513	-5.2915
TMEM176A	NA	0.17418	-0.62861	1.4512	2.3165	0.75448	2.8637	0.92117	1.0885	1.9104	0.81005	2.5882	1.5643	2.1642	2.0951	2.7857	2.5415	4.5694	3.2051	3.2223	0.68977	1.2404	3.885	0.92117	1.5885	4.1448	2.8528	4.9791	1.5166	1.2356	3.6489	1.8549	-0.46266	0.98278	3.1338	3.9418	1.3267	3.9456	-0.5246	-1.2443	0.0076481	-2.4556	-0.16868	-2.1222	-2.3816	-1.8503	-0.73352	-2.5667	-2.654
TMEM176B	NA	1.103	1.5963	3.5614	3.9581	1.9946	3.9927	2.758	3.0611	4.3166	2.4003	4.1887	4.0508	3.7704	4.0334	4.3267	4.4415	6.1259	4.2397	4.8727	2.1425	3.0692	5.7374	2.8894	3.342	6.157	4.7991	7.172	3.4265	2.8732	5.8415	4.1937	1.4416	2.6222	5.0773	4.9956	1.9896	6.3204	0.72835	-1.9343	2.0028	-0.83668	1.6503	-0.93505	0.047372	1.1637	0.20162	-1.551	-1.8915
SIGLEC14	NA	3.7512	2.3465	3.3971	3.156	1.4671	1.8003	2.441	3.5096	3.198	0.14062	2.1717	2.1169	2.5895	3.414	2.6427	2.6972	2.6091	2.1409	-1.2573	2.7181	2.9183	2.999	3.856	3.2912	3.3518	3.4734	4.0624	4.568	3.2721	4.588	2.4729	3.4246	0.68503	4.6097	-4.4945	3.2062	4.6707	2.8534	0.84829	2.8941	3.8586	4.4506	3.6948	2.8381	2.7673	2.3515	1.8409	2.0644
CPAMD8	NA	-2.7133	-2.2848	-0.9701	-1.7971	-3.3721	-1.8626	-3.9211	-2.5782	-6.1149	-4.7533	-3.026	-3.4587	-5.1476	-2.9901	-6.1757	-3.6383	-3.7313	-3.9811	-2.3865	-2.403	-3.6587	-1.867	-6.4613	-4.5996	-3.6479	-1.8544	-0.40891	-2.3615	-2.2502	-2.0087	-2.8563	-2.9089	-1.2473	-1.8833	-3.2787	-4.9021	-2.0398	-2.2217	-6.8512	-3.7313	-2.3252	-2.2502	-3.5228	-2.7868	-1.6665	-3.8402	-5.2321	-2.4938
ARHGAP29	NA	-7.9936	-5.8499	-4.9021	-4.6942	-5.4157	-8.0095	-8.2927	-5.6744	-4.3499	-7.5061	-2.9623	-5.4846	-4.1483	-7.2943	-7.5061	-3.0479	-7.5061	-3.1221	-7.1232	-5.1476	-4.0428	-6.1149	-2.4886	-8.1993	-2.654	-3.5316	-1.241	-2.7934	-3.2943	-3.993	-4.4606	-2.4135	-2.0675	-4.5463	-4.0694	-2.936	-5.0428	-3.8513	0.54007	-4.1077	-3.551	-4.9709	-5.9486	-6.9774	-3.0631	-6.241	-5.635	-8.0046
AMPH	NA	-2.6716	-3.5995	-5.5576	-1.0158	-4.6373	-3.486	-2.8889	-5.0694	-3.271	-3.5601	-4.2454	-4.6373	-5.3832	-4.4774	-4.564	-3.8066	-5.8028	-3.7852	-2.3665	-4.6942	-3.9563	-5.8028	-5.3832	-5.1476	-4.2884	-0.76159	-4.4286	-3.5316	-2.0815	-3.5601	-4.9709	-3.4587	-3.8402	-6.3102	-2.9623	-2.1935	-3.3546	-3.6383	-0.008814	0.66302	-2.5782	-3.0772	-2.4401	-4.9709	-2.5848	-2.4295	-2.3354	-1.12
EPHB2	NA	-4.925	-1.8915	-2.5612	-0.48532	-3.019	-4.0822	-4.2593	-4.9473	-3.3637	-2.6302	-1.4294	-2.1043	-1.3376	-2.6599	-1.996	-5.635	-1.0006	-0.91241	-2.4242	-2.156	-1.7729	-3.1743	-4.0694	-3.2295	-2.1132	-0.66785	-3.5601	-2.4666	-2.8313	-0.82192	-3.6383	-1.241	-0.92628	-1.3774	-2.9292	-3.9211	-2.5722	2.0905	0.3068	-0.93505	-2.7016	-1.3706	-1.8332	-2.4556	0.068042	-0.17781	-1.8503	-3.3452
TRNP1	NA	-1.3409	-2.5612	-1.7218	-2.0727	-2.6959	-3.6893	-1.4019	-1.8955	-1.5324	-1.7056	0.21335	-2.5848	-2.1935	-2.4081	-0.52702	-2.0904	-1.426	-1.2933	-1.2443	-0.22932	-2.0312	-3.742	-1.718	-3.0118	-0.18667	-1.0796	-1.5108	-0.61804	-0.64658	-0.50498	-0.56136	-1.3066	-0.3873	-2.0631	-2.4188	-2.0312	-2.0631	-2.7133	1.3256	-3.0631	-0.83668	-0.26816	-1.2089	-3.1368	0.041398	-0.4138	0.27366	0.072251
FAM20A	NA	-2.3565	-3.5041	-0.51477	-3.8294	-3.0049	-1.518	-2.6246	-4.9948	-4.9473	-1.6473	-1.5729	-4.6746	-3.1071	-3.4413	-3.1071	-1.926	-3.2627	-0.8541	-3.0408	-1.6516	-3.1822	0.7603	-4.1077	-5.4846	0.34557	0.9062	-2.0951	-1.1895	-0.63875	-0.82741	-1.7534	-2.8182	-1.8056	-4.2035	-4.413	-3.2379	-3.0703	-2.4938	-5.3523	-2.9149	-3.3546	-1.8216	-4.4606	-2.7193	-4.3652	-4.1222	-3.9329	-3.6893
CLEC5A	NA	1.5864	-2.0772	-1.4606	-0.72282	-1.5002	-2.876	-1.0304	-1.2901	-0.88322	0.33297	3.5101	1.8947	0.53158	-0.23158	-1.6818	-0.067403	0.20354	-1.1479	0.79212	2.4878	1.2103	1.0741	2.456	1.5643	0.011641	-0.43051	3.5894	2.7124	1.0649	0.47856	-0.45769	0.49238	0.56043	2.6885	0.84381	1.7738	-2.3615	3.7311	2.4375	-0.8247	1.4881	1.4202	1.4449	0.36499	-0.24976	-0.82192	2.9231	0.64394
VSTM1	NA	1.4671	-0.45769	0.34735	2.1007	-1.1292	-0.11497	0.76626	-0.2409	-0.36086	1.4724	2.1394	2.9053	0.98278	0.65993	0.16027	0.47681	2.1417	-0.11276	1.0302	2.4472	4.1043	1.8169	2.9876	2.8756	0.67878	0.85413	5.8864	4.0908	2.085	3.423	2.8255	1.257	1.264	4.6919	2.6104	0.47308	0.35624	3.3405	4.8636	2.1051	5.8282	4.0492	4.5651	5.9422	1.5713	2.8188	0.4172	1.6833
RETN	NA	2.9664	0.20354	2.0099	-0.12377	-1.7218	-1.7016	1.8286	-0.60264	1.2174	2.1542	0.96407	2.7243	1.9718	0.9239	1.3324	2.713	3.8932	-0.89171	1.3917	2.7269	4.8502	4.2814	4.1968	3.6735	1.5071	3.9676	3.1468	5.9781	2.1565	3.6564	2.7986	2.6376	2.8176	2.2427	1.7461	1.43	-0.15274	3.8225	1.1873	1.2497	3.8641	4.5783	1.7052	1.8003	2.3403	1.9954	1.6687	2.0842
THBS4	NA	-1.0128	-4.2884	-1.2835	-2.5504	-2.1788	-1.8375	-2.1273	0.011641	-1.2443	-2.5452	-0.067403	0.62954	-0.2223	-2.2801	-2.6777	0.1088	1.014	-1.12	-1.3101	-1.7848	0.73589	-1.1991	-0.28676	-0.28944	-0.37759	-1.558	1.3496	-0.4604	-2.217	-2.5965	-1.7648	-1.7454	-3.271	0.23081	-2.5782	-1.4674	-1.5324	0.82763	1.1971	-2.2502	0.66302	-0.14606	-2.7193	-1.3066	-3.5127	-2.0631	0.035142	-1.4363
MT1E	NA	-2.1651	-0.9701	0.71773	-0.16169	2.9065	1.2127	-0.036778	-0.6707	-0.68145	-1.9469	1.1145	-1.8056	-0.65176	-1.5436	-2.2548	2.2642	1.252	-0.27516	-1.4885	0.76471	-1.3267	-0.6623	-1.2121	3.101	-0.89993	2.1504	-0.96712	-0.24759	-0.69266	1.2163	-0.65176	2.0364	1.84	0.62316	2.7666	-0.68738	0.46975	0.84241	3.34	1.7803	-0.58167	0.0579	-0.62861	-0.58408	0.018221	-1.2604	-0.94618	0.0579
CD70	NA	-1.5615	-0.4138	0.56203	1.5845	0.89612	1.6141	-0.50263	0.59519	0.37222	0.31986	0.37764	-0.21801	-0.8079	0.88602	0.95458	-0.15274	2.362	-0.40891	0.88176	3.2276	-1.6818	0.51288	-2.1222	-0.049936	0.63267	-0.51229	1.1837	-0.0067573	-0.46514	1.1585	1.882	-0.034658	-1.0276	0.74038	0.98278	0.34735	-0.10157	1.546	-0.20245	-0.22707	-0.25437	1.1081	0.45613	1.7865	-0.22467	-0.061134	2.3165	1.0412
NMUR1	NA	0.15226	0.53494	1.2485	0.37764	-0.7994	-0.20456	0.4245	0.20162	-1.1449	-0.095263	-0.27516	0.85837	-0.18441	0.57529	0.63576	-1.4363	0.47856	-0.50498	0.23276	1.0386	0.75448	0.67723	0.59181	0.4172	1.0594	0.94047	2.7055	2.1287	-0.2727	1.6315	1.1536	-1.6168	-2.7803	2.0692	0.45787	-1.0707	3.2196	2.2101	0.43127	3.6484	-0.83932	3.5252	-0.92345	0.33297	1.3896	-0.12377	-1.3306	-2.2081
BMP2	NA	-3.9211	2.7679	0.73746	1.2724	-0.16868	1.8321	-1.6975	-2.9623	-0.44271	-1.4223	-1.9388	-1.7016	-3.0922	-2.4242	-1.9089	-2.3615	0.87412	-1.8216	-1.606	-1.0453	-0.64407	-3.2469	-4.3652	-1.3066	0.38128	-0.28207	-1.391	0.30501	-1.9651	2.3755	-2.9149	-0.67616	-1.6208	0.26386	0.098754	-0.76951	0.74676	-0.6707	0.60163	-1.4156	-3.7204	-2.4886	-3.3201	-2.3865	-1.8013	-2.7803	-0.16633	-1.0453
RGMA	NA	-3.5316	-3.0631	-5.1749	-2.7434	-4.6556	-2.6363	-3.486	-3.495	-4.8803	-4.7326	-1.8955	-2.1742	-3.0922	-2.1419	-2.0904	-3.8739	-2.4886	-3.742	-4.0186	-1.3267	-2.6246	-3.8294	-5.0184	-4.8367	-1.3267	-4.6746	-1.7686	-2.3459	-5.0694	-1.4712	-2.725	-5.2618	-2.217	-3.4679	-2.8122	-5.1749	-2.2361	-0.19781	-1.9131	-4.8803	-1.2057	-3.1523	-5.4157	-2.3665	-0.29628	-1.0097	-2.3615	-3.1596
CD1E	NA	-3.5228	-3.5704	-1.5837	-3.5896	-3.1743	-4.2884	-2.4295	-1.0512	-2.1516	-3.2787	-1.8178	-3.3114	-4.2736	-3.0922	-3.3888	-4.3187	-3.3637	-4.2311	-2.7934	-3.2214	-4.5996	-4.3032	-3.9563	-2.7073	-3.115	-3.1903	-3.4229	-2.0904	-3.7096	-2.8244	-0.27736	-4.1622	-4.4774	-4.1351	-3.7528	-3.9211	2.9652	-3.3888	-3.6479	-3.6184	-3.0479	-3.034	-3.8402	-3.6893	-2.398	-2.1374	-2.0582	-3.8966
CD1A	NA	-3.0118	-1.6094	-1.5324	-2.2848	-1.7892	-3.7638	-2.3354	-3.115	-2.6023	-1.3031	-3.5407	-2.8377	-0.94344	-1.0892	-2.936	-2.1472	-3.993	-3.742	-2.3459	-2.5167	-4.0943	-2.4081	-3.495	-3.1596	-2.086	-1.7892	-3.0631	-1.7454	-2.7492	-1.0247	0.15833	-2.1222	-2.2502	-1.6588	-3.3806	-3.4148	-0.1736	-2.9227	-3.2943	-3.1221	-1.6703	-2.6188	-4.4945	-1.6625	-1.9651	-1.7413	-1.6168	-2.4721
SLC5A9	NA	-2.6777	-4.2035	-3.4413	-2.85	-3.0772	-5.3218	-5.1209	-4.3808	-4.1622	-2.5061	-3.1071	-4.0822	-4.0428	-4.0309	-2.6657	-2.8313	-4.3032	-4.1351	-3.6587	-4.0309	-3.3721	-4.0943	-2.4833	-3.4229	-3.3546	-2.1742	-1.9002	-3.2943	-3.1822	-4.2169	-4.5996	-3.7852	-5.8028	-5.1209	-6.0578	-3.4229	-3.3806	-4.0822	-4.5996	-4.5996	-4.1904	-2.1087	-3.1221	-4.564	-1.2282	-3.3201	-0.88891	-4.8803
WNT5B	NA	-1.6818	-1.9217	-1.5213	-2.7492	-2.4666	-3.3888	-0.96369	-0.93505	-1.3672	-0.24548	-1.6473	-1.0707	-0.48532	-1.7016	-1.5324	-1.9737	-1.8713	-1.8096	0.22314	-1.2376	-1.6244	-2.9149	-1.0064	-2.1175	-1.0276	-3.3114	-0.045352	-0.58167	-1.4606	-0.86306	-3.1523	-2.7016	-2.0675	-0.23863	-2.4886	-1.9178	-1.6094	-1.0676	-4.564	-1.426	-2.217	-1.7454	-0.42583	-1.161	-2.2548	-2.0675	-1.2217	-1.8253
PVRL4	NA	-1.5615	-2.086	-3.6092	-0.59739	0.55198	-1.4363	-2.9556	-2.3204	-2.4556	-2.6023	-0.90276	-1.6437	-1.9514	-2.3713	-1.0646	-2.7676	-1.8585	-2.445	-3.2062	-0.5486	-5.0428	-4.9948	-2.3615	-4.1351	-3.5995	-2.5167	-2.6188	-3.8402	-5.2031	-3.4313	-4.1622	-1.7139	-0.89725	-3.9811	-2.8182	-1.4053	-3.8739	0.38128	0.35267	-2.1374	-1.9429	-2.902	-3.3637	-4.1763	-2.9556	-2.774	-2.5558	-0.88322
CARD14	NA	-4.0309	-5.2915	-2.7549	-3.0556	-2.7934	-4.5996	-3.6691	-2.3354	-2.45	-5.716	-5.1209	-3.1298	-4.8367	-1.1801	-2.9089	-4.3187	-5.2031	-4.0054	-3.4587	-3.6797	-3.6282	-5.2618	-3.9211	-6.0032	-4.6746	-3.8851	-2.265	-3.58	-2.5965	-3.3452	-5.6744	-3.4679	-3.0995	-5.4498	-5.6744	-3.1443	-5.1476	-3.5041	-2.8563	-5.9486	-3.026	-5.5209	-5.899	-5.8028	-5.1209	-5.1476	-4.6746	-4.8577
LRP1B	NA	-8.0195	-8.0762	-6.0578	-8.0233	-5.5209	-5.3523	-5.5209	-4.6942	-5.2915	-4.2454	-5.4498	-5.4157	-4.5119	-5.0694	-7.9784	-8.1687	-2.876	-4.3187	-8.0004	-7.5061	-6.1757	-8.3845	-6.1149	-3.2469	-4.3187	-5.4846	-8.1502	-7.7811	-8.0425	-5.2915	-7.7811	-8.0804	-8.1963	-6.0032	-7.7811	-5.8028	-6.0578	-8.0164	-4.7134	-4.2035	-7.2943	-4.9709	-0.73873	-4.2311	-6.6391	-3.7638	-7.5061	-5.3218
KCNE1L	NA	-0.68145	-1.3031	-1.3101	-1.7218	-2.3155	-2.2502	-1.0276	-0.11497	0.60965	-1.3774	-1.4189	-0.8247	-1.8713	-1.9783	-1.7098	-3.4413	-1.3267	-0.9701	-0.4138	0.24846	-1.3409	-2.0042	-0.45501	0.31805	-1.2376	-0.71454	-1.3306	1.1873	-1.3267	-2.7492	-0.94344	-2.0631	-2.6246	-1.4053	-2.5226	0.094711	-0.71759	-1.426	-1.761	-2.7609	-2.1742	-0.27516	-1.5362	-1.3235	-0.75557	0.19785	-0.017221	-1.6321
AGT	NA	-3.0118	-2.8822	-3.8851	-3.1987	-2.8182	-3.8294	-2.2407	-3.0631	-1.1801	-2.7934	-3.6691	-2.8244	-3.8628	-2.5667	-2.9968	-3.9563	-4.2035	-3.9329	-2.3565	-2.3713	-4.2736	-3.9681	-3.551	-3.271	-3.8066	-4.0943	-3.9811	-4.1622	-4.2454	-1.4189	-2.2217	-3.6797	-4.2035	-3.7528	-2.5903	-3.3285	0.18575	-2.8694	-3.4229	-3.2943	-2.7434	-3.58	-1.5987	-3.2943	-2.2217	-1.9131	-0.77781	-3.5896
CSMD1	NA	-5.1749	-4.413	-3.5896	-7.7811	-3.6282	-8.0532	-6.241	-7.5061	-0.19125	-7.7811	-6.3102	-2.6133	-2.5343	-1.161	-7.7811	-2.4886	-1.606	-3.6797	-0.94618	-6.8512	-4.0943	-6.241	-2.265	2.5053	-2.156	-7.7811	-5.3218	-7.7811	-6.1149	-0.78587	-3.8513	-8.0446	-4.0428	-6.0032	-7.7811	-7.7811	-2.6078	-3.1221	-7.7811	-7.1232	-7.1232	-6.9774	-6.9774	-4.8367	-6.8512	-6.7398	-6.5465	-5.3523
LRRN3	NA	-2.654	0.34183	-0.77229	-1.2835	-3.9329	-3.8513	-1.6244	-1.3948	-3.9329	-2.902	-2.1087	-0.15039	-1.196	-2.1374	-4.1222	-3.0049	-3.3285	-3.8294	-2.5226	-2.2032	-2.8563	-1.8056	-4.9473	-0.84818	-3.7959	-4.3652	-0.95204	-1.6168	-1.0616	-4.0186	-3.1743	-2.6657	-5.3523	-2.5848	-4.413	-3.5228	-1.9651	-1.4746	-1.4606	0.090491	-3.8294	-1.4783	-3.8402	-1.1383	-1.8253	-2.8313	-2.902	-4.5119
CABP4	NA	-0.72808	-0.53773	-1.196	0.77083	0.39016	0.35624	-0.88052	-0.98299	-0.24315	1.3984	0.34183	-0.54596	-0.59464	-0.30583	1.7803	-1.4088	-1.2866	1.0819	-0.28447	3.126	-1.6516	-2.217	1.2223	-1.2314	-0.069658	0.17032	-1.7218	-0.034658	-2.445	-2.4721	-1.3376	-2.4242	-2.4295	-2	-1.0035	1.6718	-2.8313	2.3232	0.053553	-0.034658	-0.38969	-0.64658	-2.2081	-0.77781	0.50424	1.1873	1.3674	1.0649
MSLN	NA	-2.1222	-1.8253	-3.6893	-2.3713	-0.80226	-4.1351	-1.8585	-1.6361	-2.8062	-1.8833	-1.0542	-2.8377	-1.344	-0.080437	-0.33493	-1.4397	-2.2697	-0.99477	0.27925	-0.81617	-2.7133	-3.1368	-0.67336	-0.61551	-0.7642	-3.1987	-2.265	-4.0943	-2.4886	-2.4666	-2.1651	-1.7686	-2.3665	-3.0049	-3.5896	-1.2314	-2.4721	-3.1298	0.58016	-2.398	1.6484	0.83191	-1.4817	-1.558	0.96819	0.49062	-0.13293	-1.3774
OTOF	NA	-2.2032	-3.6479	-2.6835	-2.4188	-4.0309	-2.3516	-4.7134	-3.4148	-3.7852	-5.596	-4.2736	-3.0772	-3.4679	-3.0772	-2.2801	-2.936	-3.6587	-3.58	-2.7549	-1.0035	-2.1319	-3.4768	-3.3888	-3.4768	-2.9901	-3.2469	-3.58	-6.4613	-3.255	-2.7609	-2.2801	-2.1985	-3.0848	-3.5704	-2	-5.899	-2.3816	-3.115	-1.4467	-2.9831	-2.5903	-2.5848	-1.3306	-3.0848	-4.9709	-5.0184	-1.1352	-1.8216
[truncated: 126 more columns]
