# Supplementary material for: The AML cellular state space unveils NPM1 immune evasion subtypes with distinct clinical outcomes
Source: Nat Commun. 2025 Nov 25;16:10592. doi: 10.1038/s41467-025-66546-6 (PMC12658069; doi:10.1038/s41467-025-66546-6)
Supplement: Supplementary file 6 — Source Data [file 41467_2025_66546_MOESM6_ESM.zip › SourceData/SourceData_1A.csv]

SamplingEventID	PapaemClass_short	NPM1	FLT3.ITD	DNMT3A	TET2	IDH2	IDH1	WT1	FLT3	SRCAP	PDS5B	RUNX1	SRSF2	NRAS	ASXL1	STAG2	BCOR	CEBPA	U2AF1	PTPN11	ZRSR2	SMC1A	BCORL1	TP53	NF1	JAK2	FusionGene	del7q	dup8q	del5q	del17p	del12p	del9q	minusY	del20q	dup11q	del18q	RNA_Tissue	Sex	ELN2022	FAB	AML timepoint	AML history
AML164-AML-1	NPM1	HET	CHET	HET	CHET	NA	NA	NA	NA	NA	NA	NA	NA	NA	NA	NA	NA	NA	NA	HET	NA	NA	NA	NA	NA	NA	NA	NA	NA	NA	NA	NA	NA	NA	NA	NA	NA	BM	F	Intermediate	M4	Diagnosis	AML
AML104-AML-1	NPM1	HET	HET	HET	NA	HET	NA	NA	NA	NA	HET	NA	NA	NA	NA	NA	NA	NA	NA	NA	NA	NA	NA	NA	NA	NA	NA	NA	NA	NA	NA	NA	NA	NA	NA	NA	NA	PB	M	Intermediate	M0	Diagnosis	tAML
AML97-AML-1	NPM1	HET	HET	HET	NA	NA	HET	NA	NA	NA	NA	NA	NA	HET	NA	NA	NA	NA	NA	NA	NA	NA	NA	NA	NA	NA	NA	NA	NA	NA	NA	NA	NA	NA	NA	NA	NA	BM	F	Intermediate	M4	Diagnosis	AML
AML170-AML-1	NPM1	HET	HET	HET	NA	NA	HET	NA	NA	NA	NA	NA	NA	NA	NA	NA	NA	NA	NA	NA	NA	NA	NA	NA	NA	NA	NA	NA	NA	NA	NA	NA	NA	NA	NA	NA	NA	BM	F	Intermediate	M4	Diagnosis	AML
AML33-Relapse-1	NPM1	HET	HET	HET	NA	NA	HET	NA	NA	NA	NA	NA	NA	NA	NA	NA	NA	NA	NA	NA	NA	NA	NA	NA	NA	NA	NA	NA	NA	NA	NA	NA	NA	NA	NA	NA	NA	PB	F	No category	NA	Relapse	Relapse
AML105-AML-1	NPM1	HET	HET	HET	NA	NA	NA	NA	NA	NA	NA	NA	NA	NA	NA	NA	NA	NA	NA	NA	NA	NA	NA	NA	NA	NA	NA	NA	NA	NA	NA	NA	NA	NA	NA	NA	NA	PB	F	Intermediate	M4	Diagnosis	AML
AML33-AML-1	NPM1	HET	HET	HET	NA	NA	NA	NA	NA	NA	NA	NA	NA	NA	NA	NA	NA	NA	NA	NA	NA	NA	NA	NA	NA	NA	NA	NA	NA	NA	NA	NA	NA	NA	NA	NA	NA	BM	F	Intermediate	M4	Diagnosis	sAML
AML45-AML-1	NPM1	HET	HET	HET	NA	NA	NA	NA	NA	NA	NA	NA	NA	NA	NA	NA	NA	NA	NA	NA	NA	NA	NA	NA	NA	NA	NA	NA	NA	NA	NA	NA	NA	NA	NA	NA	NA	BM	F	Intermediate	M2	Diagnosis	tAML
AML81-AML-1	NPM1	HET	HET	HET	NA	NA	NA	NA	NA	NA	NA	NA	NA	NA	NA	NA	NA	NA	NA	NA	NA	NA	NA	NA	NA	NA	NA	NA	NA	NA	NA	NA	NA	NA	NA	NA	NA	BM	F	Intermediate	M4	Diagnosis	AML
AML180-AML-1	NPM1	HET	HOM	HET	HET	NA	NA	NA	NA	NA	NA	NA	NA	NA	NA	NA	NA	NA	NA	NA	NA	NA	NA	NA	NA	NA	NA	NA	NA	NA	NA	NA	NA	NA	NA	NA	NA	NA	M	Intermediate	M0	Diagnosis	AML
AML156-AML-1	NPM1	HET	HOM	HET	NA	NA	NA	NA	NA	HET	HET	NA	NA	NA	NA	NA	NA	NA	NA	NA	NA	NA	NA	NA	NA	NA	NA	NA	NA	NA	NA	NA	NA	NA	NA	NA	NA	BM	F	Intermediate	M1	Diagnosis	AML
AML11-AML-1	NPM1	HET	NA	HET	CHET	NA	NA	NA	NA	HET	HET	NA	NA	NA	NA	NA	NA	NA	HET	NA	NA	NA	NA	NA	NA	NA	NA	NA	NA	NA	NA	NA	NA	NA	NA	NA	NA	BM	F	Favorable	M5	Diagnosis	AML
AML9-AML-1	NPM1	HET	NA	HET	CHET	NA	NA	NA	NA	NA	NA	NA	NA	NA	NA	NA	NA	NA	NA	NA	NA	NA	NA	NA	NA	NA	NA	NA	NA	NA	NA	NA	NA	NA	NA	NA	NA	BM	F	Favorable	M5	Diagnosis	AML
AML17-AML-1	NPM1	HET	NA	HET	HET	NA	NA	NA	NA	NA	NA	NA	NA	HET	NA	NA	NA	NA	NA	NA	NA	NA	NA	NA	NA	NA	NA	NA	NA	NA	NA	NA	NA	NA	NA	NA	NA	BM	M	Favorable	M5	Diagnosis	AML
AML7-AML-1	NPM1	HET	NA	HET	NA	HET	NA	CHET	NA	NA	NA	NA	NA	NA	NA	NA	NA	NA	NA	NA	NA	NA	NA	NA	NA	NA	NA	NA	NA	NA	NA	NA	NA	NA	NA	NA	NA	BM	F	Favorable	M4	Diagnosis	tAML
AML2-Relapse-1	NPM1	HET	NA	HET	NA	NA	NA	NA	NA	NA	NA	NA	NA	HET	NA	NA	NA	NA	NA	NA	NA	NA	NA	NA	NA	NA	NA	NA	NA	NA	NA	NA	NA	NA	NA	NA	NA	PB	F	No category	M2	Relapse	Relapse
AML185-AML-1	NPM1	HET	CHET	NA	CHET	NA	NA	NA	NA	NA	NA	NA	HOM	NA	NA	NA	NA	NA	NA	NA	NA	NA	NA	NA	NA	NA	NA	NA	NA	NA	NA	NA	NA	NA	NA	NA	NA	NA	F	Intermediate	M1	Diagnosis	AML
AML168-AML-1	NPM1	HET	CHET	NA	CHET	NA	NA	NA	NA	NA	NA	NA	NA	NA	NA	NA	NA	NA	NA	NA	HOM	NA	NA	NA	NA	NA	NA	NA	NA	NA	NA	NA	NA	NA	NA	NA	NA	PB	M	Intermediate	M2	Diagnosis	sAML
AML27-AML-1	NPM1	HET	CHET	NA	NA	NA	HET	NA	NA	NA	NA	NA	NA	NA	NA	NA	NA	NA	NA	NA	NA	NA	NA	NA	NA	NA	NA	NA	NA	NA	NA	NA	NA	NA	NA	NA	NA	BM	M	Intermediate	M1	Diagnosis	AML
AML28-AML-1	NPM1	HET	HET	NA	CHET	NA	NA	NA	NA	NA	NA	NA	NA	NA	NA	NA	NA	NA	NA	NA	NA	NA	NA	NA	NA	NA	NA	NA	NA	NA	NA	NA	NA	NA	NA	NA	NA	BM	M	Intermediate	M2	Diagnosis	sAML
AML24-AML-1	NPM1	HET	HET	NA	NA	HET	NA	NA	NA	NA	NA	NA	NA	NA	NA	NA	NA	NA	NA	NA	NA	NA	NA	NA	NA	NA	NA	NA	NA	NA	NA	NA	NA	NA	NA	NA	NA	BM	M	Intermediate	M2	Diagnosis	AML
AML79-AML-1	NPM1	HET	HET	NA	NA	HET	NA	NA	NA	NA	NA	NA	NA	NA	NA	NA	NA	NA	NA	NA	NA	NA	NA	NA	NA	NA	NA	NA	NA	NA	NA	NA	NA	NA	NA	NA	NA	PB	M	Intermediate	M4	Diagnosis	AML
AML92-AML-1	NPM1	HET	HET	NA	NA	HET	NA	NA	NA	NA	NA	NA	NA	NA	NA	NA	NA	NA	NA	NA	NA	NA	NA	NA	NA	NA	NA	NA	NA	NA	NA	NA	NA	NA	NA	NA	NA	BM	F	Intermediate	M4	Diagnosis	AML
AML162-AML-1	NPM1	HET	HOM	NA	HET	NA	NA	HET	HET	HET	NA	NA	NA	NA	NA	NA	NA	NA	NA	NA	NA	NA	NA	NA	NA	NA	NA	NA	NA	NA	NA	NA	NA	NA	NA	NA	NA	BM	F	Intermediate	M4	Diagnosis	AML
AML16-AML-1	NPM1	HET	NA	NA	HET	NA	NA	NA	HET	NA	NA	NA	NA	NA	NA	HOM	NA	NA	NA	NA	NA	NA	NA	NA	NA	NA	NA	NA	NA	NA	NA	NA	NA	NA	NA	NA	NA	BM	M	Favorable	M1	Diagnosis	AML
AML25-AML-1	NPM1	HET	NA	NA	HOM	NA	NA	NA	NA	NA	NA	NA	NA	NA	NA	NA	NA	NA	NA	NA	NA	NA	NA	NA	NA	NA	NA	NA	NA	NA	NA	NA	NA	TRUE	NA	NA	NA	BM	M	Favorable	M2	Diagnosis	AML
AML121-AML-1	NPM1	HET	NA	NA	NA	HET	NA	NA	CHET	NA	NA	NA	HET	NA	NA	NA	NA	NA	NA	NA	NA	NA	NA	NA	NA	NA	NA	NA	NA	NA	NA	NA	NA	NA	NA	NA	NA	BM	M	Favorable	M2	Diagnosis	tAML
AML136-AML-1	NPM1	HET	NA	NA	NA	HET	NA	NA	NA	NA	NA	NA	NA	NA	NA	NA	NA	NA	NA	NA	NA	NA	NA	NA	NA	NA	NA	NA	NA	NA	NA	NA	NA	NA	NA	NA	NA	BM	F	Favorable	M4	Diagnosis	AML
AML169-AML-1	NPM1	HET	NA	NA	NA	HET	NA	NA	HET	NA	NA	NA	NA	NA	NA	NA	NA	NA	HET	NA	NA	NA	NA	NA	NA	NA	NA	NA	NA	NA	NA	NA	TRUE	NA	NA	NA	NA	PB	M	Favorable	NA	Diagnosis	tAML
AML176-AML-1	NPM1	HET	NA	NA	NA	HET	NA	NA	NA	NA	NA	NA	NA	NA	NA	NA	NA	NA	NA	HET	NA	NA	NA	NA	NA	NA	NA	NA	NA	NA	NA	NA	NA	NA	NA	NA	NA	NA	F	Favorable	M4	Diagnosis	AML
AML79-Relapse-1	NPM1	HET	NA	NA	NA	HET	NA	NA	NA	NA	NA	NA	NA	NA	NA	NA	NA	NA	NA	NA	NA	NA	NA	NA	NA	NA	NA	NA	NA	NA	NA	NA	NA	NA	NA	NA	NA	BM	M	No category	M4	Relapse	Relapse
AML66-AML-1	NPM1	HET	NA	NA	NA	NA	HET	NA	NA	NA	NA	NA	NA	NA	NA	NA	NA	HET	NA	NA	NA	NA	NA	NA	NA	HOM	NA	NA	NA	NA	NA	NA	NA	NA	NA	NA	NA	BM	M	Favorable	M2	Diagnosis	sAML
AML173-AML-1	NPM1	HET	NA	NA	NA	NA	NA	HET	NA	NA	NA	NA	NA	NA	NA	HOM	NA	NA	NA	NA	NA	NA	NA	NA	NA	NA	NA	NA	NA	NA	NA	NA	NA	NA	NA	NA	NA	BM	M	Favorable	M1	Diagnosis	AML
AML94-AML-1	AML-MR	NA	HOM	HET	NA	NA	HET	NA	NA	NA	NA	HET	NA	NA	NA	HOM	HOM	NA	NA	NA	NA	NA	HOM	NA	NA	NA	NA	NA	NA	NA	NA	NA	NA	NA	NA	NA	NA	PB	M	Adverse	M0	Diagnosis	AML
AML11-Relapse-1	AML-MR	NA	NA	HET	CHET	NA	NA	NA	NA	NA	NA	HET	NA	NA	NA	NA	NA	NA	HET	NA	NA	NA	NA	NA	NA	NA	NA	NA	NA	NA	NA	NA	NA	NA	NA	NA	NA	BM	F	No category	M2	Relapse	Relapse
AML22-AML-1	AML-MR	NA	NA	HET	HET	NA	NA	NA	NA	NA	NA	HET	NA	NA	HET	HOM	NA	CHET	NA	NA	NA	NA	NA	NA	NA	NA	NA	NA	NA	NA	NA	NA	NA	NA	NA	NA	NA	BM	M	Adverse	M2	Diagnosis	AML
AML153-AML-1	AML-MR	NA	CHET	NA	NA	NA	NA	NA	NA	NA	NA	CHET	NA	NA	NA	NA	NA	NA	NA	NA	NA	NA	NA	NA	NA	NA	NA	NA	NA	NA	NA	NA	NA	NA	NA	NA	NA	BM	F	Adverse	NA	Diagnosis	AML
AML172-AML-1	AML-MR	NA	HOM	NA	NA	NA	NA	NA	NA	NA	NA	HET	NA	NA	HET	NA	NA	NA	NA	NA	NA	NA	HET	NA	NA	NA	ETV6::MECOM	NA	NA	NA	NA	NA	NA	NA	NA	NA	NA	NA	F	Adverse	M4	Diagnosis	AML
AML128-AML-1	AML-MR	NA	NA	NA	CHET	NA	HET	NA	NA	NA	NA	HET	HET	NA	HET	NA	NA	NA	NA	NA	NA	NA	NA	NA	NA	NA	NA	NA	NA	NA	NA	NA	NA	NA	NA	NA	NA	BM	M	Adverse	M2	Diagnosis	sAML
AML52-AML-1	AML-MR	NA	NA	NA	CHET	NA	NA	NA	NA	NA	NA	HET	HET	NA	NA	NA	NA	NA	NA	NA	NA	NA	NA	NA	NA	NA	NA	NA	NA	NA	NA	NA	NA	NA	NA	NA	NA	BM	M	Adverse	M5	Diagnosis	AML
AML132-AML-1	AML-MR	NA	NA	NA	CHET	NA	HET	NA	NA	NA	NA	NA	HET	NA	NA	NA	NA	NA	NA	NA	NA	NA	NA	NA	NA	NA	NA	NA	TRUE	NA	NA	NA	NA	NA	NA	NA	NA	BM	F	Adverse	M1	Diagnosis	tAML
AML38-AML-1	AML-MR	NA	NA	NA	CHET	NA	NA	NA	NA	NA	NA	NA	NA	HET	NA	NA	NA	NA	NA	NA	HOM	NA	NA	NA	NA	NA	NA	NA	NA	NA	NA	NA	NA	TRUE	NA	NA	NA	BM	M	Adverse	M5	Diagnosis	sAML
AML138-AML-1	AML-MR	NA	NA	NA	HET	NA	NA	NA	NA	NA	HET	HET	NA	NA	NA	NA	NA	NA	NA	NA	HOM	NA	NA	NA	NA	NA	NA	TRUE	NA	NA	NA	NA	NA	NA	NA	NA	NA	BM	M	Adverse	M4	Diagnosis	AML
AML151-AML-1	AML-MR	NA	NA	NA	HOM	NA	HET	NA	NA	NA	NA	HOM	HET	NA	HET	NA	NA	NA	NA	NA	NA	HOM	NA	NA	NA	NA	NA	NA	NA	NA	NA	NA	NA	NA	NA	NA	NA	BM	M	Adverse	M1	Diagnosis	sAML
AML32-AML-1	AML-MR	NA	NA	NA	NA	NA	NA	NA	NA	NA	NA	CHET	HET	NA	HET	HET	NA	NA	NA	NA	NA	NA	NA	NA	NA	NA	NA	NA	NA	NA	NA	NA	NA	NA	NA	NA	NA	BM	M	Adverse	M2	Diagnosis	AML
AML157-AML-1	AML-MR	NA	NA	NA	NA	NA	NA	NA	NA	NA	NA	CHET	HET	HET	NA	NA	HOM	NA	NA	NA	NA	NA	NA	NA	NA	NA	NA	NA	NA	NA	NA	NA	NA	NA	NA	NA	NA	BM	M	Adverse	M4	Diagnosis	sAML
AML99-AML-1	AML-MR	NA	NA	NA	NA	NA	NA	NA	HET	NA	NA	CHET	NA	NA	NA	HET	HET	NA	NA	CHET	HET	NA	NA	NA	NA	NA	NA	NA	NA	NA	NA	NA	NA	NA	NA	NA	NA	BM	M	Adverse	AML	Diagnosis	sAML
AML47-Relapse-1	AML-MR	NA	NA	NA	NA	NA	NA	NA	HET	NA	NA	CHET	NA	NA	NA	NA	HOM	NA	NA	HET	NA	NA	HOM	NA	NA	NA	NA	NA	NA	NA	NA	NA	NA	NA	NA	NA	NA	BM	M	No category	M1	Relapse	Relapse
AML10-AML-1	AML-MR	NA	NA	NA	NA	HET	NA	NA	NA	NA	NA	HET	HET	NA	HET	NA	NA	NA	NA	NA	NA	HOM	NA	NA	NA	CHET	NA	NA	NA	NA	NA	TRUE	NA	NA	NA	NA	NA	PB	M	Adverse	M4	Diagnosis	sAML
AML140-AML-1	AML-MR	NA	NA	NA	NA	NA	NA	NA	NA	NA	NA	HET	NA	NA	HET	NA	NA	NA	HET	NA	NA	NA	NA	NA	NA	NA	NA	NA	NA	NA	NA	NA	NA	NA	NA	NA	NA	BM	M	Adverse	M2	Diagnosis	AML
AML54-AML-1	AML-MR	NA	NA	NA	NA	NA	NA	NA	NA	NA	NA	HET	NA	NA	HET	NA	CHET	CHET	NA	NA	NA	NA	NA	NA	NA	NA	NA	TRUE	NA	NA	NA	NA	NA	NA	NA	NA	NA	BM	M	Adverse	M2	Diagnosis	tAML
AML111-AML-1	AML-MR	NA	NA	NA	NA	NA	NA	NA	NA	NA	NA	HET	NA	NA	NA	NA	HET	NA	NA	NA	NA	NA	NA	NA	NA	NA	NA	NA	TRUE	NA	NA	NA	NA	NA	NA	NA	NA	BM	M	Adverse	M2	Diagnosis	sAML
AML154-AML-1	AML-MR	NA	NA	NA	NA	NA	NA	NA	NA	NA	NA	HET	NA	NA	NA	NA	HET	NA	NA	HET	NA	NA	NA	NA	HET	NA	ETV6::MECOM	NA	NA	NA	NA	NA	NA	NA	NA	NA	NA	BM	M	Adverse	M0	Diagnosis	tAML
AML167-AML-1	AML-MR	NA	NA	NA	NA	NA	NA	NA	NA	NA	NA	NA	HET	NA	HET	HET	NA	NA	NA	NA	NA	NA	NA	NA	NA	NA	NA	NA	TRUE	NA	NA	NA	NA	NA	NA	NA	NA	BM	M	Adverse	M0	Diagnosis	AML
AML55-AML-1	AML-MR	NA	NA	NA	NA	NA	NA	NA	NA	NA	NA	NA	HET	NA	HET	NA	NA	NA	NA	HET	NA	NA	NA	NA	NA	NA	NA	TRUE	NA	NA	NA	NA	NA	TRUE	NA	NA	NA	BM	M	Adverse	M2	Diagnosis	tAML
AML110-AML-1	AML-MR	NA	NA	NA	NA	HET	NA	NA	NA	NA	NA	NA	HET	NA	NA	HET	NA	NA	NA	NA	NA	NA	NA	NA	NA	NA	NA	NA	NA	NA	NA	NA	NA	NA	NA	NA	NA	BM	M	Adverse	M2	Diagnosis	AML
AML21-AML-1	AML-MR	NA	NA	NA	NA	HET	NA	NA	NA	NA	NA	NA	HET	NA	NA	HOM	HOM	NA	NA	NA	NA	NA	NA	NA	NA	NA	NA	NA	NA	NA	NA	NA	NA	NA	NA	NA	NA	BM	M	Adverse	M2	Diagnosis	AML
AML186-AML-1	AML-MR	NA	NA	NA	NA	NA	HET	NA	NA	NA	NA	NA	HET	NA	NA	NA	NA	NA	NA	NA	NA	NA	NA	NA	NA	NA	NA	NA	NA	NA	NA	NA	NA	NA	NA	NA	NA	NA	M	Adverse	M1	Diagnosis	AML
AML150-AML-1	AML-MR	NA	NA	NA	NA	NA	NA	NA	NA	NA	NA	NA	HET	NA	NA	NA	NA	HET	NA	NA	NA	HET	NA	NA	NA	NA	NA	NA	NA	NA	NA	NA	NA	NA	NA	NA	NA	BM	M	Adverse	M1	Diagnosis	AML
AML126-AML-1	AML-MR	NA	NA	NA	NA	HET	NA	NA	NA	NA	NA	NA	NA	NA	HET	NA	NA	HET	NA	NA	NA	NA	NA	NA	NA	NA	NA	NA	NA	NA	NA	NA	NA	NA	NA	NA	NA	BM	F	Adverse	M1	Diagnosis	AML
AML63-AML-1	AML-MR	NA	NA	NA	NA	NA	NA	NA	NA	NA	NA	NA	NA	HET	HET	NA	NA	NA	NA	NA	NA	NA	NA	NA	NA	NA	NA	NA	TRUE	NA	NA	NA	NA	NA	NA	NA	NA	BM	F	Adverse	M5	Diagnosis	AML
AML193-AML-1	AML-MR	NA	NA	NA	NA	NA	NA	NA	NA	NA	NA	NA	NA	HET	NA	NA	NA	NA	HET	NA	NA	NA	HET	NA	NA	NA	NA	NA	NA	NA	NA	NA	NA	NA	TRUE	NA	NA	NA	M	Adverse	M1	Diagnosis	AML
AML145-AML-2	AML-MR	NA	NA	NA	NA	NA	NA	NA	NA	NA	NA	NA	NA	NA	NA	NA	NA	NA	HET	NA	NA	NA	NA	NA	NA	NA	NA	NA	NA	NA	NA	NA	NA	NA	TRUE	NA	NA	BM	F	Adverse	NA	During disease	sAML
AML194-AML-1	TP53	NA	CHET	HET	NA	HET	NA	NA	NA	NA	NA	NA	NA	NA	NA	NA	NA	NA	NA	NA	NA	NA	NA	NA	NA	NA	NA	NA	NA	NA	NA	NA	NA	NA	NA	TRUE	NA	NA	M	Intermediate	M5	Diagnosis	AML
AML85-AML-1	TP53	NA	NA	HET	NA	NA	NA	NA	NA	NA	NA	NA	NA	NA	NA	NA	NA	NA	NA	NA	NA	NA	NA	HET	NA	NA	NA	NA	NA	TRUE	TRUE	TRUE	NA	NA	NA	NA	NA	BM	F	Adverse	M2	Diagnosis	AML
AML189-AML-1	TP53	NA	NA	HET	NA	NA	NA	NA	NA	NA	NA	NA	NA	NA	NA	NA	NA	NA	NA	NA	NA	NA	NA	HOM	NA	NA	NA	TRUE	NA	TRUE	NA	TRUE	NA	NA	NA	NA	NA	NA	M	Adverse	NA	Diagnosis	AML
AML62-AML-1	TP53	NA	NA	HET	NA	NA	NA	NA	NA	NA	NA	NA	NA	NA	NA	NA	NA	NA	NA	NA	NA	NA	NA	HOM	HET	NA	NA	TRUE	NA	TRUE	TRUE	NA	NA	NA	NA	TRUE	NA	BM	F	Adverse	M4	Diagnosis	AML
AML85-Relapse-1	TP53	NA	NA	HOM	NA	NA	NA	NA	NA	NA	NA	NA	NA	NA	NA	NA	NA	NA	NA	NA	NA	NA	NA	HOM	NA	NA	NA	TRUE	NA	TRUE	TRUE	NA	NA	NA	NA	NA	NA	PB	F	No category	M2	Relapse	Relapse
AML197-AML-1	TP53	NA	NA	NA	CHET	NA	NA	NA	NA	NA	NA	NA	NA	NA	NA	NA	NA	HOM	NA	NA	NA	NA	NA	NA	NA	NA	NA	TRUE	NA	NA	NA	NA	NA	NA	NA	NA	NA	NA	F	Adverse	NA	Diagnosis	AML
AML83-AML-1	TP53	NA	NA	NA	HET	NA	NA	NA	NA	NA	NA	NA	NA	NA	NA	NA	NA	NA	NA	NA	NA	NA	NA	HOM	HOM	NA	NA	TRUE	NA	TRUE	TRUE	NA	TRUE	NA	TRUE	TRUE	NA	BM	M	Adverse	M2	Diagnosis	sAML
AML87-AML-1	TP53	NA	NA	NA	HET	NA	NA	NA	NA	NA	NA	NA	NA	NA	NA	NA	NA	NA	NA	NA	NA	NA	NA	NA	NA	HOM	NA	TRUE	NA	NA	NA	NA	NA	NA	NA	NA	NA	PB	M	Adverse	M2	Diagnosis	sAML
AML127-AML-1	TP53	NA	NA	NA	NA	NA	NA	NA	NA	NA	NA	NA	NA	NA	NA	NA	NA	NA	NA	NA	NA	NA	NA	CHET	NA	NA	NA	NA	NA	NA	NA	NA	NA	NA	NA	NA	NA	BM	F	No category	M2	Relapse	Relapse
AML48-AML-1	TP53	NA	NA	NA	NA	NA	NA	NA	NA	NA	NA	NA	NA	NA	NA	NA	NA	NA	NA	NA	NA	NA	NA	CHET	NA	NA	NA	NA	NA	TRUE	NA	TRUE	NA	NA	TRUE	TRUE	TRUE	BM	F	Adverse	M2	Diagnosis	tAML
AML13-AML-1	TP53	NA	NA	NA	NA	NA	NA	NA	NA	NA	NA	NA	NA	NA	NA	NA	NA	NA	NA	NA	NA	NA	NA	HET	NA	NA	KAT6A::NCOA2	NA	TRUE	NA	TRUE	NA	TRUE	NA	NA	NA	NA	BM	M	Adverse	M5	Diagnosis	AML
AML3-AML-1	TP53	NA	NA	NA	NA	NA	NA	NA	NA	NA	NA	NA	NA	NA	NA	NA	NA	NA	NA	NA	NA	NA	NA	HET	NA	NA	NA	NA	NA	NA	NA	NA	NA	NA	NA	NA	NA	BM	M	Adverse	M7	Diagnosis	AML
AML37-AML-1	TP53	NA	NA	NA	NA	NA	NA	NA	HET	NA	NA	NA	NA	NA	NA	NA	NA	NA	NA	NA	NA	NA	NA	HET	NA	NA	KAT6A::EP300	NA	TRUE	NA	NA	NA	NA	NA	NA	NA	NA	BM	M	Adverse	M5	Diagnosis	AML
AML13-Relapse-1	TP53	NA	NA	NA	NA	NA	NA	NA	NA	NA	NA	NA	NA	NA	NA	NA	NA	NA	NA	NA	NA	NA	NA	HOM	NA	NA	KAT6A::NCOA2	NA	TRUE	NA	NA	TRUE	NA	TRUE	NA	TRUE	NA	PB	M	No category	M5	Relapse	Relapse
AML51-AML-1	TP53	NA	NA	NA	NA	NA	NA	NA	NA	NA	NA	NA	NA	NA	NA	NA	NA	NA	HET	NA	NA	NA	NA	HOM	NA	NA	NA	TRUE	NA	TRUE	TRUE	TRUE	NA	NA	TRUE	NA	TRUE	BM	M	Adverse	M2	Diagnosis	sAML
AML80-AML-1	TP53	NA	NA	NA	NA	NA	NA	NA	NA	NA	NA	NA	NA	NA	NA	NA	NA	NA	NA	NA	NA	NA	NA	HOM	NA	NA	NA	NA	NA	NA	TRUE	NA	NA	NA	NA	NA	NA	BM	M	Adverse	M2	Diagnosis	AML
AML41-AML-1	TP53	NA	NA	NA	NA	NA	NA	NA	NA	NA	NA	NA	NA	HET	NA	NA	NA	NA	NA	NA	NA	NA	NA	NA	NA	NA	LINC00824::MECOM	TRUE	NA	NA	NA	NA	NA	NA	NA	NA	NA	BM	F	Adverse	M1	Diagnosis	sAML
AML74-AML-1	TP53	NA	NA	NA	NA	NA	HET	NA	NA	NA	NA	NA	NA	NA	NA	NA	NA	NA	NA	NA	NA	NA	NA	NA	NA	NA	NA	NA	NA	NA	NA	TRUE	NA	NA	NA	NA	NA	PB	M	Intermediate	M2	Diagnosis	sAML
AML155-AML-1	In two subgroups	NA	NA	NA	NA	NA	NA	NA	HET	NA	NA	NA	NA	NA	NA	NA	NA	NA	NA	NA	NA	NA	NA	HET	NA	NA	KMT2A fusion	NA	TRUE	NA	TRUE	NA	TRUE	NA	NA	NA	NA	BM	M	Intermediate	M5	Diagnosis	AML
AML183-AML-1	In two subgroups	NA	NA	NA	NA	NA	NA	NA	NA	NA	NA	NA	NA	NA	NA	NA	NA	NA	NA	NA	NA	NA	NA	HET	HET	NA	GATA2::MECOM	TRUE	TRUE	TRUE	TRUE	NA	NA	NA	NA	NA	TRUE	NA	F	Adverse	NA	Diagnosis	tAML
AML39-AML-1	No class-defining	NA	CHET	HET	NA	NA	NA	HET	NA	NA	NA	NA	NA	NA	NA	NA	NA	NA	NA	NA	NA	NA	NA	NA	NA	NA	NA	NA	NA	NA	NA	NA	NA	NA	NA	NA	NA	BM	F	Intermediate	M2	Diagnosis	AML
AML34-AML-1	No class-defining	NA	NA	HET	NA	NA	HET	NA	NA	NA	NA	NA	NA	HET	NA	NA	NA	HET	NA	NA	NA	NA	NA	NA	NA	NA	NA	NA	NA	NA	NA	NA	NA	NA	NA	NA	NA	BM	F	Favorable	M5	Diagnosis	AML
AML108-AML-1	No class-defining	NA	NA	HET	NA	NA	HET	NA	NA	NA	NA	NA	NA	NA	NA	NA	NA	NA	NA	NA	NA	NA	NA	NA	NA	HET	NA	NA	NA	NA	NA	NA	NA	NA	NA	NA	NA	BM	F	Intermediate	M2	Diagnosis	sAML
AML15-AML-1	No class-defining	NA	NA	HET	NA	NA	NA	NA	NA	NA	NA	NA	NA	NA	NA	NA	NA	NA	NA	NA	NA	NA	NA	NA	NA	NA	NA	NA	NA	NA	NA	NA	NA	TRUE	NA	NA	NA	BM	M	Intermediate	M2	Diagnosis	AML
AML71-AML-1	No class-defining	NA	HET	NA	NA	HET	NA	NA	NA	HET	NA	NA	NA	NA	NA	NA	NA	NA	NA	NA	NA	NA	NA	NA	NA	NA	NUP214::SET	NA	NA	NA	NA	NA	NA	NA	NA	NA	NA	BM	F	Intermediate	M2	Diagnosis	AML
AML4-AML-1	No class-defining	NA	HET	NA	NA	NA	NA	NA	NA	NA	NA	NA	NA	NA	NA	NA	NA	NA	NA	NA	NA	NA	NA	NA	NA	NA	NA	NA	NA	NA	NA	NA	NA	NA	NA	NA	NA	NA	F	Intermediate	M4	Diagnosis	AML
AML57-AML-1	No class-defining	NA	NA	NA	HOM	NA	NA	NA	NA	NA	NA	NA	NA	NA	NA	NA	NA	NA	NA	NA	NA	NA	NA	NA	NA	HOM	HOXA9::NUP98	NA	NA	NA	NA	NA	NA	NA	NA	NA	NA	BM	F	Intermediate	M2	Diagnosis	sAML
AML29-Relapse-1	No class-defining	NA	NA	NA	NA	NA	NA	NA	NA	NA	NA	NA	NA	NA	NA	NA	NA	NA	NA	NA	NA	NA	NA	NA	NA	HET	NA	NA	NA	NA	NA	NA	NA	NA	NA	NA	NA	BM	M	No category	M2	Relapse	Relapse
AML1-AML-1	No detected driver	NA	NA	NA	NA	NA	NA	NA	NA	NA	NA	NA	NA	NA	NA	NA	NA	NA	NA	NA	NA	NA	NA	NA	NA	NA	NA	NA	NA	NA	NA	NA	NA	NA	NA	NA	NA	BM	F	Intermediate	M4	Diagnosis	AML
AML18-AML-1	No detected driver	NA	NA	NA	NA	NA	NA	NA	NA	NA	NA	NA	NA	NA	NA	NA	NA	NA	NA	NA	NA	NA	NA	NA	NA	NA	NA	NA	NA	NA	NA	NA	NA	NA	NA	NA	NA	BM	M	Intermediate	M5	Diagnosis	AML
AML18-Relapse-1	No detected driver	NA	NA	NA	NA	NA	NA	NA	NA	NA	NA	NA	NA	NA	NA	NA	NA	NA	NA	NA	NA	NA	NA	NA	NA	NA	NA	NA	NA	NA	NA	NA	NA	NA	NA	NA	NA	BM	M	No category	NA	Relapse	Relapse
AML182-AML-1	biallelic CEBPA	NA	NA	NA	NA	NA	NA	NA	NA	NA	NA	NA	NA	NA	NA	NA	NA	CHET	NA	NA	NA	NA	NA	NA	NA	NA	NA	NA	NA	NA	NA	NA	NA	NA	NA	NA	NA	NA	F	Favorable	M1	Diagnosis	AML
AML23-AML-1	CBFB::MYH11	NA	NA	NA	NA	NA	NA	NA	NA	NA	NA	NA	NA	HET	NA	NA	NA	NA	NA	NA	NA	NA	NA	NA	NA	NA	CBFB::MYH11	NA	NA	NA	NA	NA	NA	NA	NA	NA	NA	BM	M	Favorable	M4	Diagnosis	AML
AML114-AML-1	CBFB::MYH11	NA	NA	NA	NA	NA	NA	NA	NA	NA	NA	NA	NA	NA	NA	NA	NA	NA	NA	NA	NA	NA	NA	NA	HET	NA	CBFB::MYH11	NA	NA	NA	NA	NA	NA	NA	NA	NA	NA	BM	M	Favorable	M4	Diagnosis	tAML
AML114-Relapse-1	CBFB::MYH11	NA	NA	NA	NA	NA	NA	NA	NA	NA	NA	NA	NA	NA	NA	NA	NA	NA	NA	NA	NA	NA	NA	NA	HET	NA	CBFB::MYH11	NA	NA	NA	NA	NA	NA	NA	NA	NA	NA	BM	M	No category	M4	Relapse	Relapse
AML123-AML-1	CBFB::MYH11	NA	NA	NA	NA	NA	NA	NA	NA	NA	NA	NA	NA	NA	NA	NA	NA	NA	NA	NA	NA	NA	NA	NA	NA	NA	CBFB::MYH11	NA	NA	NA	NA	NA	NA	NA	NA	NA	NA	BM	F	Favorable	M4	Diagnosis	AML
AML123-Relapse-1	CBFB::MYH11	NA	NA	NA	NA	NA	NA	NA	NA	NA	NA	NA	NA	NA	NA	NA	NA	NA	NA	NA	NA	NA	NA	NA	NA	NA	CBFB::MYH11	NA	NA	NA	NA	NA	NA	NA	NA	NA	NA	PB	F	No category	M4	Relapse	Relapse
AML124-AML-1	CBFB::MYH11	NA	NA	NA	NA	NA	NA	NA	NA	NA	NA	NA	NA	NA	NA	NA	NA	NA	NA	NA	NA	NA	NA	NA	NA	NA	CBFB::MYH11	NA	NA	NA	NA	NA	NA	NA	NA	NA	NA	PB	M	Favorable	M4	Diagnosis	AML
AML181-Relapse-1	CBFB::MYH11	NA	NA	NA	NA	NA	NA	NA	NA	NA	NA	NA	NA	NA	NA	NA	NA	NA	NA	NA	NA	NA	NA	NA	HET	NA	CBFB::MYH11	NA	NA	NA	NA	NA	NA	NA	NA	NA	NA	NA	F	No category	M2	Relapse	Relapse
AML20-Relapse-1	CBFB::MYH11	NA	NA	NA	NA	NA	NA	NA	NA	NA	NA	NA	NA	NA	NA	NA	NA	NA	NA	NA	NA	NA	NA	NA	NA	NA	CBFB::MYH11	NA	NA	NA	NA	NA	NA	NA	NA	NA	NA	BM	M	No category	M4	Relapse	Relapse
AML93-AML-1	PML::RARA	NA	NA	HET	NA	NA	NA	NA	NA	NA	NA	NA	NA	NA	NA	NA	NA	NA	NA	NA	NA	NA	NA	NA	NA	NA	PML::RARA	NA	NA	NA	NA	NA	NA	NA	NA	NA	NA	BM	F	Low-to-intermediate risk APL	M3	Diagnosis	APL
AML53-AML-1	PML::RARA	NA	CHET	NA	NA	NA	NA	NA	NA	NA	NA	NA	NA	NA	NA	NA	NA	NA	NA	NA	NA	NA	NA	NA	NA	NA	PML::RARA	NA	NA	NA	NA	NA	NA	NA	NA	NA	NA	BM	F	High-risk APL	M3	Diagnosis	APL
AML191-AML-1	PML::RARA	NA	HET	NA	NA	NA	NA	NA	NA	NA	NA	NA	NA	NA	NA	NA	NA	NA	NA	NA	NA	NA	NA	NA	NA	NA	PML::RARA	NA	NA	NA	NA	NA	NA	NA	NA	NA	NA	NA	F	Low-to-intermediate risk APL	NA	Diagnosis	APL
AML75-AML-1	PML::RARA	NA	HET	NA	NA	NA	NA	HET	NA	NA	NA	NA	NA	NA	NA	NA	NA	NA	NA	NA	NA	NA	NA	NA	NA	NA	PML::RARA	NA	NA	TRUE	NA	NA	NA	NA	NA	NA	NA	PB	M	Low-to-intermediate risk APL	M2	Diagnosis	APL
AML142-AML-1	PML::RARA	NA	NA	NA	NA	NA	NA	NA	NA	NA	NA	NA	NA	NA	NA	NA	NA	NA	NA	NA	NA	NA	NA	NA	NA	NA	PML::RARA	NA	TRUE	NA	NA	NA	NA	NA	NA	NA	NA	BM	M	Low-to-intermediate risk APL	NA	Diagnosis	APL
AML184-AML-1	PML::RARA	NA	NA	NA	NA	NA	NA	HOM	NA	NA	NA	NA	NA	NA	NA	NA	NA	NA	NA	NA	NA	NA	NA	NA	NA	NA	PML::RARA	NA	NA	NA	NA	NA	NA	NA	NA	NA	NA	NA	M	Low-to-intermediate risk APL	M3	Diagnosis	APL
AML56-AML-1	PML::RARA	NA	NA	NA	NA	NA	NA	NA	NA	NA	NA	NA	NA	NA	NA	NA	NA	NA	NA	NA	NA	NA	NA	NA	NA	HET	PML::RARA	TRUE	TRUE	NA	NA	NA	NA	NA	NA	NA	NA	BM	F	Low-to-intermediate risk APL	M3	Diagnosis	sAML
AML88-AML-1	PML::RARA	NA	NA	NA	NA	NA	NA	HET	NA	NA	NA	NA	NA	NA	NA	NA	NA	NA	NA	NA	NA	NA	NA	NA	NA	NA	PML::RARA	NA	NA	NA	NA	NA	NA	NA	NA	NA	NA	BM	M	Low-to-intermediate risk APL	M3	Diagnosis	APL
AML78-AML-1	KMT2A fusion	NA	NA	NA	NA	NA	NA	NA	NA	NA	NA	NA	NA	HET	NA	HET	NA	NA	NA	NA	NA	NA	NA	NA	NA	NA	KMT2A fusion	NA	NA	NA	NA	NA	NA	NA	NA	NA	NA	BM	F	Adverse	M2	Diagnosis	AML
AML112-AML-1	KMT2A fusion	NA	NA	NA	NA	NA	NA	NA	NA	NA	NA	NA	NA	NA	NA	NA	NA	NA	NA	NA	NA	NA	NA	NA	NA	NA	KMT2A fusion	NA	NA	NA	NA	NA	NA	NA	NA	NA	NA	BM	M	Adverse	M2	Diagnosis	tAML
AML175-AML-1	KMT2A fusion	NA	NA	NA	NA	NA	NA	NA	NA	NA	NA	NA	NA	NA	NA	NA	HOM	NA	NA	NA	NA	HOM	NA	NA	NA	NA	KMT2A fusion	NA	TRUE	NA	NA	NA	TRUE	TRUE	NA	NA	NA	BM	M	Adverse	M1	Diagnosis	AML
AML161-AML-1	RUNX1::RUNX1T1	NA	HET	NA	NA	NA	NA	NA	NA	NA	NA	NA	NA	NA	NA	NA	NA	NA	NA	NA	NA	NA	NA	NA	NA	NA	RUNX1::RUNX1T1	NA	NA	NA	NA	NA	NA	NA	NA	NA	NA	BM	F	Favorable	M2	Diagnosis	AML
AML117-AML-1	RUNX1::RUNX1T1	NA	NA	NA	NA	NA	NA	NA	NA	NA	NA	NA	NA	HET	NA	NA	NA	NA	NA	NA	NA	NA	NA	NA	NA	NA	RUNX1::RUNX1T1	NA	NA	NA	NA	NA	NA	NA	NA	NA	NA	BM	M	Favorable	M2	Diagnosis	AML
AML61-AML-1	RUNX1::RUNX1T1	NA	NA	NA	NA	NA	NA	NA	NA	NA	NA	NA	NA	NA	NA	NA	NA	NA	NA	NA	NA	NA	NA	NA	NA	NA	RUNX1::RUNX1T1	NA	NA	NA	NA	NA	TRUE	NA	NA	NA	NA	BM	F	Favorable	M2	Diagnosis	AML
AML72-AML-1	DEK::NUP214	NA	HET	NA	NA	NA	NA	HET	NA	NA	NA	NA	NA	NA	NA	NA	NA	NA	NA	NA	NA	NA	NA	NA	NA	NA	DEK::NUP214	NA	NA	NA	NA	NA	NA	NA	NA	NA	NA	BM	F	Adverse	M2	Diagnosis	AML
AML192-AML-1	DEK::NUP214	NA	NA	NA	NA	NA	NA	NA	NA	NA	NA	NA	NA	NA	NA	NA	NA	NA	HET	NA	NA	NA	NA	NA	NA	NA	DEK::NUP214	NA	NA	NA	NA	NA	NA	NA	NA	NA	NA	NA	M	Adverse	M1	Diagnosis	AML
AML44-AML-1	GATA2::MECOM	NA	NA	NA	NA	NA	NA	NA	NA	NA	NA	NA	NA	HET	NA	NA	NA	NA	NA	NA	NA	NA	NA	NA	NA	NA	GATA2::MECOM	TRUE	NA	TRUE	NA	NA	NA	NA	NA	NA	TRUE	PB	F	Adverse	M0	Diagnosis	AML
