# Supplementary material for: The AML cellular state space unveils NPM1 immune evasion subtypes with distinct clinical outcomes
Source: Nat Commun. 2025 Nov 25;16:10592. doi: 10.1038/s41467-025-66546-6 (PMC12658069; doi:10.1038/s41467-025-66546-6)
Supplement: Supplementary file 6 — Source Data [file 41467_2025_66546_MOESM6_ESM.zip › SourceData/SourceData_Sfig20c.csv]

Sample	CIITA	AML.type	Celltype
NBM4.MNC_HSC	0.0606	NBM-MNC	HSC
NBM7.MNC_HSC	0.0566	NBM-MNC	HSC
NBM8.MNC_HSC	0.1512	NBM-MNC	HSC
NBM10.MNC_HSC	0.1558	NBM-MNC	HSC
NBM11.MNC_HSC	0.1818	NBM-MNC	HSC
NBM8.CD34_HSC	0.1151	NBM-CD34	HSC
NBM10.CD34_HSC	0.0988	NBM-CD34	HSC
NBM11.CD34_HSC	0.0889	NBM-CD34	HSC
AML24_AML.Immature	0.0053	NPM1 class I	AML Immature
AML25_AML.Immature	0.0061	NPM1 class I	AML Immature
AML27_AML.Immature	0.0014	NPM1 class I	AML Immature
AML28_AML.Immature	0.0029	NPM1 class I	AML Immature
AML33_AML.Immature	0.1044	NPM1 class II	AML Immature
AML79_AML.Immature	0.0016	NPM1 class I	AML Immature
AML104_AML.Immature	0.002	NPM1 class I	AML Immature
AML136_AML.Immature	0.0575	NPM1 class I	AML Immature
AML7_AML.Immature	0.0657	NPM1 class II	AML Immature
AML9_AML.Immature	0.1111	NPM1 class II	AML Immature
AML97_AML.Immature	0.1179	NPM1 class II	AML Immature
AML105_AML.Immature	0.1945	NPM1 class II	AML Immature
AML10_AML.Immature	0.1961	AML-MR	AML Immature
AML21_AML.Immature	0.0415	AML-MR	AML Immature
AML32_AML.Immature	0.3254	AML-MR	AML Immature
AML55_AML.Immature	0.1868	AML-MR	AML Immature
AML110_AML.Immature	0.1787	AML-MR	AML Immature
AML111_AML.Immature	0.0667	AML-MR	AML Immature
AML126_AML.Immature	0.1743	AML-MR	AML Immature
AML138_AML.Immature	0.2892	AML-MR	AML Immature
AML151_AML.Immature	0.1776	AML-MR	AML Immature
AML157_AML.Immature	0.1414	AML-MR	AML Immature
AML172_AML.Immature	0.1298	AML-MR	AML Immature
AML34_AML.Immature	0.028	Other	AML Immature
AML37_AML.Immature	0	TP53	AML Immature
AML48_AML.Immature	0.2866	TP53	AML Immature
AML62_AML.Immature	0.1149	TP53	AML Immature
AML80_AML.Immature	0.136	TP53	AML Immature
AML83_AML.Immature	0.0413	TP53	AML Immature
AML85.D_AML.Immature	0.0655	TP53	AML Immature
AML85.R_AML.Immature	0.0233	TP53	AML Immature
AML155_AML.Immature	0.1339	Other	AML Immature
AML61_AML.Immature	0.2031	RUNX1::RUNX1T1	AML Immature
AML117_AML.Immature	0.2941	RUNX1::RUNX1T1	AML Immature
AML161_AML.Immature	0.3794	RUNX1::RUNX1T1	AML Immature
AML23_AML.Immature	0.1467	CBFB::MYH11	AML Immature
AML123_AML.Immature	0.2041	CBFB::MYH11	AML Immature
AML124_AML.Immature	0.0935	CBFB::MYH11	AML Immature
