# Supplementary material for: The AML cellular state space unveils NPM1 immune evasion subtypes with distinct clinical outcomes
Source: Nat Commun. 2025 Nov 25;16:10592. doi: 10.1038/s41467-025-66546-6 (PMC12658069; doi:10.1038/s41467-025-66546-6)
Supplement: Supplementary file 6 — Source Data [file 41467_2025_66546_MOESM6_ESM.zip › SourceData/SourceData_Sfig16A.csv]

GeneSymbol	SamplingEventID	AML16-AML-1	AML45-AML-1	AML173-AML-1	AML28-AML-1	AML156-AML-1	AML33-Relapse-1	AML27-AML-1	AML104-AML-1	AML79-AML-1	AML185-AML-1	AML180-AML-1	AML169-AML-1	AML121-AML-1	AML136-AML-1	AML79-Relapse-1	AML66-AML-1	AML92-AML-1	AML25-AML-1	AML24-AML-1	AML168-AML-1	AML2-Relapse-1	AML162-AML-1	AML7-AML-1	AML81-AML-1	AML97-AML-1	AML170-AML-1	AML105-AML-1	AML33-AML-1	AML176-AML-1	AML17-AML-1	AML9-AML-1	AML11-AML-1	AML164-AML-1
NA	subtype (from Mer et al)	Primitive	Primitive	Primitive	Primitive	Primitive	Primitive	Primitive	Primitive	Primitive	Primitive	Primitive	Primitive	Committed	Committed	Committed	Committed	Committed	Committed	Committed	Committed	Committed	Committed	Committed	Committed	Committed	Committed	Committed	Committed	Committed	Committed	Committed	Committed	Committed
NA	NPM1 class	NPM1 class II	NPM1 class II	NPM1 class I	NPM1 class I	NPM1 class I	NPM1 class II	NPM1 class I	NPM1 class I	NPM1 class I	NPM1 class I	NPM1 class I	NPM1 class I	NPM1 class I	NPM1 class I	NPM1 class I	NPM1 class I	NPM1 class I	NPM1 class I	NPM1 class I	NPM1 class I	NPM1 class I	NPM1 class I	NPM1 class II	NPM1 class II	NPM1 class II	NPM1 class II	NPM1 class II	NPM1 class II	NPM1 class II	NPM1 class II	NPM1 class II	NPM1 class II	NPM1 class II
BICC1	NA	-6.6439	-6.6439	-3.8365	-4.3219	-4.3219	-6.6439	-0.97143	-0.074001	-1.889	-0.16812	-2.0589	-0.59946	0.028569	-0.12029	-1.2515	-1.1203	0.61353	0.15056	-0.12029	-0.91594	-0.71312	-6.6439	-6.6439	-5.6439	-6.6439	-6.6439	-6.6439	-6.6439	-6.6439	-2.6439	-6.6439	-6.6439	-6.6439
DSG2	NA	-6.6439	-6.6439	-0.94342	-2.1844	-6.6439	-5.6439	0.36737	-0.16812	0.78241	2.8115	2.4463	0.20163	2.9764	-0.8365	0.72247	0.78241	-0.16812	2.4568	0.83996	2.5874	2.6346	-3.6439	-6.6439	-5.0589	-6.6439	-6.6439	-5.6439	-5.0589	-2.3219	-1.737	-4.6439	-3.0589	-4.6439
CDH2	NA	-6.6439	-6.6439	-4.0589	0.084064	-6.6439	-4.6439	-1.2515	0.48543	3.6462	-1.2863	3.0215	0.61353	-0.94342	1.9069	1.6871	-1.3959	2.2869	3.5753	2.6645	2.9542	-1.1844	-6.6439	-6.6439	-6.6439	-6.6439	-6.6439	-6.6439	-5.0589	-6.6439	-6.6439	-6.6439	-6.6439	-6.6439
HHIP	NA	-6.6439	-6.6439	-2.737	-1.2176	-6.6439	-2.1844	0.40054	2.4141	0.926	1.2449	0.028569	2.696	-3.4739	-0.59946	1.269	0.94111	1.1827	1.9107	1.844	3.4828	2.5534	-6.6439	-6.6439	-6.6439	-6.6439	-6.6439	-6.6439	-6.6439	-6.6439	-6.6439	-3.0589	-4.3219	-6.6439
GPR12	NA	-4.6439	-6.6439	-6.6439	-3.0589	-2.8365	-6.6439	-0.78588	1.1243	1.4168	1.4005	-3.4739	1.384	-1.9434	-0.089267	1.4854	1.251	0.81558	1.3277	0.17632	1.7613	0.45418	-2.1203	-6.6439	-6.6439	-6.6439	-6.6439	-6.6439	-5.6439	-6.6439	-6.6439	-6.6439	-6.6439	-6.6439
SNCAIP	NA	-6.6439	-4.0589	-3.6439	2.5534	-1.0589	-6.6439	3.8709	6.1938	4.314	5.5075	0.42223	7.4407	2.7613	5.0032	2.373	3.4647	4.4074	4.6988	5.1735	4.7049	4.6264	1.2388	-6.6439	-3.6439	-0.0145	-6.6439	-6.6439	-2.9434	-3.3219	-6.6439	-6.6439	-0.94342	-6.6439
GPC6	NA	-1.3219	-6.6439	-3.4739	-6.6439	-6.6439	-6.6439	0.51602	0.22651	-0.97143	-0.45403	-3.4739	-0.53533	-0.029146	0.26303	-1.5146	-0.51457	0.76553	-0.64386	-0.32193	-0.37707	-3.8365	-6.6439	-6.6439	-6.6439	-6.6439	-6.6439	-6.6439	-6.6439	-4.3219	-4.6439	-5.6439	-6.6439	-4.6439
SLC7A2	NA	-3.4739	-6.6439	-2.737	-3.8365	-6.6439	-6.6439	1.7613	1.546	1.0356	2.5729	-1.9434	2.7698	0.69599	1.6229	-1.5146	-2.2515	-1.2176	-1.7859	-0.089267	-1.8365	-0.8625	-6.6439	-6.6439	-4.6439	-6.6439	-5.6439	-6.6439	-6.6439	-3.0589	-3.8365	-6.6439	-2.9434	-5.0589
SHD	NA	-6.6439	-6.6439	0.88753	-2.4739	-1.5146	-6.6439	2.1859	5.7727	2.9127	2.9672	-3.4739	1.6826	-1.152	-1.6897	2.4828	3.2972	1.5361	4.1285	2.5361	3.7192	-6.6439	-6.6439	-6.6439	-6.6439	-6.6439	-6.6439	-6.6439	-6.6439	-0.39593	-6.6439	-6.6439	-2.737	-6.6439
SYDE1	NA	-2	-4.3219	-2.0589	1.541	-3.4739	-4.3219	1.3674	0.18903	0.9782	-0.71312	-6.6439	2.1408	-2.0589	-0.23447	0.45418	1.7698	0.18903	1.6229	1.281	2.3702	0.54597	-2.737	-1.889	-6.6439	-6.6439	-6.6439	-6.6439	-5.0589	-4.3219	-3.6439	-6.6439	-1.8365	-6.6439
MEX3A	NA	-3.0589	-1.6439	-0.074001	2.5922	0.48543	1.0496	2.0426	3.4128	3.4919	2.856	1.9222	2.1731	-0.51457	-0.51457	0.54597	1.157	-0.0145	2.433	1.157	2.9855	0.042644	0.58496	-2.9434	-2.3959	-5.0589	-3.6439	-2.3219	-1.3585	-6.6439	-6.6439	-2.5564	-2.737	-3.1844
PLXNB1	NA	1.4542	0.40054	1.5898	5.0023	4.0072	3.8895	4.6559	5.6165	6.0685	5.3628	4.5404	6.0934	3.306	4.0807	4.1906	4.3363	4.1771	5.1759	4.0755	5.8009	2.9819	3.8904	0.93357	0.96347	1.0144	1.0426	1.2869	-0.2863	2.2141	0.95606	2.0566	1.2141	0.73118
DPP10	NA	-6.6439	-6.6439	1.8032	0.82375	1.269	2.0215	2.757	3.5741	1.6415	2.8934	2.541	2.7634	1.926	2.5632	2.9561	1.5607	1.406	3.1619	3.2095	2.9727	-0.57777	0.27501	1.3277	-1.8365	-6.6439	-6.6439	-6.6439	-6.6439	-6.6439	-6.6439	-1.3585	-4.6439	-6.6439
USP44	NA	-6.6439	-6.6439	0.9855	2.7203	2.9579	1.3618	3.26	3.6159	2.4087	3.5084	2.9946	3.742	3.6288	3.3277	1.7949	3.1859	3.2884	3.6346	3.8032	3.6041	3.8738	2.2479	-0.18442	-0.64386	-3.3219	-1.737	-1.152	-2.1844	-1.1844	-6.6439	-3.8365	-4.0589	-6.6439
ZNF521	NA	-0.029146	-6.6439	5.2589	4.3334	4.4581	0.22651	5.5862	5.9467	5.3349	5.6699	3.2126	6.0181	3.6826	5.4548	3.856	4.4087	4.0144	4.3234	5.2176	5.6831	4.5367	3.5934	-6.6439	-3.3219	-6.6439	-6.6439	-6.6439	-5.6439	-6.6439	-4.0589	-1.3959	-1.3219	-6.6439
LARP6	NA	-2.3959	-6.6439	-0.78588	0.69599	-2.8365	-0.39593	1.7655	1.7655	0.9486	2.774	0.070389	0.79909	0.20163	0.59455	-3.1844	-0.25154	0.67807	1.8319	1.3505	3.225	3.717	-0.32193	-4.3219	-4.6439	-6.6439	-6.6439	-6.6439	-6.6439	-6.6439	-0.49411	-6.6439	-4.6439	-6.6439
NEK10	NA	-1.5146	-2.0589	-6.6439	3.3132	3.0374	-2.5564	2.6758	0.36737	1.3896	4.7793	5.2472	1.8074	2.1538	3.2735	3.3334	3.7159	3.7592	5.3583	3.2126	3.3391	4.1835	1.0144	-0.76121	-2.0589	-6.6439	-4.0589	-5.0589	-1.2515	-3.8365	-6.6439	-2.0589	-6.6439	-6.6439
FTO	NA	3.7268	3.757	4.0295	8.3209	6.9408	4.2257	7.241	7.678	7.1676	8.2097	8.6819	8.4066	8.0569	7.3789	7.395	7.7542	8.2942	8.5026	7.7062	8.2267	9.0571	4.9823	3.6323	3.5922	3.6171	3.5922	3.332	2.7463	1.5656	3.3854	3.1969	3.111	1.257
FOXC1	NA	2.257	-0.47393	0.88753	5.6032	6.0708	4.8659	6.0391	6.1799	5.6485	6.6854	5.5714	6.6113	6.3016	5.8904	4.591	5.0356	5.823	6.1491	5.5635	6.8978	6.4293	4.7929	3.2494	2.8895	-0.4344	-1.2863	-2.6439	1.7049	2.3561	2.6713	-3.0589	-2.2515	-2.8365
LTBP1	NA	1.8639	3.9127	5.3858	6.6162	5.4647	-0.39593	5.4346	7.4996	7.1532	5.0841	4.6871	9.5809	6.787	7.2976	5.4647	4.5711	5.9186	7.1371	8.7308	4.916	5.0144	2.6576	3.9011	3.7939	3.4463	1.5509	2.1473	1.111	2.157	3.3045	1.8115	-0.81097	-1.152
VANGL2	NA	-1.5146	-3.1844	-0.152	1.5558	-0.18442	-2.9434	-1.6897	-0.66658	0.23879	1.5509	-1.6897	0.68706	-3.6439	0.097611	-3.0589	0.83996	-0.39593	1.7949	1.2265	1.7613	1.86	-2	-4.0589	-3.3219	-5.6439	-4.0589	-1.737	-2.1844	-6.6439	-3.4739	-5.6439	-4.6439	-6.6439
ZNF711	NA	1.8679	-2.0589	2.6826	3.729	3.488	-1.1203	2.991	4.3226	2.2141	4.6548	4.204	3.7192	3.4168	3.0652	2.4621	3.6531	3.4249	4.696	4.1859	3.8885	-1.1844	1.4957	-2.9434	-2.6439	-3.3219	2.319	-0.47393	1.9336	-1.9434	-0.71312	-1.5995	-1.737	-3.3219
KHDRBS3	NA	1.0072	-0.97143	1.757	2.0321	1.5509	-6.6439	2.1731	1.6915	3.2032	4.6651	3.6473	3.4828	2.0942	1.9928	2.4005	3.0496	2.729	3.6346	2.5361	3.7398	3.8248	-2	-6.6439	-2.3219	-0.34008	-1.3219	-4.3219	-6.6439	-3.3219	-0.074001	0.17632	-0.55639	-6.6439
SMO	NA	0.61353	-1.2863	0.20163	2.5261	-1	-1.4344	1.189	0.34483	1.9486	2.7527	2.6135	2.8032	-0.91594	-2.4739	-0.4344	0.48543	1.6781	3.2585	-0.2863	2	0.74846	-0.73697	-0.32193	-2.737	-3.6439	-2.5564	-2.6439	-6.6439	-1.3585	-2.8365	-3.1844	0.1635	-6.6439
FAM84A	NA	-6.6439	-6.6439	-6.6439	0.4957	-4.6439	-6.6439	-1.3219	2.5033	-0.0145	3.3743	2.856	5.6162	1.0215	-6.6439	-6.6439	1.8074	-0.21759	0.73118	1.2928	4.5078	2.546	-6.6439	-6.6439	-6.6439	-6.6439	-6.6439	-6.6439	-2.9434	-4.3219	-6.6439	-6.6439	-5.6439	-6.6439
PARD3	NA	-2.6439	-1.3585	-0.73697	-2.5564	-3.1844	-6.6439	-1.889	0.70487	-0.13606	2.3813	1.9411	2.4005	1.251	-2.8365	-0.49411	-0.81097	-0.32193	2.2479	1.0215	2.9392	1.5008	-6.6439	-5.6439	-4.3219	-2.6439	-4.3219	-5.0589	-2.5564	-1.6897	-2.1203	-5.6439	-4.3219	-3.3219
NETO1	NA	-3.4739	-2.8365	-4.6439	5.0691	-6.6439	-6.6439	3.591	4.7087	3.2525	4.7452	-0.62149	3.7793	3.9174	-3.8365	-3.4739	-4.3219	1.3161	1.9449	3.4019	5.0561	3.2311	0.31034	-6.6439	-6.6439	-6.6439	-6.6439	-1.1844	-2.4739	-6.6439	-6.6439	-6.6439	-3.8365	-2.8365
PTPRD	NA	-6.6439	-5.0589	-6.6439	-4.3219	-3.4739	-5.0589	-0.97143	0.73118	1.3505	-2.1203	-1.5995	0.38957	2.2048	3.0548	-2.737	1.2079	1.9855	2.0356	2.5826	1.585	-6.6439	-2.6439	-5.6439	-1.0589	-5.6439	-4.6439	-5.6439	-6.6439	-6.6439	-4.3219	-5.0589	-1.7859	-6.6439
ZNF704	NA	-4.3219	-6.6439	-5.0589	-0.62149	-3.4739	-4.3219	-2.8365	-2.3959	-3.0589	1.6554	0.8953	1.2079	-3.0589	1.6826	-1.2863	-1.5146	0.18903	1.0286	-1.4344	-0.45403	1.111	-6.6439	-6.6439	-1.2863	-5.6439	-5.6439	-6.6439	-6.6439	-3.6439	-6.6439	-3.4739	-1.5146	-5.6439
GPC4	NA	-2.1844	-5.0589	-2.8365	4.1473	-0.35845	4.2157	3.7856	4.9625	-2.4739	5.3743	4.7824	5.3576	5.405	3.8369	1.3785	2.5607	3.4542	3.9616	2.846	5.3114	4.6882	0.51602	-1.1844	-2.737	-2.5564	0.37851	-2.2515	0.18903	-1.3219	0.33342	-0.68966	2.7887	-1.8365
GPR173	NA	-6.6439	-6.6439	-1.9434	-0.074001	-6.6439	-6.6439	0.55582	0.64155	-6.6439	0.014355	-0.18442	1.5059	-4.0589	0.056583	-6.6439	-0.53533	0.74846	0.62293	0.17632	0.68706	-6.6439	-4.3219	-6.6439	-5.6439	-6.6439	-5.0589	-5.6439	-3.4739	-6.6439	-6.6439	-3.0589	-2.1203	-6.6439
ADAMTS1	NA	-2.2515	1.4222	0.20163	4.4476	1.6369	0.64155	2.2388	4.6381	2.7803	3.5801	-3.0589	5.2307	6.2353	5.511	1.7698	1.6229	6.258	1.3391	5.3374	1.9598	4.3455	1.0496	-3.6439	-2.1203	0.28688	-5.0589	-1.152	-0.043943	0.22651	0.69599	-0.57777	1.2869	-2.737
PCDH9	NA	-2.9434	-3.6439	-1.737	-1.6439	-2.737	1.4542	-2.3959	3.7181	1.9069	-1.889	-2.4739	3.3799	0.28688	-3.4739	-0.57777	-0.81097	-1.6897	1.6599	2.7247	0.63227	0.11103	-0.39593	-5.6439	-1.8365	-6.6439	-3.8365	-1.4344	-1.8365	-2.737	-6.6439	-2.8365	-2.737	-2.6439
NKD2	NA	-6.6439	-2.1844	-1.2863	-6.6439	-6.6439	1.0286	0.95606	2.3785	0.65992	3.0286	2.844	2.5509	1.8032	-1.2863	-1.4739	2.8777	1.1953	1.5993	-0.152	2.8972	2.7908	-0.39593	-6.6439	-6.6439	-6.6439	-0.058894	-6.6439	-0.57777	-0.66658	-6.6439	-6.6439	-0.8625	-6.6439
TTLL6	NA	-6.6439	-6.6439	-3.8365	0.33342	-0.51457	-0.91594	-1.1844	1.8639	1.2928	1.2869	1.4594	0.45418	-6.6439	-2.737	-6.6439	-1.5995	-2.2515	0.34483	-0.73697	3.0179	0.91839	-0.73697	-0.91594	-3.3219	-1.2515	-3.1844	-2.1844	-6.6439	-4.6439	-3.3219	-4.3219	-6.6439	-3.8365
GNG4	NA	-2.9434	-6.6439	-6.6439	1.669	-2.4739	-0.21759	-1.5995	2.5607	-0.64386	2.4568	-1.1203	-0.91594	-6.6439	-6.6439	-6.6439	-2	-1.0589	-1.5564	0.31034	2.5656	-1.4344	0.44361	-6.6439	-4.3219	-4.6439	-6.6439	-3.8365	-2.2515	-1.3959	-2.5564	-6.6439	-2.4739	-6.6439
SEZ6L2	NA	-6.6439	-1.5995	-4.0589	1.6915	-1.5146	-1.5146	-0.0145	-2.2515	0.097611	1.9449	-0.34008	-1.2176	-0.62149	-2.1844	-6.6439	-0.043943	-6.6439	1.516	-1.7859	2.1043	0.23879	0.35614	-6.6439	-4.0589	-6.6439	-6.6439	-6.6439	-2.9434	-6.6439	-6.6439	-6.6439	-2.2515	-6.6439
ADAMTS7	NA	-6.6439	-5.0589	-1.2176	0.51602	-1.889	-1.3959	-2.1203	0.79077	1.189	0.73985	1.5656	0.91073	-2.2515	-3.0589	-6.6439	-1.2176	-4.6439	0.95606	-0.2863	0.18903	0.056583	-2.6439	-6.6439	-5.6439	-6.6439	-4.0589	-5.0589	-5.6439	-6.6439	-2.5564	-3.6439	-2.0589	-4.6439
TANC1	NA	-4.6439	-4.6439	-3.6439	1.0909	0.33342	-3.0589	0.41143	1.6554	0.042644	1.8639	0.62293	-1.2176	-1.0589	-1.2176	-2.0589	-1.2176	-1.8365	0.45418	-0.2863	1.3674	2.1699	-0.074001	-1.9434	-2.9434	-6.6439	-2.8365	-4.0589	-2.6439	-3.4739	-3.0589	-3.1844	-1.5995	-2.6439
PALM	NA	-0.91594	-0.25154	4.6628	3.7377	1.9855	3.8186	3.7782	4.7317	5.2327	3.6439	2.5558	4.1235	1.9146	2.111	2.0807	3.5969	2.4931	3.121	3.0925	4.5674	1.6599	2.4957	-0.12029	-1.6897	0.51602	0.87184	-2.5564	-0.074001	1.9561	-6.6439	-6.6439	1.251	-6.6439
MMP2	NA	4.8639	3.2869	4.5717	7.0117	4.8753	7.2922	5.9167	7.4782	7.8716	6.6384	4.9255	6.9447	4.5795	4.7597	5.2426	5.8066	5.1035	6.0025	5.6079	6.9694	2.6871	6.3151	3.3896	1.926	0.31034	2.4594	3.4209	4	3.406	1.1177	-1.0893	3.6053	0.774
CNTN1	NA	-3.3219	-3.6439	-2.0589	3.5135	2.6159	3.189	2.0215	4.9088	2.8053	1.8197	0.44361	0.43296	3.4777	0.23879	-1.9434	1.9964	1.9184	2.254	4.1882	3.0161	0.87971	1.5211	-3.1844	-6.6439	-4.3219	-1.9434	-0.53533	-1.2863	-1.8365	-3.6439	-6.6439	-5.6439	-6.6439
PTPN14	NA	-0.058894	-1.737	-1.0893	2.2327	0.1375	2.281	4.2063	3.257	3.6358	3.5546	1.6135	2.8032	1.8914	2.5135	0.1635	0.62293	1.5059	0.32193	0.52607	3.3854	2.025	3.2095	-3.0589	-2.9434	-1.889	-0.39593	-3.4739	-1.2176	-0.57777	-3.8365	-4.6439	-4.6439	-4.6439
SOX4	NA	4.5141	3.9846	5.9018	6.0426	5.9074	6.3409	6.6389	8.0765	7.2424	6.95	6.7185	8.7598	5.8497	5.3259	5.1056	6.3614	6.1745	6.1735	6.4009	7.104	6.6483	5.765	4.5503	3.9155	4.9112	4.847	4.0339	3.5021	5.9095	3.1408	1.257	2.3978	1.9184
WASF1	NA	4.382	2.144	3.7538	4.3923	3.8115	3.6938	4.645	4.934	4.5148	5.076	3.9495	4.9768	1.8319	3.5509	3.437	3.0942	4.1985	3.4906	3.3248	5.1771	5.8831	3.3118	2.5583	2.6758	0.48543	2.9165	1.4168	1.6041	3.7192	0.097611	-0.16812	0.11103	0.73118
CPA3	NA	7.2348	6.7852	6.4583	8.2875	7.5755	5.465	8.0814	8.6763	7.6755	8.3998	6.7794	7.7489	6.5215	7.5283	7.2436	7.0501	8.545	7.508	7.8064	7.3958	7.0283	6.7291	4.4828	4.0233	4.0435	4.9542	5.3906	6.2096	6.9911	0.60407	3.0054	1.0426	2.3785
AEBP1	NA	2.1276	3.3031	4.742	3.7602	2.1043	1.3561	4.3132	7.1389	6.5392	6.308	4.4363	5.735	4.5472	3.6622	3.342	3.8217	1.9964	2.8953	2.3951	6.2382	4.7463	0.91073	2.4033	0.97085	1.144	3.6017	2.7004	0.86394	2.4303	0.88753	-1.6439	-0.18442	0.35614
MAP1A	NA	2.0461	2.7698	2.6871	4.6352	3.3262	5.5125	4.0807	5.0378	5.6355	3.851	3.3001	1.5993	0.59455	1.9411	1.5656	3.1194	2.4276	2.3757	2.6112	4.4809	0.12433	4.3089	1.0144	-0.53533	-0.152	2.1953	3.1359	3.0391	-0.71312	-1.2176	-3.1844	-3.3219	-6.6439
CEP70	NA	3.8268	3.4343	3.5595	5.1185	4.6311	4.4456	4.4712	5.2559	4.8104	4.7301	4.6531	3.1747	2.251	3.4647	3.3391	3.7093	3.6599	3.9635	4.1587	5.193	2.85	4.8748	2.8972	2.3219	1.4594	2.5361	2.9946	1.8237	0.94111	1.7268	1.2327	1.0356	-0.4344
SEPP1	NA	6.8386	7.956	6.4973	9.6612	8.2935	9.553	8.7825	9.0797	7.9247	10.122	6.1827	7.1748	7.5883	8.6977	9.3159	7.1564	8.1425	8.2117	8.7683	8.3548	7.2999	8.9447	7.4229	5.6971	4.0426	7.5203	5.6308	6.29	6.0719	4.7897	1.433	2.4303	2.6803
KCNK17	NA	3.9919	3.6358	0.774	4.8895	1.5705	5.9138	4.2913	4.9336	5.4101	5.7682	0.848	4.7923	0.38957	0.48543	3.3576	3.742	4.1683	2.251	3.3604	4.6398	4.7719	4.1318	1.4751	0.95606	-3.3219	2.8777	5.0277	3.7137	2.3248	-0.26882	-1.9434	-3.4739	-6.6439
SULT1C4	NA	2.4542	3.009	1.4222	3.8022	3.4777	3.8895	1.8679	3.9662	3.4931	3.4594	3.1391	2.7887	2.0144	1.86	2.7887	3.6724	3.4383	2.9542	2.7613	3.0925	3.3306	3.6859	2.5135	1.3103	1.541	1.2869	2.4906	2.0772	-6.6439	-0.0145	-0.8365	-2.3959	-6.6439
CCL1	NA	1.5558	6.2797	0.35614	6.2135	8.4001	2.7949	3.6253	5.0725	8.576	5.1871	7.215	3.546	0.65992	-0.18442	0.73985	2.2388	1.3391	1.1043	2.0807	3.4751	7.6599	6.5595	0.028569	-2.0589	-1.9434	0.36737	4.4323	3.6473	-6.6439	-6.6439	-6.6439	-6.6439	-6.6439
VPREB1	NA	1.2449	-1.889	2.8053	1.2141	-0.64386	-1.9434	0.82375	2.5922	2.6088	2.251	3.1906	-1.0893	-6.6439	-6.6439	0.20163	1.5656	1.5801	0.38957	-6.6439	1.4005	4.0807	-1.3219	-1.5146	-6.6439	-0.91594	-0.20091	-1.5995	-0.41504	-6.6439	-6.6439	-6.6439	-6.6439	-6.6439
IGLL1	NA	6.0858	7.8784	7.8929	7.3029	7.1785	6.2365	7.604	6.6822	8.106	6.1769	9.3502	7.465	3.0875	3.0426	6.3357	8.9087	7.4992	6.8215	6.3323	6.885	5.5786	5.1408	6.106	5.6129	4.2854	8.1153	6.8374	5.9239	6.0527	4.5173	1.0286	0.097611	1.9336
AVPR1A	NA	-6.6439	-1.6897	-6.6439	-6.6439	-6.6439	-0.91594	2.269	0.43296	0.1635	3.3477	-2	-6.6439	-0.25154	-1.4739	-0.21759	-0.1047	-1.5564	3.0461	0.25096	4.5304	-6.6439	-2.6439	-6.6439	-6.6439	-6.6439	-6.6439	-6.6439	-6.6439	-6.6439	-0.97143	-6.6439	-6.6439	-6.6439
MDFI	NA	4.4463	3.8826	2.8237	5.565	3.7214	6.0925	5.8904	5.6744	6.9659	6.3415	5.896	5.4259	4.2957	4.2772	5.0575	5.6719	5.5435	6.4421	4.5348	7.2323	2.3277	5.9011	4.3667	4.0721	2.3951	5.1416	1.4222	2.4542	1.9709	3.8758	-0.13606	1.8953	1
SCARA3	NA	-0.81097	1.3103	-2.3219	3.4209	2.1276	2.4957	3.1795	0.97085	-0.94342	4.3554	0.7137	-1	1.6781	2.0036	0.848	2.3561	3.4074	3.5385	1.2265	3.848	2.2388	1.6369	-0.25154	1.1375	-5.0589	-0.55639	-4.3219	-1.7859	-0.12029	-6.6439	-6.6439	-2.8365	-0.78588
CAV2	NA	-6.6439	0.88753	-3.1844	2.6508	2.5484	1.0072	0.12433	0.25096	-0.97143	3.2585	0.62293	1.9336	1.5008	0.58496	-0.45403	-1.5146	1.263	-0.12029	3.1077	1.5945	1.696	2.757	-0.029146	0	-3.0589	-1.8365	-1.2515	-5.0589	1.0704	-2.6439	-2.1844	-3.0589	-1.1844
UGT2B28	NA	-2.8365	-3.1844	-6.6439	-6.6439	-2.3959	-3.1844	-1.4739	-1.2863	-6.6439	1.189	-0.78588	1.157	-0.45403	-1.3585	-0.68966	-0.76121	-6.6439	-0.029146	-1.737	-2.2515	0.48543	-6.6439	-2.8365	-6.6439	-3.8365	-6.6439	-3.8365	-6.6439	-1.889	-6.6439	-6.6439	-6.6439	-6.6439
TNFRSF19	NA	-2.9434	-1.3959	-3.4739	-0.34008	1.0356	0.73985	2.5969	1.9298	1.4542	4.1185	-1.0589	1.6826	0.63227	-0.25154	0.76553	0.926	-0.47393	0.52607	1.7225	3.7897	4.3154	-1.6439	0.80735	1.406	-0.25154	-6.6439	-1.6897	-2.8365	-3.4739	-1.0291	-0.21759	-2.3959	-6.6439
MYLK2	NA	-0.8625	-6.6439	-2.0589	-1.7859	-1.7859	-1.3585	1.4854	0.31034	2.757	0.18903	-1.0893	0.91073	-6.6439	-3.1844	0	0.72247	-1.6897	-2.2515	-1.889	-1.737	-0.62149	-2.737	-2.9434	-4.0589	-6.6439	-6.6439	-4.0589	-4.6439	-2.9434	-6.6439	-2.4739	-3.4739	-2.6439
TRO	NA	3.4303	0.12433	1.848	3.3277	2.9203	-4.6439	2.9241	2.0841	3.516	4.6229	2.9127	-0.97143	-2.0589	1.4803	1.3219	2.0391	-0.152	3.859	1.4276	4.0303	-2.3959	1.7698	0.62293	0.26303	-6.6439	-6.6439	-4.6439	0.73985	-6.6439	-0.152	-1.152	-4.3219	0.37851
XG	NA	-6.6439	-6.6439	-2.737	-2.4739	-0.35845	-2.737	-3.6439	-3.3219	-2.8365	-1.1844	-3.0589	-1.5564	-2.3219	-1.4344	1.5509	-1.2176	-3.3219	-1.2176	-3.4739	0	5.0418	-0.97143	-4.3219	-3.6439	-5.0589	-2.3219	-4.6439	-3.4739	-6.6439	-6.6439	-4.0589	-6.6439	-3.1844
COL14A1	NA	-1.1844	-5.6439	-1.1203	-1.5564	-1.6439	-4.3219	-3.6439	-2.737	-6.6439	-0.55639	-2.2515	-3.6439	-2.737	-4.3219	-2.0589	-0.76121	-1.1844	1.6736	0.52607	-3.0589	-2.3959	-6.6439	-3.6439	-5.0589	-4.6439	-2.3959	-2.5564	-5.0589	-0.91594	-1.737	-4.6439	-4.0589	-6.6439
PXDN	NA	-0.71312	-6.6439	0.31034	-1.8365	-6.6439	-1.889	-6.6439	4.7944	-6.6439	5.2434	3.0036	-4.6439	-1.889	3.5826	-0.81097	-0.0145	-3.6439	4.0583	3.9458	5.7716	0.55582	-3.6439	-6.6439	-2.0589	-1.9434	-6.6439	-6.6439	-6.6439	-0.66658	0.056583	-4.3219	-1.6897	-6.6439
LUM	NA	-0.12029	-2	-0.68966	3.079	4.6943	-6.6439	-4.0589	2.4489	0.042644	4.1875	1.3448	4.5656	1.7312	0.61353	1.4751	0.55582	-0.76121	2.9579	5.4925	4.5141	4.5122	-2.1203	-2.6439	-1.1203	-2.0589	-0.57777	-3.1844	-1.4344	1.7824	1.0356	-4.6439	-0.51457	0.36737
CLDN10	NA	-6.6439	-1.3219	-6.6439	0.99277	-6.6439	-6.6439	4.3999	0.28688	3.0161	3.3363	-1.737	-6.6439	3.6064	6.1787	3.3448	5.2242	5.5919	5.9001	4.2898	5.4423	5.6106	-6.6439	-0.59946	-0.029146	1.2928	1.2141	-0.37707	2.0807	1.4383	-1.5995	-0.47393	-0.20091	-1.6897
DOCK1	NA	0.26303	3.841	0.9855	3.1243	2.848	4.2342	-5.6439	-6.6439	-6.6439	2.2234	1.7527	-5.6439	-0.0145	-1.2176	-1.5995	0.7137	-2.6439	2.4983	-1.6439	2.4276	-1.2863	4.5141	0.23879	0.60407	-2.2515	1.406	3.225	2.5632	-3.6439	-0.62149	-1.6439	-3.3219	-3.3219
ZDHHC15	NA	-0.53533	0.35614	-0.41504	1.281	-1.152	-1.3219	-6.6439	-6.6439	-2.6439	0.33342	1.4222	-6.6439	-6.6439	-6.6439	-6.6439	-4.0589	-6.6439	0.014355	-0.78588	-0.41504	-6.6439	0.848	-6.6439	-0.62149	-6.6439	-6.6439	-0.26882	-2.1844	-6.6439	-6.6439	-2.3959	-6.6439	-4.6439
GUCY1A3	NA	4.8792	5.1489	2.3477	5.1131	4.9388	6.5464	3.6927	0.93357	4.0117	4.3554	3.2705	3.8817	1.5656	4.0072	1.6182	3.3491	2.6758	3.2943	2.903	2.384	4.14	7.1048	2.6206	2.4803	3.275	4.7882	5.0492	5.2357	-0.41504	-0.20091	-0.64386	-2.9434	-2.3959
MYO5C	NA	1.848	2.0144	1.189	1.7824	2.4542	3.0976	-0.94342	-1.4739	0.18903	0.73985	1.5059	-1.6897	-1.7859	-2	-0.76121	1.2016	0.85599	1.1309	-0.73697	0.1375	0.21412	3.1699	0.53605	-0.4344	-0.68966	2.121	1.4276	1.2987	-0.68966	0.83996	-2.9434	-2.4739	-2.3219
SCN2A	NA	-6.6439	-1.2176	-5.6439	1.3951	-3.4739	-2.6439	-6.6439	-6.6439	-1.3585	-6.6439	-3.0589	-6.6439	-6.6439	-6.6439	-5.6439	-6.6439	-6.6439	-6.6439	-3.0589	-6.6439	-6.6439	1.7485	-6.6439	-6.6439	-6.6439	-6.6439	-1.2863	1.0356	-6.6439	-4.0589	-6.6439	-6.6439	-6.6439
GLI2	NA	-6.6439	1.1699	-6.6439	1.2079	-3.6439	-0.30401	-6.6439	-6.6439	-3.4739	-6.6439	-6.6439	-6.6439	-6.6439	-6.6439	-6.6439	-6.6439	-6.6439	-2	-6.6439	-6.6439	-6.6439	0.87184	-6.6439	-6.6439	-6.6439	-6.6439	2.2203	2.3277	-6.6439	-3.8365	-6.6439	-4.0589	-6.6439
RXFP1	NA	0	-0.94342	-1.3219	3.5741	0.83188	2.1506	-1.737	-3.6439	0.65076	-1.1844	-4.0589	-2.1844	-3.6439	-6.6439	-6.6439	-2.3959	-3.1844	-0.76121	-3.3219	-6.6439	-6.6439	4.9819	-0.97143	1.2869	-0.68966	-0.8625	1.3334	2.6758	-1.3959	-2.8365	-2.9434	-0.91594	-3.8365
CLEC14A	NA	0.18903	0.35614	-0.089267	2.2388	-2	-1.889	-6.6439	-4.6439	1.9891	-0.16812	2.7949	1.1953	-6.6439	-6.6439	-3.3219	-4.3219	-2.2515	-1.3219	1.2388	-0.88897	-6.6439	1.1827	-6.6439	-3.6439	-4.6439	-1.7859	-0.39593	1.0356	-0.57777	-1.5146	-4.0589	-0.34008	-2.1844
MYO1B	NA	0.59455	1.3785	-2.3219	2.9782	1.9709	4.2265	0	2.5777	2.2479	3.26	2.0179	-0.21759	-1.1203	2.6893	-2.0589	0.50589	-0.47393	1.1953	1.6554	1.7312	1.757	4.144	-1.5995	-1.737	-1.6439	1.6554	-0.73697	0.9855	0.37851	-2.3219	-2.1844	-1.0589	-0.88897
DPYSL3	NA	2.7398	1.1699	-2.8365	2.441	2.2898	5.2338	5.9023	6.8517	6.7448	5.8897	3.121	6.1125	4.6685	3.4867	2.0772	1.1953	1.7049	0.23879	2.4141	5.6135	2.4751	5.1542	-2	-0.2863	1.5261	1.7181	3.1731	1.3505	2.8012	-0.37707	-1.1844	0.70487	2.4568
NPTX2	NA	-2.8365	2.319	-6.6439	0.20163	4.2839	-0.59946	-2	-2.4739	2.488	4.3248	1.0841	-1.3585	-1.889	0.097611	-6.6439	-1.6897	-1.9434	-0.25154	0.12433	5.8807	-6.6439	0.69599	-2.3959	-3.8365	-4.6439	-3.0589	2.5534	3.2645	-0.66658	-3.3219	-6.6439	-4.0589	-3.4739
FAM47E	NA	-2.2515	1.9523	-1.5995	4.332	3.0635	3.6668	-1.152	0.29866	1.7485	1.0144	0.48543	0.55582	-1.152	-0.8625	-1	-1.0291	-2	-1.3959	-0.26882	2.278	-0.4344	4.1169	-1.5564	-0.21759	-2.6439	-6.6439	2.9855	3.3909	-6.6439	-6.6439	-1.152	-3.6439	-6.6439
LAPTM4B	NA	1.0356	4.6328	7.7158	8.1545	6.643	6.2439	0.83188	7.9091	8.482	7.5644	6.8416	3.9495	1.7782	1.8679	1.9486	4.4148	2.6622	4.8904	4.7708	5.6744	6.3338	7.3343	2.0807	3.497	0.5656	1.1506	4.111	4.682	1.0496	2.9873	0.88753	2.742	0.7137
GAS2	NA	-6.6439	-3.6439	-2.9434	1.6599	0.75702	4.4575	-3.4739	0.1375	1.5705	-2.9434	-3.0589	-2.1203	-2.737	-1	-3.1844	-2.4739	-2.0589	-2.1844	-2.1844	-1.2176	-6.6439	5.0272	-3.1844	-3.4739	-6.6439	-6.6439	-2.2515	-1.8365	-6.6439	-2.9434	-3.8365	-4.6439	-2.9434
COL6A1	NA	0.1635	0.070389	2.0496	7.047	1.516	5.844	0.028569	5.532	4.3198	3.5484	0.28688	5.1387	1.1309	-0.043943	0.097611	1.189	-1.5564	1.1763	2.0461	4.1683	-3.1844	6.2869	-2.8365	-1.4344	-2.1203	-3.8365	1.8197	0.73985	-0.47393	0.34483	-2.3219	1.5509	0.31034
PLEKHA6	NA	1.1763	-0.34008	0.87184	3.8972	1.5211	4.04	-1.5564	2.3161	0.40054	2.797	-1.3219	3.3031	2.5435	-0.78588	-3.6439	-0.152	-1.889	2.3951	-0.78588	2.6229	-0.12029	1.281	-1	-1.3959	-3.3219	-1.889	-1.5146	1.9598	-6.6439	-1	-5.0589	-5.6439	-2.3959
STON2	NA	3.406	3.366	2.3868	4.7382	4.4053	5.1064	4.0036	4.228	4.3377	4.3653	2.9279	1.281	1.5361	0.9782	2.1667	3.2219	1.8156	1.5993	2.433	3.943	-1.2515	4.9547	0.33342	1.6508	1.4005	2.9373	3.3234	3.7474	0.74846	0.27501	-1.2176	-1.152	-0.57777
ADAMTS14	NA	0.43296	0.72247	-0.32193	4.673	1.6041	3.2824	1.852	6.2143	4.4356	5.2787	1.406	-1	-1.152	-0.1047	-2.6439	0.40054	-2.2515	-1.5564	0.042644	3.8758	-3.4739	1.6915	-1.2863	-1.4344	-1.0291	0.86394	1.5945	2.0215	-2.0589	-2.3959	-5.6439	-2.8365	-2.4739
SOCS2	NA	3.568	4.4463	3.9809	7.1533	6.555	7.9502	4.9411	6.0206	6.5595	6.7936	4.6639	2.2479	0.66903	0.20163	2.6645	3.9764	2.266	1.189	4.017	6.6508	3.6633	8.3829	2.4303	3.6041	2.9505	4.1301	5.8802	6.3724	0.50589	0.75702	1.848	1.0072	-0.8365
WDR86	NA	-0.1047	1.2016	-1.2863	5.9134	3.6971	5.2608	3.4906	5.3462	6.3619	5.8777	1.2928	-1.2515	0.60407	0.80735	0.79077	1.3896	0.17632	2.5534	2.8718	6.4517	-0.34008	5.0157	-1.0291	-0.029146	0.17632	-0.043943	1.9069	2.9241	-3.0589	0.18903	-1.2176	2.8319	1.1506
TM4SF1	NA	2.211	1.2265	3.4303	6.9189	4.4222	2.4195	2.6531	4.4738	3.0356	4.7506	1.3103	-6.6439	-1.4344	-6.6439	-0.94342	-0.49411	-1.737	0.40054	2.6713	5.3183	-6.6439	5.8831	1.9635	2.0215	-2.4739	0.79909	1.7137	2.6599	0	-0.37707	-6.6439	-0.23447	-0.8365
REN	NA	-6.6439	-0.26882	-6.6439	4.7197	0.056583	2.5484	-0.152	1.8319	-1.0589	0.57531	1.3103	-3.3219	-3.1844	-6.6439	-2.6439	-6.6439	-6.6439	-6.6439	-6.6439	-6.6439	-6.6439	4.1235	-6.6439	-6.6439	-6.6439	-0.21759	1.3045	-2.0589	-1.8365	-6.6439	-6.6439	-6.6439	-6.6439
CTXN1	NA	-1.5564	-6.6439	2.6299	-0.94342	0.75702	-0.91594	-1.737	2.7655	3.8797	1.3896	-0.1047	1.3505	-2.9434	-6.6439	-6.6439	-0.66658	-6.6439	-0.78588	-1.4344	2.8895	-6.6439	1.5945	-6.6439	-2.0589	-6.6439	-6.6439	-6.6439	-2.4739	-2.5564	-6.6439	-6.6439	-2.737	-6.6439
IRX5	NA	1	1.9891	3.9439	3.1276	3.841	2.373	2.903	4.9695	3.8288	2.8156	2.774	2.9279	4.2087	0.54597	1.1699	0.66903	1.0976	1.0635	1.7049	4.4012	-6.6439	3.6803	0.90304	-2.2515	-2.5564	-2.1844	-4.3219	-2.1844	3.1619	-0.51457	-2.8365	-1.5146	-6.6439
ACSM1	NA	-1.6897	-0.18442	0.22651	-0.12029	-1.0893	-2.0589	0.9855	0.65076	0.46467	0.73118	-1.1203	-0.12029	-0.94342	-1.2176	-3.0589	-0.23447	-1.2863	-0.058894	0.028569	0.12433	-6.6439	0.34483	-6.6439	-3.3219	-4.0589	-6.6439	-0.043943	-0.81097	-1.6439	-6.6439	-2	-2.4739	-6.6439
PDE9A	NA	-1.2863	-0.058894	-1.0893	2.3951	-1.5146	2.5632	1.8074	1.5558	3.9855	3.4764	1.4647	-0.13606	-1.8365	-6.6439	0.60407	-1.5995	-0.34008	-2.6439	-2.737	1.8679	1.0772	2.5583	-1.0291	-0.043943	-0.81097	-1.0893	-2.9434	-0.30401	-2.6439	-1.5146	0.15056	-0.35845	-6.6439
SLC27A6	NA	-2.737	-1.0291	-4.3219	0.28688	3.1077	-0.64386	-1.5995	-0.39593	-6.6439	-0.39593	4.1699	3.4141	-6.6439	-3.6439	-3.3219	2.0531	-1.1203	-2.9434	0.57531	1.7698	-0.39593	0.084064	-2.6439	-0.0145	0.61353	-2	-0.043943	-0.55639	-6.6439	-3.0589	-6.6439	-5.0589	-6.6439
ATRNL1	NA	-6.6439	-6.6439	-3.6439	-5.6439	-2.5564	-6.6439	-6.6439	-6.6439	-6.6439	5.1416	2.6041	-0.39593	-6.6439	-6.6439	-6.6439	-3.6439	-6.6439	-4.3219	-6.6439	2.9891	1.3505	-1.2863	-6.6439	-6.6439	-6.6439	-6.6439	-6.6439	-6.6439	-6.6439	-2.4739	-6.6439	-6.6439	-6.6439
SCN9A	NA	-6.6439	0.90304	-3.0589	3.6826	-0.8625	4.903	-6.6439	-2.5564	-6.6439	3.1027	3.2095	-1.3585	-0.97143	-3.0589	-2.2515	-1.5146	-1.6439	-3.1844	0.4957	-1.9434	2.848	4.4263	-5.0589	-4.0589	-5.0589	-3.6439	-0.34008	2.585	-5.6439	-4.6439	-5.6439	-2.9434	-3.6439
NCR2	NA	-6.6439	-1.0893	-6.6439	5.7955	1.2987	1.0566	-6.6439	-0.76121	-0.089267	1.0356	-1.0291	1.281	2.8074	-2.1844	-6.6439	0.51602	-2.0589	-6.6439	1.3045	2.0356	4.7882	-0.76121	-6.6439	-0.47393	-6.6439	0.83996	-0.73697	2.9982	-6.6439	0.73118	-6.6439	-2.5564	-6.6439
DNTT	NA	-6.6439	0	2.157	-3.6439	4.8851	-2.0589	-1.889	-6.6439	-6.6439	1.585	-3.0589	-6.6439	-6.6439	-6.6439	1.8639	0.91073	3.0687	4.5874	1.3277	-6.6439	4.2211	4.9946	0.774	1.5801	0.87971	-3.4739	-1.5564	-4.3219	-6.6439	-6.6439	-6.6439	-6.6439	-6.6439
DPPA4	NA	5.0321	-6.6439	5.1591	-6.6439	1.7225	-0.68966	-6.6439	2.7334	4.8278	6.949	-6.6439	-6.6439	4.6375	5.8222	1.2388	2.774	2.8856	-3.3219	4.7829	5.1562	-1.6439	3.1747	0.22651	1.9486	-1.0291	-6.6439	3.3827	2.9873	-2.0589	-1.889	0.37851	-6.6439	-0.81097
ASGR2	NA	-0.78588	-0.59946	-2.4739	-1	-6.6439	-1.0893	-0.57777	-1.5146	-0.32193	-0.53533	-2.6439	1.406	-0.81097	2.4673	-0.76121	-0.62149	0.26303	3.1027	1.9184	2.5261	-6.6439	2.797	1.3334	1.0909	2.5211	1.2265	2.8836	2.3757	2.4168	3.5122	2.3045	3.0233	5.0751
CLEC10A	NA	-6.6439	-6.6439	-6.6439	-6.6439	-6.6439	-6.6439	-6.6439	-6.6439	-6.6439	-6.6439	-3.4739	-6.6439	-3.1844	2.3448	-6.6439	1.0635	-6.6439	0.70487	0.9782	1.4751	-6.6439	0.57531	-1.0291	-0.23447	-0.8365	1.189	1.2203	1.251	-0.55639	-0.64386	-6.6439	3.272	5.8743
PID1	NA	-2.5564	-2.1203	-1.6439	-6.6439	-6.6439	-6.6439	-2.737	-6.6439	-1.889	-3.4739	-2.4739	-3.1844	-0.8365	0.042644	0.79077	-0.152	-2.3959	0.40054	-0.76121	0.69599	-6.6439	-3.3219	-4.6439	0.72247	3.254	-0.029146	2.0072	-1	-0.62149	-0.8625	-2.3219	4.591	1.3618
ADAMTS2	NA	-4.3219	-3.4739	-1.4344	-0.55639	-6.6439	-6.6439	-1.5564	-3.6439	-6.6439	2.067	-1.7859	-3.8365	-0.71312	5.5901	0.91839	-2.4739	-5.0589	2.7527	-2.2515	1.1699	-1.5146	0.87184	-1.2863	-4.3219	-3.3219	1.5656	1.3161	6.2568	4.4594	2.9855	1.4383	6.2437	5.4443
KIF26B	NA	-2.2515	-5.6439	-4.0589	-4.6439	-3.6439	-2.1844	-4.3219	-3.0589	-2.6439	-1.6897	-4.3219	-3.0589	-2.9434	-2.0589	-3.3219	-2.9434	-4.3219	-1.4344	1.9891	-1.889	-2.1844	-1.6897	-0.94342	0.73985	1.251	0.15056	-1.2176	-2.1203	-1.5995	3.3103	1.6736	3.669	-0.64386
GUCY2C	NA	-6.6439	-6.6439	-6.6439	-6.6439	-6.6439	-6.6439	-6.6439	-6.6439	-6.6439	-6.6439	-6.6439	-6.6439	-6.6439	-6.6439	-6.6439	-6.6439	-6.6439	-4.6439	-3.1844	-6.6439	-2.9434	-3.0589	-3.3219	-4.3219	-4.3219	-6.6439	-5.6439	-2.2515	-4.3219	-0.91594	-2.5564	-2.9434	-1.6897
CLEC4G	NA	-0.66658	-1.9434	-1.3219	-6.6439	-6.6439	-6.6439	-2.8365	-6.6439	-6.6439	-6.6439	-1.3959	-6.6439	-2.0589	-6.6439	0.31034	-0.35845	-6.6439	1.7866	2.4906	-1.4344	-6.6439	-2.3959	-1.5995	-0.76121	-2.0589	0.084064	0.926	1.144	-0.88897	3.2403	2.4906	0.52607	2.067
AGT	NA	-6.6439	-6.6439	-4.3219	-3.8365	-6.6439	-6.6439	-6.6439	-6.6439	-6.6439	-6.6439	-6.6439	-6.6439	-6.6439	-6.6439	-3.3219	-6.6439	-6.6439	-0.26882	-1.4344	-3.8365	-6.6439	-6.6439	-4.3219	-4.6439	-6.6439	-2.8365	-4.6439	-0.4344	-6.6439	1.4699	0.91073	0.66903	-1.1844
LILRB4	NA	0.74846	1.1309	-2.737	-0.152	-1.9434	-1.8365	0.7137	-0.71312	-1.3959	-2.1203	-1.4739	-6.6439	0.88753	3.4816	2.0807	0.31034	-0.78588	3.4343	3.6147	3.269	-0.59946	4.1135	3.0054	3.98	4.3625	3.5084	4.6753	3.6299	2.6462	5.318	3.5447	6.7749	6.0199
VCAN	NA	1.2928	3.2403	1.7698	1.4222	-1.3959	1.8156	0.88753	0.41143	-2.1203	0.75702	-0.88897	-6.6439	1.4647	7.181	1.4699	1.7782	1.3103	6.0433	7.182	4.7032	0.73985	6.1595	3.8369	5.3778	7.418	3.101	6.577	5.9953	4.926	7.769	8.0308	8.4405	9.0167
CD1D	NA	0.4957	1.6871	-2.5564	0.18903	-6.6439	-2.9434	-3.6439	-1.5564	-2.8365	-2.1844	-2.2515	-6.6439	-0.32193	3.269	-0.76121	-0.39593	-1.6439	3.3016	3.0652	2.4803	1.0072	2.7592	2.441	2.4621	4.3341	3.0807	4.5447	5.2403	2.5922	4.6993	3.4555	6.1892	5.0997
MYO7A	NA	-1.737	-0.94342	-2.9434	-0.71312	-6.6439	0.52607	-3.8365	-5.0589	-6.6439	-6.6439	-3.8365	-6.6439	-0.97143	-1.1203	-0.37707	-3.3219	-2.737	1.2327	0.44361	0.014355	-2.2515	-0.058894	-0.57777	-0.074001	0.38957	-0.73697	1.0976	2.3785	-0.88897	3.669	2.5385	3.2063	2.7203
SIRPD	NA	-0.089267	-2.0589	-6.6439	-6.6439	-6.6439	-6.6439	-3.4739	-6.6439	-6.6439	-6.6439	-6.6439	-6.6439	-6.6439	1.757	-0.78588	-2.9434	-1.3959	2.6826	0.97085	-0.47393	-0.94342	1.7225	3.0339	2.0566	2.5261	1.8032	2.9336	3.1747	0.87184	5.7276	2.263	4.3834	3.263
MTMR11	NA	0.097611	-2.5564	-6.6439	-6.6439	-6.6439	-1.8365	-0.78588	-2.3219	-6.6439	-1.889	-4.6439	-4.3219	0.20163	1.5211	-0.25154	-1.152	0.014355	1.5945	1.3448	-0.074001	-0.88897	2.0635	1.5801	1.9672	2.1667	0.91839	2.9891	2.189	0.25096	3.3909	1.4854	4.2219	3.373
IL31RA	NA	-6.6439	-6.6439	-6.6439	-6.6439	-6.6439	-6.6439	-6.6439	-6.6439	-6.6439	-6.6439	-6.6439	-6.6439	-6.6439	-6.6439	-6.6439	-2.737	-6.6439	0.70487	0.76553	-2.3959	-6.6439	-0.97143	-1.3219	-0.043943	0.27501	0.4957	-1.3585	-1.737	0.53605	2.1043	2.9819	1.9486	1.8836
PRLR	NA	-6.6439	-6.6439	-6.6439	-6.6439	-6.6439	-4.6439	-6.6439	-6.6439	-6.6439	-5.6439	-6.6439	-6.6439	-2.3219	-1.1844	-4.6439	-1.5995	-4.6439	0.94111	1.9523	-0.34008	-6.6439	-1.5564	-0.62149	0.4957	0.68706	-0.089267	-0.47393	0.070389	1.1827	2.1699	2.85	1.8197	1.6276
S1PR3	NA	-4.6439	0.084064	-1.0589	-3.3219	-1.6439	-3.8365	-6.6439	-6.6439	-6.6439	-6.6439	-4.3219	-6.6439	-5.0589	-1.5146	-1.737	-1.737	-6.6439	1.5059	1.2141	0.014355	-6.6439	0.26303	0.68706	0.9486	2.1795	-0.39593	1.8278	0.4957	0.82375	2.9279	3.2157	2.6508	1.8237
ARHGEF10L	NA	-2.3219	-2.0589	-3.0589	-3.6439	-6.6439	-2.1203	-6.6439	-3.6439	-3.4739	-3.6439	-3.8365	-2.6439	-1.5995	1.6554	-2	-2.0589	-6.6439	1.9184	2.0841	1.257	-6.6439	1.7949	0.63227	1.2388	2.6758	1.4383	3.3074	3.2795	0.23879	3.8146	2.6415	3.5236	4.025
MARCO	NA	-0.88897	-1.0589	-2.8365	-1.2515	-6.6439	-3.6439	-6.6439	-6.6439	-6.6439	-2.8365	-0.53533	-6.6439	-0.39593	1.7225	-3.0589	-0.074001	-2.8365	0.36737	3.025	1.7004	-6.6439	2.2987	-0.1047	1.3951	2.5509	1.2141	1.9411	-0.16812	1.373	3.5273	2.6088	4.2234	6.0579
NID1	NA	-2.5564	-1.8365	-0.32193	-5.0589	-6.6439	-1.6897	-2.737	-6.6439	-6.6439	-1.1844	-1.5564	-5.6439	-2.4739	-0.71312	-0.18442	0.27501	-4.6439	0.87971	3.0072	0.67807	-2.5564	1.6871	-0.68966	1.3448	3.1763	1.3161	2.111	0.45418	0.81558	4.9045	2.0036	2.6554	2.9727
CDKN2B	NA	-6.6439	-6.6439	-2.8365	-4.6439	-3.8365	-4.6439	-4.6439	-6.6439	-6.6439	-6.6439	-2.5564	-6.6439	-1.2176	2.5969	-2.1203	-1.3585	-6.6439	-0.37707	0.33342	0.76553	-0.88897	2.9579	-2.2515	-0.41504	2.1603	-1.1844	1.7908	2.319	0.028569	1.9411	2.5898	3.5148	3.6124
KCNC3	NA	-6.6439	-6.6439	-4.6439	-3.4739	-6.6439	-4.3219	-4.3219	-6.6439	-6.6439	-2.737	-5.0589	-6.6439	-6.6439	-1.3219	-1.3585	-3.8365	-6.6439	0.1635	-0.97143	-0.16812	-1.2176	-0.16812	-2.737	-0.41504	-1.5995	-0.8365	0.40054	1.0426	-0.53533	0.34483	-0.47393	2.2234	1.189
MSR1	NA	-2.6439	-0.21759	-2.3959	-6.6439	-6.6439	-6.6439	-3.6439	-6.6439	-6.6439	-1.6897	-3.6439	-6.6439	-0.0145	-1.5995	2.9279	-2.3219	-1.1844	0.056583	0.85599	-1.5564	-0.029146	2.6893	0.28688	2.0215	3.437	1.0566	2.144	1.0072	1.189	1.4005	-0.25154	4.8053	5.1981
SCPEP1	NA	4.1432	4.6194	3.3234	3.1827	5.1318	3.7677	3.1587	1.9855	1.6182	1.516	1.3618	2.1859	7.452	6.7534	4.9179	4.8146	5.394	7.1977	7.7509	6.0856	6.3439	6.4925	6.9021	7.1998	8.2501	6.2153	7.1373	8.1964	8.3625	8.8661	9.2035	8.6366	8.8071
LYZ	NA	10.014	9.0948	10.665	9.1181	11.157	6.8129	8.6706	7.6979	6.8355	7.318	7.1571	7.3061	13.358	12.268	10.739	10.339	11.37	12.697	14.062	10.946	10.622	12.598	13.409	13.838	13.768	11.118	12.693	12.744	12.586	15.365	16.151	14.983	15.145
SIRPB1	NA	-0.043943	2.5435	1.9598	2.2898	4.1667	0.59455	-0.41504	0.67807	-1.9434	-1.3585	0.12433	-0.94342	4.8948	4.1843	4.211	3.9561	4.2547	4.2079	5.2735	5.1322	4.5361	3.6971	5.8447	6.4124	5.6162	4.1481	6.3724	4.2698	5.5616	6.921	7.8731	5.8863	4.7908
LGALS3	NA	1.0976	3.9855	3.1342	2.5361	3.2172	1.926	2.3363	0.87184	0.65992	2.0738	1.3103	0.95606	7.3349	5.1194	7.0996	5.7126	5.3844	5.1534	5.7071	4.1069	4.1169	5.9456	5.8253	5.9672	6.9199	4.0161	6.7315	7.2424	6.3455	6.7363	7.4081	8.8259	8.1588
CES1	NA	-0.94342	1.1375	0	0.82375	2.6554	0.070389	-1.4739	-0.81097	-2.4739	-0.55639	-0.47393	-6.6439	5.6459	3.4712	1.263	2.025	1.189	6.0496	4.06	3.359	3.2203	2.9727	5.0233	3.9928	0.93357	1.0772	5.8755	7.6625	5.4575	7.6997	7.8747	7.7873	6.6784
MAFB	NA	-0.55639	1.8319	-0.34008	0.97085	2.3448	-0.074001	0.91073	-0.91594	-6.6439	-0.1047	0.028569	-4.6439	4.6328	5.9241	4.0453	0.5656	0.22651	4.5515	5.632	3.9251	4.4449	5.6375	2.7655	3.9288	5.6505	2.844	4.8649	5.8405	6.4094	6.4484	5.5835	6.134	7.9965
RBM47	NA	0.31034	0.81558	-1.2863	0.75702	1.3161	-1.737	-1.3219	-1.5564	-6.6439	-2.0589	-2.4739	-6.6439	1.1635	3.5558	1.8359	0.91073	0.43296	3.1375	3.5558	2.0036	3.0144	3.0824	2.7225	3.441	4.0583	2.2234	3.0179	3.466	2.6439	4.7845	4.5741	5.114	5.2122
CAMK1	NA	-0.88897	1.6088	0.084064	-0.88897	1.6871	0.60407	-2.4739	0.1375	-6.6439	-6.6439	-1.6439	-6.6439	3.5814	3.3045	1.0841	2.0426	0.80735	3.3074	3.7824	3.5558	2.7485	3.6206	2.5211	3.4867	4.925	2.4777	5.0237	5.9026	2.3045	5.1379	4.2705	5.8502	5.8627
CYP1B1	NA	-0.41504	-1.0291	0.46467	-0.62149	-0.8625	-1.6439	-1.737	-2.6439	-6.6439	-2.3219	-1.5146	-6.6439	-0.20091	1.263	1.0426	0.35614	-2.4739	2.3757	3.4316	1.4168	-0.88897	1.9449	0.65992	-0.32193	1.8797	-0.21759	3.1489	2.406	0.45418	2.4647	3.1489	3.0618	2.359
SIGLEC7	NA	1.4699	0.084064	-0.20091	1.5607	0.80735	-1.5146	0.50589	-1.152	-2.1203	0.78241	-1.8365	-1.737	2.441	2.1953	2.903	-0.089267	0.46467	3.1538	4.033	3.5435	1.2265	3.0374	2.8914	3.6645	2.272	-0.32193	4.3667	3.5969	1.0215	4.9444	4.1375	5.1607	4.2032
C5AR1	NA	0.65076	3.3604	-0.39593	2.9745	4.0807	0.32193	0.12433	-0.68966	-1.8365	1.2928	1.5898	-2.5564	3.7908	5.2196	4.1432	3.0858	3.0426	3.9355	4.0575	3.8738	5.9526	5.0531	5.4683	6.0206	5.1391	2.101	4.2149	4.0339	3.9551	4.8831	5.7038	5.7722	7.2607
APOBEC3A	NA	2.272	4.5674	0.50589	4.2758	5.1342	2.2479	0.75702	1.0496	-1.0589	2.9486	2.7991	0.848	6.6301	6.9214	5.6188	5.0281	3.0215	5.9625	5.5354	6.2197	7.8004	6.5523	6.7518	7.7969	7.2928	3.0755	6.7479	5.3625	3.6542	6.0885	7.5781	6.9846	8.7044
CHST15	NA	-0.089267	1.9745	-0.8625	1.5898	2.5945	0.47508	-0.34008	-0.59946	-2.9434	-0.043943	-0.029146	-2.9434	3.0018	3.7344	1.8836	1.3505	0.056583	2.3533	3.6736	3.1077	4.2188	3.851	2.9653	3.8875	4.7382	2.0108	4.0435	2.6369	1.2016	3.7991	3.4436	4.7082	4.7887
CYBB	NA	1.5753	3.9098	1.4222	3.857	4.6831	2.1538	2.6622	1.7004	-0.25154	3.1715	2.025	-1.2863	6.5418	5.6282	5.7452	5.354	5.0583	5.4886	6.9601	5.2743	6.2645	6.1771	7.7651	7.593	7.4879	4.9392	6.6032	6.3436	4.4236	7.0306	7.3835	7.047	7.3322
HK3	NA	2.6982	4.6656	0.774	3.9098	4.9741	2.1953	1.0286	1.384	-0.35845	2.5898	1.9672	0.22651	6.2664	5.4604	5.392	5.9373	4.7793	6.0144	6.2392	5.5447	6.0611	6.2502	7.1657	7.3217	7.3217	4.3702	6.9737	7.4633	4.8748	7.7157	7.6814	8.7246	7.8582
FCN1	NA	4.2024	6.1995	3.2373	7.2264	5.3352	3.8217	2.856	2.6982	1.3045	2.6415	4.0418	0.18903	8.1875	7.5507	7.2932	8.2354	6.2075	7.6143	8.8205	8.3579	7.6107	7.6508	9.0552	9.5254	9.4381	6.9673	8.869	7.1493	5.7065	8.4739	8.8968	9.5921	9.6221
CR1	NA	-0.39593	1.7442	-0.8365	1	2.319	-0.13606	-1.6439	-1.4344	-2.9434	-0.029146	-1	-6.6439	2.4828	2.3277	2.7719	1.3391	0.58496	3.0391	3.2016	2.0286	3.6147	2.6848	3.2296	3.3533	4.1383	-0.34008	3.6415	2.852	0.37851	3.6781	5.3078	4.7819	4.1169
NCF1	NA	4.0721	5.8227	2.0772	4.7076	5.4459	3.6656	1.9336	2.9127	2.0772	2.4854	2.6206	-0.058894	7.4277	6.1975	6.132	5.6579	5.2102	6.9189	6.3507	6.5056	8.3058	7.3682	7.6583	8.66	8.6368	6.1983	8.1265	7.0302	5.8848	8.1048	7.8529	7.6601	7.6436
TLR8	NA	-0.47393	1.3334	-3.6439	0.73985	2.1795	-0.47393	-3.6439	-2.5564	-3.4739	-3.1844	-1.889	-6.6439	1.7442	3.433	0.76553	0.32193	0.38957	2.3646	3.6064	1.4647	3.0179	3.6334	3.4114	3.905	5.144	1.9928	3.969	3.516	1.7093	3.8074	3.7082	4.3547	2.6599
SERPINA1	NA	5.2437	6.7871	0.57531	4.8048	5.9001	4.7698	1.5607	1.9709	2.2987	3.4542	3.144	-0.45403	6.0727	6.8053	5.2529	5.3409	4.9326	6.6056	7.0258	6.9568	7.8716	7.5928	7.5527	7.8064	8.2772	6.4611	8.7811	6.9612	6.7862	7.1371	7.6617	8.3116	9.2945
NLRP12	NA	0.41143	1.4647	-3.1844	1.7181	1.7137	-1.1203	-1.4739	-3.4739	-3.3219	-0.62149	-1.3959	-3.3219	1.6135	1.9964	1.4699	2.2203	1.0841	2.4542	2.8914	2.85	3.9864	3.0807	3.4449	3.8836	3.5122	0.73118	3.8777	3.3491	-1.3219	4.06	3.8012	4.2133	3.3896
MEFV	NA	0.25096	1.7442	-4.6439	1.1375	1.7613	-0.0145	-4.0589	-1.5995	-6.6439	-1.4344	-0.68966	-3.6439	1.3785	1.3219	1.4751	1.7181	1.0704	2.5583	2.281	2.5969	4.5934	3.359	3.0875	3.9402	3.6758	0.58496	3.9736	3.991	-2.3959	3.7104	3.9864	4.269	3.3632
LILRA6	NA	-0.043943	2.98	-1.0893	2.263	2.433	1.0356	2.0909	0.774	0.61353	2.3074	0.73118	-2.2515	4.2869	4.8192	2.263	3.4276	1.7312	3.7687	3.7782	4.2965	5.2079	4.8384	3.9635	5.4253	5.6185	3.1506	5.6854	5.2563	2.0036	5.0968	4.6786	5.55	6.2952
LILRA5	NA	-0.34008	2.9819	-0.8365	3.3016	3.0566	0.9486	1.2928	1.2141	-2	1.848	1.2327	-1.6439	4.0557	5.0657	4.0815	4.3639	3.0356	3.4316	4.4568	4.8728	5.8174	4.847	3.8934	4.5304	5.8733	3.511	5.1432	5.1985	2.3561	4.5323	4.0695	7.1936	7.432
S100A9	NA	7.4693	11.764	7.3816	11.339	11.801	7.3819	7.1264	7.0842	6.2311	8.9543	9.0757	4.1953	11.97	10.795	12.724	13.007	12.091	10.962	11.766	11.561	13.39	12.471	14.805	14.527	12.904	9.435	12.839	12.448	11.722	13.269	13.308	13.529	13.827
PLBD1	NA	0.83188	3.1587	0	4.3009	4.4005	0.90304	-0.49411	-1.9434	-1.9434	1.189	1.903	-2.1844	3.9486	4.0009	5.3089	4.8535	4.2016	4.847	4.8723	4.6662	6.0466	3.2479	6.1667	5.5357	4.5002	1.8914	6.1779	6.132	2.0772	5.1767	6.4617	6.2741	6.3913
FPR1	NA	1.7824	5.1194	0.20163	5.013	5.2342	1.86	1.86	0.21412	0.61353	2.9486	2.8176	-0.074001	4.2403	5.7015	5.0343	5.2824	4.4019	4.6076	5.3313	5.3719	7.3111	4.8515	6.0108	4.5699	5.9572	2.3702	5.5954	6.1857	2.5993	3.9279	5.487	5.8004	6.8422
SIGLEC9	NA	0.83996	1.546	-0.68966	0.46467	1.406	-2.3959	-3.1844	-1.9434	-6.6439	-0.1047	-1.7859	-1.8365	1.7398	3.3951	1.6229	1.6415	-0.49411	2.1922	3.3306	2.846	3.1699	3.3978	3.1375	3.5632	4.2434	1.4222	3.7214	2.8197	0.46467	4.1218	3.6005	4.7371	4.204
CLEC4E	NA	-1.3959	1.2449	-6.6439	3.9449	2.6276	-0.37707	-0.88897	-6.6439	-6.6439	1.373	-0.1047	-6.6439	0.90304	2.9373	3.0461	0.62293	2.4141	2.2449	-0.32193	1.2327	4.9796	3.0108	4.6288	4.5807	4.1202	0.28688	4.7398	5.3519	1.3896	2.4515	3.9011	3.2203	6.3264
SLC7A7	NA	0.86394	2.4673	0.17632	1.1177	1.3896	1.1043	0.83188	0.7137	1.0496	0.11103	0.96347	-0.45403	2.9727	5.1493	3.8268	1.7137	0.4957	4.26	4.3985	5.433	4.2683	5.5789	3.0531	4.8644	6.6418	3.8329	5.1703	5.5835	3.6531	5.3298	4.8649	6.7658	7.0395
LILRB1	NA	1.6229	1.8875	-0.94342	-1.0589	0.87184	1.269	1.0144	0.042644	0.72247	-0.55639	0.52607	0.056583	2.4957	4.0339	2.8319	1.263	-0.53533	3.1326	2.6276	4.0197	2.0179	5.0674	1.8875	3.6311	3.9561	2.7377	4.1595	2.211	3.1603	3.3702	2.8298	5.5567	5.9474
LRP1	NA	0.23879	0.50589	-0.51457	-0.51457	1.2388	-0.53533	-1.3959	-1.4739	0.097611	-0.45403	-1.6897	-3.1844	0.29866	3.5385	4.4283	1.585	-2.1844	2.8115	3.1094	2.8718	0.44361	3.6949	1.1699	2.144	3.3262	1.5558	3.6288	3.0108	1.2203	4.4107	3.4303	5.5619	5.6608
CD300E	NA	-0.97143	1.6554	-2.1844	-0.8625	1.9964	0.32193	-4.3219	-1.5146	-0.8365	-0.39593	-1.0291	-6.6439	3.4673	5.7753	1.0426	-0.91594	-3.8365	3.4621	4.7247	4.1069	1.9928	5.8982	2.7203	4.1218	6.293	3.116	5.2716	1.189	5.1953	4.272	4.5173	6.2587	7.8889
IFI30	NA	5.4002	7.1136	2.7634	5.7605	6.9356	6.9951	5.6556	4.5398	4.855	4.3441	3.8807	2.2898	8.205	9.0975	6.0244	6.1701	4.6392	7.6224	8.6978	8.4293	7.3256	8.9721	7.4595	8.8583	10.336	8.1756	9.8825	9.1317	7.7441	9.4374	8.8871	10.801	10.858
KCTD12	NA	1.0909	2.5632	-0.8365	0.72247	2.5729	1.281	0.60407	-1.0589	-1.2176	-0.18442	0.8953	-2.1844	2.4383	5.3114	2.4751	1.3951	0.73118	3.3547	4.0063	2.8817	2.0286	4.4515	3.1603	4.0303	5.3537	3.0197	4.1424	4.6352	2.3561	4.6876	3.6803	5.4084	5.7181
MPEG1	NA	3.366	3.1538	-0.64386	0.79077	2.0391	1.4383	1.7442	0.74846	-1.2863	-1.0291	-0.058894	-4.0589	3.849	5.7921	4.6696	1.9709	2.4983	5.7347	6.4496	4.9279	3.9991	5.8169	5.3889	6.1208	7.2974	5.7821	6.645	5.8602	4.9117	6.8531	6.1404	6.9742	7.0203
FGL2	NA	1.0566	3.4816	-1.8365	1.2928	2.9837	2.0875	2.4114	-0.152	-1.7859	0.31034	-1.9434	-3.0589	4.6988	5.8785	4.3583	2.8379	2.6017	5.7211	6.4496	4.6954	4.6954	5.7334	5.0488	6.0781	7.3454	5.4226	6.4735	5.578	4.1819	6.1469	6.6546	7.2048	7.5774
CCR1	NA	1.3618	2.266	-1.0291	1.5993	2.5185	1.5008	1.1699	0.44361	1.585	0	-0.55639	-0.68966	3.281	4.0514	4.3169	1.9222	1.0566	3.7876	4.8202	2.4005	2.7803	4.3611	4.1432	4.5236	5.1497	3.319	5.0985	3.903	4.3632	5.5432	4.6993	4.8866	4.8207
CLEC7A	NA	3.9449	2.9891	-0.71312	2.5922	4.0807	3.3646	0.7137	-0.68966	-0.41504	0.070389	0.95606	-0.78588	3.4249	5.1235	3.3306	2.8074	2.6206	4.2219	4.7586	3.3001	5.111	5.3872	4.1218	5.7101	6.1739	3.0704	5.6261	5.4403	5.8804	6.3356	6.4481	5.6223	7.5134
LRRC25	NA	1.4383	3.1969	-0.18442	2.6736	3.7666	0.9782	1.1953	0.95606	1.2141	1.7312	1.2265	0.33342	5.1993	5.4192	2.7634	2.7845	1.1953	4.2357	4.5826	5.1981	5.384	5.1119	4.1538	5.6267	5.9284	3.5692	5.5339	4.6387	3.7929	5.477	5.1231	6.2828	5.8846
SLC11A1	NA	0.68706	4.1538	-1.3585	4.1587	4.7197	2.3161	0.43296	-0.73697	0.056583	2.6576	1.9523	0.58496	5.6203	6.2178	4.4601	3.8787	2.5435	4.0644	5.07	4.5826	6.8232	5.8975	4.6966	5.8746	6.7312	4.204	6.7462	6.5509	4.853	5.8117	5.9551	7.2437	7.9444
CD14	NA	1.7181	4.2668	-0.41504	4.1675	4.4542	3.2234	0.32193	1.2987	0.11103	2.8718	1.4436	0	3.5934	7.0186	5.1627	3.1522	2.384	6.5059	7.014	7.0101	4.9345	7.4655	5.8179	5.6991	7.6555	5.6608	8.6945	6.6097	4.5589	8.0702	7.457	9.2881	9.7666
LILRB2	NA	1.7866	3.5423	-0.13606	2.9203	3.9782	3.5993	1.8953	1.8156	1.281	3.0339	0.97085	2.319	4.3526	5.645	3.6159	3.1779	2.2479	4.5173	4.649	5.0755	4.9184	5.4502	4.7279	5.0764	5.7798	3.6803	6.134	5.3906	4.1473	5.1424	5.3498	7.1477	7.1838
SLC15A3	NA	1.1243	1.8359	0.46467	2.0738	2.4621	1.1699	0.38957	-0.152	0.097611	2.144	1.0566	1.8914	2.6736	3.9681	3.4074	2.254	1.3674	3.9625	3.0444	3.6124	4.1922	4.0959	3.2219	3.9288	4.269	1.6645	4.8079	4.2787	4.2817	4.7866	3.9317	5.464	5.6542
FBP1	NA	0.53605	0.22651	-0.26882	1.4594	-0.71312	0.83996	-2	2.0036	-6.6439	1.8836	0.53605	-3.3219	2.067	1.6645	1.696	0.97085	0.87184	3.7666	3.9644	2.5385	1.3674	3.9411	2.5311	3.4356	4.2365	2.9373	4.3978	4.8232	2.9146	5.431	5.489	6.8833	5.7889
EPB41L3	NA	-1.6439	0.82375	-1.7859	0.34483	0.65992	0.70487	-6.6439	-2.1203	-6.6439	1.0566	-5.0589	-3.0589	1.7398	3.5261	2.3306	0.056583	0.99277	3.6135	2.8972	1.6415	1.4489	3.101	0.57531	1.9298	4.6966	2.858	3.6837	4.9463	3.0179	3.729	4.5564	5.6441	5.2664
IL1RN	NA	2.0426	2.7004	-0.81097	1.1309	2.7527	-0.1047	0.91073	-3.0589	-6.6439	0.45418	-0.64386	-0.62149	2.7634	2.9579	3.441	3.2048	3.9855	3.5447	3.4316	2.852	4.6594	3.3964	4.2608	5.0369	4.6843	3.3306	4.2319	2.9653	6.3181	5.0879	4.9528	4.9406	4.6124
SIGLEC11	NA	-6.6439	-6.6439	-6.6439	-3.0589	-6.6439	-6.6439	-6.6439	-6.6439	-6.6439	-6.6439	-4.3219	-6.6439	-3.0589	-0.88897	1.2016	-4.3219	-3.3219	-0.97143	-1.4739	-3.0589	-6.6439	-2.2515	-1	-2.737	-0.62149	-3.1844	-1.5564	-1.8365	-2.737	0.79077	-0.68966	1.0356	0.51602
FXYD6	NA	0.62293	-0.64386	-2	1.263	-0.8365	1.1309	1.6826	-1.0589	-1.6439	-2.8365	-1.0291	-1.152	4.1538	3.7698	4.269	-0.47393	0.1635	4.0798	5.2506	2.5969	1.4751	3.7126	2.6182	2.8258	3.9251	1.9523	4.3413	3.8032	3.8904	5.2172	5.0343	3.7137	3.6837
ADAP2	NA	-0.32193	-0.1047	-1.5564	-2.3219	0.35614	-0.51457	-2.737	-0.47393	-1	0.57531	-1.0589	0.12433	2.0426	2.903	3.2675	-0.57777	0.50589	2.0738	3.1077	2.1795	0.20163	3.2494	1.4436	2.5261	3.479	1.7655	2.797	3.3103	1.4005	3.7719	2.8836	3.8807	4.0712
SMPDL3A	NA	-2.8365	-2.1203	-6.6439	-1.5995	-0.68966	-3.6439	-2.9434	-4.0589	-6.6439	-2.4739	-2.6439	-1.5146	0.65076	0.87184	2.4005	-2.5564	-1.3219	0.097611	2.7115	-0.1047	0.40054	0.75702	-0.53533	0.29866	2.9411	1.9486	2.1342	1.7485	2.7049	2.5993	3.7549	4.2906	3.2311
GPBAR1	NA	-2.3219	0.34483	-1.3585	-2	-1.6897	-1.4739	-1.889	-1.6897	-2	-1.9434	-2.3219	-3.3219	-1.5146	2.5084	-2.5564	-3.0589	-2.3959	1.9782	1.5361	2.6276	0.41143	2.9222	0.056583	2.4249	2.9505	0.43296	3.5361	2.7334	-1.6897	3.7876	1.373	3.9336	3.706
CX3CR1	NA	1.9222	3.4919	-0.41504	0.17632	2.6415	2.7004	2	0.67807	-0.51457	0.33342	0	0.83996	4.8217	5.2506	2.2357	2.2839	1.4803	4.9303	5.6404	5.1181	3.8904	5.5416	4.4202	5.8686	7.2337	5.7642	6.3138	3.4764	1.4542	5.6112	4.2698	5.88	3.86
SLC46A2	NA	-3.6439	-1.3959	-6.6439	-6.6439	-6.6439	-3.3219	-3.6439	-2.8365	-1.2176	-6.6439	-6.6439	-3.4739	-2.2515	-0.21759	-1.4739	-3.0589	-6.6439	0.084064	-0.34008	-0.12029	-0.55639	0.61353	-1.2863	-0.34008	0.28688	-1	2.1276	-0.043943	-6.6439	0.62293	1.0566	2.4383	1.9523
LGALS2	NA	-0.0145	1.2327	-6.6439	-1.3959	0.50589	0.22651	1.7782	0.79909	0.70487	-6.6439	-6.6439	-1.5146	2.9241	4.1787	1.4854	-0.64386	-6.6439	4.1675	4.7923	6.0128	0.34483	6.0339	1.7355	6.049	8.7936	5.8161	8.0312	4.4155	4.4535	4.6702	2.5558	4.6673	7.9427
TMEM176B	NA	0.25096	-1.4344	0.66903	2.5583	0.9782	1.269	3.1077	5.1663	2.2479	2.5484	-2.0589	0.27501	5.4036	7.1116	2	2.7463	4.4162	4.8202	7.1218	6.3868	3.3951	6.5561	4.8063	4.61	4.8293	4.7186	5.5258	7.1098	5.2563	5.2024	6.4648	6.9641	6.561
SECTM1	NA	0.774	3.4634	5.067	1.86	2.5008	1.4957	1.2079	0.9486	1.7137	1.6462	2.3477	-6.6439	3.7452	6.2823	2.9819	2.3306	2.9782	5.0674	4.5735	5.7029	4	4.7004	2.6531	5.5094	5.2227	3.8125	6.0585	3.4222	2.8895	4.6837	3.3277	5.9547	6.6727
CYP27A1	NA	-2.5564	0.17632	-1.5564	0.87971	1.3618	2.3533	-1.737	0.40054	-2.8365	-3.3219	-2.2515	-6.6439	2.2449	4.3009	-2.3959	0.9486	0.59455	2.6758	4.2494	2.516	2.4436	2.1922	1.3277	-0.30401	3.591	1.8679	4.516	2.7004	-6.6439	1.281	3.8186	4.2525	4.2994
VSIG4	NA	0.96347	-0.32193	-0.37707	-0.57777	-0.37707	-0.37707	-0.41504	-2.6439	-6.6439	-2.8365	-1.5995	-6.6439	1.4957	5.3792	5.2418	0.82375	0.12433	2.0426	3.5236	2.7137	-0.8365	2.5874	-0.39593	0.53605	0.11103	0.41143	1.3045	5.1039	2.9127	0.86394	-0.32193	5.9586	8.7692
PDK4	NA	-1.2176	-1.7859	-2.4739	-0.0145	-0.73697	-1.152	-2.3959	-2.6439	-6.6439	-2.0589	-1.7859	-6.6439	0.93357	2.3248	3.9364	0.61353	-0.32193	1.3103	0.34483	1.0356	0.52607	2.8319	-0.39593	-0.13606	0.79909	-1.5146	3.1094	3.5348	0.57531	1.4751	-0.41504	2.6781	5.0237
HMOX1	NA	2.4957	3.1683	2.3363	0.848	2.3391	2.157	1.1827	0.51602	1.111	1.189	-0.30401	-1.5564	4.2048	5.2083	7.1308	2.5484	2.3813	4.4673	4.7263	4.4601	2.9411	4.8866	3.3248	4.5373	4.6502	3.1554	5.1069	4.5454	6.8344	5.1477	3.1827	6.4303	7.1431
CD163	NA	1.4957	1.275	0.21412	2.3505	1.8115	-0.76121	1.8953	-5.6439	-1.5995	2.8032	-0.62149	-6.6439	3.1619	8.9141	6.3391	0.55582	1.7991	3.9955	4.4989	3.1667	0.28688	3.7677	-0.058894	1.5753	4.915	2.5945	2.0976	7.5767	6.8058	3.2388	1.5558	9.121	9.1759
C1QA	NA	2.9928	3.2296	1.5558	2.144	0.76553	-6.6439	1.4489	-1	-6.6439	0	0.50589	-6.6439	4.9713	4.3646	8.0723	3.257	2.4276	5.406	5.3416	3.756	0.87184	3.4033	-0.51457	2.157	0.86394	3.5298	4.8344	4.7425	5.5561	4.2388	-1.0589	6.3887	8.5699
C1QB	NA	3.4222	2.3702	1.6182	1.6599	1.3103	-6.6439	0.93357	-2.3959	-1.3585	-1.8365	0.40054	-6.6439	5.2087	4.1961	8.0889	3.3334	2.6439	5.2909	5.4909	2.7613	-0.71312	1.6276	0.20163	2.2234	-0.66658	3	3.157	2.0144	4.5072	3.742	-1	5.439	7.9153
C1QC	NA	3.8943	1.6229	1.6135	1.1177	1.2869	-2.6439	1.4168	-2.4739	-6.6439	-1.9434	1.2141	-2.9434	5.2161	3.5348	8.247	2.4141	2.2418	5.1603	5.6115	2.1953	0.9486	1.757	0	1.9146	-0.53533	2.8278	2.1276	1.1827	4.4712	3.9505	0.41143	5.6141	6.7365
MS4A4A	NA	1.269	1.251	0.28688	1.0072	1.157	-6.6439	1.5801	0.11103	0.23879	-1.1203	-0.37707	1.373	3.5862	4.7903	4.6023	0.87184	0.79909	2.9069	3.9165	2.4515	1.9635	4.8166	2.1144	2.9598	4.8022	3.6871	1.8639	3.0892	2.842	4.7027	1.8197	6.8627	6.8509
PPARG	NA	-2.0589	-3.3219	-0.8365	-2	-6.6439	-1.2515	-6.6439	-4.0589	-1.6439	-6.6439	-6.6439	-6.6439	-1.2176	1.5361	1.6323	-3.8365	-1	0.32193	1.903	-1.3585	-6.6439	-1.0893	-1.2515	-1.152	-0.25154	-1	0.58496	2.903	1.1243	2.516	2.3674	4.8304	3.5898
CDC42EP1	NA	-3.4739	-6.6439	-0.12029	-3.8365	-2.9434	-1.8365	-6.6439	-3.6439	-6.6439	-6.6439	-6.6439	-4.0589	-1.8365	-2.0589	-0.47393	-4.0589	-2.1844	0.93357	0.65076	0.75702	-6.6439	-1.2176	-6.6439	0.1375	1.9069	1.144	0.53605	-2.737	-0.51457	1.8718	-0.37707	3.6565	1.9298
SDC2	NA	-6.6439	-6.6439	-4.0589	-3.0589	0.59455	-6.6439	-6.6439	-6.6439	-6.6439	-6.6439	-1.2863	-6.6439	0.36737	1.4222	2.844	-1.2515	-0.058894	0.58496	-2.1844	0.65992	-6.6439	-4.0589	-0.8625	1.6781	0.48543	2.1953	-2.4739	-0.21759	6.3688	1.0215	2.488	7.173	1.3561
SIGLEC1	NA	-2.3219	-3.1844	-5.0589	-4.6439	-6.6439	-3.8365	-5.6439	-6.6439	-6.6439	-6.6439	-3.6439	-6.6439	-1.737	-5.6439	2.729	-2.8365	-2.5564	-0.41504	-0.21759	-3.3219	-1.5995	-2.6439	-2	-2.0589	-3.1844	-4.3219	-1.1844	-3.3219	-4.6439	-1.0893	-6.6439	-1.7859	-0.23447
DES	NA	-6.6439	-1.737	-6.6439	-6.6439	-6.6439	-6.6439	-6.6439	-2.737	-6.6439	-6.6439	-6.6439	-6.6439	-1.737	-3.6439	-0.39593	1.0772	-6.6439	-1.1844	-1.3219	0.96347	-0.058894	-6.6439	-6.6439	-1.4739	-1.3585	-6.6439	-0.0145	-4.3219	-6.6439	-6.6439	1	6.1683	-0.25154
RGL3	NA	-0.88897	-6.6439	-6.6439	-6.6439	-2.9434	-6.6439	-6.6439	-6.6439	-6.6439	-6.6439	-1.2515	-6.6439	-6.6439	-6.6439	0.62293	-3.1844	-6.6439	-0.8365	-6.6439	-0.97143	0.46467	-1.737	-6.6439	-2.5564	-6.6439	-6.6439	2.4303	1.144	-6.6439	-0.53533	0.28688	1.269	-0.25154
CYB5R2	NA	-1.8365	-6.6439	-6.6439	-6.6439	-1.3219	-6.6439	-6.6439	-6.6439	-6.6439	-0.47393	-6.6439	-6.6439	-1.1844	-6.6439	-1.2515	-6.6439	-5.0589	-0.73697	-2.2515	-2.9434	-6.6439	-0.64386	-3.4739	-1.0589	-6.6439	-6.6439	0.15056	-3.0589	-1.7859	-0.41504	3.1177	2.5801	0.82375
TRPV4	NA	-3.6439	-6.6439	-6.6439	-6.6439	-6.6439	-3.8365	-6.6439	-6.6439	-6.6439	-6.6439	-4.3219	-6.6439	-6.6439	-6.6439	-0.68966	-6.6439	-6.6439	-2.9434	-0.94342	-6.6439	-6.6439	-6.6439	-1.5995	-3.1844	0.27501	-1.5146	1.1635	-2.3219	-6.6439	-0.78588	-0.34008	-4.0589	-6.6439
PRKCDBP	NA	-2.0589	-6.6439	-0.66658	-2.3959	-6.6439	-6.6439	-1	-6.6439	-6.6439	-0.058894	-6.6439	-0.64386	-1.7859	0.21412	-1.2515	-0.78588	-1.0893	1.9336	0.51602	0.68706	-6.6439	-6.6439	-6.6439	1.263	-0.55639	0.21412	0.21412	-6.6439	-1.0589	1.7268	2.8639	2.1276	2.3219
IL1R2	NA	-6.6439	1.7004	0.20163	4.0233	3.5084	-6.6439	-0.8625	-6.6439	0.056583	2.7027	-0.94342	-6.6439	0.93357	3.3031	1.3618	1.3334	0.86394	-0.30401	-6.6439	0.1635	5.1289	0.61353	2.6576	0.87184	2.1731	-2.9434	-0.53533	8.1979	2.8135	-1.2863	1.1506	2.3561	6.7393
