# Supplementary material for: The AML cellular state space unveils NPM1 immune evasion subtypes with distinct clinical outcomes
Source: Nat Commun. 2025 Nov 25;16:10592. doi: 10.1038/s41467-025-66546-6 (PMC12658069; doi:10.1038/s41467-025-66546-6)
Supplement: Supplementary file 6 — Source Data [file 41467_2025_66546_MOESM6_ESM.zip › SourceData/SourceData_Sfig16B.csv]

SamplingEventID	NPM1 groups Mer	BM.Blasts	PB.Blasts	Tissue	TissueBlasts
AML180-AML-1	Primitive	92	86	BM	92
AML33-Relapse-1	Primitive	NA	93	PB	93
AML156-AML-1	Primitive	70	65	BM	70
AML45-AML-1	Primitive	60	15	BM	60
AML104-AML-1	Primitive	96	96	PB	96
AML169-AML-1	Primitive	93	73	PB	73
AML16-AML-1	Primitive	92	57	BM	92
AML27-AML-1	Primitive	93	88	BM	93
AML79-AML-1	Primitive	96	96	PB	96
AML28-AML-1	Primitive	23	52	BM	23
AML173-AML-1	Primitive	65	8	BM	65
AML185-AML-1	Primitive	98	93	BM	98
AML81-AML-1	Committed	34	1	BM	34
AML2-Relapse-1	Committed	0	60	PB	60
AML92-AML-1	Committed	82	0.1	BM	82
AML79-Relapse-1	Committed	47	0	BM	47
AML164-AML-1	Committed	80	74	BM	80
AML33-AML-1	Committed	81	69	BM	81
AML162-AML-1	Committed	80	95	BM	80
AML24-AML-1	Committed	79	34	BM	79
AML97-AML-1	Committed	75	62	BM	75
AML25-AML-1	Committed	70	9	BM	70
AML11-AML-1	Committed	70	40	BM	70
AML168-AML-1	Committed	1	75	PB	75
AML7-AML-1	Committed	20	7	BM	20
AML105-AML-1	Committed	34	61	PB	61
AML136-AML-1	Committed	99	83	BM	99
AML9-AML-1	Committed	60	20	BM	60
AML170-AML-1	Committed	88	80	BM	88
AML66-AML-1	Committed	50	0	BM	50
AML17-AML-1	Committed	90	20	BM	90
AML121-AML-1	Committed	30	41	BM	30
AML176-AML-1	Committed	54	18	BM	54
