# Supplementary material for: The AML cellular state space unveils NPM1 immune evasion subtypes with distinct clinical outcomes
Source: Nat Commun. 2025 Nov 25;16:10592. doi: 10.1038/s41467-025-66546-6 (PMC12658069; doi:10.1038/s41467-025-66546-6)
Supplement: Supplementary file 6 — Source Data [file 41467_2025_66546_MOESM6_ESM.zip › SourceData/SourceData_Sfig23ab.csv]

cellid	celltype.aml	orig.ident	Sample group	MHC_class_2
AML37_ACGTAACCAAAGGCAC-1	AML Immature	AML37	TP53 Without DNMT3A	-0.0028
AML37_AGGTTACCATGGGATG-1	AML Immature	AML37	TP53 Without DNMT3A	-0.1064
AML37_AGTAGTCCAACCGGAA-1	AML Immature	AML37	TP53 Without DNMT3A	-0.089
AML37_AGTCAACAGAGGCCAT-1	AML Immature	AML37	TP53 Without DNMT3A	0.0315
AML37_ATCCCTGAGGAGATAG-1	AML Immature	AML37	TP53 Without DNMT3A	0.3245
AML37_ATGAAAGCACAAAGTA-1	AML Immature	AML37	TP53 Without DNMT3A	0.7072
AML37_CAAGCTATCCTTCTAA-1	AML Immature	AML37	TP53 Without DNMT3A	0.044
AML37_CAGGGCTAGTGCGACA-1	AML Immature	AML37	TP53 Without DNMT3A	-0.1137
AML37_CATCCACTCTGTTGGA-1	AML Immature	AML37	TP53 Without DNMT3A	-0.0989
AML37_CGTGATACACAGCTGC-1	AML Immature	AML37	TP53 Without DNMT3A	0.2899
AML37_CTACATTCAAATGGAT-1	AML Immature	AML37	TP53 Without DNMT3A	0.2901
AML37_TCAGGGCAGGGCTAAC-1	AML Immature	AML37	TP53 Without DNMT3A	-0.009
AML37_TCATGTTTCAGGTAAA-1	AML Immature	AML37	TP53 Without DNMT3A	0.0335
AML37_TCCACCAAGATGCTTC-1	AML Immature	AML37	TP53 Without DNMT3A	-0.0696
AML37_TGCGGGTAGTGATGGC-1	AML Immature	AML37	TP53 Without DNMT3A	-0.1006
AML37_TTTAGTCAGGACTGGT-1	AML Immature	AML37	TP53 Without DNMT3A	-0.1044
AML48_AAACGAAGTAGAATGT-1	AML Immature	AML48	TP53 Without DNMT3A	-0.168
AML48_AAAGAACCAGCTGGTC-1	AML Immature	AML48	TP53 Without DNMT3A	-0.2744
AML48_AAAGAACGTTCCATTT-1	AML Immature	AML48	TP53 Without DNMT3A	0.1914
AML48_AAAGGATCACGACCTG-1	AML Immature	AML48	TP53 Without DNMT3A	0.0476
AML48_AAAGGATCAGCATACT-1	AML Immature	AML48	TP53 Without DNMT3A	0.1649
AML48_AAAGGATGTGAAGCTG-1	AML Immature	AML48	TP53 Without DNMT3A	0.2581
AML48_AAAGGGCAGCCATATC-1	AML Immature	AML48	TP53 Without DNMT3A	0.4768
AML48_AAAGGGCCAACGTTAC-1	AML Immature	AML48	TP53 Without DNMT3A	0.3883
AML48_AAAGGGCCAAGTATCC-1	AML Immature	AML48	TP53 Without DNMT3A	0.1827
AML48_AAAGGGCTCTGTCGTC-1	AML Immature	AML48	TP53 Without DNMT3A	0.2957
AML48_AAAGGTAAGGCTGTAG-1	AML Immature	AML48	TP53 Without DNMT3A	0.0975
AML48_AAAGTCCCACTGCTTC-1	AML Immature	AML48	TP53 Without DNMT3A	0.7147
AML48_AAAGTCCCATGATCTG-1	AML Immature	AML48	TP53 Without DNMT3A	-0.0153
AML48_AAAGTCCTCAGGTAAA-1	AML Immature	AML48	TP53 Without DNMT3A	0.123
AML48_AAAGTGATCAAGATAG-1	AML Immature	AML48	TP53 Without DNMT3A	0.168
AML48_AAATGGAGTGGGCTTC-1	AML Immature	AML48	TP53 Without DNMT3A	0.5688
AML48_AACAAAGTCCGGACTG-1	AML Immature	AML48	TP53 Without DNMT3A	0.2525
AML48_AACAAGAAGATACTGA-1	AML Immature	AML48	TP53 Without DNMT3A	0.5055
AML48_AACACACGTATGAGCG-1	AML Immature	AML48	TP53 Without DNMT3A	0.8115
AML48_AACCAACCAACAAGAT-1	AML Immature	AML48	TP53 Without DNMT3A	0.4267
AML48_AACCATGAGTTCCGTA-1	AML Immature	AML48	TP53 Without DNMT3A	0.2208
AML48_AACCATGCACATATGC-1	AML Immature	AML48	TP53 Without DNMT3A	0.3149
AML48_AACCATGTCGTCTAAG-1	AML Immature	AML48	TP53 Without DNMT3A	0.1594
AML48_AACCTGAAGCCTGACC-1	AML Immature	AML48	TP53 Without DNMT3A	-0.0115
AML48_AACCTTTAGTTTGCTG-1	AML Immature	AML48	TP53 Without DNMT3A	0.3405
AML48_AACCTTTGTCCGCAGT-1	AML Immature	AML48	TP53 Without DNMT3A	0.4541
AML48_AACGAAAAGAAGAACG-1	AML Immature	AML48	TP53 Without DNMT3A	0.0278
AML48_AACGAAACAACATACC-1	AML Immature	AML48	TP53 Without DNMT3A	-0
AML48_AACGAAACACAACGTT-1	AML Immature	AML48	TP53 Without DNMT3A	0.126
AML48_AACGAAATCACGTCCT-1	AML Immature	AML48	TP53 Without DNMT3A	0.6113
AML48_AACGGGACAGTATTCG-1	AML Immature	AML48	TP53 Without DNMT3A	0.0989
AML48_AACGTCAAGACAACTA-1	AML Immature	AML48	TP53 Without DNMT3A	0.1007
AML48_AACGTCAAGACGTCGA-1	AML Immature	AML48	TP53 Without DNMT3A	0.1818
AML48_AACTTCTAGGTCGTCC-1	AML Immature	AML48	TP53 Without DNMT3A	0.4805
AML48_AACTTCTTCATCACAG-1	AML Immature	AML48	TP53 Without DNMT3A	0.4872
AML48_AAGAACAGTATGCGGA-1	AML Immature	AML48	TP53 Without DNMT3A	-0.0231
AML48_AAGACAAAGTGTTCAC-1	AML Immature	AML48	TP53 Without DNMT3A	0.0717
AML48_AAGACAACAAACCGGA-1	AML Immature	AML48	TP53 Without DNMT3A	0.3055
AML48_AAGACAAGTTCCATTT-1	AML Immature	AML48	TP53 Without DNMT3A	-0.0707
AML48_AAGACTCTCGAGTGAG-1	AML Immature	AML48	TP53 Without DNMT3A	0.4278
AML48_AAGATAGTCATCTATC-1	AML Immature	AML48	TP53 Without DNMT3A	0.2681
AML48_AAGCATCCACATATGC-1	AML Immature	AML48	TP53 Without DNMT3A	0.2235
AML48_AAGCCATCATGTCTAG-1	AML Immature	AML48	TP53 Without DNMT3A	0.3329
AML48_AAGCCATTCCGACGGT-1	AML Immature	AML48	TP53 Without DNMT3A	0.5186
AML48_AAGCGAGAGCCTCATA-1	AML Immature	AML48	TP53 Without DNMT3A	0.1971
AML48_AAGCGAGTCATTGTTC-1	AML Immature	AML48	TP53 Without DNMT3A	0.5541
AML48_AAGCGAGTCTTAGCTT-1	AML Immature	AML48	TP53 Without DNMT3A	0.0579
AML48_AAGGAATAGCATGTTC-1	AML Immature	AML48	TP53 Without DNMT3A	0.3662
AML48_AAGGAATTCATTCCTA-1	AML Immature	AML48	TP53 Without DNMT3A	0.4662
AML48_AAGGAATTCTGGAGAG-1	AML Immature	AML48	TP53 Without DNMT3A	0.0474
AML48_AAGGTAAAGACTGAGC-1	AML Immature	AML48	TP53 Without DNMT3A	0.2885
AML48_AAGTACCCATAGACTC-1	AML Immature	AML48	TP53 Without DNMT3A	0.5471
AML48_AAGTACCGTATGGTTC-1	AML Immature	AML48	TP53 Without DNMT3A	0.2451
AML48_AAGTACCGTCCGGACT-1	AML Immature	AML48	TP53 Without DNMT3A	0.5112
AML48_AAGTACCTCATGCGGC-1	AML Immature	AML48	TP53 Without DNMT3A	0.2216
AML48_AAGTCGTCAACTTCTT-1	AML Immature	AML48	TP53 Without DNMT3A	0.7024
AML48_AAGTGAAAGAGGGTCT-1	AML Immature	AML48	TP53 Without DNMT3A	0.3334
AML48_AAGTTCGAGAGCTGCA-1	AML Immature	AML48	TP53 Without DNMT3A	0.0676
AML48_AAGTTCGGTAGCCCTG-1	AML Immature	AML48	TP53 Without DNMT3A	-0.1709
AML48_AATAGAGAGCAAACAT-1	AML Immature	AML48	TP53 Without DNMT3A	0.1854
AML48_AATAGAGTCTATCGCC-1	AML Immature	AML48	TP53 Without DNMT3A	0.0965
AML48_AATCGACGTCTTACAG-1	AML Immature	AML48	TP53 Without DNMT3A	0.3441
AML48_AATCGACGTTCCGCTT-1	AML Immature	AML48	TP53 Without DNMT3A	0.1253
AML48_AATCGTGAGGTCACCC-1	AML Immature	AML48	TP53 Without DNMT3A	0.5255
AML48_AATCGTGGTAGGTAGC-1	AML Immature	AML48	TP53 Without DNMT3A	0.4882
AML48_AATGAAGCACGGGTAA-1	AML Immature	AML48	TP53 Without DNMT3A	0.0331
AML48_AATGAAGGTTATTCTC-1	AML Immature	AML48	TP53 Without DNMT3A	0.6127
AML48_AATGAAGTCGAGATAA-1	AML Immature	AML48	TP53 Without DNMT3A	0.0675
AML48_AATGAAGTCGAGGCAA-1	AML Immature	AML48	TP53 Without DNMT3A	-0.0232
AML48_AATGCCAAGGTCGTGA-1	AML Immature	AML48	TP53 Without DNMT3A	0.3241
AML48_AATGGAAAGGGTTAGC-1	AML Immature	AML48	TP53 Without DNMT3A	0.6626
AML48_AATGGAACATTCTCTA-1	AML Immature	AML48	TP53 Without DNMT3A	0.1932
AML48_AATGGCTCAGATCCAT-1	AML Immature	AML48	TP53 Without DNMT3A	0.2807
AML48_AATTCCTCAATAAGGT-1	AML Immature	AML48	TP53 Without DNMT3A	0.3324
AML48_AATTCCTGTTAATGAG-1	AML Immature	AML48	TP53 Without DNMT3A	0.1482
AML48_AATTCCTTCAGGGTAG-1	AML Immature	AML48	TP53 Without DNMT3A	0.013
AML48_AATTTCCAGAGGTCGT-1	AML Immature	AML48	TP53 Without DNMT3A	0.3655
AML48_AATTTCCGTACGATGG-1	AML Immature	AML48	TP53 Without DNMT3A	0.5925
AML48_AATTTCCGTGTTCCTC-1	AML Immature	AML48	TP53 Without DNMT3A	0.5868
AML48_AATTTCCTCTATCGCC-1	AML Immature	AML48	TP53 Without DNMT3A	0.5902
AML48_ACAACCACACATGTTG-1	AML Immature	AML48	TP53 Without DNMT3A	0.2502
AML48_ACAACCATCGTAACTG-1	AML Immature	AML48	TP53 Without DNMT3A	0.4726
AML48_ACAACCATCTGAGTCA-1	AML Immature	AML48	TP53 Without DNMT3A	0.6225
AML48_ACAACCATCTTAGCAG-1	AML Immature	AML48	TP53 Without DNMT3A	0.6113
AML48_ACAAGCTGTCCACTCT-1	AML Immature	AML48	TP53 Without DNMT3A	0.0087
AML48_ACACAGTCATGTTCAG-1	AML Immature	AML48	TP53 Without DNMT3A	0.2737
AML48_ACACAGTGTCTTGCGG-1	AML Immature	AML48	TP53 Without DNMT3A	0.2388
AML48_ACACTGACAACGACTT-1	AML Immature	AML48	TP53 Without DNMT3A	0.042
AML48_ACAGAAATCCCGAGAC-1	AML Immature	AML48	TP53 Without DNMT3A	0.4756
AML48_ACAGCCGGTAGGTAGC-1	AML Immature	AML48	TP53 Without DNMT3A	0.2995
AML48_ACAGCCGGTCCGTACG-1	AML Immature	AML48	TP53 Without DNMT3A	0.1594
AML48_ACAGGGAGTCAGGAGT-1	AML Immature	AML48	TP53 Without DNMT3A	0.4896
AML48_ACATCCCAGCCTCATA-1	AML Immature	AML48	TP53 Without DNMT3A	0.5586
AML48_ACATCCCTCAGACATC-1	AML Immature	AML48	TP53 Without DNMT3A	0.5014
AML48_ACATCGACAAGAGATT-1	AML Immature	AML48	TP53 Without DNMT3A	0.7934
AML48_ACATCGACAGTCTGGC-1	AML Immature	AML48	TP53 Without DNMT3A	0.5344
AML48_ACATCGATCGGCATAT-1	AML Immature	AML48	TP53 Without DNMT3A	0.3932
AML48_ACATGCAGTTCAAGTC-1	AML Immature	AML48	TP53 Without DNMT3A	0.2182
AML48_ACATGCATCCAAGCAT-1	AML Immature	AML48	TP53 Without DNMT3A	0.3026
AML48_ACATTTCCAAGCACAG-1	AML Immature	AML48	TP53 Without DNMT3A	-0.0418
AML48_ACATTTCCACCGTGCA-1	AML Immature	AML48	TP53 Without DNMT3A	0.2588
AML48_ACATTTCTCTAGACAC-1	AML Immature	AML48	TP53 Without DNMT3A	0.6818
AML48_ACCAACAGTAGTCGTT-1	AML Immature	AML48	TP53 Without DNMT3A	0.2779
AML48_ACCACAAAGACCCTTA-1	AML Immature	AML48	TP53 Without DNMT3A	0.1881
AML48_ACCACAATCGATACGT-1	AML Immature	AML48	TP53 Without DNMT3A	-0.2888
AML48_ACCATTTCAGATCACT-1	AML Immature	AML48	TP53 Without DNMT3A	0.0618
AML48_ACCATTTTCGAGAACG-1	AML Immature	AML48	TP53 Without DNMT3A	0.2669
AML48_ACCCAAAAGCAGCAGT-1	AML Immature	AML48	TP53 Without DNMT3A	0.4461
AML48_ACCCAAAAGCTGGCTC-1	AML Immature	AML48	TP53 Without DNMT3A	0.2887
AML48_ACCCTCAAGCTAATCC-1	AML Immature	AML48	TP53 Without DNMT3A	-0.0356
AML48_ACCCTCACACCTTCGT-1	AML Immature	AML48	TP53 Without DNMT3A	1.0193
AML48_ACCCTCACAGTCTCTC-1	AML Immature	AML48	TP53 Without DNMT3A	-0.2391
AML48_ACCCTTGAGCCATCCG-1	AML Immature	AML48	TP53 Without DNMT3A	0.5165
AML48_ACCCTTGAGGATTTCC-1	AML Immature	AML48	TP53 Without DNMT3A	0.6598
AML48_ACCCTTGTCCTCACTG-1	AML Immature	AML48	TP53 Without DNMT3A	0.0258
AML48_ACCTACCAGCAGCAGT-1	AML Immature	AML48	TP53 Without DNMT3A	0.2813
AML48_ACCTACCAGTGAGGTC-1	AML Immature	AML48	TP53 Without DNMT3A	0.3205
AML48_ACCTACCGTCGAGTGA-1	AML Immature	AML48	TP53 Without DNMT3A	-0.0452
AML48_ACCTACCGTGCGGCTT-1	AML Immature	AML48	TP53 Without DNMT3A	0.2749
AML48_ACCTACCGTTACCTTT-1	AML Immature	AML48	TP53 Without DNMT3A	0.0018
AML48_ACCTACCTCACGGAGA-1	AML Immature	AML48	TP53 Without DNMT3A	0.1141
AML48_ACCTGAACATAGGTTC-1	AML Immature	AML48	TP53 Without DNMT3A	1.3315
AML48_ACCTGAATCTCGAGTA-1	AML Immature	AML48	TP53 Without DNMT3A	0.6677
AML48_ACCTGTCTCTCGGGAC-1	AML Immature	AML48	TP53 Without DNMT3A	-0.0407
AML48_ACGATCAAGACGCCCT-1	AML Immature	AML48	TP53 Without DNMT3A	-0.0202
AML48_ACGATCAGTGTCCTAA-1	AML Immature	AML48	TP53 Without DNMT3A	0.2537
AML48_ACGCACGAGTAAGAGG-1	AML Immature	AML48	TP53 Without DNMT3A	0.6815
AML48_ACGGAAGAGTATTAGG-1	AML Immature	AML48	TP53 Without DNMT3A	0.0288
AML48_ACGGGTCAGCGAGGAG-1	AML Immature	AML48	TP53 Without DNMT3A	0.1167
AML48_ACGGGTCAGGATTTAG-1	AML Immature	AML48	TP53 Without DNMT3A	-0.4855
AML48_ACGGTCGAGGCTAACG-1	AML Immature	AML48	TP53 Without DNMT3A	0.2189
AML48_ACGGTCGAGTATGGAT-1	AML Immature	AML48	TP53 Without DNMT3A	0.0555
AML48_ACGGTCGGTGTTAACC-1	AML Immature	AML48	TP53 Without DNMT3A	0.4511
AML48_ACGGTTATCGTTGTGA-1	AML Immature	AML48	TP53 Without DNMT3A	0.2898
AML48_ACGTAACCAGACGGAT-1	AML Immature	AML48	TP53 Without DNMT3A	0.1973
AML48_ACGTACAAGGAATCGC-1	AML Immature	AML48	TP53 Without DNMT3A	0.1617
AML48_ACGTACATCTGCATAG-1	AML Immature	AML48	TP53 Without DNMT3A	0.1493
AML48_ACGTCCTCAGACCAAG-1	AML Immature	AML48	TP53 Without DNMT3A	0.1246
AML48_ACGTCCTGTGAGCTCC-1	AML Immature	AML48	TP53 Without DNMT3A	0.1836
AML48_ACGTCCTTCTACACAG-1	AML Immature	AML48	TP53 Without DNMT3A	0.5734
AML48_ACTACGAGTACTGTTG-1	AML Immature	AML48	TP53 Without DNMT3A	0.0505
AML48_ACTACGAGTCTGCATA-1	AML Immature	AML48	TP53 Without DNMT3A	0.566
AML48_ACTATCTCATCTTCGC-1	AML Immature	AML48	TP53 Without DNMT3A	0.1835
AML48_ACTATGGAGACCATAA-1	AML Immature	AML48	TP53 Without DNMT3A	0.2575
AML48_ACTATGGCAGGCGATA-1	AML Immature	AML48	TP53 Without DNMT3A	0.6341
AML48_ACTATGGCATGGAGAC-1	AML Immature	AML48	TP53 Without DNMT3A	0.4613
AML48_ACTATTCAGCCACCGT-1	AML Immature	AML48	TP53 Without DNMT3A	-0.1545
AML48_ACTATTCTCTAAGGAA-1	AML Immature	AML48	TP53 Without DNMT3A	0.3296
AML48_ACTCCCAAGTAGGTTA-1	AML Immature	AML48	TP53 Without DNMT3A	0.4903
AML48_ACTCCCATCGTCCTCA-1	AML Immature	AML48	TP53 Without DNMT3A	1.1893
AML48_ACTCTCGTCGATTGAC-1	AML Immature	AML48	TP53 Without DNMT3A	0.6534
AML48_ACTCTCGTCTCTAGGA-1	AML Immature	AML48	TP53 Without DNMT3A	0.2689
AML48_ACTGATGCAAATGATG-1	AML Immature	AML48	TP53 Without DNMT3A	0.3648
AML48_ACTGATGCAACGTTAC-1	AML Immature	AML48	TP53 Without DNMT3A	0.4663
AML48_ACTGTCCAGCGCACAA-1	AML Immature	AML48	TP53 Without DNMT3A	0.228
AML48_ACTGTGAAGCAACCAG-1	AML Immature	AML48	TP53 Without DNMT3A	0.5194
AML48_ACTGTGACAATGAAAC-1	AML Immature	AML48	TP53 Without DNMT3A	0.7077
AML48_ACTTAGGGTACGGTTT-1	AML Immature	AML48	TP53 Without DNMT3A	0.1468
AML48_ACTTATCAGAAAGCGA-1	AML Immature	AML48	TP53 Without DNMT3A	0.3966
AML48_ACTTATCAGACAACAT-1	AML Immature	AML48	TP53 Without DNMT3A	-0.0752
AML48_ACTTATCAGCGCCCAT-1	AML Immature	AML48	TP53 Without DNMT3A	-0.3814
AML48_ACTTATCCACCCAACG-1	AML Immature	AML48	TP53 Without DNMT3A	0.2652
AML48_ACTTATCTCACCATGA-1	AML Immature	AML48	TP53 Without DNMT3A	0.8125
AML48_ACTTCCGGTCGCATGC-1	AML Immature	AML48	TP53 Without DNMT3A	0.4226
AML48_ACTTTCATCACTGCTC-1	AML Immature	AML48	TP53 Without DNMT3A	0.0917
AML48_ACTTTGTAGACGTCGA-1	AML Immature	AML48	TP53 Without DNMT3A	0.5017
AML48_ACTTTGTCACACTTAG-1	AML Immature	AML48	TP53 Without DNMT3A	0.6413
AML48_ACTTTGTCATGAGTAA-1	AML Immature	AML48	TP53 Without DNMT3A	0.3053
AML48_ACTTTGTGTGAACCGA-1	AML Immature	AML48	TP53 Without DNMT3A	0.802
AML48_ACTTTGTTCAAATGAG-1	AML Immature	AML48	TP53 Without DNMT3A	0.0667
AML48_ACTTTGTTCATTACGG-1	AML Immature	AML48	TP53 Without DNMT3A	0.2748
AML48_AGAAATGTCAACTACG-1	AML Immature	AML48	TP53 Without DNMT3A	0.453
AML48_AGAAATGTCTCTTCAA-1	AML Immature	AML48	TP53 Without DNMT3A	0.2305
AML48_AGAACAATCAGCCCAG-1	AML Immature	AML48	TP53 Without DNMT3A	0.2813
AML48_AGAAGCGAGGTGCTGA-1	AML Immature	AML48	TP53 Without DNMT3A	0.3932
AML48_AGAAGCGCACATACTG-1	AML Immature	AML48	TP53 Without DNMT3A	0.4637
AML48_AGAAGCGTCAAGCCGC-1	AML Immature	AML48	TP53 Without DNMT3A	0.3847
AML48_AGAAGCGTCCTTCGAC-1	AML Immature	AML48	TP53 Without DNMT3A	-0.0192
AML48_AGAAGTACAAACGGCA-1	AML Immature	AML48	TP53 Without DNMT3A	0.142
AML48_AGAAGTACACGGTAGA-1	AML Immature	AML48	TP53 Without DNMT3A	0.0094
AML48_AGAAGTAGTTAGAAGT-1	AML Immature	AML48	TP53 Without DNMT3A	-0.1437
AML48_AGACAAAGTCACAGTT-1	AML Immature	AML48	TP53 Without DNMT3A	0.1491
AML48_AGACACTTCTATCGGA-1	AML Immature	AML48	TP53 Without DNMT3A	0.2188
AML48_AGACAGGGTCCAGTTA-1	AML Immature	AML48	TP53 Without DNMT3A	0.9452
AML48_AGACAGGGTCTTTCAT-1	AML Immature	AML48	TP53 Without DNMT3A	0.0323
AML48_AGACCCGAGACCGCCT-1	AML Immature	AML48	TP53 Without DNMT3A	0.3167
AML48_AGACTCACAGAAGCTG-1	AML Immature	AML48	TP53 Without DNMT3A	0.606
AML48_AGACTCAGTTAGGACG-1	AML Immature	AML48	TP53 Without DNMT3A	0.4863
AML48_AGAGAATTCTTAGCCC-1	AML Immature	AML48	TP53 Without DNMT3A	0.371
AML48_AGAGAGCGTTCGGGTC-1	AML Immature	AML48	TP53 Without DNMT3A	0.3558
AML48_AGAGCAGCATGACGAG-1	AML Immature	AML48	TP53 Without DNMT3A	0.6618
AML48_AGAGCAGGTTAGGCTT-1	AML Immature	AML48	TP53 Without DNMT3A	0.4333
AML48_AGAGCCCGTGCCGTAC-1	AML Immature	AML48	TP53 Without DNMT3A	0.6435
AML48_AGATAGACAATTAGGA-1	AML Immature	AML48	TP53 Without DNMT3A	0.4905
AML48_AGATCCACACACTTAG-1	AML Immature	AML48	TP53 Without DNMT3A	0.2828
AML48_AGATCCACAGGCGATA-1	AML Immature	AML48	TP53 Without DNMT3A	0.2465
AML48_AGATCCATCTAGTACG-1	AML Immature	AML48	TP53 Without DNMT3A	0.4882
AML48_AGATGAAAGTATTGCC-1	AML Immature	AML48	TP53 Without DNMT3A	0.5277
AML48_AGATGCTCAAGTGCAG-1	AML Immature	AML48	TP53 Without DNMT3A	0.035
AML48_AGATGCTGTTTACTGG-1	AML Immature	AML48	TP53 Without DNMT3A	-0.0854
AML48_AGCATCATCCCGAATA-1	AML Immature	AML48	TP53 Without DNMT3A	0.3631
AML48_AGCCACGAGAACGCGT-1	AML Immature	AML48	TP53 Without DNMT3A	0.3354
AML48_AGCCACGCAGGAGACT-1	AML Immature	AML48	TP53 Without DNMT3A	0.2558
AML48_AGCCACGTCTCCCATG-1	AML Immature	AML48	TP53 Without DNMT3A	0.4482
AML48_AGCCAGCCACTGTGTA-1	AML Immature	AML48	TP53 Without DNMT3A	-0.1614
AML48_AGCCAGCGTAGTAAGT-1	AML Immature	AML48	TP53 Without DNMT3A	0.8592
AML48_AGCCAGCTCAGAGTGG-1	AML Immature	AML48	TP53 Without DNMT3A	-0.0236
AML48_AGCGATTAGTACTGGG-1	AML Immature	AML48	TP53 Without DNMT3A	-0.0198
AML48_AGCGCCAAGCACACAG-1	AML Immature	AML48	TP53 Without DNMT3A	-0.1647
AML48_AGCGCCAGTATGAGCG-1	AML Immature	AML48	TP53 Without DNMT3A	0.1633
AML48_AGCGCCAGTCGCTCGA-1	AML Immature	AML48	TP53 Without DNMT3A	-0.1863
AML48_AGCGCCAGTTCCTAGA-1	AML Immature	AML48	TP53 Without DNMT3A	0.0774
AML48_AGCGCTGAGCATACTC-1	AML Immature	AML48	TP53 Without DNMT3A	0.6644
AML48_AGCGTATGTACCCAGC-1	AML Immature	AML48	TP53 Without DNMT3A	0.1335
AML48_AGCGTCGAGAACAGGA-1	AML Immature	AML48	TP53 Without DNMT3A	0.4572
AML48_AGCGTCGCATGTCGTA-1	AML Immature	AML48	TP53 Without DNMT3A	0.4267
AML48_AGCGTCGGTTGGTAGG-1	AML Immature	AML48	TP53 Without DNMT3A	0.388
AML48_AGCGTCGTCGAGTACT-1	AML Immature	AML48	TP53 Without DNMT3A	0.278
AML48_AGCTACACACCTTCCA-1	AML Immature	AML48	TP53 Without DNMT3A	0.1871
AML48_AGCTACACAGCTTCCT-1	AML Immature	AML48	TP53 Without DNMT3A	0.5176
AML48_AGCTACACAGGCACAA-1	AML Immature	AML48	TP53 Without DNMT3A	0.1902
AML48_AGCTCAACAAACCACT-1	AML Immature	AML48	TP53 Without DNMT3A	0.3739
AML48_AGCTCAATCAAAGGTA-1	AML Immature	AML48	TP53 Without DNMT3A	0.4162
AML48_AGCTTCCTCGATTGGT-1	AML Immature	AML48	TP53 Without DNMT3A	0.1808
AML48_AGGAAATCAAGAAACT-1	AML Immature	AML48	TP53 Without DNMT3A	0.5214
AML48_AGGAATACAGCCTACG-1	AML Immature	AML48	TP53 Without DNMT3A	0.4137
AML48_AGGAATACATCAGTGT-1	AML Immature	AML48	TP53 Without DNMT3A	0.4074
AML48_AGGAATAGTACGCGTC-1	AML Immature	AML48	TP53 Without DNMT3A	0.2119
AML48_AGGACGATCAGAGTGG-1	AML Immature	AML48	TP53 Without DNMT3A	0.7726
AML48_AGGAGGTAGTACTGGG-1	AML Immature	AML48	TP53 Without DNMT3A	0.1248
AML48_AGGATAATCGTCGGGT-1	AML Immature	AML48	TP53 Without DNMT3A	0.6215
AML48_AGGCATTAGCCGTTAT-1	AML Immature	AML48	TP53 Without DNMT3A	-0.0063
AML48_AGGCATTGTAACAGGC-1	AML Immature	AML48	TP53 Without DNMT3A	0.6909
AML48_AGGCATTTCTGAGAGG-1	AML Immature	AML48	TP53 Without DNMT3A	0.8557
AML48_AGGCCACGTTGACGGA-1	AML Immature	AML48	TP53 Without DNMT3A	0.0845
AML48_AGGCTGCAGGATACAT-1	AML Immature	AML48	TP53 Without DNMT3A	0.4365
AML48_AGGCTGCAGGTGCCAA-1	AML Immature	AML48	TP53 Without DNMT3A	0.5704
AML48_AGGGAGTAGTTGCCTA-1	AML Immature	AML48	TP53 Without DNMT3A	0.1041
AML48_AGGGCCTAGGCACTAG-1	AML Immature	AML48	TP53 Without DNMT3A	0.4256
AML48_AGGGCCTGTTGCCTAA-1	AML Immature	AML48	TP53 Without DNMT3A	0.4229
AML48_AGGGCTCAGGCAGCTA-1	AML Immature	AML48	TP53 Without DNMT3A	1.0147
AML48_AGGGCTCCACACACGC-1	AML Immature	AML48	TP53 Without DNMT3A	0.3186
AML48_AGGGTGACACTAAACC-1	AML Immature	AML48	TP53 Without DNMT3A	0.3052
AML48_AGGGTTTCATGACGAG-1	AML Immature	AML48	TP53 Without DNMT3A	-0.0279
AML48_AGGGTTTTCAGTGTCA-1	AML Immature	AML48	TP53 Without DNMT3A	0.3548
AML48_AGGTAGGAGTATGAAC-1	AML Immature	AML48	TP53 Without DNMT3A	0.2683
AML48_AGGTAGGGTTGCATAC-1	AML Immature	AML48	TP53 Without DNMT3A	0.3739
AML48_AGGTCTAGTTCCAGGC-1	AML Immature	AML48	TP53 Without DNMT3A	0.6508
AML48_AGGTTACCAACGGCCT-1	AML Immature	AML48	TP53 Without DNMT3A	0.4126
AML48_AGGTTACGTACGTGAG-1	AML Immature	AML48	TP53 Without DNMT3A	0.2194
AML48_AGGTTACTCCTGTACC-1	AML Immature	AML48	TP53 Without DNMT3A	0.3778
AML48_AGGTTGTAGGCAGTCA-1	AML Immature	AML48	TP53 Without DNMT3A	0.196
AML48_AGTAACCTCATGACAC-1	AML Immature	AML48	TP53 Without DNMT3A	1.1443
AML48_AGTAACCTCCAACACA-1	AML Immature	AML48	TP53 Without DNMT3A	0.3667
AML48_AGTAACCTCCTTCGAC-1	AML Immature	AML48	TP53 Without DNMT3A	0.2105
AML48_AGTACCACAATCCTTT-1	AML Immature	AML48	TP53 Without DNMT3A	0.4012
AML48_AGTACTGAGCTCATAC-1	AML Immature	AML48	TP53 Without DNMT3A	0.0857
AML48_AGTACTGGTACTAGCT-1	AML Immature	AML48	TP53 Without DNMT3A	0.3866
AML48_AGTACTGGTAGTGATA-1	AML Immature	AML48	TP53 Without DNMT3A	0.6049
AML48_AGTACTGGTTCTCTCG-1	AML Immature	AML48	TP53 Without DNMT3A	0.4552
AML48_AGTACTGTCTCCGAGG-1	AML Immature	AML48	TP53 Without DNMT3A	0.1667
AML48_AGTAGCTGTCACCGAC-1	AML Immature	AML48	TP53 Without DNMT3A	0.2593
AML48_AGTAGCTTCGAAGCAG-1	AML Immature	AML48	TP53 Without DNMT3A	0.0302
AML48_AGTAGCTTCGGTAGGA-1	AML Immature	AML48	TP53 Without DNMT3A	0.3534
AML48_AGTAGTCAGGCATGCA-1	AML Immature	AML48	TP53 Without DNMT3A	0.2994
AML48_AGTAGTCCATGCGGTC-1	AML Immature	AML48	TP53 Without DNMT3A	-0.388
AML48_AGTAGTCTCCATAGAC-1	AML Immature	AML48	TP53 Without DNMT3A	0.2764
AML48_AGTCAACTCCGGCAGT-1	AML Immature	AML48	TP53 Without DNMT3A	0.0117
AML48_AGTCACACAGCGTTTA-1	AML Immature	AML48	TP53 Without DNMT3A	0.0035
AML48_AGTCATGAGTCAGCCC-1	AML Immature	AML48	TP53 Without DNMT3A	0.7431
AML48_AGTCTCCTCAAGCCTA-1	AML Immature	AML48	TP53 Without DNMT3A	0.5387
AML48_AGTGATCAGGCGTTAG-1	AML Immature	AML48	TP53 Without DNMT3A	0.7085
AML48_AGTGATCTCGTTGCCT-1	AML Immature	AML48	TP53 Without DNMT3A	0.7338
AML48_AGTGCCGAGTACTCGT-1	AML Immature	AML48	TP53 Without DNMT3A	-0.0403
AML48_AGTGCCGGTTCTCAGA-1	AML Immature	AML48	TP53 Without DNMT3A	0.1694
AML48_AGTGTTGAGCCACTCG-1	AML Immature	AML48	TP53 Without DNMT3A	0.455
AML48_AGTGTTGAGGCAGTCA-1	AML Immature	AML48	TP53 Without DNMT3A	0.3841
AML48_AGTGTTGCAGCAGGAT-1	AML Immature	AML48	TP53 Without DNMT3A	0.7716
AML48_AGTGTTGCAGCGAGTA-1	AML Immature	AML48	TP53 Without DNMT3A	0.7937
AML48_AGTGTTGCATGATCTG-1	AML Immature	AML48	TP53 Without DNMT3A	-0.0964
AML48_AGTGTTGTCCTGGCTT-1	AML Immature	AML48	TP53 Without DNMT3A	0.1888
AML48_AGTTAGCTCGAGAAAT-1	AML Immature	AML48	TP53 Without DNMT3A	0.4775
AML48_AGTTCCCGTTGCTTGA-1	AML Immature	AML48	TP53 Without DNMT3A	0.3083
AML48_AGTTCCCGTTGTGTTG-1	AML Immature	AML48	TP53 Without DNMT3A	0.3179
AML48_AGTTCCCTCAAGTGTC-1	AML Immature	AML48	TP53 Without DNMT3A	0.651
AML48_AGTTCGAAGCATGAAT-1	AML Immature	AML48	TP53 Without DNMT3A	0.1696
AML48_AGTTCGACACGGTGTC-1	AML Immature	AML48	TP53 Without DNMT3A	0.3686
AML48_ATACCGAAGCTACTAC-1	AML Immature	AML48	TP53 Without DNMT3A	0.046
AML48_ATACCGACACATGGTT-1	AML Immature	AML48	TP53 Without DNMT3A	0.6873
AML48_ATACCGAGTACCGGCT-1	AML Immature	AML48	TP53 Without DNMT3A	-0.0393
AML48_ATACCGAGTTACACTG-1	AML Immature	AML48	TP53 Without DNMT3A	0.3712
AML48_ATACTTCAGATTGAGT-1	AML Immature	AML48	TP53 Without DNMT3A	-0.1464
AML48_ATACTTCGTACAATAG-1	AML Immature	AML48	TP53 Without DNMT3A	0.0068
AML48_ATACTTCTCAACTCTT-1	AML Immature	AML48	TP53 Without DNMT3A	-0.0462
AML48_ATATCCTTCAGTGTGT-1	AML Immature	AML48	TP53 Without DNMT3A	0.4571
AML48_ATCACAGAGACCAAGC-1	AML Immature	AML48	TP53 Without DNMT3A	0.3962
AML48_ATCACTTCACGGCACT-1	AML Immature	AML48	TP53 Without DNMT3A	-0.5227
AML48_ATCACTTGTCGCTCGA-1	AML Immature	AML48	TP53 Without DNMT3A	0.3428
AML48_ATCAGGTTCGGCCCAA-1	AML Immature	AML48	TP53 Without DNMT3A	0.1927
AML48_ATCATTCCAGGTTCAT-1	AML Immature	AML48	TP53 Without DNMT3A	0.4653
AML48_ATCCACCGTCGAACGA-1	AML Immature	AML48	TP53 Without DNMT3A	0.8379
AML48_ATCCACCGTGTGGACA-1	AML Immature	AML48	TP53 Without DNMT3A	0.0821
AML48_ATCCACCTCCCTCATG-1	AML Immature	AML48	TP53 Without DNMT3A	0.015
AML48_ATCCATTGTCTAGGTT-1	AML Immature	AML48	TP53 Without DNMT3A	-0.1181
AML48_ATCCATTTCCGTGCGA-1	AML Immature	AML48	TP53 Without DNMT3A	0.6492
AML48_ATCCCTGCAGACATCT-1	AML Immature	AML48	TP53 Without DNMT3A	0.0217
AML48_ATCCCTGGTTCAGTAC-1	AML Immature	AML48	TP53 Without DNMT3A	0.5275
AML48_ATCCCTGTCCTACTGC-1	AML Immature	AML48	TP53 Without DNMT3A	0.2618
AML48_ATCCGTCAGCAAGTCG-1	AML Immature	AML48	TP53 Without DNMT3A	0.2123
AML48_ATCCGTCTCGGTGTTA-1	AML Immature	AML48	TP53 Without DNMT3A	-0.2448
AML48_ATCCTATAGTCCCGAC-1	AML Immature	AML48	TP53 Without DNMT3A	0.0592
AML48_ATCGATGAGGACACTG-1	AML Immature	AML48	TP53 Without DNMT3A	0.3529
AML48_ATCGATGAGTTGCTCA-1	AML Immature	AML48	TP53 Without DNMT3A	0.1933
AML48_ATCGATGCAGCAATTC-1	AML Immature	AML48	TP53 Without DNMT3A	0.0234
AML48_ATCGATGTCTTGATTC-1	AML Immature	AML48	TP53 Without DNMT3A	0.1878
AML48_ATCGCCTCAACTCGTA-1	AML Immature	AML48	TP53 Without DNMT3A	0.3657
AML48_ATCGCCTGTAACATAG-1	AML Immature	AML48	TP53 Without DNMT3A	0.1653
AML48_ATCGGATCAGACAAAT-1	AML Immature	AML48	TP53 Without DNMT3A	-0.3387
AML48_ATCGGCGGTTGCATGT-1	AML Immature	AML48	TP53 Without DNMT3A	0.4741
AML48_ATCGTAGTCTTCTGTA-1	AML Immature	AML48	TP53 Without DNMT3A	0.30620000000000003
AML48_ATCGTCCGTAGATCGG-1	AML Immature	AML48	TP53 Without DNMT3A	0.63
AML48_ATCTCTACACTGGACC-1	AML Immature	AML48	TP53 Without DNMT3A	-0.0218
AML48_ATGAAAGTCCTCTTTC-1	AML Immature	AML48	TP53 Without DNMT3A	0.4711
AML48_ATGAAAGTCGAAGTGG-1	AML Immature	AML48	TP53 Without DNMT3A	0.4847
AML48_ATGAGGGGTATAGGAT-1	AML Immature	AML48	TP53 Without DNMT3A	0.1547
AML48_ATGAGGGTCGCAGTCG-1	AML Immature	AML48	TP53 Without DNMT3A	0.4865
AML48_ATGAGTCTCGCTCATC-1	AML Immature	AML48	TP53 Without DNMT3A	0.3958
AML48_ATGCATGTCACATCAG-1	AML Immature	AML48	TP53 Without DNMT3A	0.4865
AML48_ATGCATGTCCTGGGTG-1	AML Immature	AML48	TP53 Without DNMT3A	0.1331
AML48_ATGCATGTCCTGTACC-1	AML Immature	AML48	TP53 Without DNMT3A	0.4727
AML48_ATGCCTCTCAAGATAG-1	AML Immature	AML48	TP53 Without DNMT3A	0.1802
AML48_ATGCGATTCAGACCTA-1	AML Immature	AML48	TP53 Without DNMT3A	-0.0178
AML48_ATGGAGGCACATGAAA-1	AML Immature	AML48	TP53 Without DNMT3A	0.555
AML48_ATGGATCGTCAGTCCG-1	AML Immature	AML48	TP53 Without DNMT3A	0.3147
AML48_ATGGATCGTGTACATC-1	AML Immature	AML48	TP53 Without DNMT3A	0.4891
AML48_ATGGATCTCTTGTTAC-1	AML Immature	AML48	TP53 Without DNMT3A	0.4852
AML48_ATGGGAGAGAGAGTTT-1	AML Immature	AML48	TP53 Without DNMT3A	0.3245
AML48_ATGGGAGCACTCAAGT-1	AML Immature	AML48	TP53 Without DNMT3A	0.3608
AML48_ATGGGAGGTTGACTAC-1	AML Immature	AML48	TP53 Without DNMT3A	0.4506
AML48_ATGGGAGTCACTTGTT-1	AML Immature	AML48	TP53 Without DNMT3A	0.5336
AML48_ATGGGTTCATCGATGT-1	AML Immature	AML48	TP53 Without DNMT3A	0.3027
AML48_ATGGGTTTCAAAGAAC-1	AML Immature	AML48	TP53 Without DNMT3A	0.6511
AML48_ATGGTTGCACGCAAAG-1	AML Immature	AML48	TP53 Without DNMT3A	-0.0251
AML48_ATGGTTGGTGGATGAC-1	AML Immature	AML48	TP53 Without DNMT3A	-0.0259
AML48_ATTACTCGTCAAGGCA-1	AML Immature	AML48	TP53 Without DNMT3A	0.3997
AML48_ATTCACTAGCGATGAC-1	AML Immature	AML48	TP53 Without DNMT3A	-0.0228
AML48_ATTCACTGTACCAGAG-1	AML Immature	AML48	TP53 Without DNMT3A	0.5896
AML48_ATTCACTGTACTCCCT-1	AML Immature	AML48	TP53 Without DNMT3A	0.3214
AML48_ATTCACTTCTCACCCA-1	AML Immature	AML48	TP53 Without DNMT3A	0.1586
AML48_ATTCAGGGTGTTGAGG-1	AML Immature	AML48	TP53 Without DNMT3A	0.0273
AML48_ATTCCCGAGACTACGG-1	AML Immature	AML48	TP53 Without DNMT3A	0.2621
AML48_ATTCCCGGTGTCTTGA-1	AML Immature	AML48	TP53 Without DNMT3A	0.1237
AML48_ATTCCTACATACTGTG-1	AML Immature	AML48	TP53 Without DNMT3A	0.5865
AML48_ATTCGTTAGAGTGACC-1	AML Immature	AML48	TP53 Without DNMT3A	-0.0322
AML48_ATTCGTTCATCAACCA-1	AML Immature	AML48	TP53 Without DNMT3A	0.3958
AML48_ATTCTACTCCGACATA-1	AML Immature	AML48	TP53 Without DNMT3A	0.4171
AML48_ATTCTACTCGTCAAAC-1	AML Immature	AML48	TP53 Without DNMT3A	0.0157
AML48_ATTCTTGGTTGGGATG-1	AML Immature	AML48	TP53 Without DNMT3A	0.4644
AML48_ATTCTTGTCAAGCCTA-1	AML Immature	AML48	TP53 Without DNMT3A	0.222
AML48_ATTGGGTGTTCAAAGA-1	AML Immature	AML48	TP53 Without DNMT3A	0.3121
AML48_ATTGGGTTCTGTCGCT-1	AML Immature	AML48	TP53 Without DNMT3A	0.6347
AML48_ATTGTTCAGACCTGGA-1	AML Immature	AML48	TP53 Without DNMT3A	0.4549
AML48_ATTGTTCAGAGGATGA-1	AML Immature	AML48	TP53 Without DNMT3A	0.1023
AML48_ATTTACCCACTAGGTT-1	AML Immature	AML48	TP53 Without DNMT3A	0.2117
AML48_ATTTACCCATCGGAAG-1	AML Immature	AML48	TP53 Without DNMT3A	0.3422
AML48_ATTTCACGTAGATGTA-1	AML Immature	AML48	TP53 Without DNMT3A	0.5462
AML48_ATTTCACTCGCCACTT-1	AML Immature	AML48	TP53 Without DNMT3A	0.1803
AML48_ATTTCACTCGTGCAGC-1	AML Immature	AML48	TP53 Without DNMT3A	-0.10780000000000001
AML48_ATTTCTGAGGCTCTAT-1	AML Immature	AML48	TP53 Without DNMT3A	0.4934
AML48_ATTTCTGCAGGCAATG-1	AML Immature	AML48	TP53 Without DNMT3A	0.1603
AML48_ATTTCTGGTCGCCTAG-1	AML Immature	AML48	TP53 Without DNMT3A	0.3274
AML48_CAAAGAAAGTTCCATG-1	AML Immature	AML48	TP53 Without DNMT3A	0.4672
AML48_CAAAGAACAAGTGGGT-1	AML Immature	AML48	TP53 Without DNMT3A	0.3102
AML48_CAAAGAACACACGTGC-1	AML Immature	AML48	TP53 Without DNMT3A	-0.0034
AML48_CAAAGAACACATCCCT-1	AML Immature	AML48	TP53 Without DNMT3A	0.2123
AML48_CAAAGAACATACCACA-1	AML Immature	AML48	TP53 Without DNMT3A	-0.1865
AML48_CAAAGAAGTCGTATTG-1	AML Immature	AML48	TP53 Without DNMT3A	0.5441
AML48_CAAAGAATCATACAGC-1	AML Immature	AML48	TP53 Without DNMT3A	0.3383
AML48_CAACAACAGACTGAGC-1	AML Immature	AML48	TP53 Without DNMT3A	0.1512
AML48_CAACAACGTAACATCC-1	AML Immature	AML48	TP53 Without DNMT3A	0.2264
AML48_CAACAACTCATTACCT-1	AML Immature	AML48	TP53 Without DNMT3A	0.2509
AML48_CAACAGTCAATGACCT-1	AML Immature	AML48	TP53 Without DNMT3A	0.4721
AML48_CAACCAATCATTTGGG-1	AML Immature	AML48	TP53 Without DNMT3A	0.5605
AML48_CAACCTCGTAACTTCG-1	AML Immature	AML48	TP53 Without DNMT3A	0.2935
AML48_CAACGGCAGACGGAAA-1	AML Immature	AML48	TP53 Without DNMT3A	0.0305
AML48_CAACGGCCACTACTTT-1	AML Immature	AML48	TP53 Without DNMT3A	0.5794
AML48_CAACGGCTCCGACGGT-1	AML Immature	AML48	TP53 Without DNMT3A	-0.478
AML48_CAACGGCTCTTTACAC-1	AML Immature	AML48	TP53 Without DNMT3A	0.2457
AML48_CAAGACTAGGAGAATG-1	AML Immature	AML48	TP53 Without DNMT3A	0.3158
AML48_CAAGACTCAACTGGTT-1	AML Immature	AML48	TP53 Without DNMT3A	-0.011
AML48_CAAGAGGGTCAATGGG-1	AML Immature	AML48	TP53 Without DNMT3A	-0.116
AML48_CAAGAGGTCTTCTGTA-1	AML Immature	AML48	TP53 Without DNMT3A	0.5323
AML48_CAAGCTAAGGGCTTCC-1	AML Immature	AML48	TP53 Without DNMT3A	0.6021
AML48_CAAGCTAAGTTGCGAG-1	AML Immature	AML48	TP53 Without DNMT3A	-0.0258
AML48_CAAGCTATCTTCTGGC-1	AML Immature	AML48	TP53 Without DNMT3A	0.2483
AML48_CAATACGCAACCGCCA-1	AML Immature	AML48	TP53 Without DNMT3A	0.282
AML48_CAATACGGTAGGGTAC-1	AML Immature	AML48	TP53 Without DNMT3A	-0.1198
AML48_CAATACGTCCGAGGCT-1	AML Immature	AML48	TP53 Without DNMT3A	0.2123
AML48_CAATCGAGTACACGCC-1	AML Immature	AML48	TP53 Without DNMT3A	0.4804
AML48_CAATCGAGTGTCCACG-1	AML Immature	AML48	TP53 Without DNMT3A	0.1544
AML48_CAATGACAGACTGTTC-1	AML Immature	AML48	TP53 Without DNMT3A	0.0574
AML48_CAATGACGTGCCAAGA-1	AML Immature	AML48	TP53 Without DNMT3A	0.2023
AML48_CAATGACGTTGTGCCG-1	AML Immature	AML48	TP53 Without DNMT3A	-0.3338
AML48_CACAACAAGGGACCAT-1	AML Immature	AML48	TP53 Without DNMT3A	0.30620000000000003
AML48_CACAACACAAAGGCTG-1	AML Immature	AML48	TP53 Without DNMT3A	-0.0629
AML48_CACAACAGTGAGCTCC-1	AML Immature	AML48	TP53 Without DNMT3A	0.218
AML48_CACAACATCCATACTT-1	AML Immature	AML48	TP53 Without DNMT3A	0.188
AML48_CACACAAGTCTACAAC-1	AML Immature	AML48	TP53 Without DNMT3A	-0.1046
AML48_CACAGATAGCCGCTTG-1	AML Immature	AML48	TP53 Without DNMT3A	0.0989
AML48_CACAGGCCAGCAGGAT-1	AML Immature	AML48	TP53 Without DNMT3A	0.0764
AML48_CACAGGCGTACTGACT-1	AML Immature	AML48	TP53 Without DNMT3A	0.0117
AML48_CACATGAAGTAAATGC-1	AML Immature	AML48	TP53 Without DNMT3A	0.2257
AML48_CACATGAGTATCTTCT-1	AML Immature	AML48	TP53 Without DNMT3A	0.099
AML48_CACGAATAGGTGCTGA-1	AML Immature	AML48	TP53 Without DNMT3A	0.4972
AML48_CACGAATTCTGGGTCG-1	AML Immature	AML48	TP53 Without DNMT3A	-0.1202
AML48_CACGGGTGTACCACGC-1	AML Immature	AML48	TP53 Without DNMT3A	0.0144
AML48_CACGTGGCATAGAGGC-1	AML Immature	AML48	TP53 Without DNMT3A	5e-4
AML48_CACGTGGTCATTGCTT-1	AML Immature	AML48	TP53 Without DNMT3A	-0.1216
AML48_CACGTTCCAATTGAAG-1	AML Immature	AML48	TP53 Without DNMT3A	0.4144
AML48_CACGTTCGTTGACTAC-1	AML Immature	AML48	TP53 Without DNMT3A	0.5595
AML48_CACGTTCTCGAGAGCA-1	AML Immature	AML48	TP53 Without DNMT3A	0.3872
AML48_CACTAAGAGAACGTGC-1	AML Immature	AML48	TP53 Without DNMT3A	0.5767
AML48_CACTAAGTCTTAGCCC-1	AML Immature	AML48	TP53 Without DNMT3A	0.3088
AML48_CACTGAAAGCATCAGG-1	AML Immature	AML48	TP53 Without DNMT3A	0.0751
AML48_CACTGAACAATCCTAG-1	AML Immature	AML48	TP53 Without DNMT3A	0.2882
AML48_CACTGGGAGGACGCAT-1	AML Immature	AML48	TP53 Without DNMT3A	-0.1926
AML48_CACTGGGGTAGGTACG-1	AML Immature	AML48	TP53 Without DNMT3A	0.3809
AML48_CACTGGGTCTCCTGTG-1	AML Immature	AML48	TP53 Without DNMT3A	0.7896
AML48_CACTGTCAGTGAGGTC-1	AML Immature	AML48	TP53 Without DNMT3A	0.0448
AML48_CACTGTCCACCACATA-1	AML Immature	AML48	TP53 Without DNMT3A	0.1432
AML48_CACTGTCGTCGAGCTC-1	AML Immature	AML48	TP53 Without DNMT3A	0.0392
AML48_CACTGTCTCGGCCAAC-1	AML Immature	AML48	TP53 Without DNMT3A	0.1835
AML48_CACTTCGCACCAACAT-1	AML Immature	AML48	TP53 Without DNMT3A	0.0121
AML48_CAGATACAGCAGGCTA-1	AML Immature	AML48	TP53 Without DNMT3A	0.1377
AML48_CAGATACCACAATGCT-1	AML Immature	AML48	TP53 Without DNMT3A	0.4846
AML48_CAGATACGTAGGAGGG-1	AML Immature	AML48	TP53 Without DNMT3A	0.1768
AML48_CAGATACTCGGATTAC-1	AML Immature	AML48	TP53 Without DNMT3A	0.401
AML48_CAGATCAAGTCATGGG-1	AML Immature	AML48	TP53 Without DNMT3A	0.4311
AML48_CAGCAATTCGAGCCAC-1	AML Immature	AML48	TP53 Without DNMT3A	0.2893
AML48_CAGCACGGTATGGAGC-1	AML Immature	AML48	TP53 Without DNMT3A	-0.4455
AML48_CAGCAGCCAAGTATCC-1	AML Immature	AML48	TP53 Without DNMT3A	0.6732
AML48_CAGCGTGCAAAGGATT-1	AML Immature	AML48	TP53 Without DNMT3A	0.2265
AML48_CAGCGTGCACTTGAGT-1	AML Immature	AML48	TP53 Without DNMT3A	0.3132
AML48_CAGGCCACACCTGCAG-1	AML Immature	AML48	TP53 Without DNMT3A	0.6175
AML48_CAGGTATCACTAAACC-1	AML Immature	AML48	TP53 Without DNMT3A	0.2653
AML48_CAGGTATGTCGACGCT-1	AML Immature	AML48	TP53 Without DNMT3A	0.3922
AML48_CAGGTATTCTCCGAGG-1	AML Immature	AML48	TP53 Without DNMT3A	0.2374
AML48_CAGTGCGAGAGTGTGC-1	AML Immature	AML48	TP53 Without DNMT3A	0.1586
AML48_CAGTTAGGTAACAAGT-1	AML Immature	AML48	TP53 Without DNMT3A	0.2836
AML48_CAGTTAGTCGATGCAT-1	AML Immature	AML48	TP53 Without DNMT3A	0.6126
AML48_CAGTTCCTCCTCTCTT-1	AML Immature	AML48	TP53 Without DNMT3A	0.437
AML48_CATAAGCAGATTAGCA-1	AML Immature	AML48	TP53 Without DNMT3A	0.4927
AML48_CATAAGCCATAGAAAC-1	AML Immature	AML48	TP53 Without DNMT3A	0.2888
AML48_CATACAGCAGTCGTTA-1	AML Immature	AML48	TP53 Without DNMT3A	0.3225
AML48_CATACAGTCCGAGTGC-1	AML Immature	AML48	TP53 Without DNMT3A	0.3158
AML48_CATACAGTCGCCGAAC-1	AML Immature	AML48	TP53 Without DNMT3A	0.3915
AML48_CATACTTAGAAACCAT-1	AML Immature	AML48	TP53 Without DNMT3A	0.4223
AML48_CATACTTCAATAGAGT-1	AML Immature	AML48	TP53 Without DNMT3A	0.2525
AML48_CATACTTCATCCTTCG-1	AML Immature	AML48	TP53 Without DNMT3A	0.3545
AML48_CATACTTGTGCGACAA-1	AML Immature	AML48	TP53 Without DNMT3A	0.2436
AML48_CATACTTTCGCCAGAC-1	AML Immature	AML48	TP53 Without DNMT3A	0.5357
AML48_CATAGACAGAGTTGTA-1	AML Immature	AML48	TP53 Without DNMT3A	0.3471
AML48_CATAGACAGCTATCTG-1	AML Immature	AML48	TP53 Without DNMT3A	0.0459
AML48_CATAGACCAACGCATT-1	AML Immature	AML48	TP53 Without DNMT3A	0.0375
AML48_CATAGACTCGGTCAGC-1	AML Immature	AML48	TP53 Without DNMT3A	0.539
AML48_CATCCACAGTCCCGGT-1	AML Immature	AML48	TP53 Without DNMT3A	0.0354
AML48_CATCCACTCCACGGAC-1	AML Immature	AML48	TP53 Without DNMT3A	0.0348
AML48_CATCCCACAGCAGTTT-1	AML Immature	AML48	TP53 Without DNMT3A	0.2217
AML48_CATCCCAGTACTAGCT-1	AML Immature	AML48	TP53 Without DNMT3A	0.114
AML48_CATCGCTGTATGCAAA-1	AML Immature	AML48	TP53 Without DNMT3A	0.1551
AML48_CATCGCTGTGCGACAA-1	AML Immature	AML48	TP53 Without DNMT3A	-0.0743
AML48_CATCGCTGTTGGACTT-1	AML Immature	AML48	TP53 Without DNMT3A	0.4799
AML48_CATCGGGAGCTCCGAC-1	AML Immature	AML48	TP53 Without DNMT3A	-0.041
AML48_CATCGGGGTACAGAGC-1	AML Immature	AML48	TP53 Without DNMT3A	0.1534
AML48_CATCGGGGTACCATAC-1	AML Immature	AML48	TP53 Without DNMT3A	0.5944
AML48_CATCGTCAGAGCCGAT-1	AML Immature	AML48	TP53 Without DNMT3A	-0.0427
AML48_CATGAGTTCCTCTGCA-1	AML Immature	AML48	TP53 Without DNMT3A	0.4053
AML48_CATGCCTCAGCCGTCA-1	AML Immature	AML48	TP53 Without DNMT3A	0.5357
AML48_CATGCCTCAGGTGAGT-1	AML Immature	AML48	TP53 Without DNMT3A	0.2275
AML48_CATGCCTCATTCACAG-1	AML Immature	AML48	TP53 Without DNMT3A	0.1375
AML48_CATGCCTGTATCTCGA-1	AML Immature	AML48	TP53 Without DNMT3A	-0.1641
AML48_CATGCGGCAGTTAGAA-1	AML Immature	AML48	TP53 Without DNMT3A	-0.3123
AML48_CATGCGGTCCGGTAAT-1	AML Immature	AML48	TP53 Without DNMT3A	0.3228
AML48_CATGCTCCAAAGGGCT-1	AML Immature	AML48	TP53 Without DNMT3A	0.5392
AML48_CATGCTCCAGGGAGAG-1	AML Immature	AML48	TP53 Without DNMT3A	0.443
AML48_CATGCTCGTGGTACAG-1	AML Immature	AML48	TP53 Without DNMT3A	0.3652
AML48_CATGGATAGTCCCGGT-1	AML Immature	AML48	TP53 Without DNMT3A	-0.168
AML48_CATGGATCACGGTCTG-1	AML Immature	AML48	TP53 Without DNMT3A	-0.0194
AML48_CATGGTATCATAAGGA-1	AML Immature	AML48	TP53 Without DNMT3A	0.0403
AML48_CATGGTATCGCCATAA-1	AML Immature	AML48	TP53 Without DNMT3A	-0.3176
AML48_CATTCATTCATCGCTC-1	AML Immature	AML48	TP53 Without DNMT3A	0.2903
AML48_CATTCCGCAAATTGGA-1	AML Immature	AML48	TP53 Without DNMT3A	0.0256
AML48_CATTCCGTCTTGATTC-1	AML Immature	AML48	TP53 Without DNMT3A	0.1866
AML48_CATTCTACAGTCAGAG-1	AML Immature	AML48	TP53 Without DNMT3A	0.7418
AML48_CATTCTAGTAGAGATT-1	AML Immature	AML48	TP53 Without DNMT3A	0.2751
AML48_CATTCTATCCCATAAG-1	AML Immature	AML48	TP53 Without DNMT3A	0.3456
AML48_CATTGAGTCCACAGGC-1	AML Immature	AML48	TP53 Without DNMT3A	0.8884
AML48_CATTGTTCAGAACGCA-1	AML Immature	AML48	TP53 Without DNMT3A	0.2565
AML48_CATTGTTGTCGCTTAA-1	AML Immature	AML48	TP53 Without DNMT3A	0.837
AML48_CATTTCAAGGCAGTCA-1	AML Immature	AML48	TP53 Without DNMT3A	0.0952
AML48_CCAATGAAGCTTCGTA-1	AML Immature	AML48	TP53 Without DNMT3A	0.2497
AML48_CCAATGAGTAACATAG-1	AML Immature	AML48	TP53 Without DNMT3A	0.4106
AML48_CCAATGAGTCAGGTGA-1	AML Immature	AML48	TP53 Without DNMT3A	0.604
AML48_CCAATGATCGTGCTCT-1	AML Immature	AML48	TP53 Without DNMT3A	0.1666
AML48_CCAATTTCAACAAAGT-1	AML Immature	AML48	TP53 Without DNMT3A	-0.0482
AML48_CCAATTTTCCTATGGA-1	AML Immature	AML48	TP53 Without DNMT3A	0.6136
AML48_CCACACTAGCTATCCA-1	AML Immature	AML48	TP53 Without DNMT3A	0.3662
AML48_CCACACTAGTCATACC-1	AML Immature	AML48	TP53 Without DNMT3A	0.0342
AML48_CCACCATAGGCTTAAA-1	AML Immature	AML48	TP53 Without DNMT3A	0.7797
AML48_CCACCATGTACCATAC-1	AML Immature	AML48	TP53 Without DNMT3A	0.4171
AML48_CCACGAGAGATGGCAC-1	AML Immature	AML48	TP53 Without DNMT3A	0.2703
AML48_CCACGAGCAGAGTCAG-1	AML Immature	AML48	TP53 Without DNMT3A	0.591
AML48_CCACGAGGTGTGAGCA-1	AML Immature	AML48	TP53 Without DNMT3A	0.0859
AML48_CCACGTTAGTATAACG-1	AML Immature	AML48	TP53 Without DNMT3A	0.4507
AML48_CCACGTTTCGTAACTG-1	AML Immature	AML48	TP53 Without DNMT3A	0.619
AML48_CCATAAGCAAATGGAT-1	AML Immature	AML48	TP53 Without DNMT3A	-0.023
AML48_CCATCACAGGGATCGT-1	AML Immature	AML48	TP53 Without DNMT3A	0.3883
AML48_CCCAACTGTGACCTGC-1	AML Immature	AML48	TP53 Without DNMT3A	0.4599
AML48_CCCATTGCAGCAGATG-1	AML Immature	AML48	TP53 Without DNMT3A	0.0046
AML48_CCCGAAGAGGGCAGAG-1	AML Immature	AML48	TP53 Without DNMT3A	0.4111
AML48_CCCTAACGTTTCTATC-1	AML Immature	AML48	TP53 Without DNMT3A	0.1743
AML48_CCCTCAACAAGCGAAC-1	AML Immature	AML48	TP53 Without DNMT3A	-0.0204
AML48_CCCTGATCATATCTGG-1	AML Immature	AML48	TP53 Without DNMT3A	0.6207
AML48_CCCTGATGTCCATACA-1	AML Immature	AML48	TP53 Without DNMT3A	-0.0168
AML48_CCCTTAGAGTAGCAAT-1	AML Immature	AML48	TP53 Without DNMT3A	0.3521
AML48_CCCTTAGGTTGACGGA-1	AML Immature	AML48	TP53 Without DNMT3A	0.0488
AML48_CCGCAAGAGAGCAGAA-1	AML Immature	AML48	TP53 Without DNMT3A	0.8029
AML48_CCGCAAGCATGTTCGA-1	AML Immature	AML48	TP53 Without DNMT3A	0.5455
AML48_CCGGGTACACCTTCCA-1	AML Immature	AML48	TP53 Without DNMT3A	0.7444
AML48_CCGGGTAGTCAGTCCG-1	AML Immature	AML48	TP53 Without DNMT3A	0.1252
AML48_CCGGGTATCTTACACT-1	AML Immature	AML48	TP53 Without DNMT3A	0.275
AML48_CCGGTAGCAGGAGGAG-1	AML Immature	AML48	TP53 Without DNMT3A	0.8447
AML48_CCGGTAGGTTCCAAAC-1	AML Immature	AML48	TP53 Without DNMT3A	0.1303
AML48_CCGGTGAAGCAAGCCA-1	AML Immature	AML48	TP53 Without DNMT3A	0.0752
AML48_CCGTAGGAGGCACTCC-1	AML Immature	AML48	TP53 Without DNMT3A	0.0862
AML48_CCGTAGGAGGCTTAGG-1	AML Immature	AML48	TP53 Without DNMT3A	0.3896
AML48_CCGTAGGTCATGAGAA-1	AML Immature	AML48	TP53 Without DNMT3A	0.5356
AML48_CCGTGAGCATCAACCA-1	AML Immature	AML48	TP53 Without DNMT3A	0.1922
AML48_CCGTGAGTCAGTCAGT-1	AML Immature	AML48	TP53 Without DNMT3A	0.5684
AML48_CCTAACCAGGTAGCAC-1	AML Immature	AML48	TP53 Without DNMT3A	0.3614
AML48_CCTAACCCAAGCTACT-1	AML Immature	AML48	TP53 Without DNMT3A	0.1545
AML48_CCTAACCCACTGGATT-1	AML Immature	AML48	TP53 Without DNMT3A	0.6461
AML48_CCTAACCCAGCAGTCC-1	AML Immature	AML48	TP53 Without DNMT3A	0.6647
AML48_CCTAACCTCTCGCCTA-1	AML Immature	AML48	TP53 Without DNMT3A	0.6934
AML48_CCTAAGACACTTCAGA-1	AML Immature	AML48	TP53 Without DNMT3A	0.1444
AML48_CCTATCGTCCCTCTTT-1	AML Immature	AML48	TP53 Without DNMT3A	0.1964
AML48_CCTCAACAGGAGTACC-1	AML Immature	AML48	TP53 Without DNMT3A	0.6524
AML48_CCTCAACCATGAGTAA-1	AML Immature	AML48	TP53 Without DNMT3A	0.0434
AML48_CCTCAACGTGGCCACT-1	AML Immature	AML48	TP53 Without DNMT3A	0.4518
AML48_CCTCAACGTTTGACAC-1	AML Immature	AML48	TP53 Without DNMT3A	0.2376
AML48_CCTCAGTGTATGCGTT-1	AML Immature	AML48	TP53 Without DNMT3A	0.1561
AML48_CCTCAGTGTGTTGACT-1	AML Immature	AML48	TP53 Without DNMT3A	0.354
AML48_CCTCATGGTCGCAACC-1	AML Immature	AML48	TP53 Without DNMT3A	0.5299
AML48_CCTCATGTCATTGCTT-1	AML Immature	AML48	TP53 Without DNMT3A	0.2642
AML48_CCTCCAAGTTGGCCTG-1	AML Immature	AML48	TP53 Without DNMT3A	0.3106
AML48_CCTCCTCGTCAACCAT-1	AML Immature	AML48	TP53 Without DNMT3A	0.0676
AML48_CCTCCTCGTGCACAAG-1	AML Immature	AML48	TP53 Without DNMT3A	0.4683
AML48_CCTCCTCTCCATTGCC-1	AML Immature	AML48	TP53 Without DNMT3A	-0.1545
AML48_CCTCTAGAGCAACCAG-1	AML Immature	AML48	TP53 Without DNMT3A	-0.4002
AML48_CCTCTAGTCTGTGCAA-1	AML Immature	AML48	TP53 Without DNMT3A	0.4106
AML48_CCTCTCCGTGACCGTC-1	AML Immature	AML48	TP53 Without DNMT3A	0.1563
AML48_CCTCTCCTCACATTGG-1	AML Immature	AML48	TP53 Without DNMT3A	0.3347
AML48_CCTGTTGAGCTGCCTG-1	AML Immature	AML48	TP53 Without DNMT3A	0.3799
AML48_CCTGTTGGTCACTTAG-1	AML Immature	AML48	TP53 Without DNMT3A	0.1012
AML48_CCTTCAGGTAACACGG-1	AML Immature	AML48	TP53 Without DNMT3A	0.3064
AML48_CCTTCAGTCGTCGCTT-1	AML Immature	AML48	TP53 Without DNMT3A	-0.1984
AML48_CCTTGTGTCCTCAGGG-1	AML Immature	AML48	TP53 Without DNMT3A	0.0194
AML48_CCTTTGGGTCCATACA-1	AML Immature	AML48	TP53 Without DNMT3A	0.3455
AML48_CGAAGGACAGCTTCGG-1	AML Immature	AML48	TP53 Without DNMT3A	-0.0984
AML48_CGAAGGAGTCGCATCG-1	AML Immature	AML48	TP53 Without DNMT3A	0.3505
AML48_CGAAGTTTCTGGAGAG-1	AML Immature	AML48	TP53 Without DNMT3A	0.1983
AML48_CGAAGTTTCTGGGCCA-1	AML Immature	AML48	TP53 Without DNMT3A	0.601
AML48_CGAATTGCACACGTGC-1	AML Immature	AML48	TP53 Without DNMT3A	0.1703
AML48_CGAATTGGTCCCAAAT-1	AML Immature	AML48	TP53 Without DNMT3A	0.2216
AML48_CGAATTGTCCTAGCCT-1	AML Immature	AML48	TP53 Without DNMT3A	0.0769
AML48_CGACAGCCACCTCTAC-1	AML Immature	AML48	TP53 Without DNMT3A	0.2208
AML48_CGAGAAGCAATTGCAC-1	AML Immature	AML48	TP53 Without DNMT3A	0.6312
AML48_CGAGGAAAGCTACAAA-1	AML Immature	AML48	TP53 Without DNMT3A	0.122
AML48_CGATCGGTCGTAGGGA-1	AML Immature	AML48	TP53 Without DNMT3A	0.0078
AML48_CGATCGGTCGTCTACC-1	AML Immature	AML48	TP53 Without DNMT3A	0.3884
AML48_CGATGCGAGACGACGT-1	AML Immature	AML48	TP53 Without DNMT3A	0.1493
AML48_CGATGGCAGACTTCCA-1	AML Immature	AML48	TP53 Without DNMT3A	0.2071
AML48_CGATGGCCAAATCCCA-1	AML Immature	AML48	TP53 Without DNMT3A	0.6731
AML48_CGATGGCTCCCAGGAC-1	AML Immature	AML48	TP53 Without DNMT3A	0.7203
AML48_CGCAGGTAGAAGCGGG-1	AML Immature	AML48	TP53 Without DNMT3A	0.5253
AML48_CGCAGGTGTATAATGG-1	AML Immature	AML48	TP53 Without DNMT3A	0.1172
AML48_CGCAGGTGTGATGTAA-1	AML Immature	AML48	TP53 Without DNMT3A	0.3797
AML48_CGCATAACAGTCGCAC-1	AML Immature	AML48	TP53 Without DNMT3A	0.7875
AML48_CGCATGGTCCTAGAGT-1	AML Immature	AML48	TP53 Without DNMT3A	0.6387
AML48_CGCGTGATCCTGTACC-1	AML Immature	AML48	TP53 Without DNMT3A	0.4121
AML48_CGGAATTAGCCATGCC-1	AML Immature	AML48	TP53 Without DNMT3A	0.127
AML48_CGGAATTGTGCTCCGA-1	AML Immature	AML48	TP53 Without DNMT3A	0.4472
AML48_CGGAATTTCTCAGGCG-1	AML Immature	AML48	TP53 Without DNMT3A	0.2513
AML48_CGGACACCAAGGTCGA-1	AML Immature	AML48	TP53 Without DNMT3A	0.1438
AML48_CGGACACCATGACAGG-1	AML Immature	AML48	TP53 Without DNMT3A	0.4532
AML48_CGGAGAACAGCTTCGG-1	AML Immature	AML48	TP53 Without DNMT3A	0.2553
AML48_CGGAGAAGTCCCTAAA-1	AML Immature	AML48	TP53 Without DNMT3A	0.4899
AML48_CGGCAGTAGGTAGCAC-1	AML Immature	AML48	TP53 Without DNMT3A	-0.1644
AML48_CGGCAGTCAGAGTGAC-1	AML Immature	AML48	TP53 Without DNMT3A	0.7747
AML48_CGGCAGTGTTTCTATC-1	AML Immature	AML48	TP53 Without DNMT3A	-0.185
AML48_CGGGACTCATACCAGT-1	AML Immature	AML48	TP53 Without DNMT3A	0.0663
AML48_CGGGCATCAACCACAT-1	AML Immature	AML48	TP53 Without DNMT3A	1.0339
AML48_CGGTCAGAGCGATGAC-1	AML Immature	AML48	TP53 Without DNMT3A	0.143
AML48_CGGTCAGGTGTTAAAG-1	AML Immature	AML48	TP53 Without DNMT3A	0.507
AML48_CGTAAGTCAGTCTGGC-1	AML Immature	AML48	TP53 Without DNMT3A	-0.1221
AML48_CGTAGTAGTCTGTGAT-1	AML Immature	AML48	TP53 Without DNMT3A	0.4907
AML48_CGTCAAAAGAAGCTGC-1	AML Immature	AML48	TP53 Without DNMT3A	0.043
AML48_CGTCAAAAGAGAGGGC-1	AML Immature	AML48	TP53 Without DNMT3A	-0.4032
AML48_CGTCAAACATGTTTGG-1	AML Immature	AML48	TP53 Without DNMT3A	0.3663
AML48_CGTCAAAGTTAAGCAA-1	AML Immature	AML48	TP53 Without DNMT3A	0.2085
AML48_CGTCCATAGTCTGCGC-1	AML Immature	AML48	TP53 Without DNMT3A	0.5803
AML48_CGTCCATCAAGACCTT-1	AML Immature	AML48	TP53 Without DNMT3A	0.5137
AML48_CGTGAATCAATCGCGC-1	AML Immature	AML48	TP53 Without DNMT3A	0.5142
AML48_CGTGAATTCTGTACAG-1	AML Immature	AML48	TP53 Without DNMT3A	0.458
AML48_CGTGATAAGGGCAGTT-1	AML Immature	AML48	TP53 Without DNMT3A	0.3114
AML48_CGTGATACATGACCCG-1	AML Immature	AML48	TP53 Without DNMT3A	0.1984
AML48_CGTGCTTGTCTTCGAA-1	AML Immature	AML48	TP53 Without DNMT3A	0.392
AML48_CGTGCTTTCTTTGCTA-1	AML Immature	AML48	TP53 Without DNMT3A	0.137
AML48_CGTTAGATCGACATCA-1	AML Immature	AML48	TP53 Without DNMT3A	0.2122
AML48_CGTTAGATCTTGGTGA-1	AML Immature	AML48	TP53 Without DNMT3A	-0.0346
AML48_CTAACCCTCGCGTAGC-1	AML Immature	AML48	TP53 Without DNMT3A	0.2406
AML48_CTAACTTAGACGGTTG-1	AML Immature	AML48	TP53 Without DNMT3A	-0.3176
AML48_CTAACTTAGGCGCTCT-1	AML Immature	AML48	TP53 Without DNMT3A	0.149
AML48_CTAAGTGAGACGACGT-1	AML Immature	AML48	TP53 Without DNMT3A	0.5361
AML48_CTAAGTGCAGCACACC-1	AML Immature	AML48	TP53 Without DNMT3A	0.2863
AML48_CTAAGTGGTACAGAAT-1	AML Immature	AML48	TP53 Without DNMT3A	-0.0629
AML48_CTAAGTGGTGTCTTGA-1	AML Immature	AML48	TP53 Without DNMT3A	0.5671
AML48_CTACATTTCAGAATAG-1	AML Immature	AML48	TP53 Without DNMT3A	-0.0524
AML48_CTACCCAAGATCGGTG-1	AML Immature	AML48	TP53 Without DNMT3A	0.3394
AML48_CTACCTGGTTGCCGAC-1	AML Immature	AML48	TP53 Without DNMT3A	0.1842
AML48_CTACGGGAGGAGTACC-1	AML Immature	AML48	TP53 Without DNMT3A	0.6407
AML48_CTACTATAGCATCCCG-1	AML Immature	AML48	TP53 Without DNMT3A	0.2234
AML48_CTAGGTAGTTATGGTC-1	AML Immature	AML48	TP53 Without DNMT3A	0.3096
AML48_CTATCCGCACAATGCT-1	AML Immature	AML48	TP53 Without DNMT3A	0.2181
AML48_CTCAACCCATACTGTG-1	AML Immature	AML48	TP53 Without DNMT3A	0.1942
AML48_CTCAAGATCTTCACGC-1	AML Immature	AML48	TP53 Without DNMT3A	0.3287
AML48_CTCAATTGTCATAAAG-1	AML Immature	AML48	TP53 Without DNMT3A	0.3054
AML48_CTCACTGAGGACAGCT-1	AML Immature	AML48	TP53 Without DNMT3A	0.2785
AML48_CTCACTGGTTCGTGCG-1	AML Immature	AML48	TP53 Without DNMT3A	-0.0741
AML48_CTCAGAAAGGAACTCG-1	AML Immature	AML48	TP53 Without DNMT3A	-0.1171
AML48_CTCAGAACATGGACAG-1	AML Immature	AML48	TP53 Without DNMT3A	0.552
AML48_CTCAGAATCCTCGCAT-1	AML Immature	AML48	TP53 Without DNMT3A	0.0705
AML48_CTCAGGGTCGTGGACC-1	AML Immature	AML48	TP53 Without DNMT3A	0.3699
AML48_CTCATCGGTATCAAGA-1	AML Immature	AML48	TP53 Without DNMT3A	0.5866
AML48_CTCATTAGTACGACAG-1	AML Immature	AML48	TP53 Without DNMT3A	0.0336
AML48_CTCCAACAGAAGTATC-1	AML Immature	AML48	TP53 Without DNMT3A	0.51
AML48_CTCCAACCACCCTGAG-1	AML Immature	AML48	TP53 Without DNMT3A	0.2679
AML48_CTCCAACGTTCGGGTC-1	AML Immature	AML48	TP53 Without DNMT3A	-0.3269
AML48_CTCCACAAGGCAGCTA-1	AML Immature	AML48	TP53 Without DNMT3A	0.0811
AML48_CTCCATGCACCAGCGT-1	AML Immature	AML48	TP53 Without DNMT3A	0.338
AML48_CTCCATGCAGTGTGGA-1	AML Immature	AML48	TP53 Without DNMT3A	0.2869
AML48_CTCCATGGTGATAGTA-1	AML Immature	AML48	TP53 Without DNMT3A	0.2288
AML48_CTCCATGGTTAGAGTA-1	AML Immature	AML48	TP53 Without DNMT3A	0.482
AML48_CTCCCAACATGCTGCG-1	AML Immature	AML48	TP53 Without DNMT3A	-0.0055
AML48_CTCCTCCGTGCGTTTA-1	AML Immature	AML48	TP53 Without DNMT3A	0.0043
AML48_CTCGAGGTCTTACGTT-1	AML Immature	AML48	TP53 Without DNMT3A	0.3404
AML48_CTCTCAGAGAGATGCC-1	AML Immature	AML48	TP53 Without DNMT3A	0.0291
AML48_CTCTCAGAGGCAGTCA-1	AML Immature	AML48	TP53 Without DNMT3A	-0.0928
AML48_CTCTCAGTCCGATGCG-1	AML Immature	AML48	TP53 Without DNMT3A	0.0777
AML48_CTCTCGAAGTGCTCAT-1	AML Immature	AML48	TP53 Without DNMT3A	0.5002
AML48_CTCTCGAGTTCCTAAG-1	AML Immature	AML48	TP53 Without DNMT3A	0.4098
AML48_CTCTCGATCCTTGAAG-1	AML Immature	AML48	TP53 Without DNMT3A	0.005
AML48_CTCTGGTAGAGTGAAG-1	AML Immature	AML48	TP53 Without DNMT3A	0.1765
AML48_CTCTGGTCACGTATAC-1	AML Immature	AML48	TP53 Without DNMT3A	0.6397
AML48_CTCTGGTGTGAATATG-1	AML Immature	AML48	TP53 Without DNMT3A	0.2846
AML48_CTGAATGTCAGACCTA-1	AML Immature	AML48	TP53 Without DNMT3A	0.1488
AML48_CTGAGCGTCCAACTAG-1	AML Immature	AML48	TP53 Without DNMT3A	-0.2201
AML48_CTGAGGCGTGAGGCAT-1	AML Immature	AML48	TP53 Without DNMT3A	0.3825
AML48_CTGAGGCGTTGGACTT-1	AML Immature	AML48	TP53 Without DNMT3A	0.6367
AML48_CTGATCCGTACCTTCC-1	AML Immature	AML48	TP53 Without DNMT3A	0.5592
AML48_CTGCAGGCAGAGTTCT-1	AML Immature	AML48	TP53 Without DNMT3A	0.3945
AML48_CTGCAGGGTAGACGGT-1	AML Immature	AML48	TP53 Without DNMT3A	0.2484
AML48_CTGCATCAGAGCACTG-1	AML Immature	AML48	TP53 Without DNMT3A	0.1896
AML48_CTGCATCAGGGTAATT-1	AML Immature	AML48	TP53 Without DNMT3A	-0.0931
AML48_CTGCATCGTTGAGAGC-1	AML Immature	AML48	TP53 Without DNMT3A	0.2178
AML48_CTGCATCTCAAAGGAT-1	AML Immature	AML48	TP53 Without DNMT3A	0.1869
AML48_CTGCCTACACATGACT-1	AML Immature	AML48	TP53 Without DNMT3A	0.4791
AML48_CTGCCTATCCGGCTTT-1	AML Immature	AML48	TP53 Without DNMT3A	0.309
AML48_CTGCTCAGTCCAAAGG-1	AML Immature	AML48	TP53 Without DNMT3A	0.3482
AML48_CTGGACGTCCACGTGG-1	AML Immature	AML48	TP53 Without DNMT3A	0.5429
AML48_CTGGTCTTCCGCGATG-1	AML Immature	AML48	TP53 Without DNMT3A	0.4364
AML48_CTGTAGAGTATCGAGG-1	AML Immature	AML48	TP53 Without DNMT3A	0.1622
AML48_CTGTAGATCAACGCTA-1	AML Immature	AML48	TP53 Without DNMT3A	0.2547
AML48_CTGTAGATCCAAGGGA-1	AML Immature	AML48	TP53 Without DNMT3A	-0.014
AML48_CTGTAGATCCAATGCA-1	AML Immature	AML48	TP53 Without DNMT3A	0.3609
AML48_CTGTATTAGCACTAAA-1	AML Immature	AML48	TP53 Without DNMT3A	0.0753
AML48_CTGTATTTCGTCCTCA-1	AML Immature	AML48	TP53 Without DNMT3A	0.5525
AML48_CTGTGGGGTTAGGACG-1	AML Immature	AML48	TP53 Without DNMT3A	0.4148
AML48_CTTAGGATCACCATAG-1	AML Immature	AML48	TP53 Without DNMT3A	0.1552
AML48_CTTCCGAAGCTAAATG-1	AML Immature	AML48	TP53 Without DNMT3A	-0.0837
AML48_CTTCCGAAGGCCCAAA-1	AML Immature	AML48	TP53 Without DNMT3A	0.5315
AML48_CTTCCTTGTTGTAAAG-1	AML Immature	AML48	TP53 Without DNMT3A	0.3088
AML48_CTTCCTTTCCCGTGTT-1	AML Immature	AML48	TP53 Without DNMT3A	-0.2509
AML48_CTTCGGTGTCTCCTGT-1	AML Immature	AML48	TP53 Without DNMT3A	0.1432
AML48_CTTCTCTGTAACCCTA-1	AML Immature	AML48	TP53 Without DNMT3A	0.4052
AML48_CTTCTCTGTCGTGGTC-1	AML Immature	AML48	TP53 Without DNMT3A	0.4107
AML48_CTTGAGAAGCCGTTGC-1	AML Immature	AML48	TP53 Without DNMT3A	0.3368
AML48_CTTGAGATCACTTCTA-1	AML Immature	AML48	TP53 Without DNMT3A	0.1888
AML48_CTTGAGATCTGTGCTC-1	AML Immature	AML48	TP53 Without DNMT3A	0.0376
AML48_CTTGATTGTTGCCGAC-1	AML Immature	AML48	TP53 Without DNMT3A	0.9071
AML48_CTTGATTTCCTGGCTT-1	AML Immature	AML48	TP53 Without DNMT3A	0.2138
AML48_CTTTCAACAAGACGAC-1	AML Immature	AML48	TP53 Without DNMT3A	0.1776
AML48_GAAACCTAGGGATCTG-1	AML Immature	AML48	TP53 Without DNMT3A	0.366
AML48_GAAACCTCACGTCGTG-1	AML Immature	AML48	TP53 Without DNMT3A	0.0694
AML48_GAAACCTCAGATCCAT-1	AML Immature	AML48	TP53 Without DNMT3A	0.2864
AML48_GAAACCTCAGTTACCA-1	AML Immature	AML48	TP53 Without DNMT3A	-0.2387
AML48_GAAATGAAGACATCAA-1	AML Immature	AML48	TP53 Without DNMT3A	0.3808
AML48_GAAATGACAACAGTGG-1	AML Immature	AML48	TP53 Without DNMT3A	0.0762
AML48_GAAATGAGTTAGTCGT-1	AML Immature	AML48	TP53 Without DNMT3A	0.2096
AML48_GAAATGATCGGTAACT-1	AML Immature	AML48	TP53 Without DNMT3A	0.2185
AML48_GAACACTAGACTGGGT-1	AML Immature	AML48	TP53 Without DNMT3A	0.3135
AML48_GAACACTCAACCAACT-1	AML Immature	AML48	TP53 Without DNMT3A	0.4249
AML48_GAACGTTAGGCCTAAG-1	AML Immature	AML48	TP53 Without DNMT3A	0.4992
AML48_GAACGTTGTTCTCCCA-1	AML Immature	AML48	TP53 Without DNMT3A	0.0236
AML48_GAAGAATTCTGTGTGA-1	AML Immature	AML48	TP53 Without DNMT3A	-0.0586
AML48_GAAGCCCCAGGTGACA-1	AML Immature	AML48	TP53 Without DNMT3A	0.5588
AML48_GAAGCCCGTTTGTTGG-1	AML Immature	AML48	TP53 Without DNMT3A	-0.0716
AML48_GAAGCGAAGCTAGAAT-1	AML Immature	AML48	TP53 Without DNMT3A	0.308
AML48_GAAGCGAGTGCCCTTT-1	AML Immature	AML48	TP53 Without DNMT3A	-0.235
AML48_GAAGCGAGTTAGGACG-1	AML Immature	AML48	TP53 Without DNMT3A	0.1757
AML48_GAAGGACAGTCATGAA-1	AML Immature	AML48	TP53 Without DNMT3A	0.2306
AML48_GAAGGACTCTCGGTCT-1	AML Immature	AML48	TP53 Without DNMT3A	-0.0202
AML48_GAAGGGTGTCCGGCAT-1	AML Immature	AML48	TP53 Without DNMT3A	0.2907
AML48_GAAGGGTGTCTACACA-1	AML Immature	AML48	TP53 Without DNMT3A	0.2315
AML48_GAAGTAAAGGCCTAGA-1	AML Immature	AML48	TP53 Without DNMT3A	0.0634
AML48_GAAGTAATCTTAGTTC-1	AML Immature	AML48	TP53 Without DNMT3A	0.0922
AML48_GAATAGACAAACGTGG-1	AML Immature	AML48	TP53 Without DNMT3A	0.3881
AML48_GAATAGAGTTCGATTG-1	AML Immature	AML48	TP53 Without DNMT3A	0.3124
AML48_GAATAGATCGTGCATA-1	AML Immature	AML48	TP53 Without DNMT3A	0.10780000000000001
AML48_GAATCACAGACCTCCG-1	AML Immature	AML48	TP53 Without DNMT3A	0.1915
AML48_GAATCACAGTATGACA-1	AML Immature	AML48	TP53 Without DNMT3A	0.0964
AML48_GAATCACCACCGAATT-1	AML Immature	AML48	TP53 Without DNMT3A	-0.0252
AML48_GAATCACGTGGTGATG-1	AML Immature	AML48	TP53 Without DNMT3A	0.4706
AML48_GAATCGTTCACGATCA-1	AML Immature	AML48	TP53 Without DNMT3A	0.7775
AML48_GACACGCGTAAGGTCG-1	AML Immature	AML48	TP53 Without DNMT3A	-0.145
AML48_GACACGCTCCAGTACA-1	AML Immature	AML48	TP53 Without DNMT3A	0.354
AML48_GACAGCCAGTCGTTAC-1	AML Immature	AML48	TP53 Without DNMT3A	0.4833
AML48_GACAGCCCAGTTAGGG-1	AML Immature	AML48	TP53 Without DNMT3A	0.3183
AML48_GACAGCCCATGACAAA-1	AML Immature	AML48	TP53 Without DNMT3A	0.9144
AML48_GACATCACAAACCGGA-1	AML Immature	AML48	TP53 Without DNMT3A	0.6493
AML48_GACATCATCCTAAGTG-1	AML Immature	AML48	TP53 Without DNMT3A	0.0693
AML48_GACCCAGCATCTCATT-1	AML Immature	AML48	TP53 Without DNMT3A	-0.3047
AML48_GACCCAGGTCATGACT-1	AML Immature	AML48	TP53 Without DNMT3A	0.2699
AML48_GACCCTTCACCATAAC-1	AML Immature	AML48	TP53 Without DNMT3A	0.1849
AML48_GACCCTTTCACGGAGA-1	AML Immature	AML48	TP53 Without DNMT3A	0.4744
AML48_GACCCTTTCTATCCAT-1	AML Immature	AML48	TP53 Without DNMT3A	0.1398
AML48_GACCCTTTCTTGGATG-1	AML Immature	AML48	TP53 Without DNMT3A	-0.1446
AML48_GACCGTGGTTGCCATA-1	AML Immature	AML48	TP53 Without DNMT3A	0.2496
AML48_GACCTTCGTATCGCGC-1	AML Immature	AML48	TP53 Without DNMT3A	0.2208
AML48_GACGCTGCAGTTGCGC-1	AML Immature	AML48	TP53 Without DNMT3A	0.3499
AML48_GACGTTACAAATCAGA-1	AML Immature	AML48	TP53 Without DNMT3A	0.2334
AML48_GACTATGCAAGGAGTC-1	AML Immature	AML48	TP53 Without DNMT3A	-0.032
AML48_GACTCAAGTGGAAGTC-1	AML Immature	AML48	TP53 Without DNMT3A	0.3739
AML48_GACTCTCAGGTCACAG-1	AML Immature	AML48	TP53 Without DNMT3A	0.3865
AML48_GACTCTCAGTCCCGAC-1	AML Immature	AML48	TP53 Without DNMT3A	0.3603
AML48_GACTGATAGAGCACTG-1	AML Immature	AML48	TP53 Without DNMT3A	0.4542
AML48_GACTGATCAAAGTATG-1	AML Immature	AML48	TP53 Without DNMT3A	0.4129
AML48_GACTTCCTCAGATTGC-1	AML Immature	AML48	TP53 Without DNMT3A	0.1215
AML48_GAGAAATAGATAACAC-1	AML Immature	AML48	TP53 Without DNMT3A	0.1993
AML48_GAGAAATCACTCCACT-1	AML Immature	AML48	TP53 Without DNMT3A	0.3882
AML48_GAGACCCAGTGGCCTC-1	AML Immature	AML48	TP53 Without DNMT3A	-0.1862
AML48_GAGACCCTCTTACGGA-1	AML Immature	AML48	TP53 Without DNMT3A	0.2445
AML48_GAGACTTCAACAGAGC-1	AML Immature	AML48	TP53 Without DNMT3A	0.5274
AML48_GAGAGGTCAGTCAGTT-1	AML Immature	AML48	TP53 Without DNMT3A	0.5089
AML48_GAGATGGGTGGTCAAG-1	AML Immature	AML48	TP53 Without DNMT3A	0.5326
AML48_GAGCCTGTCGTCCTTG-1	AML Immature	AML48	TP53 Without DNMT3A	-0.1581
AML48_GAGCTGCCAATGGCCC-1	AML Immature	AML48	TP53 Without DNMT3A	-0.0882
AML48_GAGGCAAGTACTTGTG-1	AML Immature	AML48	TP53 Without DNMT3A	0.0052
AML48_GAGGCAAGTCTGCAAT-1	AML Immature	AML48	TP53 Without DNMT3A	0.0496
AML48_GAGGCAATCCACACAA-1	AML Immature	AML48	TP53 Without DNMT3A	-0.3458
AML48_GAGGCAATCTCCTACG-1	AML Immature	AML48	TP53 Without DNMT3A	0.0923
AML48_GAGGGATAGGATTCCT-1	AML Immature	AML48	TP53 Without DNMT3A	0.1962
AML48_GAGGGATGTGCCTGCA-1	AML Immature	AML48	TP53 Without DNMT3A	-0.2494
AML48_GAGGGATTCTACCAGA-1	AML Immature	AML48	TP53 Without DNMT3A	0.0163
AML48_GAGGGTAAGCACGGAT-1	AML Immature	AML48	TP53 Without DNMT3A	0.6003
AML48_GAGGGTATCGTCAAAC-1	AML Immature	AML48	TP53 Without DNMT3A	0.1031
AML48_GAGTCATCAACTACGT-1	AML Immature	AML48	TP53 Without DNMT3A	-0.0932
AML48_GAGTCTATCCATGCAA-1	AML Immature	AML48	TP53 Without DNMT3A	0.6243
AML48_GAGTGAGAGCCATCCG-1	AML Immature	AML48	TP53 Without DNMT3A	0.136
AML48_GAGTGAGCAAGAAACT-1	AML Immature	AML48	TP53 Without DNMT3A	0.2284
AML48_GAGTGTTAGCGCCGTT-1	AML Immature	AML48	TP53 Without DNMT3A	0.5474
AML48_GAGTGTTCACAGTCAT-1	AML Immature	AML48	TP53 Without DNMT3A	0.4555
AML48_GAGTGTTGTCATTGCA-1	AML Immature	AML48	TP53 Without DNMT3A	0.6497
AML48_GATAGAATCAGAACCT-1	AML Immature	AML48	TP53 Without DNMT3A	0.0382
AML48_GATAGAATCTCGTGGG-1	AML Immature	AML48	TP53 Without DNMT3A	0.2866
AML48_GATAGCTGTCTGTCCT-1	AML Immature	AML48	TP53 Without DNMT3A	0.2597
AML48_GATAGCTTCCGTAGGC-1	AML Immature	AML48	TP53 Without DNMT3A	0.273
AML48_GATCACATCGCTGTCT-1	AML Immature	AML48	TP53 Without DNMT3A	0.3677
AML48_GATCAGTAGCTCGACC-1	AML Immature	AML48	TP53 Without DNMT3A	0.2558
AML48_GATCAGTGTACCGGCT-1	AML Immature	AML48	TP53 Without DNMT3A	0.2734
AML48_GATCATGCAAATGAAC-1	AML Immature	AML48	TP53 Without DNMT3A	0.181
AML48_GATCATGCAGACAATA-1	AML Immature	AML48	TP53 Without DNMT3A	0.3346
AML48_GATCATGTCGTTCTGC-1	AML Immature	AML48	TP53 Without DNMT3A	0.7948
AML48_GATCCCTAGTACCATC-1	AML Immature	AML48	TP53 Without DNMT3A	0.2925
AML48_GATCCCTGTTGTGGAG-1	AML Immature	AML48	TP53 Without DNMT3A	0.2525
AML48_GATCGTACAGTCTGGC-1	AML Immature	AML48	TP53 Without DNMT3A	0.3152
AML48_GATCGTATCTGAGAAA-1	AML Immature	AML48	TP53 Without DNMT3A	0.3307
AML48_GATGAGGAGATTAGAC-1	AML Immature	AML48	TP53 Without DNMT3A	0.1789
AML48_GATGAGGCAAGGAGTC-1	AML Immature	AML48	TP53 Without DNMT3A	0.0559
AML48_GATGAGGCACATACTG-1	AML Immature	AML48	TP53 Without DNMT3A	0.0338
AML48_GATGAGGCAGGTCCCA-1	AML Immature	AML48	TP53 Without DNMT3A	0.3464
AML48_GATGATCTCAAGAATG-1	AML Immature	AML48	TP53 Without DNMT3A	0.5084
AML48_GATGCTATCTGCTTTA-1	AML Immature	AML48	TP53 Without DNMT3A	0.4274
AML48_GATGTTGAGAATGTTG-1	AML Immature	AML48	TP53 Without DNMT3A	0.3533
AML48_GATGTTGAGACGAAGA-1	AML Immature	AML48	TP53 Without DNMT3A	1.3233
AML48_GATTCGATCGCGGTAC-1	AML Immature	AML48	TP53 Without DNMT3A	0.2193
AML48_GATTCTTTCGTCAAAC-1	AML Immature	AML48	TP53 Without DNMT3A	0.8587
AML48_GATTGGTAGCTCATAC-1	AML Immature	AML48	TP53 Without DNMT3A	-0.1071
AML48_GATTGGTAGTAGCAAT-1	AML Immature	AML48	TP53 Without DNMT3A	0.3156
AML48_GATTGGTTCAAGCCCG-1	AML Immature	AML48	TP53 Without DNMT3A	0.0174
AML48_GATTTCTAGGGACAGG-1	AML Immature	AML48	TP53 Without DNMT3A	0.2966
AML48_GATTTCTAGTGAGGTC-1	AML Immature	AML48	TP53 Without DNMT3A	-0.0797
AML48_GATTTCTCATCTTAGG-1	AML Immature	AML48	TP53 Without DNMT3A	0.7365
AML48_GCAACCGGTCCTGGTG-1	AML Immature	AML48	TP53 Without DNMT3A	0.0325
AML48_GCACATAGTGTTCCTC-1	AML Immature	AML48	TP53 Without DNMT3A	0.1366
AML48_GCACGTGAGGACATCG-1	AML Immature	AML48	TP53 Without DNMT3A	0.1853
AML48_GCACGTGCACTACCCT-1	AML Immature	AML48	TP53 Without DNMT3A	0.1541
AML48_GCACGTGGTCCAAATC-1	AML Immature	AML48	TP53 Without DNMT3A	0.3933
AML48_GCACGTGTCGGAATTC-1	AML Immature	AML48	TP53 Without DNMT3A	-0.1601
AML48_GCACTAAAGCCAACCC-1	AML Immature	AML48	TP53 Without DNMT3A	-0.0048
AML48_GCACTAACAGAATTCC-1	AML Immature	AML48	TP53 Without DNMT3A	0.4609
AML48_GCACTAAGTGCGTTTA-1	AML Immature	AML48	TP53 Without DNMT3A	0.2505
AML48_GCAGCCACAGAAATTG-1	AML Immature	AML48	TP53 Without DNMT3A	0.0052
AML48_GCAGCCACAGGCTCTG-1	AML Immature	AML48	TP53 Without DNMT3A	0.0038
AML48_GCAGCCACATCGAACT-1	AML Immature	AML48	TP53 Without DNMT3A	1.1453
AML48_GCAGCTGCAATAACGA-1	AML Immature	AML48	TP53 Without DNMT3A	0.5439
AML48_GCAGCTGTCGTGGACC-1	AML Immature	AML48	TP53 Without DNMT3A	0.0868
AML48_GCAGGCTAGAACTCCT-1	AML Immature	AML48	TP53 Without DNMT3A	0.2011
AML48_GCAGGCTAGCACCTGC-1	AML Immature	AML48	TP53 Without DNMT3A	0.7497
AML48_GCAGTTAAGTCTTCGA-1	AML Immature	AML48	TP53 Without DNMT3A	0.6583
AML48_GCAGTTACACTAAACC-1	AML Immature	AML48	TP53 Without DNMT3A	0.2533
AML48_GCAGTTAGTGACTGAG-1	AML Immature	AML48	TP53 Without DNMT3A	0.5111
AML48_GCAGTTAGTTTGTTGG-1	AML Immature	AML48	TP53 Without DNMT3A	0.1975
AML48_GCATCGGAGGTTGAGC-1	AML Immature	AML48	TP53 Without DNMT3A	0.1105
AML48_GCATCGGCAGCGAACA-1	AML Immature	AML48	TP53 Without DNMT3A	0.4977
AML48_GCATCTCAGCCTCTCT-1	AML Immature	AML48	TP53 Without DNMT3A	0.0265
AML48_GCATCTCGTGACTCGC-1	AML Immature	AML48	TP53 Without DNMT3A	0.6305
AML48_GCATCTCGTGCCGTAC-1	AML Immature	AML48	TP53 Without DNMT3A	0.0148
AML48_GCATGATCACGTGAGA-1	AML Immature	AML48	TP53 Without DNMT3A	0.2057
AML48_GCATGATCAGCTACAT-1	AML Immature	AML48	TP53 Without DNMT3A	0.6406
AML48_GCATGATGTTGCCGCA-1	AML Immature	AML48	TP53 Without DNMT3A	0.7577
AML48_GCATGATTCAAGGAGC-1	AML Immature	AML48	TP53 Without DNMT3A	0.2005
AML48_GCATTAGAGAATCGCG-1	AML Immature	AML48	TP53 Without DNMT3A	0.3559
AML48_GCATTAGTCTCAAAGC-1	AML Immature	AML48	TP53 Without DNMT3A	-0.0591
AML48_GCCAACGAGCCTCTCT-1	AML Immature	AML48	TP53 Without DNMT3A	0.4498
AML48_GCCAACGGTACGTAGG-1	AML Immature	AML48	TP53 Without DNMT3A	0.2913
AML48_GCCAACGTCGATACGT-1	AML Immature	AML48	TP53 Without DNMT3A	0.1573
AML48_GCCAGCAAGCACGTCC-1	AML Immature	AML48	TP53 Without DNMT3A	0.4152
AML48_GCCAGCATCCTAGCGG-1	AML Immature	AML48	TP53 Without DNMT3A	0.3048
AML48_GCCAGTGTCTGCTTTA-1	AML Immature	AML48	TP53 Without DNMT3A	0.02
AML48_GCCATTCGTGTGTCCG-1	AML Immature	AML48	TP53 Without DNMT3A	0.4923
AML48_GCCATTCTCCGTGCGA-1	AML Immature	AML48	TP53 Without DNMT3A	0.8291
AML48_GCCATTCTCGTAATGC-1	AML Immature	AML48	TP53 Without DNMT3A	0.1566
AML48_GCCCAGAAGTGAATAC-1	AML Immature	AML48	TP53 Without DNMT3A	0.7936
AML48_GCCCGAAAGGAGCAAA-1	AML Immature	AML48	TP53 Without DNMT3A	0.4063
AML48_GCCGTGACACACGTGC-1	AML Immature	AML48	TP53 Without DNMT3A	0.4229
AML48_GCCTGTTAGTGGACGT-1	AML Immature	AML48	TP53 Without DNMT3A	0.0886
AML48_GCCTGTTGTAGGTACG-1	AML Immature	AML48	TP53 Without DNMT3A	0.2051
AML48_GCCTGTTGTTTCACAG-1	AML Immature	AML48	TP53 Without DNMT3A	0.3073
AML48_GCGATCGAGACAGTCG-1	AML Immature	AML48	TP53 Without DNMT3A	0.4005
AML48_GCGGAAAGTCTAGATC-1	AML Immature	AML48	TP53 Without DNMT3A	-0.1054
AML48_GCGGAAAGTGTTCAGT-1	AML Immature	AML48	TP53 Without DNMT3A	0.1026
AML48_GCGGAAAGTTGGGACA-1	AML Immature	AML48	TP53 Without DNMT3A	0.4682
AML48_GCGGATCAGCGTATGG-1	AML Immature	AML48	TP53 Without DNMT3A	-0.0065
AML48_GCGGATCTCATTCCTA-1	AML Immature	AML48	TP53 Without DNMT3A	0.4114
AML48_GCGGATCTCTCCACTG-1	AML Immature	AML48	TP53 Without DNMT3A	0.624
AML48_GCGTTTCGTCGAGTTT-1	AML Immature	AML48	TP53 Without DNMT3A	0.3427
AML48_GCGTTTCGTGGCGTAA-1	AML Immature	AML48	TP53 Without DNMT3A	0.4261
AML48_GCGTTTCGTTCGAGCC-1	AML Immature	AML48	TP53 Without DNMT3A	0.2358
AML48_GCTACCTAGTCACAGG-1	AML Immature	AML48	TP53 Without DNMT3A	0.4323
AML48_GCTCAAACAATAAGGT-1	AML Immature	AML48	TP53 Without DNMT3A	-0.3435
AML48_GCTGAATAGTGTACCT-1	AML Immature	AML48	TP53 Without DNMT3A	0.0804
AML48_GCTGCAGGTTCCACGG-1	AML Immature	AML48	TP53 Without DNMT3A	-0.0725
AML48_GCTGGGTAGAAGGGAT-1	AML Immature	AML48	TP53 Without DNMT3A	-0.0267
AML48_GCTGGGTGTAGGTGCA-1	AML Immature	AML48	TP53 Without DNMT3A	0.3608
AML48_GCTTCACAGACATCAA-1	AML Immature	AML48	TP53 Without DNMT3A	0.085
AML48_GCTTCACCATTAGGCT-1	AML Immature	AML48	TP53 Without DNMT3A	0.0149
AML48_GCTTGGGAGTGAGGTC-1	AML Immature	AML48	TP53 Without DNMT3A	0.1423
AML48_GCTTTCGCACGGTCTG-1	AML Immature	AML48	TP53 Without DNMT3A	0.3647
AML48_GCTTTCGTCATCGACA-1	AML Immature	AML48	TP53 Without DNMT3A	0.4234
AML48_GCTTTCGTCTGTACAG-1	AML Immature	AML48	TP53 Without DNMT3A	-0.0944
AML48_GGAACCCAGCCTGTCG-1	AML Immature	AML48	TP53 Without DNMT3A	0.3205
AML48_GGAACCCAGGTCACTT-1	AML Immature	AML48	TP53 Without DNMT3A	0.2963
AML48_GGAACCCCATGACGGA-1	AML Immature	AML48	TP53 Without DNMT3A	0.0634
AML48_GGAACCCGTCGCAGTC-1	AML Immature	AML48	TP53 Without DNMT3A	0.3439
AML48_GGAACCCGTCTTCGAA-1	AML Immature	AML48	TP53 Without DNMT3A	0.2576
AML48_GGAACCCGTGTATACC-1	AML Immature	AML48	TP53 Without DNMT3A	-0.2303
AML48_GGAACCCGTTGGACCC-1	AML Immature	AML48	TP53 Without DNMT3A	0.2198
AML48_GGAAGTGAGTCACAGG-1	AML Immature	AML48	TP53 Without DNMT3A	0.0336
AML48_GGAATCTCAAGTGATA-1	AML Immature	AML48	TP53 Without DNMT3A	0.3868
AML48_GGAATCTCATGACTTG-1	AML Immature	AML48	TP53 Without DNMT3A	0.1053
AML48_GGACGTCAGACTTAAG-1	AML Immature	AML48	TP53 Without DNMT3A	-0.0263
AML48_GGACGTCTCTTCTGTA-1	AML Immature	AML48	TP53 Without DNMT3A	0.9537
AML48_GGAGAACCACACAGAG-1	AML Immature	AML48	TP53 Without DNMT3A	0.365
AML48_GGAGAACCAGAGACTG-1	AML Immature	AML48	TP53 Without DNMT3A	0.2314
AML48_GGAGAACGTACTGCGC-1	AML Immature	AML48	TP53 Without DNMT3A	0.6234
AML48_GGAGATGAGTTTAGGA-1	AML Immature	AML48	TP53 Without DNMT3A	0.6367
AML48_GGAGATGCAGCCTATA-1	AML Immature	AML48	TP53 Without DNMT3A	0.1062
AML48_GGAGCAACAACCGGAA-1	AML Immature	AML48	TP53 Without DNMT3A	0.0945
AML48_GGAGGATCACCAGTAT-1	AML Immature	AML48	TP53 Without DNMT3A	-0.0143
AML48_GGAGGATCATGCCGAC-1	AML Immature	AML48	TP53 Without DNMT3A	0.2982
AML48_GGAGGATGTACGCGTC-1	AML Immature	AML48	TP53 Without DNMT3A	0.5136
AML48_GGAGGATGTTTGGAAA-1	AML Immature	AML48	TP53 Without DNMT3A	0.3734
AML48_GGAGGTAAGCTCGGCT-1	AML Immature	AML48	TP53 Without DNMT3A	-0.0209
AML48_GGAGGTAAGTTGGAGC-1	AML Immature	AML48	TP53 Without DNMT3A	0.353
AML48_GGATCTAAGAATCGCG-1	AML Immature	AML48	TP53 Without DNMT3A	0.6501
AML48_GGATGTTCAGTCAGCC-1	AML Immature	AML48	TP53 Without DNMT3A	0.9285
AML48_GGATGTTTCAAGCCTA-1	AML Immature	AML48	TP53 Without DNMT3A	0.3759
AML48_GGCACGTAGAGTCACG-1	AML Immature	AML48	TP53 Without DNMT3A	-0.0852
AML48_GGCACGTGTCGACTTA-1	AML Immature	AML48	TP53 Without DNMT3A	0.4265
AML48_GGCAGTCAGTAGTCTC-1	AML Immature	AML48	TP53 Without DNMT3A	-0.0893
AML48_GGCAGTCAGTGTAGTA-1	AML Immature	AML48	TP53 Without DNMT3A	0.5122
AML48_GGCAGTCGTGCGAACA-1	AML Immature	AML48	TP53 Without DNMT3A	0.2005
AML48_GGCTGTGAGTAAGGGA-1	AML Immature	AML48	TP53 Without DNMT3A	0.4031
AML48_GGCTGTGCAAAGGGTC-1	AML Immature	AML48	TP53 Without DNMT3A	0.3108
AML48_GGCTGTGCAAGGTCAG-1	AML Immature	AML48	TP53 Without DNMT3A	0.4771
AML48_GGCTTGGAGTGGTTGG-1	AML Immature	AML48	TP53 Without DNMT3A	0.1704
AML48_GGCTTGGCAATTGTGC-1	AML Immature	AML48	TP53 Without DNMT3A	0.2611
AML48_GGCTTTCCATGGAAGC-1	AML Immature	AML48	TP53 Without DNMT3A	0.2807
AML48_GGCTTTCGTCATCCGG-1	AML Immature	AML48	TP53 Without DNMT3A	0.5111
AML48_GGCTTTCGTCTCGCGA-1	AML Immature	AML48	TP53 Without DNMT3A	0.9893
AML48_GGGAAGTCATAATGCC-1	AML Immature	AML48	TP53 Without DNMT3A	0.3381
AML48_GGGAAGTTCTTCGCTG-1	AML Immature	AML48	TP53 Without DNMT3A	0.0305
AML48_GGGACAAAGTGCTCAT-1	AML Immature	AML48	TP53 Without DNMT3A	0.4344
AML48_GGGACAATCTTCACGC-1	AML Immature	AML48	TP53 Without DNMT3A	0.4975
AML48_GGGACTCCACCAAATC-1	AML Immature	AML48	TP53 Without DNMT3A	0.4788
AML48_GGGACTCGTGGCCCAT-1	AML Immature	AML48	TP53 Without DNMT3A	0.7001
AML48_GGGACTCTCCTGTTGC-1	AML Immature	AML48	TP53 Without DNMT3A	0.2682
AML48_GGGAGATTCAGTGTGT-1	AML Immature	AML48	TP53 Without DNMT3A	0.2385
AML48_GGGAGTACATTGTAGC-1	AML Immature	AML48	TP53 Without DNMT3A	-0.0503
AML48_GGGAGTAGTCTGTTAG-1	AML Immature	AML48	TP53 Without DNMT3A	0.0165
AML48_GGGATGACATCCCGTT-1	AML Immature	AML48	TP53 Without DNMT3A	0.3699
AML48_GGGATGATCAACTACG-1	AML Immature	AML48	TP53 Without DNMT3A	0.2147
AML48_GGGATGATCGAGTTGT-1	AML Immature	AML48	TP53 Without DNMT3A	0.2444
AML48_GGGCCATTCGTTGTAG-1	AML Immature	AML48	TP53 Without DNMT3A	0.6351
AML48_GGGCGTTAGAGAGGTA-1	AML Immature	AML48	TP53 Without DNMT3A	0.4446
AML48_GGGCGTTCACTTACAG-1	AML Immature	AML48	TP53 Without DNMT3A	0.3256
AML48_GGGCGTTGTGGGTATG-1	AML Immature	AML48	TP53 Without DNMT3A	0.1899
AML48_GGGCGTTTCCCGATCT-1	AML Immature	AML48	TP53 Without DNMT3A	0.7106
AML48_GGGCTACAGACACACG-1	AML Immature	AML48	TP53 Without DNMT3A	0.2646
AML48_GGGCTCATCAATCAGC-1	AML Immature	AML48	TP53 Without DNMT3A	0.7126
AML48_GGGTAGAAGCGCATCC-1	AML Immature	AML48	TP53 Without DNMT3A	0.1907
AML48_GGGTCACTCTGCAGCG-1	AML Immature	AML48	TP53 Without DNMT3A	0.3917
AML48_GGGTCTGAGCAAATGT-1	AML Immature	AML48	TP53 Without DNMT3A	0.558
AML48_GGGTCTGAGGTAAACT-1	AML Immature	AML48	TP53 Without DNMT3A	0.6094
AML48_GGGTCTGCAACTGCCG-1	AML Immature	AML48	TP53 Without DNMT3A	0.0014
AML48_GGGTCTGCAATAGGAT-1	AML Immature	AML48	TP53 Without DNMT3A	0.1687
AML48_GGGTCTGGTTCGTAAC-1	AML Immature	AML48	TP53 Without DNMT3A	0.1314
AML48_GGGTCTGGTTTCTTAC-1	AML Immature	AML48	TP53 Without DNMT3A	0.3406
AML48_GGGTGTCCAGACACAG-1	AML Immature	AML48	TP53 Without DNMT3A	0.3185
AML48_GGGTGTCTCCACAGCG-1	AML Immature	AML48	TP53 Without DNMT3A	0.0399
AML48_GGGTTATAGATTCGCT-1	AML Immature	AML48	TP53 Without DNMT3A	0.5708
AML48_GGGTTATAGCCAAGCA-1	AML Immature	AML48	TP53 Without DNMT3A	0.4147
AML48_GGGTTTAAGGATCACG-1	AML Immature	AML48	TP53 Without DNMT3A	0.5852
AML48_GGTAACTTCGTTCTCG-1	AML Immature	AML48	TP53 Without DNMT3A	0.2602
AML48_GGTAATCAGATACAGT-1	AML Immature	AML48	TP53 Without DNMT3A	0.3593
AML48_GGTAATCAGTGCACTT-1	AML Immature	AML48	TP53 Without DNMT3A	-0.3051
AML48_GGTAGAGCAGAAATTG-1	AML Immature	AML48	TP53 Without DNMT3A	0.0294
AML48_GGTAGAGTCCTCTCTT-1	AML Immature	AML48	TP53 Without DNMT3A	0.4865
AML48_GGTCACGCACAATGAA-1	AML Immature	AML48	TP53 Without DNMT3A	0.1565
AML48_GGTCACGCACTGGCGT-1	AML Immature	AML48	TP53 Without DNMT3A	0.5236
AML48_GGTCACGCATCGTGGC-1	AML Immature	AML48	TP53 Without DNMT3A	-0.1536
AML48_GGTGAAGGTGCTCGTG-1	AML Immature	AML48	TP53 Without DNMT3A	0.2093
AML48_GGTGATTTCGCCAACG-1	AML Immature	AML48	TP53 Without DNMT3A	0.476
AML48_GGTGGCTGTTACACTG-1	AML Immature	AML48	TP53 Without DNMT3A	0.2183
AML48_GGTGGCTTCGAACGCC-1	AML Immature	AML48	TP53 Without DNMT3A	0.3697
AML48_GGTGTCGCACGACCTG-1	AML Immature	AML48	TP53 Without DNMT3A	0.5294
AML48_GGTGTTAGTCGTGGAA-1	AML Immature	AML48	TP53 Without DNMT3A	-0.0413
AML48_GGTTAACGTCTCTCAC-1	AML Immature	AML48	TP53 Without DNMT3A	-0.093
AML48_GGTTAACGTGTGAATA-1	AML Immature	AML48	TP53 Without DNMT3A	0.0627
AML48_GGTTCTCCAAAGCACG-1	AML Immature	AML48	TP53 Without DNMT3A	0.6495
AML48_GGTTCTCTCCCTCTTT-1	AML Immature	AML48	TP53 Without DNMT3A	0.3494
AML48_GGTTGTAGTTTGATCG-1	AML Immature	AML48	TP53 Without DNMT3A	0.7641
AML48_GTAACACTCTCATTGT-1	AML Immature	AML48	TP53 Without DNMT3A	-0.0019
AML48_GTAAGTCCATCGGCCA-1	AML Immature	AML48	TP53 Without DNMT3A	0.1669
AML48_GTAAGTCTCATCTCTA-1	AML Immature	AML48	TP53 Without DNMT3A	0.3508
AML48_GTAAGTCTCCTCAGAA-1	AML Immature	AML48	TP53 Without DNMT3A	0.2386
AML48_GTAAGTCTCTGTAACG-1	AML Immature	AML48	TP53 Without DNMT3A	0.5773
AML48_GTAATCGCAACTTGGT-1	AML Immature	AML48	TP53 Without DNMT3A	0.1407
AML48_GTAATCGTCACACGAT-1	AML Immature	AML48	TP53 Without DNMT3A	0.483
AML48_GTACAACTCTTACTGT-1	AML Immature	AML48	TP53 Without DNMT3A	-0.1393
AML48_GTAGAAAGTGCAACGA-1	AML Immature	AML48	TP53 Without DNMT3A	0.5969
AML48_GTAGAAATCACCGGTG-1	AML Immature	AML48	TP53 Without DNMT3A	0.2918
AML48_GTAGAAATCACTGTCC-1	AML Immature	AML48	TP53 Without DNMT3A	0.3399
AML48_GTAGAAATCAGCATTG-1	AML Immature	AML48	TP53 Without DNMT3A	-0.0702
AML48_GTAGAGGTCAGCGTCG-1	AML Immature	AML48	TP53 Without DNMT3A	0.3575
AML48_GTAGATCAGTCATCGT-1	AML Immature	AML48	TP53 Without DNMT3A	0.4389
AML48_GTAGATCCATCCGAAT-1	AML Immature	AML48	TP53 Without DNMT3A	0.3502
AML48_GTAGCTAAGCCTTTCC-1	AML Immature	AML48	TP53 Without DNMT3A	0.4525
AML48_GTAGCTACAGTAACCT-1	AML Immature	AML48	TP53 Without DNMT3A	0.1543
AML48_GTAGCTAGTGCCTTCT-1	AML Immature	AML48	TP53 Without DNMT3A	0.2269
AML48_GTAGGAGCAACTGTGT-1	AML Immature	AML48	TP53 Without DNMT3A	0.0919
AML48_GTAGGAGCAGGCACAA-1	AML Immature	AML48	TP53 Without DNMT3A	0.2214
AML48_GTAGGTTCAAGTTCCA-1	AML Immature	AML48	TP53 Without DNMT3A	0.3252
AML48_GTAGGTTCATGCTGCG-1	AML Immature	AML48	TP53 Without DNMT3A	0.2608
AML48_GTAGTACTCTAGTTCT-1	AML Immature	AML48	TP53 Without DNMT3A	0.2174
AML48_GTATTGGAGCAGAAAG-1	AML Immature	AML48	TP53 Without DNMT3A	0.1321
AML48_GTATTTCCACATAGCT-1	AML Immature	AML48	TP53 Without DNMT3A	0.4727
AML48_GTATTTCCATCGTGCG-1	AML Immature	AML48	TP53 Without DNMT3A	0.1067
AML48_GTATTTCGTTCTCTCG-1	AML Immature	AML48	TP53 Without DNMT3A	0.5511
AML48_GTCAAACGTCCACGCA-1	AML Immature	AML48	TP53 Without DNMT3A	0.7419
AML48_GTCAAACGTTAGAGTA-1	AML Immature	AML48	TP53 Without DNMT3A	0.3821
AML48_GTCAAGTAGGTTGAGC-1	AML Immature	AML48	TP53 Without DNMT3A	0.5699
AML48_GTCAAGTGTCATTCCC-1	AML Immature	AML48	TP53 Without DNMT3A	0.0101
AML48_GTCACGGCAACCTAAC-1	AML Immature	AML48	TP53 Without DNMT3A	0.4922
AML48_GTCACGGCATGATGCT-1	AML Immature	AML48	TP53 Without DNMT3A	-0.3921
AML48_GTCACGGGTATCTCTT-1	AML Immature	AML48	TP53 Without DNMT3A	0.4764
AML48_GTCACTCTCTAGATCG-1	AML Immature	AML48	TP53 Without DNMT3A	0.3327
AML48_GTCAGCGCAAATTGCC-1	AML Immature	AML48	TP53 Without DNMT3A	0.2562
AML48_GTCATCCAGATTGGGC-1	AML Immature	AML48	TP53 Without DNMT3A	0.3983
AML48_GTCATCCCACCTCAGG-1	AML Immature	AML48	TP53 Without DNMT3A	0.2412
AML48_GTCATCCGTCAACCTA-1	AML Immature	AML48	TP53 Without DNMT3A	0.2872
AML48_GTCATCCGTTGCCGAC-1	AML Immature	AML48	TP53 Without DNMT3A	-0.0794
AML48_GTCATCCTCCATTCAT-1	AML Immature	AML48	TP53 Without DNMT3A	0.2313
AML48_GTCATGAGTTAGTTCG-1	AML Immature	AML48	TP53 Without DNMT3A	0.4804
AML48_GTCATGATCGCTATTT-1	AML Immature	AML48	TP53 Without DNMT3A	0.3472
AML48_GTCATTTAGTTTCGGT-1	AML Immature	AML48	TP53 Without DNMT3A	0.5268
AML48_GTCATTTTCGGCTGTG-1	AML Immature	AML48	TP53 Without DNMT3A	0.5815
AML48_GTCCACTAGTCAGCGA-1	AML Immature	AML48	TP53 Without DNMT3A	0.1177
AML48_GTCCACTCAAAGGGTC-1	AML Immature	AML48	TP53 Without DNMT3A	0.1659
AML48_GTCCACTGTCTACAGT-1	AML Immature	AML48	TP53 Without DNMT3A	0.3765
AML48_GTCCACTTCACCATGA-1	AML Immature	AML48	TP53 Without DNMT3A	0.1053
AML48_GTCCACTTCTCTTCAA-1	AML Immature	AML48	TP53 Without DNMT3A	0.5812
AML48_GTCCCATTCTCATGGA-1	AML Immature	AML48	TP53 Without DNMT3A	0.4384
AML48_GTCCTCATCCCGAGGT-1	AML Immature	AML48	TP53 Without DNMT3A	-0.1223
AML48_GTCCTCATCTATACTC-1	AML Immature	AML48	TP53 Without DNMT3A	0.6506
AML48_GTCGAATGTAGTAAGT-1	AML Immature	AML48	TP53 Without DNMT3A	0.3978
AML48_GTCGAATTCTCATGCC-1	AML Immature	AML48	TP53 Without DNMT3A	0.2808
AML48_GTCGCGAAGTCTCCTC-1	AML Immature	AML48	TP53 Without DNMT3A	0.6563
AML48_GTCGCGATCTGCCCTA-1	AML Immature	AML48	TP53 Without DNMT3A	0.176
AML48_GTCGTAACAAGTCATC-1	AML Immature	AML48	TP53 Without DNMT3A	0.0956
AML48_GTCGTTCCAATTGCTG-1	AML Immature	AML48	TP53 Without DNMT3A	0.4192
AML48_GTCGTTCCAGTCGGAA-1	AML Immature	AML48	TP53 Without DNMT3A	0.5101
AML48_GTCTAGACATAATGAG-1	AML Immature	AML48	TP53 Without DNMT3A	0.069
AML48_GTCTAGATCATTCTTG-1	AML Immature	AML48	TP53 Without DNMT3A	0.1394
AML48_GTCTCACAGCGATGGT-1	AML Immature	AML48	TP53 Without DNMT3A	0.6793
AML48_GTCTCACAGCTGAAAT-1	AML Immature	AML48	TP53 Without DNMT3A	-0.0109
AML48_GTCTCACGTAGAAACT-1	AML Immature	AML48	TP53 Without DNMT3A	0.1341
AML48_GTCTCACGTAGGCTGA-1	AML Immature	AML48	TP53 Without DNMT3A	0.4389
AML48_GTCTTTAGTCAATCTG-1	AML Immature	AML48	TP53 Without DNMT3A	0.4255
AML48_GTGACGCTCTACCACC-1	AML Immature	AML48	TP53 Without DNMT3A	0.3921
AML48_GTGAGCCAGGTGCAGT-1	AML Immature	AML48	TP53 Without DNMT3A	0.3907
AML48_GTGAGCCGTGCGTCGT-1	AML Immature	AML48	TP53 Without DNMT3A	0.1972
AML48_GTGAGCCTCTGTGCAA-1	AML Immature	AML48	TP53 Without DNMT3A	0.5104
AML48_GTGAGGAGTCTCTCAC-1	AML Immature	AML48	TP53 Without DNMT3A	0.5371
AML48_GTGAGTTGTTCGTAAC-1	AML Immature	AML48	TP53 Without DNMT3A	0.7257
AML48_GTGAGTTTCTATACGG-1	AML Immature	AML48	TP53 Without DNMT3A	0.1359
AML48_GTGATGTGTGCACATT-1	AML Immature	AML48	TP53 Without DNMT3A	0.2499
AML48_GTGATGTTCGGACTTA-1	AML Immature	AML48	TP53 Without DNMT3A	0.3307
AML48_GTGCAGCAGACGAGCT-1	AML Immature	AML48	TP53 Without DNMT3A	0.5303
AML48_GTGCAGCAGACGCCCT-1	AML Immature	AML48	TP53 Without DNMT3A	-0.0904
AML48_GTGCAGCAGAGCAGAA-1	AML Immature	AML48	TP53 Without DNMT3A	0.3477
AML48_GTGCGTGAGCTTTGTG-1	AML Immature	AML48	TP53 Without DNMT3A	0.8373
AML48_GTGCTGGAGTGAGTGC-1	AML Immature	AML48	TP53 Without DNMT3A	-0.0725
AML48_GTGCTGGCAGGGAATC-1	AML Immature	AML48	TP53 Without DNMT3A	0.3412
AML48_GTGCTGGCATTCGGGC-1	AML Immature	AML48	TP53 Without DNMT3A	0.6068
AML48_GTGCTGGGTGACTCTA-1	AML Immature	AML48	TP53 Without DNMT3A	-0.1153
AML48_GTGCTTCAGAGAAGGT-1	AML Immature	AML48	TP53 Without DNMT3A	0.5446
AML48_GTGGAAGCACAGCTTA-1	AML Immature	AML48	TP53 Without DNMT3A	0.5218
AML48_GTGGAAGCAGCTCATA-1	AML Immature	AML48	TP53 Without DNMT3A	0.7527
AML48_GTGGAAGGTATATGGA-1	AML Immature	AML48	TP53 Without DNMT3A	-0.451
AML48_GTGGAAGGTGACACAG-1	AML Immature	AML48	TP53 Without DNMT3A	0.3878
AML48_GTGGAAGTCCAACTAG-1	AML Immature	AML48	TP53 Without DNMT3A	0.4927
AML48_GTGGAAGTCCCGAACG-1	AML Immature	AML48	TP53 Without DNMT3A	-0.1155
AML48_GTGGAGAAGCTGTTCA-1	AML Immature	AML48	TP53 Without DNMT3A	0.3784
AML48_GTGGAGACACAAGTGG-1	AML Immature	AML48	TP53 Without DNMT3A	0.5998
AML48_GTGGAGAGTGTTCCTC-1	AML Immature	AML48	TP53 Without DNMT3A	0.6637
AML48_GTGGAGAGTTATAGCC-1	AML Immature	AML48	TP53 Without DNMT3A	0.05
AML48_GTGGGAACATGAGTAA-1	AML Immature	AML48	TP53 Without DNMT3A	0.2985
AML48_GTGGGAATCTCTCGCA-1	AML Immature	AML48	TP53 Without DNMT3A	-0.326
AML48_GTGTCCTTCTGTCCGT-1	AML Immature	AML48	TP53 Without DNMT3A	0.0367
AML48_GTGTGGCAGGCAGCTA-1	AML Immature	AML48	TP53 Without DNMT3A	0.6066
AML48_GTGTTAGTCCTGTTGC-1	AML Immature	AML48	TP53 Without DNMT3A	0.5371
AML48_GTGTTCCAGTCACTGT-1	AML Immature	AML48	TP53 Without DNMT3A	0.4578
AML48_GTGTTCCCATGACGTT-1	AML Immature	AML48	TP53 Without DNMT3A	0.5432
AML48_GTTACAGAGTAACAGT-1	AML Immature	AML48	TP53 Without DNMT3A	0.1892
AML48_GTTACAGCAAATCAAG-1	AML Immature	AML48	TP53 Without DNMT3A	-0.02
AML48_GTTACAGGTTCTTGTT-1	AML Immature	AML48	TP53 Without DNMT3A	0.516
AML48_GTTAGACAGTTGTAAG-1	AML Immature	AML48	TP53 Without DNMT3A	0.047
AML48_GTTATGGTCTTCGACC-1	AML Immature	AML48	TP53 Without DNMT3A	0.6118
AML48_GTTCATTAGGCCGCTT-1	AML Immature	AML48	TP53 Without DNMT3A	0.2295
AML48_GTTCCGTAGCCTTTCC-1	AML Immature	AML48	TP53 Without DNMT3A	0.4686
AML48_GTTCTATTCAACGCTA-1	AML Immature	AML48	TP53 Without DNMT3A	0.4793
AML48_GTTGCTCAGACCAAAT-1	AML Immature	AML48	TP53 Without DNMT3A	0.2911
AML48_GTTGTAGTCGAAATCC-1	AML Immature	AML48	TP53 Without DNMT3A	0.5115
AML48_GTTGTCCAGTGGTCAG-1	AML Immature	AML48	TP53 Without DNMT3A	0.0844
AML48_GTTGTCCCATCTTTCA-1	AML Immature	AML48	TP53 Without DNMT3A	0.2818
AML48_GTTGTCCGTACTAGCT-1	AML Immature	AML48	TP53 Without DNMT3A	0.6515
AML48_GTTGTCCGTTTACGTG-1	AML Immature	AML48	TP53 Without DNMT3A	0.7337
AML48_GTTGTGAAGTACCGGA-1	AML Immature	AML48	TP53 Without DNMT3A	0.2475
AML48_GTTGTGACAAGACCGA-1	AML Immature	AML48	TP53 Without DNMT3A	0.6373
AML48_GTTGTGACACCCAACG-1	AML Immature	AML48	TP53 Without DNMT3A	-0.086
AML48_GTTGTGAGTCAAGGCA-1	AML Immature	AML48	TP53 Without DNMT3A	0.2399
AML48_GTTGTGATCCTCATAT-1	AML Immature	AML48	TP53 Without DNMT3A	0.4339
AML48_GTTGTGATCGGTAAGG-1	AML Immature	AML48	TP53 Without DNMT3A	0.2407
AML48_GTTTACTCACCCAACG-1	AML Immature	AML48	TP53 Without DNMT3A	0.6846
AML48_GTTTACTCACGATAGG-1	AML Immature	AML48	TP53 Without DNMT3A	0.2265
AML48_GTTTGGAGTGAACGGT-1	AML Immature	AML48	TP53 Without DNMT3A	0.102
AML48_TAACACGGTAGGACTG-1	AML Immature	AML48	TP53 Without DNMT3A	0.5207
AML48_TAACCAGAGAGGTATT-1	AML Immature	AML48	TP53 Without DNMT3A	0.2641
AML48_TAACCAGGTCCGTACG-1	AML Immature	AML48	TP53 Without DNMT3A	0.1086
AML48_TAACGACCATTGTGCA-1	AML Immature	AML48	TP53 Without DNMT3A	0.5174
AML48_TAACGACTCGAGAATA-1	AML Immature	AML48	TP53 Without DNMT3A	0.55
AML48_TAACTTCAGAGTGGCT-1	AML Immature	AML48	TP53 Without DNMT3A	0.1197
AML48_TAAGCGTAGCACTCGC-1	AML Immature	AML48	TP53 Without DNMT3A	0.287
AML48_TAAGCGTCAGAGGAAA-1	AML Immature	AML48	TP53 Without DNMT3A	0.7006
AML48_TAAGCGTCAGCTCGGT-1	AML Immature	AML48	TP53 Without DNMT3A	0.1794
AML48_TAAGTCGAGCGCCTTG-1	AML Immature	AML48	TP53 Without DNMT3A	0.3324
AML48_TAATTCCCAACGTATC-1	AML Immature	AML48	TP53 Without DNMT3A	0.041
AML48_TACACCCCAAGTGATA-1	AML Immature	AML48	TP53 Without DNMT3A	-0.0272
AML48_TACAGGTGTATCACGT-1	AML Immature	AML48	TP53 Without DNMT3A	0.4168
AML48_TACATTCAGCGGCTCT-1	AML Immature	AML48	TP53 Without DNMT3A	0.6102
AML48_TACATTCAGCTAATGA-1	AML Immature	AML48	TP53 Without DNMT3A	0.1736
AML48_TACCCACGTCTTACTT-1	AML Immature	AML48	TP53 Without DNMT3A	0.2565
AML48_TACCCGTCATACAGGG-1	AML Immature	AML48	TP53 Without DNMT3A	0.4522
AML48_TACCGAAAGAAATGGG-1	AML Immature	AML48	TP53 Without DNMT3A	0.6798
AML48_TACCGAAGTCAGCGTC-1	AML Immature	AML48	TP53 Without DNMT3A	0.4945
AML48_TACCGGGAGATTTGCC-1	AML Immature	AML48	TP53 Without DNMT3A	0.1358
AML48_TACCGGGCAGAGATTA-1	AML Immature	AML48	TP53 Without DNMT3A	0.3201
AML48_TACCGGGCATGAGTAA-1	AML Immature	AML48	TP53 Without DNMT3A	-0.0412
AML48_TACCGGGTCTTCACAT-1	AML Immature	AML48	TP53 Without DNMT3A	0.044
AML48_TACCTCGAGAGATGCC-1	AML Immature	AML48	TP53 Without DNMT3A	0.1827
AML48_TACCTCGTCTAGTCAG-1	AML Immature	AML48	TP53 Without DNMT3A	0.2492
AML48_TACGCTCAGAGCATTA-1	AML Immature	AML48	TP53 Without DNMT3A	-0.1186
AML48_TACGCTCCAGCATTGT-1	AML Immature	AML48	TP53 Without DNMT3A	-0.2861
AML48_TACGCTCTCAGCTTCC-1	AML Immature	AML48	TP53 Without DNMT3A	0.4331
AML48_TACGGGCTCCATAGGT-1	AML Immature	AML48	TP53 Without DNMT3A	0.2639
AML48_TACGTCCGTTCAGCTA-1	AML Immature	AML48	TP53 Without DNMT3A	0.1239
AML48_TACGTCCGTTCGAGCC-1	AML Immature	AML48	TP53 Without DNMT3A	0.2472
AML48_TACGTCCTCAACTACG-1	AML Immature	AML48	TP53 Without DNMT3A	0.117
AML48_TACTGCCAGGCCTAGA-1	AML Immature	AML48	TP53 Without DNMT3A	0.5938
AML48_TACTGCCCAGAGAGGG-1	AML Immature	AML48	TP53 Without DNMT3A	0.2187
AML48_TACTGCCCATCGGAAG-1	AML Immature	AML48	TP53 Without DNMT3A	-0.0318
AML48_TACTTACCATGCAGCC-1	AML Immature	AML48	TP53 Without DNMT3A	-0.0565
AML48_TACTTCAAGATGTTCC-1	AML Immature	AML48	TP53 Without DNMT3A	0.634
AML48_TAGACCAAGCCGAATG-1	AML Immature	AML48	TP53 Without DNMT3A	0.4049
AML48_TAGACCACACAGTCGC-1	AML Immature	AML48	TP53 Without DNMT3A	0.8545
AML48_TAGACCACATAGATCC-1	AML Immature	AML48	TP53 Without DNMT3A	-0.143
AML48_TAGAGTCCACGTCTCT-1	AML Immature	AML48	TP53 Without DNMT3A	0.2182
AML48_TAGATCGCAGGTTCGC-1	AML Immature	AML48	TP53 Without DNMT3A	0.299
AML48_TAGATCGGTAACCCTA-1	AML Immature	AML48	TP53 Without DNMT3A	0.1059
AML48_TAGCACAAGATAGCAT-1	AML Immature	AML48	TP53 Without DNMT3A	0.4323
AML48_TAGCACACAAAGCGTG-1	AML Immature	AML48	TP53 Without DNMT3A	0.4072
AML48_TAGCACAGTAGACTGG-1	AML Immature	AML48	TP53 Without DNMT3A	0.3902
AML48_TAGCACAGTAGTTACC-1	AML Immature	AML48	TP53 Without DNMT3A	0.7877
AML48_TAGGAGGAGACATATG-1	AML Immature	AML48	TP53 Without DNMT3A	0.3355
AML48_TAGGAGGGTGAGTGAC-1	AML Immature	AML48	TP53 Without DNMT3A	0.7372
AML48_TAGGGTTTCTTGGTCC-1	AML Immature	AML48	TP53 Without DNMT3A	0.0021
AML48_TAGGTTGCAAAGGCAC-1	AML Immature	AML48	TP53 Without DNMT3A	0.2312
AML48_TAGGTTGTCCGATAAC-1	AML Immature	AML48	TP53 Without DNMT3A	0.3692
AML48_TAGTGCACAGGCGATA-1	AML Immature	AML48	TP53 Without DNMT3A	0.1474
AML48_TAGTGCATCACTGGTA-1	AML Immature	AML48	TP53 Without DNMT3A	0.2172
AML48_TATACCTGTCGCTTAA-1	AML Immature	AML48	TP53 Without DNMT3A	0.0084
AML48_TATATCCCACACCTAA-1	AML Immature	AML48	TP53 Without DNMT3A	0.3389
AML48_TATCAGGCAACAGAGC-1	AML Immature	AML48	TP53 Without DNMT3A	-0.0016
AML48_TATCCTAGTGATAGTA-1	AML Immature	AML48	TP53 Without DNMT3A	0.0415
AML48_TATCCTAGTTCCTACC-1	AML Immature	AML48	TP53 Without DNMT3A	0.0602
AML48_TATCGCCAGCGACAGT-1	AML Immature	AML48	TP53 Without DNMT3A	0.1019
AML48_TATCGCCGTCCAGTTA-1	AML Immature	AML48	TP53 Without DNMT3A	0.5224
AML48_TATCTTGAGCAATTCC-1	AML Immature	AML48	TP53 Without DNMT3A	0.4404
AML48_TATGTTCGTTATCTTC-1	AML Immature	AML48	TP53 Without DNMT3A	-0.0804
AML48_TATTCCAGTCTACGAT-1	AML Immature	AML48	TP53 Without DNMT3A	0.2526
AML48_TATTCCATCGGTGCAC-1	AML Immature	AML48	TP53 Without DNMT3A	0.4701
AML48_TATTGCTCACCCTATC-1	AML Immature	AML48	TP53 Without DNMT3A	0.5193
AML48_TATTGCTTCATTCTTG-1	AML Immature	AML48	TP53 Without DNMT3A	-0.36
AML48_TATTGCTTCCGATCTC-1	AML Immature	AML48	TP53 Without DNMT3A	0.0809
AML48_TATTGGGAGTTTGTCG-1	AML Immature	AML48	TP53 Without DNMT3A	0.3229
AML48_TCAAGACTCGAGAATA-1	AML Immature	AML48	TP53 Without DNMT3A	0.2694
AML48_TCAAGACTCGCATAGT-1	AML Immature	AML48	TP53 Without DNMT3A	0.1763
AML48_TCAAGCATCGTCTAAG-1	AML Immature	AML48	TP53 Without DNMT3A	0.4291
AML48_TCAAGCATCTCCGTGT-1	AML Immature	AML48	TP53 Without DNMT3A	0.1865
AML48_TCAAGTGAGCTGTACT-1	AML Immature	AML48	TP53 Without DNMT3A	0.4421
AML48_TCAATCTTCACCTACC-1	AML Immature	AML48	TP53 Without DNMT3A	0.0703
AML48_TCAATTCGTGCTCGTG-1	AML Immature	AML48	TP53 Without DNMT3A	0.5157
AML48_TCAATTCTCGCCAGTG-1	AML Immature	AML48	TP53 Without DNMT3A	0.2065
AML48_TCACAAGCAGGCACAA-1	AML Immature	AML48	TP53 Without DNMT3A	0.4863
AML48_TCACATTAGTAAACAC-1	AML Immature	AML48	TP53 Without DNMT3A	0.3738
AML48_TCACATTAGTGGCCTC-1	AML Immature	AML48	TP53 Without DNMT3A	0.5076
AML48_TCACATTCAGGTCAGA-1	AML Immature	AML48	TP53 Without DNMT3A	0.0718
AML48_TCACATTTCTTTGCGC-1	AML Immature	AML48	TP53 Without DNMT3A	-0.1796
AML48_TCACGCTAGCCTATCA-1	AML Immature	AML48	TP53 Without DNMT3A	0.439
AML48_TCACGCTGTACTAGCT-1	AML Immature	AML48	TP53 Without DNMT3A	0.3365
AML48_TCACGGGAGGGCTAAC-1	AML Immature	AML48	TP53 Without DNMT3A	0.6531
AML48_TCACGGGCAACCTATG-1	AML Immature	AML48	TP53 Without DNMT3A	0.4455
AML48_TCACGGGTCGATTCCC-1	AML Immature	AML48	TP53 Without DNMT3A	0.7321
AML48_TCACGGGTCGCTATTT-1	AML Immature	AML48	TP53 Without DNMT3A	0.0581
AML48_TCACTATCACCAATTG-1	AML Immature	AML48	TP53 Without DNMT3A	0.4201
AML48_TCACTATGTGAACGGT-1	AML Immature	AML48	TP53 Without DNMT3A	-0.3623
AML48_TCACTATGTTCTCGTC-1	AML Immature	AML48	TP53 Without DNMT3A	0.5457
AML48_TCACTCGAGAGAGTGA-1	AML Immature	AML48	TP53 Without DNMT3A	0.2941
AML48_TCACTCGCAAGCGAAC-1	AML Immature	AML48	TP53 Without DNMT3A	0.1061
AML48_TCACTCGGTACAGTAA-1	AML Immature	AML48	TP53 Without DNMT3A	0.4096
AML48_TCAGCAAGTAAGGCTG-1	AML Immature	AML48	TP53 Without DNMT3A	0.1238
AML48_TCAGCAAGTTGGGCCT-1	AML Immature	AML48	TP53 Without DNMT3A	0.0042
AML48_TCAGCAATCACCATAG-1	AML Immature	AML48	TP53 Without DNMT3A	0.3302
AML48_TCAGCCTGTAAGCTCT-1	AML Immature	AML48	TP53 Without DNMT3A	1.0749
AML48_TCAGGGCTCGCAGTTA-1	AML Immature	AML48	TP53 Without DNMT3A	0.696
AML48_TCAGGTAGTTATAGCC-1	AML Immature	AML48	TP53 Without DNMT3A	-0.0421
AML48_TCAGTTTAGAAACTCA-1	AML Immature	AML48	TP53 Without DNMT3A	-0.2631
AML48_TCATATCAGGTGAGAA-1	AML Immature	AML48	TP53 Without DNMT3A	0.1897
AML48_TCATATCGTATCAGGG-1	AML Immature	AML48	TP53 Without DNMT3A	0.6221
AML48_TCATCATAGAAGTCTA-1	AML Immature	AML48	TP53 Without DNMT3A	0.8442
AML48_TCATCATGTAGCACAG-1	AML Immature	AML48	TP53 Without DNMT3A	0.3781
AML48_TCATCCGAGCATCAGG-1	AML Immature	AML48	TP53 Without DNMT3A	0.3901
AML48_TCATCCGTCAGCTTGA-1	AML Immature	AML48	TP53 Without DNMT3A	0.2363
AML48_TCATGGAAGTTGTAGA-1	AML Immature	AML48	TP53 Without DNMT3A	0.378
AML48_TCATGGATCTGCACCT-1	AML Immature	AML48	TP53 Without DNMT3A	0.3449
AML48_TCATGTTCACACCTTC-1	AML Immature	AML48	TP53 Without DNMT3A	-0.3198
AML48_TCATTACAGCTAGATA-1	AML Immature	AML48	TP53 Without DNMT3A	0.3874
AML48_TCATTACAGCTGACCC-1	AML Immature	AML48	TP53 Without DNMT3A	0.3822
AML48_TCATTGTGTAAGATTG-1	AML Immature	AML48	TP53 Without DNMT3A	0.1833
AML48_TCCACCAAGCCTAGGA-1	AML Immature	AML48	TP53 Without DNMT3A	0.4811
AML48_TCCACCAAGTATGACA-1	AML Immature	AML48	TP53 Without DNMT3A	0.643
AML48_TCCACGTGTGTTCCAA-1	AML Immature	AML48	TP53 Without DNMT3A	-0.3514
AML48_TCCAGAAGTAACATGA-1	AML Immature	AML48	TP53 Without DNMT3A	0.4929
AML48_TCCATCGAGCGACAGT-1	AML Immature	AML48	TP53 Without DNMT3A	0.0853
AML48_TCCATCGAGTCGGCAA-1	AML Immature	AML48	TP53 Without DNMT3A	0.408
AML48_TCCATCGCAATCCTTT-1	AML Immature	AML48	TP53 Without DNMT3A	-0.1577
AML48_TCCATGCAGTCATGAA-1	AML Immature	AML48	TP53 Without DNMT3A	0.5599
AML48_TCCCAGTCAGCTCGGT-1	AML Immature	AML48	TP53 Without DNMT3A	0.0238
AML48_TCCCATGCAGAGCGTA-1	AML Immature	AML48	TP53 Without DNMT3A	-0.0619
AML48_TCCGAAAAGGGATGTC-1	AML Immature	AML48	TP53 Without DNMT3A	-0.4952
AML48_TCCTCCCGTACGATGG-1	AML Immature	AML48	TP53 Without DNMT3A	0.183
AML48_TCCTCGACATCTGGGC-1	AML Immature	AML48	TP53 Without DNMT3A	0.1659
AML48_TCCTCTTCACGCGGTT-1	AML Immature	AML48	TP53 Without DNMT3A	0.1061
AML48_TCCTGCAAGAGTTGAT-1	AML Immature	AML48	TP53 Without DNMT3A	-0.1513
AML48_TCCTGCAGTATAGGGC-1	AML Immature	AML48	TP53 Without DNMT3A	0.0983
AML48_TCCTGCATCCAAGCTA-1	AML Immature	AML48	TP53 Without DNMT3A	0.7495
AML48_TCCTGCATCGCGCTGA-1	AML Immature	AML48	TP53 Without DNMT3A	0.1343
AML48_TCCTTCTAGAGTGAAG-1	AML Immature	AML48	TP53 Without DNMT3A	0.04
AML48_TCCTTCTAGCGAACTG-1	AML Immature	AML48	TP53 Without DNMT3A	0.2954
AML48_TCCTTTCCAGCAGTAG-1	AML Immature	AML48	TP53 Without DNMT3A	0.202
AML48_TCCTTTCCATTGACAC-1	AML Immature	AML48	TP53 Without DNMT3A	0.1416
AML48_TCCTTTCTCATGCCCT-1	AML Immature	AML48	TP53 Without DNMT3A	-0.1875
AML48_TCCTTTCTCTTGTTAC-1	AML Immature	AML48	TP53 Without DNMT3A	0.192
AML48_TCGAACAGTTATTCCT-1	AML Immature	AML48	TP53 Without DNMT3A	0.5211
AML48_TCGAAGTTCTCTGAGA-1	AML Immature	AML48	TP53 Without DNMT3A	0.4235
AML48_TCGACCTAGCCAGACA-1	AML Immature	AML48	TP53 Without DNMT3A	0.2614
AML48_TCGACCTTCTTGATTC-1	AML Immature	AML48	TP53 Without DNMT3A	-0.335
AML48_TCGACGGAGACTGGGT-1	AML Immature	AML48	TP53 Without DNMT3A	0.5503
AML48_TCGATTTCAGTTCCAA-1	AML Immature	AML48	TP53 Without DNMT3A	0.2153
AML48_TCGCACTCAAGTGCAG-1	AML Immature	AML48	TP53 Without DNMT3A	0.071
AML48_TCGCACTTCCTCCACA-1	AML Immature	AML48	TP53 Without DNMT3A	0.3954
AML48_TCGCAGGCAAATGATG-1	AML Immature	AML48	TP53 Without DNMT3A	-0.0091
AML48_TCGCAGGCATCCCACT-1	AML Immature	AML48	TP53 Without DNMT3A	0.3486
AML48_TCGCTCAGTACGAGTG-1	AML Immature	AML48	TP53 Without DNMT3A	0.3044
AML48_TCGCTCAGTATGCAAA-1	AML Immature	AML48	TP53 Without DNMT3A	0.8237
AML48_TCGCTCATCAAGAATG-1	AML Immature	AML48	TP53 Without DNMT3A	0.0074
AML48_TCGCTCATCCATACTT-1	AML Immature	AML48	TP53 Without DNMT3A	0.1193
AML48_TCGCTTGGTAGTTAGA-1	AML Immature	AML48	TP53 Without DNMT3A	0.5128
AML48_TCGGATATCTACGCGG-1	AML Immature	AML48	TP53 Without DNMT3A	0.3916
AML48_TCGGATATCTAGATCG-1	AML Immature	AML48	TP53 Without DNMT3A	0.5569
AML48_TCGGGACCACTATGTG-1	AML Immature	AML48	TP53 Without DNMT3A	0.5071
AML48_TCGGGACCACTCCGGA-1	AML Immature	AML48	TP53 Without DNMT3A	0.6297
AML48_TCGGGACCACTGTTCC-1	AML Immature	AML48	TP53 Without DNMT3A	0.4712
AML48_TCGGGACCATCGCTCT-1	AML Immature	AML48	TP53 Without DNMT3A	0.5266
AML48_TCGGGACTCTTACTGT-1	AML Immature	AML48	TP53 Without DNMT3A	0.0296
AML48_TCGGGCAAGGTTCATC-1	AML Immature	AML48	TP53 Without DNMT3A	0.1271
AML48_TCGGGTGAGACCCTTA-1	AML Immature	AML48	TP53 Without DNMT3A	0.1225
AML48_TCGGGTGTCCCGTAAA-1	AML Immature	AML48	TP53 Without DNMT3A	0.4912
AML48_TCGTAGATCCTGTAAG-1	AML Immature	AML48	TP53 Without DNMT3A	0.2455
AML48_TCGTCCAAGGCAATGC-1	AML Immature	AML48	TP53 Without DNMT3A	0.2028
AML48_TCGTGGGGTCATGACT-1	AML Immature	AML48	TP53 Without DNMT3A	0.4515
AML48_TCTAACTCACCTTCCA-1	AML Immature	AML48	TP53 Without DNMT3A	-0.0776
AML48_TCTAACTCAGTCTTCC-1	AML Immature	AML48	TP53 Without DNMT3A	0.3625
AML48_TCTACATTCGACGCGT-1	AML Immature	AML48	TP53 Without DNMT3A	0.6936
AML48_TCTACCGAGGAATGTT-1	AML Immature	AML48	TP53 Without DNMT3A	-0.2868
AML48_TCTACCGGTGACTGAG-1	AML Immature	AML48	TP53 Without DNMT3A	0.3494
AML48_TCTATACAGCCTTTCC-1	AML Immature	AML48	TP53 Without DNMT3A	0.2708
AML48_TCTCACGCAGAGTCAG-1	AML Immature	AML48	TP53 Without DNMT3A	0.4306
AML48_TCTCACGTCATCACCC-1	AML Immature	AML48	TP53 Without DNMT3A	0.2687
AML48_TCTCAGCAGGTTACAA-1	AML Immature	AML48	TP53 Without DNMT3A	0.1829
AML48_TCTCAGCGTCGGTACC-1	AML Immature	AML48	TP53 Without DNMT3A	-0.0314
AML48_TCTCAGCGTTCCACAA-1	AML Immature	AML48	TP53 Without DNMT3A	0.0963
AML48_TCTCAGCTCCTCACGT-1	AML Immature	AML48	TP53 Without DNMT3A	0.7337
AML48_TCTCTGGCAATTGAGA-1	AML Immature	AML48	TP53 Without DNMT3A	0.451
AML48_TCTCTGGCATCAGTGT-1	AML Immature	AML48	TP53 Without DNMT3A	-0.2619
AML48_TCTCTGGTCCCAAGTA-1	AML Immature	AML48	TP53 Without DNMT3A	0.1422
AML48_TCTGGCTCAGTGGCTC-1	AML Immature	AML48	TP53 Without DNMT3A	0.4905
AML48_TCTGGCTTCAGCGCGT-1	AML Immature	AML48	TP53 Without DNMT3A	0.3245
AML48_TCTGGCTTCGTTGTTT-1	AML Immature	AML48	TP53 Without DNMT3A	-0.1098
AML48_TCTGTCGAGAGGCTGT-1	AML Immature	AML48	TP53 Without DNMT3A	0.6429
AML48_TCTGTCGTCCGGTAAT-1	AML Immature	AML48	TP53 Without DNMT3A	0.3749
AML48_TCTTAGTGTTTCCAAG-1	AML Immature	AML48	TP53 Without DNMT3A	-0.0433
AML48_TCTTCCTGTTGTCATG-1	AML Immature	AML48	TP53 Without DNMT3A	0.3504
AML48_TCTTCCTTCATTTCCA-1	AML Immature	AML48	TP53 Without DNMT3A	0.0965
AML48_TCTTGCGAGGTCTGGA-1	AML Immature	AML48	TP53 Without DNMT3A	0.2039
AML48_TCTTTGAAGGATGGCT-1	AML Immature	AML48	TP53 Without DNMT3A	0.2608
AML48_TCTTTGAGTGTCCCTT-1	AML Immature	AML48	TP53 Without DNMT3A	0.2862
AML48_TCTTTGATCAAGTGTC-1	AML Immature	AML48	TP53 Without DNMT3A	0.1273
AML48_TGAACGTGTATACAGA-1	AML Immature	AML48	TP53 Without DNMT3A	-0.0249
AML48_TGAACGTGTGCTGATT-1	AML Immature	AML48	TP53 Without DNMT3A	0.0473
AML48_TGAATCGGTTTACCAG-1	AML Immature	AML48	TP53 Without DNMT3A	0.0326
AML48_TGAATGCAGACCAAGC-1	AML Immature	AML48	TP53 Without DNMT3A	0.2191
AML48_TGAATGCCAAATTGGA-1	AML Immature	AML48	TP53 Without DNMT3A	0.3663
AML48_TGAATGCCAGACGGAT-1	AML Immature	AML48	TP53 Without DNMT3A	0.4358
AML48_TGAATGCGTTGTGGCC-1	AML Immature	AML48	TP53 Without DNMT3A	-0.0163
AML48_TGACAGTTCATCACTT-1	AML Immature	AML48	TP53 Without DNMT3A	0.5073
AML48_TGACCCTAGGCCGCTT-1	AML Immature	AML48	TP53 Without DNMT3A	0.4368
AML48_TGACCCTGTCGATGCC-1	AML Immature	AML48	TP53 Without DNMT3A	-0.165
AML48_TGACGCGCACAGAAGC-1	AML Immature	AML48	TP53 Without DNMT3A	0.2986
AML48_TGACGCGCACCTAAAC-1	AML Immature	AML48	TP53 Without DNMT3A	0.0238
AML48_TGACGCGCATGCGTGC-1	AML Immature	AML48	TP53 Without DNMT3A	0.3844
AML48_TGACGCGTCGCAGTTA-1	AML Immature	AML48	TP53 Without DNMT3A	0.2456
AML48_TGACGCGTCTCTAAGG-1	AML Immature	AML48	TP53 Without DNMT3A	0.6655
AML48_TGACTCCAGTAGATCA-1	AML Immature	AML48	TP53 Without DNMT3A	0.4817
AML48_TGAGACTTCGACGCTG-1	AML Immature	AML48	TP53 Without DNMT3A	0.3353
AML48_TGAGCATAGGGTTGCA-1	AML Immature	AML48	TP53 Without DNMT3A	0.4488
AML48_TGAGCATCACCTGCTT-1	AML Immature	AML48	TP53 Without DNMT3A	0.167
AML48_TGAGCATGTGATAGAT-1	AML Immature	AML48	TP53 Without DNMT3A	0.3896
AML48_TGAGCGCTCCACGTAA-1	AML Immature	AML48	TP53 Without DNMT3A	-0.0016
AML48_TGAGGGATCTTCTTCC-1	AML Immature	AML48	TP53 Without DNMT3A	0.0231
AML48_TGAGGTTCAAGAATGT-1	AML Immature	AML48	TP53 Without DNMT3A	0.0842
AML48_TGAGGTTCACAGACGA-1	AML Immature	AML48	TP53 Without DNMT3A	0.2318
AML48_TGATCAGAGCAACCAG-1	AML Immature	AML48	TP53 Without DNMT3A	0.6427
AML48_TGATCAGAGCAACTCT-1	AML Immature	AML48	TP53 Without DNMT3A	0.2566
AML48_TGATCAGAGTGATTCC-1	AML Immature	AML48	TP53 Without DNMT3A	0.081
AML48_TGATCTTAGCAGGCAT-1	AML Immature	AML48	TP53 Without DNMT3A	0.2264
AML48_TGATGCAAGCTCCGAC-1	AML Immature	AML48	TP53 Without DNMT3A	0.3929
AML48_TGATGGTGTACCTTCC-1	AML Immature	AML48	TP53 Without DNMT3A	-0.209
AML48_TGATGGTTCACTTTGT-1	AML Immature	AML48	TP53 Without DNMT3A	0.7146
AML48_TGATTCTAGCACAAAT-1	AML Immature	AML48	TP53 Without DNMT3A	0.0583
AML48_TGATTCTAGGGTGAAA-1	AML Immature	AML48	TP53 Without DNMT3A	0.7451
AML48_TGATTCTGTGGTCTAT-1	AML Immature	AML48	TP53 Without DNMT3A	0.0443
AML48_TGATTTCGTTAATGAG-1	AML Immature	AML48	TP53 Without DNMT3A	0.4962
AML48_TGCACGGGTTTGTTCT-1	AML Immature	AML48	TP53 Without DNMT3A	-0.0377
AML48_TGCACGGTCGCAGTTA-1	AML Immature	AML48	TP53 Without DNMT3A	0.5199
AML48_TGCAGATCAGTTAGGG-1	AML Immature	AML48	TP53 Without DNMT3A	-0.1589
AML48_TGCAGATTCTCGTTTA-1	AML Immature	AML48	TP53 Without DNMT3A	0.0603
AML48_TGCAGGCTCTTCCCGA-1	AML Immature	AML48	TP53 Without DNMT3A	0.0542
AML48_TGCAGTAAGATGAATC-1	AML Immature	AML48	TP53 Without DNMT3A	0.3765
AML48_TGCATCCAGTCTGTAC-1	AML Immature	AML48	TP53 Without DNMT3A	0.4589
AML48_TGCATCCCACGCGCAT-1	AML Immature	AML48	TP53 Without DNMT3A	-0.0542
AML48_TGCATCCCATAGCACT-1	AML Immature	AML48	TP53 Without DNMT3A	0.1556
AML48_TGCATCCCATGAGTAA-1	AML Immature	AML48	TP53 Without DNMT3A	0.2101
AML48_TGCATCCGTGAATGAT-1	AML Immature	AML48	TP53 Without DNMT3A	0.3431
AML48_TGCATGACAACAGTGG-1	AML Immature	AML48	TP53 Without DNMT3A	-0.0634
AML48_TGCCGAGCATGGAGAC-1	AML Immature	AML48	TP53 Without DNMT3A	0.0361
AML48_TGCGACGCAGACCAAG-1	AML Immature	AML48	TP53 Without DNMT3A	0.1656
AML48_TGCGACGCATGTGTCA-1	AML Immature	AML48	TP53 Without DNMT3A	0.3474
AML48_TGCGACGTCGCTTGAA-1	AML Immature	AML48	TP53 Without DNMT3A	0.0656
AML48_TGCGATATCAGACCGC-1	AML Immature	AML48	TP53 Without DNMT3A	0.3006
AML48_TGCTCCAGTATCCCTC-1	AML Immature	AML48	TP53 Without DNMT3A	-0.0686
AML48_TGCTCGTCAACCGGAA-1	AML Immature	AML48	TP53 Without DNMT3A	0.5379
AML48_TGCTCGTCAGTCGCAC-1	AML Immature	AML48	TP53 Without DNMT3A	0.3415
AML48_TGCTCGTGTCGTATTG-1	AML Immature	AML48	TP53 Without DNMT3A	0.2427
AML48_TGCTGAACACGCGCAT-1	AML Immature	AML48	TP53 Without DNMT3A	0.1488
AML48_TGCTGAAGTCTCCCTA-1	AML Immature	AML48	TP53 Without DNMT3A	0.2602
AML48_TGCTGAAGTGCGGTAA-1	AML Immature	AML48	TP53 Without DNMT3A	-0.2705
AML48_TGCTGAATCGTTGCCT-1	AML Immature	AML48	TP53 Without DNMT3A	1.0581
AML48_TGGAGAGTCGCGAAGA-1	AML Immature	AML48	TP53 Without DNMT3A	0.1759
AML48_TGGAGGAAGAAACCAT-1	AML Immature	AML48	TP53 Without DNMT3A	-0.1475
AML48_TGGAGGACAATATCCG-1	AML Immature	AML48	TP53 Without DNMT3A	0.3855
AML48_TGGATCAAGTTTCGAC-1	AML Immature	AML48	TP53 Without DNMT3A	0.0167
AML48_TGGATCATCTCGTCAC-1	AML Immature	AML48	TP53 Without DNMT3A	0.2502
AML48_TGGCGTGGTTTAGAGA-1	AML Immature	AML48	TP53 Without DNMT3A	0.3908
AML48_TGGGAAGAGTTGCGCC-1	AML Immature	AML48	TP53 Without DNMT3A	0.3298
AML48_TGGGAAGCAGATCATC-1	AML Immature	AML48	TP53 Without DNMT3A	0.1857
AML48_TGGGAGACAAATTGGA-1	AML Immature	AML48	TP53 Without DNMT3A	0.298
AML48_TGGGAGACACCATTCC-1	AML Immature	AML48	TP53 Without DNMT3A	0.2173
AML48_TGGGAGAGTCTGGTTA-1	AML Immature	AML48	TP53 Without DNMT3A	0.3811
AML48_TGGGAGATCGTAGAGG-1	AML Immature	AML48	TP53 Without DNMT3A	0.2361
AML48_TGGGATTGTCCCTGTT-1	AML Immature	AML48	TP53 Without DNMT3A	-0.0893
AML48_TGGGATTTCACCCATC-1	AML Immature	AML48	TP53 Without DNMT3A	0.1805
AML48_TGGGATTTCATAGACC-1	AML Immature	AML48	TP53 Without DNMT3A	0.1281
AML48_TGGGCGTTCAGTAGGG-1	AML Immature	AML48	TP53 Without DNMT3A	0.1381
AML48_TGGGCGTTCCTTCTAA-1	AML Immature	AML48	TP53 Without DNMT3A	0.313
AML48_TGGGCGTTCGGTCAGC-1	AML Immature	AML48	TP53 Without DNMT3A	0.1762
AML48_TGGGTTAAGACCATGG-1	AML Immature	AML48	TP53 Without DNMT3A	0.2598
AML48_TGGGTTAAGATGCCGA-1	AML Immature	AML48	TP53 Without DNMT3A	0.1828
AML48_TGGTACACATGCTGCG-1	AML Immature	AML48	TP53 Without DNMT3A	0.3135
AML48_TGGTACAGTACACGTT-1	AML Immature	AML48	TP53 Without DNMT3A	0.1952
AML48_TGGTAGTTCTGCTTAT-1	AML Immature	AML48	TP53 Without DNMT3A	0.3053
AML48_TGGTGATAGTGACCTT-1	AML Immature	AML48	TP53 Without DNMT3A	0.0929
AML48_TGGTGATCATTGACAC-1	AML Immature	AML48	TP53 Without DNMT3A	0.0815
AML48_TGGTTAGCATGTGTCA-1	AML Immature	AML48	TP53 Without DNMT3A	0.6215
AML48_TGGTTAGGTTGGGCCT-1	AML Immature	AML48	TP53 Without DNMT3A	0.7759
AML48_TGTAACGTCTAACGCA-1	AML Immature	AML48	TP53 Without DNMT3A	0.3455
AML48_TGTAAGCAGTGCAACG-1	AML Immature	AML48	TP53 Without DNMT3A	0.2705
AML48_TGTACAGCACAGTGAG-1	AML Immature	AML48	TP53 Without DNMT3A	0.0857
AML48_TGTACAGCAGATACCT-1	AML Immature	AML48	TP53 Without DNMT3A	0.4382
AML48_TGTACAGCATTACGGT-1	AML Immature	AML48	TP53 Without DNMT3A	0.439
AML48_TGTAGACCACATCATG-1	AML Immature	AML48	TP53 Without DNMT3A	0.3671
AML48_TGTAGACGTCCCACGA-1	AML Immature	AML48	TP53 Without DNMT3A	0.3056
AML48_TGTCCCACAGGTACGA-1	AML Immature	AML48	TP53 Without DNMT3A	0.583
AML48_TGTCCTGTCAAAGAAC-1	AML Immature	AML48	TP53 Without DNMT3A	0.2863
AML48_TGTCCTGTCACTTGTT-1	AML Immature	AML48	TP53 Without DNMT3A	0.2569
AML48_TGTGAGTAGGTTGTTC-1	AML Immature	AML48	TP53 Without DNMT3A	0.3629
AML48_TGTGAGTAGTCATAGA-1	AML Immature	AML48	TP53 Without DNMT3A	-0.0819
AML48_TGTGAGTTCACTTCTA-1	AML Immature	AML48	TP53 Without DNMT3A	0.4912
AML48_TGTGATGAGGCTTAAA-1	AML Immature	AML48	TP53 Without DNMT3A	0.3037
AML48_TGTGATGAGGGTCTTT-1	AML Immature	AML48	TP53 Without DNMT3A	0.4963
AML48_TGTGATGCAGACTGCC-1	AML Immature	AML48	TP53 Without DNMT3A	0.0823
AML48_TGTGATGCATACTTTC-1	AML Immature	AML48	TP53 Without DNMT3A	0.2017
AML48_TGTGATGCATGGTACT-1	AML Immature	AML48	TP53 Without DNMT3A	-0.1091
AML48_TGTGATGTCACCATGA-1	AML Immature	AML48	TP53 Without DNMT3A	0.3938
AML48_TGTGCGGCACTGCTTC-1	AML Immature	AML48	TP53 Without DNMT3A	0.4851
AML48_TGTGGCGAGGCATTTC-1	AML Immature	AML48	TP53 Without DNMT3A	0.3597
AML48_TGTGTGACAGAAGTGC-1	AML Immature	AML48	TP53 Without DNMT3A	0.4714
AML48_TGTGTGAGTAACGATA-1	AML Immature	AML48	TP53 Without DNMT3A	0.3271
AML48_TGTGTGAGTTCCTTGC-1	AML Immature	AML48	TP53 Without DNMT3A	0.3165
AML48_TGTTACTAGCCTATTG-1	AML Immature	AML48	TP53 Without DNMT3A	0.217
AML48_TGTTCCGAGACCTTTG-1	AML Immature	AML48	TP53 Without DNMT3A	0.2061
AML48_TGTTCCGGTTGGATCT-1	AML Immature	AML48	TP53 Without DNMT3A	0.6878
AML48_TGTTCTACAATAGAGT-1	AML Immature	AML48	TP53 Without DNMT3A	0.611
AML48_TGTTCTACACATACTG-1	AML Immature	AML48	TP53 Without DNMT3A	-0.0827
AML48_TGTTGAGAGCGTGCCT-1	AML Immature	AML48	TP53 Without DNMT3A	0.1723
AML48_TGTTGAGCACAGTCGC-1	AML Immature	AML48	TP53 Without DNMT3A	0.4604
AML48_TGTTGGAAGACTGAGC-1	AML Immature	AML48	TP53 Without DNMT3A	0.281
AML48_TGTTGGACACGTAGTT-1	AML Immature	AML48	TP53 Without DNMT3A	0.2387
AML48_TGTTTGTAGGAGTACC-1	AML Immature	AML48	TP53 Without DNMT3A	0.2875
AML48_TTAATCCAGAGGCGTT-1	AML Immature	AML48	TP53 Without DNMT3A	0.0919
AML48_TTACAGGCACAACGTT-1	AML Immature	AML48	TP53 Without DNMT3A	0.5544
AML48_TTACCATCAAACCATC-1	AML Immature	AML48	TP53 Without DNMT3A	0.114
AML48_TTACCGCCACGACGTC-1	AML Immature	AML48	TP53 Without DNMT3A	-0.2977
AML48_TTACCGCTCGCTTGAA-1	AML Immature	AML48	TP53 Without DNMT3A	-0.044
AML48_TTACGCCAGTGGAATT-1	AML Immature	AML48	TP53 Without DNMT3A	0.485
AML48_TTACGCCGTTCTTAGG-1	AML Immature	AML48	TP53 Without DNMT3A	0.0695
AML48_TTACGTTAGCCGCACT-1	AML Immature	AML48	TP53 Without DNMT3A	0.036
AML48_TTACGTTGTGGCACTC-1	AML Immature	AML48	TP53 Without DNMT3A	0.6171
AML48_TTAGGCACATCGGAAG-1	AML Immature	AML48	TP53 Without DNMT3A	-0.0594
AML48_TTAGGGTAGGTTAGTA-1	AML Immature	AML48	TP53 Without DNMT3A	0.4034
AML48_TTAGGGTAGTGGTTAA-1	AML Immature	AML48	TP53 Without DNMT3A	0.4344
AML48_TTAGGGTGTCATCGGC-1	AML Immature	AML48	TP53 Without DNMT3A	-0.0277
AML48_TTAGTCTAGCTAGAAT-1	AML Immature	AML48	TP53 Without DNMT3A	0.3541
AML48_TTATTGCTCTAGCCTC-1	AML Immature	AML48	TP53 Without DNMT3A	0.128
AML48_TTCAATCTCGGCATCG-1	AML Immature	AML48	TP53 Without DNMT3A	0.2212
AML48_TTCACCGGTCATCGGC-1	AML Immature	AML48	TP53 Without DNMT3A	0.0543
AML48_TTCACGCCAGGCTTGC-1	AML Immature	AML48	TP53 Without DNMT3A	-0.4618
AML48_TTCAGGAGTGGATGAC-1	AML Immature	AML48	TP53 Without DNMT3A	0.8988
AML48_TTCAGGATCTGTGCTC-1	AML Immature	AML48	TP53 Without DNMT3A	0.5475
AML48_TTCATTGGTGTTGACT-1	AML Immature	AML48	TP53 Without DNMT3A	-0.27
AML48_TTCCAATGTACGATGG-1	AML Immature	AML48	TP53 Without DNMT3A	0.2263
AML48_TTCCACGAGGTCCCGT-1	AML Immature	AML48	TP53 Without DNMT3A	0.6327
AML48_TTCCACGCAGACCAGA-1	AML Immature	AML48	TP53 Without DNMT3A	0.2029
AML48_TTCCACGGTCTTGAAC-1	AML Immature	AML48	TP53 Without DNMT3A	0.6636
AML48_TTCCACGTCCGATTAG-1	AML Immature	AML48	TP53 Without DNMT3A	0.5385
AML48_TTCCGTGCAATAACCC-1	AML Immature	AML48	TP53 Without DNMT3A	0.6734
AML48_TTCCGTGCATGATAGA-1	AML Immature	AML48	TP53 Without DNMT3A	0.6852
AML48_TTCCGTGTCCATCAGA-1	AML Immature	AML48	TP53 Without DNMT3A	0.116
AML48_TTCCTCTGTGTCCTAA-1	AML Immature	AML48	TP53 Without DNMT3A	0.4156
AML48_TTCCTTCCAAACTGCT-1	AML Immature	AML48	TP53 Without DNMT3A	-0.0851
AML48_TTCCTTCCAGTCAGCC-1	AML Immature	AML48	TP53 Without DNMT3A	0.5033
AML48_TTCCTTCCATAGAAAC-1	AML Immature	AML48	TP53 Without DNMT3A	0.4248
AML48_TTCGCTGTCAGTGTGT-1	AML Immature	AML48	TP53 Without DNMT3A	0.2934
AML48_TTCGGTCCAGCATGCC-1	AML Immature	AML48	TP53 Without DNMT3A	0.3051
AML48_TTCGGTCGTCAGACTT-1	AML Immature	AML48	TP53 Without DNMT3A	0.0134
AML48_TTCGGTCTCTGAATGC-1	AML Immature	AML48	TP53 Without DNMT3A	0.394
AML48_TTCTAACCACTAGAGG-1	AML Immature	AML48	TP53 Without DNMT3A	-0.0844
AML48_TTCTCTCCATAGGAGC-1	AML Immature	AML48	TP53 Without DNMT3A	-0.078
AML48_TTCTCTCGTGTCTAAC-1	AML Immature	AML48	TP53 Without DNMT3A	-0.1325
AML48_TTCTGTAAGTGGTGGT-1	AML Immature	AML48	TP53 Without DNMT3A	-0.4504
AML48_TTCTTCCGTCATCGCG-1	AML Immature	AML48	TP53 Without DNMT3A	0.1488
AML48_TTCTTCCTCAATCGGT-1	AML Immature	AML48	TP53 Without DNMT3A	0.678
AML48_TTCTTGAAGTCGAAAT-1	AML Immature	AML48	TP53 Without DNMT3A	0.3404
AML48_TTGAACGCAGCAGAAC-1	AML Immature	AML48	TP53 Without DNMT3A	0.0672
AML48_TTGACCCCAGCAGTGA-1	AML Immature	AML48	TP53 Without DNMT3A	0.169
AML48_TTGAGTGGTGTAAATG-1	AML Immature	AML48	TP53 Without DNMT3A	0.1194
AML48_TTGAGTGTCGACATCA-1	AML Immature	AML48	TP53 Without DNMT3A	0.1169
AML48_TTGCATTAGGTGCCAA-1	AML Immature	AML48	TP53 Without DNMT3A	0.0386
AML48_TTGCATTGTGTTACAC-1	AML Immature	AML48	TP53 Without DNMT3A	0.0834
AML48_TTGCATTGTTGTACGT-1	AML Immature	AML48	TP53 Without DNMT3A	0.4884
AML48_TTGCGTCAGAAGAACG-1	AML Immature	AML48	TP53 Without DNMT3A	0.4456
AML48_TTGCGTCTCGGCTATA-1	AML Immature	AML48	TP53 Without DNMT3A	-0.003
AML48_TTGCGTCTCGGTAGGA-1	AML Immature	AML48	TP53 Without DNMT3A	0.0827
AML48_TTGGATGTCCTTATCA-1	AML Immature	AML48	TP53 Without DNMT3A	0.1664
AML48_TTGGGATAGGCCTAAG-1	AML Immature	AML48	TP53 Without DNMT3A	0.3804
AML48_TTGGGATCACGAAAGC-1	AML Immature	AML48	TP53 Without DNMT3A	0.2656
AML48_TTGGGTAAGAGAGCAA-1	AML Immature	AML48	TP53 Without DNMT3A	0.2347
AML48_TTGGTTTAGGCCACTC-1	AML Immature	AML48	TP53 Without DNMT3A	0.5457
AML48_TTGGTTTCAACAAGTA-1	AML Immature	AML48	TP53 Without DNMT3A	0.4621
AML48_TTGGTTTCAGTTCACA-1	AML Immature	AML48	TP53 Without DNMT3A	-0.3916
AML48_TTGTGGACACTGGACC-1	AML Immature	AML48	TP53 Without DNMT3A	0.012
AML48_TTGTGTTAGCTGGCCT-1	AML Immature	AML48	TP53 Without DNMT3A	4e-4
AML48_TTGTGTTAGGGAGATA-1	AML Immature	AML48	TP53 Without DNMT3A	0.5631
AML48_TTGTGTTCAGAATGTA-1	AML Immature	AML48	TP53 Without DNMT3A	0.2381
AML48_TTGTGTTGTGAATATG-1	AML Immature	AML48	TP53 Without DNMT3A	0.0516
AML48_TTGTTCACATGTGGTT-1	AML Immature	AML48	TP53 Without DNMT3A	0.811
AML48_TTGTTGTCACCAGTTA-1	AML Immature	AML48	TP53 Without DNMT3A	-0.0085
AML48_TTGTTTGCAAGATGTA-1	AML Immature	AML48	TP53 Without DNMT3A	0.0751
AML48_TTTACCAAGAAGGGAT-1	AML Immature	AML48	TP53 Without DNMT3A	0.6515
AML48_TTTACCAAGCTAGCCC-1	AML Immature	AML48	TP53 Without DNMT3A	0.328
AML48_TTTACCATCGGTCAGC-1	AML Immature	AML48	TP53 Without DNMT3A	-0.0819
AML48_TTTACGTAGGTGCTTT-1	AML Immature	AML48	TP53 Without DNMT3A	0.3386
AML48_TTTACGTCAAGTTCGT-1	AML Immature	AML48	TP53 Without DNMT3A	0.4923
AML48_TTTCAGTGTAGTCGTT-1	AML Immature	AML48	TP53 Without DNMT3A	0.09
AML48_TTTCAGTTCATTTACC-1	AML Immature	AML48	TP53 Without DNMT3A	-0.1822
AML48_TTTCATGGTGATGGCA-1	AML Immature	AML48	TP53 Without DNMT3A	0.4953
AML48_TTTCGATGTATCGCGC-1	AML Immature	AML48	TP53 Without DNMT3A	0.5639
AML48_TTTCGATGTCCACGCA-1	AML Immature	AML48	TP53 Without DNMT3A	0.3451
AML48_TTTCGATGTCGATGCC-1	AML Immature	AML48	TP53 Without DNMT3A	0.1561
AML48_TTTGACTGTGGATCGA-1	AML Immature	AML48	TP53 Without DNMT3A	0.0041
AML48_TTTGGAGCACGAAAGC-1	AML Immature	AML48	TP53 Without DNMT3A	0.4119
AML48_TTTGGTTGTAGACGGT-1	AML Immature	AML48	TP53 Without DNMT3A	0.9305
AML48_TTTGGTTGTCCTGTTC-1	AML Immature	AML48	TP53 Without DNMT3A	0.4935
AML48_TTTGGTTGTGAACCGA-1	AML Immature	AML48	TP53 Without DNMT3A	0.1593
AML48_TTTGGTTTCCGTAGTA-1	AML Immature	AML48	TP53 Without DNMT3A	0.543
AML62_AAAGGTAGTTGGCCTG-1	AML Immature	AML62	TP53+DNMT3A	-0.5215
AML62_AAATGGACATATGGCT-1	AML Immature	AML62	TP53+DNMT3A	-0.385
AML62_AACCAACGTTCAATCG-1	AML Immature	AML62	TP53+DNMT3A	-0.2132
AML62_AACCCAAGTCCGGATC-1	AML Immature	AML62	TP53+DNMT3A	-0.3193
AML62_AACCTGACATCTGCGG-1	AML Immature	AML62	TP53+DNMT3A	-0.0131
AML62_AACGTCAAGTTGAATG-1	AML Immature	AML62	TP53+DNMT3A	-0.4268
AML62_AAGACTCGTAGGGTAC-1	AML Immature	AML62	TP53+DNMT3A	-0.0894
AML62_ACAAAGAGTATGACAA-1	AML Immature	AML62	TP53+DNMT3A	-0.0913
AML62_ACAAAGATCCGTAGTA-1	AML Immature	AML62	TP53+DNMT3A	-0.267
AML62_ACCACAATCAATCTTC-1	AML Immature	AML62	TP53+DNMT3A	-0.4102
AML62_ACCACAATCGAGCCTG-1	AML Immature	AML62	TP53+DNMT3A	-0.1445
AML62_ACCGTTCTCCACCCTA-1	AML Immature	AML62	TP53+DNMT3A	-0.2585
AML62_ACGATGTTCGCGGTAC-1	AML Immature	AML62	TP53+DNMT3A	-0.2657
AML62_ACTATCTGTTGGCTAT-1	AML Immature	AML62	TP53+DNMT3A	-0.4327
AML62_ACTCCCACAACTACGT-1	AML Immature	AML62	TP53+DNMT3A	-0.1089
AML62_AGACAAAGTGTTACAC-1	AML Immature	AML62	TP53+DNMT3A	-0.4782
AML62_AGATCCAGTTAAACAG-1	AML Immature	AML62	TP53+DNMT3A	-0.4591
AML62_AGGAAATGTTGCCTAA-1	AML Immature	AML62	TP53+DNMT3A	-0.3126
AML62_AGGGTTTAGACTTAAG-1	AML Immature	AML62	TP53+DNMT3A	0.2287
AML62_AGGTTGTCAGTCCCGA-1	AML Immature	AML62	TP53+DNMT3A	0.6648
AML62_AGTTCCCCAATCACGT-1	AML Immature	AML62	TP53+DNMT3A	-0.0019
AML62_CAACCTCAGGCCACCT-1	AML Immature	AML62	TP53+DNMT3A	-0.5079
AML62_CACAGATCAACTGATC-1	AML Immature	AML62	TP53+DNMT3A	0.3194
AML62_CACTGGGAGGGCAATC-1	AML Immature	AML62	TP53+DNMT3A	-0.3276
AML62_CAGTGCGCAAGGATGC-1	AML Immature	AML62	TP53+DNMT3A	-0.2847
AML62_CATACCCGTCGCTTAA-1	AML Immature	AML62	TP53+DNMT3A	-0.2825
AML62_CATACTTTCCCGTGTT-1	AML Immature	AML62	TP53+DNMT3A	-0.3624
AML62_CATCAAGAGTTGGACG-1	AML Immature	AML62	TP53+DNMT3A	-0.3866
AML62_CCGTTCACACCAGCGT-1	AML Immature	AML62	TP53+DNMT3A	-0.1603
AML62_CCTAACCTCCGTAGTA-1	AML Immature	AML62	TP53+DNMT3A	-0.0218
AML62_CCTAACCTCGTTTACT-1	AML Immature	AML62	TP53+DNMT3A	-0.5111
AML62_CCTATCGGTCGTGGAA-1	AML Immature	AML62	TP53+DNMT3A	-0.1672
AML62_CCTCTAGAGGACACTG-1	AML Immature	AML62	TP53+DNMT3A	0.0908
AML62_CGAATTGGTAATTGGA-1	AML Immature	AML62	TP53+DNMT3A	-0.099
AML62_CGATGCGCAGCCATTA-1	AML Immature	AML62	TP53+DNMT3A	-0.401
AML62_CGCGTGATCTTGCAGA-1	AML Immature	AML62	TP53+DNMT3A	-0.4768
AML62_CGGGACTAGAAGTGTT-1	AML Immature	AML62	TP53+DNMT3A	-0.4665
AML62_CTACAGATCGCTGTCT-1	AML Immature	AML62	TP53+DNMT3A	-0.3496
AML62_CTCTCGATCCTATTGT-1	AML Immature	AML62	TP53+DNMT3A	-0.297
AML62_CTGTGAATCGTGCAGC-1	AML Immature	AML62	TP53+DNMT3A	-0.2953
AML62_GACAGCCCAGGAACCA-1	AML Immature	AML62	TP53+DNMT3A	-0.2578
AML62_GACGCTGCAATGCAAA-1	AML Immature	AML62	TP53+DNMT3A	-0.3537
AML62_GACGTTATCTATACTC-1	AML Immature	AML62	TP53+DNMT3A	0.0184
AML62_GACTCTCGTATGGAAT-1	AML Immature	AML62	TP53+DNMT3A	0.0138
AML62_GAGTGTTTCTCAGGCG-1	AML Immature	AML62	TP53+DNMT3A	-0.2272
AML62_GAGTTACCAGCGAACA-1	AML Immature	AML62	TP53+DNMT3A	-0.4933
AML62_GAGTTTGAGTTCAACC-1	AML Immature	AML62	TP53+DNMT3A	-0.2261
AML62_GATCCCTGTCCAGCAC-1	AML Immature	AML62	TP53+DNMT3A	-0.5068
AML62_GATCGTAAGACGATAT-1	AML Immature	AML62	TP53+DNMT3A	-0.4784
AML62_GCAACCGCAATTGCAC-1	AML Immature	AML62	TP53+DNMT3A	0.3328
AML62_GCTCAAAGTGCTAGCC-1	AML Immature	AML62	TP53+DNMT3A	-0.4473
AML62_GGACGTCGTCCAACGC-1	AML Immature	AML62	TP53+DNMT3A	0.0849
AML62_GGATCTAGTGACAGCA-1	AML Immature	AML62	TP53+DNMT3A	-0.3468
AML62_GGGATGAGTGGATGAC-1	AML Immature	AML62	TP53+DNMT3A	-0.2792
AML62_GGGCGTTAGAAGCTCG-1	AML Immature	AML62	TP53+DNMT3A	-0.1844
AML62_GGTCTGGTCATCACTT-1	AML Immature	AML62	TP53+DNMT3A	-0.2991
AML62_GGTTGTACATACTTTC-1	AML Immature	AML62	TP53+DNMT3A	-0.1222
AML62_GTAATGCAGTAAGAGG-1	AML Immature	AML62	TP53+DNMT3A	0.0137
AML62_GTAGAAACACCCTTAC-1	AML Immature	AML62	TP53+DNMT3A	-0.4092
AML62_GTCACTCAGTAACGTA-1	AML Immature	AML62	TP53+DNMT3A	-0.4003
AML62_GTGTTCCGTCAGGAGT-1	AML Immature	AML62	TP53+DNMT3A	-0.0614
AML62_GTTATGGGTCATGGCC-1	AML Immature	AML62	TP53+DNMT3A	-0.2869
AML62_GTTCTATTCTACTTCA-1	AML Immature	AML62	TP53+DNMT3A	-0.3145
AML62_TAACGACAGTACTGGG-1	AML Immature	AML62	TP53+DNMT3A	7e-4
AML62_TAAGCACCATTAAAGG-1	AML Immature	AML62	TP53+DNMT3A	-0.448
AML62_TACAGGTTCTGTCGTC-1	AML Immature	AML62	TP53+DNMT3A	0.0118
AML62_TACCGGGAGGCCCAAA-1	AML Immature	AML62	TP53+DNMT3A	-0.1988
AML62_TACGCTCGTGTGGTCC-1	AML Immature	AML62	TP53+DNMT3A	-0.2961
AML62_TATCAGGTCACGGGAA-1	AML Immature	AML62	TP53+DNMT3A	-0.3262
AML62_TCAGTCCCAGATCCAT-1	AML Immature	AML62	TP53+DNMT3A	-0.227
AML62_TCAGTCCGTCTTTATC-1	AML Immature	AML62	TP53+DNMT3A	-0.2449
AML62_TCCACCAAGCAGCGAT-1	AML Immature	AML62	TP53+DNMT3A	-0.2157
AML62_TCCGATCTCTTCTAAC-1	AML Immature	AML62	TP53+DNMT3A	0.1624
AML62_TCGGGTGGTAGCGAGT-1	AML Immature	AML62	TP53+DNMT3A	0.04
AML62_TCGTGCTCAGTCGCTG-1	AML Immature	AML62	TP53+DNMT3A	-0.1086
AML62_TCTCTGGTCATTTGGG-1	AML Immature	AML62	TP53+DNMT3A	-0.002
AML62_TCTGGCTAGCAGCACA-1	AML Immature	AML62	TP53+DNMT3A	-0.2148
AML62_TCTTTGATCGGTAGGA-1	AML Immature	AML62	TP53+DNMT3A	-0.2519
AML62_TGCAGGCAGCCAGTAG-1	AML Immature	AML62	TP53+DNMT3A	0.0498
AML62_TGCTCGTTCTCACGAA-1	AML Immature	AML62	TP53+DNMT3A	-0.087
AML62_TGCTTCGCATGTGCTA-1	AML Immature	AML62	TP53+DNMT3A	-0.0789
AML62_TGGGCTGCACACCGCA-1	AML Immature	AML62	TP53+DNMT3A	-0.2497
AML62_TTACCATCATTGAGCT-1	AML Immature	AML62	TP53+DNMT3A	-0.0887
AML62_TTGCCTGGTATCTTCT-1	AML Immature	AML62	TP53+DNMT3A	0.4388
AML62_TTGTGTTGTCCAGCAC-1	AML Immature	AML62	TP53+DNMT3A	0.0576
AML62_TTGTTCACAGACCATT-1	AML Immature	AML62	TP53+DNMT3A	0.2128
AML62_TTTGATCTCTTGCAAG-1	AML Immature	AML62	TP53+DNMT3A	-0.1452
AML80_AAACCCATCAGTGTTG-1	AML Immature	AML80	TP53 Without DNMT3A	0.3981
AML80_AAACGAACATACTGAC-1	AML Immature	AML80	TP53 Without DNMT3A	0.4703
AML80_AAACGCTGTTTCGGCG-1	AML Immature	AML80	TP53 Without DNMT3A	-0.3437
AML80_AAAGAACGTCTGCATA-1	AML Immature	AML80	TP53 Without DNMT3A	0.487
AML80_AAAGGATGTTCGGCTG-1	AML Immature	AML80	TP53 Without DNMT3A	0.6373
AML80_AACAAAGAGGTACTGG-1	AML Immature	AML80	TP53 Without DNMT3A	-0.226
AML80_AACAACCAGCAGCACA-1	AML Immature	AML80	TP53 Without DNMT3A	-0.2381
AML80_AACAACCAGCTAAACA-1	AML Immature	AML80	TP53 Without DNMT3A	0.3895
AML80_AACAAGACACCGCTGA-1	AML Immature	AML80	TP53 Without DNMT3A	-0.1353
AML80_AACAAGATCAACGAGG-1	AML Immature	AML80	TP53 Without DNMT3A	0.2278
AML80_AACAAGATCAGAGTGG-1	AML Immature	AML80	TP53 Without DNMT3A	0.3126
AML80_AACAGGGTCCGATAGT-1	AML Immature	AML80	TP53 Without DNMT3A	0.0972
AML80_AACCCAATCTGTTGGA-1	AML Immature	AML80	TP53 Without DNMT3A	0.7423
AML80_AACCTGAGTAACATCC-1	AML Immature	AML80	TP53 Without DNMT3A	0.0057
AML80_AACCTGAGTGTCGATT-1	AML Immature	AML80	TP53 Without DNMT3A	0.3171
AML80_AACCTTTCAGATGCGA-1	AML Immature	AML80	TP53 Without DNMT3A	0.4755
AML80_AACGGGACACACCTTC-1	AML Immature	AML80	TP53 Without DNMT3A	0.2388
AML80_AACTTCTTCGCAAGAG-1	AML Immature	AML80	TP53 Without DNMT3A	-0.1126
AML80_AAGACTCGTCAGTCGC-1	AML Immature	AML80	TP53 Without DNMT3A	0.0895
AML80_AAGATAGCAAGTGGGT-1	AML Immature	AML80	TP53 Without DNMT3A	-0.0707
AML80_AAGCGAGCAAATCAGA-1	AML Immature	AML80	TP53 Without DNMT3A	0.437
AML80_AAGCGAGCAGGCGTTC-1	AML Immature	AML80	TP53 Without DNMT3A	0.1872
AML80_AAGCGAGGTCATAACC-1	AML Immature	AML80	TP53 Without DNMT3A	0.1021
AML80_AAGCGTTAGATTGACA-1	AML Immature	AML80	TP53 Without DNMT3A	0.5195
AML80_AAGTCGTAGGCCCAAA-1	AML Immature	AML80	TP53 Without DNMT3A	0.364
AML80_AAGTGAAAGTGCACAG-1	AML Immature	AML80	TP53 Without DNMT3A	0.5594
AML80_AAGTTCGTCCTGTACC-1	AML Immature	AML80	TP53 Without DNMT3A	0.2625
AML80_AATCGACCACGCGCTA-1	AML Immature	AML80	TP53 Without DNMT3A	0.9056
AML80_AATCGACGTTTCCATT-1	AML Immature	AML80	TP53 Without DNMT3A	-0.243
AML80_AATTCCTAGGATCACG-1	AML Immature	AML80	TP53 Without DNMT3A	-0.2498
AML80_ACACCAACAATCAGCT-1	AML Immature	AML80	TP53 Without DNMT3A	0.4349
AML80_ACACTGAGTAAGTAGT-1	AML Immature	AML80	TP53 Without DNMT3A	-0.0919
AML80_ACACTGATCGAACTCA-1	AML Immature	AML80	TP53 Without DNMT3A	0.4433
AML80_ACACTGATCGCGGACT-1	AML Immature	AML80	TP53 Without DNMT3A	-0.1128
AML80_ACAGCCGCAAGAATGT-1	AML Immature	AML80	TP53 Without DNMT3A	0.6631
AML80_ACAGGGATCATGACAC-1	AML Immature	AML80	TP53 Without DNMT3A	0.1634
AML80_ACATCCCAGTAGCAAT-1	AML Immature	AML80	TP53 Without DNMT3A	0.2828
AML80_ACATGCAAGCACACCC-1	AML Immature	AML80	TP53 Without DNMT3A	0.2871
AML80_ACCAACATCAACCGAT-1	AML Immature	AML80	TP53 Without DNMT3A	0.0699
AML80_ACCATTTAGGAGGGTG-1	AML Immature	AML80	TP53 Without DNMT3A	0.3926
AML80_ACCATTTAGTTGCTCA-1	AML Immature	AML80	TP53 Without DNMT3A	0.3082
AML80_ACCCTCACACAACGTT-1	AML Immature	AML80	TP53 Without DNMT3A	0.7124
AML80_ACCCTTGTCGTGCATA-1	AML Immature	AML80	TP53 Without DNMT3A	-0.3813
AML80_ACCGTTCAGTATGAGT-1	AML Immature	AML80	TP53 Without DNMT3A	0.2265
AML80_ACGATGTAGCGCTTCG-1	AML Immature	AML80	TP53 Without DNMT3A	-0.0681
AML80_ACGGTTACATGATAGA-1	AML Immature	AML80	TP53 Without DNMT3A	0.2285
AML80_ACGTAACAGGACTTCT-1	AML Immature	AML80	TP53 Without DNMT3A	-0.0192
AML80_ACTACGACATGACGTT-1	AML Immature	AML80	TP53 Without DNMT3A	0.0649
AML80_ACTACGAGTGTCTTCC-1	AML Immature	AML80	TP53 Without DNMT3A	-0.4414
AML80_ACTACGAGTTTCGGCG-1	AML Immature	AML80	TP53 Without DNMT3A	-0.4671
AML80_ACTACGATCGGCATCG-1	AML Immature	AML80	TP53 Without DNMT3A	0.5247
AML80_ACTCCCAAGCTTTCTT-1	AML Immature	AML80	TP53 Without DNMT3A	-0.0761
AML80_ACTCTCGGTCTTGTCC-1	AML Immature	AML80	TP53 Without DNMT3A	0.2964
AML80_ACTGATGAGACGGATC-1	AML Immature	AML80	TP53 Without DNMT3A	-0.0184
AML80_ACTGCAAGTAGGTGCA-1	AML Immature	AML80	TP53 Without DNMT3A	0.3609
AML80_ACTGTGAGTAGGCAAC-1	AML Immature	AML80	TP53 Without DNMT3A	0.4025
AML80_ACTTAGGTCACTGGTA-1	AML Immature	AML80	TP53 Without DNMT3A	-0.2846
AML80_ACTTATCTCTCTCCGA-1	AML Immature	AML80	TP53 Without DNMT3A	-0.0832
AML80_ACTTCCGCATGGACAG-1	AML Immature	AML80	TP53 Without DNMT3A	0.0793
AML80_ACTTCGCCACCCAATA-1	AML Immature	AML80	TP53 Without DNMT3A	0.2735
AML80_AGAAATGGTATGTCAC-1	AML Immature	AML80	TP53 Without DNMT3A	-0.2482
AML80_AGAACCTCATGACTCA-1	AML Immature	AML80	TP53 Without DNMT3A	0.5402
AML80_AGAAGCGCATCAGCTA-1	AML Immature	AML80	TP53 Without DNMT3A	0.4326
AML80_AGAAGTACATCGATCA-1	AML Immature	AML80	TP53 Without DNMT3A	0.1356
AML80_AGACAAACATGACTTG-1	AML Immature	AML80	TP53 Without DNMT3A	0.4959
AML80_AGACAGGTCTAGGCAT-1	AML Immature	AML80	TP53 Without DNMT3A	0.3046
AML80_AGACCCGCACTATGTG-1	AML Immature	AML80	TP53 Without DNMT3A	0.7919
AML80_AGAGAGCCATCGCTAA-1	AML Immature	AML80	TP53 Without DNMT3A	0.7801
AML80_AGAGCCCTCCTATTTG-1	AML Immature	AML80	TP53 Without DNMT3A	0.311
AML80_AGATCCAAGGGCATGT-1	AML Immature	AML80	TP53 Without DNMT3A	0.6338
AML80_AGATCCATCGACTCCT-1	AML Immature	AML80	TP53 Without DNMT3A	0.1927
AML80_AGCATCATCTGCGGCA-1	AML Immature	AML80	TP53 Without DNMT3A	0.4263
AML80_AGCGTCGGTCCTACAA-1	AML Immature	AML80	TP53 Without DNMT3A	-0.2127
AML80_AGCGTCGGTCGTTGCG-1	AML Immature	AML80	TP53 Without DNMT3A	-0.2325
AML80_AGCTCAAAGACATCAA-1	AML Immature	AML80	TP53 Without DNMT3A	0.1886
AML80_AGCTCAACATCAGCTA-1	AML Immature	AML80	TP53 Without DNMT3A	-0.1511
AML80_AGCTTCCCAACGATTC-1	AML Immature	AML80	TP53 Without DNMT3A	0.4176
AML80_AGCTTCCGTCCAAGAG-1	AML Immature	AML80	TP53 Without DNMT3A	-0.0011
AML80_AGGACGAGTATGGGAC-1	AML Immature	AML80	TP53 Without DNMT3A	0.2585
AML80_AGGCATTAGTTGTCAC-1	AML Immature	AML80	TP53 Without DNMT3A	0.5569
AML80_AGGCATTTCCTTGACC-1	AML Immature	AML80	TP53 Without DNMT3A	-0.0308
AML80_AGGGCCTAGGAGAGGC-1	AML Immature	AML80	TP53 Without DNMT3A	0.4143
AML80_AGGGTGAGTATCGGTT-1	AML Immature	AML80	TP53 Without DNMT3A	-0.1984
AML80_AGGTAGGAGATTGCGG-1	AML Immature	AML80	TP53 Without DNMT3A	0.0896
AML80_AGGTCATAGCGTTCCG-1	AML Immature	AML80	TP53 Without DNMT3A	-0.5146
AML80_AGGTCATGTTGCGAAG-1	AML Immature	AML80	TP53 Without DNMT3A	0.5877
AML80_AGGTGTTGTCTATGAC-1	AML Immature	AML80	TP53 Without DNMT3A	0.2141
AML80_AGTAACCCACGCCAGT-1	AML Immature	AML80	TP53 Without DNMT3A	0.2431
AML80_AGTACCAGTGTTCATG-1	AML Immature	AML80	TP53 Without DNMT3A	0.144
AML80_AGTCACAGTTTACCTT-1	AML Immature	AML80	TP53 Without DNMT3A	-0.2661
AML80_AGTGACTCAGCACACC-1	AML Immature	AML80	TP53 Without DNMT3A	0.0355
AML80_AGTGACTTCTTCCACG-1	AML Immature	AML80	TP53 Without DNMT3A	0.0687
AML80_AGTGCCGAGATGCAGC-1	AML Immature	AML80	TP53 Without DNMT3A	-0.209
AML80_ATACCTTCAGCGACAA-1	AML Immature	AML80	TP53 Without DNMT3A	0.1525
AML80_ATACTTCTCGAGAACG-1	AML Immature	AML80	TP53 Without DNMT3A	-0.4188
AML80_ATACTTCTCTTCCCAG-1	AML Immature	AML80	TP53 Without DNMT3A	0.16
AML80_ATAGACCCAAGTGCTT-1	AML Immature	AML80	TP53 Without DNMT3A	0.4294
AML80_ATCACGAGTATGAGAT-1	AML Immature	AML80	TP53 Without DNMT3A	0.4293
AML80_ATCAGGTAGTTGCTCA-1	AML Immature	AML80	TP53 Without DNMT3A	0.1421
AML80_ATCCATTTCATTCGGA-1	AML Immature	AML80	TP53 Without DNMT3A	0.3501
AML80_ATCCCTGGTCCACAGC-1	AML Immature	AML80	TP53 Without DNMT3A	0.5501
AML80_ATCGGATAGCAATTAG-1	AML Immature	AML80	TP53 Without DNMT3A	0.1894
AML80_ATCGGATAGTAGCTCT-1	AML Immature	AML80	TP53 Without DNMT3A	0.3579
AML80_ATCGGCGCACCATATG-1	AML Immature	AML80	TP53 Without DNMT3A	-4e-4
AML80_ATCGTCCAGAGAGTGA-1	AML Immature	AML80	TP53 Without DNMT3A	-0.26
AML80_ATCGTCCGTTTCGGCG-1	AML Immature	AML80	TP53 Without DNMT3A	0.2337
AML80_ATGCATGCACGGGCTT-1	AML Immature	AML80	TP53 Without DNMT3A	0.5206
AML80_ATGGATCGTCTGTGAT-1	AML Immature	AML80	TP53 Without DNMT3A	0.1665
AML80_ATTATCCAGTAAGACT-1	AML Immature	AML80	TP53 Without DNMT3A	0.1471
AML80_ATTCACTTCCTATTGT-1	AML Immature	AML80	TP53 Without DNMT3A	0.8985
AML80_ATTCAGGAGACCACGA-1	AML Immature	AML80	TP53 Without DNMT3A	0.2112
AML80_ATTCGTTCATCTATCT-1	AML Immature	AML80	TP53 Without DNMT3A	0.0669
AML80_ATTCTTGTCACCGGGT-1	AML Immature	AML80	TP53 Without DNMT3A	0.2956
AML80_ATTCTTGTCGACGACC-1	AML Immature	AML80	TP53 Without DNMT3A	-0.3689
AML80_ATTGGGTTCGCAATTG-1	AML Immature	AML80	TP53 Without DNMT3A	-0.1618
AML80_ATTTACCGTCCGTACG-1	AML Immature	AML80	TP53 Without DNMT3A	0.7403
AML80_ATTTCTGTCGTGGACC-1	AML Immature	AML80	TP53 Without DNMT3A	0.0123
AML80_ATTTCTGTCGTGGCTG-1	AML Immature	AML80	TP53 Without DNMT3A	0.659
AML80_CAAAGAAGTCTTCGAA-1	AML Immature	AML80	TP53 Without DNMT3A	0.2549
AML80_CAACGATCACCACATA-1	AML Immature	AML80	TP53 Without DNMT3A	-0.3818
AML80_CAACGGCTCACGTAGT-1	AML Immature	AML80	TP53 Without DNMT3A	0.1887
AML80_CAATACGGTATCCTCC-1	AML Immature	AML80	TP53 Without DNMT3A	0.3193
AML80_CAATCGACAATTGCGT-1	AML Immature	AML80	TP53 Without DNMT3A	0.3316
AML80_CAATTTCTCTTAAGGC-1	AML Immature	AML80	TP53 Without DNMT3A	0.0197
AML80_CACAGATGTGTGTACT-1	AML Immature	AML80	TP53 Without DNMT3A	0.4051
AML80_CACCAAAGTGTCCGTG-1	AML Immature	AML80	TP53 Without DNMT3A	0.2522
AML80_CACCGTTGTTGAATCC-1	AML Immature	AML80	TP53 Without DNMT3A	0.4966
AML80_CACGGGTCATGCGGTC-1	AML Immature	AML80	TP53 Without DNMT3A	-0.0437
AML80_CACTGAACAAATAAGC-1	AML Immature	AML80	TP53 Without DNMT3A	0.3175
AML80_CACTGGGAGCTCCATA-1	AML Immature	AML80	TP53 Without DNMT3A	-0.3902
AML80_CACTGTCGTAACAGTA-1	AML Immature	AML80	TP53 Without DNMT3A	0.0567
AML80_CAGAGCCAGGTACAGC-1	AML Immature	AML80	TP53 Without DNMT3A	0.1191
AML80_CAGAGCCCATCATTGG-1	AML Immature	AML80	TP53 Without DNMT3A	-0.1122
AML80_CAGATCATCGGCCCAA-1	AML Immature	AML80	TP53 Without DNMT3A	0.4014
AML80_CAGATTGAGATAGGGA-1	AML Immature	AML80	TP53 Without DNMT3A	0.3722
AML80_CAGCAGCAGAGGGCGA-1	AML Immature	AML80	TP53 Without DNMT3A	0.4314
AML80_CAGCCAGAGGGACACT-1	AML Immature	AML80	TP53 Without DNMT3A	-0.4348
AML80_CAGCCAGCAGCGCGTT-1	AML Immature	AML80	TP53 Without DNMT3A	-0.0135
AML80_CAGGGCTTCGCGTGAC-1	AML Immature	AML80	TP53 Without DNMT3A	-0.2194
AML80_CAGTGCGCATGATAGA-1	AML Immature	AML80	TP53 Without DNMT3A	-0.1136
AML80_CATAAGCCAGTCTCTC-1	AML Immature	AML80	TP53 Without DNMT3A	-0.007
AML80_CATACAGGTTCGGTAT-1	AML Immature	AML80	TP53 Without DNMT3A	0.6356
AML80_CATACAGTCATCTACT-1	AML Immature	AML80	TP53 Without DNMT3A	0.202
AML80_CATACCCCAAGTGACG-1	AML Immature	AML80	TP53 Without DNMT3A	0.1945
AML80_CATACCCCATCGTCCT-1	AML Immature	AML80	TP53 Without DNMT3A	0.0822
AML80_CATCCGTAGAGAATCT-1	AML Immature	AML80	TP53 Without DNMT3A	-0.0207
AML80_CATCGCTAGTTGCATC-1	AML Immature	AML80	TP53 Without DNMT3A	-0.0324
AML80_CATCGCTGTAGCGTTT-1	AML Immature	AML80	TP53 Without DNMT3A	0.0445
AML80_CATCGTCAGTACAACA-1	AML Immature	AML80	TP53 Without DNMT3A	0.5325
AML80_CATCGTCAGTCATGAA-1	AML Immature	AML80	TP53 Without DNMT3A	0.1237
AML80_CATGAGTCAACCCTCT-1	AML Immature	AML80	TP53 Without DNMT3A	0.5714
AML80_CATGAGTCACCATATG-1	AML Immature	AML80	TP53 Without DNMT3A	0.4721
AML80_CATGAGTCACGACGAA-1	AML Immature	AML80	TP53 Without DNMT3A	0.227
AML80_CATGCTCAGTGAGTGC-1	AML Immature	AML80	TP53 Without DNMT3A	0.2701
AML80_CATGCTCCACTTGAGT-1	AML Immature	AML80	TP53 Without DNMT3A	0.4154
AML80_CATTGAGGTGTTAGCT-1	AML Immature	AML80	TP53 Without DNMT3A	0.6928
AML80_CATTGCCAGGAAGTAG-1	AML Immature	AML80	TP53 Without DNMT3A	0.2484
AML80_CATTTCAGTTCTTGCC-1	AML Immature	AML80	TP53 Without DNMT3A	0.2423
AML80_CCAAGCGGTCTCTCCA-1	AML Immature	AML80	TP53 Without DNMT3A	0.5205
AML80_CCAATGAAGTCACGAG-1	AML Immature	AML80	TP53 Without DNMT3A	0.1058
AML80_CCACACTCACCAGGTC-1	AML Immature	AML80	TP53 Without DNMT3A	0.5133
AML80_CCACCATTCACAAGGG-1	AML Immature	AML80	TP53 Without DNMT3A	-0.264
AML80_CCACGAGAGTTCCGGC-1	AML Immature	AML80	TP53 Without DNMT3A	0.1517
AML80_CCACGAGGTAGATTAG-1	AML Immature	AML80	TP53 Without DNMT3A	-0.3582
AML80_CCCGGAATCAGACCGC-1	AML Immature	AML80	TP53 Without DNMT3A	0.3538
AML80_CCCTAACGTCCGAAGA-1	AML Immature	AML80	TP53 Without DNMT3A	0.1329
AML80_CCGAACGAGGTGCGAT-1	AML Immature	AML80	TP53 Without DNMT3A	0.4072
AML80_CCGAACGGTGTTCGAT-1	AML Immature	AML80	TP53 Without DNMT3A	-0.1176
AML80_CCGCAAGCAAAGGAGA-1	AML Immature	AML80	TP53 Without DNMT3A	0.3686
AML80_CCGCAAGCATTCACAG-1	AML Immature	AML80	TP53 Without DNMT3A	0.4436
AML80_CCGGACACAGAGGACT-1	AML Immature	AML80	TP53 Without DNMT3A	0.3689
AML80_CCGGGTATCAAGGTGG-1	AML Immature	AML80	TP53 Without DNMT3A	0.0685
AML80_CCGGTGACACAAGGTG-1	AML Immature	AML80	TP53 Without DNMT3A	0.5021
AML80_CCGTTCATCAACACGT-1	AML Immature	AML80	TP53 Without DNMT3A	0.0216
AML80_CCTAAGAGTGGTACAG-1	AML Immature	AML80	TP53 Without DNMT3A	0.3868
AML80_CCTACGTAGCATTTGC-1	AML Immature	AML80	TP53 Without DNMT3A	0.5854
AML80_CCTCAACAGGATACCG-1	AML Immature	AML80	TP53 Without DNMT3A	-0.3781
AML80_CCTCACACACTAGGCC-1	AML Immature	AML80	TP53 Without DNMT3A	-0.3643
AML80_CCTCTCCCAGTTCTAG-1	AML Immature	AML80	TP53 Without DNMT3A	0.2445
AML80_CCTGTTGCACGCGCTA-1	AML Immature	AML80	TP53 Without DNMT3A	0.2147
AML80_CCTGTTGTCTATCGTT-1	AML Immature	AML80	TP53 Without DNMT3A	-0.0555
AML80_CCTTCAGCAGAACGCA-1	AML Immature	AML80	TP53 Without DNMT3A	0.3637
AML80_CGAGTGCAGCGACTGA-1	AML Immature	AML80	TP53 Without DNMT3A	0.2555
AML80_CGAGTGCAGTAAACGT-1	AML Immature	AML80	TP53 Without DNMT3A	0.7438
AML80_CGAGTGCGTTGCTGAT-1	AML Immature	AML80	TP53 Without DNMT3A	1.1664
AML80_CGATGCGCATAATCCG-1	AML Immature	AML80	TP53 Without DNMT3A	-0.4166
AML80_CGATGGCTCATTGCTT-1	AML Immature	AML80	TP53 Without DNMT3A	0.1504
AML80_CGCATAACAGTTACCA-1	AML Immature	AML80	TP53 Without DNMT3A	0.3863
AML80_CGCATGGAGAGGTTAT-1	AML Immature	AML80	TP53 Without DNMT3A	0.4784
AML80_CGCCATTGTATCGTTG-1	AML Immature	AML80	TP53 Without DNMT3A	0.7992
AML80_CGGAACCAGTTCTACG-1	AML Immature	AML80	TP53 Without DNMT3A	0.4131
AML80_CGGAACCTCTCCGTGT-1	AML Immature	AML80	TP53 Without DNMT3A	-0.354
AML80_CGGACACGTTGTGGCC-1	AML Immature	AML80	TP53 Without DNMT3A	0.1679
AML80_CGGAGAATCGTAACTG-1	AML Immature	AML80	TP53 Without DNMT3A	0.5074
AML80_CGGGACTCATACCGTA-1	AML Immature	AML80	TP53 Without DNMT3A	0.378
AML80_CGGGTCAAGGTTGTTC-1	AML Immature	AML80	TP53 Without DNMT3A	0.3292
AML80_CGTAAGTAGGAGGGTG-1	AML Immature	AML80	TP53 Without DNMT3A	-0.4301
AML80_CGTCCATGTGTAGGAC-1	AML Immature	AML80	TP53 Without DNMT3A	0.9076
AML80_CGTGATATCTGTAAGC-1	AML Immature	AML80	TP53 Without DNMT3A	0.4812
AML80_CGTGTCTAGTGAGGTC-1	AML Immature	AML80	TP53 Without DNMT3A	-0.128
AML80_CGTGTCTGTATCGAGG-1	AML Immature	AML80	TP53 Without DNMT3A	0.3549
AML80_CGTGTCTTCGGACTTA-1	AML Immature	AML80	TP53 Without DNMT3A	0.315
AML80_CGTTAGATCTTCTCAA-1	AML Immature	AML80	TP53 Without DNMT3A	0.8694
AML80_CGTTCTGAGTCACGCC-1	AML Immature	AML80	TP53 Without DNMT3A	0.4582
AML80_CTAAGTGAGAATCGTA-1	AML Immature	AML80	TP53 Without DNMT3A	0.2265
AML80_CTAAGTGTCAGTGTGT-1	AML Immature	AML80	TP53 Without DNMT3A	-0.0115
AML80_CTAAGTGTCCGCACGA-1	AML Immature	AML80	TP53 Without DNMT3A	0.1266
AML80_CTACAGAAGAAGGATG-1	AML Immature	AML80	TP53 Without DNMT3A	0.1401
AML80_CTACCCAGTGTGCCTG-1	AML Immature	AML80	TP53 Without DNMT3A	-0.0399
AML80_CTACGGGCATGCCATA-1	AML Immature	AML80	TP53 Without DNMT3A	0.2395
AML80_CTACGGGGTACCAGAG-1	AML Immature	AML80	TP53 Without DNMT3A	-0.1458
AML80_CTACTATCAGCACGAA-1	AML Immature	AML80	TP53 Without DNMT3A	-0.2833
AML80_CTATAGGTCCACGTGG-1	AML Immature	AML80	TP53 Without DNMT3A	0.5764
AML80_CTCAACCCACGGTGAA-1	AML Immature	AML80	TP53 Without DNMT3A	-0.1284
AML80_CTCAAGAAGGCATCTT-1	AML Immature	AML80	TP53 Without DNMT3A	0.6399
AML80_CTCACTGCATCCGATA-1	AML Immature	AML80	TP53 Without DNMT3A	0.6144
AML80_CTCACTGTCCCTCGTA-1	AML Immature	AML80	TP53 Without DNMT3A	0.4238
AML80_CTCATCGTCATCAGTG-1	AML Immature	AML80	TP53 Without DNMT3A	-0.0849
AML80_CTCCGATAGTTCAACC-1	AML Immature	AML80	TP53 Without DNMT3A	-0.2023
AML80_CTCGAGGAGACAACAT-1	AML Immature	AML80	TP53 Without DNMT3A	0.0911
AML80_CTCTCAGTCGGAGTAG-1	AML Immature	AML80	TP53 Without DNMT3A	0.2255
AML80_CTGAATGCACAATCTG-1	AML Immature	AML80	TP53 Without DNMT3A	0.1615
AML80_CTGCAGGTCTTGCAGA-1	AML Immature	AML80	TP53 Without DNMT3A	-0.2465
AML80_CTGCATCCACGAGGAT-1	AML Immature	AML80	TP53 Without DNMT3A	-0.4706
AML80_CTGCATCGTTGCGGCT-1	AML Immature	AML80	TP53 Without DNMT3A	-0.2935
AML80_CTGGACGCACATGGTT-1	AML Immature	AML80	TP53 Without DNMT3A	0.455
AML80_CTGGACGGTACAGTTC-1	AML Immature	AML80	TP53 Without DNMT3A	0.4999
AML80_CTGGACGTCGACCAAT-1	AML Immature	AML80	TP53 Without DNMT3A	0.1242
AML80_CTGGCAGAGAACCGCA-1	AML Immature	AML80	TP53 Without DNMT3A	0.3798
AML80_CTGGCAGGTTCTAAGC-1	AML Immature	AML80	TP53 Without DNMT3A	-0.2519
AML80_CTGGTCTAGGTCTACT-1	AML Immature	AML80	TP53 Without DNMT3A	-0.0892
AML80_CTGTACCTCACCACAA-1	AML Immature	AML80	TP53 Without DNMT3A	0.4321
AML80_CTGTGAAAGCGCTGCT-1	AML Immature	AML80	TP53 Without DNMT3A	0.6438
AML80_CTGTGGGCAACCACGC-1	AML Immature	AML80	TP53 Without DNMT3A	0.4851
AML80_CTGTGGGTCACATTGG-1	AML Immature	AML80	TP53 Without DNMT3A	0.8627
AML80_CTTCCGATCACAATGC-1	AML Immature	AML80	TP53 Without DNMT3A	0.3493
AML80_CTTCGGTCAAACCACT-1	AML Immature	AML80	TP53 Without DNMT3A	0.2486
AML80_CTTGAGAAGTTGCGCC-1	AML Immature	AML80	TP53 Without DNMT3A	0.6623
AML80_CTTGATTCAGTTACCA-1	AML Immature	AML80	TP53 Without DNMT3A	-0.3442
AML80_CTTGATTGTCGTCAGC-1	AML Immature	AML80	TP53 Without DNMT3A	0.377
AML80_GAAACCTTCACTTATC-1	AML Immature	AML80	TP53 Without DNMT3A	-0.129
AML80_GAAATGAAGACTAGAT-1	AML Immature	AML80	TP53 Without DNMT3A	0.2968
AML80_GAACACTCAAGGTACG-1	AML Immature	AML80	TP53 Without DNMT3A	-0.1182
AML80_GAACGTTAGTTCGCAT-1	AML Immature	AML80	TP53 Without DNMT3A	-0.1227
AML80_GAACGTTTCATTCGTT-1	AML Immature	AML80	TP53 Without DNMT3A	0.1101
AML80_GAACTGTGTGTTCCTC-1	AML Immature	AML80	TP53 Without DNMT3A	0.4205
AML80_GAAGAATAGCAGTAAT-1	AML Immature	AML80	TP53 Without DNMT3A	0.6057
AML80_GAAGCGAAGACGAAGA-1	AML Immature	AML80	TP53 Without DNMT3A	0.5198
AML80_GAAGGACAGTATGATG-1	AML Immature	AML80	TP53 Without DNMT3A	0.4897
AML80_GAAGGGTTCCATTCGC-1	AML Immature	AML80	TP53 Without DNMT3A	0.7946
AML80_GACCGTGAGGAGCAAA-1	AML Immature	AML80	TP53 Without DNMT3A	-0.2733
AML80_GACTATGCAATAGGGC-1	AML Immature	AML80	TP53 Without DNMT3A	-0.1013
AML80_GACTATGGTACGCGTC-1	AML Immature	AML80	TP53 Without DNMT3A	0.1168
AML80_GACTCAATCGCGTTTC-1	AML Immature	AML80	TP53 Without DNMT3A	0.1466
AML80_GACTCTCTCGACACTA-1	AML Immature	AML80	TP53 Without DNMT3A	0.3352
AML80_GACTGATAGATCCGAG-1	AML Immature	AML80	TP53 Without DNMT3A	0.3461
AML80_GAGAAATTCTCGGGAC-1	AML Immature	AML80	TP53 Without DNMT3A	0.2303
AML80_GAGACCCCACAAAGTA-1	AML Immature	AML80	TP53 Without DNMT3A	0.2666
AML80_GAGATGGGTTAAGTCC-1	AML Immature	AML80	TP53 Without DNMT3A	0.1498
AML80_GAGCCTGAGTGTCATC-1	AML Immature	AML80	TP53 Without DNMT3A	0.343
AML80_GAGCCTGTCCAGCCTT-1	AML Immature	AML80	TP53 Without DNMT3A	-0.3417
AML80_GAGTCATCAGCTCATA-1	AML Immature	AML80	TP53 Without DNMT3A	-0.0126
AML80_GAGTCTAGTGGATCAG-1	AML Immature	AML80	TP53 Without DNMT3A	0.5227
AML80_GAGTGAGAGTATAGAC-1	AML Immature	AML80	TP53 Without DNMT3A	0.0738
AML80_GAGTGAGTCATTACGG-1	AML Immature	AML80	TP53 Without DNMT3A	0.3029
AML80_GAGTTTGTCGTGCATA-1	AML Immature	AML80	TP53 Without DNMT3A	-0.1622
AML80_GATAGAAAGACTCGAG-1	AML Immature	AML80	TP53 Without DNMT3A	0.5759
AML80_GATCACAAGTCGTTAC-1	AML Immature	AML80	TP53 Without DNMT3A	0.1576
AML80_GATCAGTGTGAAGCTG-1	AML Immature	AML80	TP53 Without DNMT3A	0.5919
AML80_GATCATGTCAGCACCG-1	AML Immature	AML80	TP53 Without DNMT3A	-0.1691
AML80_GATCCCTGTATGCAAA-1	AML Immature	AML80	TP53 Without DNMT3A	-0.2058
AML80_GATCGTAGTTGACGGA-1	AML Immature	AML80	TP53 Without DNMT3A	-0.2895
AML80_GATGATCCAGGTTCGC-1	AML Immature	AML80	TP53 Without DNMT3A	0.6128
AML80_GATGATCTCCAATCTT-1	AML Immature	AML80	TP53 Without DNMT3A	0.2223
AML80_GATGTTGCACGCTATA-1	AML Immature	AML80	TP53 Without DNMT3A	0.2844
AML80_GATTCGACACATTCGA-1	AML Immature	AML80	TP53 Without DNMT3A	0.3801
AML80_GATTCTTAGCATGGGT-1	AML Immature	AML80	TP53 Without DNMT3A	0.108
AML80_GATTTCTTCCCTAGGG-1	AML Immature	AML80	TP53 Without DNMT3A	0.2804
AML80_GCAACCGTCTGAGGCC-1	AML Immature	AML80	TP53 Without DNMT3A	0.5146
AML80_GCACGGTAGCATATGA-1	AML Immature	AML80	TP53 Without DNMT3A	0.3306
AML80_GCAGCTGAGACCAGCA-1	AML Immature	AML80	TP53 Without DNMT3A	-0.0432
AML80_GCAGGCTCAACACAGG-1	AML Immature	AML80	TP53 Without DNMT3A	0.6872
AML80_GCATCGGCAAGAGTTA-1	AML Immature	AML80	TP53 Without DNMT3A	-0.5437
AML80_GCATCGGCAGCGAGTA-1	AML Immature	AML80	TP53 Without DNMT3A	0.7499
AML80_GCATCTCAGTGGAAAG-1	AML Immature	AML80	TP53 Without DNMT3A	0.0719
AML80_GCCAGCATCCAGCAAT-1	AML Immature	AML80	TP53 Without DNMT3A	0.1823
AML80_GCCAGTGAGCTGAGTG-1	AML Immature	AML80	TP53 Without DNMT3A	0.443
AML80_GCCATGGAGTTGAAGT-1	AML Immature	AML80	TP53 Without DNMT3A	0.4334
AML80_GCCATGGGTCACATTG-1	AML Immature	AML80	TP53 Without DNMT3A	-0.4264
AML80_GCCATGGGTGTCTAAC-1	AML Immature	AML80	TP53 Without DNMT3A	0.0082
AML80_GCCATGGTCTTTGATC-1	AML Immature	AML80	TP53 Without DNMT3A	0.6179
AML80_GCCATTCGTCGGAAAC-1	AML Immature	AML80	TP53 Without DNMT3A	0.3785
AML80_GCCCGAAAGAAACTGT-1	AML Immature	AML80	TP53 Without DNMT3A	-0.0155
AML80_GCCGATGAGCGGTAAC-1	AML Immature	AML80	TP53 Without DNMT3A	0.6653
AML80_GCCGATGCAAATGAAC-1	AML Immature	AML80	TP53 Without DNMT3A	0.1401
AML80_GCCGTGAGTCAGGAGT-1	AML Immature	AML80	TP53 Without DNMT3A	0.1898
AML80_GCGAGAAGTATTGCCA-1	AML Immature	AML80	TP53 Without DNMT3A	0.3899
AML80_GCGATCGCATGGCTAT-1	AML Immature	AML80	TP53 Without DNMT3A	0.2071
AML80_GCGGAAATCCATGAGT-1	AML Immature	AML80	TP53 Without DNMT3A	0.5603
AML80_GCGTGCAGTTGTTGTG-1	AML Immature	AML80	TP53 Without DNMT3A	0.7046
AML80_GCGTTTCCACAACGAG-1	AML Immature	AML80	TP53 Without DNMT3A	0.4273
AML80_GCTACAACAAACCGGA-1	AML Immature	AML80	TP53 Without DNMT3A	0.602
AML80_GCTACCTCAGGTTTAC-1	AML Immature	AML80	TP53 Without DNMT3A	0.4887
AML80_GCTCAAAAGGAGTCTG-1	AML Immature	AML80	TP53 Without DNMT3A	0.4783
AML80_GGAATCTAGGTGCATG-1	AML Immature	AML80	TP53 Without DNMT3A	0.585
AML80_GGACGTCAGGCCCACT-1	AML Immature	AML80	TP53 Without DNMT3A	0.318
AML80_GGAGAACTCGAATGCT-1	AML Immature	AML80	TP53 Without DNMT3A	0.2974
AML80_GGAGATGCAGAACGCA-1	AML Immature	AML80	TP53 Without DNMT3A	0.647
AML80_GGAGCAAAGCTGAAGC-1	AML Immature	AML80	TP53 Without DNMT3A	-0.009
AML80_GGAGCAAAGTATTGCC-1	AML Immature	AML80	TP53 Without DNMT3A	-0.434
AML80_GGAGGATAGGGTGGGA-1	AML Immature	AML80	TP53 Without DNMT3A	0.2924
AML80_GGAGGTAGTACGGATG-1	AML Immature	AML80	TP53 Without DNMT3A	0.3349
AML80_GGATCTACAAATGAGT-1	AML Immature	AML80	TP53 Without DNMT3A	0.3112
AML80_GGATCTACAGAAGCTG-1	AML Immature	AML80	TP53 Without DNMT3A	0.3375
AML80_GGATGTTAGTGACACG-1	AML Immature	AML80	TP53 Without DNMT3A	-0.2518
AML80_GGCAGTCTCGGCAGTC-1	AML Immature	AML80	TP53 Without DNMT3A	0.2867
AML80_GGCGTCACATGTTCGA-1	AML Immature	AML80	TP53 Without DNMT3A	-0.1873
AML80_GGCTTTCGTTCTCGCT-1	AML Immature	AML80	TP53 Without DNMT3A	0.3752
AML80_GGGACAAAGGGACAGG-1	AML Immature	AML80	TP53 Without DNMT3A	0.1084
AML80_GGGACTCAGATCGACG-1	AML Immature	AML80	TP53 Without DNMT3A	0.116
AML80_GGGAGATCAGTGTATC-1	AML Immature	AML80	TP53 Without DNMT3A	-0.0325
AML80_GGGAGTAAGGATGAGA-1	AML Immature	AML80	TP53 Without DNMT3A	0.0877
AML80_GGGAGTACACGCTTAA-1	AML Immature	AML80	TP53 Without DNMT3A	-0.1055
AML80_GGGCCATTCGGAGTAG-1	AML Immature	AML80	TP53 Without DNMT3A	-0.1961
AML80_GGGCTACAGTTCTACG-1	AML Immature	AML80	TP53 Without DNMT3A	-0.109
AML80_GGGCTACGTGGTCCGT-1	AML Immature	AML80	TP53 Without DNMT3A	-0.1688
AML80_GGGCTCACAAGTGCAG-1	AML Immature	AML80	TP53 Without DNMT3A	-0.1071
AML80_GGGTAGAGTCAACATC-1	AML Immature	AML80	TP53 Without DNMT3A	0.4288
AML80_GGGTATTTCCAACACA-1	AML Immature	AML80	TP53 Without DNMT3A	0.0281
AML80_GGGTGAAAGTACTCGT-1	AML Immature	AML80	TP53 Without DNMT3A	-0.095
AML80_GGGTGTCGTTGACGGA-1	AML Immature	AML80	TP53 Without DNMT3A	0.302
AML80_GGGTTATCACAATGTC-1	AML Immature	AML80	TP53 Without DNMT3A	0.3924
AML80_GGGTTTACAACCAGAG-1	AML Immature	AML80	TP53 Without DNMT3A	0.7899
AML80_GGTAACTAGGGCTGAT-1	AML Immature	AML80	TP53 Without DNMT3A	0.3532
AML80_GGTGAAGCATAACCCA-1	AML Immature	AML80	TP53 Without DNMT3A	0.0283
AML80_GGTGAAGTCTCGTCAC-1	AML Immature	AML80	TP53 Without DNMT3A	0.4024
AML80_GGTGATTCATCGATAC-1	AML Immature	AML80	TP53 Without DNMT3A	-0.416
AML80_GGTTCTCGTTAAACCC-1	AML Immature	AML80	TP53 Without DNMT3A	0.3842
AML80_GTAACCAAGGAATTAC-1	AML Immature	AML80	TP53 Without DNMT3A	0.4454
AML80_GTAATCGCACGTGTGC-1	AML Immature	AML80	TP53 Without DNMT3A	-0.2713
AML80_GTAATCGTCGCTACGG-1	AML Immature	AML80	TP53 Without DNMT3A	0.3016
AML80_GTAATCGTCGTCCTTG-1	AML Immature	AML80	TP53 Without DNMT3A	0.4638
AML80_GTAGCTAAGATAGTGT-1	AML Immature	AML80	TP53 Without DNMT3A	0.8198
AML80_GTAGGTTCACATATCG-1	AML Immature	AML80	TP53 Without DNMT3A	0.4941
AML80_GTATTTCGTATCAAGA-1	AML Immature	AML80	TP53 Without DNMT3A	-0.0674
AML80_GTCAAACTCATTATCC-1	AML Immature	AML80	TP53 Without DNMT3A	0.5724
AML80_GTCAAGTCATGGCGCT-1	AML Immature	AML80	TP53 Without DNMT3A	0.2794
AML80_GTCACGGCAAATACAG-1	AML Immature	AML80	TP53 Without DNMT3A	-0.3581
AML80_GTCACGGGTATGAGGC-1	AML Immature	AML80	TP53 Without DNMT3A	0.2471
AML80_GTCACTCAGATCGACG-1	AML Immature	AML80	TP53 Without DNMT3A	0.2281
AML80_GTCATTTCATTCGATG-1	AML Immature	AML80	TP53 Without DNMT3A	0.1513
AML80_GTCATTTGTCATAAAG-1	AML Immature	AML80	TP53 Without DNMT3A	0.0298
AML80_GTCCCATAGATGATTG-1	AML Immature	AML80	TP53 Without DNMT3A	-0.3036
AML80_GTCCCATAGGAAGTGA-1	AML Immature	AML80	TP53 Without DNMT3A	-0.4046
AML80_GTCGTAAAGGTGGCTA-1	AML Immature	AML80	TP53 Without DNMT3A	-0.2741
AML80_GTCGTTCCAGTATACC-1	AML Immature	AML80	TP53 Without DNMT3A	0.4731
AML80_GTCTACCAGAATCCCT-1	AML Immature	AML80	TP53 Without DNMT3A	-0.1638
AML80_GTCTACCAGATGTAGT-1	AML Immature	AML80	TP53 Without DNMT3A	-0.1411
AML80_GTCTACCCAAGACGGT-1	AML Immature	AML80	TP53 Without DNMT3A	-0.0967
AML80_GTCTAGAAGTTGGACG-1	AML Immature	AML80	TP53 Without DNMT3A	0.2596
AML80_GTCTAGACAGAGATTA-1	AML Immature	AML80	TP53 Without DNMT3A	-0.1833
AML80_GTCTAGACAGATCATC-1	AML Immature	AML80	TP53 Without DNMT3A	-0.1114
AML80_GTCTGTCTCTGCCCTA-1	AML Immature	AML80	TP53 Without DNMT3A	0.3784
AML80_GTCTTTAAGCTTGTTG-1	AML Immature	AML80	TP53 Without DNMT3A	0.0293
AML80_GTCTTTACACTTCAAG-1	AML Immature	AML80	TP53 Without DNMT3A	0.7733
AML80_GTGAGCCGTGTCCCTT-1	AML Immature	AML80	TP53 Without DNMT3A	0.4029
AML80_GTGAGTTCACAAATCC-1	AML Immature	AML80	TP53 Without DNMT3A	0.1871
AML80_GTGCAGCTCTCGTGGG-1	AML Immature	AML80	TP53 Without DNMT3A	0.1786
AML80_GTGCTGGAGCAATAAC-1	AML Immature	AML80	TP53 Without DNMT3A	0.3747
AML80_GTGGAAGGTATCGTGT-1	AML Immature	AML80	TP53 Without DNMT3A	0.21560000000000001
AML80_GTGGAAGTCAAGCCAT-1	AML Immature	AML80	TP53 Without DNMT3A	0.0201
AML80_GTGGCGTAGGTACATA-1	AML Immature	AML80	TP53 Without DNMT3A	0.542
AML80_GTGTGATAGAGTCCGA-1	AML Immature	AML80	TP53 Without DNMT3A	-0.3849
AML80_GTGTGATGTGCGTGCT-1	AML Immature	AML80	TP53 Without DNMT3A	0.4726
AML80_GTGTGGCGTGCGAGTA-1	AML Immature	AML80	TP53 Without DNMT3A	-0.3489
AML80_GTGTTAGAGTAACGTA-1	AML Immature	AML80	TP53 Without DNMT3A	0.3069
AML80_GTTACGAGTCGCATTA-1	AML Immature	AML80	TP53 Without DNMT3A	0.4635
AML80_GTTAGACCAAGTCCAT-1	AML Immature	AML80	TP53 Without DNMT3A	0.3241
AML80_GTTAGACTCCCTTTGG-1	AML Immature	AML80	TP53 Without DNMT3A	0.8184
AML80_GTTATGGAGCATGATA-1	AML Immature	AML80	TP53 Without DNMT3A	-0.044
AML80_GTTCTATCACAAACGG-1	AML Immature	AML80	TP53 Without DNMT3A	0.3348
AML80_GTTCTATCAGTGGGTA-1	AML Immature	AML80	TP53 Without DNMT3A	-0.4254
AML80_GTTGCGGCACCCTAGG-1	AML Immature	AML80	TP53 Without DNMT3A	0.08
AML80_GTTGTAGAGGTGGCTA-1	AML Immature	AML80	TP53 Without DNMT3A	-0.1308
AML80_GTTGTAGGTGACAGGT-1	AML Immature	AML80	TP53 Without DNMT3A	0.6034
AML80_GTTGTGAAGAGGTTAT-1	AML Immature	AML80	TP53 Without DNMT3A	0.3499
AML80_GTTGTGAAGCACCCAC-1	AML Immature	AML80	TP53 Without DNMT3A	0.1773
AML80_GTTTACTCACTGTCGG-1	AML Immature	AML80	TP53 Without DNMT3A	0.5262
AML80_GTTTACTCATATGAAG-1	AML Immature	AML80	TP53 Without DNMT3A	0.2515
AML80_GTTTGGACAGATCCAT-1	AML Immature	AML80	TP53 Without DNMT3A	0.4353
AML80_GTTTGGAGTGATATAG-1	AML Immature	AML80	TP53 Without DNMT3A	0.1972
AML80_TAAGCCAGTAGTCCTA-1	AML Immature	AML80	TP53 Without DNMT3A	0.4174
AML80_TAAGTCGGTCCTTAAG-1	AML Immature	AML80	TP53 Without DNMT3A	-0.2979
AML80_TAAGTCGGTCTAACTG-1	AML Immature	AML80	TP53 Without DNMT3A	0.1676
AML80_TAATCTCTCTCAACGA-1	AML Immature	AML80	TP53 Without DNMT3A	-0.0391
AML80_TACACCCCAACTGATC-1	AML Immature	AML80	TP53 Without DNMT3A	-0.3509
AML80_TACACCCGTGCTCTCT-1	AML Immature	AML80	TP53 Without DNMT3A	0.7082
AML80_TACCTGCAGCATTTGC-1	AML Immature	AML80	TP53 Without DNMT3A	0.5031
AML80_TACGTCCTCCCGTGAG-1	AML Immature	AML80	TP53 Without DNMT3A	0.2441
[truncated: 10,143 more rows]
