# Supplementary material for: The AML cellular state space unveils NPM1 immune evasion subtypes with distinct clinical outcomes
Source: Nat Commun. 2025 Nov 25;16:10592. doi: 10.1038/s41467-025-66546-6 (PMC12658069; doi:10.1038/s41467-025-66546-6)
Supplement: Supplementary file 6 — Source Data [file 41467_2025_66546_MOESM6_ESM.zip › SourceData/SourceData_Sfig16C.csv]

gene_id	TCGA Patient ID	2839	2859	2896	2988	2812	2976	2853	2986	2871	2972	2931	2869	2895	2879	2993	2877	2919	3011	2903	2810	2990	2913	2984	2816	2915	2818	2963	2924	2967	2965	2925	2900	2824	2836	2837	2981	2825	2884	2835	2969	2973	2932	2987	2861	2826	2848	2992	2811
NA	subtype (from Mer et al)	Primitive	Primitive	Primitive	Primitive	Primitive	Primitive	Primitive	Primitive	Primitive	Primitive	Primitive	Primitive	Primitive	Primitive	Primitive	Primitive	Primitive	Primitive	Primitive	Primitive	Primitive	Primitive	Primitive	Committed	Committed	Committed	Committed	Committed	Committed	Committed	Committed	Committed	Committed	Committed	Committed	Committed	Committed	Committed	Committed	Committed	Committed	Committed	Committed	Committed	Committed	Committed	Committed	Committed
NA	NPM1 class	NPM1 class II	NPM1 class II	NPM1 class II	NPM1 class II	NPM1 class II	NPM1 class II	NPM1 class II	NPM1 class II	NPM1 class II	NPM1 class II	NPM1 class II	NPM1 class II	NPM1 class II	NPM1 class II	NPM1 class II	NPM1 class I	NPM1 class I	NPM1 class I	NPM1 class I	NPM1 class I	NPM1 class I	NPM1 class II	NPM1 class I	NPM1 No group	NPM1 No group	NPM1 No group	NPM1 No group	NPM1 No group	NPM1 No group	NPM1 No group	NPM1 No group	NPM1 No group	NPM1 No group	NPM1 No group	NPM1 No group	NPM1 No group	NPM1 No group	NPM1 No group	NPM1 No group	NPM1 No group	NPM1 No group	NPM1 No group	NPM1 No group	NPM1 No group	NPM1 class I	NPM1 class I	NPM1 class I	NPM1 class II
SULT1C4	NA	8.3429	8.3754	7.4862	8.3048	6.5901	8.6578	8.5836	8.4076	8.4941	7.7978	5.9538	6.8052	9.0294	9.1361	7.9703	8.5884	7.2983	7.6059	9.0504	5.4413	7.6784	9.0029	7.7346	6.2653	7.5834	7.2565	7.3672	5.6841	5.9147	7.0685	4.9232	5.3476	4.1692	6.1217	5.2225	4.111	4.375	5.5986	1.6962	-6.6439	2.6275	4.7077	-6.6439	0.75754	6.0249	6.5046	5.69	5.0285
CCL1	NA	6.8689	2.1757	7.9312	6.2234	1.8088	6.6789	6.0039	6.1463	4.718	2.6568	9.5647	6.1291	3.9099	10.302	5.5214	6.7233	6.1196	2.699	7.4305	3.8563	5.7535	6.2889	3.699	3.6439	-6.6439	2.464	3.9749	3.269	2.2142	2.6848	-6.6439	0.82399	-6.6439	-0.47815	0.63756	6.546	-0.32536	-6.6439	-6.6439	-6.6439	-6.6439	-6.6439	-6.6439	-0.24246	-0.041269	0.25665	4.842	-6.6439
SCN9A	NA	1.3771	0.59072	11.756	9.9711	7.7036	10.333	2.0811	2.3808	7.1057	3.5499	12.079	11.068	12.774	12.926	3.0474	7.7608	10.028	0.1141	7.4708	3.3968	4.5519	11.366	1.962	3.8503	1.298	5.3291	2.4444	0.9471	4.8581	7.5365	2.176	0.82399	4.0437	2.9812	-6.6439	4.6781	2.8445	1.075	1.9592	2.6104	1.8906	2.0233	2.9159	2.9275	3.2807	3.2567	9.1604	3.1852
MYO1B	NA	6.2184	3.983	7.4607	8.731	9.5819	8.743	4.0811	4.9169	4.8554	3.7564	9.7797	8.1579	8.4111	9.8582	7.6719	6.3917	8.9474	5.7287	9.2298	3.7189	7.3999	8.3844	4.625	3.6439	6.6643	3.7442	4.4839	1.9471	3.6737	4.9327	3.0691	6.0908	4.1692	5.6511	4.4449	3.6041	4.8841	7.075	2.6962	3.6105	4.006	2.8009	5.9383	4.9275	2.7661	4.7161	6.6631	1.6827
PLEKHA6	NA	8.2267	6.4976	7.0434	6.9249	5.1307	8.5802	9.368	8.4469	9.8293	8.1162	8.3119	9.2824	9.8294	11.163	9.6037	6.4237	5.5281	5.699	10.416	4.0974	4.9304	6.1434	5.0775	3.8503	7.6687	5.5636	6.6408	4.854	5.1684	6.4397	6.6354	6.6314	6.9593	5.8794	4.2814	4.9107	3.8446	5.6995	1.3743	3.0699	3.113	4.8009	2.5009	4.5124	4.2807	9.0769	4.6356	5.2063
CEP70	NA	8.8689	8.0461	10.245	8.9204	8.8909	8.8685	8.5703	9.1569	9.6675	9.6949	11.771	10.821	9.8939	11.619	9.1813	11.193	9.5755	9.0299	10.619	8.3453	9.1996	9.1812	8.2413	4.8503	7.7031	7.712	8.2403	7.8092	7.2366	8.0554	7.4719	7.267	7.8971	8.0136	5.5683	6.7908	6.1665	6.8824	5.4404	5.8584	4.3056	6.0739	3.2379	6.7348	6.5587	7.6745	8.8835	6.9432
SOCS2	NA	7.1758	8.6914	11.857	11.437	10.642	10.797	9.4387	10.803	8.4368	8.8801	11.859	11.668	12.187	12.957	9.403	10.659	9.1504	5.2433	10.077	4.8563	6.4132	10.633	5.9918	7.6439	11.782	8.2677	8.5248	7.5619	8.1331	9.1422	7.8804	5.4387	8.4971	8.5525	4.8075	7.6645	8.697	5.218	4.5035	6.3918	6.5344	5.2603	6.4237	5.7117	4.7136	4.3442	8.054	5.9925
LAPTM4B	NA	7.4503	10.74	11.585	9.9603	11.669	12.645	9.3353	10.326	11.488	10.293	12.409	12.066	12.937	12.45	10.15	12.187	9.8967	8.097	10.133	8.2977	8.1528	9.7447	8.6809	6.6158	10.772	9.2879	10.274	8.4202	8.9147	9.916	8.7437	8.6021	9.888	9.4555	6.2522	8.4356	7.067	7.1695	6.4828	8.1727	6.0061	7.0297	6.8107	7.7743	7.0777	7.5235	8.6799	7.8559
GUCY1A3	NA	12.241	12.575	12.899	12.981	11.742	12.548	13	12.296	11.459	11.327	14.01	12.691	13.615	12.427	12.245	7.8467	9.7729	11.004	12.76	8.5718	9.3103	12.563	9.1812	10.702	12.6	10.951	10.906	10.012	9.2255	11.921	7.6307	8.8296	9.359	10.818	7.725	10.387	9.1624	9.9799	4.6596	5.3384	7.2125	8.2494	5.9603	4.2811	6.1682	10.43	9.0331	9.0211
MYO5C	NA	8.2336	8.4268	8.6918	10.822	9.9445	9.6782	8.3031	8.0073	9.4215	9.3527	9.4713	9.724	10.189	10.295	9.6114	6.8701	9.0799	7.4243	6.8085	5.2043	5.9499	11.286	5.132	5.1914	9.0977	6.1937	6.6314	5.5119	5.5362	8.0857	5.3868	5.8406	6.515	7.9388	4.8254	5.4173	4.5326	5.0136	2.1816	1.9324	4.4755	4.1701	3.0859	2.9275	2.7661	5.4266	7.9373	4.057
MAP1A	NA	10.54	10.562	12.768	12.283	11.399	12.445	9.0998	11.169	10.659	9.8773	12.398	12.427	11.976	12.874	11.285	12.361	12.197	10.121	11.018	9.5842	10.102	13.216	11.082	9.4312	10.292	8.4769	9.3895	7.6568	8.5674	10.998	7.5286	8.682	9.2353	9.9001	7.2814	8.7677	8.9738	10.233	5.1816	6.3109	6.9781	7.2494	7.7677	5.043	7.8105	7.9572	10.566	8.5365
STON2	NA	9.9595	9.5347	11.275	11.371	11.158	11.142	9.8744	10.459	11.143	9.8704	11.803	11.483	11.94	11.811	11.866	10.836	10.425	9.7214	10.589	8.2298	8.0671	11.128	8.5115	7.4591	10.613	8.2113	7.3986	6.87	8.328	9.652	6.8923	7.9115	8.9936	8.6277	5.6148	8.2296	8.0496	6.8564	4.0747	4.1954	4.3931	5.4639	6.9159	5.6155	6.6026	5.8113	9.2043	6.5735
ADAMTS14	NA	6.4215	6.2912	10.069	10.687	9.2075	10.056	4.6661	7.0813	8.4035	7.1348	9.7202	9.1124	11.072	11.931	9.1183	10.745	8.4043	5.436	10.264	6.2042	7.8881	7.7572	5.6625	6.6713	5.9419	4.701	6.2403	4.5321	6.4237	6.2847	6.5683	7.1903	7.0436	6.4287	5.6819	5.5059	6.719	7.66	2.5442	1.9324	3.6275	4.2159	3.8228	4.967	3.4182	1.8417	6.3614	7.9619
IGLL1	NA	9.3771	10.031	10.657	10.64	10.016	10.505	9.7177	11.13	2.981	9.7875	10.045	9.9377	9.5537	10.856	10.409	10.356	11.423	8.7829	7.6283	10.784	9.6492	11.673	9.9918	7.2288	7.522	6.2714	9.4089	6.591	7.3435	8.6649	6.9907	7.409	9.2317	9.1871	5.5444	7.0772	5.2893	9.1818	3.5442	5.5646	5.2598	8.5265	-0.084058	1.3425	4.6592	1.8417	8.6732	9.4072
SCN2A	NA	-6.6439	3.1757	8.3842	3.6814	8.0182	10.878	-6.6439	5.3068	4.7653	-6.6439	8.6522	6.6974	5.2818	8.5994	-6.6439	4.7233	1.3382	-6.6439	-0.03697	0.39693	-0.35494	11.1	1.3771	4.5872	1.883	2.464	0.85941	-0.63778	-6.6439	6.7401	-0.63129	-6.6439	-6.6439	3.5218	-0.36253	4.3561	5.3185	1.4901	-6.6439	0.61042	-6.6439	-6.6439	-6.6439	-6.6439	-6.6439	-6.6439	-0.064918	-0.90239
REN	NA	-6.6439	-0.40928	4.9077	6.3355	4.6668	5.76	-6.6439	2.3808	-0.18886	-6.6439	5.6642	3.5931	4.4074	6.6404	0.87751	3.2379	-0.66178	-6.6439	-0.03697	-6.6439	4.23	4.421	-6.6439	2.9434	-6.6439	-0.34337	-0.72547	-0.63778	0.21425	-6.6439	-6.6439	-6.6439	-6.6439	1.5218	-6.6439	1.3561	-0.32536	-6.6439	-6.6439	-6.6439	-6.6439	-6.6439	-6.6439	-6.6439	-6.6439	-6.6439	-6.6439	-0.90239
TM4SF1	NA	7.4926	3.5907	7.2964	9.4551	10.181	7.7487	3.5836	7.5507	8.6313	7.3572	10.943	9.9053	10.073	11.133	9.564	8.7863	8.2808	2.114	6.8085	-6.6439	2.9669	8.2739	3.1844	4.3357	10.307	7.4315	3.0818	4.269	5.4622	8.0335	4.4979	8.3158	3.3916	7.5879	7.0469	6.7485	5.9414	0.49006	4.1816	4.9323	4.7651	3.9164	6.3589	4.3425	1.5437	2.2567	7.0119	0.097746
FAM47E	NA	3.0611	4.72	9.2353	8.5036	9.2008	9.6318	4.4504	7.2388	5.0827	3.0194	7.8819	8.6452	9.8372	9.5864	6.8749	6.368	4.6292	2.0476	4.1329	1.3969	3.3454	9.1754	0.50141	3.1133	5.3977	1.9786	0.27453	0.36211	2.5362	7.6822	4.0125	2.1459	-6.6439	6.1657	4.3296	5.1375	5.4145	3.075	2.3743	1.9324	2.8906	2.8482	3.5009	2.7861	-0.041269	5.3011	4.0353	1.9174
ZDHHC15	NA	2.5995	5.568	7.086	7.4205	7.2096	7.5801	5.5405	4.3808	6.059	5.7321	7.6682	7.4141	7.9873	6.6858	6.7723	2.9159	4.2924	2.9214	4.8209	0.39693	2.4523	4.1865	3.962	-6.6439	4.4679	3.6566	2.0818	2.6841	5.7992	4.3852	1.3687	1.409	-6.6439	4.1068	3.725	4.263	4.1982	2.075	1.3743	1.6104	5.0605	2.2159	3.0859	2.3425	2.2807	4.5786	4.7425	-6.6439
GAS2	NA	3.962	3.2912	9.0712	4.8034	3.8088	6.0638	2.4961	2.6439	4.3346	2.6568	5.9138	8.1208	7.5367	8.8718	3.7844	3.8228	4.9821	3.5735	5.4548	-6.6439	3.9669	4.421	0.37707	1.9434	2.883	3.464	3.2745	2.3622	3.2142	3.0067	0.9536	0.82399	-6.6439	2.1068	1.2225	2.3561	0.67464	3.8823	-6.6439	0.61042	0.30556	2.0233	0.91594	2.7576	2.2807	0.25665	4.183	2.6827
SLC27A6	NA	2.3771	3.983	7.318	3.5009	4.3323	-6.6439	2.6661	3.5183	6.0009	6.5077	9.0808	5.4935	6.5228	3.134	5.8999	9.9355	4.4257	1.699	9.3006	5.4844	0.64496	2.099	4.1844	2.7508	1.298	1.2417	5.2052	4.3164	7.3227	4.7292	2.8281	1.824	8.0272	3.3291	2.8075	4.7137	1.6746	-0.51005	-6.6439	-0.38949	-6.6439	2.5378	-6.6439	-6.6439	-6.6439	1.2567	2.257	0.68266
DNTT	NA	4.04	0.59072	6.7889	6.1018	7.2351	-6.6439	-6.6439	3.7594	-0.18886	-6.6439	12.245	11.22	3.1443	7.6803	7.4923	-0.084058	2.9232	8.3088	4.6069	7.5261	-0.35494	8.2589	8.9355	4.8014	5.8216	1.2417	-0.72547	5.8699	-6.6439	-6.6439	4.6166	-6.6439	2.1692	6.4525	0.63756	7.5558	-6.6439	-6.6439	-6.6439	-6.6439	-6.6439	-6.6439	-6.6439	-6.6439	-6.6439	5.9006	7.1543	-6.6439
WDR86	NA	-0.20789	2.5907	8.5934	8.0818	7.8031	6.5149	-6.6439	6.2288	5.1686	2.4344	8.7957	7.9808	8.6904	10.96	7.8201	9.0323	5.642	2.436	9.8287	1.9819	1.645	5.8539	-6.6439	-6.6439	1.6199	0.65663	-6.6439	1.3622	2.7992	2.2697	3.176	3.1459	3.7541	4.6093	4.5014	5.4005	5.7831	2.075	3.0747	0.61042	-6.6439	2.5378	6.9383	2.5649	3.5437	5.9571	7.848	4.227
NPTX2	NA	2.7921	3.2912	7.5606	9.0034	4.3937	1.76	1.4962	1.0589	-6.6439	-0.15056	11.498	7.6404	9.6184	7.8644	8.5917	2.2379	3.1456	-6.6439	10.786	5.6448	1.645	1.684	1.3771	4.0309	-6.6439	-6.6439	-6.6439	-6.6439	-6.6439	3.2697	1.3687	2.1459	-6.6439	4.8072	4.2225	6.2388	4.1341	-6.6439	-6.6439	-6.6439	-6.6439	-0.78414	0.91594	-0.24246	-6.6439	10.584	1.5201	2.5572
PDE9A	NA	6.65	4.72	5.1516	3.594	7.4741	3.8475	-6.6439	1.0589	3.396	0.84944	8.2678	6.7947	8.9543	5.5573	5.986	7.876	2.7977	1.114	6.8085	5.6064	1.645	2.684	4.4645	-6.6439	0.883	1.2417	-6.6439	-0.63778	-6.6439	-0.31527	1.6906	-0.17592	-6.6439	4.0454	-0.36253	-0.64386	1.2596	2.2974	1.3743	-6.6439	2.3056	0.80091	0.91594	1.3425	-6.6439	-6.6439	3.842	-6.6439
ATRNL1	NA	-6.6439	-6.6439	-6.6439	-6.6439	-0.19133	-6.6439	-6.6439	-6.6439	-0.18886	-6.6439	7.178	3.1456	1.4074	1.6746	1.4625	-0.084058	-6.6439	0.1141	10.764	4.3969	-6.6439	-6.6439	-6.6439	-6.6439	-6.6439	-6.6439	-6.6439	-6.6439	-6.6439	-6.6439	-6.6439	-6.6439	-6.6439	2.1068	1.6375	-6.6439	-6.6439	-6.6439	-6.6439	-6.6439	0.30556	-6.6439	-6.6439	-6.6439	-6.6439	6.3228	-6.6439	-6.6439
GLI2	NA	-6.6439	1.1757	9.8246	10.607	7.8144	10.737	1.4962	4.9658	0.81106	-6.6439	8.109	7.2561	8.5839	4.2596	1.8775	-6.6439	-6.6439	1.114	-6.6439	-6.6439	-0.35494	6.3658	0.37707	0.94343	10.5	1.6567	-6.6439	-6.6439	0.21425	5.9516	4.4979	-0.17592	-6.6439	3.2222	-6.6439	4.6041	8.4093	-6.6439	-0.62571	-6.6439	0.30556	-0.78414	3.5009	1.7575	-6.6439	-6.6439	4.0225	-6.6439
DOCK1	NA	1.7921	9.2807	11.747	11.585	11.175	11.805	6.2775	8.3163	8.5792	9.4605	11.575	10.939	11.961	11.502	10.195	-6.6439	-0.66178	2.9214	9.2622	7.5768	2.4523	11.874	1.962	5.1529	9.6154	5.7441	4.3189	4.4915	4.7378	9.1706	7.7991	4.5789	7.6066	9.3499	8.068	8.85	8.482	4.4443	3.0747	4.134	4.3931	4.5734	5.2735	2.5649	2.2807	5.3011	7.7164	3.5572
RXFP1	NA	8.0682	-0.40928	10.325	8.7284	6.6032	8.2678	3.4961	2.3808	7.9455	3.1714	9.3745	8.0171	9.3923	8.9344	3.1994	3.0859	0.33822	6.284	4.0504	1.3969	1.23	5.9064	-6.6439	2.2653	7.6423	3.5635	1.5964	7.3222	-6.6439	4.6389	7.3799	3.1459	5.0437	4.2767	1.9595	4.6041	4.719	1.812	0.37429	4.5646	0.30556	1.5378	2.5009	7.5649	2.2807	6.3442	5.8893	1.0977
KCNK17	NA	7.4856	6.7302	8.0173	8.27	4.9381	4.4604	6.6761	8.4641	6.73	6.9788	6.9925	5.5688	9.7472	8.4527	7.8718	7.7986	9.4598	8.9595	8.2849	6.0973	6.1841	8.7174	10.311	5.7763	0.29795	3.6566	1.2745	1.6841	3.5362	4.3852	4.7949	1.409	5.6717	6.3922	3.725	5.5059	5.7621	4.1905	2.5442	3.6105	3.113	3.1228	2.7233	6.3869	6.2625	-6.6439	7.5934	7.9338
CLDN10	NA	-6.6439	-6.6439	2.4671	4.8359	1.3937	-6.6439	8.3891	2.6439	6.1732	4.7892	5.3803	3.3867	3.4847	-6.6439	6.8591	8.8058	2.3091	9.4414	8.6546	9.0355	9.8622	-6.6439	9.3534	3.9435	1.0248	3.5578	2.69	3.3321	-6.6439	6.154	2.7304	4.4993	-6.6439	1.9654	-0.36253	-6.6439	-6.6439	4.2342	-6.6439	2.8899	-6.6439	1.8009	-0.15811	3.9894	7.6083	8.2252	7.6636	1.0977
VPREB1	NA	-0.20789	-6.6439	3.3602	3.179	0.80876	1.76	-6.6439	-6.6439	7.3424	3.7564	0.17236	0.68616	-0.17756	2.2596	1.4625	3.0859	4.0931	7.0447	1.963	3.7189	-6.6439	4.6226	9.7125	-6.6439	-0.70205	-6.6439	-6.6439	-6.6439	-6.6439	-6.6439	0.9536	1.409	-6.6439	-6.6439	-6.6439	0.35614	-6.6439	0.49006	-0.62571	-6.6439	-6.6439	-6.6439	-6.6439	-6.6439	-6.6439	1.2567	4.3945	-0.90239
GPC6	NA	2.3771	-6.6439	0.65974	-6.6439	1.3937	-6.6439	-6.6439	-6.6439	6.3502	5.7802	4.3818	-6.6439	-6.6439	-0.32536	6.8318	4.7739	5.605	7.2226	8.9345	7.2796	7.7845	5.3085	9.074	-6.6439	0.29795	1.6567	-6.6439	1.6841	-6.6439	-6.6439	0.36871	-6.6439	-6.6439	3.2222	1.9595	-0.64386	0.67464	1.075	0.37429	-6.6439	-6.6439	-6.6439	4.2379	-6.6439	4.7661	5.5046	4.842	4.0519
GPR173	NA	-6.6439	2.1757	5.2143	-6.6439	-6.6439	-6.6439	-0.5039	-6.6439	1.8111	4.0193	-6.6439	-6.6439	4.1444	-6.6439	-6.6439	7.9215	9.0071	5.3994	2.963	6.9667	2.23	0.099093	7.1453	-6.6439	4.5834	-6.6439	-6.6439	-6.6439	-6.6439	-6.6439	-0.63129	1.409	-6.6439	-6.6439	-6.6439	-0.64386	-0.32536	-0.51005	-0.62571	0.61042	1.3056	-6.6439	-0.084058	1.3425	-6.6439	4.5046	5.105	-0.90239
MYLK2	NA	3.5994	-6.6439	2.2447	-6.6439	2.8088	-0.24008	0.4961	-6.6439	2.133	2.6568	2.8728	3.0081	0.82236	3.9226	2.8775	4.5598	6.5379	4.9214	4.4865	5.6064	3.2299	2.421	5.962	-6.6439	-0.70205	0.65663	1.5964	-6.6439	1.2142	-0.31527	3.0691	2.1459	4.1692	0.52185	-0.36253	-0.64386	0.67464	0.49006	2.1816	1.6104	0.30556	2.5378	-6.6439	4.0795	0.95873	3.7161	4.2571	2.2677
SEZ6L2	NA	-6.6439	-0.40928	0.65974	1.179	2.1307	2.0819	-6.6439	1.0589	1.8111	2.8494	1.9797	3.4935	2.6298	8.2254	-0.12249	7.5742	4.0387	3.699	6.3892	6.7892	4.645	0.099093	4.0775	-6.6439	-6.6439	-6.6439	-0.72547	-6.6439	0.21425	-0.31527	2.176	-0.17592	3.3916	-6.6439	-6.6439	-6.6439	-0.32536	-6.6439	-0.62571	-0.38949	-6.6439	-0.78414	-0.084058	5.458	2.5437	3.7161	3.105	2.0977
KHDRBS3	NA	1.7921	2.3981	1.6597	1.594	3.1307	-0.24008	2.0811	3.8662	6.73	5.0589	2.4943	3.7737	0.82236	6.5694	7.1995	8.0349	7.7603	4.362	8.506	8.6915	8.1646	3.099	9.1219	-6.6439	-6.6439	-6.6439	4.2287	4.9471	3.0216	1.6848	0.9536	1.824	1.5842	0.52185	-0.36253	1.3561	0.67464	0.49006	-0.62571	1.1954	-6.6439	0.21586	3.5009	4.0055	6.8043	5.9006	4.4587	6.0046
CTXN1	NA	-0.20789	-0.40928	1.2447	2.179	1.8088	1.76	1.0811	3.6439	3.718	4.2418	6.0053	3.8561	3.4074	5.2292	2.1994	5.4705	5.4468	3.5735	3.7703	4.6448	3.645	1.099	4.1844	-6.6439	0.29795	-6.6439	2.2745	1.6841	4.1211	0.68473	1.3687	2.1459	5.5384	2.8437	2.2225	-6.6439	-0.32536	-6.6439	1.3743	0.61042	0.30556	1.8009	0.91594	2.0795	-0.041269	2.2567	2.5201	3.6827
VANGL2	NA	3.8796	3.9127	6.3322	4.2379	-0.19133	5.8044	1.8181	1.6439	2.396	5.1348	3.0793	6.8258	6.7649	7.4295	6.911	6.6164	7.2866	7.0209	9.3402	6.2795	5.8149	2.9064	4.2839	-6.6439	3.1054	2.2416	3.5224	0.36211	3.7992	3.0067	1.3687	3.2834	4.9062	2.5218	1.6375	2.3561	1.9965	3.2974	1.3743	-0.38949	0.30556	2.3858	3.2379	2.7576	2.2807	6.7486	6.0644	4.2677
GNG4	NA	2.114	1.1757	1.2447	1.179	1.3937	3.9299	1.8181	1.6439	0.81106	1.4344	1.1724	2.6862	2.9923	5.8841	3.7844	4.3082	4.7645	1.114	3.6635	1.3969	2.23	1.099	2.962	-6.6439	-6.6439	2.2416	0.27453	-6.6439	1.7992	0.68473	0.9536	0.82399	8.0437	-6.6439	-0.36253	1.3561	0.67464	0.49006	-0.62571	1.1954	-6.6439	-6.6439	2.2379	0.75754	3.2807	2.8417	0.93508	0.097746
HHIP	NA	2.5995	-0.40928	0.65974	-6.6439	1.3937	0.76001	-0.5039	-6.6439	-0.18886	3.0194	-6.6439	0.68616	0.82236	1.9965	-0.12249	8.3422	7.4572	4.114	7.3117	5.2043	2.23	2.684	6.2351	-6.6439	0.883	-6.6439	1.2745	1.9471	1.7992	-6.6439	-6.6439	-6.6439	-6.6439	-0.47815	-6.6439	-0.64386	1.2596	-6.6439	-6.6439	0.61042	0.30556	-0.78414	-6.6439	0.75754	1.5437	1.2567	2.7425	-0.90239
SNCAIP	NA	1.7921	2.3981	5.789	0.59398	6.0567	-6.6439	0.4961	1.6439	-6.6439	2.6568	4.727	7.4276	2.6298	7.0055	4.965	11.721	10.695	8.8655	12.042	10.175	9.5459	1.684	7.2475	-6.6439	-6.6439	2.2416	2.0818	-6.6439	-6.6439	0.68473	-6.6439	-6.6439	-6.6439	0.52185	-6.6439	-6.6439	-0.32536	-6.6439	2.9592	5.4178	1.3056	0.80091	1.5009	1.3425	8.1876	6.2109	5.3614	0.097746
DPYSL3	NA	9.8379	8.8808	10.628	6.7025	6.0567	5.0454	8.0197	7.9354	5.0205	3.8494	10.02	7.5064	10.477	9.9273	9.5105	10.068	9.0177	9.2068	11.942	10.588	10.151	7.1325	9.0101	6.3697	5.0259	4.8266	6.5506	4.8216	5.4237	7.1277	5.0691	6.9839	3.1692	5.7313	7.4385	6.0841	7.7244	6.8994	4.8661	5.5877	5.9495	6.937	5.0858	5.4855	8.5018	9.2735	6.4587	6.9925
CDH2	NA	-6.6439	1.5907	0.65974	0.59398	1.8088	1.76	-6.6439	1.0589	-6.6439	2.6568	6.8728	1.2711	-0.17756	6.3185	6.0273	9.6591	10.106	7.3235	5.6909	9.659	7.4524	10.162	10.584	-6.6439	5.156	-6.6439	-6.6439	0.9471	-6.6439	-0.31527	-0.63129	-6.6439	2.1692	-0.47815	0.63756	-6.6439	-6.6439	-6.6439	-6.6439	-6.6439	-6.6439	-0.78414	-6.6439	-0.24246	3.1287	8.9914	6.83	-6.6439
PALM	NA	2.5995	4.7606	5.3036	6.1486	6.6542	6.0819	1.0811	5.2288	5.396	8.1623	6.4762	6.9246	5.3143	8.8865	7.3853	8.8496	9.5814	8.7543	8.4588	9.2826	8.4747	7.7785	9.8809	3.8503	8.4452	2.8266	3.0818	3.5321	5.7992	3.0067	3.5385	3.9115	6.2281	5.8256	3.6375	1.6781	1.6746	4.2974	1.9592	1.9324	3.113	2.2159	3.9159	4.5124	6.3163	6.7162	7.2298	1.0977
SMO	NA	5.1844	4.9483	5.8885	3.6814	5.4812	6.135	1.4962	2.8663	4.8985	3.1714	5.1497	7.4675	6.2318	8.3293	7.7663	8.0245	9.0525	8.7935	8.6909	7.4193	8.0113	5.347	7.9469	2.5284	5.9419	1.6567	5.0819	1.6841	2.2142	3.2697	3.4561	2.9939	6.3391	4.5662	2.2225	2.9411	3.2596	3.5775	0.37429	2.4178	1.8906	2.3858	4.0858	4.2811	4.9129	5.7485	7.1249	2.2677
FTO	NA	10.115	9.983	10.026	9.9035	10.828	10.083	10.044	9.8484	10.079	9.9684	11.929	10.842	10.159	13.546	12.994	13.626	13.184	13.698	14.002	13.054	13.644	10.039	11.948	9.1134	9.8274	9.4249	10.074	9.9593	9.9112	9.9433	9.5975	9.5971	9.8058	10.432	9.7617	9.3674	9.7163	9.4326	9.4309	9.5991	9.1944	9.5288	9.4277	9.3814	11.976	13.302	10.541	8.5324
PLXNB1	NA	5.52	6.3589	7.7258	4.8794	8.0231	7.5413	5.836	5.8403	6.73	4.8036	9.9748	9.9388	9.8448	11.622	10.389	11.537	11.722	11.202	11.191	10.824	10.273	8.6421	8.6532	5.4353	7.995	6.1958	6.7584	6.3508	5.3842	5.2995	7.3344	5.5519	5.5842	6.1365	6.2814	4.9709	5.0322	6.4089	4.6962	5.0027	4.6979	6.4057	3.5009	6.5649	7.7789	9.2846	8.9323	7.6827
MEX3A	NA	6.4215	3.8386	5.2447	5.1176	7.6161	3.6669	5.9055	5.3443	5.5924	5.1714	8.3818	8.1249	6.962	10.079	7.4167	9.8511	9.1375	8.5445	10.106	7.7456	7.7588	4.5585	10.318	2.9434	3.298	3.1161	5.1571	3.6841	5.8581	4.8547	4.6166	1.409	5.1692	3.7698	3.2225	3.6041	2.2596	1.075	1.6962	4.0028	3.6275	1.8009	3.7233	5.7117	6.7002	5.7803	6.5645	5.1201
ZNF521	NA	3.3771	2.1757	5.2143	5.3219	4.5092	1.76	-6.6439	0.05894	5.4835	10.288	11.511	10.699	6.9923	11.808	10.378	11.571	11.789	11.434	12.227	11.203	11.191	4.0059	10.252	3.2653	8.4452	1.9786	1.2745	1.9471	4.0216	2.8547	-0.63129	4.5789	3.7541	5.2767	4.0969	3.4436	-0.32536	1.4901	1.6962	0.61042	3.4755	1.8009	3.3753	9.6971	8.1876	10.799	9.0644	9.1598
GPR12	NA	0.79211	-6.6439	6.1833	-0.40602	-6.6439	-6.6439	-6.6439	-6.6439	-0.18886	-0.15056	-0.82751	2.4935	1.8224	5.5573	6.3694	5.5306	7.3382	6.9342	8.6977	7.5467	8.503	1.099	8.4751	3.8503	-6.6439	-6.6439	-6.6439	-6.6439	-6.6439	-6.6439	-6.6439	-6.6439	-6.6439	-6.6439	-6.6439	-6.6439	-6.6439	-6.6439	-6.6439	-6.6439	1.3056	0.80091	-6.6439	-6.6439	4.0462	5.3442	3.257	-6.6439
NEK10	NA	1.3771	0.59072	4.8692	2.7639	6.523	2.76	0.4961	-6.6439	2.6184	1.8494	7.809	6.7842	2.9923	9.3751	7.8258	8.9131	6.846	8.338	10.243	8.1248	9.9948	2.684	6.0209	-6.6439	1.298	-6.6439	0.27453	2.5321	-6.6439	2.0067	0.36871	1.409	-6.6439	3.1068	1.2225	1.3561	-0.32536	1.812	-0.62571	-6.6439	-6.6439	0.80091	1.9159	-6.6439	5.5133	8.5467	4.5201	0.097746
FAM84A	NA	-6.6439	-6.6439	-6.6439	-6.6439	-6.6439	-6.6439	-6.6439	-6.6439	-6.6439	1.8494	0.17236	-0.31384	-0.17756	3.5815	-6.6439	7.6708	7.6004	0.1141	9.2667	6.0693	4.23	-6.6439	3.1844	-6.6439	-6.6439	-6.6439	-6.6439	-6.6439	2.7992	-6.6439	-6.6439	-6.6439	-6.6439	-6.6439	-6.6439	-6.6439	-6.6439	-6.6439	-0.62571	-6.6439	1.3056	0.21586	-6.6439	-0.24246	2.5437	5.3442	5.6075	-6.6439
BICC1	NA	-6.6439	-6.6439	-6.6439	-6.6439	-6.6439	-6.6439	-6.6439	-6.6439	-6.6439	1.4344	-0.82751	0.68616	-0.17756	3.762	2.6849	6.5306	6.2209	4.6376	5.3892	5.6064	6.0025	-6.6439	4.547	-6.6439	-0.70205	-6.6439	-6.6439	-6.6439	1.2142	-6.6439	-6.6439	-6.6439	0.58429	-6.6439	-6.6439	-6.6439	-6.6439	-6.6439	-6.6439	-6.6439	0.30556	-0.78414	4.3082	0.75754	6.1486	3.5786	3.9351	-6.6439
DPP10	NA	-6.6439	-6.6439	7.3108	-6.6439	-6.6439	0.76001	-6.6439	7.5183	-6.6439	2.1714	3.696	3.4935	-0.17756	9.3364	-6.6439	10.013	10.386	6.947	8.6977	9.3365	8.4132	-6.6439	6.7865	-6.6439	0.883	0.65663	-0.72547	-6.6439	0.21425	-6.6439	-6.6439	-6.6439	-6.6439	-6.6439	-6.6439	-6.6439	-6.6439	-6.6439	-6.6439	-6.6439	1.3056	-6.6439	-6.6439	2.9275	7.1876	5.8417	1.9351	0.68266
CNTN1	NA	-6.6439	-0.40928	7.7096	-0.40602	8.4454	4.8893	1.0811	2.8663	2.8111	-0.15056	5.3221	8.0913	6.2818	10.397	5.2351	9.794	8.7176	7.3714	6.9964	2.3969	7.7378	0.099093	4.4645	-6.6439	7.298	1.2417	0.27453	-6.6439	3.0216	2.0067	-6.6439	-6.6439	-6.6439	2.1068	-6.6439	-6.6439	-6.6439	-6.6439	1.6962	-6.6439	2.3056	-0.78414	1.9159	-0.24246	6.779	0.25665	6.3781	-6.6439
TANC1	NA	4.6501	3.9127	7.3392	1.179	6.1125	5.4038	3.1966	3.8662	5.3346	3.1714	6.1382	7.3586	8.342	8.2596	8.6913	8.2691	9.1648	8.6059	9.574	4.0974	6.5276	4.957	6.1844	4.467	8.3722	3.5635	3.1814	2.5321	5.829	5.3572	4.4979	4.0719	6.6928	4.8794	3.8855	2.8156	4.4819	3.397	3.0747	3.1954	3.765	3.7395	4.1638	8.1627	5.6312	5.9846	6.83	1.0977
IRX5	NA	7.7751	1.1757	3.6597	-0.40602	7.2599	8.3412	2.4961	5.1464	6.991	6.1893	6.6153	4.5931	6.6168	9.4345	4.578	8.8047	10.449	6.7723	2.2849	7.8315	8.1841	8.1102	10.484	1.5284	-6.6439	3.9046	5.0024	3.5321	4.3842	0.68473	3.5385	3.2834	3.7541	5.1365	3.5444	-6.6439	-6.6439	-0.51005	2.3743	2.6104	-6.6439	2.2159	2.2379	2.0795	6.9246	6.0641	5.4897	3.0977
SCARA3	NA	-6.6439	4.9127	6.2596	7.0369	9.7171	6.345	2.9556	4.8138	4.8554	1.8494	10.284	10.565	10.382	9.1442	10.196	8.9018	9.5268	7.4978	8.5887	8.8357	8.8617	5.4913	7.8365	3.6439	0.29795	4.049	2.7339	4.5321	2.2142	3.0067	6.8281	3.5244	4.5842	7.9055	8.2705	4.9107	2.9965	3.8823	1.3743	2.1954	0.30556	0.21586	5.8228	1.7575	6.8291	6.5046	6.6216	-0.90239
SEPP1	NA	9.6616	10.68	10.744	12.405	13.427	12.632	9.0793	11.841	10.684	10.679	13.246	13.433	12.626	13.796	13.273	13.021	12.963	11.93	14.287	10.907	12.271	12.624	13.348	9.7767	6.1829	10.705	8.9907	9.3616	8.7688	11.29	8.5067	10.916	10.677	10.94	11.695	8.5657	7.7839	11.907	7.3782	6.6975	8.2172	7.5152	11.666	6.6246	10.525	10.001	11.426	7.762
MMP2	NA	8.708	8.1682	10.766	10.246	10.696	9.0661	6.7346	10.7	9.5693	9.8022	11.593	12.016	11.503	12.754	11.576	12.667	12.078	10.886	12.292	11.893	10.409	11.855	11.809	7.8076	1.883	8.0533	6.2403	7.591	5.9147	8.8472	8.7107	8.0188	8.2985	9.7361	7.5202	7.3561	7.5138	8.4237	4.989	6.1182	4.2125	5.3657	6.2379	6.3723	8.0462	6.683	10.489	8.2115
MDFI	NA	8.7694	7.6352	8.0434	6.6164	8.8003	7.4947	4.251	9.0189	7.358	5.0193	8.0823	8.4444	9.7035	9.6244	9.2017	9.6285	10.193	9.8639	10.366	9.8967	8.3419	8.9786	11.937	6.6848	3.8829	3.6566	6.5129	5.4914	4.7992	5.2995	7.346	3.409	6.5384	8.0097	6.4955	4.6041	1.6746	6.8209	2.6962	3.0699	0.30556	5.2383	3.0859	2.9275	6.2255	7.234	7.2112	-6.6439
USP44	NA	4.3771	4.4976	5.052	1.9159	7.2926	3.76	3.3035	5.2684	5.2034	4.9787	7.8126	8.7816	7.5435	9.8998	9.8127	10.2	9.9194	9.3925	10.436	9.3799	9.92	5.5909	9.3515	4.1913	2.298	5.2714	3.5965	5.269	3.7992	2.0067	2.9536	1.824	6.0105	5.9481	4.2814	3.4436	3.134	2.812	0.95925	2.6104	5.0605	0.21586	4.0034	2.5649	8.7002	8.8529	6.8178	-6.6439
FOXC1	NA	8.9393	6.5096	9.9088	1.9159	11.688	6.2678	3.3035	9.0532	7.718	5.7563	11.548	11.385	11.09	11.494	11.835	11.631	11.22	5.2433	13.334	11.522	11.401	5.9817	13.957	5.9207	0.883	8.6651	5.9749	8.0901	6.5718	6.3286	4.8281	6.0719	6.9937	9.7251	8.8711	7.1309	4.375	5.4901	4.5837	5.8003	5.6979	5.3452	7.3254	4.845	11.118	11.769	8.6425	1.6827
PTPN14	NA	9.6027	3.5907	8.0173	2.9159	6.0376	5.0454	2.0811	5.8403	4.2034	5.5774	8.3298	7.8154	5.9721	10.07	5.7355	11.157	9.6477	8.8822	10.217	9.7345	9.4715	8.1489	10.135	6.7116	-6.6439	2.6567	2.4444	5.6841	2.7992	4.0771	3.0691	2.9939	4.1692	5.7886	4.6819	3.6041	5.5573	3.2974	5.3516	3.0699	4.113	3.5378	5.3422	2.5649	8.1486	8.1756	7.3014	-0.90239
WASF1	NA	9.416	7.6675	8.6821	8.7284	9.2764	7.1176	8.0507	8.6551	9.5028	9.8522	9.1525	9.2038	8.2147	10.392	10.477	10.635	10.807	9.8855	10.062	10.408	10.215	10.033	11.26	5.6439	9.1497	6.0317	7.4692	6.8052	6.4041	8.4889	8.4076	6.4534	9.1	8.1217	5.8855	7.2449	4.96	7.7568	4.1816	4.3108	3.765	5.0488	4.6708	3.9275	8.088	8.6703	9.5754	6.1852
CPA3	NA	11.384	11.335	12.425	11.333	12.865	12.86	11.856	12.492	12.618	11.973	11.888	12.907	10.4	13.51	12.894	14.026	13.228	12.17	13.641	13.855	13.702	13.822	12.447	6.2102	8.2781	7.8514	10.824	7.9282	9.431	10.964	8.3715	10.67	9.1654	9.9914	6.8567	8.854	8.304	9.4089	5.2322	6.2398	7.9422	9.1123	7.2823	3.217	11.393	10.24	11.015	10.136
SOX4	NA	12.268	11.256	11.762	10.664	12.359	11.357	12.009	13.981	11.838	11.704	12.591	12.616	12.499	13.98	12.442	14.167	13.62	12.719	14.912	14.972	13.55	12.999	15.073	10.757	11.229	11.562	11.62	11.061	10.807	11.245	10.431	11.588	10.499	10.443	9.4041	9.849	8.6433	11.038	8.7837	10.065	9.369	10.447	10.111	9.6839	12.476	11.197	11.219	12.637
ACSM1	NA	4.2516	2.3981	5.9077	4.6384	6.9068	5.8044	2.8181	3.8662	6.7653	6.8036	6.4108	7.7576	4.5229	8.0798	7.5849	8.2379	7.4257	4.8689	5.2849	8.1848	6.645	8.0532	1.962	-6.6439	3.8216	2.9786	0.85941	2.3622	3.5362	4.3286	4.0125	3.5244	2.5842	3.1068	-0.36253	3.3561	2.2596	2.4901	-6.6439	-6.6439	1.8906	-0.78414	-0.084058	1.7575	4.2807	3.2567	5.3945	4.8791
UGT2B28	NA	3.962	1.9127	-0.34026	3.5009	5.0567	2.5674	1.4962	-6.6439	5.7653	4.8494	3.2598	4.0785	5.2147	5.1009	7.8775	6.4551	6.1064	-6.6439	7.1026	5.9205	6.5276	3.684	6.4432	-6.6439	3.6903	2.8266	2.2745	2.3622	3.3842	3.0067	0.36871	1.824	-6.6439	2.3292	2.6375	-0.64386	-6.6439	3.1905	-6.6439	-6.6439	-6.6439	-6.6439	-6.6439	-6.6439	3.4182	5.4266	4.105	1.6827
ZNF711	NA	0.79211	9.9104	9.1476	2.4014	1.8088	9.2029	10.298	4.1463	10.34	8.9448	10.232	10.302	10.481	11.161	10.987	11.301	10.875	4.699	11.382	10.671	10.386	9.2154	9.6922	1.5284	3.1054	9.001	6.12	6.0204	2.2142	2.0067	4.8605	4.2163	7.4791	6.9975	2.8075	6.6415	2.482	8.3134	1.6962	2.9324	5.4349	0.21586	5.0858	1.7575	8.5881	8.7566	7.3014	8.0519
AEBP1	NA	7.6313	9.1045	10.149	9.4919	9.2266	9.6892	8.165	9.2586	10.717	7.1532	7.8694	10.369	9.3904	9.1544	7.9219	12.056	10.548	9.476	9.2437	8.9476	9.5368	11.019	8.5166	7.4826	7.6556	6.9605	8.5737	3.8857	5.4997	5.0423	4.9834	5.4387	7.2985	7.7506	7.8902	4	5.8445	8.8802	4.8978	5.3384	6.0335	4.9438	7.9272	5.1838	6.779	7.7958	8.7775	6.8857
LTBP1	NA	10.381	12.552	9.4719	4.7233	11.416	7.8153	8.4848	8.7384	10.562	11.806	11.596	11.491	10.759	12.399	11.718	13.167	12.704	13.751	12.715	12.78	12.065	8.6343	10.137	5.9878	8.9491	10.561	9.2546	9.1137	11.184	9.1585	6.7174	7.9788	11.952	9.9259	9.4799	8.7027	6.0145	9.4164	4.4187	4.5173	6.7151	7.0038	6.5598	4.217	13.024	9.6296	9.4839	5.6369
AVPR1A	NA	2.962	4.1757	3.6597	-6.6439	-0.19133	-6.6439	-6.6439	2.3808	5.1686	-0.15056	6.8867	3.0081	5.1799	1.6746	7.2351	4.3754	5.3826	7.1364	10.941	3.2043	3.8929	0.099093	6.5064	-6.6439	3.7575	3.2416	1.2745	2.1695	4.7992	2.2697	-6.6439	-6.6439	0.58429	2.1068	0.63756	-6.6439	-0.32536	2.812	-6.6439	-6.6439	1.3056	-6.6439	0.91594	-6.6439	1.5437	4.4266	4.105	-0.90239
XG	NA	5.284	2.5907	4.0521	0.59398	3.9787	2.0819	-0.5039	3.3809	-6.6439	5.2418	4.9798	5.178	1.8224	7.1585	5.9219	4.7739	3.9232	4.114	7.0073	3.8563	2.645	3.684	4.0775	-6.6439	0.29795	1.6567	0.27453	0.9471	0.21425	-6.6439	-6.6439	2.9939	3.7541	1.5218	1.9595	-0.64386	0.67464	-6.6439	-6.6439	1.6104	1.3056	1.2159	2.9159	-6.6439	6.1287	5.3011	1.5201	0.68266
NKD2	NA	3.3771	-0.40928	1.2447	3.0534	2.3937	-6.6439	-6.6439	-6.6439	0.81106	-0.15056	0.75736	6.4141	-6.6439	1.6746	2.6849	6.3917	-0.66178	-6.6439	4.963	5.6823	7.0879	4.9064	7.7779	-6.6439	-6.6439	-6.6439	-0.72547	0.9471	-6.6439	-6.6439	-6.6439	0.82399	1.5842	-6.6439	-6.6439	-6.6439	-6.6439	-6.6439	-6.6439	-0.38949	1.3056	-6.6439	-6.6439	2.7576	3.2807	2.8417	1.5201	0.68266
PCDH9	NA	2.114	4.4976	6.9358	4.4014	4.7156	6.5149	3.0811	6.2086	6.6565	5.5219	4.6959	5.4675	4.5773	6.6404	5.2351	9.1181	5.488	4.6376	3.6635	9.4684	8.8617	10.013	3.1844	3.2653	3.9985	4.8266	1.5964	3.269	4.1211	4.6389	2.5386	3.1459	3.7541	4.476	4.2814	3.7485	3.762	5.5775	2.3743	4.1954	6.35	3.0233	6.5306	2.5649	7.1682	5.1636	7.7993	2.4197
PARD3	NA	1.7921	4.4487	1.2447	2.179	1.8088	2.5674	1.0811	1.0589	3.133	3.6568	0.17236	2.0081	1.4074	4.719	3.7844	8.7894	7.3606	2.699	8.529	7.7006	3.9669	1.684	-6.6439	-6.6439	0.29795	-0.34337	3.5224	-6.6439	4.2143	0.68473	1.9536	-6.6439	3.3916	1.1068	1.9595	0.35614	-6.6439	2.075	0.95925	1.1954	1.8906	1.2159	3.7233	0.75754	6.1085	5.386	4.7425	1.4196
PXDN	NA	-6.6439	2.3981	-0.34026	-6.6439	-6.6439	2.76	-6.6439	1.0589	1.8111	0.84944	-6.6439	0.68616	2.6298	11.341	10.929	11.136	2.3383	4.0209	11.543	11.054	2.4523	1.684	7.82	-6.6439	3.2049	1.9786	1.2745	-6.6439	4.9147	2.0067	0.36871	0.82399	4.7541	-6.6439	-6.6439	-6.6439	0.67464	0.49006	4.1816	2.1954	3.113	3.3858	7.3506	4.5649	-6.6439	6.0641	7.6146	-6.6439
ADAMTS7	NA	1.3771	2.9127	0.65974	0.59398	0.80876	-6.6439	-0.5039	2.6439	2.6184	-0.15056	5.3622	2.8561	4.6298	8.0453	4.7355	8.4934	6.6236	4.2015	7.8517	3.8563	4.8929	2.684	2.3771	-6.6439	2.7574	0.65663	1.8595	0.36211	3.2142	3.7722	4.9536	2.1459	3.9062	1.1068	-0.36253	-6.6439	2.8445	0.49006	2.9592	2.9324	1.3056	2.0233	3.6164	6.6402	3.1287	3.7161	5.427	4.0519
COL14A1	NA	3.4925	3.9127	2.2447	2.179	3.2682	2.76	3.3035	2.8663	3.6184	2.4344	4.0793	3.9341	4.6804	4.5326	5.087	4.5598	4.3827	3.8144	8.5442	4.3969	2.23	4.269	3.3771	-6.6439	3.2049	4.464	3.3619	2.5321	5.0216	2.4921	1.3687	2.1459	4.6717	1.5218	0.63756	-0.64386	1.9965	2.075	3.3742	3.3109	3.765	2.2159	8.291	2.7576	2.7661	2.5786	8.7993	1.0977
SLC7A2	NA	-0.20789	3.7606	0.65974	0.59398	0.80876	3.9299	0.4961	-6.6439	2.6184	2.1714	0.17236	3.4935	3.2818	3.375	5.5214	6.7614	7.8301	4.2015	8.1918	7.673	9.5045	7.3751	5.0775	-6.6439	2.298	3.464	1.8595	0.36211	4.7378	3.2697	2.176	2.6314	5.9418	2.1068	2.6375	-0.64386	1.2596	0.49006	4.5035	3.3109	3.8905	3.0233	6.8466	4.9275	6.9012	4.7161	6.5933	-6.6439
ADAMTS1	NA	0.79211	2.3981	5.8692	1.9159	7.1838	5.4879	4.8537	-6.6439	5.8111	5.6043	4.9003	8.5596	5.1078	9.9225	3.7844	12.912	9.9594	2.9214	8.8022	8.1111	10.055	4.6226	1.962	-6.6439	2.1054	7.9467	1.8595	2.1695	3.9147	5.2995	4.1236	2.9939	5.2281	3.8438	2.6375	3.4436	3.134	2.075	3.6222	2.9324	4.3056	2.6753	6.7233	7.8661	11.658	3.8417	7.4108	1.4196
COL6A1	NA	-0.20789	5.4734	7.3036	4.5482	-0.19133	7.4604	2.3035	-6.6439	5.6691	5.2418	9.2585	5.7306	8.9747	12.511	6.6457	9.1303	4.8618	6.1364	4.2109	4.7188	4.645	4.347	4.9006	-6.6439	2.883	3.9786	1.5964	2.6841	5.9422	3.3852	4.7262	3.9115	6.9766	2.6917	2.2225	2.9411	5.2596	2.812	6.1816	4.9323	4.8906	5.6753	9.7168	5.845	3.2807	5.9291	7.6698	3.0977
ZNF704	NA	-0.20789	3.0502	1.6597	-6.6439	0.80876	1.3449	5.5622	-6.6439	4.981	5.207	2.6318	3.5931	2.1443	3.6746	7.7104	4.8228	0.92319	4.2015	7.1821	5.6064	6.4132	2.684	1.3771	-6.6439	0.883	2.8266	4.2745	2.5321	3.0216	3.8547	1.6906	3.6313	3.1692	2.5218	2.6375	-6.6439	1.2596	1.075	1.3743	2.4178	0.30556	4.2603	2.9159	3.458	5.4823	6.683	6.0226	3.0046
TNFRSF19	NA	-6.6439	3.983	6.6822	2.9159	5.235	-0.24008	2.6661	1.6439	3.2705	7.5568	7.5387	6.2408	6.0122	4.5815	8.337	5.982	4.2451	7.9469	11.022	7.2917	5.1044	-6.6439	6.6991	-6.6439	1.6199	4.1161	3.9183	2.6841	4.8581	4.6389	3.8281	1.824	5.3916	7.3859	2.4449	4.4436	1.9965	2.66	4.1816	2.4178	2.3056	2.8009	6.2197	3.217	6.727	5.7803	6.3781	0.68266
GPC4	NA	0.79211	-0.40928	2.2447	-0.40602	8.0661	0.76001	2.6661	-6.6439	2.8111	2.1714	4.3423	4.9341	4.5773	10.196	4.2699	9.1662	0.92319	3.284	10.762	10.293	8.0838	-6.6439	1.3771	-6.6439	-0.70205	3.7442	1.8595	-0.63778	3.0216	4.4921	3.0691	1.824	5.0437	3.6093	6.9229	4	2.2596	1.4901	0.95925	2.9324	1.3056	1.5378	4.8228	4.8019	10.073	10.57	4.6356	3.3457
LUM	NA	3.114	4.2346	5.9816	0.59398	3.3937	3.76	1.4962	1.0589	3.8985	3.9369	6.0913	4.2098	2.1443	5.9034	7.3932	12.93	3.7976	4.362	11.66	-6.6439	3.4523	2.421	4.4645	-6.6439	1.298	5.6567	2.5964	1.3622	6.4237	5.1766	3.4561	3.2834	7.4422	0.52185	2.6375	5.3334	-6.6439	-6.6439	4.8661	3.1954	5.4349	3.8598	8.2059	5.043	6.4017	5.683	7.4269	-6.6439
SYDE1	NA	3.114	3.1757	2.2447	0.59398	2.1307	2.5674	2.4961	-6.6439	2.6184	4.0974	-0.82751	3.2711	3.4074	5.9414	3.578	7.0555	8.4389	7.0329	5.2484	6.3276	6.0712	2.684	8.0636	0.94343	1.883	1.6567	-0.72547	0.36211	3.7992	1.6848	4.0691	2.9939	5.0437	2.1068	3.2225	2.1635	-0.32536	2.075	2.1816	1.1954	2.8906	2.8009	4.9603	2.7576	3.5437	4.3442	5.8178	0.097746
SHD	NA	-0.20789	-6.6439	-6.6439	-6.6439	1.8088	-6.6439	-6.6439	-6.6439	-0.18886	-0.15056	-6.6439	0.68616	0.82236	2.8445	2.1994	7.0759	8.399	4.436	6.7574	4.8563	5.503	1.099	8.5767	2.5284	2.298	-6.6439	-6.6439	-6.6439	1.2142	-6.6439	1.6906	0.82399	2.9062	-6.6439	-6.6439	-0.64386	-6.6439	-0.51005	-6.6439	-6.6439	-6.6439	-6.6439	-0.084058	-6.6439	1.9588	3.0641	6.505	1.0977
PTPRD	NA	-6.6439	0.59072	3.1192	0.59398	2.3937	-6.6439	1.0811	-6.6439	0.81106	4.6043	4.4943	1.6862	2.8224	4.4295	0.87751	9.3754	9.0593	6.362	8.4265	5.3038	8.2262	1.099	6.1584	5.6159	4.9419	1.9786	-6.6439	0.36211	2.5362	2.0067	2.5386	5.0335	5.6286	-0.47815	2.6375	-6.6439	-0.32536	-0.51005	2.3743	-6.6439	2.6275	-6.6439	1.5009	2.5649	8.3163	7.038	6.9464	-0.90239
LARP6	NA	-6.6439	2.5907	-0.34026	-6.6439	-6.6439	-6.6439	1.0811	-6.6439	-6.6439	-6.6439	1.1724	2.8561	2.1443	4.9225	4.1994	5.2379	3.5082	1.114	6.1528	4.4843	5.1996	-6.6439	5.625	2.5284	-6.6439	-0.34337	-6.6439	-6.6439	0.21425	-0.31527	-0.63129	-0.17592	0.58429	0.52185	2.2225	-6.6439	-6.6439	-6.6439	0.95925	-0.38949	0.30556	1.5378	2.5009	-0.24246	3.4182	4.7803	1.5201	-6.6439
DSG2	NA	-6.6439	0.59072	-0.34026	-0.40602	-6.6439	0.76001	-6.6439	-6.6439	4.133	7.5148	0.75736	1.2711	-6.6439	0.67464	7.571	4.4395	5.8618	8.7434	9.2713	7.217	10.264	10.676	6.7865	1.5284	6.8526	3.2416	2.9749	-0.63778	4.0216	3.3852	0.36871	-6.6439	7.2566	2.3292	-6.6439	-6.6439	-6.6439	0.49006	2.8337	0.61042	2.3056	4.2159	4.8228	3.217	8.385	7.6404	6.1639	0.097746
DPPA4	NA	1.3771	8.841	-6.6439	-0.40602	-6.6439	-6.6439	-6.6439	-6.6439	5.2034	9.0269	-6.6439	9.7657	9.2039	3.6746	11.264	11.078	-0.66178	1.699	12.935	11.652	11.253	2.684	5.625	-6.6439	8.6379	1.6567	3.1814	1.3622	0.21425	-6.6439	5.7437	7.807	4.6717	9.0016	-0.36253	6.5753	1.6746	1.4901	2.3743	1.6104	2.8906	5.9438	1.9159	1.3425	8.4979	8.6913	6.6216	-6.6439
NETO1	NA	-0.20789	1.5907	-0.34026	1.594	-6.6439	1.76	-6.6439	-6.6439	3.5115	-0.15056	6.607	5.3586	0.82236	9.8816	1.4625	11.432	10.389	2.114	9.3596	0.39693	4.5992	-6.6439	3.3771	-6.6439	1.883	1.9786	1.8595	0.36211	-6.6439	1.2698	-6.6439	0.82399	0.58429	1.5218	3.6375	0.35614	1.9965	4.245	2.1816	1.6104	0.30556	-6.6439	4.7233	1.7575	-6.6439	8.4807	6.8054	1.6827
CAV2	NA	7.0495	5.4236	1.2447	-6.6439	-6.6439	2.0819	-6.6439	-6.6439	4.9404	4.7563	8.8606	9.1229	6.5228	9.2633	7.6849	7.7038	4.6958	-6.6439	8.1626	4.4843	5.7743	2.9064	2.3771	4.467	5.4065	7.2189	2.8594	3.4496	4.6066	5.3852	0.9536	2.6314	6.1989	6.0296	5.3654	2.5261	-0.32536	5.5124	2.5442	4.0699	4.7651	2.0233	6.3422	4.0055	7.6523	5.1147	5.6356	4.0519
TRO	NA	-6.6439	8.8945	8.5083	4.6814	2.3937	2.3449	2.0811	-6.6439	7.4906	7.8938	2.3423	2.2711	8.0122	9.347	5.8999	4.0858	2.1456	5.3619	9.4265	6.0693	4.1686	9.3158	1.962	-6.6439	4.9985	4.049	6.7174	4.854	-6.6439	6.1442	2.5386	2.6314	3.9062	1.5218	1.9595	3.4436	3.4819	2.4901	1.6962	0.61042	1.8906	1.5378	3.6164	3.5649	1.5437	5.4662	5.8893	7.4552
TTLL6	NA	5.52	1.5907	4.1832	1.9159	3.9787	-6.6439	-6.6439	4.1463	2.981	-0.15056	6.8162	-6.6439	6.4518	7.9508	5.6849	5.0452	7.113	5.3235	6.4387	5.6448	3.8149	-6.6439	3.699	1.5284	3.7575	3.3571	0.27453	3.0626	3.0216	-6.6439	-6.6439	2.9939	1.5842	4.4287	4.2814	-0.64386	1.2596	3.1905	-6.6439	-6.6439	2.3056	3.4639	-6.6439	-0.24246	0.95873	4.649	-0.064918	1.0977
CLEC14A	NA	1.3771	-6.6439	3.5666	5.7838	6.0942	2.76	-6.6439	3.2288	6.2868	3.6568	5.7116	4.4935	-6.6439	7.0145	2.6849	9.2713	4.2924	2.114	-6.6439	-6.6439	-6.6439	8.7785	2.3771	3.4029	6.6643	3.6566	0.27453	-0.63778	3.6737	4.0067	2.176	-0.17592	1.5842	2.8437	-6.6439	-0.64386	0.67464	2.075	3.6222	2.6104	0.30556	3.2159	4.5009	4.1498	-6.6439	-6.6439	5.5498	-0.90239
SIGLEC1	NA	2.3771	7.4425	4.0521	1.9159	1.8088	-6.6439	1.4962	-6.6439	2.133	3.0194	1.1724	2.2711	-0.17756	3.2596	0.87751	-0.084058	1.9232	2.114	-6.6439	1.3969	-0.35494	1.684	-6.6439	5.9658	6.4579	3.464	5.0558	6.2077	4.7992	3.7722	7.0898	9.0113	6.9766	12.657	11.466	10.914	4.8841	3.397	7.1225	6.2251	7.1385	9.0645	11.019	3.3426	3.5437	3.4267	7.5645	7.8626
MYO7A	NA	2.114	4.3981	4.1832	4.3489	3.7157	2.76	4.251	2.8663	2.8111	3.4344	2.4943	3.7737	-0.17756	5.2292	4.1254	1.9159	-0.66178	1.114	-6.6439	1.9819	1.645	4.347	-6.6439	4.467	5.4477	8.2491	7.8594	8.0695	8.7021	8.3394	9.669	8.922	7.5616	9.1068	9.6177	8.5656	9.4771	8.9351	9.6115	8.6846	9.9166	10.378	9.5471	8.1019	6.617	5.7485	5.257	9.1598
FCGR2C	NA	4.04	6.5333	7.7472	6.4644	2.9787	4.6669	2.6661	3.8662	7.1509	3.0194	5.7871	6.026	2.6298	5.5075	4.3369	4.4395	2.7977	4.0209	0.96296	5.4844	5.9488	4.421	-6.6439	9.6421	7.8058	8.4315	5.6495	6.2448	6.2366	7.9422	6.4772	6.8901	4.6717	10.377	11.234	13.17	9.1463	9.5193	8.4538	7.2471	11.02	7.8526	10.799	6.7687	9.9644	10.285	10.305	9.2141
LILRA5	NA	0.79211	6.4109	5.086	5.2379	5.6914	3.0819	3.3035	5.9415	4.059	2.1714	4.5647	5.8154	0.82236	2.6746	1.8775	2.7233	-0.66178	1.114	4.2849	7.1913	7.6839	0.099093	-6.6439	10.619	8.8545	7.8366	7.2968	6.5119	6.518	7.4596	6.8032	7.267	5.3916	10.806	11.331	11.307	9.5028	9.5166	9.0271	9.6425	10.946	7.8598	12.262	5.458	10.938	9.471	10.216	8.2974
CD300E	NA	0.79211	6.6993	6.0691	5.0203	0.80876	-0.24008	4.4031	3.0589	1.8111	-0.15056	4.1266	4.2098	-6.6439	-0.32536	1.4625	2.2379	-6.6439	-6.6439	1.5479	4.5668	4.1686	-6.6439	-6.6439	9.1626	6.8372	7.1242	7.4038	9.8154	7.3332	6.5428	5.4772	7.3318	4.4911	10.896	11.252	11.571	8.0967	8.2516	8.0988	7.7397	10.708	10.448	10.518	4.217	9.2511	9.8492	7.5424	7.5735
SIGLEC9	NA	4.699	5.9658	5.9996	3.9159	3.5092	4.6669	5.6661	4.6439	5.133	2.4344	4.9003	5.2408	2.1443	3.762	3.1994	-0.084058	0.92319	1.699	3.1329	3.7189	4.3454	1.099	-6.6439	8.2242	9.4528	9.3077	8.396	9.591	9.2803	8.6419	7.998	8.9687	8.2496	10.114	10.856	10.691	9.7163	9.2112	9.6375	9.6711	10.35	10.513	10.257	8.4889	9.8581	8.9537	8.9408	8.5029
MEFV	NA	5.1844	7.6569	7.1027	6.1332	5.0182	5.9498	5.8885	6.5825	3.5115	2.6568	5.2168	5.0437	3.9099	3.375	4.4011	2.7233	0.33822	1.699	4.3553	4.3038	3.8149	2.099	-6.6439	9.5655	9.8886	10.627	8.5783	9.6487	10.291	9.1047	9.0481	9.6037	8.6177	10.815	11.422	11.361	11.334	9.3894	9.6281	9.9119	10.638	10.648	10.887	8.5356	9.9853	9.312	8.505	7.1692
SIGLEC7	NA	2.962	4.6782	5.7041	2.7639	2.9787	5.4324	4.9224	4.5824	4.2705	3.6568	2.6318	3.3867	1.4074	2.9965	2.1994	3.5009	-0.66178	3.114	2.2849	6.1248	4.3454	0.099093	-6.6439	8.963	5.7575	8.2416	7.8059	9.0024	9.1915	8.4889	7.9686	8.0767	7.4422	9.0216	8.8615	9.6781	8.7831	7.2845	9.5727	8.8126	9.8698	10.338	10.334	9.0817	9.1995	8.0183	8.266	8.2974
CD1D	NA	3.962	5.9658	7.4671	6.3622	5.6667	6.2678	5.9391	4.0589	5.0965	4.3089	2.3423	3.9341	4.1444	2.8445	3.7844	1.9159	2.3383	3.8144	2.7703	4.4843	5.2597	4.4913	-6.6439	10.759	9.4915	8.9898	7.8214	8.7372	9.2641	9.617	10.459	7.7955	9.246	9.526	10.444	10.928	11.074	10.811	9.9517	10.699	9.685	9.975	10.705	10.257	10.266	9.208	8.3987	10
FBP1	NA	2.962	6.6887	7.4079	7.3688	6.1838	4.76	7.0507	4.7593	5.396	1.4344	4.0793	6.581	3.2818	5.8244	5.7104	2.2379	2.5082	2.436	4.6069	6.3969	5.0712	4.9064	1.3771	10.289	4.883	8.3185	7.6232	9.6591	9.7437	9.3394	10.416	9.6184	9.5927	9.4847	9.5801	10.176	10.183	8.8629	10.286	10.734	10.205	10.281	12.313	10.616	11.481	8.5235	7.5934	9.6085
LRRC25	NA	6.392	8.6433	7.4735	6.9159	6.7276	6.4038	7.2172	7.8662	5.3657	4.0193	6.64	7.5127	4.4074	4.719	5.4011	4.1638	5.1196	4.5063	5.7179	8.5568	6.4652	5.3085	7.0913	11.386	10.349	10.617	9.2301	10.59	10.245	9.7113	10.185	10.206	9.6849	12.295	12.541	12.385	10.997	10.549	10.949	10.858	11.756	11.768	12.609	9.5793	11.227	11.224	10.748	12.602
FCN1	NA	6.392	8.6514	8.5786	8.0161	6.9687	6.4604	7.2104	8.6736	6.5525	5.3089	6.6562	6.8258	4.4074	3.8446	6.6719	4.3754	2.6602	5.0209	5.0074	10.308	8.6756	6.269	4.8365	12.283	12.606	11.377	10.862	11.916	11.338	9.6491	10.124	10.053	10.127	13.535	13.287	14.251	11.547	10.122	12.35	11.813	13.864	12.77	13.823	8.1838	13.202	11.504	13.554	12.598
IFI30	NA	7.7521	10.523	10.141	9.7961	8.1079	8.967	8.7164	10.035	7.794	6.6845	8.8963	8.2484	7.6233	6.2138	7.2042	6.2036	6.0525	6.2433	5.4548	9.3423	9.0649	6.3278	5.5063	13.268	12.528	11.495	10.789	12.53	11.265	11.016	11.562	12.333	11.394	13.711	14.395	14.437	13.201	12.485	12.52	12.752	13.94	13.566	14.409	9.0503	12.036	12.222	12.309	14.318
SLC11A1	NA	5.436	8.7149	7.9452	6.9338	5.5901	7.4182	6.4848	7.8727	6.5253	5.207	7.1611	6.4675	4.9923	4.5815	6.2526	5.4078	4.6958	4.8689	5.2109	9.2978	9.3661	4.099	6.9917	12.079	11.954	11.688	9.8809	10.894	10.7	9.0814	9.3897	12.416	8.5615	12.694	12.903	12.676	13.072	12.789	10.74	10.778	12.588	11.934	12.934	8.5585	11.029	12.197	11.644	11.806
NCF1	NA	6.5336	8.0906	8.2891	7.6164	6.5092	8.303	6.809	7.6883	7.5726	5.5774	6.9797	6.6748	5.8224	3.134	6.5918	3.6164	4.7645	6.6686	5.8209	9.2978	7.7998	4.7994	4.3771	12.196	10.777	11.41	9.6386	11.907	11.441	9.9172	11.359	10.841	11.316	11.381	11.874	12.912	11.488	10.379	11.96	12.373	12.873	13.325	10.702	9.9337	11.394	11.524	11.393	12.028
HK3	NA	5.6501	8.6782	8.3392	6.8035	5.1307	7.4535	7.0584	6.3257	4.8554	4.5499	6.5122	6.7947	3.2818	3.2596	6.723	2.5009	2.3383	2.436	4.6634	9.2642	8.3385	1.684	1.3771	11.479	11.438	11.644	9.8462	11.779	11.681	10.392	11.923	11.2	10.98	12.44	12.73	13.016	12.326	11.684	12.926	11.858	12.69	13.452	12.141	11.894	11.739	11.651	12.289	12.7
CD14	NA	2.7921	6.8575	8.3144	5.4269	5.1307	4.2194	5.6254	6.5825	4.9404	1.8494	5.0793	3.6862	1.4074	3.134	2.8775	3.3753	1.3382	4.114	5.6634	7.3511	7.2816	0.099093	0.37707	11.509	11.208	11.081	9.8974	9.4889	10.058	9.4093	8.6401	9.7621	9.0559	12.187	12.932	13.793	11.057	10.483	12.163	10.534	12.72	11.778	13.422	7.1922	11.223	11.473	11.4	10.437
S100A9	NA	7.3467	8.7756	9.9405	7.8978	8.1352	8.8659	8.3067	9.9867	5.8772	7.2158	7.9472	5.1456	4.8224	5.1341	8.3573	4.0858	3.1456	6.114	6.7312	12.58	11.226	3.7995	3.1844	14.733	13.441	15.149	13.819	12.536	13.67	13.037	12.093	12.181	12.701	13.483	14.702	15.807	14.661	12.775	13.953	14.775	14.036	14.384	13.959	8.8344	15.352	13.627	14.397	14.378
FPR1	NA	4.114	5.5449	6.5545	4.179	5.4235	6.345	4.4961	8.0131	3.8111	3.3089	5.6642	4.6862	4.346	2.9965	5.087	2.5009	0.92319	1.699	5.0074	8.75	7.743	1.684	0.37707	11.303	11.098	11.643	9.3553	8.1792	9.0184	8.7802	6.9	9.5988	6.813	10.273	12.087	12.121	11.506	11.302	10.636	8.6765	11.915	8.7531	12.18	6.7233	11.093	11.457	11.522	8.0225
MAFB	NA	3.2515	8.3221	6.8094	6.0697	6.4381	4.7142	7.3226	7.6363	4.566	3.0194	6.0428	6.9899	3.4074	4.4295	5.5499	4.8701	2.3383	4.8145	5.8209	8.2042	6.2449	1.684	4.962	11.622	7.7534	10.923	10.227	9.8788	10.799	10.678	10.391	11.026	9.1388	12.853	13.206	12.744	10.95	12.172	12.375	11.257	12.608	10.994	14.056	8.0659	11.913	12.411	9.3966	10.428
ADAP2	NA	5.7228	7.5507	7.1911	5.6384	5.6416	5.9299	6.3665	6.5183	3.8985	4.0974	5.9926	5.8359	5.0318	5.5573	6.5499	4.4395	3.9232	5.7579	6.0922	5.7188	6.0544	3.4209	4.9006	9.8786	8.6989	9.0829	8.4217	9.5886	9.3096	9.0335	9.262	9.8547	8.0437	10.68	11.115	11.228	9.8998	9.7498	9.9403	9.9425	11.291	10.662	12.138	7.3869	10.155	9.1332	8.9066	8.3622
LILRA6	NA	4.5107	7.641	6.8324	6.3178	5.696	5.1489	6.4719	6.0487	2.4618	2.5139	6.7866	6.1857	5.4743	5.0191	4.3809	5.7277	3.2209	4.966	6.2658	7.7895	8.519	3.2084	3.9632	11.669	9.2887	10.409	9.2889	10.301	9.9013	9.9173	9.6302	9.6998	9.7345	11.639	12.693	11.175	11.262	10.571	10.541	10.848	12.998	12.143	11.708	7.0463	11.693	10.362	11.117	9.8664
SLC7A7	NA	4.5994	8.5936	7.374	6.7233	6.3323	5.5414	6.7346	7.3535	6.5525	4.5499	6.055	7.3727	4.1444	4.9225	5.3369	5.8228	5.1711	5.8689	5.7443	6.7545	7.1919	4.269	5.0209	11.182	10.54	10.113	9.7411	10.053	9.6778	9.4007	8.4561	11.211	8.3851	12.551	12.528	12.552	11.443	11.475	9.9982	10.628	12.031	11.785	13.59	6.5904	10.863	10.173	9.1783	11.011
LRP1	NA	6.04	10.151	10.169	8.1601	6.6791	5.1863	8.8885	6.9044	8.0351	6.6823	7.2277	8.5442	5.1078	4.9225	7.7784	4.8701	6.7392	8.7722	5.2109	8.3217	8.5934	5.269	5.5063	13.405	13.207	11.167	11.641	12.87	11.412	12.287	12.07	13.193	11.4	14.596	15.427	15.071	13.751	12.976	12.894	13.272	14.524	13.628	14.931	9.2434	12.893	13.082	13.596	12.82
HMOX1	NA	2.7921	8.0624	6.5545	6.6601	4.8531	5.6669	5.4269	5.9896	5.2705	6.0783	6.1497	6.9053	5.7766	4.1982	4.7844	4.0034	3.9232	5.2433	6.5923	6.0116	5.1996	3.5585	1.962	10.047	9.4792	9.2732	8.7643	8.86	8.9456	8.8269	8.8863	11.387	8.3851	11.659	12.267	12.127	9.9367	10.72	9.9583	9.6383	10.866	10.296	13.545	6.6764	10.449	9.6661	8.9464	9.8889
CHST15	NA	4.5994	8.2454	7.2066	6.969	5.8962	7.2757	5.9391	6.6287	6.4404	5.2757	6.055	6.7736	3.9099	4.9225	5.9436	3.6164	4.8301	5.4716	4.5479	6.5466	7.9624	3.684	2.3771	11.132	9.8545	10.997	9.9671	9.6762	10.193	9.6706	7.4772	9.5604	7.199	12.065	12.574	12.286	10.819	10.978	9.8182	10.253	12.256	10.822	12.404	6.5124	11.302	11.047	10.723	9.2076
C5AR1	NA	5.8365	8.3981	6.9816	7.1176	6.5092	6.5149	6.1108	7.7594	5.7653	4.1714	6.3017	6.6519	3.4074	4.067	5.5779	2.5009	2.1456	4.2015	5.2849	8.6637	7.1449	2.099	4.8365	10.769	11.443	12.035	9.9956	10.025	10.249	10.11	8.5511	10.824	7.6066	13.064	12.996	13.099	10.327	12.343	11.751	10.917	12.411	11.584	14.021	7.3122	12.261	11.882	8.604	9.1048
TLR8	NA	5.3467	8.0296	8.2634	6.1486	7.1397	5.7824	9.0698	6.8271	5.0205	3.5499	4.7573	6.026	3.7293	1.9965	5.2351	2.7233	0.33822	4.114	5.4548	5.8563	5.5276	1.684	0.37707	12.065	10.55	11.668	10.698	11.364	11.206	10.957	9.9338	8.9299	10.015	11.868	12.208	12.972	11.955	11.126	10.821	11.135	12.578	10.91	12.476	7.9022	11.983	10.99	10.059	6.9495
RBM47	NA	4.9214	7.4425	6.5052	5.6601	6.9277	6.826	7.996	7.5427	5.396	5.6043	5.0304	5.6169	3.2818	3.9226	5.3369	4.0034	3.4257	5.5063	5.3205	6.7892	7.0962	2.099	2.962	11.496	10.465	10.523	10.034	11.008	11.042	11.184	10.633	10.381	10.544	10.855	11.98	12.014	11.686	10.98	10.896	11.807	12.188	11.659	12.303	10.548	11.223	10.339	10.977	9.049
MPEG1	NA	10.255	11.063	11.154	10.366	9.3918	8.0864	11.456	9.084	9.3733	6.5077	8.0763	8.8206	6.5639	5.2596	7.949	7.0555	5.0662	7.3332	6.9172	7.9283	7.3032	6.1865	7.4645	14.43	13.171	12.921	12.526	13.66	13.697	12.068	13.468	13.442	12.843	14.45	14.853	15.119	14.793	13.855	13.857	14.292	15.047	14.675	15.341	12.907	14.498	13.456	12.489	12.594
VCAN	NA	9.1342	11.152	12.499	9.7551	10.915	8.3524	12.566	9.0757	7.839	7.6887	9.1696	6.0081	6.9823	6.4428	9.31	6.4395	7.2924	7.9782	8.7832	8.0189	10.535	5.6536	7.3544	15.71	15.052	15.151	14.962	15.998	15.51	16.419	16	13.852	14.385	15.902	17.754	17.3	16.338	14.835	15.135	15.416	17.462	16.834	15.943	9.8047	15.301	14.642	16.076	13.556
CYBB	NA	8.8089	10.725	9.9589	9.3422	10.522	9.0887	10.139	9.2853	9.173	8.7167	10.538	9.9888	6.8777	6.1665	9.9543	6.9821	5.605	8.2278	8.0451	9.8378	9.8099	5.7715	10.26	13.895	12.453	13.735	13.181	13.803	13.883	13.546	12.78	12.779	12.384	14.121	15.215	15.381	14.116	13.035	14.217	13.94	16.023	14.057	15.719	9.1963	14.479	13.616	14.013	11.109
NLRP12	NA	5.3771	7.2912	6.8691	5.594	4.9787	5.9694	6.0507	6.0813	3.5115	4.373	5.1497	5.4411	5.9721	4.375	6.3853	2.9159	3.1456	2.699	4.2849	6.8398	5.4263	3.269	3.547	10.663	10.031	10.44	8.8348	10.034	10.489	9.0963	9.0795	9.39	8.5786	9.9761	11.516	10.137	10.846	8.933	9.8306	10.252	11.071	10.699	9.5813	6.043	10.754	10.202	10.96	7.7982
KCTD12	NA	8.5336	9.6089	9.5636	8.5336	8.5703	9.5802	9.7274	8.4725	6.93	7.1982	8.4485	7.7085	8.8695	7.067	8.0374	6.4395	5.846	7.2638	6.7443	6.2298	7.0373	4.7994	9.2412	12.917	11.841	12.048	11.894	12.441	11.565	11.754	10.226	12.651	10.618	12.596	13.475	13.692	13.407	12.761	11.208	11.777	13.274	13.235	13.867	8.5873	12.509	11.404	12.226	11.641
SLC15A3	NA	3.4925	6.2346	5.789	5.0858	4.5092	4.4604	4.7441	4.9169	5.1686	2.4344	3.8163	5.2711	3.5228	3.5815	3.7844	4.7739	3.0387	4.436	4.8699	5.8887	5.645	0.099093	5.8033	9.1984	8.2551	8.2714	7.1262	9.3251	8.7061	7.7616	9.2786	8.784	7.9936	9.9131	10.187	9.8924	9.451	8.6142	8.9592	9.227	10.281	10.545	11.301	8.2693	8.9418	8.6404	8.0644	11.118
CR1	NA	5.962	7.5037	7.9861	4.2379	6.6914	6.4879	6.2906	5.4852	8.2162	6.4193	5.9406	6.194	4.6298	4.1982	8.0221	4.0034	4.6236	5.6686	4.7179	7.7978	7.5398	3.269	3.1844	11.936	11.6	11.871	10.56	10.646	11.048	11.608	10.008	7.4164	9.3087	11.356	12.521	12.527	10.972	9.5655	11.523	10.906	12.652	11.438	13.001	5.8019	12.933	11.87	12.468	8.8392
LILRB2	NA	6.4068	9.8738	8.6427	8.9734	7.9585	7.5282	7.98	8.6551	7.6503	5.3413	8.4647	8.7251	8.0023	7.3112	6.8662	5.4395	3.5082	4.5063	6.7443	8.5618	8.4588	7.8606	6.132	11.531	10.905	10.512	9.6353	10.266	10.718	10.063	10.103	11.393	9.414	12.977	13.263	13.533	11.61	11.576	11.612	11.301	12.771	12.109	13.667	8.7744	11.693	11.838	11.386	10.749
CLEC7A	NA	6.8255	7.9082	7.4735	7.1714	6.0182	7.0079	7.8884	7.3163	5.9196	4.4344	6.64	5.7085	6.7173	5.2893	5.5499	3.3753	3.2451	1.699	4.963	6.7367	6.0373	3.684	3.962	9.6849	10.947	10.793	8.7862	9.6908	10.02	8.7319	7.3743	8.9351	5.7135	11.028	11.529	12.49	10.1	9.933	9.8459	9.6005	11.781	10.57	12.098	5.7576	10.801	11.142	10.214	9.3313
SERPINA1	NA	9.3058	11.141	10.858	10.329	9.8816	9.5249	10.328	11.082	8.5593	4.4933	8.1496	9.7536	8.3923	5.1009	6.6719	5.4078	0.33822	2.114	6.7832	10.059	9.5816	7.2789	0.37707	14.26	13.224	13.128	12.917	12.424	12.934	12.446	11.68	13.181	10.977	13.928	14.566	15.211	13.399	12.449	13.534	13.241	14.592	14.369	15.419	8.0055	14.077	12.335	12.608	14.18
SECTM1	NA	2.7921	6.9916	5.8692	3.9159	3.8962	4.0079	4.0811	6.7454	5.5924	6.9579	5.055	6.4411	2.1443	3.5815	2.6849	-0.084058	0.92319	3.9213	4.7703	7.3626	5.8929	3.269	0.37707	9.3075	8.9775	7.605	7.5645	7.6006	8.2476	7.3214	5.8765	7.3554	6.6286	10.719	10.926	11.867	9.2388	8.5399	8.7384	8.7242	10.426	9.4144	11.849	5.217	8.41	9.5141	8.604	10.165
LGALS3	NA	4.436	6.6782	6.5905	5.6164	5.5901	6.5802	6.7723	5.7868	7.4693	8.5671	6.5387	6.3155	4.7293	3.2596	4.0475	5.0858	3.3383	4.2839	5.1724	7.6257	6.8738	3.9064	4.547	10.83	8.2838	9.1284	7.8481	8.7394	8.5979	10.114	9.6962	7.2586	8.9593	10.618	11.029	11.658	10.648	9.4311	10.074	10.817	10.674	10.518	11.956	9.3102	11.015	9.1845	9.522	9.1905
APOBEC3A	NA	3.2515	7.0087	6.1355	5.8608	2.3937	4.4039	4.1966	6.2178	3.718	4.9369	3.6006	4.5442	0.82236	1.6746	6.0152	3.0859	3.6376	4.0209	5.3553	7.3511	6.4163	1.6984	2.5341	7.6158	8.5949	9.3362	6.812	8.3047	9.0742	7.6329	6.9385	7.4678	5.6717	11.543	10.814	11.721	7.8595	4.9197	9.5189	8.6792	10.084	10.009	9.4118	6.7233	10.273	9.614	9.9616	9.0091
MARCO	NA	-0.20789	-0.40928	1.2447	-6.6439	-6.6439	-6.6439	-6.6439	-6.6439	-6.6439	-6.6439	1.1724	0.68616	-6.6439	-6.6439	-6.6439	-6.6439	-6.6439	-6.6439	-6.6439	2.7188	3.2299	-6.6439	0.37707	6.2102	8.4273	3.9046	5.383	4.269	4.1211	6.2847	6.4131	2.6314	5.5384	8.2013	8.8878	10.936	5.5573	6.5124	6.758	6.4684	9.6298	7.9641	12.277	3.217	8.6062	4.2567	8.5461	6.1312
LYZ	NA	12.329	13.172	14.698	11.708	14.041	12.367	15.809	12.63	10.192	10.936	11.281	10.779	9.8925	12.681	14.266	12.023	9.8008	13.55	11.981	16.443	14.166	8.8705	12.583	17.416	16.52	18.254	17.289	18.198	18.448	19.558	18.829	16.016	17.433	17.445	17.876	18.099	17.683	15.466	18.05	19.477	18.324	18.69	17.147	17.797	18.054	17.171	17.579	16.68
SIRPB1	NA	6.6123	8.1377	7.6876	7.6275	7.0755	6.8995	8.8338	7.2586	8.0058	5.4344	6.6802	7.3727	7.0798	7.1982	8.0673	7.8348	7.2209	7.6218	6.2849	8.5002	8.7717	5.4566	7.9085	11.421	10.409	11.915	10.565	10.939	12.133	10.352	11.383	9.5872	10.131	11.245	12.026	12.066	11.881	11.793	12.448	11.868	11.846	12.161	11.381	12.001	11.248	11.417	12.815	10.026
FXYD6	NA	1.3771	3.5907	3.9077	3.594	1.8088	1.76	3.7441	1.6439	1.8111	-0.15056	1.7574	1.2711	1.8224	0.67464	3.337	2.5009	0.33822	3.5735	-0.03697	4.9819	2.8149	2.099	4.547	7.467	7.6731	7.5933	6.4741	8.0096	8.6818	7.5856	8.2483	7.3632	7.0599	7.5218	8.3957	7.5801	8.2445	6.9495	9.2857	8.8536	9.3112	9.3413	7.4934	6.0243	9.64	7.6576	9.2343	7.4597
SCPEP1	NA	9.0471	8.5185	8.222	7.9647	8.0895	8.1263	9.3003	7.1464	7.358	8.1394	8.1808	7.194	7.6233	5.375	7.2262	5.9603	4.7306	7.0913	6.3205	8.3394	7.9714	4.6226	5.9317	11.924	8.0794	11.922	10.332	12.337	12.014	12.06	12.811	12.328	11.944	11.914	12.024	12.64	12.402	12.34	13.365	13.205	12.475	13.16	12.389	11.754	12.251	11.508	10.77	10.849
IL1RN	NA	7.0589	6.4856	6.2891	4.179	4.9787	4.2194	6.391	6.7732	3.133	5.0589	3.8163	3.2711	1.4074	0.67464	2.8775	3.5009	2.7977	5.2433	3.5479	7.2298	5.3729	4.421	5.4215	9.5691	8.6289	9.2246	8.3216	9.4589	9.8436	9.4313	9.8393	8.6086	9.2281	9.4212	9.5579	9.858	9.0819	8.2747	10.042	10.279	10.445	10.887	10.332	8.9523	9.6417	8.0315	9.248	8.7524
MS4A4A	NA	3.2515	5.9483	4.0521	3.179	4.9787	2.3449	4.8537	3.6439	2.133	2.4344	2.4943	2.4935	0.82236	1.2596	3.1994	2.5009	2.1456	2.114	1.963	4.0974	6.9759	2.099	3.8365	9.6916	7.8641	7.1242	8.1449	8.5862	5.8581	9.1256	7.3287	8.682	7.6286	10.061	10.084	10.008	9.4059	9.6077	6.9365	8.3109	9.1913	8.6794	11.976	7.5057	8.088	6.6996	6.7034	6.6134
CD163	NA	5.8365	6.2055	4.8692	3.594	5.6667	9.493	4.3035	3.5183	3.8985	2.1714	6.0304	2.6862	1.4074	1.6746	4.3369	3.5009	2.7977	3.436	3.6635	4.7188	7.0026	3.5585	2.699	10.399	11.505	10.853	11.339	9.1951	6.69	10.268	9.4811	15.695	8.2281	12.078	14.19	12.422	14.596	15.754	10.647	8.9724	12.465	12.912	14.138	12.4	9.2091	8.9846	9.4993	10.558
PLBD1	NA	2.5995	6.8003	7.0776	5.5482	4.1307	3.8475	5.403	3.9658	3.718	3.4344	4.4203	2.4935	2.1443	3.134	3.4624	-6.6439	0.33822	3.114	5.2849	8.3569	7.1449	2.684	0.37707	9.4845	9.8773	10.234	8.8367	8.1759	10.664	10.003	8.9039	6.9737	8.3189	10.193	10.188	12.802	10.658	10.648	11.763	10.461	12.063	8.8688	10.216	6.2967	9.673	7.8933	11.288	8.4706
S1PR3	NA	2.114	5.2912	3.4671	3.4014	-0.19133	4.0819	4.8885	2.6439	2.6184	-0.15056	2.8728	-0.31384	2.4074	-0.32536	5.3038	-6.6439	2.3383	1.699	1.963	2.6689	3.9669	1.684	1.962	8.7281	8.8195	9.4172	7.7819	8.573	8.1208	8.4588	8.2597	4.0719	6.7741	8.8081	9.1655	9.6134	7.4085	5.348	6.5121	9.5615	7.3717	7.0859	7.8872	7.2073	8.8979	9.3699	10.05	3.4901
CX3CR1	NA	9.3409	11.355	10.405	8.7912	8.1171	6.8153	10.106	9.3139	10.808	8.1578	8.0241	10.517	6.2147	6.084	7.4321	7.2197	6.1327	6.1584	7.2109	8.0042	8.4523	7.1103	5.4645	14.235	10.646	11.138	12.018	12.069	12.675	11.785	11.584	8.2793	11.472	14.449	14.066	14.648	11.839	11.526	12.282	13.702	15.052	12.971	14.153	11.571	14.178	12.791	11.111	5.2063
FGL2	NA	9.0329	10.478	11.056	9.4426	8.567	7.5348	10.174	8.9323	8.9196	6.8495	7.7981	8.5719	7.8336	6.4025	7.9808	6.8585	6.7477	8.5979	7.5176	7.936	7.5698	6.7283	7.6899	14.105	11.771	12.101	11.174	12.179	12.273	12.288	11.746	10.596	10.559	13.581	13.705	15.279	13.247	12.042	11.196	13.459	14.244	12.307	14.666	11.86	13.232	11.627	12.626	7.3072
CCR1	NA	7.04	7.2055	8.4444	7.9777	6.4952	7.3966	7.7105	7.0702	5.2705	4.0193	5.6959	7.8257	6.6679	6.1175	6.2351	6.5009	5.1196	7.6686	6.5777	5.6448	6.7111	7.7211	6.8848	11.629	10.4	10.811	10.234	9.5308	10.56	11.048	10.144	7.4607	8.0189	11.26	12.056	11.847	11.492	10.012	10.077	11.783	11.404	10.027	11.515	9.8635	11.59	10.693	10.564	8.0046
PDK4	NA	0.79211	6.8291	4.9451	5.8035	1.3937	4.1523	3.7441	3.3809	3.6184	3.4344	3.0793	4.6862	2.4074	1.6746	5.1629	0.91594	2.7977	2.436	4.4224	3.3968	4.8149	3.5585	3.8365	9.7199	6.5834	8.1565	8.7482	6.2691	7.7841	7.1277	7.0411	8.5755	5.4911	11.06	13.06	11.508	11.486	11.005	5.8661	9.3315	9.5677	6.7158	12.85	7.5841	9.0275	9.0864	7.854	2.2677
CLEC4E	NA	2.3771	1.1757	3.2447	1.594	0.80876	4.345	-0.5039	4.2288	-6.6439	1.4344	1.1724	-6.6439	-6.6439	-0.32536	2.4625	-0.084058	-6.6439	-6.6439	1.5479	6.0407	4.8929	-6.6439	-6.6439	7.5945	7.8564	8.4705	5.4037	4.4496	4.5362	6.8547	3.3686	9.2012	3.3916	6.476	8.1611	8.6938	8.9058	9.4816	6.2691	6.1954	5.7975	6.5735	10.166	3.458	8.8414	6.3652	8.9795	3.4901
EPB41L3	NA	1.7921	6.8387	6.6932	5.0535	4.5092	1.76	5.0811	3.3809	4.396	1.4344	3.4943	4.3301	1.4074	2.9965	-6.6439	-0.084058	5.7812	1.699	1.5479	6.2298	5.1686	0.099093	-6.6439	10.121	2.1054	6.9875	7.6364	6.4496	6.4622	10.133	9.1135	7.7723	7.199	10.945	11.384	12.252	12.783	10.322	9.5316	11.059	10.354	9.4555	12.8	9.5438	9.3075	8.9778	6.8178	7.153
SLC46A2	NA	4.547	4.72	4.789	4.8034	3.6161	4.618	4.4031	2.8663	3.133	4.2418	3.0793	3.1456	3.9923	4.8039	3.965	5.1639	5.605	5.2015	5.963	5.9515	6.23	4.0059	4.962	8.1722	4.3424	6.7962	6.0689	6.6751	7.2366	6.5674	5.8444	7.2586	4.0437	7.9894	8.4545	9.4316	7.4494	7.0825	5.989	7.4049	8.5956	7.1047	8.0555	5.4014	6.6866	7.1022	7.0119	6.805
CAMK1	NA	6.0964	7.2285	6.2682	4.4888	4.3937	5.6907	5.8378	5.0131	5.672	5.4077	5.079	5.178	5.1078	5.612	5.3694	6.1314	6.2331	5.8962	6.4548	6.3276	4.8967	5.5585	4.9006	8.4748	6.4953	8.134	6.9013	7.9204	8.2753	7.9498	8.0777	8.6023	6.5777	9.7042	9.6959	10.103	9.2282	9.0051	10.315	9.6389	10.098	9.8177	10.731	6.0492	9.5575	8.9266	8.217	8.3245
LILRB4	NA	5.04	5.6568	6.8296	6.0369	3.5092	-0.24008	6.7999	4.8138	3.5115	-0.15056	2.3423	2.0081	-0.17756	1.6746	0.87751	-6.6439	1.9232	1.699	-6.6439	4.8563	5.9669	-6.6439	1.962	10.582	9.5099	7.9187	7.3619	9.849	9.3791	9.8307	10.86	9.2397	9.6066	9.8594	10.213	10.678	10.691	9.5124	10.164	11.179	11.127	11.046	10.574	11.286	9.5493	8.0833	9.1615	10.21
CDC42EP1	NA	1.7921	2.3981	3.6597	2.179	0.80876	2.0819	3.1966	1.0589	2.981	1.4344	0.75736	2.0081	0.82236	-0.32536	4.1994	-0.084058	0.33822	3.114	-0.03697	1.3969	3.2299	-6.6439	3.1844	7.6229	5.4878	2.464	4.7339	6.2929	4.5362	6.7071	8.1598	6.9009	6.6717	5.8617	8.4955	7.6135	9.0344	5.4442	4.0747	7.9187	5.0061	8.5333	6.5306	10.25	2.2807	6.1147	6.9574	5.9179
SIRPD	NA	0.79211	1.5907	2.9817	1.179	0.80876	-6.6439	1.8181	1.0589	2.6184	-6.6439	1.1724	-6.6439	-0.17756	-6.6439	2.8775	-0.084058	-6.6439	1.699	-6.6439	-6.6439	2.9669	-6.6439	-6.6439	6.1529	5.1053	5.6109	4.1325	6.1695	6.4237	6.814	6.4021	4.0719	4.7541	5.5879	6.4189	7.1375	6.6288	6.1625	6.3515	7.9458	5.8602	6.9775	5.4078	5.458	5.8895	5.2567	6.1639	3.4901
LGALS2	NA	3.114	2.1757	7.2964	4.2945	1.3937	-6.6439	4.7441	-6.6439	-6.6439	-6.6439	-0.82751	-6.6439	-6.6439	-6.6439	1.4625	-6.6439	-6.6439	0.1141	-0.03697	-6.6439	3.3454	-6.6439	1.3771	10.328	-0.70205	6.0829	4.8291	8.3734	3.2142	6.2546	6.7262	6.9221	5.0437	8.3064	9.3011	9.3448	7.708	2.66	3.2811	7.8101	9.4141	10.118	6.9493	3.7576	7.3511	7.7079	6.2389	8.8239
CLEC10A	NA	-6.6439	1.5907	6.4926	2.7639	0.80876	-6.6439	-0.5039	-6.6439	-6.6439	-6.6439	0.17236	-0.31384	-6.6439	-0.32536	-6.6439	0.91594	-6.6439	-6.6439	-0.03697	1.3969	3.2299	-6.6439	-6.6439	7.2921	9.3735	1.6567	2.0818	2.5321	3.6737	6.0942	3.176	4.1459	4.6717	7.0917	9.9595	9.1938	6.084	3.6599	6.7921	4.8584	4.6275	6.0614	7.014	1.3425	3.1287	6.683	7.0226	4.6523
ASGR2	NA	3.2515	1.5907	4.4146	2.4014	0.80876	-0.24008	1.8181	3.6439	-6.6439	0.84944	1.9797	-0.31384	-6.6439	0.67464	-0.12249	4.0858	3.5082	1.699	2.5479	4.5668	4.7743	-6.6439	0.37707	7.7952	7.3749	4.5146	5.4037	6.257	5.6405	5.9516	8.0586	5.3159	6.3656	7.6199	8.2886	8.4568	7.4295	7.7615	7.7963	7.7953	7.6893	7.8343	5.2735	6.0243	6.5587	7.1147	8.4469	10.325
KIF26B	NA	7.436	6.1757	5.789	5.2664	4.8087	4.76	6.5296	3.2288	5.8334	4.1714	3.7573	5.3866	6.6038	4.719	5.4922	4.1638	5.1456	5.8954	5.6354	4.3969	3.5519	4.1865	2.3771	7.2008	7.8904	7.4446	7.246	9.866	10.21	8.3358	9.3715	8.0672	9.4391	8.765	8.285	7.9819	8.233	7.6193	8.9076	9.2686	9.9956	11.44	8.0452	10.008	9.5095	6.971	4.6356	8.2115
GUCY2C	NA	-6.6439	-6.6439	-6.6439	-0.40602	-6.6439	-6.6439	-0.5039	-6.6439	0.81106	-6.6439	-6.6439	-6.6439	-6.6439	-6.6439	-0.12249	-6.6439	-6.6439	-6.6439	-6.6439	-6.6439	-6.6439	0.099093	-6.6439	2.7508	1.298	2.464	1.5964	3.1695	5.3842	4.2084	3.2756	1.824	2.9062	2.1068	3.097	3.3561	3.2596	2.2974	3.8337	2.1954	3.765	4.5734	1.5009	1.7575	4.0462	1.2567	3.105	0.097746
ARHGEF10L	NA	-0.20789	5.3456	6.052	3.9159	-6.6439	2.0819	5.4504	-6.6439	1.8111	1.4344	2.6318	1.6862	0.82236	0.67464	0.87751	2.7233	-6.6439	1.699	2.7703	1.9819	2.645	3.099	-6.6439	9.5265	8.4195	7.8514	6.5506	9.2371	9.1858	8.1926	9.9779	9.3728	8.6449	9.5744	10.582	10.416	10.427	8.5179	8.5215	9.7525	9.9973	11.065	9.5884	9.4247	8.4823	7.1393	9.2019	8.897
MSR1	NA	3.4925	4.4976	4.1192	4.179	3.6161	-6.6439	-6.6439	0.05894	-0.18886	-6.6439	1.4943	2.6862	-6.6439	-0.32536	-0.12249	-6.6439	-0.66178	0.1141	-6.6439	0.39693	1.23	1.099	-6.6439	9.1842	9.2124	4.8266	2.5964	-0.63778	2.7992	8.2772	4.6906	4.5244	4.8322	8.7792	11.652	12.148	8.7961	11.032	6.9057	7.9233	6.0605	4.5734	13.061	4.217	7.9531	7.2454	5.0226	4.0978
C1QB	NA	1.3771	5.72	1.6597	1.594	3.8962	2.76	-0.5039	3.6439	1.8111	3.5499	4.2168	4.4935	0.82236	0.67464	2.8775	1.5009	3.4257	3.9213	0.96296	1.3969	4.0373	1.099	2.3771	4.4029	2.7574	5.3571	7.2857	1.3622	2.7992	4.814	3.6166	10.5	8.5786	11.915	12.635	13.243	5.2596	9.5303	7.4241	4.6979	6.8906	6.9841	14.396	5.458	7.1682	7.3963	8.4429	9.0592
C1QA	NA	1.3771	5.6993	0.65974	3.7639	2.1307	1.3449	3.0811	4.0589	2.8111	2.1714	4.5647	4.0785	-0.17756	1.6746	2.4625	1.5009	3.1456	4.0209	1.5479	2.9819	3.4523	1.684	3.547	6.1133	6.9418	5.3571	7.4394	4.1695	3.0216	7.1524	8.6071	11.482	7.9851	11.984	12.186	13.468	8.2021	10.142	8.0253	6.4433	7.6275	8.8866	14.135	4.845	7.1585	7.8265	7.6216	10.252
C1QC	NA	1.7921	4.8762	0.65974	2.4014	3.6161	1.3449	2.8181	2.6439	1.8111	1.8494	3.1724	3.4935	0.82236	1.6746	3.8775	0.91594	2.9232	3.436	-6.6439	2.3969	3.2299	1.684	5.0209	2.5284	2.298	5.2416	7.3566	2.3622	3.7992	5.7292	7.1695	11.03	8.1916	11.063	11.867	12.149	4.1341	9.0175	7.34	5.3384	6.9781	8.7686	13.645	4.7576	7.3766	5.649	8.1	8.8085
GPBAR1	NA	4.699	6.0001	5.5177	4.179	5.2682	2.76	3.3035	6.0589	3.8111	3.4344	3.8163	5.0081	3.9923	4.719	4.9219	4.7739	4.0931	6.5234	4.2109	6.5262	4.5519	4.0059	5.132	8.4192	6.298	6.9696	5.6495	7.1171	7.443	5.9702	7.4455	6.8574	7.199	10.227	9.9538	10.158	7.9226	7.1267	7.5341	7.7085	9.2004	7.8343	11.096	5.0795	8.1682	8.064	7.4743	7.5856
LILRB1	NA	5.625	8.5303	7.5423	6.6274	5.5367	4.9694	4.9556	7.1464	8.4477	5.5499	5.8589	7.703	4.5773	5.1665	5.3038	5.3083	5.7306	6.2433	4.8699	7.1248	7.7111	6.0298	6.7346	9.9221	9.4604	7.4116	9.151	7.5667	7.9422	8.0814	8.5361	8.9889	8.1541	12.319	12.062	12.863	8.8545	9.7498	10.001	9.6725	11.873	9.8874	13.313	9.022	10.614	10.319	9.0146	8.8051
PID1	NA	3.5994	4.5907	6.2891	2.7639	-6.6439	1.3449	3.0811	3.6439	0.81106	-0.15056	-6.6439	-6.6439	-6.6439	0.67464	3.0474	1.9159	0.33822	0.1141	-6.6439	0.39693	2.23	-6.6439	-6.6439	8.2921	2.1054	1.6567	3.7339	5.4496	2.5362	4.5428	4.176	5.1094	2.1692	8.0056	5.2814	9.4725	8.6774	7.4325	4.2323	7.0942	8.4245	6.0103	9.7755	3.7576	3.5437	4.5046	6.3945	4.7982
PRLR	NA	1.3771	4.5449	1.9816	3.179	2.1307	-6.6439	6.4619	-6.6439	-6.6439	0.84944	-6.6439	-6.6439	-6.6439	0.67464	-0.12249	1.5009	-0.66178	0.1141	-0.03697	1.9819	1.23	-6.6439	-6.6439	7.498	6.7242	8.0054	4.3189	9.4863	9.4065	10.105	10.148	4.7309	9.5238	8.3767	8.5742	7.3334	7.3112	7.1121	7.569	10.993	7.715	7.0615	7.7488	11.187	8.9588	9.2138	9.1591	-6.6439
IL31RA	NA	2.114	0.59072	1.2447	0.59398	-0.19133	-6.6439	2.3035	3.2288	-6.6439	-6.6439	-6.6439	-6.6439	-6.6439	-6.6439	0.87751	-0.084058	0.33822	-6.6439	-6.6439	0.39693	-6.6439	-6.6439	0.37707	4.1134	-6.6439	4.786	2.2745	5.6841	5.6737	8.6621	8.239	0.82399	5.9418	4.3292	5.4189	4.9709	6.913	3.2974	2.3743	9.3178	6.0605	7.5197	2.9159	9.6554	6.7917	3.2567	6.3945	4.0519
MTMR11	NA	3.2515	2.9127	2.6597	2.4014	2.3937	-6.6439	2.9556	3.8662	3.133	2.1714	1.1724	2.6862	-0.17756	1.9965	0.87751	2.2379	0.33822	0.1141	3.5479	3.5668	3.3454	0.099093	1.3771	6.3528	7.1622	5.8661	1.5964	7.7065	6.4431	6.4262	7.5133	5.8464	6.3391	7.7697	7.1294	7.0635	6.5326	4.6194	7.5983	7.4049	6.4954	6.2271	7.538	9.3851	8.0673	5.2567	6.0012	6.9681
CES1	NA	-0.20789	-6.6439	6.2447	3.2944	2.8088	0.76001	2.3035	1.0589	0.81106	-0.15056	2.4943	-0.31384	-0.17756	0.67464	1.8775	0.91594	-6.6439	0.1141	1.963	1.3969	2.23	-6.6439	0.37707	4.8976	1.6199	4.9786	3.3619	5.9621	6.9691	9.7749	11.457	6.1815	9.801	7.8026	9.2356	10.528	10.287	7.6038	10.344	9.3852	7.978	6.9506	8.4667	13.867	11.649	11.023	3.7424	6.6213
SMPDL3A	NA	-6.6439	2.9127	3.4671	1.594	-6.6439	0.76001	3.6661	-6.6439	-6.6439	0.84944	-6.6439	2.6862	-0.17756	-6.6439	0.87751	-0.084058	1.6602	5.2433	2.7703	4.6448	4.8544	-6.6439	-6.6439	8.3864	-6.6439	4.1802	2.8594	5.6841	6.2366	6.7828	6.0691	2.1459	5.3391	7.499	6.1294	10.075	7.5573	7.4901	7.1751	7.9323	9.5272	7.5996	10.234	7.0055	8.5248	5.7803	6.3274	6.2876
PPARG	NA	-6.6439	0.59072	0.65974	-0.40602	2.1307	4.5674	0.4961	-6.6439	-6.6439	1.4344	-0.82751	-6.6439	-0.17756	-6.6439	1.4625	1.9159	1.3382	0.1141	-0.03697	2.3969	2.23	0.099093	0.37707	4.2654	0.29795	6.2714	6.0558	3.0626	6.9422	7.8746	6.7438	7.8847	4.8322	5.5662	7.772	5.5261	8.837	8.307	8.3544	8.4746	8.2304	7.5953	8.3998	5.1151	6.9246	5.1636	7.0119	4.0978
CYP1B1	NA	2.114	6.0001	5.2744	3.179	2.9787	4.6669	4.6661	4.1463	4.981	4.4344	3.0793	3.2711	4.5773	1.6746	7.5141	-0.084058	5.5281	7.1585	5.0504	0.39693	5.2299	4.684	6.4432	8.8169	9.2049	9.464	8.9201	6.5321	8.7879	8.9015	6.5486	6.8126	8.3916	9.6277	10.688	10.335	11.893	8.4587	8.8214	9.3918	11.436	7.4205	11.261	6.0243	11.344	7.5966	10.226	-0.90239
NID1	NA	3.8796	7.5851	7.3461	5.5009	3.1307	4.345	5.3035	2.8663	6.5659	5.9155	5.3818	5.0785	4.6298	-0.32536	6.2338	-0.084058	4.1456	5.5403	3.2849	3.7189	4.8544	4.269	4.9006	10.904	6.9984	5.9421	6.217	9.4822	7.3017	9.5396	10.151	7.2991	9.2208	10.673	10.33	11.656	11.179	11.216	7.2379	11.4	11.206	8.8488	10.313	7.2879	3.5437	6.4662	10.748	5.3583
SDC2	NA	0.79211	-0.40928	-6.6439	1.594	0.80876	-6.6439	-6.6439	-6.6439	-0.18886	-0.15056	-6.6439	-6.6439	-6.6439	-6.6439	2.6849	0.91594	-0.66178	0.1141	-6.6439	-6.6439	1.23	2.099	-6.6439	6.1722	2.9984	5.6109	2.5964	3.5321	4.3842	2.6848	3.9536	7.2586	5.2847	2.5218	6.8372	6.0566	6.5815	8.4558	7.7274	9.9199	1.8906	3.3034	7.876	10.062	2.9588	3.0641	4.579	5.8526
KCNC3	NA	-6.6439	4.9483	6.7151	4.8034	3.1307	2.76	4.7056	1.6439	5.3029	5.0193	2.6318	3.7737	3.4074	3.375	3.578	4.3082	1.6602	4.114	1.963	2.3969	3.8149	2.421	3.962	7.3696	4.6903	4.7441	1.5964	5.4496	5.5718	5.8141	8.7063	6.6054	6.7542	7.0609	7.9639	10.014	8.5138	7.933	7.2569	7.6104	8.7319	6.1467	9.6129	10.263	3.1287	6.386	6.6765	8.6291
SIGLEC11	NA	-6.6439	3.3981	2.2447	0.59398	4.2682	2.0819	2.4961	2.6439	2.6184	2.1714	2.3423	1.2711	0.82236	2.482	2.4625	2.5009	2.5082	2.9214	-6.6439	2.9819	1.9669	1.684	2.962	4.9878	3.2049	4.464	5.8744	6.0204	4.9147	3.5917	6.0966	8.7811	6.3122	8.1764	7.9459	8.1077	6.6288	6.2315	6.3515	4.8199	6.3717	6.3555	8.9712	1.7575	6.3511	4.7803	3.6355	5.0285
CYP27A1	NA	-6.6439	4.1143	6.2596	4.9515	3.9787	4.4604	-0.5039	2.3808	1.396	1.8494	3.1724	-0.31384	2.9923	1.6746	0.87751	4.0858	1.3382	1.114	1.5479	4.2042	5.2888	1.099	1.962	9.34	10.841	6.3981	6.2632	5.0626	6.6737	7.0335	7.9347	1.824	6.6286	5.2767	9.1863	10.331	9.3094	7.9121	4.2323	9.0942	8.1258	8.6937	5.8467	3.7576	3.4182	6.5605	11.437	3.0046
TRPV4	NA	-6.6439	-0.40928	4.0521	-6.6439	-6.6439	-6.6439	-6.6439	-6.6439	-6.6439	-6.6439	-0.82751	-6.6439	-6.6439	-6.6439	-6.6439	-0.084058	-6.6439	0.1141	-6.6439	-6.6439	-0.35494	-6.6439	-6.6439	-6.6439	3.9985	-0.34337	-0.72547	-6.6439	0.21425	4.7292	5.5184	-0.17592	3.1692	-6.6439	3.097	9.3896	5.4026	3.812	3.2811	5.134	4.3931	1.2159	8.1058	2.3425	-6.6439	-6.6439	2.257	2.7982
CDKN2B	NA	3.5994	4.6782	4.0521	2.179	4.8087	4.0819	3.6661	-6.6439	4.8985	5.0974	4.2168	4.3301	1.8224	2.8445	3.4624	3.8228	3.5862	5.4716	3.7703	0.39693	4.1044	2.684	4.962	9.3655	2.883	7.4315	5.3406	5.702	7.73	6.6155	6.7781	4.0719	3.5842	8.1402	9.4238	9.3074	7.7353	9.0694	5.3284	8.5559	7.0738	6.4351	10.104	8.0102	5.7401	7.7485	6.3274	2.0977
ADAMTS2	NA	-6.6439	1.9127	2.2447	1.594	3.8088	6.2357	0.4961	-6.6439	1.396	-0.15056	2.7573	1.6862	0.82236	5.96	2.6849	3.5009	-0.66178	1.114	3.5479	-6.6439	4.2888	-6.6439	1.3771	2.7508	5.8679	8.2416	5.6839	-6.6439	6.0216	8.2921	5.391	11.727	6.3656	7.2429	11.099	7.7225	12.358	11.946	9.9667	5.8958	5.1636	9.5002	9.2197	11.06	-0.041269	6.2791	5.3945	7.5936
VSIG4	NA	5.114	3.983	3.6597	4.179	4.3323	6.2678	3.3035	-6.6439	4.396	3.9369	4.4203	4.3866	3.7293	5.456	4.5214	2.2379	3.9821	5.114	3.9629	2.7188	2.8149	4.0059	0.37707	5.2653	7.4529	7.8064	7.6232	5.4282	4.3017	6.1605	3.176	12.763	6.0761	9.6716	12.728	10.556	11.531	11.385	10.73	4.8199	5.0061	8.6692	12.373	4.7118	5.9587	6.4855	7.5934	6.8459
CYB5R2	NA	-6.6439	1.9127	-0.34026	-6.6439	-6.6439	-6.6439	-0.5039	-6.6439	0.81106	-6.6439	-6.6439	-6.6439	-6.6439	-0.32536	-6.6439	-0.084058	0.92319	-6.6439	1.963	0.39693	-6.6439	-6.6439	-6.6439	-0.056641	-6.6439	1.6567	1.2745	-0.63778	2.5362	6.0598	3.761	-6.6439	1.5842	1.1068	2.6375	2.3561	3.9226	-0.51005	2.5442	1.9324	1.8906	3.6754	6.6024	7.1922	2.2807	1.8417	1.9351	1.9051
CLEC4G	NA	-6.6439	1.9127	1.6597	-6.6439	-6.6439	-0.24008	1.0811	-6.6439	-0.18886	-6.6439	-6.6439	-0.31384	-0.17756	1.2596	1.8775	-6.6439	1.3382	3.436	1.963	-6.6439	3.2299	0.099093	3.1844	4.6983	-0.70205	0.65663	1.2745	2.1695	5.4997	6.0423	7.6861	-6.6439	4.1692	2.5218	4.725	5.0841	6.4948	3.4901	3.8337	5.8584	4.8906	5.1467	4.5598	5.7117	2.5437	1.8417	7.3189	1.4196
TMEM176B	NA	-0.20789	3.0502	7.2447	5.2379	-0.19133	3.76	0.4961	4.5183	1.8111	0.84944	4.3423	3.3867	3.5228	5.7621	4.1994	8.0859	7.1456	7.2121	6.7312	7.2796	8.5875	0.099093	6.2351	11.588	0.883	3.8266	4.3619	3.6841	9.3791	8.0022	11.818	-6.6439	5.9062	8.7909	8.0298	12.947	10.904	9.2366	8.89	10.243	11.624	11.897	9.7646	7.5454	4.6592	8.5831	10.386	4.3457
PRKCDBP	NA	-6.6439	-0.40928	-6.6439	-0.40602	-6.6439	-6.6439	1.0811	-6.6439	-0.18886	-6.6439	-6.6439	0.68616	-0.17756	-6.6439	-0.12249	0.91594	0.92319	1.699	-0.03697	-6.6439	-0.35494	-6.6439	1.3771	7.1722	-6.6439	1.6567	0.27453	3.1695	2.2142	5.0771	6.9155	3.6313	5.7135	-6.6439	1.2225	3.6041	1.6746	4.0136	2.5442	8.0367	5.7319	2.0233	5.6164	3.9275	5.1287	3.0641	4.7425	6.6523
RGL3	NA	-6.6439	2.1757	0.65974	-6.6439	-6.6439	0.76001	-6.6439	-6.6439	2.1531	4.8221	0.17236	1.2855	0.82236	0.75864	0.92014	-6.6439	0.3454	-6.6439	0.03337	-6.6439	2.23	-6.6439	0.39144	2.9434	2.7574	2.2631	-0.71123	1.6841	3.0278	3.2721	4.6924	2.1574	4.3968	2.3333	2.6519	3.6041	2.0223	4.1362	2.9795	6.1182	1.9239	2.8009	8.3526	5.3723	1.9588	-6.6439	4.9051	5.0907
DES	NA	-6.6439	-0.40928	-6.6439	-6.6439	-6.6439	-6.6439	-6.6439	-6.6439	2.133	5.207	-0.82751	-6.6439	-6.6439	-6.6439	-6.6439	-6.6439	-6.6439	-6.6439	-0.03697	3.8563	-0.35494	-6.6439	0.37707	-6.6439	1.883	0.65663	-0.72547	-0.63778	-6.6439	3.4921	3.9536	1.409	-6.6439	-6.6439	2.8075	0.35614	6.4295	0.49006	-0.62571	-0.38949	4.113	1.2159	6.0034	5.2494	5.9587	0.25665	-6.6439	1.6827
IL1R2	NA	0.79211	-0.40928	-6.6439	-6.6439	-6.6439	7.1263	-6.6439	-6.6439	-0.18886	0.84944	2.4943	-6.6439	-6.6439	-6.6439	-6.6439	-6.6439	-0.66178	-6.6439	-6.6439	2.3969	4.8149	-6.6439	-6.6439	2.7508	8.4878	7.3709	4.5224	1.9471	0.21425	1.2698	0.36871	11.337	-6.6439	3.6093	6.671	-0.64386	11.884	11.619	3.6222	1.6104	1.3056	3.7395	3.2379	2.0795	1.5437	1.2567	4.7425	1.4196
AGT	NA	0.79211	-6.6439	-6.6439	2.179	2.9787	-0.24008	-0.5039	-6.6439	-6.6439	-0.15056	-6.6439	-0.31384	-0.17756	-6.6439	-0.12249	1.5009	-6.6439	0.1141	-6.6439	0.39693	-0.35494	2.099	0.37707	-6.6439	-6.6439	2.2416	-6.6439	-6.6439	-6.6439	4.2084	7.0481	3.5244	3.3916	1.1068	3.6375	3.263	4.5815	-0.51005	4.0181	7.3315	-6.6439	0.21586	3.0859	10.116	0.95873	-6.6439	3.105	-6.6439
NCR2	NA	-0.20789	1.9127	3.9817	3.179	-6.6439	6.0268	10.278	2.8663	-6.6439	2.1714	1.4943	-0.31384	5.6553	-0.32536	-6.6439	-0.084058	-0.66178	2.9214	9.8441	4.2042	-6.6439	-6.6439	-6.6439	-6.6439	-6.6439	2.8266	6.4936	0.9471	7.0722	-0.31527	0.9536	-6.6439	2.9062	-0.47815	-0.36253	3.1635	-6.6439	-0.51005	3.0747	1.9324	0.30556	3.4639	-6.6439	9.0522	8.0568	10.395	0.93508	-6.6439
